# Supplementary material for: HappyTools: A software for high-throughput HPLC data processing and quantitation
Source: PLoS One. 2018 Jul 6;13(7):e0200280. doi: 10.1371/journal.pone.0200280 (PMC6034860; doi:10.1371/journal.pone.0200280)
Supplement: S1 Table — Four glycopeptide peaks that were used to perform tr calibration have been listed below, included are the peak name, peak tr and peak Δtr. (XLSX) [file pone.0200280.s006.xlsx]

## Sheet: Sheet1
Peak	tr [min.]	Δtr [min.]
1	16.23	0.2
3	18.5	0.2
4b	19.31	0.2
5	21.59	0.2
