# Supplementary material for: HappyTools: A software for high-throughput HPLC data processing and quantitation
Source: PLoS One. 2018 Jul 6;13(7):e0200280. doi: 10.1371/journal.pone.0200280 (PMC6034860; doi:10.1371/journal.pone.0200280)
Supplement: S2 Table — All glycopeptide peaks that were used for quantitation are listed below, the table lists the peak name, the tr and Δtr. (XLSX) [file pone.0200280.s007.xlsx]

## Sheet: Sheet1
Peak	tr [min.]	Δtr [min.]
1	16.23	0.15
2	17.16	0.15
3	18.51	0.15
4a	19.02	0.15
4b	19.3	0.15
5	21.59	0.15
6	22.67	0.15
7	24.79	0.15
