# Supplementary material for: HappyTools: A software for high-throughput HPLC data processing and quantitation
Source: PLoS One. 2018 Jul 6;13(7):e0200280. doi: 10.1371/journal.pone.0200280 (PMC6034860; doi:10.1371/journal.pone.0200280)
Supplement: S3 Table — This table lists the relative abundance and CV for all analytes that could be quantified using either of the three methods, based on a set of 9 replicates. Peak 4a and peak 4b could not be quantified separately using ThermoFisher Chromeleon but was quantified as a singular peak. The individual values for peaks 4a and peak 4b obtained from Waters Empower and HappyTools were summed to compare with ThermoFisher Chromeleon. (XLSX) [file pone.0200280.s008.xlsx]

## Sheet: Sheet1
	Empower		Chromeleon		HappyTools
Peak	RA [%]	CV [%]	RA [%]	CV [%]	RA [%]	CV [%]
1	47.7	0.71	47.78	0.41	47.39	0.67
2	4.53	3.61	4.4	2.47	4.5	2.02
3	25.71	0.56	25.65	0.53	25.48	0.39
4a	4.59	2.08	n.q.	n.q.	5.02	1.71
4b	8.62	1.27	n.q.	n.q.	8.88	0.69
4a + 4b	13.2	1.45	12.99	1.45	13.9	0.74
5	4.52	7.36	4.97	7.36	4.38	1.09
6	2.18	4.86	2.21	4.86	2.23	2.02
7	2.16	6.61	2.01	6.61	2.11	4.39
