# Supplementary material for: HappyTools: A software for high-throughput HPLC data processing and quantitation
Source: PLoS One. 2018 Jul 6;13(7):e0200280. doi: 10.1371/journal.pone.0200280 (PMC6034860; doi:10.1371/journal.pone.0200280)
Supplement: S4 Table — The below table calculates the fold change of the CVs between Waters Empower, ThermoFisher Chromeleon and HappyTools by dividing the HappyTools CV with either the Waters Empower or ThermoFisher Chromeleon CV. The results show an average fold change improvement of 2.22 (vs. Waters Empower) and 2.26 (vs. ThermoFisher Chromeleon). Peaks 4a and 4b were not used in the HappyTools vs. ThermoFisher Chromeleon comparison because these peaks could not be quantified separately using ThermoFisher Chromeleon. (XLSX) [file pone.0200280.s009.xlsx]

## Sheet: Sheet1
	CV fold change
Peak	HT vs. E	HT vs. C
1	1.05	0.611
2	1.79	1.226
3	1.45	1.371
4a	1.22	n.q.
4b	1.85	n.q.
4	1.95	1.95
5	6.76	6.764
6	2.4	2.401
7	1.51	1.506
Average	2.22	2.26
