# Supplementary material for: HappyTools: A software for high-throughput HPLC data processing and quantitation
Source: PLoS One. 2018 Jul 6;13(7):e0200280. doi: 10.1371/journal.pone.0200280 (PMC6034860; doi:10.1371/journal.pone.0200280)
Supplement: S6 Table — The relative area of all quantified glycans are displayed in the presented table. The native G1F and G2S2 levels have also been included in the column, which were calculated by summing all glycan peaks that match G1F (GP8a, GP8b and GP9) or G2S2 (GP21, GP22, GP23 and GP24). (XLSX) [file pone.0200280.s011.xlsx]

## Sheet: Sheet1
Type	Pair No.	GP1	GP2	GP3	GP4	GP5	GP6	GP7	GP8a	GP8b	GP9	GP10	GP11	GP12	GP13	GP14	GP15	GP16a	GP16b	GP17	GP18a	GP18b	GP19	GP20	GP21	GP22	GP23	GP24	G2S2
ACPA	1	0.4	0.1	2	2.1	0.2	1.5	0.6	0.9	0.9	0.6	3.6	2.5	0.4	0.9	0.4	3.9	1.6	3	4.6	7.2	6.6	25.1	1.4	2	1.5	7.1	18.9	29.5
ACPA	2	0	0	0.1	0.4	0.1	1.3	0.2	0.4	0.4	0.2	2.7	1.5	0.1	0.2	0.3	2.7	0.7	2.8	4.7	6	7.2	22.9	1.2	1.7	0.6	13	28.7	44.1
ACPA	3	0.1	0.1	0.1	0.3	0	1.3	0.1	0.4	0.4	0.1	2.6	1.2	0.1	0.2	0.2	2.7	0.6	3.1	3.8	4.1	4.8	22.6	1.2	1.5	1.4	11.6	35.7	50.3
ACPA	4	0	0.1	0.2	2.2	0.2	3.2	0.2	1	1.3	0.6	4	2.3	0.2	0.3	0.6	2.8	1.2	4.2	6.3	6.6	7.7	19.4	1	1.5	1.1	12.7	19.3	34.6
ACPA	5	0.1	0.1	0.1	0.6	0.1	1.3	0.1	0.6	0.7	0.1	3.3	1.7	0.1	0.4	0.2	3.5	0.8	3.5	3.8	5.1	5.7	22.1	0.7	1.3	1.2	9.6	33.3	45.4
ACPA	6	0	0	0.1	1.7	0.1	1.3	0.1	1	1.4	0.7	2.5	1.3	0.1	0.2	1	2.4	0.7	2.6	2.6	5.9	7.2	17.1	0.7	1.5	1.1	15.7	30.9	49.3
ACPA	7	0	0	0.1	0.6	0.1	1.4	0.1	0.5	0.6	0.2	2.8	1.4	0.1	0.2	0.4	2.8	0.8	3.3	3.1	5.8	6.9	19.3	0.7	1.6	1.2	14.8	30.9	48.5
ACPA	8	0.2	0.1	0.5	2	0.1	5.2	0.6	1.4	1.4	0.5	5.1	2.2	0.3	0.3	0.9	2	2.4	7.2	4.5	11	13.3	10	0.4	1.6	0.9	16.8	9.2	28.5
ACPA	9	0.1	0.1	0.1	1.9	0.1	5.9	0.3	0.7	0.8	0.3	4.7	1.6	0.2	0.1	0.4	1.6	2.7	9.3	5.9	8	10	10.3	0.4	1.4	0.6	17.8	14.8	34.6
IgG	1	0.8	0.3	0.4	1.9	0.3	2.4	0.4	1.4	1.8	0.8	3.8	2.1	0.2	0.7	1.5	4.5	1.7	2.6	3.6	8.1	8.3	24.7	0.5	3.6	1.3	7.2	15.1	27.2
IgG	2	0.3	0.2	0.3	1.5	0.2	1.8	0.3	1.1	1.2	0.4	3.7	2.1	0.3	0.5	0.5	4.2	1.3	3.4	4.6	7.4	7.9	25	1.3	2.8	1.5	8.5	17.8	30.7
IgG	3	0.1	0.4	0.5	1.9	0.1	2.5	0.3	1	1.4	0.9	3.7	2.2	0.5	0.5	0.9	4.3	1.7	4	5.2	6.3	6.6	25.5	1.5	2.9	1	6.3	17.9	28.1
IgG	4	0.4	0.2	0.4	3.5	0.4	4.8	0.4	1.2	1.7	0.8	4.2	3	0.5	0.5	1	3.4	1.9	5.3	7.1	6.7	7.6	18.2	0.9	2.5	1.3	8.2	14	26
IgG	5	0.3	0.3	0.3	2.1	0.1	3.7	0.4	1.6	1.9	0.6	5.9	3.6	0.3	0.4	0.9	5.8	1.7	4	6.3	6.7	7.5	25.1	0.7	1.9	1.3	5.1	11.5	19.8
IgG	6	0.2	0.1	0.2	3.5	0.1	2.6	0.1	2.4	3.1	1.7	4.4	2.3	0.5	0.8	2.1	4.5	1.7	3.2	3.5	8.9	9.3	21.6	0.7	2.4	1.5	6.5	12.2	22.7
IgG	7	0.1	0.3	0.2	3.5	0.1	3.3	0.1	2.6	3.6	1.6	5	2.8	0.6	1	2.6	5.7	1.5	3.7	4.1	9.4	10	22.9	0.8	2.2	0.7	4	7.8	14.7
IgG	8	0.2	0.2	0.4	2.3	0.3	5.3	0.5	1.7	2	1.1	5.1	2.5	0.3	0.7	1.4	4.7	2.2	5.2	3.9	12.3	13.7	18.1	0.7	2.6	1	5.8	5.9	15.2
IgG	9	0.1	0.4	0.3	2.8	0.5	6.3	0.5	1.4	1.6	0.8	5.1	2.6	0.3	0.4	0.7	2.8	2.2	6.5	6	6.1	7.1	14.6	0.7	2.7	1.6	9.6	16.1	30
