# Supplementary material for: HappyTools: A software for high-throughput HPLC data processing and quantitation
Source: PLoS One. 2018 Jul 6;13(7):e0200280. doi: 10.1371/journal.pone.0200280 (PMC6034860; doi:10.1371/journal.pone.0200280)
Supplement: S7 Table — The table below lists the calculation of the percentage of Fab glycosylation, where the calculation is (G2S2Total / G2S2Fab) / (G1FTotal / G1FFc). The data for G1FFc was derived by glycopeptide analysis and was taken directly from a previously published study [17]. (XLSX) [file pone.0200280.s012.xlsx]

## Sheet: Sheet1
Type	Pair No.	G2S2Total	G2S2Fab	G1FTotal	G1FFc	%Fab
ACPA	RA1	12.84	29.49	17.33	26.36	66.23
ACPA	RA2	18.12	44.07	16.76	28.06	68.83
ACPA	RA3	23.76	50.26	14.17	29.3	97.76
ACPA	RA4	19.14	34.58	20.05	23.28	64.27
ACPA	RA5	20.5	45.41	20.75	27.93	60.75
ACPA	RA6	25.78	49.27	17.21	28	85.09
ACPA	RA7	27.44	48.48	18.03	32.75	102.83
ACPA	RA8	16.64	28.46	17.28	23.17	78.4
ACPA	RA9	21.99	34.62	13.47	26.85	126.61
IgG	RA1	2.57	27.25	25.49	20.63	7.63
IgG	RA2	3.76	30.66	27.03	30.16	13.69
IgG	RA3	4.32	28.13	27.05	26.89	15.25
IgG	RA4	6.25	25.97	28.13	27.37	23.42
IgG	RA5	5.42	19.78	30.09	33.6	30.6
IgG	RA6	3.56	22.7	33.05	28.23	13.41
IgG	RA7	1	14.72	34.5	25.11	4.96
IgG	RA8	4.34	15.22	35.38	29.34	23.64
IgG	RA9	5.12	30.03	29.12	27.82	16.28
