# Supplementary material for: HappyTools: A software for high-throughput HPLC data processing and quantitation
Source: PLoS One. 2018 Jul 6;13(7):e0200280. doi: 10.1371/journal.pone.0200280 (PMC6034860; doi:10.1371/journal.pone.0200280)
Supplement: S1 Data — The source code of HappyTools is included in this zip file, together with all the raw chromatograms as exported from ThermoFisher Chromeleon. A visual tutorial and a document demonstrating how to reproduce the results used in this study are also included. (ZIP) [file pone.0200280.s013.zip]

Archive with 527 entries (344 files):
- Data/Biopharmaceutical/
- Data/Biopharmaceutical/20180516 IgG1_Analytes.ref
- Data/Biopharmaceutical/20180516 IgG1_Calibrants.ref
- Data/Biopharmaceutical/Blank_09_Emission_1.txt
- Data/Biopharmaceutical/HappyTools.ini
- Data/Biopharmaceutical/IgG Vtag 1_ACQUITY FLR ChA.txt
- Data/Biopharmaceutical/IgG Vtag 2_ACQUITY FLR ChA.txt
- Data/Biopharmaceutical/IgG Vtag 3_ACQUITY FLR ChA.txt
- Data/Biopharmaceutical/IgG Vtag 4_ACQUITY FLR ChA.txt
- Data/Biopharmaceutical/IgG Vtag 5_ACQUITY FLR ChA.txt
- Data/Biopharmaceutical/IgG Vtag 6_ACQUITY FLR ChA.txt
- Data/Biopharmaceutical/IgG Vtag 7_ACQUITY FLR ChA.txt
- Data/Biopharmaceutical/IgG Vtag 8_ACQUITY FLR ChA.txt
- Data/Biopharmaceutical/IgG Vtag 9_ACQUITY FLR ChA.txt
- Data/Clinical/
- Data/Clinical/ACPA-IgG Fab/
- Data/Clinical/ACPA-IgG Fab/Fab ACPA.ini
- Data/Clinical/ACPA-IgG Fab/Fab_RA1_ACPA.txt
- Data/Clinical/ACPA-IgG Fab/Fab_RA1_IgG.txt
- Data/Clinical/ACPA-IgG Fab/Fab_RA2_ACPA.txt
- Data/Clinical/ACPA-IgG Fab/Fab_RA2_IgG.txt
- Data/Clinical/ACPA-IgG Fab/Fab_RA3_ACPA.txt
- Data/Clinical/ACPA-IgG Fab/Fab_RA3_IgG.txt
- Data/Clinical/ACPA-IgG Fab/Fab_RA4_ACPA.txt
- Data/Clinical/ACPA-IgG Fab/Fab_RA4_IgG.txt
- Data/Clinical/ACPA-IgG Fab/Fab_RA5_ACPA.txt
- Data/Clinical/ACPA-IgG Fab/Fab_RA5_IgG.txt
- Data/Clinical/ACPA-IgG Fab/Fab_RA6_ACPA.txt
- Data/Clinical/ACPA-IgG Fab/Fab_RA6_IgG.txt
- Data/Clinical/ACPA-IgG Fab/Fab_RA7_ACPA.txt
- Data/Clinical/ACPA-IgG Fab/Fab_RA7_IgG.txt
- Data/Clinical/ACPA-IgG Fab/Fab_RA8_ACPA.txt
- Data/Clinical/ACPA-IgG Fab/Fab_RA8_IgG.txt
- Data/Clinical/ACPA-IgG Fab/Fab_RA9_ACPA.txt
- Data/Clinical/ACPA-IgG Fab/Fab_RA9_IgG.txt
- Data/Clinical/ACPA-IgG Fab/fabcallist.ref
- Data/Clinical/ACPA-IgG Fab/fabpeaklist.ref
- Data/Clinical/ACPA-IgG Fab/HappyTools.ini
- Data/Clinical/ACPA-IgG Part 1/
- Data/Clinical/ACPA-IgG Part 1/HappyTools.ini
- Data/Clinical/ACPA-IgG Part 1/Total_Part1_callist.ref
- Data/Clinical/ACPA-IgG Part 1/Total_Part1_HappyTools.ini
- Data/Clinical/ACPA-IgG Part 1/Total_Part1_peaklist.ref
- Data/Clinical/ACPA-IgG Part 1/Total_RA4_ACPA.txt
- Data/Clinical/ACPA-IgG Part 1/Total_RA4_IgG.txt
- Data/Clinical/ACPA-IgG Part 1/Total_RA5_ACPA.txt
- Data/Clinical/ACPA-IgG Part 1/Total_RA5_IgG.txt
- Data/Clinical/ACPA-IgG Part 1/Total_RA6_ACPA.txt
- Data/Clinical/ACPA-IgG Part 1/Total_RA6_IgG.txt
- Data/Clinical/ACPA-IgG Part 1/Total_RA7_ACPA.txt
- Data/Clinical/ACPA-IgG Part 1/Total_RA7_IgG.txt
- Data/Clinical/ACPA-IgG Part 1/Total_RA8_ACPA_duplo1.txt
- Data/Clinical/ACPA-IgG Part 1/Total_RA8_ACPA_duplo2.txt
- Data/Clinical/ACPA-IgG Part 1/Total_RA8_IgG_duplo1.txt
- Data/Clinical/ACPA-IgG Part 1/Total_RA8_IgG_duplo2.txt
- Data/Clinical/ACPA-IgG Part 1/Total_RA9_ACPA.txt
- Data/Clinical/ACPA-IgG Part 1/Total_RA9_IgG.txt
- Data/Clinical/ACPA-IgG Part 2/
- Data/Clinical/ACPA-IgG Part 2/HappyTools.ini
- Data/Clinical/ACPA-IgG Part 2/Total_Part2_Callist.ref
- Data/Clinical/ACPA-IgG Part 2/Total_Part2_HappyTools.ini
- Data/Clinical/ACPA-IgG Part 2/Total_Part2_peaklist.ref
- Data/Clinical/ACPA-IgG Part 2/Total_RA1_ACPA.txt
- Data/Clinical/ACPA-IgG Part 2/Total_RA1_IgG.txt
- Data/Clinical/ACPA-IgG Part 2/Total_RA2_ACPA.txt
- Data/Clinical/ACPA-IgG Part 2/Total_RA2_IgG.txt
- Data/Clinical/ACPA-IgG Part 2/Total_RA3_ACPA.txt
- Data/Clinical/ACPA-IgG Part 2/Total_RA3_IgG.txt
- Data/Clinical/Thumbs.db
- Data/HappyTools - How to reproduce publication results.pdf
- Data/HappyTools (Source)/
- Data/HappyTools (Source)/.git/
- Data/HappyTools (Source)/.git/COMMIT_EDITMSG
- Data/HappyTools (Source)/.git/config
- Data/HappyTools (Source)/.git/description
- Data/HappyTools (Source)/.git/FETCH_HEAD
- Data/HappyTools (Source)/.git/HEAD
- Data/HappyTools (Source)/.git/hooks/
- Data/HappyTools (Source)/.git/hooks/applypatch-msg.sample
- Data/HappyTools (Source)/.git/hooks/commit-msg.sample
- Data/HappyTools (Source)/.git/hooks/post-update.sample
- Data/HappyTools (Source)/.git/hooks/pre-applypatch.sample
- Data/HappyTools (Source)/.git/hooks/pre-commit.sample
- Data/HappyTools (Source)/.git/hooks/prepare-commit-msg.sample
- Data/HappyTools (Source)/.git/hooks/pre-push.sample
- Data/HappyTools (Source)/.git/hooks/pre-rebase.sample
- Data/HappyTools (Source)/.git/hooks/pre-receive.sample
- Data/HappyTools (Source)/.git/hooks/update.sample
- Data/HappyTools (Source)/.git/index
- Data/HappyTools (Source)/.git/info/
- Data/HappyTools (Source)/.git/info/exclude
- Data/HappyTools (Source)/.git/logs/
- Data/HappyTools (Source)/.git/logs/HEAD
- Data/HappyTools (Source)/.git/logs/refs/
- Data/HappyTools (Source)/.git/logs/refs/heads/
- Data/HappyTools (Source)/.git/logs/refs/heads/master
- Data/HappyTools (Source)/.git/logs/refs/remotes/
- Data/HappyTools (Source)/.git/logs/refs/remotes/origin/
- Data/HappyTools (Source)/.git/logs/refs/remotes/origin/master
- Data/HappyTools (Source)/.git/objects/
- Data/HappyTools (Source)/.git/objects/00/
- Data/HappyTools (Source)/.git/objects/00/c01e4062c60a01dfcd952f4745d0059bac09fd
- Data/HappyTools (Source)/.git/objects/01/
- Data/HappyTools (Source)/.git/objects/01/2c3d84ce5d8363c472bced36b67392e3eb1a94
- Data/HappyTools (Source)/.git/objects/02/
- Data/HappyTools (Source)/.git/objects/02/9dcfee99fc2ddff62f9e0b43c07ef6575ae5ce
- Data/HappyTools (Source)/.git/objects/08/
- Data/HappyTools (Source)/.git/objects/08/2a21892c7260260bf7e6009f0388d9a0f29663
- Data/HappyTools (Source)/.git/objects/08/78fa9d88286c86d1893c32bc92bd85f4b03fa8
- Data/HappyTools (Source)/.git/objects/09/
- Data/HappyTools (Source)/.git/objects/09/3690b92fb0893b561f25343d5e2b93fe368da8
- Data/HappyTools (Source)/.git/objects/09/c9ffc588215cdd553dd7c25a759db36090f020
- Data/HappyTools (Source)/.git/objects/0c/
- Data/HappyTools (Source)/.git/objects/0c/2ec50e9511cbcf5b2a5e0eb1b471e301ca8b65
- Data/HappyTools (Source)/.git/objects/0c/379ae78c74d95e77510598d5e0a1d72589d15c
- Data/HappyTools (Source)/.git/objects/0c/8e115079b434b8807c136a75a390fdb1fdeb63
- Data/HappyTools (Source)/.git/objects/0d/
- Data/HappyTools (Source)/.git/objects/0d/20b6487c61e7d1bde93acf4a14b7a89083a16d
- Data/HappyTools (Source)/.git/objects/0e/
- Data/HappyTools (Source)/.git/objects/0e/c85206fe80aeb0b52707bd537176a3961cea32
- Data/HappyTools (Source)/.git/objects/0f/
- Data/HappyTools (Source)/.git/objects/0f/30452435d5a9288e3399cce1887a2b038ea545
- Data/HappyTools (Source)/.git/objects/10/
- Data/HappyTools (Source)/.git/objects/10/ab7ffc1bd7e4f1882af489eaa2e2b12652a963
- Data/HappyTools (Source)/.git/objects/12/
- Data/HappyTools (Source)/.git/objects/12/0fdb8dfb37b05de71522e08f2fb675d5071e56
- Data/HappyTools (Source)/.git/objects/12/9d17b0f43d36fbd406a1a3f4ab067f0dd4e22b
- Data/HappyTools (Source)/.git/objects/12/aefaa8d85b740ac388c10eb769cec06a9b3261
- Data/HappyTools (Source)/.git/objects/14/
- Data/HappyTools (Source)/.git/objects/14/6062c04968e10ef131f2385b3f48eba73374ab
- Data/HappyTools (Source)/.git/objects/14/646729a448140d97b0b61ccc24eae865d41323
- Data/HappyTools (Source)/.git/objects/15/
- Data/HappyTools (Source)/.git/objects/15/5a3622a500861e4c003c6f46436936b8d50065
- Data/HappyTools (Source)/.git/objects/16/
- Data/HappyTools (Source)/.git/objects/16/a40dfc3b8c823d2d811a46ec2104067e27af56
- Data/HappyTools (Source)/.git/objects/18/
- Data/HappyTools (Source)/.git/objects/18/9212266bfde32c59326219f033c8ef074956bb
- Data/HappyTools (Source)/.git/objects/19/
- Data/HappyTools (Source)/.git/objects/19/8de99929768862c5c2baf849449c7ba12db449
- Data/HappyTools (Source)/.git/objects/1c/
- Data/HappyTools (Source)/.git/objects/1c/ca7c9c85a71e7b572657c46aca4097b89568bd
- Data/HappyTools (Source)/.git/objects/1d/
- Data/HappyTools (Source)/.git/objects/1d/98b545358982e133337038da81f64070d6f4bb
- Data/HappyTools (Source)/.git/objects/1d/aa614c06cdb282102c0955559bedd013276dc0
- Data/HappyTools (Source)/.git/objects/1e/
- Data/HappyTools (Source)/.git/objects/1e/5e8a517d14d654ad61004899151179af3ebdd4
- Data/HappyTools (Source)/.git/objects/1e/7dae7b012ff0c342b0707e58120d1b7a571198
- Data/HappyTools (Source)/.git/objects/1e/dc3e54b9e80e7caa4384123d89966289b1e3d8
- Data/HappyTools (Source)/.git/objects/1e/e0dd8ba4b07a704631a77f3933d970677100de
- Data/HappyTools (Source)/.git/objects/1f/
- Data/HappyTools (Source)/.git/objects/1f/b1ab37ff5f96feefff5156b1c3e1385669e1b7
- Data/HappyTools (Source)/.git/objects/21/
- Data/HappyTools (Source)/.git/objects/21/b6ec8e4b9a1329e81c73c928e441c666567d2d
- Data/HappyTools (Source)/.git/objects/23/
- Data/HappyTools (Source)/.git/objects/23/94c62ea3a6240e22f62b4d3f980934545095d0
- Data/HappyTools (Source)/.git/objects/24/
- Data/HappyTools (Source)/.git/objects/24/2974f2da6832db353060a58061fd3f3ee9cb8d
- Data/HappyTools (Source)/.git/objects/24/c041d0359879565a870bede9c76516d52f8865
- Data/HappyTools (Source)/.git/objects/25/
- Data/HappyTools (Source)/.git/objects/25/010ed1fbf5fadf373c3774770d1f3e6cc2dd59
- Data/HappyTools (Source)/.git/objects/25/80420a272eb2f9ba90a6f93e49b30e3dd89863
- Data/HappyTools (Source)/.git/objects/26/
- Data/HappyTools (Source)/.git/objects/26/6eefbb93b5b7b1ba0b0a452f15d2d4fde51024
- Data/HappyTools (Source)/.git/objects/28/
- Data/HappyTools (Source)/.git/objects/28/b219e0ce62992a49de6897f2980c1c1c9f6583
- Data/HappyTools (Source)/.git/objects/29/
- Data/HappyTools (Source)/.git/objects/29/10a05abfa025d0fb4d0a246ab1e6032a3dfab3
- Data/HappyTools (Source)/.git/objects/29/6bc7175aa5c080976ff500f4458bb65e2f0b21
- Data/HappyTools (Source)/.git/objects/2a/
- Data/HappyTools (Source)/.git/objects/2a/ec9cc04621f6ca60bf08e61bc783661ed69097
- Data/HappyTools (Source)/.git/objects/2b/
- Data/HappyTools (Source)/.git/objects/2b/72222326af530059c9ff0aa3482baa3783b58c
- Data/HappyTools (Source)/.git/objects/2b/a8461f1d7f9c34c9da5475b9c71cb1a16b8b93
- Data/HappyTools (Source)/.git/objects/2b/ba1e6d88d16c515d8f2eeecc703cf5d95cd518
- Data/HappyTools (Source)/.git/objects/2d/
- Data/HappyTools (Source)/.git/objects/2d/b5e01cdad136141f7e90f61fe9c1510e41dda1
- Data/HappyTools (Source)/.git/objects/2e/
- Data/HappyTools (Source)/.git/objects/2e/318097287ad37fe19a369bbb6a0e729f619f39
- Data/HappyTools (Source)/.git/objects/2f/
- Data/HappyTools (Source)/.git/objects/2f/dc174c295079f47bfaeec62793c749d0148a66
- Data/HappyTools (Source)/.git/objects/2f/dc3c687ea12a14fd021efa1f5a2ebb2b0727f0
- Data/HappyTools (Source)/.git/objects/32/
- Data/HappyTools (Source)/.git/objects/32/525e1115ac99e868b4bc21885f8952cd86c315
- Data/HappyTools (Source)/.git/objects/32/8ef41a6f0ed5688155109d5bcab9142d14257f
- Data/HappyTools (Source)/.git/objects/34/
- Data/HappyTools (Source)/.git/objects/34/811e3c21daf3b55fdaae10c1323386ff788fbc
- Data/HappyTools (Source)/.git/objects/35/
- Data/HappyTools (Source)/.git/objects/35/7b8f4bf0f79e7da1123b750f32f2e52e2058c9
- Data/HappyTools (Source)/.git/objects/36/
- Data/HappyTools (Source)/.git/objects/36/1c4144e4b1a30b9c9c1089242a524fdce9d82d
- Data/HappyTools (Source)/.git/objects/36/ec6c303335c5f4984bc8e4b9c0c8161ee8c5ff
- Data/HappyTools (Source)/.git/objects/38/
- Data/HappyTools (Source)/.git/objects/38/8ce1ce8dc9aa7d52f41605e915b40bb2cb854f
- Data/HappyTools (Source)/.git/objects/39/
- Data/HappyTools (Source)/.git/objects/39/31c8f6dc659e7f8a527d3eab88b84dd8327a2e
- Data/HappyTools (Source)/.git/objects/3b/
- Data/HappyTools (Source)/.git/objects/3b/ea8676d2f85d22cefe212385a2f270dfcc63c0
- Data/HappyTools (Source)/.git/objects/3c/
- Data/HappyTools (Source)/.git/objects/3c/13566936fa8e8dba800851d4cb76b2bdd194ad
- Data/HappyTools (Source)/.git/objects/3c/715cf4ed758594808221be58916fe5c98fa4a7
- Data/HappyTools (Source)/.git/objects/3d/
- Data/HappyTools (Source)/.git/objects/3d/9c47872b2424658aa700ee821db81ef881f2b5
- Data/HappyTools (Source)/.git/objects/3e/
- Data/HappyTools (Source)/.git/objects/3e/6cda817d93b640667cdabc9d4278ecdcdfe365
- Data/HappyTools (Source)/.git/objects/3e/8b8fed1d97b69a034a4effb2c9504e173fbc69
- Data/HappyTools (Source)/.git/objects/3e/df1e12beae6be0f792a58dad8f8fa9ad66a794
- Data/HappyTools (Source)/.git/objects/3e/e74e7a58e9c82d1718141ff9e4ffadea62168f
- Data/HappyTools (Source)/.git/objects/3f/
- Data/HappyTools (Source)/.git/objects/3f/2ed4aea1f76864070fe648bb6a549b20a1ee62
- Data/HappyTools (Source)/.git/objects/3f/552b8831a376869074621e2259c4b9abd95fb6
- Data/HappyTools (Source)/.git/objects/40/
- Data/HappyTools (Source)/.git/objects/40/59c1006c9bb6574e7de32411a440622d3490c8
- Data/HappyTools (Source)/.git/objects/40/6c911babd629e0172c7720189a2a63b0590276
- Data/HappyTools (Source)/.git/objects/43/
- Data/HappyTools (Source)/.git/objects/43/01cd9f6b2c116ec5712d737b7699fbc6d985f9
- Data/HappyTools (Source)/.git/objects/43/b35c1d71b2a5a22d4796f9f96bf04575707d56
- Data/HappyTools (Source)/.git/objects/44/
- Data/HappyTools (Source)/.git/objects/44/c07f1c1d2b1b1ac1b8d065a52488b5ecd37827
- Data/HappyTools (Source)/.git/objects/46/
- Data/HappyTools (Source)/.git/objects/46/756b0a484ae03255817b71816a9fee3094c4f6
- Data/HappyTools (Source)/.git/objects/48/
- Data/HappyTools (Source)/.git/objects/48/0b6e82fe744a588de2248e95564e908cd6b2c3
- Data/HappyTools (Source)/.git/objects/4c/
- Data/HappyTools (Source)/.git/objects/4c/1496429de52e8ee798cde414754c9f381b35df
- Data/HappyTools (Source)/.git/objects/4c/9ed0e4b0fe0463523f15f065ac1efbf87fa138
- Data/HappyTools (Source)/.git/objects/4d/
- Data/HappyTools (Source)/.git/objects/4d/5fcadc293a348e88f777dc0920f11e7d71441c
- Data/HappyTools (Source)/.git/objects/4e/
- Data/HappyTools (Source)/.git/objects/4e/95b38b8e3d8efa83a9f75bd7f1ab81e0ad79a7
- Data/HappyTools (Source)/.git/objects/4e/a147d410c6e5ed788010ca4346e37cdd88c42d
- Data/HappyTools (Source)/.git/objects/52/
- Data/HappyTools (Source)/.git/objects/52/025db747f4b77ef20f38e348c5a508c729b2f9
- Data/HappyTools (Source)/.git/objects/53/
- Data/HappyTools (Source)/.git/objects/53/49a717933fe7f0c9ebea3072289b1c6ebabe91
- Data/HappyTools (Source)/.git/objects/53/97cdc91686c2fea248cc0f1683aa0ee39e6d08
- Data/HappyTools (Source)/.git/objects/53/e0b6f5b661e5a3526be82e83d9a139fdd71e80
- Data/HappyTools (Source)/.git/objects/54/
- Data/HappyTools (Source)/.git/objects/54/0ae4f711cb3cf0c1de4071a8fcdf9fe3859d0c
- Data/HappyTools (Source)/.git/objects/54/a4f0e6306362c48184de27caeaa6c4835e7d09
- Data/HappyTools (Source)/.git/objects/58/
- Data/HappyTools (Source)/.git/objects/58/48e4066c5d569a2835c69878c47448fb6e9ea1
- Data/HappyTools (Source)/.git/objects/5b/
- Data/HappyTools (Source)/.git/objects/5b/7cccd0b7db85b184859f2452c45dd990b260e9
- Data/HappyTools (Source)/.git/objects/5c/
- Data/HappyTools (Source)/.git/objects/5c/839b034558a0775b3d6db6163d798d0f4797c8
- Data/HappyTools (Source)/.git/objects/5c/8aa097043934b86f620b351de93f7f794e9639
- Data/HappyTools (Source)/.git/objects/5c/a1a5faf40e1c4711448668e42c27ab72f75f2e
- Data/HappyTools (Source)/.git/objects/5d/
- Data/HappyTools (Source)/.git/objects/5d/1a33c17a9c2c915724a7d7c2f011262eaca457
- Data/HappyTools (Source)/.git/objects/5d/eafbd6fd6aea839c7529ee7ededf8ac1418ab4
- Data/HappyTools (Source)/.git/objects/5f/
- Data/HappyTools (Source)/.git/objects/5f/d2c512e6a86e0a67776213da33cdbd21caef5a
- Data/HappyTools (Source)/.git/objects/5f/e960e41b6ef1a5113f97876db970f7cd91b947
- Data/HappyTools (Source)/.git/objects/62/
- Data/HappyTools (Source)/.git/objects/62/f1d498c1eaabfd02ee7e24176b8fbc85fd5716
- Data/HappyTools (Source)/.git/objects/63/
- Data/HappyTools (Source)/.git/objects/63/99a4dfb3b59d51c15c438a1950472e7d988b05
- Data/HappyTools (Source)/.git/objects/65/
- Data/HappyTools (Source)/.git/objects/65/ea14a1a1a65688ef9714723a2aaa752b597fa5
- Data/HappyTools (Source)/.git/objects/66/
- Data/HappyTools (Source)/.git/objects/66/2c3216d90771bf824f998f23ce1eed5d33b583
- Data/HappyTools (Source)/.git/objects/6e/
- Data/HappyTools (Source)/.git/objects/6e/7b176ed8161a692471903985c3d3b20e9fc282
- Data/HappyTools (Source)/.git/objects/6e/9401f764e23782fe336a5d0f0bdb126fcd5fdf
- Data/HappyTools (Source)/.git/objects/70/
- Data/HappyTools (Source)/.git/objects/70/84b1880b69dfdbb7eacc30f9535850627bfdbc
- Data/HappyTools (Source)/.git/objects/71/
- Data/HappyTools (Source)/.git/objects/71/7480be7c01d2f763a82643dd503ab5324b3b4b
- Data/HappyTools (Source)/.git/objects/71/b0035751907bfe67acc6744f84622348358c90
- Data/HappyTools (Source)/.git/objects/73/
- Data/HappyTools (Source)/.git/objects/73/744d5122f7d6f12dc5abd0bb89b8a6c5096b92
- Data/HappyTools (Source)/.git/objects/75/
- Data/HappyTools (Source)/.git/objects/75/c68784cb0b34752a49dd5fc404d99a1e809ba3
- Data/HappyTools (Source)/.git/objects/76/
- Data/HappyTools (Source)/.git/objects/76/0175d0c427e3bb5641727a2b1ee9c6f41ac0b9
- Data/HappyTools (Source)/.git/objects/78/
- Data/HappyTools (Source)/.git/objects/78/b99f6ffb45d28ab8727997984eaf07e86d7282
- Data/HappyTools (Source)/.git/objects/79/
- Data/HappyTools (Source)/.git/objects/79/a4803560f8e026490fddd38ea09d6832104acc
- Data/HappyTools (Source)/.git/objects/79/c40ec0091480edd5fc8167a8c908fa6d6576ba
- Data/HappyTools (Source)/.git/objects/7a/
- Data/HappyTools (Source)/.git/objects/7a/2595ab8efa008367cf0a6850d9d0fe66e0a447
- Data/HappyTools (Source)/.git/objects/7a/77ce0faaf7c1f6f2264319a1d895ef2748dd0e
- Data/HappyTools (Source)/.git/objects/7a/ab20bb7ad265d7cc7e466eafe4d5ec3d0fc7e5
- Data/HappyTools (Source)/.git/objects/7b/
- Data/HappyTools (Source)/.git/objects/7b/504e03232e64acb16340f8b916e0677f96fc0e
- Data/HappyTools (Source)/.git/objects/7c/
- Data/HappyTools (Source)/.git/objects/7c/5ba9cefb37828cbbf24d3ffb2c3ccecb7721dd
- Data/HappyTools (Source)/.git/objects/7c/a12ed97931972f4867619ced59556617642db8
- Data/HappyTools (Source)/.git/objects/7e/
- Data/HappyTools (Source)/.git/objects/7e/ea8ac755a2394f263aa0586f755a689c2658fd
- Data/HappyTools (Source)/.git/objects/7f/
- Data/HappyTools (Source)/.git/objects/7f/f642f4679f6fe44b6eeb21f5409f040f9d37cb
- Data/HappyTools (Source)/.git/objects/80/
- Data/HappyTools (Source)/.git/objects/80/48637a7c9096a380974d87f3e97ea9002f8d8b
- Data/HappyTools (Source)/.git/objects/81/
- Data/HappyTools (Source)/.git/objects/81/0a20b21fc2ed8b69822edc44c5ece2486b68b9
- Data/HappyTools (Source)/.git/objects/82/
- Data/HappyTools (Source)/.git/objects/82/7839557b2402c147fd3f04c7ecd2b0a32478a5
- Data/HappyTools (Source)/.git/objects/83/
[truncated: 227 more entries]
