# Supplementary material for: HappyTools: A software for high-throughput HPLC data processing and quantitation
Source: PLoS One. 2018 Jul 6;13(7):e0200280. doi: 10.1371/journal.pone.0200280 (PMC6034860; doi:10.1371/journal.pone.0200280)
Supplement: S1 Data — The source code of HappyTools is included in this zip file, together with all the raw chromatograms as exported from ThermoFisher Chromeleon. A visual tutorial and a document demonstrating how to reproduce the results used in this study are also included. (ZIP) [file pone.0200280.s013.zip › Data/Biopharmaceutical/20180516 IgG1_Analytes.ref]

1	16.23	0.15
2	17.16	0.15
3	18.51	0.15
4a	19.02	0.15
4b	19.30	0.15
5	21.59	0.15
6	22.67	0.15
7	24.79	0.15
