# Supplementary material for: HappyTools: A software for high-throughput HPLC data processing and quantitation
Source: PLoS One. 2018 Jul 6;13(7):e0200280. doi: 10.1371/journal.pone.0200280 (PMC6034860; doi:10.1371/journal.pone.0200280)
Supplement: S1 Data — The source code of HappyTools is included in this zip file, together with all the raw chromatograms as exported from ThermoFisher Chromeleon. A visual tutorial and a document demonstrating how to reproduce the results used in this study are also included. (ZIP) [file pone.0200280.s013.zip › Data/Biopharmaceutical/Blank_09_Emission_1.txt]

File Path	chrom://mascot-server/ChromeleonLocal/Raw Data/Users/Jenifer Hendel/February 20159 Feb 2015/9 Feb 2015.seq/387.smp/Emission_1.channel/Emission_1.chm
Channel	Emission_1

Injection Information:
Data Vault	ChromeleonLocal
Injection	Blank
Injection Number	9
Position	GB1
Comment	
Processing Method	New Processing Method
Instrument Method	BEH-15cm-30min-right-25ul-360-Vtag
Type	Unknown
Status	Finished
Injection Date	09/02/2015
Injection Time	19:08:11
Injection Volume (µl)	25.000
Dilution Factor	1.0000
Weight	1.0000

Chromatogram Data Information:
Time Min. (min)	0.008267
Time Max. (min)	31.008267
Data Points	3721
Detector	FLD
Generating Data System	Chromeleon 7.2.1.5833
Exporting Data System	Chromeleon 7.2.2.0
Operator	Instrument Controller
Signal Quantity	
Signal Unit	counts
Signal Min.	-268,068.000000
Signal Max.	358,540.000000
Channel	Emission_1
Driver Name	FLD3000.dll
Channel Type	Evaluation
Min. Step (s)	0.5
Max. Step (s)	0.5
Average Step (s)	0.5

Signal Parameter Information:
Signal Info	250 nm /360 nm

Chromatogram Data:
Time (min)	Step (s)	Value (counts)
0.008267	n.a.	0.000000
0.016600	0.5	0.000000
0.024933	0.5	0.000000
0.033267	0.5	0.000000
0.041600	0.5	244.000000
0.049933	0.5	592.000000
0.058267	0.5	515.000000
0.066600	0.5	-241.000000
0.074933	0.5	-1,559.000000
0.083267	0.5	-3,013.000000
0.091600	0.5	-4,256.000000
0.099933	0.5	-5,284.000000
0.108267	0.5	-5,929.000000
0.116600	0.5	-6,150.000000
0.124933	0.5	-6,185.000000
0.133267	0.5	-6,131.000000
0.141600	0.5	-5,968.000000
0.149933	0.5	-5,729.000000
0.158267	0.5	-5,560.000000
0.166600	0.5	-5,443.000000
0.174933	0.5	-5,308.000000
0.183267	0.5	-4,878.000000
0.191600	0.5	-3,915.000000
0.199933	0.5	-2,379.000000
0.208267	0.5	-634.000000
0.216600	0.5	803.000000
0.224933	0.5	1,604.000000
0.233267	0.5	1,651.000000
0.241600	0.5	1,134.000000
0.249933	0.5	484.000000
0.258267	0.5	191.000000
0.266600	0.5	590.000000
0.274933	0.5	1,856.000000
0.283267	0.5	3,747.000000
0.291600	0.5	5,740.000000
0.299933	0.5	7,387.000000
0.308267	0.5	8,339.000000
0.316600	0.5	8,345.000000
0.324933	0.5	7,478.000000
0.333267	0.5	6,002.000000
0.341600	0.5	4,371.000000
0.349933	0.5	3,030.000000
0.358267	0.5	2,250.000000
0.366600	0.5	2,118.000000
0.374933	0.5	2,376.000000
0.383267	0.5	2,917.000000
0.391600	0.5	3,725.000000
0.399933	0.5	4,608.000000
0.408267	0.5	5,250.000000
0.416600	0.5	5,569.000000
0.424933	0.5	5,592.000000
0.433267	0.5	5,266.000000
0.441600	0.5	4,629.000000
0.449933	0.5	3,847.000000
0.458267	0.5	2,991.000000
0.466600	0.5	2,046.000000
0.474933	0.5	953.000000
0.483267	0.5	-312.000000
0.491600	0.5	-1,632.000000
0.499933	0.5	-2,775.000000
0.508267	0.5	-3,704.000000
0.516600	0.5	-4,355.000000
0.524933	0.5	-4,633.000000
0.533267	0.5	-4,488.000000
0.541600	0.5	-4,038.000000
0.549933	0.5	-3,437.000000
0.558267	0.5	-2,616.000000
0.566600	0.5	-1,559.000000
0.574933	0.5	-348.000000
0.583267	0.5	820.000000
0.591600	0.5	1,549.000000
0.599933	0.5	1,752.000000
0.608267	0.5	1,561.000000
0.616600	0.5	1,150.000000
0.624933	0.5	1,015.000000
0.633267	0.5	1,647.000000
0.641600	0.5	3,065.000000
0.649933	0.5	6,610.000000
0.658267	0.5	18,562.000000
0.666600	0.5	45,133.000000
0.674933	0.5	85,959.000000
0.683267	0.5	135,274.000000
0.691600	0.5	186,034.000000
0.699933	0.5	232,977.000000
0.708267	0.5	273,597.000000
0.716600	0.5	307,177.000000
0.724933	0.5	333,000.000000
0.733267	0.5	350,352.000000
0.741600	0.5	358,540.000000
0.749933	0.5	356,579.000000
0.758267	0.5	343,903.000000
0.766600	0.5	321,364.000000
0.774933	0.5	291,286.000000
0.783267	0.5	256,699.000000
0.791600	0.5	220,678.000000
0.799933	0.5	186,053.000000
0.808267	0.5	154,916.000000
0.816600	0.5	128,382.000000
0.824933	0.5	106,461.000000
0.833267	0.5	88,748.000000
0.841600	0.5	74,649.000000
0.849933	0.5	63,568.000000
0.858267	0.5	55,176.000000
0.866600	0.5	49,290.000000
0.874933	0.5	45,367.000000
0.883267	0.5	42,625.000000
0.891600	0.5	40,432.000000
0.899933	0.5	38,718.000000
0.908267	0.5	37,154.000000
0.916600	0.5	35,540.000000
0.924933	0.5	33,953.000000
0.933267	0.5	32,545.000000
0.941600	0.5	31,379.000000
0.949933	0.5	30,480.000000
0.958267	0.5	29,900.000000
0.966600	0.5	29,740.000000
0.974933	0.5	30,028.000000
0.983267	0.5	30,672.000000
0.991600	0.5	31,498.000000
0.999933	0.5	32,628.000000
1.008267	0.5	34,159.000000
1.016600	0.5	35,759.000000
1.024933	0.5	36,918.000000
1.033267	0.5	37,135.000000
1.041600	0.5	36,242.000000
1.049933	0.5	34,369.000000
1.058267	0.5	31,820.000000
1.066600	0.5	29,128.000000
1.074933	0.5	26,486.000000
1.083267	0.5	23,689.000000
1.091600	0.5	20,532.000000
1.099933	0.5	16,921.000000
1.108267	0.5	13,138.000000
1.116600	0.5	9,621.000000
1.124933	0.5	6,578.000000
1.133267	0.5	4,122.000000
1.141600	0.5	2,473.000000
1.149933	0.5	1,656.000000
1.158267	0.5	1,463.000000
1.166600	0.5	1,610.000000
1.174933	0.5	1,910.000000
1.183267	0.5	2,412.000000
1.191600	0.5	3,039.000000
1.199933	0.5	3,548.000000
1.208267	0.5	3,930.000000
1.216600	0.5	4,299.000000
1.224933	0.5	4,765.000000
1.233267	0.5	5,466.000000
1.241600	0.5	6,507.000000
1.249933	0.5	7,878.000000
1.258267	0.5	9,497.000000
1.266600	0.5	11,285.000000
1.274933	0.5	12,930.000000
1.283267	0.5	13,902.000000
1.291600	0.5	13,779.000000
1.299933	0.5	12,384.000000
1.308267	0.5	9,997.000000
1.316600	0.5	7,328.000000
1.324933	0.5	5,010.000000
1.333267	0.5	3,279.000000
1.341600	0.5	2,200.000000
1.349933	0.5	1,588.000000
1.358267	0.5	1,069.000000
1.366600	0.5	267.000000
1.374933	0.5	-842.000000
1.383267	0.5	-1,868.000000
1.391600	0.5	-2,529.000000
1.399933	0.5	-2,717.000000
1.408267	0.5	-2,267.000000
1.416600	0.5	-1,096.000000
1.424933	0.5	770.000000
1.433267	0.5	2,888.000000
1.441600	0.5	4,775.000000
1.449933	0.5	6,094.000000
1.458267	0.5	6,541.000000
1.466600	0.5	6,285.000000
1.474933	0.5	5,740.000000
1.483267	0.5	5,170.000000
1.491600	0.5	4,812.000000
1.499933	0.5	4,737.000000
1.508267	0.5	4,880.000000
1.516600	0.5	5,166.000000
1.524933	0.5	5,425.000000
1.533267	0.5	5,491.000000
1.541600	0.5	5,327.000000
1.549933	0.5	4,893.000000
1.558267	0.5	4,322.000000
1.566600	0.5	4,006.000000
1.574933	0.5	4,398.000000
1.583267	0.5	5,225.000000
1.591600	0.5	5,679.000000
1.599933	0.5	5,384.000000
1.608267	0.5	4,496.000000
1.616600	0.5	3,403.000000
1.624933	0.5	2,303.000000
1.633267	0.5	1,229.000000
1.641600	0.5	384.000000
1.649933	0.5	-174.000000
1.658267	0.5	-494.000000
1.666600	0.5	-541.000000
1.674933	0.5	-465.000000
1.683267	0.5	-387.000000
1.691600	0.5	-330.000000
1.699933	0.5	-289.000000
1.708267	0.5	-384.000000
1.716600	0.5	-728.000000
1.724933	0.5	-1,109.000000
1.733267	0.5	-1,434.000000
1.741600	0.5	-1,735.000000
1.749933	0.5	-2,136.000000
1.758267	0.5	-2,502.000000
1.766600	0.5	-2,612.000000
1.774933	0.5	-2,150.000000
1.783267	0.5	-1,095.000000
1.791600	0.5	106.000000
1.799933	0.5	1,250.000000
1.808267	0.5	2,455.000000
1.816600	0.5	3,687.000000
1.824933	0.5	4,892.000000
1.833267	0.5	6,047.000000
1.841600	0.5	7,057.000000
1.849933	0.5	7,692.000000
1.858267	0.5	7,820.000000
1.866600	0.5	7,447.000000
1.874933	0.5	6,786.000000
1.883267	0.5	5,937.000000
1.891600	0.5	5,014.000000
1.899933	0.5	4,144.000000
1.908267	0.5	3,306.000000
1.916600	0.5	2,555.000000
1.924933	0.5	2,024.000000
1.933267	0.5	1,867.000000
1.941600	0.5	2,103.000000
1.949933	0.5	2,561.000000
1.958267	0.5	3,155.000000
1.966600	0.5	3,794.000000
1.974933	0.5	4,156.000000
1.983267	0.5	4,111.000000
1.991600	0.5	4,039.000000
1.999933	0.5	4,298.000000
2.008267	0.5	4,795.000000
2.016600	0.5	4,963.000000
2.024933	0.5	4,478.000000
2.033267	0.5	3,556.000000
2.041600	0.5	2,345.000000
2.049933	0.5	1,078.000000
2.058267	0.5	-191.000000
2.066600	0.5	-1,474.000000
2.074933	0.5	-2,750.000000
2.083267	0.5	-3,932.000000
2.091600	0.5	-4,931.000000
2.099933	0.5	-5,809.000000
2.108267	0.5	-6,546.000000
2.116600	0.5	-7,017.000000
2.124933	0.5	-7,192.000000
2.133267	0.5	-6,996.000000
2.141600	0.5	-6,292.000000
2.149933	0.5	-5,137.000000
2.158267	0.5	-3,801.000000
2.166600	0.5	-2,395.000000
2.174933	0.5	-1,039.000000
2.183267	0.5	99.000000
2.191600	0.5	882.000000
2.199933	0.5	1,362.000000
2.208267	0.5	1,739.000000
2.216600	0.5	1,961.000000
2.224933	0.5	2,091.000000
2.233267	0.5	2,407.000000
2.241600	0.5	3,049.000000
2.249933	0.5	3,920.000000
2.258267	0.5	4,746.000000
2.266600	0.5	5,172.000000
2.274933	0.5	4,939.000000
2.283267	0.5	4,157.000000
2.291600	0.5	2,912.000000
2.299933	0.5	1,295.000000
2.308267	0.5	-373.000000
2.316600	0.5	-1,962.000000
2.324933	0.5	-3,467.000000
2.333267	0.5	-4,856.000000
2.341600	0.5	-5,954.000000
2.349933	0.5	-6,611.000000
2.358267	0.5	-6,676.000000
2.366600	0.5	-6,002.000000
2.374933	0.5	-4,739.000000
2.383267	0.5	-3,188.000000
2.391600	0.5	-1,642.000000
2.399933	0.5	-504.000000
2.408267	0.5	62.000000
2.416600	0.5	274.000000
2.424933	0.5	337.000000
2.433267	0.5	420.000000
2.441600	0.5	497.000000
2.449933	0.5	496.000000
2.458267	0.5	486.000000
2.466600	0.5	572.000000
2.474933	0.5	715.000000
2.483267	0.5	963.000000
2.491600	0.5	1,243.000000
2.499933	0.5	1,511.000000
2.508267	0.5	1,708.000000
2.516600	0.5	1,795.000000
2.524933	0.5	1,869.000000
2.533267	0.5	1,947.000000
2.541600	0.5	2,025.000000
2.549933	0.5	2,130.000000
2.558267	0.5	2,240.000000
2.566600	0.5	2,258.000000
2.574933	0.5	2,060.000000
2.583267	0.5	1,762.000000
2.591600	0.5	1,521.000000
2.599933	0.5	1,497.000000
2.608267	0.5	1,825.000000
2.616600	0.5	2,381.000000
2.624933	0.5	2,895.000000
2.633267	0.5	3,079.000000
2.641600	0.5	2,935.000000
2.649933	0.5	2,466.000000
2.658267	0.5	1,633.000000
2.666600	0.5	374.000000
2.674933	0.5	-1,177.000000
2.683267	0.5	-2,617.000000
2.691600	0.5	-3,404.000000
2.699933	0.5	-3,389.000000
2.708267	0.5	-2,911.000000
2.716600	0.5	-2,401.000000
2.724933	0.5	-2,045.000000
2.733267	0.5	-1,862.000000
2.741600	0.5	-1,568.000000
2.749933	0.5	-1,041.000000
2.758267	0.5	-209.000000
2.766600	0.5	1,032.000000
2.774933	0.5	2,364.000000
2.783267	0.5	3,588.000000
2.791600	0.5	4,617.000000
2.799933	0.5	5,349.000000
2.808267	0.5	5,829.000000
2.816600	0.5	5,946.000000
2.824933	0.5	5,541.000000
2.833267	0.5	4,617.000000
2.841600	0.5	3,349.000000
2.849933	0.5	2,132.000000
2.858267	0.5	1,217.000000
2.866600	0.5	548.000000
2.874933	0.5	-54.000000
2.883267	0.5	-800.000000
2.891600	0.5	-1,778.000000
2.899933	0.5	-2,843.000000
2.908267	0.5	-3,715.000000
2.916600	0.5	-4,206.000000
2.924933	0.5	-4,161.000000
2.933267	0.5	-3,701.000000
2.941600	0.5	-3,306.000000
2.949933	0.5	-3,183.000000
2.958267	0.5	-3,237.000000
2.966600	0.5	-3,192.000000
2.974933	0.5	-2,890.000000
2.983267	0.5	-2,420.000000
2.991600	0.5	-1,654.000000
2.999933	0.5	-444.000000
3.008267	0.5	-444.000000
3.016600	0.5	-444.000000
3.024933	0.5	-444.000000
3.033267	0.5	-444.000000
3.041600	0.5	-2,932.000000
3.049933	0.5	-13,018.000000
3.058267	0.5	-27,908.000000
3.066600	0.5	-45,379.000000
3.074933	0.5	-63,109.000000
3.083267	0.5	-78,644.000000
3.091600	0.5	-91,672.000000
3.099933	0.5	-103,122.000000
3.108267	0.5	-113,671.000000
3.116600	0.5	-122,991.000000
3.124933	0.5	-130,262.000000
3.133267	0.5	-134,956.000000
3.141600	0.5	-136,996.000000
3.149933	0.5	-136,975.000000
3.158267	0.5	-136,532.000000
3.166600	0.5	-137,374.000000
3.174933	0.5	-137,995.000000
3.183267	0.5	-135,293.000000
3.191600	0.5	-128,362.000000
3.199933	0.5	-119,442.000000
3.208267	0.5	-112,490.000000
3.216600	0.5	-109,543.000000
3.224933	0.5	-110,088.000000
3.233267	0.5	-112,785.000000
3.241600	0.5	-117,146.000000
3.249933	0.5	-123,199.000000
3.258267	0.5	-129,939.000000
3.266600	0.5	-135,740.000000
3.274933	0.5	-140,820.000000
3.283267	0.5	-145,014.000000
3.291600	0.5	-147,797.000000
3.299933	0.5	-147,484.000000
3.308267	0.5	-142,642.000000
3.316600	0.5	-132,581.000000
3.324933	0.5	-119,079.000000
3.333267	0.5	-104,508.000000
3.341600	0.5	-92,414.000000
3.349933	0.5	-84,962.000000
3.358267	0.5	-81,394.000000
3.366600	0.5	-80,044.000000
3.374933	0.5	-79,842.000000
3.383267	0.5	-81,341.000000
3.391600	0.5	-85,493.000000
3.399933	0.5	-91,302.000000
3.408267	0.5	-96,374.000000
3.416600	0.5	-99,900.000000
3.424933	0.5	-101,540.000000
3.433267	0.5	-101,444.000000
3.441600	0.5	-102,401.000000
3.449933	0.5	-105,441.000000
3.458267	0.5	-109,507.000000
3.466600	0.5	-113,503.000000
3.474933	0.5	-116,858.000000
3.483267	0.5	-119,054.000000
3.491600	0.5	-119,543.000000
3.499933	0.5	-118,026.000000
3.508267	0.5	-114,675.000000
3.516600	0.5	-112,628.000000
3.524933	0.5	-114,744.000000
3.533267	0.5	-121,814.000000
3.541600	0.5	-133,401.000000
3.549933	0.5	-147,203.000000
3.558267	0.5	-160,936.000000
3.566600	0.5	-172,903.000000
3.574933	0.5	-180,554.000000
3.583267	0.5	-183,222.000000
3.591600	0.5	-180,497.000000
3.599933	0.5	-172,546.000000
3.608267	0.5	-160,231.000000
3.616600	0.5	-146,084.000000
3.624933	0.5	-133,148.000000
3.633267	0.5	-124,839.000000
3.641600	0.5	-121,839.000000
3.649933	0.5	-122,034.000000
3.658267	0.5	-122,705.000000
3.666600	0.5	-121,388.000000
3.674933	0.5	-116,376.000000
3.683267	0.5	-107,770.000000
3.691600	0.5	-96,206.000000
3.699933	0.5	-83,510.000000
3.708267	0.5	-71,743.000000
3.716600	0.5	-62,689.000000
3.724933	0.5	-57,909.000000
3.733267	0.5	-57,082.000000
3.741600	0.5	-59,770.000000
3.749933	0.5	-65,738.000000
3.758267	0.5	-75,942.000000
3.766600	0.5	-89,628.000000
3.774933	0.5	-104,318.000000
3.783267	0.5	-117,289.000000
3.791600	0.5	-127,589.000000
3.799933	0.5	-136,255.000000
3.808267	0.5	-144,435.000000
3.816600	0.5	-152,405.000000
3.824933	0.5	-158,415.000000
3.833267	0.5	-160,104.000000
3.841600	0.5	-158,220.000000
3.849933	0.5	-156,417.000000
3.858267	0.5	-155,528.000000
3.866600	0.5	-157,184.000000
3.874933	0.5	-160,764.000000
3.883267	0.5	-163,267.000000
3.891600	0.5	-163,092.000000
3.899933	0.5	-159,428.000000
3.908267	0.5	-154,769.000000
3.916600	0.5	-152,701.000000
3.924933	0.5	-152,313.000000
3.933267	0.5	-151,073.000000
3.941600	0.5	-148,818.000000
3.949933	0.5	-146,707.000000
3.958267	0.5	-143,412.000000
3.966600	0.5	-137,579.000000
3.974933	0.5	-129,680.000000
3.983267	0.5	-119,710.000000
3.991600	0.5	-107,902.000000
3.999933	0.5	-95,452.000000
4.008267	0.5	-83,258.000000
4.016600	0.5	-72,871.000000
4.024933	0.5	-66,414.000000
4.033267	0.5	-66,010.000000
4.041600	0.5	-72,475.000000
4.049933	0.5	-84,224.000000
4.058267	0.5	-99,306.000000
4.066600	0.5	-116,144.000000
4.074933	0.5	-132,493.000000
4.083267	0.5	-145,920.000000
4.091600	0.5	-156,269.000000
4.099933	0.5	-163,944.000000
4.108267	0.5	-168,240.000000
4.116600	0.5	-168,309.000000
4.124933	0.5	-163,604.000000
4.133267	0.5	-155,126.000000
4.141600	0.5	-144,418.000000
4.149933	0.5	-132,078.000000
4.158267	0.5	-119,381.000000
4.166600	0.5	-107,100.000000
4.174933	0.5	-95,477.000000
4.183267	0.5	-86,123.000000
4.191600	0.5	-81,412.000000
4.199933	0.5	-82,428.000000
4.208267	0.5	-87,384.000000
4.216600	0.5	-92,252.000000
4.224933	0.5	-95,181.000000
4.233267	0.5	-97,305.000000
4.241600	0.5	-99,389.000000
4.249933	0.5	-100,025.000000
4.258267	0.5	-99,195.000000
4.266600	0.5	-97,709.000000
4.274933	0.5	-95,538.000000
4.283267	0.5	-92,435.000000
4.291600	0.5	-87,589.000000
4.299933	0.5	-81,625.000000
4.308267	0.5	-75,310.000000
4.316600	0.5	-69,632.000000
4.324933	0.5	-66,153.000000
4.333267	0.5	-67,481.000000
4.341600	0.5	-74,188.000000
4.349933	0.5	-85,963.000000
4.358267	0.5	-102,338.000000
4.366600	0.5	-121,456.000000
4.374933	0.5	-139,835.000000
4.383267	0.5	-155,338.000000
4.391600	0.5	-167,609.000000
4.399933	0.5	-176,432.000000
4.408267	0.5	-181,362.000000
4.416600	0.5	-182,785.000000
4.424933	0.5	-180,815.000000
4.433267	0.5	-174,738.000000
4.441600	0.5	-166,135.000000
4.449933	0.5	-156,392.000000
4.458267	0.5	-147,605.000000
4.466600	0.5	-140,100.000000
4.474933	0.5	-132,626.000000
4.483267	0.5	-126,365.000000
4.491600	0.5	-122,494.000000
4.499933	0.5	-121,676.000000
4.508267	0.5	-122,837.000000
4.516600	0.5	-124,847.000000
4.524933	0.5	-125,917.000000
4.533267	0.5	-125,763.000000
4.541600	0.5	-126,083.000000
4.549933	0.5	-127,312.000000
4.558267	0.5	-129,160.000000
4.566600	0.5	-131,250.000000
4.574933	0.5	-133,768.000000
4.583267	0.5	-135,333.000000
4.591600	0.5	-135,038.000000
4.599933	0.5	-132,146.000000
4.608267	0.5	-127,159.000000
4.616600	0.5	-120,698.000000
4.624933	0.5	-113,721.000000
4.633267	0.5	-108,031.000000
4.641600	0.5	-105,440.000000
4.649933	0.5	-107,133.000000
4.658267	0.5	-112,616.000000
4.666600	0.5	-120,599.000000
4.674933	0.5	-129,299.000000
4.683267	0.5	-136,785.000000
4.691600	0.5	-142,246.000000
4.699933	0.5	-146,270.000000
4.708267	0.5	-150,537.000000
4.716600	0.5	-154,826.000000
4.724933	0.5	-157,063.000000
4.733267	0.5	-156,942.000000
4.741600	0.5	-155,298.000000
4.749933	0.5	-152,977.000000
4.758267	0.5	-150,602.000000
4.766600	0.5	-149,913.000000
4.774933	0.5	-150,708.000000
4.783267	0.5	-152,472.000000
4.791600	0.5	-155,886.000000
4.799933	0.5	-160,208.000000
4.808267	0.5	-162,629.000000
4.816600	0.5	-162,101.000000
4.824933	0.5	-158,325.000000
4.833267	0.5	-151,131.000000
4.841600	0.5	-141,375.000000
4.849933	0.5	-130,405.000000
4.858267	0.5	-120,882.000000
4.866600	0.5	-115,275.000000
4.874933	0.5	-115,061.000000
4.883267	0.5	-119,938.000000
4.891600	0.5	-128,166.000000
4.899933	0.5	-138,015.000000
4.908267	0.5	-147,806.000000
4.916600	0.5	-155,154.000000
4.924933	0.5	-158,984.000000
4.933267	0.5	-160,144.000000
4.941600	0.5	-159,407.000000
4.949933	0.5	-156,880.000000
4.958267	0.5	-152,802.000000
4.966600	0.5	-148,467.000000
4.974933	0.5	-144,182.000000
4.983267	0.5	-138,449.000000
4.991600	0.5	-131,090.000000
4.999933	0.5	-123,199.000000
5.008267	0.5	-114,648.000000
5.016600	0.5	-106,800.000000
5.024933	0.5	-101,961.000000
5.033267	0.5	-100,031.000000
5.041600	0.5	-99,479.000000
5.049933	0.5	-101,417.000000
5.058267	0.5	-105,809.000000
5.066600	0.5	-110,464.000000
5.074933	0.5	-113,315.000000
5.083267	0.5	-113,546.000000
5.091600	0.5	-112,599.000000
5.099933	0.5	-112,357.000000
5.108267	0.5	-114,139.000000
5.116600	0.5	-117,342.000000
5.124933	0.5	-121,417.000000
5.133267	0.5	-126,875.000000
5.141600	0.5	-134,643.000000
5.149933	0.5	-144,159.000000
5.158267	0.5	-154,312.000000
5.166600	0.5	-162,551.000000
5.174933	0.5	-165,563.000000
5.183267	0.5	-161,803.000000
5.191600	0.5	-151,655.000000
5.199933	0.5	-137,155.000000
5.208267	0.5	-122,319.000000
5.216600	0.5	-111,138.000000
5.224933	0.5	-104,637.000000
5.233267	0.5	-101,330.000000
5.241600	0.5	-99,533.000000
5.249933	0.5	-97,825.000000
5.258267	0.5	-97,066.000000
5.266600	0.5	-100,290.000000
5.274933	0.5	-109,109.000000
5.283267	0.5	-122,906.000000
5.291600	0.5	-139,294.000000
5.299933	0.5	-155,666.000000
5.308267	0.5	-170,516.000000
5.316600	0.5	-181,443.000000
5.324933	0.5	-186,153.000000
5.333267	0.5	-183,392.000000
5.341600	0.5	-174,461.000000
5.349933	0.5	-161,128.000000
5.358267	0.5	-145,464.000000
5.366600	0.5	-130,113.000000
5.374933	0.5	-116,845.000000
5.383267	0.5	-106,141.000000
5.391600	0.5	-96,932.000000
5.399933	0.5	-88,718.000000
5.408267	0.5	-83,911.000000
5.416600	0.5	-84,779.000000
5.424933	0.5	-92,076.000000
5.433267	0.5	-103,604.000000
5.441600	0.5	-115,846.000000
5.449933	0.5	-125,491.000000
5.458267	0.5	-130,959.000000
5.466600	0.5	-131,804.000000
5.474933	0.5	-128,661.000000
5.483267	0.5	-123,009.000000
5.491600	0.5	-117,763.000000
5.499933	0.5	-115,534.000000
5.508267	0.5	-114,216.000000
5.516600	0.5	-111,497.000000
5.524933	0.5	-107,377.000000
5.533267	0.5	-103,898.000000
5.541600	0.5	-101,345.000000
5.549933	0.5	-100,177.000000
5.558267	0.5	-99,527.000000
5.566600	0.5	-97,435.000000
5.574933	0.5	-93,068.000000
5.583267	0.5	-87,740.000000
5.591600	0.5	-82,898.000000
5.599933	0.5	-79,499.000000
5.608267	0.5	-78,522.000000
5.616600	0.5	-80,619.000000
5.624933	0.5	-85,788.000000
5.633267	0.5	-92,814.000000
5.641600	0.5	-101,847.000000
5.649933	0.5	-111,718.000000
5.658267	0.5	-122,400.000000
5.666600	0.5	-134,908.000000
5.674933	0.5	-147,487.000000
5.683267	0.5	-157,332.000000
5.691600	0.5	-162,582.000000
5.699933	0.5	-162,563.000000
5.708267	0.5	-158,882.000000
5.716600	0.5	-154,576.000000
5.724933	0.5	-150,415.000000
5.733267	0.5	-145,466.000000
5.741600	0.5	-140,473.000000
5.749933	0.5	-137,683.000000
5.758267	0.5	-136,960.000000
5.766600	0.5	-138,246.000000
5.774933	0.5	-139,678.000000
5.783267	0.5	-139,207.000000
5.791600	0.5	-136,054.000000
5.799933	0.5	-132,112.000000
5.808267	0.5	-128,386.000000
5.816600	0.5	-125,222.000000
5.824933	0.5	-122,749.000000
5.833267	0.5	-121,342.000000
5.841600	0.5	-120,467.000000
5.849933	0.5	-119,045.000000
5.858267	0.5	-116,990.000000
5.866600	0.5	-115,528.000000
5.874933	0.5	-115,057.000000
5.883267	0.5	-115,176.000000
5.891600	0.5	-115,117.000000
5.899933	0.5	-114,922.000000
5.908267	0.5	-114,156.000000
5.916600	0.5	-111,621.000000
5.924933	0.5	-107,230.000000
5.933267	0.5	-101,703.000000
5.941600	0.5	-94,400.000000
5.949933	0.5	-86,883.000000
5.958267	0.5	-82,709.000000
5.966600	0.5	-83,009.000000
5.974933	0.5	-87,403.000000
5.983267	0.5	-96,059.000000
5.991600	0.5	-108,867.000000
5.999933	0.5	-125,562.000000
6.008267	0.5	-145,724.000000
6.016600	0.5	-167,268.000000
6.024933	0.5	-187,506.000000
6.033267	0.5	-204,216.000000
6.041600	0.5	-215,108.000000
6.049933	0.5	-220,502.000000
6.058267	0.5	-221,661.000000
6.066600	0.5	-220,856.000000
6.074933	0.5	-220,036.000000
6.083267	0.5	-218,493.000000
6.091600	0.5	-215,370.000000
6.099933	0.5	-210,851.000000
6.108267	0.5	-205,090.000000
6.116600	0.5	-198,891.000000
6.124933	0.5	-194,292.000000
6.133267	0.5	-191,362.000000
6.141600	0.5	-188,141.000000
6.149933	0.5	-182,617.000000
6.158267	0.5	-174,165.000000
6.166600	0.5	-164,038.000000
6.174933	0.5	-154,800.000000
6.183267	0.5	-148,467.000000
6.191600	0.5	-146,183.000000
6.199933	0.5	-147,291.000000
6.208267	0.5	-150,195.000000
6.216600	0.5	-152,625.000000
6.224933	0.5	-153,730.000000
6.233267	0.5	-154,045.000000
6.241600	0.5	-152,316.000000
6.249933	0.5	-147,901.000000
6.258267	0.5	-140,784.000000
6.266600	0.5	-132,209.000000
6.274933	0.5	-125,051.000000
6.283267	0.5	-120,715.000000
6.291600	0.5	-118,551.000000
6.299933	0.5	-118,483.000000
6.308267	0.5	-120,385.000000
6.316600	0.5	-123,469.000000
6.324933	0.5	-126,966.000000
6.333267	0.5	-128,398.000000
6.341600	0.5	-127,422.000000
6.349933	0.5	-123,968.000000
6.358267	0.5	-118,497.000000
6.366600	0.5	-111,973.000000
6.374933	0.5	-105,283.000000
6.383267	0.5	-97,646.000000
6.391600	0.5	-89,336.000000
6.399933	0.5	-81,418.000000
6.408267	0.5	-75,958.000000
6.416600	0.5	-73,961.000000
6.424933	0.5	-75,053.000000
6.433267	0.5	-79,931.000000
6.441600	0.5	-89,135.000000
6.449933	0.5	-102,134.000000
6.458267	0.5	-115,680.000000
6.466600	0.5	-127,170.000000
6.474933	0.5	-136,127.000000
6.483267	0.5	-142,697.000000
6.491600	0.5	-147,774.000000
6.499933	0.5	-151,935.000000
6.508267	0.5	-155,814.000000
6.516600	0.5	-158,969.000000
6.524933	0.5	-159,595.000000
6.533267	0.5	-156,870.000000
6.541600	0.5	-151,828.000000
6.549933	0.5	-145,118.000000
6.558267	0.5	-135,499.000000
6.566600	0.5	-123,059.000000
6.574933	0.5	-109,563.000000
6.583267	0.5	-99,529.000000
6.591600	0.5	-95,202.000000
6.599933	0.5	-96,918.000000
6.608267	0.5	-103,533.000000
6.616600	0.5	-110,953.000000
6.624933	0.5	-117,497.000000
6.633267	0.5	-122,906.000000
6.641600	0.5	-126,842.000000
6.649933	0.5	-129,536.000000
6.658267	0.5	-132,797.000000
6.666600	0.5	-138,324.000000
6.674933	0.5	-144,657.000000
6.683267	0.5	-149,969.000000
6.691600	0.5	-151,772.000000
6.699933	0.5	-148,881.000000
6.708267	0.5	-143,315.000000
6.716600	0.5	-137,351.000000
6.724933	0.5	-132,913.000000
6.733267	0.5	-130,860.000000
6.741600	0.5	-129,996.000000
6.749933	0.5	-128,655.000000
6.758267	0.5	-126,074.000000
6.766600	0.5	-122,276.000000
6.774933	0.5	-118,303.000000
6.783267	0.5	-115,764.000000
6.791600	0.5	-114,493.000000
6.799933	0.5	-113,919.000000
6.808267	0.5	-112,825.000000
6.816600	0.5	-109,116.000000
6.824933	0.5	-101,545.000000
6.833267	0.5	-91,083.000000
6.841600	0.5	-81,485.000000
6.849933	0.5	-75,309.000000
6.858267	0.5	-73,005.000000
6.866600	0.5	-75,533.000000
6.874933	0.5	-83,963.000000
6.883267	0.5	-96,740.000000
6.891600	0.5	-112,348.000000
6.899933	0.5	-127,761.000000
6.908267	0.5	-140,574.000000
6.916600	0.5	-149,547.000000
6.924933	0.5	-154,650.000000
6.933267	0.5	-156,616.000000
6.941600	0.5	-157,515.000000
6.949933	0.5	-159,168.000000
6.958267	0.5	-163,012.000000
6.966600	0.5	-168,740.000000
6.974933	0.5	-175,429.000000
6.983267	0.5	-181,093.000000
6.991600	0.5	-184,245.000000
6.999933	0.5	-184,042.000000
7.008267	0.5	-180,582.000000
7.016600	0.5	-173,999.000000
7.024933	0.5	-164,638.000000
7.033267	0.5	-154,995.000000
7.041600	0.5	-146,418.000000
7.049933	0.5	-140,294.000000
7.058267	0.5	-137,405.000000
7.066600	0.5	-138,390.000000
7.074933	0.5	-142,601.000000
7.083267	0.5	-146,873.000000
7.091600	0.5	-147,987.000000
7.099933	0.5	-145,559.000000
7.108267	0.5	-142,500.000000
7.116600	0.5	-142,019.000000
7.124933	0.5	-145,846.000000
7.133267	0.5	-151,520.000000
7.141600	0.5	-155,285.000000
7.149933	0.5	-156,889.000000
7.158267	0.5	-157,334.000000
7.166600	0.5	-157,825.000000
7.174933	0.5	-159,442.000000
7.183267	0.5	-161,291.000000
7.191600	0.5	-163,606.000000
7.199933	0.5	-166,488.000000
7.208267	0.5	-169,046.000000
7.216600	0.5	-170,200.000000
7.224933	0.5	-169,329.000000
7.233267	0.5	-167,535.000000
7.241600	0.5	-167,033.000000
7.249933	0.5	-168,656.000000
7.258267	0.5	-171,366.000000
7.266600	0.5	-174,990.000000
7.274933	0.5	-179,439.000000
7.283267	0.5	-183,413.000000
7.291600	0.5	-183,513.000000
7.299933	0.5	-178,864.000000
7.308267	0.5	-171,448.000000
7.316600	0.5	-164,921.000000
7.324933	0.5	-162,400.000000
7.333267	0.5	-164,982.000000
7.341600	0.5	-172,583.000000
7.349933	0.5	-185,822.000000
7.358267	0.5	-202,910.000000
7.366600	0.5	-218,850.000000
7.374933	0.5	-231,494.000000
7.383267	0.5	-239,932.000000
7.391600	0.5	-242,384.000000
7.399933	0.5	-238,984.000000
7.408267	0.5	-230,471.000000
7.416600	0.5	-217,015.000000
7.424933	0.5	-201,207.000000
7.433267	0.5	-186,376.000000
7.441600	0.5	-173,767.000000
7.449933	0.5	-165,621.000000
7.458267	0.5	-162,379.000000
7.466600	0.5	-165,085.000000
7.474933	0.5	-173,829.000000
7.483267	0.5	-186,704.000000
7.491600	0.5	-199,529.000000
7.499933	0.5	-207,882.000000
7.508267	0.5	-210,536.000000
7.516600	0.5	-208,540.000000
7.524933	0.5	-203,714.000000
7.533267	0.5	-197,789.000000
7.541600	0.5	-190,998.000000
7.549933	0.5	-183,743.000000
7.558267	0.5	-175,811.000000
7.566600	0.5	-166,022.000000
7.574933	0.5	-154,738.000000
7.583267	0.5	-143,530.000000
7.591600	0.5	-135,526.000000
7.599933	0.5	-132,527.000000
7.608267	0.5	-132,844.000000
7.616600	0.5	-133,666.000000
7.624933	0.5	-132,725.000000
7.633267	0.5	-128,777.000000
7.641600	0.5	-123,207.000000
7.649933	0.5	-118,216.000000
7.658267	0.5	-114,803.000000
7.666600	0.5	-112,423.000000
7.674933	0.5	-112,037.000000
7.683267	0.5	-113,547.000000
7.691600	0.5	-116,748.000000
7.699933	0.5	-122,728.000000
7.708267	0.5	-132,001.000000
7.716600	0.5	-142,415.000000
7.724933	0.5	-152,620.000000
7.733267	0.5	-163,435.000000
7.741600	0.5	-173,518.000000
7.749933	0.5	-181,873.000000
7.758267	0.5	-186,501.000000
7.766600	0.5	-186,327.000000
7.774933	0.5	-183,605.000000
7.783267	0.5	-182,905.000000
7.791600	0.5	-185,333.000000
7.799933	0.5	-188,627.000000
7.808267	0.5	-190,973.000000
7.816600	0.5	-192,797.000000
7.824933	0.5	-195,283.000000
7.833267	0.5	-199,232.000000
7.841600	0.5	-203,126.000000
7.849933	0.5	-203,327.000000
7.858267	0.5	-198,175.000000
7.866600	0.5	-187,462.000000
7.874933	0.5	-173,792.000000
7.883267	0.5	-159,597.000000
7.891600	0.5	-146,821.000000
7.899933	0.5	-139,056.000000
7.908267	0.5	-139,367.000000
7.916600	0.5	-144,802.000000
7.924933	0.5	-152,564.000000
7.933267	0.5	-159,822.000000
7.941600	0.5	-165,205.000000
7.949933	0.5	-168,422.000000
7.958267	0.5	-170,405.000000
7.966600	0.5	-171,442.000000
7.974933	0.5	-171,746.000000
7.983267	0.5	-170,890.000000
7.991600	0.5	-167,951.000000
7.999933	0.5	-162,026.000000
8.008267	0.5	-153,714.000000
8.016600	0.5	-144,606.000000
8.024933	0.5	-136,813.000000
8.033267	0.5	-130,518.000000
8.041600	0.5	-124,487.000000
8.049933	0.5	-119,089.000000
8.058267	0.5	-115,727.000000
8.066600	0.5	-116,303.000000
8.074933	0.5	-121,020.000000
8.083267	0.5	-128,352.000000
8.091600	0.5	-137,279.000000
8.099933	0.5	-148,840.000000
8.108267	0.5	-161,782.000000
8.116600	0.5	-174,621.000000
8.124933	0.5	-187,160.000000
8.133267	0.5	-198,797.000000
8.141600	0.5	-207,510.000000
8.149933	0.5	-210,899.000000
8.158267	0.5	-208,329.000000
8.166600	0.5	-200,989.000000
8.174933	0.5	-191,482.000000
8.183267	0.5	-181,659.000000
8.191600	0.5	-174,709.000000
8.199933	0.5	-172,603.000000
8.208267	0.5	-173,600.000000
8.216600	0.5	-174,649.000000
8.224933	0.5	-172,871.000000
8.233267	0.5	-169,488.000000
8.241600	0.5	-167,026.000000
8.249933	0.5	-167,106.000000
8.258267	0.5	-169,966.000000
8.266600	0.5	-173,788.000000
8.274933	0.5	-177,302.000000
8.283267	0.5	-179,372.000000
8.291600	0.5	-178,753.000000
8.299933	0.5	-175,769.000000
8.308267	0.5	-172,945.000000
8.316600	0.5	-171,317.000000
8.324933	0.5	-170,888.000000
8.333267	0.5	-170,866.000000
8.341600	0.5	-168,996.000000
8.349933	0.5	-164,067.000000
8.358267	0.5	-156,224.000000
8.366600	0.5	-146,116.000000
8.374933	0.5	-135,667.000000
8.383267	0.5	-127,863.000000
8.391600	0.5	-124,050.000000
8.399933	0.5	-123,910.000000
8.408267	0.5	-126,239.000000
8.416600	0.5	-130,119.000000
8.424933	0.5	-135,073.000000
8.433267	0.5	-139,181.000000
8.441600	0.5	-139,839.000000
8.449933	0.5	-136,014.000000
8.458267	0.5	-128,016.000000
8.466600	0.5	-118,578.000000
8.474933	0.5	-110,843.000000
8.483267	0.5	-105,062.000000
8.491600	0.5	-100,320.000000
8.499933	0.5	-96,184.000000
8.508267	0.5	-92,266.000000
8.516600	0.5	-88,758.000000
8.524933	0.5	-86,305.000000
8.533267	0.5	-84,701.000000
8.541600	0.5	-84,387.000000
8.549933	0.5	-84,871.000000
8.558267	0.5	-85,203.000000
8.566600	0.5	-85,669.000000
8.574933	0.5	-87,637.000000
8.583267	0.5	-90,258.000000
8.591600	0.5	-92,605.000000
8.599933	0.5	-96,128.000000
8.608267	0.5	-100,429.000000
8.616600	0.5	-104,191.000000
8.624933	0.5	-107,797.000000
8.633267	0.5	-111,318.000000
8.641600	0.5	-114,398.000000
8.649933	0.5	-117,435.000000
8.658267	0.5	-119,724.000000
8.666600	0.5	-121,299.000000
8.674933	0.5	-120,980.000000
8.683267	0.5	-118,827.000000
8.691600	0.5	-116,072.000000
8.699933	0.5	-113,577.000000
8.708267	0.5	-111,957.000000
8.716600	0.5	-109,744.000000
8.724933	0.5	-107,818.000000
8.733267	0.5	-105,737.000000
8.741600	0.5	-101,691.000000
8.749933	0.5	-97,202.000000
8.758267	0.5	-94,338.000000
8.766600	0.5	-93,769.000000
8.774933	0.5	-95,035.000000
8.783267	0.5	-96,325.000000
8.791600	0.5	-97,017.000000
8.799933	0.5	-98,169.000000
8.808267	0.5	-101,802.000000
8.816600	0.5	-108,507.000000
8.824933	0.5	-117,630.000000
8.833267	0.5	-129,162.000000
8.841600	0.5	-140,851.000000
8.849933	0.5	-150,262.000000
8.858267	0.5	-155,938.000000
8.866600	0.5	-158,774.000000
8.874933	0.5	-160,235.000000
8.883267	0.5	-159,574.000000
8.891600	0.5	-158,131.000000
8.899933	0.5	-157,258.000000
8.908267	0.5	-156,811.000000
8.916600	0.5	-156,400.000000
8.924933	0.5	-157,246.000000
8.933267	0.5	-158,772.000000
8.941600	0.5	-159,474.000000
8.949933	0.5	-158,856.000000
8.958267	0.5	-157,691.000000
8.966600	0.5	-156,166.000000
8.974933	0.5	-154,918.000000
8.983267	0.5	-153,881.000000
8.991600	0.5	-150,449.000000
8.999933	0.5	-142,397.000000
9.008267	0.5	-131,143.000000
9.016600	0.5	-119,837.000000
9.024933	0.5	-110,675.000000
9.033267	0.5	-104,038.000000
9.041600	0.5	-98,011.000000
9.049933	0.5	-90,040.000000
9.058267	0.5	-79,148.000000
9.066600	0.5	-67,312.000000
9.074933	0.5	-57,051.000000
9.083267	0.5	-49,262.000000
9.091600	0.5	-45,344.000000
9.099933	0.5	-46,774.000000
9.108267	0.5	-52,406.000000
9.116600	0.5	-60,054.000000
9.124933	0.5	-68,564.000000
9.133267	0.5	-77,794.000000
9.141600	0.5	-88,661.000000
9.149933	0.5	-102,132.000000
9.158267	0.5	-116,639.000000
9.166600	0.5	-129,058.000000
9.174933	0.5	-137,270.000000
9.183267	0.5	-140,815.000000
9.191600	0.5	-138,599.000000
9.199933	0.5	-131,279.000000
9.208267	0.5	-121,926.000000
9.216600	0.5	-114,776.000000
9.224933	0.5	-113,036.000000
9.233267	0.5	-116,878.000000
9.241600	0.5	-123,384.000000
9.249933	0.5	-129,487.000000
9.258267	0.5	-135,625.000000
9.266600	0.5	-142,964.000000
9.274933	0.5	-150,295.000000
9.283267	0.5	-155,232.000000
9.291600	0.5	-155,100.000000
9.299933	0.5	-150,697.000000
9.308267	0.5	-144,920.000000
9.316600	0.5	-140,812.000000
9.324933	0.5	-139,774.000000
9.333267	0.5	-141,019.000000
9.341600	0.5	-143,244.000000
9.349933	0.5	-145,599.000000
9.358267	0.5	-147,733.000000
9.366600	0.5	-147,153.000000
9.374933	0.5	-143,122.000000
9.383267	0.5	-136,242.000000
9.391600	0.5	-128,496.000000
9.399933	0.5	-122,532.000000
9.408267	0.5	-120,615.000000
9.416600	0.5	-123,174.000000
9.424933	0.5	-129,353.000000
9.433267	0.5	-137,959.000000
9.441600	0.5	-147,416.000000
9.449933	0.5	-155,412.000000
9.458267	0.5	-160,763.000000
9.466600	0.5	-163,769.000000
9.474933	0.5	-165,657.000000
9.483267	0.5	-167,362.000000
9.491600	0.5	-169,239.000000
9.499933	0.5	-171,946.000000
9.508267	0.5	-175,341.000000
9.516600	0.5	-176,527.000000
9.524933	0.5	-175,813.000000
9.533267	0.5	-175,215.000000
9.541600	0.5	-175,532.000000
9.549933	0.5	-176,832.000000
9.558267	0.5	-179,072.000000
9.566600	0.5	-180,294.000000
9.574933	0.5	-179,972.000000
9.583267	0.5	-178,605.000000
9.591600	0.5	-176,915.000000
9.599933	0.5	-174,186.000000
9.608267	0.5	-169,053.000000
9.616600	0.5	-161,137.000000
9.624933	0.5	-151,213.000000
9.633267	0.5	-141,709.000000
9.641600	0.5	-133,117.000000
9.649933	0.5	-124,084.000000
9.658267	0.5	-115,736.000000
9.666600	0.5	-110,201.000000
9.674933	0.5	-107,488.000000
9.683267	0.5	-107,872.000000
9.691600	0.5	-110,780.000000
9.699933	0.5	-114,069.000000
9.708267	0.5	-114,993.000000
9.716600	0.5	-112,307.000000
9.724933	0.5	-106,983.000000
9.733267	0.5	-100,535.000000
9.741600	0.5	-93,356.000000
9.749933	0.5	-85,667.000000
9.758267	0.5	-77,733.000000
9.766600	0.5	-71,836.000000
9.774933	0.5	-71,430.000000
9.783267	0.5	-76,595.000000
9.791600	0.5	-84,732.000000
9.799933	0.5	-95,332.000000
9.808267	0.5	-106,924.000000
9.816600	0.5	-116,905.000000
9.824933	0.5	-123,488.000000
9.833267	0.5	-126,111.000000
9.841600	0.5	-125,234.000000
9.849933	0.5	-124,200.000000
9.858267	0.5	-126,228.000000
9.866600	0.5	-130,345.000000
9.874933	0.5	-133,935.000000
9.883267	0.5	-134,495.000000
9.891600	0.5	-132,065.000000
9.899933	0.5	-129,027.000000
9.908267	0.5	-128,352.000000
9.916600	0.5	-129,111.000000
9.924933	0.5	-129,592.000000
9.933267	0.5	-128,905.000000
9.941600	0.5	-125,764.000000
9.949933	0.5	-119,250.000000
9.958267	0.5	-110,533.000000
9.966600	0.5	-102,354.000000
9.974933	0.5	-96,177.000000
9.983267	0.5	-93,971.000000
9.991600	0.5	-96,253.000000
9.999933	0.5	-99,801.000000
10.008267	0.5	-100,746.000000
10.016600	0.5	-99,266.000000
10.024933	0.5	-96,787.000000
10.033267	0.5	-95,613.000000
10.041600	0.5	-96,206.000000
10.049933	0.5	-97,088.000000
10.058267	0.5	-96,242.000000
10.066600	0.5	-93,566.000000
10.074933	0.5	-91,787.000000
10.083267	0.5	-93,353.000000
10.091600	0.5	-99,371.000000
10.099933	0.5	-109,772.000000
10.108267	0.5	-123,393.000000
10.116600	0.5	-138,016.000000
10.124933	0.5	-150,484.000000
10.133267	0.5	-159,435.000000
10.141600	0.5	-165,628.000000
10.149933	0.5	-170,301.000000
10.158267	0.5	-173,966.000000
10.166600	0.5	-176,379.000000
10.174933	0.5	-176,080.000000
10.183267	0.5	-172,081.000000
10.191600	0.5	-165,374.000000
10.199933	0.5	-158,692.000000
10.208267	0.5	-153,577.000000
10.216600	0.5	-150,805.000000
10.224933	0.5	-151,296.000000
10.233267	0.5	-155,152.000000
10.241600	0.5	-161,360.000000
10.249933	0.5	-167,290.000000
10.258267	0.5	-170,583.000000
10.266600	0.5	-168,936.000000
10.274933	0.5	-161,947.000000
10.283267	0.5	-152,963.000000
10.291600	0.5	-144,731.000000
10.299933	0.5	-138,523.000000
10.308267	0.5	-132,017.000000
10.316600	0.5	-124,093.000000
10.324933	0.5	-118,243.000000
10.333267	0.5	-115,324.000000
10.341600	0.5	-112,941.000000
10.349933	0.5	-110,276.000000
10.358267	0.5	-107,836.000000
10.366600	0.5	-107,305.000000
10.374933	0.5	-111,317.000000
10.383267	0.5	-120,548.000000
10.391600	0.5	-131,154.000000
10.399933	0.5	-139,840.000000
10.408267	0.5	-145,626.000000
10.416600	0.5	-150,605.000000
10.424933	0.5	-156,509.000000
10.433267	0.5	-163,610.000000
10.441600	0.5	-171,677.000000
10.449933	0.5	-178,448.000000
10.458267	0.5	-182,978.000000
10.466600	0.5	-184,727.000000
10.474933	0.5	-184,490.000000
10.483267	0.5	-182,549.000000
10.491600	0.5	-178,547.000000
10.499933	0.5	-174,288.000000
10.508267	0.5	-171,283.000000
10.516600	0.5	-168,639.000000
10.524933	0.5	-165,017.000000
10.533267	0.5	-159,813.000000
10.541600	0.5	-152,166.000000
10.549933	0.5	-141,996.000000
10.558267	0.5	-132,402.000000
10.566600	0.5	-126,537.000000
10.574933	0.5	-125,074.000000
10.583267	0.5	-126,729.000000
10.591600	0.5	-131,083.000000
10.599933	0.5	-135,619.000000
10.608267	0.5	-137,031.000000
10.616600	0.5	-134,513.000000
10.624933	0.5	-129,793.000000
10.633267	0.5	-125,230.000000
10.641600	0.5	-120,636.000000
10.649933	0.5	-114,280.000000
10.658267	0.5	-106,091.000000
10.666600	0.5	-97,603.000000
10.674933	0.5	-91,913.000000
10.683267	0.5	-89,819.000000
10.691600	0.5	-89,879.000000
10.699933	0.5	-90,263.000000
10.708267	0.5	-89,869.000000
10.716600	0.5	-89,914.000000
10.724933	0.5	-91,344.000000
10.733267	0.5	-93,911.000000
10.741600	0.5	-98,289.000000
10.749933	0.5	-106,130.000000
10.758267	0.5	-119,300.000000
10.766600	0.5	-136,069.000000
10.774933	0.5	-152,663.000000
10.783267	0.5	-165,793.000000
10.791600	0.5	-174,838.000000
10.799933	0.5	-180,404.000000
10.808267	0.5	-182,099.000000
10.816600	0.5	-179,360.000000
10.824933	0.5	-172,471.000000
10.833267	0.5	-163,767.000000
10.841600	0.5	-155,940.000000
10.849933	0.5	-149,018.000000
10.858267	0.5	-141,998.000000
10.866600	0.5	-136,693.000000
10.874933	0.5	-134,991.000000
10.883267	0.5	-136,611.000000
10.891600	0.5	-140,520.000000
10.899933	0.5	-145,340.000000
10.908267	0.5	-149,149.000000
10.916600	0.5	-150,926.000000
10.924933	0.5	-151,796.000000
10.933267	0.5	-153,238.000000
10.941600	0.5	-155,975.000000
10.949933	0.5	-159,840.000000
10.958267	0.5	-164,697.000000
10.966600	0.5	-169,799.000000
10.974933	0.5	-174,355.000000
10.983267	0.5	-175,924.000000
10.991600	0.5	-172,490.000000
10.999933	0.5	-164,112.000000
11.008267	0.5	-153,468.000000
11.016600	0.5	-143,897.000000
11.024933	0.5	-138,204.000000
11.033267	0.5	-138,176.000000
11.041600	0.5	-143,252.000000
11.049933	0.5	-150,719.000000
11.058267	0.5	-157,148.000000
11.066600	0.5	-161,264.000000
11.074933	0.5	-162,511.000000
11.083267	0.5	-162,450.000000
11.091600	0.5	-163,524.000000
11.099933	0.5	-166,625.000000
11.108267	0.5	-170,333.000000
11.116600	0.5	-173,026.000000
11.124933	0.5	-174,195.000000
11.133267	0.5	-174,487.000000
11.141600	0.5	-173,400.000000
11.149933	0.5	-171,031.000000
11.158267	0.5	-168,493.000000
11.166600	0.5	-165,126.000000
11.174933	0.5	-159,601.000000
11.183267	0.5	-153,543.000000
11.191600	0.5	-149,298.000000
11.199933	0.5	-148,696.000000
11.208267	0.5	-150,339.000000
11.216600	0.5	-152,319.000000
11.224933	0.5	-152,996.000000
11.233267	0.5	-151,039.000000
11.241600	0.5	-146,554.000000
11.249933	0.5	-140,692.000000
11.258267	0.5	-133,966.000000
11.266600	0.5	-125,495.000000
11.274933	0.5	-114,442.000000
11.283267	0.5	-103,609.000000
11.291600	0.5	-96,975.000000
11.299933	0.5	-96,682.000000
11.308267	0.5	-102,028.000000
11.316600	0.5	-110,863.000000
11.324933	0.5	-120,402.000000
11.333267	0.5	-127,166.000000
11.341600	0.5	-128,638.000000
11.349933	0.5	-125,474.000000
11.358267	0.5	-119,849.000000
11.366600	0.5	-115,969.000000
11.374933	0.5	-116,381.000000
11.383267	0.5	-121,277.000000
11.391600	0.5	-130,665.000000
11.399933	0.5	-143,984.000000
11.408267	0.5	-159,168.000000
11.416600	0.5	-173,868.000000
11.424933	0.5	-186,827.000000
11.433267	0.5	-195,930.000000
11.441600	0.5	-199,226.000000
11.449933	0.5	-197,401.000000
11.458267	0.5	-192,902.000000
11.466600	0.5	-188,223.000000
11.474933	0.5	-183,878.000000
11.483267	0.5	-179,606.000000
11.491600	0.5	-174,368.000000
11.499933	0.5	-167,721.000000
11.508267	0.5	-160,659.000000
11.516600	0.5	-153,480.000000
11.524933	0.5	-144,171.000000
11.533267	0.5	-133,094.000000
11.541600	0.5	-124,264.000000
11.549933	0.5	-120,641.000000
11.558267	0.5	-121,011.000000
11.566600	0.5	-120,874.000000
11.574933	0.5	-118,654.000000
11.583267	0.5	-115,344.000000
11.591600	0.5	-111,638.000000
11.599933	0.5	-107,552.000000
11.608267	0.5	-103,938.000000
11.616600	0.5	-102,836.000000
11.624933	0.5	-104,406.000000
11.633267	0.5	-108,458.000000
11.641600	0.5	-113,343.000000
11.649933	0.5	-116,919.000000
11.658267	0.5	-118,228.000000
11.666600	0.5	-117,236.000000
11.674933	0.5	-114,970.000000
11.683267	0.5	-114,352.000000
11.691600	0.5	-118,190.000000
11.699933	0.5	-126,658.000000
11.708267	0.5	-139,000.000000
11.716600	0.5	-153,795.000000
11.724933	0.5	-167,460.000000
11.733267	0.5	-176,344.000000
11.741600	0.5	-179,044.000000
11.749933	0.5	-176,863.000000
11.758267	0.5	-172,040.000000
11.766600	0.5	-166,940.000000
11.774933	0.5	-163,112.000000
11.783267	0.5	-160,258.000000
11.791600	0.5	-158,539.000000
11.799933	0.5	-158,937.000000
11.808267	0.5	-162,672.000000
11.816600	0.5	-171,120.000000
11.824933	0.5	-183,689.000000
11.833267	0.5	-196,825.000000
11.841600	0.5	-204,676.000000
11.849933	0.5	-205,248.000000
11.858267	0.5	-201,614.000000
11.866600	0.5	-196,779.000000
11.874933	0.5	-191,143.000000
11.883267	0.5	-184,318.000000
11.891600	0.5	-176,356.000000
11.899933	0.5	-169,471.000000
11.908267	0.5	-166,366.000000
11.916600	0.5	-168,487.000000
11.924933	0.5	-175,381.000000
11.933267	0.5	-186,631.000000
11.941600	0.5	-200,546.000000
11.949933	0.5	-212,409.000000
11.958267	0.5	-217,754.000000
11.966600	0.5	-215,983.000000
11.974933	0.5	-209,545.000000
11.983267	0.5	-200,449.000000
11.991600	0.5	-192,078.000000
11.999933	0.5	-187,081.000000
12.008267	0.5	-185,681.000000
12.016600	0.5	-186,103.000000
12.024933	0.5	-186,402.000000
12.033267	0.5	-184,956.000000
12.041600	0.5	-182,452.000000
12.049933	0.5	-179,764.000000
12.058267	0.5	-177,494.000000
12.066600	0.5	-175,657.000000
12.074933	0.5	-173,542.000000
12.083267	0.5	-170,730.000000
12.091600	0.5	-167,940.000000
12.099933	0.5	-167,253.000000
12.108267	0.5	-168,755.000000
12.116600	0.5	-170,689.000000
12.124933	0.5	-171,405.000000
12.133267	0.5	-170,220.000000
12.141600	0.5	-166,998.000000
12.149933	0.5	-161,840.000000
12.158267	0.5	-155,376.000000
12.166600	0.5	-149,233.000000
12.174933	0.5	-144,107.000000
12.183267	0.5	-140,788.000000
12.191600	0.5	-138,952.000000
12.199933	0.5	-139,365.000000
12.208267	0.5	-143,505.000000
12.216600	0.5	-151,454.000000
12.224933	0.5	-161,458.000000
12.233267	0.5	-171,938.000000
12.241600	0.5	-181,984.000000
12.249933	0.5	-189,991.000000
12.258267	0.5	-194,303.000000
12.266600	0.5	-192,382.000000
12.274933	0.5	-183,968.000000
12.283267	0.5	-171,739.000000
12.291600	0.5	-160,112.000000
12.299933	0.5	-153,164.000000
12.308267	0.5	-152,957.000000
12.316600	0.5	-157,878.000000
12.324933	0.5	-164,746.000000
12.333267	0.5	-171,964.000000
12.341600	0.5	-177,443.000000
12.349933	0.5	-179,598.000000
12.358267	0.5	-176,806.000000
12.366600	0.5	-169,389.000000
12.374933	0.5	-160,079.000000
12.383267	0.5	-152,994.000000
12.391600	0.5	-149,062.000000
12.399933	0.5	-145,942.000000
12.408267	0.5	-143,722.000000
12.416600	0.5	-143,360.000000
12.424933	0.5	-144,122.000000
12.433267	0.5	-146,701.000000
12.441600	0.5	-151,848.000000
12.449933	0.5	-158,066.000000
12.458267	0.5	-162,406.000000
12.466600	0.5	-163,765.000000
12.474933	0.5	-162,769.000000
12.483267	0.5	-159,736.000000
12.491600	0.5	-155,004.000000
12.499933	0.5	-148,486.000000
12.508267	0.5	-141,448.000000
12.516600	0.5	-134,637.000000
12.524933	0.5	-129,332.000000
12.533267	0.5	-126,725.000000
12.541600	0.5	-126,677.000000
12.549933	0.5	-127,851.000000
12.558267	0.5	-127,112.000000
12.566600	0.5	-124,054.000000
12.574933	0.5	-120,415.000000
12.583267	0.5	-118,635.000000
12.591600	0.5	-119,725.000000
12.599933	0.5	-122,468.000000
12.608267	0.5	-124,296.000000
12.616600	0.5	-124,561.000000
12.624933	0.5	-124,755.000000
12.633267	0.5	-126,586.000000
12.641600	0.5	-130,876.000000
12.649933	0.5	-138,458.000000
12.658267	0.5	-148,196.000000
12.666600	0.5	-158,042.000000
12.674933	0.5	-167,811.000000
12.683267	0.5	-176,093.000000
12.691600	0.5	-181,050.000000
12.699933	0.5	-181,065.000000
12.708267	0.5	-175,618.000000
12.716600	0.5	-165,534.000000
12.724933	0.5	-153,907.000000
12.733267	0.5	-143,265.000000
12.741600	0.5	-135,111.000000
12.749933	0.5	-129,757.000000
12.758267	0.5	-127,135.000000
12.766600	0.5	-127,393.000000
12.774933	0.5	-130,241.000000
12.783267	0.5	-134,662.000000
12.791600	0.5	-138,294.000000
12.799933	0.5	-140,416.000000
12.808267	0.5	-142,246.000000
12.816600	0.5	-143,515.000000
12.824933	0.5	-143,921.000000
12.833267	0.5	-143,824.000000
12.841600	0.5	-141,221.000000
12.849933	0.5	-134,668.000000
12.858267	0.5	-125,939.000000
12.866600	0.5	-117,730.000000
12.874933	0.5	-111,026.000000
12.883267	0.5	-105,484.000000
12.891600	0.5	-102,929.000000
12.899933	0.5	-105,596.000000
12.908267	0.5	-112,001.000000
12.916600	0.5	-119,716.000000
12.924933	0.5	-127,463.000000
12.933267	0.5	-134,095.000000
12.941600	0.5	-139,256.000000
12.949933	0.5	-142,646.000000
12.958267	0.5	-144,423.000000
12.966600	0.5	-146,521.000000
12.974933	0.5	-150,521.000000
12.983267	0.5	-155,091.000000
12.991600	0.5	-158,150.000000
12.999933	0.5	-159,584.000000
13.008267	0.5	-159,384.000000
13.016600	0.5	-157,256.000000
13.024933	0.5	-154,147.000000
13.033267	0.5	-150,668.000000
13.041600	0.5	-146,324.000000
13.049933	0.5	-142,028.000000
13.058267	0.5	-138,690.000000
13.066600	0.5	-137,171.000000
13.074933	0.5	-137,082.000000
13.083267	0.5	-137,651.000000
13.091600	0.5	-139,726.000000
13.099933	0.5	-144,666.000000
13.108267	0.5	-153,445.000000
13.116600	0.5	-165,023.000000
13.124933	0.5	-176,625.000000
13.133267	0.5	-186,995.000000
13.141600	0.5	-194,980.000000
13.149933	0.5	-200,001.000000
13.158267	0.5	-200,575.000000
13.166600	0.5	-194,117.000000
13.174933	0.5	-181,923.000000
13.183267	0.5	-166,487.000000
13.191600	0.5	-149,925.000000
13.199933	0.5	-135,861.000000
13.208267	0.5	-127,351.000000
13.216600	0.5	-126,227.000000
13.224933	0.5	-131,239.000000
13.233267	0.5	-139,327.000000
13.241600	0.5	-147,373.000000
13.249933	0.5	-154,044.000000
13.258267	0.5	-158,099.000000
13.266600	0.5	-161,202.000000
13.274933	0.5	-166,157.000000
13.283267	0.5	-172,309.000000
13.291600	0.5	-176,617.000000
13.299933	0.5	-177,279.000000
13.308267	0.5	-174,704.000000
13.316600	0.5	-170,179.000000
13.324933	0.5	-166,100.000000
13.333267	0.5	-164,811.000000
13.341600	0.5	-165,056.000000
13.349933	0.5	-163,522.000000
13.358267	0.5	-158,251.000000
13.366600	0.5	-151,469.000000
13.374933	0.5	-146,033.000000
13.383267	0.5	-143,045.000000
13.391600	0.5	-144,490.000000
13.399933	0.5	-150,042.000000
13.408267	0.5	-156,300.000000
13.416600	0.5	-161,817.000000
13.424933	0.5	-166,388.000000
13.433267	0.5	-169,220.000000
13.441600	0.5	-170,255.000000
13.449933	0.5	-170,406.000000
13.458267	0.5	-170,112.000000
13.466600	0.5	-169,370.000000
13.474933	0.5	-167,185.000000
13.483267	0.5	-163,340.000000
13.491600	0.5	-159,797.000000
13.499933	0.5	-159,354.000000
13.508267	0.5	-162,896.000000
13.516600	0.5	-169,582.000000
13.524933	0.5	-175,629.000000
13.533267	0.5	-178,498.000000
13.541600	0.5	-176,364.000000
13.549933	0.5	-168,587.000000
13.558267	0.5	-155,416.000000
13.566600	0.5	-137,905.000000
13.574933	0.5	-121,033.000000
13.583267	0.5	-110,564.000000
13.591600	0.5	-108,320.000000
13.599933	0.5	-111,400.000000
13.608267	0.5	-116,355.000000
13.616600	0.5	-120,290.000000
13.624933	0.5	-124,325.000000
13.633267	0.5	-130,780.000000
13.641600	0.5	-139,615.000000
13.649933	0.5	-148,488.000000
13.658267	0.5	-155,403.000000
13.666600	0.5	-160,360.000000
13.674933	0.5	-163,234.000000
13.683267	0.5	-162,320.000000
13.691600	0.5	-157,085.000000
13.699933	0.5	-148,354.000000
13.708267	0.5	-138,148.000000
13.716600	0.5	-129,609.000000
13.724933	0.5	-124,013.000000
13.733267	0.5	-121,053.000000
13.741600	0.5	-121,098.000000
13.749933	0.5	-125,930.000000
13.758267	0.5	-137,005.000000
13.766600	0.5	-152,733.000000
13.774933	0.5	-171,431.000000
13.783267	0.5	-192,840.000000
13.791600	0.5	-215,429.000000
13.799933	0.5	-236,936.000000
13.808267	0.5	-254,069.000000
13.816600	0.5	-263,727.000000
13.824933	0.5	-267,541.000000
13.833267	0.5	-268,068.000000
13.841600	0.5	-265,607.000000
13.849933	0.5	-259,408.000000
13.858267	0.5	-248,177.000000
13.866600	0.5	-232,915.000000
13.874933	0.5	-215,747.000000
13.883267	0.5	-198,778.000000
13.891600	0.5	-183,979.000000
13.899933	0.5	-171,737.000000
13.908267	0.5	-161,147.000000
13.916600	0.5	-152,897.000000
13.924933	0.5	-148,859.000000
13.933267	0.5	-149,667.000000
13.941600	0.5	-153,585.000000
13.949933	0.5	-158,373.000000
13.958267	0.5	-164,002.000000
13.966600	0.5	-171,554.000000
13.974933	0.5	-180,040.000000
13.983267	0.5	-188,556.000000
13.991600	0.5	-194,319.000000
13.999933	0.5	-194,920.000000
14.008267	0.5	-191,564.000000
14.016600	0.5	-185,883.000000
14.024933	0.5	-177,371.000000
14.033267	0.5	-167,014.000000
14.041600	0.5	-155,850.000000
14.049933	0.5	-145,407.000000
14.058267	0.5	-138,202.000000
14.066600	0.5	-136,510.000000
14.074933	0.5	-138,835.000000
14.083267	0.5	-142,819.000000
14.091600	0.5	-147,711.000000
14.099933	0.5	-153,274.000000
14.108267	0.5	-157,903.000000
14.116600	0.5	-159,657.000000
14.124933	0.5	-157,239.000000
14.133267	0.5	-151,859.000000
14.141600	0.5	-147,092.000000
14.149933	0.5	-144,582.000000
14.158267	0.5	-144,611.000000
14.166600	0.5	-147,442.000000
14.174933	0.5	-153,209.000000
14.183267	0.5	-161,469.000000
14.191600	0.5	-169,569.000000
14.199933	0.5	-173,114.000000
14.208267	0.5	-170,446.000000
14.216600	0.5	-162,752.000000
14.224933	0.5	-154,026.000000
14.233267	0.5	-147,741.000000
14.241600	0.5	-144,688.000000
14.249933	0.5	-144,348.000000
14.258267	0.5	-145,889.000000
14.266600	0.5	-149,521.000000
14.274933	0.5	-153,919.000000
14.283267	0.5	-157,418.000000
14.291600	0.5	-160,363.000000
14.299933	0.5	-161,638.000000
14.308267	0.5	-158,584.000000
14.316600	0.5	-150,463.000000
14.324933	0.5	-137,215.000000
14.333267	0.5	-121,191.000000
14.341600	0.5	-106,347.000000
14.349933	0.5	-95,924.000000
14.358267	0.5	-92,094.000000
14.366600	0.5	-94,832.000000
14.374933	0.5	-101,185.000000
14.383267	0.5	-107,989.000000
14.391600	0.5	-114,222.000000
14.399933	0.5	-119,278.000000
14.408267	0.5	-122,995.000000
14.416600	0.5	-126,021.000000
14.424933	0.5	-130,510.000000
14.433267	0.5	-138,081.000000
14.441600	0.5	-147,606.000000
14.449933	0.5	-157,212.000000
14.458267	0.5	-164,979.000000
14.466600	0.5	-169,018.000000
14.474933	0.5	-169,911.000000
14.483267	0.5	-168,650.000000
14.491600	0.5	-165,235.000000
14.499933	0.5	-161,286.000000
14.508267	0.5	-158,148.000000
14.516600	0.5	-156,369.000000
14.524933	0.5	-156,655.000000
14.533267	0.5	-158,112.000000
14.541600	0.5	-160,423.000000
14.549933	0.5	-163,697.000000
14.558267	0.5	-166,462.000000
14.566600	0.5	-167,535.000000
14.574933	0.5	-167,837.000000
14.583267	0.5	-167,806.000000
14.591600	0.5	-167,599.000000
14.599933	0.5	-167,872.000000
14.608267	0.5	-169,009.000000
14.616600	0.5	-170,490.000000
14.624933	0.5	-171,120.000000
14.633267	0.5	-170,466.000000
14.641600	0.5	-168,908.000000
14.649933	0.5	-167,095.000000
14.658267	0.5	-165,884.000000
14.666600	0.5	-165,573.000000
14.674933	0.5	-165,217.000000
14.683267	0.5	-164,007.000000
14.691600	0.5	-162,343.000000
14.699933	0.5	-161,368.000000
14.708267	0.5	-160,783.000000
14.716600	0.5	-159,978.000000
14.724933	0.5	-158,115.000000
14.733267	0.5	-153,970.000000
14.741600	0.5	-146,315.000000
14.749933	0.5	-136,652.000000
14.758267	0.5	-125,868.000000
14.766600	0.5	-113,932.000000
14.774933	0.5	-100,301.000000
14.783267	0.5	-87,801.000000
14.791600	0.5	-80,675.000000
14.799933	0.5	-80,251.000000
14.808267	0.5	-84,444.000000
14.816600	0.5	-91,396.000000
14.824933	0.5	-101,963.000000
14.833267	0.5	-115,279.000000
14.841600	0.5	-127,431.000000
14.849933	0.5	-136,967.000000
14.858267	0.5	-144,499.000000
14.866600	0.5	-149,997.000000
14.874933	0.5	-151,976.000000
14.883267	0.5	-149,936.000000
14.891600	0.5	-145,496.000000
14.899933	0.5	-141,795.000000
14.908267	0.5	-142,459.000000
14.916600	0.5	-148,548.000000
14.924933	0.5	-158,941.000000
14.933267	0.5	-170,296.000000
14.941600	0.5	-178,583.000000
14.949933	0.5	-182,770.000000
14.958267	0.5	-182,737.000000
14.966600	0.5	-178,863.000000
14.974933	0.5	-171,044.000000
14.983267	0.5	-160,423.000000
14.991600	0.5	-150,205.000000
14.999933	0.5	-144,841.000000
15.008267	0.5	-146,013.000000
15.016600	0.5	-152,224.000000
15.024933	0.5	-161,370.000000
15.033267	0.5	-170,313.000000
15.041600	0.5	-176,568.000000
15.049933	0.5	-180,388.000000
15.058267	0.5	-183,030.000000
15.066600	0.5	-184,981.000000
15.074933	0.5	-185,111.000000
15.083267	0.5	-182,239.000000
15.091600	0.5	-177,953.000000
15.099933	0.5	-174,187.000000
15.108267	0.5	-172,122.000000
15.116600	0.5	-172,622.000000
15.124933	0.5	-175,948.000000
15.133267	0.5	-180,598.000000
15.141600	0.5	-184,770.000000
15.149933	0.5	-188,317.000000
15.158267	0.5	-191,217.000000
15.166600	0.5	-192,889.000000
15.174933	0.5	-192,352.000000
15.183267	0.5	-189,365.000000
15.191600	0.5	-185,829.000000
15.199933	0.5	-183,476.000000
15.208267	0.5	-182,211.000000
15.216600	0.5	-182,165.000000
15.224933	0.5	-183,341.000000
15.233267	0.5	-186,769.000000
15.241600	0.5	-193,279.000000
15.249933	0.5	-201,899.000000
15.258267	0.5	-209,846.000000
15.266600	0.5	-215,144.000000
15.274933	0.5	-218,050.000000
15.283267	0.5	-218,280.000000
15.291600	0.5	-214,583.000000
15.299933	0.5	-205,943.000000
15.308267	0.5	-192,434.000000
15.316600	0.5	-175,175.000000
15.324933	0.5	-157,129.000000
15.333267	0.5	-140,373.000000
15.341600	0.5	-126,579.000000
15.349933	0.5	-116,049.000000
15.358267	0.5	-108,321.000000
15.366600	0.5	-102,466.000000
15.374933	0.5	-97,713.000000
15.383267	0.5	-94,998.000000
15.391600	0.5	-94,697.000000
15.399933	0.5	-97,440.000000
15.408267	0.5	-103,933.000000
15.416600	0.5	-114,199.000000
15.424933	0.5	-125,660.000000
15.433267	0.5	-135,517.000000
15.441600	0.5	-141,601.000000
15.449933	0.5	-143,456.000000
15.458267	0.5	-143,619.000000
15.466600	0.5	-143,179.000000
15.474933	0.5	-141,024.000000
15.483267	0.5	-137,251.000000
15.491600	0.5	-132,113.000000
15.499933	0.5	-125,393.000000
15.508267	0.5	-117,021.000000
15.516600	0.5	-107,429.000000
15.524933	0.5	-96,864.000000
15.533267	0.5	-87,991.000000
15.541600	0.5	-84,756.000000
15.549933	0.5	-88,489.000000
15.558267	0.5	-96,198.000000
15.566600	0.5	-104,586.000000
15.574933	0.5	-112,013.000000
15.583267	0.5	-118,164.000000
15.591600	0.5	-123,718.000000
15.599933	0.5	-127,453.000000
15.608267	0.5	-127,572.000000
15.616600	0.5	-122,897.000000
15.624933	0.5	-115,512.000000
15.633267	0.5	-109,106.000000
15.641600	0.5	-105,250.000000
15.649933	0.5	-104,815.000000
15.658267	0.5	-107,859.000000
15.666600	0.5	-113,665.000000
15.674933	0.5	-120,924.000000
15.683267	0.5	-127,951.000000
15.691600	0.5	-133,497.000000
15.699933	0.5	-137,203.000000
15.708267	0.5	-137,957.000000
15.716600	0.5	-136,705.000000
15.724933	0.5	-133,667.000000
15.733267	0.5	-130,208.000000
15.741600	0.5	-128,871.000000
15.749933	0.5	-129,544.000000
15.758267	0.5	-131,750.000000
15.766600	0.5	-135,333.000000
15.774933	0.5	-138,016.000000
15.783267	0.5	-136,245.000000
15.791600	0.5	-130,192.000000
15.799933	0.5	-122,260.000000
15.808267	0.5	-115,888.000000
15.816600	0.5	-112,159.000000
15.824933	0.5	-110,680.000000
15.833267	0.5	-111,460.000000
15.841600	0.5	-113,054.000000
15.849933	0.5	-114,802.000000
15.858267	0.5	-117,289.000000
15.866600	0.5	-121,428.000000
15.874933	0.5	-126,516.000000
15.883267	0.5	-131,031.000000
15.891600	0.5	-134,672.000000
15.899933	0.5	-137,941.000000
15.908267	0.5	-142,554.000000
15.916600	0.5	-148,630.000000
15.924933	0.5	-154,898.000000
15.933267	0.5	-159,382.000000
15.941600	0.5	-161,025.000000
15.949933	0.5	-158,712.000000
15.958267	0.5	-152,696.000000
15.966600	0.5	-145,330.000000
15.974933	0.5	-138,808.000000
15.983267	0.5	-132,230.000000
15.991600	0.5	-126,847.000000
15.999933	0.5	-124,097.000000
16.008267	0.5	-124,026.000000
16.016600	0.5	-124,622.000000
16.024933	0.5	-124,331.000000
16.033267	0.5	-121,890.000000
16.041600	0.5	-116,699.000000
16.049933	0.5	-111,014.000000
16.058267	0.5	-108,247.000000
16.066600	0.5	-111,121.000000
16.074933	0.5	-118,041.000000
16.083267	0.5	-124,694.000000
16.091600	0.5	-129,274.000000
16.099933	0.5	-132,992.000000
16.108267	0.5	-136,463.000000
16.116600	0.5	-138,708.000000
16.124933	0.5	-138,301.000000
16.133267	0.5	-135,859.000000
16.141600	0.5	-132,680.000000
16.149933	0.5	-128,952.000000
16.158267	0.5	-125,355.000000
16.166600	0.5	-121,821.000000
16.174933	0.5	-117,803.000000
16.183267	0.5	-113,605.000000
16.191600	0.5	-110,283.000000
16.199933	0.5	-108,790.000000
16.208267	0.5	-110,340.000000
16.216600	0.5	-113,283.000000
16.224933	0.5	-114,559.000000
16.233267	0.5	-113,431.000000
16.241600	0.5	-112,101.000000
16.249933	0.5	-112,916.000000
16.258267	0.5	-116,384.000000
16.266600	0.5	-122,311.000000
16.274933	0.5	-129,273.000000
16.283267	0.5	-134,565.000000
16.291600	0.5	-137,602.000000
16.299933	0.5	-138,892.000000
16.308267	0.5	-139,577.000000
16.316600	0.5	-140,606.000000
16.324933	0.5	-140,383.000000
16.333267	0.5	-137,075.000000
16.341600	0.5	-131,045.000000
16.349933	0.5	-123,411.000000
16.358267	0.5	-116,072.000000
16.366600	0.5	-112,114.000000
16.374933	0.5	-114,430.000000
16.383267	0.5	-122,799.000000
16.391600	0.5	-132,851.000000
16.399933	0.5	-141,647.000000
16.408267	0.5	-146,254.000000
16.416600	0.5	-143,809.000000
16.424933	0.5	-133,500.000000
16.433267	0.5	-119,149.000000
16.441600	0.5	-105,676.000000
16.449933	0.5	-94,725.000000
16.458267	0.5	-86,876.000000
16.466600	0.5	-82,687.000000
16.474933	0.5	-82,056.000000
16.483267	0.5	-84,934.000000
16.491600	0.5	-91,894.000000
16.499933	0.5	-104,741.000000
16.508267	0.5	-124,180.000000
16.516600	0.5	-147,979.000000
16.524933	0.5	-171,290.000000
16.533267	0.5	-190,769.000000
16.541600	0.5	-204,316.000000
16.549933	0.5	-211,234.000000
16.558267	0.5	-213,379.000000
16.566600	0.5	-212,413.000000
16.574933	0.5	-206,857.000000
16.583267	0.5	-197,456.000000
16.591600	0.5	-184,861.000000
16.599933	0.5	-171,088.000000
16.608267	0.5	-157,694.000000
16.616600	0.5	-147,186.000000
16.624933	0.5	-140,899.000000
16.633267	0.5	-139,485.000000
16.641600	0.5	-141,288.000000
16.649933	0.5	-143,828.000000
16.658267	0.5	-144,902.000000
16.666600	0.5	-143,329.000000
16.674933	0.5	-140,080.000000
16.683267	0.5	-137,277.000000
16.691600	0.5	-134,958.000000
16.699933	0.5	-131,145.000000
16.708267	0.5	-125,358.000000
16.716600	0.5	-118,319.000000
16.724933	0.5	-111,569.000000
16.733267	0.5	-106,820.000000
16.741600	0.5	-104,924.000000
16.749933	0.5	-104,600.000000
16.758267	0.5	-103,651.000000
16.766600	0.5	-101,190.000000
16.774933	0.5	-96,951.000000
16.783267	0.5	-90,709.000000
16.791600	0.5	-83,908.000000
16.799933	0.5	-77,756.000000
16.808267	0.5	-73,227.000000
16.816600	0.5	-71,412.000000
16.824933	0.5	-73,626.000000
16.833267	0.5	-79,864.000000
16.841600	0.5	-89,914.000000
16.849933	0.5	-103,445.000000
16.858267	0.5	-117,208.000000
16.866600	0.5	-127,746.000000
16.874933	0.5	-134,340.000000
16.883267	0.5	-138,847.000000
16.891600	0.5	-141,675.000000
16.899933	0.5	-144,067.000000
16.908267	0.5	-147,303.000000
16.916600	0.5	-149,411.000000
16.924933	0.5	-147,312.000000
16.933267	0.5	-140,499.000000
16.941600	0.5	-132,308.000000
16.949933	0.5	-126,909.000000
16.958267	0.5	-125,185.000000
16.966600	0.5	-126,368.000000
16.974933	0.5	-130,429.000000
16.983267	0.5	-138,071.000000
16.991600	0.5	-149,494.000000
16.999933	0.5	-163,003.000000
17.008267	0.5	-175,792.000000
17.016600	0.5	-186,618.000000
17.024933	0.5	-194,558.000000
17.033267	0.5	-199,328.000000
17.041600	0.5	-201,258.000000
17.049933	0.5	-200,246.000000
17.058267	0.5	-196,799.000000
17.066600	0.5	-189,829.000000
17.074933	0.5	-180,152.000000
17.083267	0.5	-170,204.000000
17.091600	0.5	-162,021.000000
17.099933	0.5	-156,222.000000
17.108267	0.5	-153,785.000000
17.116600	0.5	-155,521.000000
17.124933	0.5	-161,369.000000
17.133267	0.5	-169,703.000000
17.141600	0.5	-179,229.000000
17.149933	0.5	-187,066.000000
17.158267	0.5	-190,387.000000
17.166600	0.5	-187,469.000000
17.174933	0.5	-178,345.000000
17.183267	0.5	-164,325.000000
17.191600	0.5	-148,110.000000
17.199933	0.5	-132,930.000000
17.208267	0.5	-121,575.000000
17.216600	0.5	-115,836.000000
17.224933	0.5	-115,100.000000
17.233267	0.5	-118,483.000000
17.241600	0.5	-124,212.000000
17.249933	0.5	-130,425.000000
17.258267	0.5	-134,876.000000
17.266600	0.5	-136,625.000000
17.274933	0.5	-137,381.000000
17.283267	0.5	-137,405.000000
17.291600	0.5	-136,868.000000
17.299933	0.5	-138,752.000000
17.308267	0.5	-144,385.000000
17.316600	0.5	-151,625.000000
17.324933	0.5	-156,486.000000
17.333267	0.5	-156,415.000000
17.341600	0.5	-151,824.000000
17.349933	0.5	-144,953.000000
17.358267	0.5	-138,506.000000
17.366600	0.5	-133,864.000000
17.374933	0.5	-132,527.000000
17.383267	0.5	-135,057.000000
17.391600	0.5	-138,092.000000
17.399933	0.5	-141,875.000000
17.408267	0.5	-147,064.000000
17.416600	0.5	-151,991.000000
17.424933	0.5	-155,790.000000
17.433267	0.5	-157,320.000000
17.441600	0.5	-155,812.000000
17.449933	0.5	-151,816.000000
17.458267	0.5	-147,210.000000
17.466600	0.5	-144,878.000000
17.474933	0.5	-147,430.000000
17.483267	0.5	-154,159.000000
17.491600	0.5	-162,301.000000
17.499933	0.5	-169,136.000000
17.508267	0.5	-174,327.000000
17.516600	0.5	-176,824.000000
17.524933	0.5	-175,912.000000
17.533267	0.5	-173,553.000000
17.541600	0.5	-170,770.000000
17.549933	0.5	-167,204.000000
17.558267	0.5	-161,962.000000
17.566600	0.5	-154,980.000000
17.574933	0.5	-147,053.000000
17.583267	0.5	-140,009.000000
17.591600	0.5	-135,844.000000
17.599933	0.5	-135,106.000000
17.608267	0.5	-137,673.000000
17.616600	0.5	-141,171.000000
17.624933	0.5	-143,332.000000
17.633267	0.5	-142,792.000000
17.641600	0.5	-139,567.000000
17.649933	0.5	-134,152.000000
17.658267	0.5	-128,503.000000
17.666600	0.5	-125,750.000000
17.674933	0.5	-126,947.000000
17.683267	0.5	-129,991.000000
17.691600	0.5	-132,650.000000
17.699933	0.5	-135,889.000000
17.708267	0.5	-141,794.000000
17.716600	0.5	-149,128.000000
17.724933	0.5	-156,854.000000
17.733267	0.5	-163,807.000000
17.741600	0.5	-169,003.000000
17.749933	0.5	-172,179.000000
17.758267	0.5	-173,721.000000
17.766600	0.5	-173,636.000000
17.774933	0.5	-171,988.000000
17.783267	0.5	-170,389.000000
17.791600	0.5	-170,020.000000
17.799933	0.5	-170,707.000000
17.808267	0.5	-172,781.000000
17.816600	0.5	-176,656.000000
17.824933	0.5	-180,112.000000
17.833267	0.5	-182,648.000000
17.841600	0.5	-185,102.000000
17.849933	0.5	-185,384.000000
17.858267	0.5	-182,905.000000
17.866600	0.5	-179,540.000000
17.874933	0.5	-175,160.000000
17.883267	0.5	-169,157.000000
17.891600	0.5	-162,330.000000
17.899933	0.5	-156,198.000000
17.908267	0.5	-151,739.000000
17.916600	0.5	-150,333.000000
17.924933	0.5	-153,174.000000
17.933267	0.5	-158,610.000000
17.941600	0.5	-163,542.000000
17.949933	0.5	-166,708.000000
17.958267	0.5	-167,010.000000
17.966600	0.5	-162,904.000000
17.974933	0.5	-155,937.000000
17.983267	0.5	-149,874.000000
17.991600	0.5	-146,308.000000
17.999933	0.5	-145,702.000000
18.008267	0.5	-148,405.000000
18.016600	0.5	-153,784.000000
18.024933	0.5	-160,427.000000
18.033267	0.5	-166,053.000000
18.041600	0.5	-169,139.000000
18.049933	0.5	-170,569.000000
18.058267	0.5	-170,080.000000
18.066600	0.5	-167,391.000000
18.074933	0.5	-164,236.000000
18.083267	0.5	-162,053.000000
18.091600	0.5	-160,076.000000
18.099933	0.5	-158,889.000000
18.108267	0.5	-158,634.000000
18.116600	0.5	-159,766.000000
18.124933	0.5	-161,399.000000
18.133267	0.5	-162,300.000000
18.141600	0.5	-160,715.000000
18.149933	0.5	-156,626.000000
18.158267	0.5	-150,685.000000
18.166600	0.5	-144,542.000000
18.174933	0.5	-140,951.000000
18.183267	0.5	-142,476.000000
18.191600	0.5	-150,313.000000
18.199933	0.5	-163,285.000000
18.208267	0.5	-178,412.000000
18.216600	0.5	-191,134.000000
18.224933	0.5	-198,473.000000
18.233267	0.5	-199,209.000000
18.241600	0.5	-193,828.000000
18.249933	0.5	-185,129.000000
18.258267	0.5	-175,198.000000
18.266600	0.5	-162,734.000000
18.274933	0.5	-147,519.000000
18.283267	0.5	-131,502.000000
18.291600	0.5	-117,741.000000
18.299933	0.5	-108,146.000000
18.308267	0.5	-103,248.000000
18.316600	0.5	-101,680.000000
18.324933	0.5	-102,258.000000
18.333267	0.5	-103,141.000000
18.341600	0.5	-103,027.000000
18.349933	0.5	-101,834.000000
18.358267	0.5	-99,526.000000
18.366600	0.5	-97,075.000000
18.374933	0.5	-97,353.000000
18.383267	0.5	-100,800.000000
18.391600	0.5	-105,111.000000
18.399933	0.5	-108,105.000000
18.408267	0.5	-109,094.000000
18.416600	0.5	-109,131.000000
18.424933	0.5	-108,982.000000
18.433267	0.5	-109,128.000000
18.441600	0.5	-109,700.000000
18.449933	0.5	-110,086.000000
18.458267	0.5	-109,716.000000
18.466600	0.5	-108,813.000000
18.474933	0.5	-109,271.000000
18.483267	0.5	-114,290.000000
18.491600	0.5	-124,911.000000
18.499933	0.5	-139,272.000000
18.508267	0.5	-153,790.000000
18.516600	0.5	-165,614.000000
18.524933	0.5	-172,505.000000
18.533267	0.5	-174,383.000000
18.541600	0.5	-172,263.000000
18.549933	0.5	-168,081.000000
18.558267	0.5	-163,466.000000
18.566600	0.5	-157,932.000000
18.574933	0.5	-151,129.000000
18.583267	0.5	-145,227.000000
18.591600	0.5	-143,024.000000
18.599933	0.5	-144,932.000000
18.608267	0.5	-149,564.000000
18.616600	0.5	-155,558.000000
18.624933	0.5	-162,347.000000
18.633267	0.5	-169,871.000000
18.641600	0.5	-177,805.000000
18.649933	0.5	-184,638.000000
18.658267	0.5	-189,608.000000
18.666600	0.5	-193,105.000000
18.674933	0.5	-194,858.000000
18.683267	0.5	-192,754.000000
18.691600	0.5	-187,161.000000
18.699933	0.5	-180,416.000000
18.708267	0.5	-174,686.000000
18.716600	0.5	-171,120.000000
18.724933	0.5	-170,497.000000
18.733267	0.5	-172,923.000000
18.741600	0.5	-177,594.000000
18.749933	0.5	-182,871.000000
18.758267	0.5	-186,082.000000
18.766600	0.5	-185,527.000000
18.774933	0.5	-181,192.000000
18.783267	0.5	-173,536.000000
18.791600	0.5	-163,559.000000
18.799933	0.5	-153,642.000000
18.808267	0.5	-145,201.000000
18.816600	0.5	-137,469.000000
18.824933	0.5	-130,002.000000
18.833267	0.5	-123,589.000000
18.841600	0.5	-117,430.000000
18.849933	0.5	-112,868.000000
18.858267	0.5	-111,361.000000
18.866600	0.5	-112,926.000000
18.874933	0.5	-116,303.000000
18.883267	0.5	-119,117.000000
18.891600	0.5	-120,559.000000
18.899933	0.5	-120,965.000000
18.908267	0.5	-120,911.000000
18.916600	0.5	-120,609.000000
18.924933	0.5	-120,945.000000
18.933267	0.5	-123,097.000000
18.941600	0.5	-127,191.000000
18.949933	0.5	-132,766.000000
18.958267	0.5	-139,116.000000
18.966600	0.5	-146,435.000000
18.974933	0.5	-155,943.000000
18.983267	0.5	-167,127.000000
18.991600	0.5	-178,983.000000
18.999933	0.5	-190,517.000000
19.008267	0.5	-199,856.000000
19.016600	0.5	-207,294.000000
19.024933	0.5	-213,260.000000
19.033267	0.5	-217,350.000000
19.041600	0.5	-218,822.000000
19.049933	0.5	-218,288.000000
19.058267	0.5	-215,907.000000
19.066600	0.5	-212,365.000000
19.074933	0.5	-210,829.000000
19.083267	0.5	-213,302.000000
19.091600	0.5	-217,078.000000
19.099933	0.5	-217,762.000000
19.108267	0.5	-213,775.000000
19.116600	0.5	-207,093.000000
19.124933	0.5	-200,246.000000
19.133267	0.5	-194,988.000000
19.141600	0.5	-190,595.000000
19.149933	0.5	-185,208.000000
19.158267	0.5	-178,050.000000
19.166600	0.5	-169,173.000000
19.174933	0.5	-158,733.000000
19.183267	0.5	-146,977.000000
19.191600	0.5	-132,577.000000
19.199933	0.5	-117,920.000000
19.208267	0.5	-105,984.000000
19.216600	0.5	-98,966.000000
19.224933	0.5	-97,572.000000
19.233267	0.5	-99,983.000000
19.241600	0.5	-104,243.000000
19.249933	0.5	-108,831.000000
19.258267	0.5	-112,941.000000
19.266600	0.5	-116,527.000000
19.274933	0.5	-120,091.000000
19.283267	0.5	-123,137.000000
19.291600	0.5	-125,406.000000
19.299933	0.5	-125,129.000000
19.308267	0.5	-122,750.000000
19.316600	0.5	-120,068.000000
19.324933	0.5	-117,565.000000
19.333267	0.5	-114,611.000000
19.341600	0.5	-112,283.000000
19.349933	0.5	-112,488.000000
19.358267	0.5	-117,895.000000
19.366600	0.5	-129,435.000000
19.374933	0.5	-143,856.000000
19.383267	0.5	-158,688.000000
19.391600	0.5	-171,755.000000
19.399933	0.5	-181,007.000000
19.408267	0.5	-185,027.000000
19.416600	0.5	-184,730.000000
19.424933	0.5	-181,484.000000
19.433267	0.5	-176,500.000000
19.441600	0.5	-170,600.000000
19.449933	0.5	-165,294.000000
19.458267	0.5	-160,775.000000
19.466600	0.5	-158,424.000000
19.474933	0.5	-158,638.000000
19.483267	0.5	-160,070.000000
19.491600	0.5	-161,687.000000
19.499933	0.5	-163,865.000000
19.508267	0.5	-167,640.000000
19.516600	0.5	-172,783.000000
19.524933	0.5	-179,087.000000
19.533267	0.5	-187,472.000000
19.541600	0.5	-196,577.000000
19.549933	0.5	-203,215.000000
19.558267	0.5	-204,605.000000
19.566600	0.5	-200,411.000000
19.574933	0.5	-191,705.000000
19.583267	0.5	-180,270.000000
19.591600	0.5	-169,140.000000
19.599933	0.5	-161,800.000000
19.608267	0.5	-159,155.000000
19.616600	0.5	-160,179.000000
19.624933	0.5	-163,322.000000
19.633267	0.5	-167,036.000000
19.641600	0.5	-170,825.000000
19.649933	0.5	-174,364.000000
19.658267	0.5	-177,511.000000
19.666600	0.5	-180,372.000000
19.674933	0.5	-182,257.000000
19.683267	0.5	-181,976.000000
19.691600	0.5	-178,187.000000
19.699933	0.5	-171,510.000000
19.708267	0.5	-163,287.000000
19.716600	0.5	-155,136.000000
19.724933	0.5	-150,119.000000
19.733267	0.5	-151,090.000000
19.741600	0.5	-159,947.000000
19.749933	0.5	-173,452.000000
19.758267	0.5	-187,334.000000
19.766600	0.5	-197,824.000000
19.774933	0.5	-202,316.000000
19.783267	0.5	-202,445.000000
19.791600	0.5	-199,233.000000
19.799933	0.5	-192,522.000000
19.808267	0.5	-180,203.000000
19.816600	0.5	-163,505.000000
19.824933	0.5	-146,243.000000
19.833267	0.5	-131,730.000000
19.841600	0.5	-122,736.000000
19.849933	0.5	-119,180.000000
19.858267	0.5	-117,576.000000
19.866600	0.5	-117,663.000000
19.874933	0.5	-120,134.000000
19.883267	0.5	-124,556.000000
19.891600	0.5	-128,747.000000
19.899933	0.5	-131,581.000000
19.908267	0.5	-133,562.000000
19.916600	0.5	-135,866.000000
19.924933	0.5	-137,785.000000
19.933267	0.5	-136,834.000000
19.941600	0.5	-133,535.000000
19.949933	0.5	-130,216.000000
19.958267	0.5	-128,314.000000
19.966600	0.5	-129,446.000000
19.974933	0.5	-133,522.000000
19.983267	0.5	-140,125.000000
19.991600	0.5	-148,584.000000
19.999933	0.5	-158,590.000000
20.008267	0.5	-169,626.000000
20.016600	0.5	-179,418.000000
20.024933	0.5	-185,570.000000
20.033267	0.5	-187,535.000000
20.041600	0.5	-185,904.000000
20.049933	0.5	-181,002.000000
20.058267	0.5	-172,671.000000
20.066600	0.5	-162,958.000000
20.074933	0.5	-154,126.000000
20.083267	0.5	-148,364.000000
20.091600	0.5	-145,447.000000
20.099933	0.5	-144,847.000000
20.108267	0.5	-146,046.000000
20.116600	0.5	-147,525.000000
20.124933	0.5	-149,441.000000
20.133267	0.5	-153,762.000000
20.141600	0.5	-161,799.000000
20.149933	0.5	-171,943.000000
20.158267	0.5	-180,960.000000
20.166600	0.5	-184,499.000000
20.174933	0.5	-180,113.000000
20.183267	0.5	-169,001.000000
20.191600	0.5	-156,221.000000
20.199933	0.5	-146,039.000000
20.208267	0.5	-139,387.000000
20.216600	0.5	-138,221.000000
20.224933	0.5	-143,480.000000
20.233267	0.5	-151,862.000000
20.241600	0.5	-158,968.000000
20.249933	0.5	-163,424.000000
20.258267	0.5	-165,608.000000
20.266600	0.5	-165,359.000000
20.274933	0.5	-162,852.000000
20.283267	0.5	-159,006.000000
20.291600	0.5	-154,343.000000
20.299933	0.5	-148,389.000000
20.308267	0.5	-142,983.000000
20.316600	0.5	-140,698.000000
20.324933	0.5	-141,387.000000
20.333267	0.5	-143,923.000000
20.341600	0.5	-146,161.000000
20.349933	0.5	-146,569.000000
20.358267	0.5	-146,012.000000
20.366600	0.5	-147,390.000000
20.374933	0.5	-151,214.000000
20.383267	0.5	-155,886.000000
20.391600	0.5	-161,004.000000
20.399933	0.5	-165,508.000000
20.408267	0.5	-167,932.000000
20.416600	0.5	-167,789.000000
20.424933	0.5	-164,815.000000
20.433267	0.5	-159,657.000000
20.441600	0.5	-153,191.000000
20.449933	0.5	-145,903.000000
20.458267	0.5	-137,881.000000
20.466600	0.5	-131,231.000000
20.474933	0.5	-128,092.000000
20.483267	0.5	-128,662.000000
20.491600	0.5	-129,645.000000
20.499933	0.5	-127,958.000000
20.508267	0.5	-124,181.000000
20.516600	0.5	-120,857.000000
20.524933	0.5	-120,849.000000
20.533267	0.5	-124,808.000000
20.541600	0.5	-131,058.000000
20.549933	0.5	-138,029.000000
20.558267	0.5	-143,753.000000
20.566600	0.5	-147,421.000000
20.574933	0.5	-149,081.000000
20.583267	0.5	-149,229.000000
20.591600	0.5	-148,667.000000
20.599933	0.5	-147,047.000000
20.608267	0.5	-144,486.000000
20.616600	0.5	-142,891.000000
20.624933	0.5	-144,181.000000
20.633267	0.5	-147,983.000000
20.641600	0.5	-151,383.000000
20.649933	0.5	-152,129.000000
20.658267	0.5	-151,238.000000
20.666600	0.5	-149,433.000000
20.674933	0.5	-146,836.000000
20.683267	0.5	-145,193.000000
20.691600	0.5	-146,388.000000
20.699933	0.5	-149,648.000000
20.708267	0.5	-155,774.000000
20.716600	0.5	-166,658.000000
20.724933	0.5	-180,170.000000
20.733267	0.5	-193,014.000000
20.741600	0.5	-202,802.000000
20.749933	0.5	-208,001.000000
20.758267	0.5	-208,311.000000
20.766600	0.5	-205,272.000000
20.774933	0.5	-200,267.000000
20.783267	0.5	-194,397.000000
20.791600	0.5	-186,906.000000
20.799933	0.5	-177,682.000000
20.808267	0.5	-169,287.000000
20.816600	0.5	-164,128.000000
20.824933	0.5	-162,462.000000
20.833267	0.5	-162,714.000000
20.841600	0.5	-164,450.000000
20.849933	0.5	-166,826.000000
20.858267	0.5	-170,900.000000
20.866600	0.5	-177,143.000000
20.874933	0.5	-184,031.000000
20.883267	0.5	-189,879.000000
20.891600	0.5	-192,897.000000
20.899933	0.5	-192,338.000000
20.908267	0.5	-189,516.000000
20.916600	0.5	-186,256.000000
20.924933	0.5	-181,704.000000
20.933267	0.5	-175,266.000000
20.941600	0.5	-167,632.000000
20.949933	0.5	-159,726.000000
20.958267	0.5	-152,661.000000
20.966600	0.5	-146,986.000000
20.974933	0.5	-143,271.000000
20.983267	0.5	-142,168.000000
20.991600	0.5	-143,663.000000
20.999933	0.5	-147,251.000000
21.008267	0.5	-151,130.000000
21.016600	0.5	-156,609.000000
21.024933	0.5	-165,991.000000
21.033267	0.5	-177,797.000000
21.041600	0.5	-188,516.000000
21.049933	0.5	-194,931.000000
21.058267	0.5	-196,184.000000
21.066600	0.5	-193,880.000000
21.074933	0.5	-190,612.000000
21.083267	0.5	-188,915.000000
21.091600	0.5	-189,885.000000
21.099933	0.5	-193,439.000000
21.108267	0.5	-198,372.000000
21.116600	0.5	-203,786.000000
21.124933	0.5	-208,848.000000
21.133267	0.5	-211,801.000000
21.141600	0.5	-211,443.000000
21.149933	0.5	-207,856.000000
21.158267	0.5	-200,921.000000
21.166600	0.5	-190,985.000000
21.174933	0.5	-178,256.000000
21.183267	0.5	-163,970.000000
21.191600	0.5	-151,588.000000
21.199933	0.5	-144,506.000000
21.208267	0.5	-143,984.000000
21.216600	0.5	-148,720.000000
21.224933	0.5	-157,938.000000
21.233267	0.5	-170,968.000000
21.241600	0.5	-185,913.000000
21.249933	0.5	-199,256.000000
21.258267	0.5	-208,396.000000
21.266600	0.5	-213,034.000000
21.274933	0.5	-212,880.000000
21.283267	0.5	-208,868.000000
21.291600	0.5	-201,503.000000
21.299933	0.5	-190,162.000000
21.308267	0.5	-176,672.000000
21.316600	0.5	-163,911.000000
21.324933	0.5	-152,745.000000
21.333267	0.5	-142,561.000000
21.341600	0.5	-132,253.000000
21.349933	0.5	-122,388.000000
21.358267	0.5	-114,304.000000
21.366600	0.5	-110,812.000000
21.374933	0.5	-112,170.000000
21.383267	0.5	-116,876.000000
21.391600	0.5	-121,545.000000
21.399933	0.5	-125,029.000000
21.408267	0.5	-127,070.000000
21.416600	0.5	-127,504.000000
21.424933	0.5	-127,433.000000
21.433267	0.5	-127,517.000000
21.441600	0.5	-128,610.000000
21.449933	0.5	-129,637.000000
21.458267	0.5	-130,207.000000
21.466600	0.5	-130,033.000000
21.474933	0.5	-129,205.000000
21.483267	0.5	-129,200.000000
21.491600	0.5	-132,273.000000
21.499933	0.5	-138,752.000000
21.508267	0.5	-148,419.000000
21.516600	0.5	-160,330.000000
21.524933	0.5	-172,037.000000
21.533267	0.5	-180,529.000000
21.541600	0.5	-185,108.000000
21.549933	0.5	-188,187.000000
21.558267	0.5	-189,147.000000
21.566600	0.5	-185,370.000000
21.574933	0.5	-175,444.000000
21.583267	0.5	-160,592.000000
21.591600	0.5	-144,363.000000
21.599933	0.5	-129,553.000000
21.608267	0.5	-117,888.000000
21.616600	0.5	-110,728.000000
21.624933	0.5	-108,948.000000
21.633267	0.5	-113,299.000000
21.641600	0.5	-123,182.000000
21.649933	0.5	-137,060.000000
21.658267	0.5	-152,999.000000
21.666600	0.5	-170,206.000000
21.674933	0.5	-187,656.000000
21.683267	0.5	-202,596.000000
21.691600	0.5	-213,311.000000
21.699933	0.5	-219,500.000000
21.708267	0.5	-221,550.000000
21.716600	0.5	-222,089.000000
21.724933	0.5	-222,067.000000
21.733267	0.5	-219,835.000000
21.741600	0.5	-213,474.000000
21.749933	0.5	-205,103.000000
21.758267	0.5	-196,527.000000
21.766600	0.5	-189,158.000000
21.774933	0.5	-184,039.000000
21.783267	0.5	-181,509.000000
21.791600	0.5	-182,646.000000
21.799933	0.5	-187,788.000000
21.808267	0.5	-194,372.000000
21.816600	0.5	-198,674.000000
21.824933	0.5	-200,043.000000
21.833267	0.5	-200,818.000000
21.841600	0.5	-203,415.000000
21.849933	0.5	-208,323.000000
21.858267	0.5	-213,231.000000
21.866600	0.5	-215,534.000000
21.874933	0.5	-215,189.000000
21.883267	0.5	-213,173.000000
21.891600	0.5	-211,768.000000
21.899933	0.5	-210,875.000000
21.908267	0.5	-208,911.000000
21.916600	0.5	-205,028.000000
21.924933	0.5	-199,861.000000
21.933267	0.5	-195,126.000000
21.941600	0.5	-191,455.000000
21.949933	0.5	-189,037.000000
21.958267	0.5	-187,268.000000
21.966600	0.5	-184,777.000000
21.974933	0.5	-181,906.000000
21.983267	0.5	-180,161.000000
21.991600	0.5	-178,531.000000
21.999933	0.5	-176,510.000000
22.008267	0.5	-175,568.000000
22.016600	0.5	-175,490.000000
22.024933	0.5	-176,439.000000
22.033267	0.5	-179,595.000000
22.041600	0.5	-184,615.000000
22.049933	0.5	-189,359.000000
22.058267	0.5	-191,019.000000
22.066600	0.5	-189,541.000000
22.074933	0.5	-185,920.000000
22.083267	0.5	-181,029.000000
22.091600	0.5	-177,056.000000
22.099933	0.5	-175,461.000000
22.108267	0.5	-176,338.000000
22.116600	0.5	-178,953.000000
22.124933	0.5	-182,091.000000
22.133267	0.5	-183,963.000000
22.141600	0.5	-181,694.000000
22.149933	0.5	-175,306.000000
22.158267	0.5	-166,520.000000
22.166600	0.5	-156,053.000000
22.174933	0.5	-143,977.000000
22.183267	0.5	-131,791.000000
22.191600	0.5	-122,163.000000
22.199933	0.5	-117,644.000000
22.208267	0.5	-117,001.000000
22.216600	0.5	-118,834.000000
22.224933	0.5	-123,421.000000
22.233267	0.5	-131,219.000000
22.241600	0.5	-142,108.000000
22.249933	0.5	-155,727.000000
22.258267	0.5	-170,988.000000
22.266600	0.5	-185,954.000000
22.274933	0.5	-199,094.000000
22.283267	0.5	-209,421.000000
22.291600	0.5	-216,721.000000
22.299933	0.5	-221,287.000000
22.308267	0.5	-221,808.000000
22.316600	0.5	-216,822.000000
22.324933	0.5	-208,877.000000
22.333267	0.5	-201,656.000000
22.341600	0.5	-196,119.000000
22.349933	0.5	-192,405.000000
22.358267	0.5	-191,261.000000
22.366600	0.5	-192,242.000000
22.374933	0.5	-194,082.000000
22.383267	0.5	-196,612.000000
22.391600	0.5	-200,094.000000
22.399933	0.5	-204,117.000000
22.408267	0.5	-207,133.000000
22.416600	0.5	-207,714.000000
22.424933	0.5	-205,680.000000
22.433267	0.5	-202,231.000000
22.441600	0.5	-196,657.000000
22.449933	0.5	-188,869.000000
22.458267	0.5	-181,697.000000
22.466600	0.5	-177,144.000000
22.474933	0.5	-174,909.000000
22.483267	0.5	-175,076.000000
22.491600	0.5	-176,453.000000
22.499933	0.5	-176,746.000000
22.508267	0.5	-177,314.000000
22.516600	0.5	-179,325.000000
22.524933	0.5	-181,348.000000
22.533267	0.5	-183,701.000000
22.541600	0.5	-187,505.000000
22.549933	0.5	-192,811.000000
22.558267	0.5	-199,552.000000
22.566600	0.5	-206,043.000000
22.574933	0.5	-211,933.000000
22.583267	0.5	-217,878.000000
22.591600	0.5	-222,060.000000
22.599933	0.5	-221,828.000000
22.608267	0.5	-215,058.000000
22.616600	0.5	-202,299.000000
22.624933	0.5	-185,946.000000
22.633267	0.5	-167,740.000000
22.641600	0.5	-149,097.000000
22.649933	0.5	-132,034.000000
22.658267	0.5	-117,640.000000
22.666600	0.5	-105,213.000000
22.674933	0.5	-96,056.000000
22.683267	0.5	-92,049.000000
22.691600	0.5	-92,753.000000
22.699933	0.5	-96,050.000000
22.708267	0.5	-101,361.000000
22.716600	0.5	-108,962.000000
22.724933	0.5	-118,506.000000
22.733267	0.5	-128,695.000000
22.741600	0.5	-138,513.000000
22.749933	0.5	-147,347.000000
22.758267	0.5	-155,798.000000
22.766600	0.5	-164,989.000000
22.774933	0.5	-175,881.000000
22.783267	0.5	-186,988.000000
22.791600	0.5	-196,062.000000
22.799933	0.5	-201,737.000000
22.808267	0.5	-205,791.000000
22.816600	0.5	-209,816.000000
22.824933	0.5	-214,928.000000
22.833267	0.5	-220,526.000000
22.841600	0.5	-226,181.000000
22.849933	0.5	-233,527.000000
22.858267	0.5	-241,823.000000
22.866600	0.5	-247,011.000000
22.874933	0.5	-246,356.000000
22.883267	0.5	-240,838.000000
22.891600	0.5	-231,801.000000
22.899933	0.5	-221,199.000000
22.908267	0.5	-209,980.000000
22.916600	0.5	-199,041.000000
22.924933	0.5	-187,610.000000
22.933267	0.5	-176,827.000000
22.941600	0.5	-168,574.000000
22.949933	0.5	-163,568.000000
22.958267	0.5	-161,906.000000
22.966600	0.5	-163,615.000000
22.974933	0.5	-166,409.000000
22.983267	0.5	-168,177.000000
22.991600	0.5	-167,017.000000
22.999933	0.5	-162,120.000000
23.008267	0.5	-155,829.000000
23.016600	0.5	-152,447.000000
23.024933	0.5	-153,961.000000
23.033267	0.5	-158,899.000000
23.041600	0.5	-164,748.000000
23.049933	0.5	-170,137.000000
23.058267	0.5	-175,358.000000
23.066600	0.5	-179,709.000000
23.074933	0.5	-180,661.000000
23.083267	0.5	-179,227.000000
23.091600	0.5	-177,816.000000
23.099933	0.5	-176,876.000000
23.108267	0.5	-175,985.000000
23.116600	0.5	-175,016.000000
23.124933	0.5	-174,823.000000
23.133267	0.5	-177,401.000000
23.141600	0.5	-182,600.000000
23.149933	0.5	-187,292.000000
23.158267	0.5	-189,211.000000
23.166600	0.5	-188,001.000000
23.174933	0.5	-184,568.000000
23.183267	0.5	-180,958.000000
23.191600	0.5	-178,683.000000
23.199933	0.5	-178,865.000000
23.208267	0.5	-181,942.000000
23.216600	0.5	-187,079.000000
23.224933	0.5	-192,345.000000
23.233267	0.5	-196,215.000000
23.241600	0.5	-199,832.000000
23.249933	0.5	-204,538.000000
23.258267	0.5	-208,785.000000
23.266600	0.5	-212,678.000000
23.274933	0.5	-217,558.000000
23.283267	0.5	-222,179.000000
23.291600	0.5	-224,130.000000
23.299933	0.5	-221,092.000000
23.308267	0.5	-214,007.000000
23.316600	0.5	-205,837.000000
23.324933	0.5	-198,280.000000
23.333267	0.5	-191,969.000000
23.341600	0.5	-187,003.000000
23.349933	0.5	-182,785.000000
23.358267	0.5	-177,993.000000
23.366600	0.5	-170,464.000000
23.374933	0.5	-161,361.000000
23.383267	0.5	-153,170.000000
23.391600	0.5	-147,548.000000
23.399933	0.5	-146,284.000000
23.408267	0.5	-149,795.000000
23.416600	0.5	-155,277.000000
23.424933	0.5	-160,529.000000
23.433267	0.5	-165,366.000000
23.441600	0.5	-169,101.000000
23.449933	0.5	-170,512.000000
23.458267	0.5	-168,959.000000
23.466600	0.5	-165,181.000000
23.474933	0.5	-160,471.000000
23.483267	0.5	-155,458.000000
23.491600	0.5	-149,838.000000
23.499933	0.5	-142,452.000000
23.508267	0.5	-133,732.000000
23.516600	0.5	-126,063.000000
23.524933	0.5	-121,440.000000
23.533267	0.5	-120,814.000000
23.541600	0.5	-123,360.000000
23.549933	0.5	-126,867.000000
23.558267	0.5	-130,097.000000
23.566600	0.5	-134,340.000000
23.574933	0.5	-140,991.000000
23.583267	0.5	-149,801.000000
23.591600	0.5	-160,218.000000
23.599933	0.5	-170,063.000000
23.608267	0.5	-177,412.000000
23.616600	0.5	-181,583.000000
23.624933	0.5	-182,937.000000
23.633267	0.5	-182,987.000000
23.641600	0.5	-182,579.000000
23.649933	0.5	-182,385.000000
23.658267	0.5	-182,627.000000
23.666600	0.5	-181,712.000000
23.674933	0.5	-179,852.000000
23.683267	0.5	-177,267.000000
23.691600	0.5	-177,123.000000
23.699933	0.5	-181,648.000000
23.708267	0.5	-190,674.000000
23.716600	0.5	-203,282.000000
23.724933	0.5	-216,753.000000
23.733267	0.5	-228,516.000000
23.741600	0.5	-236,881.000000
23.749933	0.5	-239,830.000000
23.758267	0.5	-237,185.000000
23.766600	0.5	-232,005.000000
23.774933	0.5	-226,414.000000
23.783267	0.5	-220,678.000000
23.791600	0.5	-214,781.000000
23.799933	0.5	-207,712.000000
23.808267	0.5	-198,510.000000
23.816600	0.5	-188,010.000000
23.824933	0.5	-178,126.000000
23.833267	0.5	-170,610.000000
23.841600	0.5	-166,885.000000
23.849933	0.5	-167,650.000000
23.858267	0.5	-171,908.000000
23.866600	0.5	-178,712.000000
23.874933	0.5	-186,373.000000
23.883267	0.5	-193,132.000000
23.891600	0.5	-197,343.000000
23.899933	0.5	-199,088.000000
23.908267	0.5	-200,346.000000
23.916600	0.5	-202,263.000000
23.924933	0.5	-204,123.000000
23.933267	0.5	-205,574.000000
23.941600	0.5	-205,998.000000
23.949933	0.5	-204,683.000000
23.958267	0.5	-200,986.000000
23.966600	0.5	-195,391.000000
23.974933	0.5	-188,435.000000
23.983267	0.5	-179,987.000000
23.991600	0.5	-172,131.000000
23.999933	0.5	-167,626.000000
24.008267	0.5	-166,454.000000
24.016600	0.5	-166,345.000000
24.024933	0.5	-165,052.000000
24.033267	0.5	-161,266.000000
24.041600	0.5	-155,211.000000
24.049933	0.5	-148,420.000000
24.058267	0.5	-140,030.000000
24.066600	0.5	-129,987.000000
24.074933	0.5	-120,502.000000
24.083267	0.5	-113,155.000000
24.091600	0.5	-109,719.000000
24.099933	0.5	-111,395.000000
24.108267	0.5	-118,802.000000
24.116600	0.5	-130,772.000000
24.124933	0.5	-144,084.000000
24.133267	0.5	-155,165.000000
24.141600	0.5	-162,429.000000
24.149933	0.5	-165,303.000000
24.158267	0.5	-165,459.000000
24.166600	0.5	-165,233.000000
24.174933	0.5	-165,964.000000
24.183267	0.5	-168,584.000000
24.191600	0.5	-174,041.000000
24.199933	0.5	-182,361.000000
24.208267	0.5	-191,998.000000
24.216600	0.5	-201,466.000000
24.224933	0.5	-208,044.000000
24.233267	0.5	-210,383.000000
24.241600	0.5	-208,965.000000
24.249933	0.5	-205,076.000000
24.258267	0.5	-200,725.000000
24.266600	0.5	-197,332.000000
24.274933	0.5	-193,969.000000
24.283267	0.5	-189,538.000000
24.291600	0.5	-184,042.000000
24.299933	0.5	-178,350.000000
24.308267	0.5	-174,067.000000
24.316600	0.5	-170,942.000000
24.324933	0.5	-168,173.000000
24.333267	0.5	-166,594.000000
24.341600	0.5	-166,513.000000
24.349933	0.5	-167,141.000000
24.358267	0.5	-168,549.000000
24.366600	0.5	-170,588.000000
24.374933	0.5	-171,045.000000
24.383267	0.5	-167,752.000000
24.391600	0.5	-161,133.000000
24.399933	0.5	-153,569.000000
24.408267	0.5	-146,518.000000
24.416600	0.5	-140,977.000000
24.424933	0.5	-139,023.000000
24.433267	0.5	-140,816.000000
24.441600	0.5	-144,527.000000
24.449933	0.5	-149,405.000000
24.458267	0.5	-155,107.000000
24.466600	0.5	-160,562.000000
24.474933	0.5	-164,828.000000
24.483267	0.5	-168,931.000000
24.491600	0.5	-171,701.000000
24.499933	0.5	-173,380.000000
24.508267	0.5	-173,697.000000
24.516600	0.5	-172,750.000000
24.524933	0.5	-170,925.000000
24.533267	0.5	-167,909.000000
24.541600	0.5	-165,061.000000
24.549933	0.5	-164,443.000000
24.558267	0.5	-166,910.000000
24.566600	0.5	-171,841.000000
24.574933	0.5	-177,226.000000
24.583267	0.5	-182,973.000000
24.591600	0.5	-189,508.000000
24.599933	0.5	-196,109.000000
24.608267	0.5	-202,249.000000
24.616600	0.5	-206,905.000000
24.624933	0.5	-207,687.000000
24.633267	0.5	-205,359.000000
24.641600	0.5	-200,808.000000
24.649933	0.5	-193,221.000000
24.658267	0.5	-183,073.000000
24.666600	0.5	-172,811.000000
24.674933	0.5	-164,621.000000
24.683267	0.5	-157,678.000000
24.691600	0.5	-149,872.000000
24.699933	0.5	-142,145.000000
24.708267	0.5	-135,562.000000
24.716600	0.5	-131,141.000000
24.724933	0.5	-130,774.000000
24.733267	0.5	-136,086.000000
24.741600	0.5	-146,292.000000
24.749933	0.5	-157,982.000000
24.758267	0.5	-168,901.000000
24.766600	0.5	-179,021.000000
24.774933	0.5	-188,764.000000
24.783267	0.5	-198,082.000000
24.791600	0.5	-206,190.000000
24.799933	0.5	-211,832.000000
24.808267	0.5	-215,152.000000
24.816600	0.5	-215,169.000000
24.824933	0.5	-212,285.000000
24.833267	0.5	-207,540.000000
24.841600	0.5	-201,501.000000
24.849933	0.5	-197,640.000000
24.858267	0.5	-197,875.000000
24.866600	0.5	-202,077.000000
24.874933	0.5	-206,298.000000
24.883267	0.5	-207,253.000000
24.891600	0.5	-206,367.000000
24.899933	0.5	-207,041.000000
24.908267	0.5	-212,559.000000
24.916600	0.5	-221,651.000000
24.924933	0.5	-228,592.000000
24.933267	0.5	-231,150.000000
24.941600	0.5	-231,175.000000
24.949933	0.5	-232,192.000000
24.958267	0.5	-235,862.000000
24.966600	0.5	-241,370.000000
24.974933	0.5	-247,964.000000
24.983267	0.5	-255,806.000000
24.991600	0.5	-263,790.000000
24.999933	0.5	-267,898.000000
25.008267	0.5	-265,875.000000
25.016600	0.5	-257,961.000000
25.024933	0.5	-246,290.000000
25.033267	0.5	-234,435.000000
25.041600	0.5	-225,183.000000
25.049933	0.5	-220,378.000000
25.058267	0.5	-219,507.000000
25.066600	0.5	-219,760.000000
25.074933	0.5	-219,712.000000
25.083267	0.5	-219,286.000000
25.091600	0.5	-218,364.000000
25.099933	0.5	-215,958.000000
25.108267	0.5	-210,702.000000
25.116600	0.5	-203,419.000000
25.124933	0.5	-195,891.000000
25.133267	0.5	-188,691.000000
25.141600	0.5	-182,880.000000
25.149933	0.5	-178,533.000000
25.158267	0.5	-174,080.000000
25.166600	0.5	-168,347.000000
25.174933	0.5	-160,979.000000
25.183267	0.5	-151,237.000000
25.191600	0.5	-139,787.000000
25.199933	0.5	-130,344.000000
25.208267	0.5	-126,071.000000
25.216600	0.5	-127,697.000000
25.224933	0.5	-133,360.000000
25.233267	0.5	-141,292.000000
25.241600	0.5	-151,945.000000
25.249933	0.5	-164,127.000000
25.258267	0.5	-174,611.000000
25.266600	0.5	-180,390.000000
25.274933	0.5	-179,435.000000
25.283267	0.5	-173,063.000000
25.291600	0.5	-164,694.000000
25.299933	0.5	-156,950.000000
25.308267	0.5	-151,007.000000
25.316600	0.5	-147,603.000000
25.324933	0.5	-146,702.000000
25.333267	0.5	-147,025.000000
25.341600	0.5	-146,550.000000
25.349933	0.5	-145,305.000000
25.358267	0.5	-144,481.000000
25.366600	0.5	-144,565.000000
25.374933	0.5	-146,387.000000
25.383267	0.5	-150,184.000000
25.391600	0.5	-155,548.000000
25.399933	0.5	-161,234.000000
25.408267	0.5	-167,134.000000
25.416600	0.5	-171,631.000000
25.424933	0.5	-173,323.000000
25.433267	0.5	-172,228.000000
25.441600	0.5	-169,616.000000
25.449933	0.5	-166,314.000000
25.458267	0.5	-162,084.000000
25.466600	0.5	-158,067.000000
25.474933	0.5	-155,389.000000
25.483267	0.5	-153,639.000000
25.491600	0.5	-152,491.000000
25.499933	0.5	-153,278.000000
25.508267	0.5	-156,593.000000
25.516600	0.5	-161,160.000000
25.524933	0.5	-166,337.000000
25.533267	0.5	-171,778.000000
25.541600	0.5	-175,925.000000
25.549933	0.5	-176,750.000000
25.558267	0.5	-174,043.000000
25.566600	0.5	-167,410.000000
25.574933	0.5	-158,157.000000
25.583267	0.5	-148,446.000000
25.591600	0.5	-140,675.000000
25.599933	0.5	-137,405.000000
25.608267	0.5	-140,535.000000
25.616600	0.5	-148,023.000000
25.624933	0.5	-156,863.000000
25.633267	0.5	-166,137.000000
25.641600	0.5	-175,726.000000
25.649933	0.5	-184,406.000000
25.658267	0.5	-192,951.000000
25.666600	0.5	-202,228.000000
25.674933	0.5	-212,017.000000
25.683267	0.5	-218,719.000000
25.691600	0.5	-220,494.000000
25.699933	0.5	-219,334.000000
25.708267	0.5	-218,043.000000
25.716600	0.5	-216,631.000000
25.724933	0.5	-214,893.000000
25.733267	0.5	-212,474.000000
25.741600	0.5	-208,562.000000
25.749933	0.5	-202,756.000000
25.758267	0.5	-196,922.000000
25.766600	0.5	-191,552.000000
25.774933	0.5	-188,576.000000
25.783267	0.5	-191,425.000000
25.791600	0.5	-200,121.000000
25.799933	0.5	-210,123.000000
25.808267	0.5	-217,921.000000
25.816600	0.5	-222,404.000000
25.824933	0.5	-225,404.000000
25.833267	0.5	-227,626.000000
25.841600	0.5	-228,813.000000
25.849933	0.5	-228,452.000000
25.858267	0.5	-225,717.000000
25.866600	0.5	-218,353.000000
25.874933	0.5	-205,360.000000
25.883267	0.5	-189,351.000000
25.891600	0.5	-173,717.000000
25.899933	0.5	-160,223.000000
25.908267	0.5	-149,996.000000
25.916600	0.5	-145,871.000000
25.924933	0.5	-147,621.000000
25.933267	0.5	-154,107.000000
25.941600	0.5	-163,990.000000
25.949933	0.5	-173,540.000000
25.958267	0.5	-180,920.000000
25.966600	0.5	-187,341.000000
25.974933	0.5	-192,452.000000
25.983267	0.5	-196,131.000000
25.991600	0.5	-198,918.000000
25.999933	0.5	-200,629.000000
26.008267	0.5	-201,503.000000
26.016600	0.5	-200,766.000000
26.024933	0.5	-197,600.000000
26.033267	0.5	-192,510.000000
26.041600	0.5	-185,773.000000
26.049933	0.5	-178,034.000000
26.058267	0.5	-170,549.000000
26.066600	0.5	-164,316.000000
26.074933	0.5	-160,753.000000
26.083267	0.5	-162,191.000000
26.091600	0.5	-170,822.000000
26.099933	0.5	-184,386.000000
26.108267	0.5	-198,956.000000
26.116600	0.5	-211,397.000000
26.124933	0.5	-218,402.000000
26.133267	0.5	-217,560.000000
26.141600	0.5	-208,049.000000
26.149933	0.5	-193,446.000000
26.158267	0.5	-178,574.000000
26.166600	0.5	-165,088.000000
26.174933	0.5	-151,748.000000
26.183267	0.5	-138,399.000000
26.191600	0.5	-126,891.000000
26.199933	0.5	-118,272.000000
26.208267	0.5	-112,605.000000
26.216600	0.5	-110,066.000000
26.224933	0.5	-110,727.000000
26.233267	0.5	-113,936.000000
26.241600	0.5	-117,897.000000
26.249933	0.5	-121,762.000000
26.258267	0.5	-124,393.000000
26.266600	0.5	-125,830.000000
26.274933	0.5	-126,051.000000
26.283267	0.5	-126,917.000000
26.291600	0.5	-130,415.000000
26.299933	0.5	-136,722.000000
26.308267	0.5	-143,902.000000
26.316600	0.5	-148,394.000000
26.324933	0.5	-148,803.000000
26.333267	0.5	-146,005.000000
26.341600	0.5	-141,825.000000
26.349933	0.5	-139,666.000000
26.358267	0.5	-141,628.000000
26.366600	0.5	-147,640.000000
26.374933	0.5	-155,482.000000
26.383267	0.5	-161,541.000000
26.391600	0.5	-163,217.000000
26.399933	0.5	-159,899.000000
26.408267	0.5	-154,451.000000
26.416600	0.5	-150,634.000000
26.424933	0.5	-149,962.000000
26.433267	0.5	-152,418.000000
26.441600	0.5	-155,266.000000
26.449933	0.5	-155,390.000000
26.458267	0.5	-153,092.000000
26.466600	0.5	-150,483.000000
26.474933	0.5	-149,576.000000
26.483267	0.5	-150,560.000000
26.491600	0.5	-152,773.000000
26.499933	0.5	-154,469.000000
26.508267	0.5	-155,664.000000
26.516600	0.5	-157,060.000000
26.524933	0.5	-159,276.000000
26.533267	0.5	-163,235.000000
26.541600	0.5	-168,486.000000
26.549933	0.5	-174,910.000000
26.558267	0.5	-183,818.000000
26.566600	0.5	-194,234.000000
26.574933	0.5	-201,524.000000
26.583267	0.5	-202,517.000000
26.591600	0.5	-198,908.000000
26.599933	0.5	-194,540.000000
26.608267	0.5	-192,567.000000
26.616600	0.5	-193,438.000000
26.624933	0.5	-194,393.000000
26.633267	0.5	-194,168.000000
26.641600	0.5	-194,745.000000
26.649933	0.5	-196,105.000000
26.658267	0.5	-198,283.000000
26.666600	0.5	-202,672.000000
26.674933	0.5	-209,750.000000
26.683267	0.5	-217,137.000000
26.691600	0.5	-221,575.000000
26.699933	0.5	-222,646.000000
26.708267	0.5	-219,983.000000
26.716600	0.5	-214,230.000000
26.724933	0.5	-207,305.000000
26.733267	0.5	-199,900.000000
26.741600	0.5	-193,374.000000
26.749933	0.5	-190,059.000000
26.758267	0.5	-188,976.000000
26.766600	0.5	-187,270.000000
26.774933	0.5	-183,956.000000
26.783267	0.5	-178,488.000000
26.791600	0.5	-170,015.000000
26.799933	0.5	-160,144.000000
26.808267	0.5	-150,343.000000
26.816600	0.5	-142,360.000000
26.824933	0.5	-138,186.000000
26.833267	0.5	-136,643.000000
26.841600	0.5	-134,662.000000
26.849933	0.5	-130,534.000000
26.858267	0.5	-124,853.000000
26.866600	0.5	-119,763.000000
26.874933	0.5	-115,968.000000
26.883267	0.5	-113,415.000000
26.891600	0.5	-113,160.000000
26.899933	0.5	-115,676.000000
26.908267	0.5	-120,463.000000
26.916600	0.5	-126,401.000000
26.924933	0.5	-130,130.000000
26.933267	0.5	-129,418.000000
26.941600	0.5	-125,169.000000
26.949933	0.5	-121,123.000000
26.958267	0.5	-120,645.000000
26.966600	0.5	-124,623.000000
26.974933	0.5	-131,971.000000
26.983267	0.5	-142,117.000000
26.991600	0.5	-153,883.000000
26.999933	0.5	-163,836.000000
27.008267	0.5	-168,111.000000
27.016600	0.5	-166,054.000000
27.024933	0.5	-159,725.000000
27.033267	0.5	-151,324.000000
27.041600	0.5	-142,028.000000
27.049933	0.5	-132,009.000000
27.058267	0.5	-122,602.000000
27.066600	0.5	-115,576.000000
27.074933	0.5	-111,900.000000
27.083267	0.5	-110,960.000000
27.091600	0.5	-111,899.000000
27.099933	0.5	-113,636.000000
27.108267	0.5	-116,116.000000
27.116600	0.5	-119,778.000000
27.124933	0.5	-123,402.000000
27.133267	0.5	-126,189.000000
27.141600	0.5	-126,866.000000
27.149933	0.5	-122,846.000000
27.158267	0.5	-113,336.000000
27.166600	0.5	-100,104.000000
27.174933	0.5	-87,179.000000
27.183267	0.5	-76,434.000000
27.191600	0.5	-67,563.000000
27.199933	0.5	-59,809.000000
27.208267	0.5	-53,178.000000
27.216600	0.5	-46,011.000000
27.224933	0.5	-38,963.000000
27.233267	0.5	-33,291.000000
27.241600	0.5	-30,033.000000
27.249933	0.5	-28,770.000000
27.258267	0.5	-28,474.000000
27.266600	0.5	-29,992.000000
27.274933	0.5	-34,185.000000
27.283267	0.5	-38,969.000000
27.291600	0.5	-40,515.000000
27.299933	0.5	-37,059.000000
27.308267	0.5	-28,871.000000
27.316600	0.5	-16,390.000000
27.324933	0.5	-348.000000
27.333267	0.5	16,489.000000
27.341600	0.5	33,298.000000
27.349933	0.5	49,479.000000
27.358267	0.5	64,137.000000
27.366600	0.5	78,765.000000
27.374933	0.5	93,421.000000
27.383267	0.5	108,321.000000
27.391600	0.5	122,037.000000
27.399933	0.5	133,340.000000
27.408267	0.5	142,432.000000
27.416600	0.5	150,587.000000
27.424933	0.5	159,814.000000
27.433267	0.5	170,153.000000
27.441600	0.5	180,329.000000
27.449933	0.5	190,299.000000
27.458267	0.5	199,701.000000
27.466600	0.5	207,899.000000
27.474933	0.5	215,817.000000
27.483267	0.5	222,766.000000
27.491600	0.5	227,715.000000
27.499933	0.5	231,919.000000
27.508267	0.5	237,586.000000
27.516600	0.5	245,597.000000
27.524933	0.5	254,720.000000
27.533267	0.5	262,283.000000
27.541600	0.5	266,426.000000
27.549933	0.5	267,105.000000
27.558267	0.5	266,263.000000
27.566600	0.5	263,307.000000
27.574933	0.5	258,941.000000
27.583267	0.5	254,439.000000
27.591600	0.5	250,416.000000
27.599933	0.5	243,964.000000
27.608267	0.5	232,632.000000
27.616600	0.5	218,179.000000
27.624933	0.5	201,965.000000
27.633267	0.5	185,077.000000
27.641600	0.5	168,977.000000
27.649933	0.5	154,417.000000
27.658267	0.5	141,990.000000
27.666600	0.5	131,732.000000
27.674933	0.5	121,020.000000
27.683267	0.5	109,651.000000
27.691600	0.5	97,301.000000
27.699933	0.5	84,168.000000
27.708267	0.5	70,599.000000
27.716600	0.5	57,023.000000
27.724933	0.5	42,109.000000
27.733267	0.5	23,521.000000
27.741600	0.5	1,374.000000
27.749933	0.5	-22,195.000000
27.758267	0.5	-45,444.000000
27.766600	0.5	-67,435.000000
27.774933	0.5	-86,533.000000
27.783267	0.5	-101,592.000000
27.791600	0.5	-112,898.000000
27.799933	0.5	-122,185.000000
27.808267	0.5	-128,875.000000
27.816600	0.5	-133,455.000000
27.824933	0.5	-136,308.000000
27.833267	0.5	-137,286.000000
27.841600	0.5	-138,054.000000
27.849933	0.5	-140,253.000000
27.858267	0.5	-144,248.000000
27.866600	0.5	-150,206.000000
27.874933	0.5	-156,107.000000
27.883267	0.5	-161,137.000000
27.891600	0.5	-165,746.000000
27.899933	0.5	-170,731.000000
27.908267	0.5	-176,329.000000
27.916600	0.5	-181,970.000000
27.924933	0.5	-186,690.000000
27.933267	0.5	-190,289.000000
27.941600	0.5	-193,892.000000
27.949933	0.5	-196,335.000000
27.958267	0.5	-196,028.000000
27.966600	0.5	-193,260.000000
27.974933	0.5	-189,106.000000
27.983267	0.5	-185,361.000000
27.991600	0.5	-183,595.000000
27.999933	0.5	-182,895.000000
28.008267	0.5	-181,224.000000
28.016600	0.5	-177,648.000000
28.024933	0.5	-171,533.000000
28.033267	0.5	-162,264.000000
28.041600	0.5	-150,814.000000
28.049933	0.5	-139,560.000000
28.058267	0.5	-130,480.000000
28.066600	0.5	-125,119.000000
28.074933	0.5	-124,397.000000
28.083267	0.5	-127,682.000000
28.091600	0.5	-134,167.000000
28.099933	0.5	-142,653.000000
28.108267	0.5	-150,201.000000
28.116600	0.5	-154,862.000000
28.124933	0.5	-154,882.000000
28.133267	0.5	-151,133.000000
28.141600	0.5	-145,448.000000
28.149933	0.5	-137,879.000000
28.158267	0.5	-130,190.000000
28.166600	0.5	-125,413.000000
28.174933	0.5	-125,368.000000
28.183267	0.5	-129,716.000000
28.191600	0.5	-135,947.000000
28.199933	0.5	-143,355.000000
28.208267	0.5	-153,006.000000
28.216600	0.5	-165,176.000000
28.224933	0.5	-177,523.000000
28.233267	0.5	-188,837.000000
28.241600	0.5	-198,563.000000
28.249933	0.5	-205,782.000000
28.258267	0.5	-209,522.000000
28.266600	0.5	-209,699.000000
28.274933	0.5	-207,543.000000
28.283267	0.5	-204,933.000000
28.291600	0.5	-203,867.000000
28.299933	0.5	-205,579.000000
28.308267	0.5	-209,802.000000
28.316600	0.5	-216,923.000000
28.324933	0.5	-226,357.000000
28.333267	0.5	-236,012.000000
28.341600	0.5	-244,278.000000
28.349933	0.5	-248,529.000000
28.358267	0.5	-246,659.000000
28.366600	0.5	-239,578.000000
28.374933	0.5	-229,643.000000
28.383267	0.5	-218,649.000000
28.391600	0.5	-207,601.000000
28.399933	0.5	-197,536.000000
28.408267	0.5	-189,312.000000
28.416600	0.5	-184,341.000000
28.424933	0.5	-183,423.000000
28.433267	0.5	-185,053.000000
28.441600	0.5	-188,062.000000
28.449933	0.5	-191,747.000000
28.458267	0.5	-195,443.000000
28.466600	0.5	-199,381.000000
28.474933	0.5	-203,238.000000
28.483267	0.5	-207,206.000000
28.491600	0.5	-209,923.000000
28.499933	0.5	-210,684.000000
28.508267	0.5	-210,914.000000
28.516600	0.5	-212,875.000000
28.524933	0.5	-217,658.000000
28.533267	0.5	-222,516.000000
28.541600	0.5	-226,425.000000
28.549933	0.5	-230,104.000000
28.558267	0.5	-232,629.000000
28.566600	0.5	-232,408.000000
28.574933	0.5	-228,258.000000
28.583267	0.5	-220,677.000000
28.591600	0.5	-211,591.000000
28.599933	0.5	-203,320.000000
28.608267	0.5	-196,410.000000
28.616600	0.5	-189,949.000000
28.624933	0.5	-184,567.000000
28.633267	0.5	-181,702.000000
28.641600	0.5	-180,005.000000
28.649933	0.5	-178,105.000000
28.658267	0.5	-174,213.000000
28.666600	0.5	-167,727.000000
28.674933	0.5	-159,120.000000
28.683267	0.5	-150,593.000000
28.691600	0.5	-144,543.000000
28.699933	0.5	-140,749.000000
28.708267	0.5	-139,859.000000
28.716600	0.5	-142,557.000000
28.724933	0.5	-147,818.000000
28.733267	0.5	-154,494.000000
28.741600	0.5	-162,171.000000
28.749933	0.5	-169,752.000000
28.758267	0.5	-175,322.000000
28.766600	0.5	-177,471.000000
28.774933	0.5	-175,651.000000
28.783267	0.5	-170,722.000000
28.791600	0.5	-162,912.000000
28.799933	0.5	-154,321.000000
28.808267	0.5	-148,300.000000
28.816600	0.5	-147,466.000000
28.824933	0.5	-153,389.000000
28.833267	0.5	-166,105.000000
28.841600	0.5	-183,245.000000
28.849933	0.5	-200,955.000000
28.858267	0.5	-215,619.000000
28.866600	0.5	-224,778.000000
28.874933	0.5	-227,523.000000
28.883267	0.5	-224,190.000000
28.891600	0.5	-216,929.000000
28.899933	0.5	-209,112.000000
28.908267	0.5	-201,566.000000
28.916600	0.5	-194,135.000000
28.924933	0.5	-187,330.000000
28.933267	0.5	-182,131.000000
28.941600	0.5	-177,971.000000
28.949933	0.5	-174,037.000000
28.958267	0.5	-169,861.000000
28.966600	0.5	-165,675.000000
28.974933	0.5	-162,356.000000
28.983267	0.5	-160,254.000000
28.991600	0.5	-159,285.000000
28.999933	0.5	-160,019.000000
29.008267	0.5	-161,559.000000
29.016600	0.5	-162,380.000000
29.024933	0.5	-160,990.000000
29.033267	0.5	-155,619.000000
29.041600	0.5	-146,106.000000
29.049933	0.5	-134,331.000000
29.058267	0.5	-124,441.000000
29.066600	0.5	-119,310.000000
29.074933	0.5	-119,349.000000
29.083267	0.5	-122,352.000000
29.091600	0.5	-125,243.000000
29.099933	0.5	-128,319.000000
29.108267	0.5	-133,905.000000
29.116600	0.5	-144,223.000000
29.124933	0.5	-159,338.000000
29.133267	0.5	-178,301.000000
29.141600	0.5	-198,601.000000
29.149933	0.5	-216,681.000000
29.158267	0.5	-229,806.000000
29.166600	0.5	-238,345.000000
29.174933	0.5	-243,069.000000
29.183267	0.5	-244,710.000000
29.191600	0.5	-242,592.000000
29.199933	0.5	-237,329.000000
29.208267	0.5	-229,121.000000
29.216600	0.5	-217,937.000000
29.224933	0.5	-203,706.000000
29.233267	0.5	-188,569.000000
29.241600	0.5	-177,946.000000
29.249933	0.5	-173,549.000000
29.258267	0.5	-172,891.000000
29.266600	0.5	-173,459.000000
29.274933	0.5	-172,853.000000
29.283267	0.5	-170,014.000000
29.291600	0.5	-165,835.000000
29.299933	0.5	-161,362.000000
29.308267	0.5	-157,026.000000
29.316600	0.5	-153,486.000000
29.324933	0.5	-151,813.000000
29.333267	0.5	-153,117.000000
29.341600	0.5	-156,050.000000
29.349933	0.5	-158,227.000000
29.358267	0.5	-159,261.000000
29.366600	0.5	-159,999.000000
29.374933	0.5	-161,197.000000
29.383267	0.5	-164,391.000000
29.391600	0.5	-169,444.000000
29.399933	0.5	-174,874.000000
29.408267	0.5	-179,592.000000
29.416600	0.5	-182,801.000000
29.424933	0.5	-185,139.000000
29.433267	0.5	-187,207.000000
29.441600	0.5	-188,875.000000
29.449933	0.5	-189,455.000000
29.458267	0.5	-187,743.000000
29.466600	0.5	-183,229.000000
29.474933	0.5	-174,662.000000
29.483267	0.5	-162,148.000000
29.491600	0.5	-148,292.000000
29.499933	0.5	-135,949.000000
29.508267	0.5	-127,003.000000
29.516600	0.5	-122,110.000000
29.524933	0.5	-122,223.000000
29.533267	0.5	-128,081.000000
29.541600	0.5	-138,147.000000
29.549933	0.5	-150,145.000000
29.558267	0.5	-160,441.000000
29.566600	0.5	-166,817.000000
29.574933	0.5	-170,066.000000
29.583267	0.5	-171,695.000000
29.591600	0.5	-171,195.000000
29.599933	0.5	-169,294.000000
29.608267	0.5	-167,457.000000
29.616600	0.5	-167,938.000000
29.624933	0.5	-171,041.000000
29.633267	0.5	-175,366.000000
29.641600	0.5	-179,916.000000
29.649933	0.5	-184,066.000000
29.658267	0.5	-186,372.000000
29.666600	0.5	-187,102.000000
29.674933	0.5	-185,450.000000
29.683267	0.5	-181,253.000000
29.691600	0.5	-176,301.000000
29.699933	0.5	-171,921.000000
29.708267	0.5	-168,967.000000
29.716600	0.5	-168,468.000000
29.724933	0.5	-170,124.000000
29.733267	0.5	-171,608.000000
29.741600	0.5	-172,293.000000
29.749933	0.5	-171,837.000000
29.758267	0.5	-171,347.000000
29.766600	0.5	-171,497.000000
29.774933	0.5	-171,479.000000
29.783267	0.5	-171,382.000000
29.791600	0.5	-171,413.000000
29.799933	0.5	-171,184.000000
29.808267	0.5	-170,913.000000
29.816600	0.5	-171,152.000000
29.824933	0.5	-171,210.000000
29.833267	0.5	-171,386.000000
29.841600	0.5	-173,414.000000
29.849933	0.5	-177,520.000000
29.858267	0.5	-181,940.000000
29.866600	0.5	-186,805.000000
29.874933	0.5	-192,159.000000
29.883267	0.5	-196,587.000000
29.891600	0.5	-199,658.000000
29.899933	0.5	-201,312.000000
29.908267	0.5	-201,106.000000
29.916600	0.5	-199,601.000000
29.924933	0.5	-197,617.000000
29.933267	0.5	-195,442.000000
29.941600	0.5	-194,064.000000
29.949933	0.5	-194,696.000000
29.958267	0.5	-198,727.000000
29.966600	0.5	-206,083.000000
29.974933	0.5	-214,867.000000
29.983267	0.5	-225,067.000000
29.991600	0.5	-235,796.000000
29.999933	0.5	-242,752.000000
30.008267	0.5	-243,415.000000
30.016600	0.5	-239,472.000000
30.024933	0.5	-233,052.000000
30.033267	0.5	-227,758.000000
30.041600	0.5	-225,643.000000
30.049933	0.5	-226,136.000000
30.058267	0.5	-229,452.000000
30.066600	0.5	-236,047.000000
30.074933	0.5	-243,928.000000
30.083267	0.5	-251,212.000000
30.091600	0.5	-256,119.000000
30.099933	0.5	-256,477.000000
30.108267	0.5	-250,498.000000
30.116600	0.5	-239,332.000000
30.124933	0.5	-225,687.000000
30.133267	0.5	-212,836.000000
30.141600	0.5	-202,993.000000
30.149933	0.5	-196,148.000000
30.158267	0.5	-189,692.000000
30.166600	0.5	-182,393.000000
30.174933	0.5	-175,830.000000
30.183267	0.5	-169,279.000000
30.191600	0.5	-162,529.000000
30.199933	0.5	-158,104.000000
30.208267	0.5	-158,490.000000
30.216600	0.5	-163,628.000000
30.224933	0.5	-172,172.000000
30.233267	0.5	-182,409.000000
30.241600	0.5	-193,189.000000
30.249933	0.5	-202,710.000000
30.258267	0.5	-208,574.000000
30.266600	0.5	-209,564.000000
30.274933	0.5	-205,475.000000
30.283267	0.5	-197,618.000000
30.291600	0.5	-189,043.000000
30.299933	0.5	-182,116.000000
30.308267	0.5	-176,490.000000
30.316600	0.5	-172,790.000000
30.324933	0.5	-171,741.000000
30.333267	0.5	-171,342.000000
30.341600	0.5	-170,866.000000
30.349933	0.5	-171,309.000000
30.358267	0.5	-172,424.000000
30.366600	0.5	-173,343.000000
30.374933	0.5	-173,902.000000
30.383267	0.5	-173,697.000000
30.391600	0.5	-173,093.000000
30.399933	0.5	-170,466.000000
30.408267	0.5	-165,551.000000
30.416600	0.5	-159,492.000000
30.424933	0.5	-154,626.000000
30.433267	0.5	-153,460.000000
30.441600	0.5	-157,819.000000
30.449933	0.5	-168,377.000000
30.458267	0.5	-183,894.000000
30.466600	0.5	-201,307.000000
30.474933	0.5	-216,879.000000
30.483267	0.5	-228,204.000000
30.491600	0.5	-233,398.000000
30.499933	0.5	-231,306.000000
30.508267	0.5	-222,158.000000
30.516600	0.5	-207,881.000000
30.524933	0.5	-191,271.000000
30.533267	0.5	-175,246.000000
30.541600	0.5	-162,294.000000
30.549933	0.5	-154,791.000000
30.558267	0.5	-151,837.000000
30.566600	0.5	-152,981.000000
30.574933	0.5	-158,301.000000
30.583267	0.5	-165,137.000000
30.591600	0.5	-170,241.000000
30.599933	0.5	-172,881.000000
30.608267	0.5	-173,868.000000
30.616600	0.5	-173,792.000000
30.624933	0.5	-172,026.000000
30.633267	0.5	-168,490.000000
30.641600	0.5	-164,172.000000
30.649933	0.5	-160,628.000000
30.658267	0.5	-159,167.000000
30.666600	0.5	-161,331.000000
30.674933	0.5	-167,248.000000
30.683267	0.5	-176,875.000000
30.691600	0.5	-188,684.000000
30.699933	0.5	-199,385.000000
30.708267	0.5	-207,509.000000
30.716600	0.5	-212,385.000000
30.724933	0.5	-215,661.000000
30.733267	0.5	-218,480.000000
30.741600	0.5	-220,416.000000
30.749933	0.5	-220,560.000000
30.758267	0.5	-218,119.000000
30.766600	0.5	-212,678.000000
30.774933	0.5	-205,374.000000
30.783267	0.5	-198,730.000000
30.791600	0.5	-193,109.000000
30.799933	0.5	-187,119.000000
30.808267	0.5	-178,629.000000
30.816600	0.5	-168,200.000000
30.824933	0.5	-158,042.000000
30.833267	0.5	-148,504.000000
30.841600	0.5	-141,571.000000
30.849933	0.5	-139,933.000000
30.858267	0.5	-144,012.000000
30.866600	0.5	-152,889.000000
30.874933	0.5	-164,643.000000
30.883267	0.5	-176,461.000000
30.891600	0.5	-187,651.000000
30.899933	0.5	-199,126.000000
30.908267	0.5	-210,590.000000
30.916600	0.5	-220,593.000000
30.924933	0.5	-228,607.000000
30.933267	0.5	-235,351.000000
30.941600	0.5	-241,476.000000
30.949933	0.5	-246,656.000000
30.958267	0.5	-249,462.000000
30.966600	0.5	-248,692.000000
30.974933	0.5	-243,785.000000
30.983267	0.5	-237,219.000000
30.991600	0.5	-230,937.000000
30.999933	0.5	-225,395.000000
31.008267	0.5	-219,852.000000
