# Supplementary material for: HappyTools: A software for high-throughput HPLC data processing and quantitation
Source: PLoS One. 2018 Jul 6;13(7):e0200280. doi: 10.1371/journal.pone.0200280 (PMC6034860; doi:10.1371/journal.pone.0200280)
Supplement: S1 Data — The source code of HappyTools is included in this zip file, together with all the raw chromatograms as exported from ThermoFisher Chromeleon. A visual tutorial and a document demonstrating how to reproduce the results used in this study are also included. (ZIP) [file pone.0200280.s013.zip › Data/Biopharmaceutical/IgG Vtag 1_ACQUITY FLR ChA.txt]

File Path	chrom://mascot-server/ChromeleonLocal/Raw Data/Users/Jenifer Hendel/2018/Vtag3.seq/320.smp/ACQUITY FLR ChA.channel/ACQUITY FLR ChA.chm
Channel	ACQUITY FLR ChA

Injection Information:
Data Vault	ChromeleonLocal
Injection	IgG Vtag 1
Injection Number	2
Position	
Comment	$$ 2.1 vial 2:A,2 injection 1
Processing Method	New Processing Method
Instrument Method	
Type	Unknown
Status	Finished
Injection Date	11/05/2018
Injection Time	06:40:44
Injection Volume (µL)	25.0000
Dilution Factor	1.0000
Weight	1.0000

Chromatogram Data Information:
Time Min. (min)	0.000000
Time Max. (min)	65.000000
Data Points	7801
Detector	
Generating Data System	Chromeleon 7.2.4.8179
Exporting Data System	Chromeleon 7.2.2.0
Operator	Simon.Peel
Signal Quantity	Response
Signal Unit	EU
Signal Min.	-0.301133
Signal Max.	23.390665
Channel	ACQUITY FLR ChA
Driver Name	AnDI Import Plug-in
Channel Type	Evaluation
Min. Step (s)	0.5
Max. Step (s)	0.5
Average Step (s)	0.5

Signal Parameter Information:
Signal Info	techCHROM

Chromatogram Data:
Time (min)	Step (s)	Value (EU)
0.000000	n.a.	0.000000
0.008333	0.5	-0.000477
0.016667	0.5	-0.001914
0.025000	0.5	-0.004258
0.033333	0.5	-0.007188
0.041667	0.5	-0.010313
0.050000	0.5	-0.013047
0.058333	0.5	-0.015000
0.066667	0.5	-0.017735
0.075000	0.5	-0.019688
0.083333	0.5	-0.020469
0.091667	0.5	-0.018711
0.100000	0.5	-0.015391
0.108333	0.5	-0.012266
0.116667	0.5	-0.011094
0.125000	0.5	-0.012071
0.133333	0.5	-0.013828
0.141667	0.5	-0.014610
0.150000	0.5	-0.011680
0.158333	0.5	-0.006211
0.166667	0.5	-0.002110
0.175000	0.5	-0.002696
0.183333	0.5	-0.006211
0.191667	0.5	-0.009141
0.200000	0.5	-0.007969
0.208333	0.5	-0.004649
0.216667	0.5	-0.002696
0.225000	0.5	-0.004453
0.233333	0.5	-0.010703
0.241667	0.5	-0.018907
0.250000	0.5	-0.025743
0.258333	0.5	-0.026914
0.266667	0.5	-0.022032
0.275000	0.5	-0.014219
0.283333	0.5	-0.008750
0.291667	0.5	-0.007383
0.300000	0.5	-0.010508
0.308333	0.5	-0.012461
0.316667	0.5	-0.011094
0.325000	0.5	-0.007188
0.333333	0.5	-0.003672
0.341667	0.5	-0.002696
0.350000	0.5	-0.006016
0.358333	0.5	-0.011485
0.366667	0.5	-0.015586
0.375000	0.5	-0.016563
0.383333	0.5	-0.013633
0.391667	0.5	-0.009727
0.400000	0.5	-0.007188
0.408333	0.5	-0.006211
0.416667	0.5	-0.004649
0.425000	0.5	-0.001914
0.433333	0.5	0.000625
0.441667	0.5	-0.000352
0.450000	0.5	-0.005625
0.458333	0.5	-0.012071
0.466667	0.5	-0.015000
0.475000	0.5	-0.013047
0.483333	0.5	-0.007774
0.491667	0.5	-0.002696
0.500000	0.5	-0.002891
0.508333	0.5	-0.009141
0.516667	0.5	-0.018907
0.525000	0.5	-0.025743
0.533333	0.5	-0.028477
0.541667	0.5	-0.025547
0.550000	0.5	-0.020469
0.558333	0.5	-0.016172
0.566667	0.5	-0.014024
0.575000	0.5	-0.013828
0.583333	0.5	-0.014219
0.591667	0.5	-0.013633
0.600000	0.5	-0.010508
0.608333	0.5	-0.007969
0.616667	0.5	-0.007188
0.625000	0.5	-0.007188
0.633333	0.5	-0.006407
0.641667	0.5	-0.003282
0.650000	0.5	0.002382
0.658333	0.5	0.006679
0.666667	0.5	0.006289
0.675000	0.5	-0.000547
0.683333	0.5	-0.009727
0.691667	0.5	-0.016758
0.700000	0.5	-0.014024
0.708333	0.5	0.009609
0.716667	0.5	0.072109
0.725000	0.5	0.198476
0.733333	0.5	0.416054
0.741667	0.5	0.750820
0.750000	0.5	1.214882
0.758333	0.5	1.784218
0.766667	0.5	2.381094
0.775000	0.5	2.879531
0.783333	0.5	3.161953
0.791667	0.5	3.176601
0.800000	0.5	2.961953
0.808333	0.5	2.610390
0.816667	0.5	2.216445
0.825000	0.5	1.871914
0.833333	0.5	1.762343
0.841667	0.5	2.058437
0.850000	0.5	2.778164
0.858333	0.5	3.593984
0.866667	0.5	4.078359
0.875000	0.5	4.013125
0.883333	0.5	3.538125
0.891667	0.5	3.024648
0.900000	0.5	2.689492
0.908333	0.5	2.537734
0.916667	0.5	2.432265
0.925000	0.5	2.291640
0.933333	0.5	2.108047
0.941667	0.5	1.910586
0.950000	0.5	1.743593
0.958333	0.5	1.639101
0.966667	0.5	1.612343
0.975000	0.5	1.669961
0.983333	0.5	1.986562
0.991667	0.5	4.003945
1.000000	0.5	8.731093
1.008333	0.5	15.884610
1.016667	0.5	21.955898
1.025000	0.5	23.390665
1.033333	0.5	19.378946
1.041667	0.5	12.427969
1.050000	0.5	6.617227
1.058333	0.5	3.517422
1.066667	0.5	2.657265
1.075000	0.5	2.444570
1.083333	0.5	2.341445
1.091667	0.5	2.383242
1.100000	0.5	2.640078
1.108333	0.5	3.069570
1.116667	0.5	3.511172
1.125000	0.5	3.774062
1.133333	0.5	3.747109
1.141667	0.5	3.457656
1.150000	0.5	3.035586
1.158333	0.5	2.630703
1.166667	0.5	2.335390
1.175000	0.5	2.162344
1.183333	0.5	2.075234
1.191667	0.5	2.028750
1.200000	0.5	1.999453
1.208333	0.5	1.991640
1.216667	0.5	2.017226
1.225000	0.5	2.068203
1.233333	0.5	2.114296
1.241667	0.5	2.125820
1.250000	0.5	2.102773
1.258333	0.5	2.078750
1.266667	0.5	2.088320
1.275000	0.5	2.130507
1.283333	0.5	2.161953
1.291667	0.5	2.133632
1.300000	0.5	2.033046
1.308333	0.5	1.908633
1.316667	0.5	1.845351
1.325000	0.5	1.915859
1.333333	0.5	2.130898
1.341667	0.5	2.423281
1.350000	0.5	2.679726
1.358333	0.5	2.800820
1.366667	0.5	2.751796
1.375000	0.5	2.567617
1.383333	0.5	2.321718
1.391667	0.5	2.082851
1.400000	0.5	1.889297
1.408333	0.5	1.741640
1.416667	0.5	1.620742
1.425000	0.5	1.507461
1.433333	0.5	1.394961
1.441667	0.5	1.293007
1.450000	0.5	1.216640
1.458333	0.5	1.174453
1.466667	0.5	1.165664
1.475000	0.5	1.183047
1.483333	0.5	1.216445
1.491667	0.5	1.259609
1.500000	0.5	1.310781
1.508333	0.5	1.363711
1.516667	0.5	1.404140
1.525000	0.5	1.410586
1.533333	0.5	1.369179
1.541667	0.5	1.284023
1.550000	0.5	1.180898
1.558333	0.5	1.090664
1.566667	0.5	1.036367
1.575000	0.5	1.025820
1.583333	0.5	1.054922
1.591667	0.5	1.110586
1.600000	0.5	1.172304
1.608333	0.5	1.213906
1.616667	0.5	1.212148
1.625000	0.5	1.162148
1.633333	0.5	1.078750
1.641667	0.5	0.991250
1.650000	0.5	0.926992
1.658333	0.5	0.906484
1.666667	0.5	0.935781
1.675000	0.5	1.010586
1.683333	0.5	1.116836
1.691667	0.5	1.234414
1.700000	0.5	1.342226
1.708333	0.5	1.426015
1.716667	0.5	1.485195
1.725000	0.5	1.525429
1.733333	0.5	1.559414
1.741667	0.5	1.597109
1.750000	0.5	1.638515
1.758333	0.5	1.681093
1.766667	0.5	1.725625
1.775000	0.5	1.795351
1.783333	0.5	1.921328
1.791667	0.5	2.124453
1.800000	0.5	2.388125
1.808333	0.5	2.658437
1.816667	0.5	2.867617
1.825000	0.5	2.966250
1.833333	0.5	2.942031
1.841667	0.5	2.814296
1.850000	0.5	2.618007
1.858333	0.5	2.383437
1.866667	0.5	2.129726
1.875000	0.5	1.872890
1.883333	0.5	1.638515
1.891667	0.5	1.467812
1.900000	0.5	1.460390
1.908333	0.5	1.745547
1.916667	0.5	2.391054
1.925000	0.5	3.310977
1.933333	0.5	4.289687
1.941667	0.5	5.115664
1.950000	0.5	5.674453
1.958333	0.5	5.964688
1.966667	0.5	6.014493
1.975000	0.5	5.802383
1.983333	0.5	5.300235
1.991667	0.5	4.551601
2.000000	0.5	3.671719
2.008333	0.5	2.820937
2.016667	0.5	2.127383
2.025000	0.5	1.637929
2.033333	0.5	1.321523
2.041667	0.5	1.115273
2.050000	0.5	0.965468
2.058333	0.5	0.828554
2.066667	0.5	0.683437
2.075000	0.5	0.535781
2.083333	0.5	0.404336
2.091667	0.5	0.307851
2.100000	0.5	0.246914
2.108333	0.5	0.210781
2.116667	0.5	0.189492
2.125000	0.5	0.180898
2.133333	0.5	0.183437
2.141667	0.5	0.192422
2.150000	0.5	0.203554
2.158333	0.5	0.216250
2.166667	0.5	0.229140
2.175000	0.5	0.243789
2.183333	0.5	0.259218
2.191667	0.5	0.270547
2.200000	0.5	0.276601
2.208333	0.5	0.276992
2.216667	0.5	0.272890
2.225000	0.5	0.266054
2.233333	0.5	0.258047
2.241667	0.5	0.250234
2.250000	0.5	0.247109
2.258333	0.5	0.249843
2.266667	0.5	0.256679
2.275000	0.5	0.262148
2.283333	0.5	0.264101
2.291667	0.5	0.261367
2.300000	0.5	0.255898
2.308333	0.5	0.249648
2.316667	0.5	0.244765
2.325000	0.5	0.239882
2.333333	0.5	0.234414
2.341667	0.5	0.229922
2.350000	0.5	0.227968
2.358333	0.5	0.228945
2.366667	0.5	0.232851
2.375000	0.5	0.236367
2.383333	0.5	0.237734
2.391667	0.5	0.236172
2.400000	0.5	0.233047
2.408333	0.5	0.228554
2.416667	0.5	0.224843
2.425000	0.5	0.220351
2.433333	0.5	0.215078
2.441667	0.5	0.206875
2.450000	0.5	0.200039
2.458333	0.5	0.195742
2.466667	0.5	0.194375
2.475000	0.5	0.196914
2.483333	0.5	0.202578
2.491667	0.5	0.213711
2.500000	0.5	0.227968
2.508333	0.5	0.243593
2.516667	0.5	0.257265
2.525000	0.5	0.267422
2.533333	0.5	0.276015
2.541667	0.5	0.286953
2.550000	0.5	0.301406
2.558333	0.5	0.316640
2.566667	0.5	0.333632
2.575000	0.5	0.347109
2.583333	0.5	0.354531
2.591667	0.5	0.352578
2.600000	0.5	0.345742
2.608333	0.5	0.338906
2.616667	0.5	0.336757
2.625000	0.5	0.339687
2.633333	0.5	0.348281
2.641667	0.5	0.360000
2.650000	0.5	0.376992
2.658333	0.5	0.393789
2.666667	0.5	0.406093
2.675000	0.5	0.411172
2.683333	0.5	0.411953
2.691667	0.5	0.413125
2.700000	0.5	0.413711
2.708333	0.5	0.411367
2.716667	0.5	0.401211
2.725000	0.5	0.383828
2.733333	0.5	0.363906
2.741667	0.5	0.346132
2.750000	0.5	0.329531
2.758333	0.5	0.312929
2.766667	0.5	0.296523
2.775000	0.5	0.281484
2.783333	0.5	0.271328
2.791667	0.5	0.264492
2.800000	0.5	0.258242
2.808333	0.5	0.251406
2.816667	0.5	0.244765
2.825000	0.5	0.241836
2.833333	0.5	0.241640
2.841667	0.5	0.243398
2.850000	0.5	0.243398
2.858333	0.5	0.240859
2.866667	0.5	0.235586
2.875000	0.5	0.229336
2.883333	0.5	0.223672
2.891667	0.5	0.219765
2.900000	0.5	0.217422
2.908333	0.5	0.215468
2.916667	0.5	0.213711
2.925000	0.5	0.211367
2.933333	0.5	0.208047
2.941667	0.5	0.204726
2.950000	0.5	0.199843
2.958333	0.5	0.193203
2.966667	0.5	0.185976
2.975000	0.5	0.179531
2.983333	0.5	0.176992
2.991667	0.5	0.177382
3.000000	0.5	0.180507
3.008333	0.5	0.185195
3.016667	0.5	0.190078
3.025000	0.5	0.193593
3.033333	0.5	0.193789
3.041667	0.5	0.192226
3.050000	0.5	0.189882
3.058333	0.5	0.188320
3.066667	0.5	0.187539
3.075000	0.5	0.186562
3.083333	0.5	0.184414
3.091667	0.5	0.183047
3.100000	0.5	0.182656
3.108333	0.5	0.182265
3.116667	0.5	0.180507
3.125000	0.5	0.177187
3.133333	0.5	0.172500
3.141667	0.5	0.166836
3.150000	0.5	0.160781
3.158333	0.5	0.155898
3.166667	0.5	0.151406
3.175000	0.5	0.148672
3.183333	0.5	0.149453
3.191667	0.5	0.151797
3.200000	0.5	0.155507
3.208333	0.5	0.157070
3.216667	0.5	0.155507
3.225000	0.5	0.151797
3.233333	0.5	0.148281
3.241667	0.5	0.147109
3.250000	0.5	0.146328
3.258333	0.5	0.142812
3.266667	0.5	0.135000
3.275000	0.5	0.122500
3.283333	0.5	0.110976
3.291667	0.5	0.103945
3.300000	0.5	0.102968
3.308333	0.5	0.107656
3.316667	0.5	0.113906
3.325000	0.5	0.117812
3.333333	0.5	0.117812
3.341667	0.5	0.115664
3.350000	0.5	0.113515
3.358333	0.5	0.111953
3.366667	0.5	0.110195
3.375000	0.5	0.107656
3.383333	0.5	0.105507
3.391667	0.5	0.105507
3.400000	0.5	0.108437
3.408333	0.5	0.113711
3.416667	0.5	0.117617
3.425000	0.5	0.119570
3.433333	0.5	0.118789
3.441667	0.5	0.118007
3.450000	0.5	0.118593
3.458333	0.5	0.120351
3.466667	0.5	0.120351
3.475000	0.5	0.118007
3.483333	0.5	0.114882
3.491667	0.5	0.113515
3.500000	0.5	0.114297
3.508333	0.5	0.116836
3.516667	0.5	0.119961
3.525000	0.5	0.126211
3.533333	0.5	0.133828
3.541667	0.5	0.142617
3.550000	0.5	0.151211
3.558333	0.5	0.159804
3.566667	0.5	0.168203
3.575000	0.5	0.173672
3.583333	0.5	0.174257
3.591667	0.5	0.172500
3.600000	0.5	0.170547
3.608333	0.5	0.171132
3.616667	0.5	0.173672
3.625000	0.5	0.175234
3.633333	0.5	0.175429
3.641667	0.5	0.173476
3.650000	0.5	0.171132
3.658333	0.5	0.167031
3.666667	0.5	0.164492
3.675000	0.5	0.162539
3.683333	0.5	0.158632
3.691667	0.5	0.151406
3.700000	0.5	0.141445
3.708333	0.5	0.132851
3.716667	0.5	0.128164
3.725000	0.5	0.126406
3.733333	0.5	0.126797
3.741667	0.5	0.124062
3.750000	0.5	0.119570
3.758333	0.5	0.114687
3.766667	0.5	0.111367
3.775000	0.5	0.111757
3.783333	0.5	0.114492
3.791667	0.5	0.117031
3.800000	0.5	0.119179
3.808333	0.5	0.120742
3.816667	0.5	0.122695
3.825000	0.5	0.124453
3.833333	0.5	0.124843
3.841667	0.5	0.123476
3.850000	0.5	0.122890
3.858333	0.5	0.126015
3.866667	0.5	0.131484
3.875000	0.5	0.135586
3.883333	0.5	0.136172
3.891667	0.5	0.134609
3.900000	0.5	0.134414
3.908333	0.5	0.138515
3.916667	0.5	0.145351
3.925000	0.5	0.151211
3.933333	0.5	0.153164
3.941667	0.5	0.151211
3.950000	0.5	0.148476
3.958333	0.5	0.150039
3.966667	0.5	0.157656
3.975000	0.5	0.170742
3.983333	0.5	0.187734
3.991667	0.5	0.207070
4.000000	0.5	0.226797
4.008333	0.5	0.240859
4.016667	0.5	0.246328
4.025000	0.5	0.241640
4.033333	0.5	0.231484
4.041667	0.5	0.219570
4.050000	0.5	0.205703
4.058333	0.5	0.190273
4.066667	0.5	0.172890
4.075000	0.5	0.154726
4.083333	0.5	0.140078
4.091667	0.5	0.128750
4.100000	0.5	0.120351
4.108333	0.5	0.114882
4.116667	0.5	0.110000
4.125000	0.5	0.104531
4.133333	0.5	0.099257
4.141667	0.5	0.096132
4.150000	0.5	0.094570
4.158333	0.5	0.093789
4.166667	0.5	0.092422
4.175000	0.5	0.091445
4.183333	0.5	0.091640
4.191667	0.5	0.094765
4.200000	0.5	0.100039
4.208333	0.5	0.106679
4.216667	0.5	0.112343
4.225000	0.5	0.115468
4.233333	0.5	0.114687
4.241667	0.5	0.110586
4.250000	0.5	0.106093
4.258333	0.5	0.103164
4.266667	0.5	0.103945
4.275000	0.5	0.107265
4.283333	0.5	0.110976
4.291667	0.5	0.113906
4.300000	0.5	0.114882
4.308333	0.5	0.115273
4.316667	0.5	0.115859
4.325000	0.5	0.115859
4.333333	0.5	0.113906
4.341667	0.5	0.109414
4.350000	0.5	0.102578
4.358333	0.5	0.097500
4.366667	0.5	0.094375
4.375000	0.5	0.092422
4.383333	0.5	0.089297
4.391667	0.5	0.083242
4.400000	0.5	0.077578
4.408333	0.5	0.073476
4.416667	0.5	0.071914
4.425000	0.5	0.071914
4.433333	0.5	0.071132
4.441667	0.5	0.067617
4.450000	0.5	0.061953
4.458333	0.5	0.056289
4.466667	0.5	0.050820
4.475000	0.5	0.046718
4.483333	0.5	0.045937
4.491667	0.5	0.050625
4.500000	0.5	0.061367
4.508333	0.5	0.072695
4.516667	0.5	0.077773
4.525000	0.5	0.074257
4.533333	0.5	0.065468
4.541667	0.5	0.058437
4.550000	0.5	0.056093
4.558333	0.5	0.059609
4.566667	0.5	0.067031
4.575000	0.5	0.075039
4.583333	0.5	0.081289
4.591667	0.5	0.085781
4.600000	0.5	0.086562
4.608333	0.5	0.084218
4.616667	0.5	0.080312
4.625000	0.5	0.075429
4.633333	0.5	0.071718
4.641667	0.5	0.071328
4.650000	0.5	0.073867
4.658333	0.5	0.076992
4.666667	0.5	0.077773
4.675000	0.5	0.074843
4.683333	0.5	0.068203
4.691667	0.5	0.059804
4.700000	0.5	0.053359
4.708333	0.5	0.051601
4.716667	0.5	0.054531
4.725000	0.5	0.060390
4.733333	0.5	0.065859
4.741667	0.5	0.068398
4.750000	0.5	0.068593
4.758333	0.5	0.069179
4.766667	0.5	0.071132
4.775000	0.5	0.074062
4.783333	0.5	0.073867
4.791667	0.5	0.069179
4.800000	0.5	0.062148
4.808333	0.5	0.056679
4.816667	0.5	0.055117
4.825000	0.5	0.057461
4.833333	0.5	0.060586
4.841667	0.5	0.064101
4.850000	0.5	0.068984
4.858333	0.5	0.073281
4.866667	0.5	0.074648
4.875000	0.5	0.071328
4.883333	0.5	0.064687
4.891667	0.5	0.059609
4.900000	0.5	0.057656
4.908333	0.5	0.059218
4.916667	0.5	0.061562
4.925000	0.5	0.064687
4.933333	0.5	0.068984
4.941667	0.5	0.073867
4.950000	0.5	0.078359
4.958333	0.5	0.081093
4.966667	0.5	0.082070
4.975000	0.5	0.083242
4.983333	0.5	0.085976
4.991667	0.5	0.090078
5.000000	0.5	0.095351
5.008333	0.5	0.099648
5.016667	0.5	0.102773
5.025000	0.5	0.103750
5.033333	0.5	0.101015
5.041667	0.5	0.095742
5.050000	0.5	0.089687
5.058333	0.5	0.084023
5.066667	0.5	0.079726
5.075000	0.5	0.076797
5.083333	0.5	0.074843
5.091667	0.5	0.073086
5.100000	0.5	0.074062
5.108333	0.5	0.076211
5.116667	0.5	0.080703
5.125000	0.5	0.086367
5.133333	0.5	0.090664
5.141667	0.5	0.089882
5.150000	0.5	0.083632
5.158333	0.5	0.073867
5.166667	0.5	0.063515
5.175000	0.5	0.055898
5.183333	0.5	0.050429
5.191667	0.5	0.046914
5.200000	0.5	0.045937
5.208333	0.5	0.049257
5.216667	0.5	0.053945
5.225000	0.5	0.058437
5.233333	0.5	0.060195
5.241667	0.5	0.061172
5.250000	0.5	0.062148
5.258333	0.5	0.064297
5.266667	0.5	0.067031
5.275000	0.5	0.070156
5.283333	0.5	0.075820
5.291667	0.5	0.084218
5.300000	0.5	0.095742
5.308333	0.5	0.106484
5.316667	0.5	0.115664
5.325000	0.5	0.124648
5.333333	0.5	0.135976
5.341667	0.5	0.148672
5.350000	0.5	0.159609
5.358333	0.5	0.165664
5.366667	0.5	0.165859
5.375000	0.5	0.164297
5.383333	0.5	0.164882
5.391667	0.5	0.168789
5.400000	0.5	0.171328
5.408333	0.5	0.169765
5.416667	0.5	0.162343
5.425000	0.5	0.154336
5.433333	0.5	0.147109
5.441667	0.5	0.142422
5.450000	0.5	0.138125
5.458333	0.5	0.131679
5.466667	0.5	0.122304
5.475000	0.5	0.113711
5.483333	0.5	0.108242
5.491667	0.5	0.104726
5.500000	0.5	0.102578
5.508333	0.5	0.099648
5.516667	0.5	0.096914
5.525000	0.5	0.094570
5.533333	0.5	0.092226
5.541667	0.5	0.090078
5.550000	0.5	0.090468
5.558333	0.5	0.094765
5.566667	0.5	0.100820
5.575000	0.5	0.105507
5.583333	0.5	0.105898
5.591667	0.5	0.103359
5.600000	0.5	0.099648
5.608333	0.5	0.097109
5.616667	0.5	0.096718
5.625000	0.5	0.100234
5.633333	0.5	0.107265
5.641667	0.5	0.114492
5.650000	0.5	0.119570
5.658333	0.5	0.120742
5.666667	0.5	0.120351
5.675000	0.5	0.118593
5.683333	0.5	0.114882
5.691667	0.5	0.108632
5.700000	0.5	0.101992
5.708333	0.5	0.097695
5.716667	0.5	0.096914
5.725000	0.5	0.099453
5.733333	0.5	0.101211
5.741667	0.5	0.100039
5.750000	0.5	0.095351
5.758333	0.5	0.091054
5.766667	0.5	0.089882
5.775000	0.5	0.093007
5.783333	0.5	0.095742
5.791667	0.5	0.093203
5.800000	0.5	0.082851
5.808333	0.5	0.070351
5.816667	0.5	0.063320
5.825000	0.5	0.062539
5.833333	0.5	0.064297
5.841667	0.5	0.063125
5.850000	0.5	0.057851
5.858333	0.5	0.050234
5.866667	0.5	0.045351
5.875000	0.5	0.046132
5.883333	0.5	0.050625
5.891667	0.5	0.055312
5.900000	0.5	0.055703
5.908333	0.5	0.049257
5.916667	0.5	0.038320
5.925000	0.5	0.027773
5.933333	0.5	0.020547
5.941667	0.5	0.018203
5.950000	0.5	0.019570
5.958333	0.5	0.024062
5.966667	0.5	0.028750
5.975000	0.5	0.031679
5.983333	0.5	0.032656
5.991667	0.5	0.031093
6.000000	0.5	0.028750
6.008333	0.5	0.026406
6.016667	0.5	0.024453
6.025000	0.5	0.023672
6.033333	0.5	0.024843
6.041667	0.5	0.028945
6.050000	0.5	0.034804
6.058333	0.5	0.040859
6.066667	0.5	0.044961
6.075000	0.5	0.045937
6.083333	0.5	0.042422
6.091667	0.5	0.037734
6.100000	0.5	0.033828
6.108333	0.5	0.033047
6.116667	0.5	0.034023
6.125000	0.5	0.033828
6.133333	0.5	0.031484
6.141667	0.5	0.027773
6.150000	0.5	0.025625
6.158333	0.5	0.025039
6.166667	0.5	0.025039
6.175000	0.5	0.024062
6.183333	0.5	0.022695
6.191667	0.5	0.022109
6.200000	0.5	0.024257
6.208333	0.5	0.028750
6.216667	0.5	0.032851
6.225000	0.5	0.034804
6.233333	0.5	0.033828
6.241667	0.5	0.032265
6.250000	0.5	0.031093
6.258333	0.5	0.029726
6.266667	0.5	0.028554
6.275000	0.5	0.028359
6.283333	0.5	0.031093
6.291667	0.5	0.037929
6.300000	0.5	0.046132
6.308333	0.5	0.050039
6.316667	0.5	0.049453
6.325000	0.5	0.044765
6.333333	0.5	0.037929
6.341667	0.5	0.035000
6.350000	0.5	0.036172
6.358333	0.5	0.041836
6.366667	0.5	0.047500
6.375000	0.5	0.049453
6.383333	0.5	0.049062
6.391667	0.5	0.047500
6.400000	0.5	0.048086
6.408333	0.5	0.048476
6.416667	0.5	0.045156
6.425000	0.5	0.036562
6.433333	0.5	0.027382
6.441667	0.5	0.021523
6.450000	0.5	0.020937
6.458333	0.5	0.023867
6.466667	0.5	0.027187
6.475000	0.5	0.027968
6.483333	0.5	0.024843
6.491667	0.5	0.021523
6.500000	0.5	0.021914
6.508333	0.5	0.027187
6.516667	0.5	0.034804
6.525000	0.5	0.039101
6.533333	0.5	0.039101
6.541667	0.5	0.035586
6.550000	0.5	0.030898
6.558333	0.5	0.025039
6.566667	0.5	0.018593
6.575000	0.5	0.013906
6.583333	0.5	0.012343
6.591667	0.5	0.012734
6.600000	0.5	0.012734
6.608333	0.5	0.012539
6.616667	0.5	0.011562
6.625000	0.5	0.011367
6.633333	0.5	0.012148
6.641667	0.5	0.015468
6.650000	0.5	0.020547
6.658333	0.5	0.025429
6.666667	0.5	0.027382
6.675000	0.5	0.025820
6.683333	0.5	0.021718
6.691667	0.5	0.017812
6.700000	0.5	0.016250
6.708333	0.5	0.016640
6.716667	0.5	0.019179
6.725000	0.5	0.023086
6.733333	0.5	0.027382
6.741667	0.5	0.031093
6.750000	0.5	0.032851
6.758333	0.5	0.032461
6.766667	0.5	0.030117
6.775000	0.5	0.027187
6.783333	0.5	0.026211
6.791667	0.5	0.028164
6.800000	0.5	0.031093
6.808333	0.5	0.032656
6.816667	0.5	0.032851
6.825000	0.5	0.033632
6.833333	0.5	0.036172
6.841667	0.5	0.039882
6.850000	0.5	0.039882
6.858333	0.5	0.035976
6.866667	0.5	0.028750
6.875000	0.5	0.023086
6.883333	0.5	0.020351
6.891667	0.5	0.021328
6.900000	0.5	0.025625
6.908333	0.5	0.031484
6.916667	0.5	0.037929
6.925000	0.5	0.042812
6.933333	0.5	0.047109
6.941667	0.5	0.049453
6.950000	0.5	0.051992
6.958333	0.5	0.054336
6.966667	0.5	0.056093
6.975000	0.5	0.055507
6.983333	0.5	0.050820
6.991667	0.5	0.043203
7.000000	0.5	0.035000
7.008333	0.5	0.031875
7.016667	0.5	0.034609
7.025000	0.5	0.039492
7.033333	0.5	0.044375
7.041667	0.5	0.041836
7.050000	0.5	0.033828
7.058333	0.5	0.022500
7.066667	0.5	0.012929
7.075000	0.5	0.009023
7.083333	0.5	0.012148
7.091667	0.5	0.018984
7.100000	0.5	0.025039
7.108333	0.5	0.029531
7.116667	0.5	0.032070
7.125000	0.5	0.034023
7.133333	0.5	0.033047
7.141667	0.5	0.028164
7.150000	0.5	0.020351
7.158333	0.5	0.014297
7.166667	0.5	0.013125
7.175000	0.5	0.016250
7.183333	0.5	0.020937
7.191667	0.5	0.024062
7.200000	0.5	0.025429
7.208333	0.5	0.026406
7.216667	0.5	0.027968
7.225000	0.5	0.029336
7.233333	0.5	0.029140
7.241667	0.5	0.027773
7.250000	0.5	0.024843
7.258333	0.5	0.022109
7.266667	0.5	0.021132
7.275000	0.5	0.024453
7.283333	0.5	0.032851
7.291667	0.5	0.043007
7.300000	0.5	0.048476
7.308333	0.5	0.045547
7.316667	0.5	0.038125
7.325000	0.5	0.032851
7.333333	0.5	0.032656
7.341667	0.5	0.035390
7.350000	0.5	0.039101
7.358333	0.5	0.045156
7.366667	0.5	0.052773
7.375000	0.5	0.061757
7.383333	0.5	0.068789
7.391667	0.5	0.070156
7.400000	0.5	0.063711
7.408333	0.5	0.052968
7.416667	0.5	0.042031
7.425000	0.5	0.034804
7.433333	0.5	0.031093
7.441667	0.5	0.027773
7.450000	0.5	0.021914
7.458333	0.5	0.014882
7.466667	0.5	0.009609
7.475000	0.5	0.009609
7.483333	0.5	0.015273
7.491667	0.5	0.024257
7.500000	0.5	0.032656
7.508333	0.5	0.036953
7.516667	0.5	0.036757
7.525000	0.5	0.034414
7.533333	0.5	0.033437
7.541667	0.5	0.035390
7.550000	0.5	0.037929
7.558333	0.5	0.037343
7.566667	0.5	0.032851
7.575000	0.5	0.028945
7.583333	0.5	0.029336
7.591667	0.5	0.033828
7.600000	0.5	0.038320
7.608333	0.5	0.039101
7.616667	0.5	0.035781
7.625000	0.5	0.032461
7.633333	0.5	0.033242
7.641667	0.5	0.037343
7.650000	0.5	0.042812
7.658333	0.5	0.045937
7.666667	0.5	0.046523
7.675000	0.5	0.046132
7.683333	0.5	0.047500
7.691667	0.5	0.049843
7.700000	0.5	0.053554
7.708333	0.5	0.058242
7.716667	0.5	0.061562
7.725000	0.5	0.060781
7.733333	0.5	0.053164
7.741667	0.5	0.040859
7.750000	0.5	0.029140
7.758333	0.5	0.023281
7.766667	0.5	0.026406
7.775000	0.5	0.033828
7.783333	0.5	0.041445
7.791667	0.5	0.044375
7.800000	0.5	0.041836
7.808333	0.5	0.038320
7.816667	0.5	0.036172
7.825000	0.5	0.035390
7.833333	0.5	0.033242
7.841667	0.5	0.030117
7.850000	0.5	0.028554
7.858333	0.5	0.030117
7.866667	0.5	0.033632
7.875000	0.5	0.035000
7.883333	0.5	0.031484
7.891667	0.5	0.026015
7.900000	0.5	0.023281
7.908333	0.5	0.028554
7.916667	0.5	0.035390
7.925000	0.5	0.037929
7.933333	0.5	0.031484
7.941667	0.5	0.022304
7.950000	0.5	0.017226
7.958333	0.5	0.020351
7.966667	0.5	0.027578
7.975000	0.5	0.033242
7.983333	0.5	0.036367
7.991667	0.5	0.037539
8.000000	0.5	0.040273
8.008333	0.5	0.043984
8.016667	0.5	0.044765
8.025000	0.5	0.041445
8.033333	0.5	0.035390
8.041667	0.5	0.028554
8.050000	0.5	0.021914
8.058333	0.5	0.018593
8.066667	0.5	0.018789
8.075000	0.5	0.022890
8.083333	0.5	0.028359
8.091667	0.5	0.033047
8.100000	0.5	0.035586
8.108333	0.5	0.035195
8.116667	0.5	0.033828
8.125000	0.5	0.031289
8.133333	0.5	0.028164
8.141667	0.5	0.026992
8.150000	0.5	0.029922
8.158333	0.5	0.035586
8.166667	0.5	0.039297
8.175000	0.5	0.037734
8.183333	0.5	0.031875
8.191667	0.5	0.026601
8.200000	0.5	0.027187
8.208333	0.5	0.031875
8.216667	0.5	0.035976
8.225000	0.5	0.035586
8.233333	0.5	0.029336
8.241667	0.5	0.020156
8.250000	0.5	0.011367
8.258333	0.5	0.008437
8.266667	0.5	0.013515
8.275000	0.5	0.025820
8.283333	0.5	0.039101
8.291667	0.5	0.049062
8.300000	0.5	0.052187
8.308333	0.5	0.051406
8.316667	0.5	0.050039
8.325000	0.5	0.049062
8.333333	0.5	0.047890
8.341667	0.5	0.046523
8.350000	0.5	0.044570
8.358333	0.5	0.045351
8.366667	0.5	0.047500
8.375000	0.5	0.050820
8.383333	0.5	0.052968
8.391667	0.5	0.050625
8.400000	0.5	0.043398
8.408333	0.5	0.033242
8.416667	0.5	0.027578
8.425000	0.5	0.028164
8.433333	0.5	0.035781
8.441667	0.5	0.045742
8.450000	0.5	0.050234
8.458333	0.5	0.046914
8.466667	0.5	0.037734
8.475000	0.5	0.029726
8.483333	0.5	0.025429
8.491667	0.5	0.026797
8.500000	0.5	0.031484
8.508333	0.5	0.037734
8.516667	0.5	0.044179
8.525000	0.5	0.046328
8.533333	0.5	0.042617
8.541667	0.5	0.035586
8.550000	0.5	0.031289
8.558333	0.5	0.034023
8.566667	0.5	0.043984
8.575000	0.5	0.054140
8.583333	0.5	0.058047
8.591667	0.5	0.055117
8.600000	0.5	0.048281
8.608333	0.5	0.040468
8.616667	0.5	0.034023
8.625000	0.5	0.027968
8.633333	0.5	0.023281
8.641667	0.5	0.022500
8.650000	0.5	0.026797
8.658333	0.5	0.034218
8.666667	0.5	0.042031
8.675000	0.5	0.046718
8.683333	0.5	0.048476
8.691667	0.5	0.048476
8.700000	0.5	0.048086
8.708333	0.5	0.045351
8.716667	0.5	0.040859
8.725000	0.5	0.035781
8.733333	0.5	0.031093
8.741667	0.5	0.027773
8.750000	0.5	0.026211
8.758333	0.5	0.029140
8.766667	0.5	0.034804
8.775000	0.5	0.042422
8.783333	0.5	0.047109
8.791667	0.5	0.048476
8.800000	0.5	0.048476
8.808333	0.5	0.048672
8.816667	0.5	0.050625
8.825000	0.5	0.051601
8.833333	0.5	0.050234
8.841667	0.5	0.043593
8.850000	0.5	0.035195
8.858333	0.5	0.029140
8.866667	0.5	0.028554
8.875000	0.5	0.032851
8.883333	0.5	0.037734
8.891667	0.5	0.038906
8.900000	0.5	0.034804
8.908333	0.5	0.027187
8.916667	0.5	0.019375
8.925000	0.5	0.012734
8.933333	0.5	0.009023
8.941667	0.5	0.007461
8.950000	0.5	0.009218
8.958333	0.5	0.012148
8.966667	0.5	0.015078
8.975000	0.5	0.016836
8.983333	0.5	0.019179
8.991667	0.5	0.023867
9.000000	0.5	0.028945
9.008333	0.5	0.032265
9.016667	0.5	0.031289
9.025000	0.5	0.027382
9.033333	0.5	0.022500
9.041667	0.5	0.020351
9.050000	0.5	0.022500
9.058333	0.5	0.029336
9.066667	0.5	0.037734
9.075000	0.5	0.045742
9.083333	0.5	0.048476
9.091667	0.5	0.049257
9.100000	0.5	0.051797
9.108333	0.5	0.057265
9.116667	0.5	0.060781
9.125000	0.5	0.058437
9.133333	0.5	0.047695
9.141667	0.5	0.032461
9.150000	0.5	0.018398
9.158333	0.5	0.007265
9.166667	0.5	-0.001719
9.175000	0.5	-0.006797
9.183333	0.5	-0.007969
9.191667	0.5	-0.004844
9.200000	0.5	0.005507
9.208333	0.5	0.018398
9.216667	0.5	0.031289
9.225000	0.5	0.040664
9.233333	0.5	0.044375
9.241667	0.5	0.040468
9.250000	0.5	0.032461
9.258333	0.5	0.025039
9.266667	0.5	0.023086
9.275000	0.5	0.026015
9.283333	0.5	0.029922
9.291667	0.5	0.029922
9.300000	0.5	0.027382
9.308333	0.5	0.025234
9.316667	0.5	0.026406
9.325000	0.5	0.029140
9.333333	0.5	0.029726
9.341667	0.5	0.027968
9.350000	0.5	0.025234
9.358333	0.5	0.024257
9.366667	0.5	0.026211
9.375000	0.5	0.030117
9.383333	0.5	0.034023
9.391667	0.5	0.034804
9.400000	0.5	0.032851
9.408333	0.5	0.030507
9.416667	0.5	0.029140
9.425000	0.5	0.029922
9.433333	0.5	0.029531
9.441667	0.5	0.026015
9.450000	0.5	0.018203
9.458333	0.5	0.008828
9.466667	0.5	0.000039
9.475000	0.5	-0.001719
9.483333	0.5	0.003750
9.491667	0.5	0.012343
9.500000	0.5	0.020937
9.508333	0.5	0.028164
9.516667	0.5	0.033828
9.525000	0.5	0.037539
9.533333	0.5	0.037734
9.541667	0.5	0.034414
9.550000	0.5	0.028945
9.558333	0.5	0.025234
9.566667	0.5	0.024453
9.575000	0.5	0.026797
9.583333	0.5	0.029336
9.591667	0.5	0.028945
9.600000	0.5	0.024843
9.608333	0.5	0.017226
9.616667	0.5	0.009609
9.625000	0.5	0.006289
9.633333	0.5	0.008828
9.641667	0.5	0.014882
9.650000	0.5	0.019375
9.658333	0.5	0.020547
9.666667	0.5	0.018593
9.675000	0.5	0.015273
9.683333	0.5	0.013320
9.691667	0.5	0.014297
9.700000	0.5	0.018203
9.708333	0.5	0.022304
9.716667	0.5	0.023867
9.725000	0.5	0.022304
9.733333	0.5	0.021914
9.741667	0.5	0.025234
9.750000	0.5	0.030898
9.758333	0.5	0.035195
9.766667	0.5	0.032851
9.775000	0.5	0.024843
9.783333	0.5	0.012734
9.791667	0.5	0.001601
9.800000	0.5	-0.004063
9.808333	0.5	-0.002305
9.816667	0.5	0.005507
9.825000	0.5	0.013125
9.833333	0.5	0.017422
9.841667	0.5	0.018203
9.850000	0.5	0.018593
9.858333	0.5	0.020351
9.866667	0.5	0.024062
9.875000	0.5	0.028945
9.883333	0.5	0.032461
9.891667	0.5	0.032656
9.900000	0.5	0.026015
9.908333	0.5	0.012929
9.916667	0.5	-0.002891
9.925000	0.5	-0.012852
9.933333	0.5	-0.014610
9.941667	0.5	-0.011680
9.950000	0.5	-0.008164
9.958333	0.5	-0.004258
9.966667	0.5	0.001797
9.975000	0.5	0.008828
9.983333	0.5	0.014101
9.991667	0.5	0.017422
10.000000	0.5	0.020742
10.008333	0.5	0.025039
10.016667	0.5	0.030507
10.025000	0.5	0.035000
10.033333	0.5	0.037929
10.041667	0.5	0.038711
10.050000	0.5	0.036562
10.058333	0.5	0.031093
10.066667	0.5	0.027382
10.075000	0.5	0.028750
10.083333	0.5	0.035586
10.091667	0.5	0.043007
10.100000	0.5	0.047109
10.108333	0.5	0.046523
10.116667	0.5	0.042031
10.125000	0.5	0.035976
10.133333	0.5	0.026992
10.141667	0.5	0.018007
10.150000	0.5	0.013906
10.158333	0.5	0.017812
10.166667	0.5	0.025429
10.175000	0.5	0.031484
10.183333	0.5	0.031875
10.191667	0.5	0.027773
10.200000	0.5	0.021914
10.208333	0.5	0.017422
10.216667	0.5	0.016250
10.225000	0.5	0.018007
10.233333	0.5	0.021132
10.241667	0.5	0.022500
10.250000	0.5	0.021328
10.258333	0.5	0.020547
10.266667	0.5	0.021523
10.275000	0.5	0.023476
10.283333	0.5	0.023672
10.291667	0.5	0.021523
10.300000	0.5	0.019375
10.308333	0.5	0.021132
10.316667	0.5	0.028164
10.325000	0.5	0.037734
10.333333	0.5	0.046132
10.341667	0.5	0.047695
10.350000	0.5	0.042617
10.358333	0.5	0.034023
10.366667	0.5	0.026601
10.375000	0.5	0.024062
10.383333	0.5	0.026797
10.391667	0.5	0.032265
10.400000	0.5	0.037734
10.408333	0.5	0.040273
10.416667	0.5	0.038515
10.425000	0.5	0.033828
10.433333	0.5	0.026601
10.441667	0.5	0.018789
10.450000	0.5	0.013125
10.458333	0.5	0.010390
10.466667	0.5	0.010586
10.475000	0.5	0.012539
10.483333	0.5	0.014687
10.491667	0.5	0.014297
10.500000	0.5	0.010390
10.508333	0.5	0.005117
10.516667	0.5	0.000039
10.525000	0.5	0.000429
10.533333	0.5	0.006484
10.541667	0.5	0.014492
10.550000	0.5	0.021132
10.558333	0.5	0.025820
10.566667	0.5	0.026601
10.575000	0.5	0.023476
10.583333	0.5	0.019765
10.591667	0.5	0.017226
10.600000	0.5	0.018789
10.608333	0.5	0.020156
10.616667	0.5	0.019375
10.625000	0.5	0.016640
10.633333	0.5	0.015859
10.641667	0.5	0.021328
10.650000	0.5	0.032461
10.658333	0.5	0.046132
10.666667	0.5	0.055117
10.675000	0.5	0.057656
10.683333	0.5	0.055703
10.691667	0.5	0.054922
10.700000	0.5	0.060390
10.708333	0.5	0.073086
10.716667	0.5	0.092617
10.725000	0.5	0.115859
10.733333	0.5	0.141445
10.741667	0.5	0.167031
10.750000	0.5	0.190859
10.758333	0.5	0.213125
10.766667	0.5	0.232656
10.775000	0.5	0.251211
10.783333	0.5	0.269179
10.791667	0.5	0.284023
10.800000	0.5	0.295937
10.808333	0.5	0.302382
10.816667	0.5	0.305898
10.825000	0.5	0.305703
10.833333	0.5	0.300820
10.841667	0.5	0.289882
10.850000	0.5	0.273476
10.858333	0.5	0.255117
10.866667	0.5	0.237929
10.875000	0.5	0.222109
10.883333	0.5	0.205312
10.891667	0.5	0.185390
10.900000	0.5	0.160195
10.908333	0.5	0.130898
10.916667	0.5	0.100234
10.925000	0.5	0.073086
10.933333	0.5	0.055898
10.941667	0.5	0.048281
10.950000	0.5	0.048086
10.958333	0.5	0.048867
10.966667	0.5	0.045156
10.975000	0.5	0.035586
10.983333	0.5	0.023672
10.991667	0.5	0.011953
11.000000	0.5	0.003359
11.008333	0.5	0.000625
11.016667	0.5	0.004922
11.025000	0.5	0.013125
11.033333	0.5	0.022304
11.041667	0.5	0.029922
11.050000	0.5	0.032265
11.058333	0.5	0.030312
11.066667	0.5	0.026211
11.075000	0.5	0.022890
11.083333	0.5	0.020156
11.091667	0.5	0.017812
11.100000	0.5	0.015078
11.108333	0.5	0.012929
11.116667	0.5	0.012539
11.125000	0.5	0.012343
11.133333	0.5	0.012343
11.141667	0.5	0.012929
11.150000	0.5	0.015468
11.158333	0.5	0.020937
11.166667	0.5	0.027382
11.175000	0.5	0.034804
11.183333	0.5	0.041836
11.191667	0.5	0.050039
11.200000	0.5	0.059218
11.208333	0.5	0.069375
11.216667	0.5	0.081093
11.225000	0.5	0.093203
11.233333	0.5	0.103750
11.241667	0.5	0.112539
11.250000	0.5	0.121328
11.258333	0.5	0.131484
11.266667	0.5	0.142226
11.275000	0.5	0.152773
11.283333	0.5	0.160976
11.291667	0.5	0.165078
11.300000	0.5	0.165078
11.308333	0.5	0.160586
11.316667	0.5	0.151992
11.325000	0.5	0.142226
11.333333	0.5	0.131093
11.341667	0.5	0.118203
11.350000	0.5	0.105507
11.358333	0.5	0.093203
11.366667	0.5	0.083828
11.375000	0.5	0.079336
11.383333	0.5	0.078164
11.391667	0.5	0.073672
11.400000	0.5	0.062734
11.408333	0.5	0.046914
11.416667	0.5	0.030117
11.425000	0.5	0.018789
11.433333	0.5	0.011172
11.441667	0.5	0.006093
11.450000	0.5	0.003359
11.458333	0.5	0.003554
11.466667	0.5	0.003945
11.475000	0.5	0.000625
11.483333	0.5	-0.008164
11.491667	0.5	-0.019297
11.500000	0.5	-0.028868
11.508333	0.5	-0.032774
11.516667	0.5	-0.032188
11.525000	0.5	-0.028672
11.533333	0.5	-0.023789
11.541667	0.5	-0.018711
11.550000	0.5	-0.013633
11.558333	0.5	-0.008164
11.566667	0.5	-0.003477
11.575000	0.5	-0.001328
11.583333	0.5	-0.000938
11.591667	0.5	-0.001719
11.600000	0.5	-0.001133
11.608333	0.5	0.000429
11.616667	0.5	0.002578
11.625000	0.5	0.003164
11.633333	0.5	0.003945
11.641667	0.5	0.005312
11.650000	0.5	0.005312
11.658333	0.5	0.001797
11.666667	0.5	-0.003282
11.675000	0.5	-0.007188
11.683333	0.5	-0.008555
11.691667	0.5	-0.008360
11.700000	0.5	-0.006602
11.708333	0.5	-0.003477
11.716667	0.5	0.000039
11.725000	0.5	0.002968
11.733333	0.5	0.001601
11.741667	0.5	-0.002696
11.750000	0.5	-0.008164
11.758333	0.5	-0.011875
11.766667	0.5	-0.012266
11.775000	0.5	-0.012071
11.783333	0.5	-0.012657
11.791667	0.5	-0.015586
11.800000	0.5	-0.018711
11.808333	0.5	-0.017344
11.816667	0.5	-0.011875
11.825000	0.5	-0.005430
11.833333	0.5	-0.002500
11.841667	0.5	-0.004649
11.850000	0.5	-0.009141
11.858333	0.5	-0.013047
11.866667	0.5	-0.018125
11.875000	0.5	-0.025938
11.883333	0.5	-0.036680
11.891667	0.5	-0.045078
11.900000	0.5	-0.046641
11.908333	0.5	-0.042344
11.916667	0.5	-0.036485
11.925000	0.5	-0.036094
11.933333	0.5	-0.040782
11.941667	0.5	-0.046446
11.950000	0.5	-0.048594
11.958333	0.5	-0.045274
11.966667	0.5	-0.039219
11.975000	0.5	-0.031211
11.983333	0.5	-0.023789
11.991667	0.5	-0.016563
12.000000	0.5	-0.013438
12.008333	0.5	-0.015000
12.016667	0.5	-0.020664
12.025000	0.5	-0.027305
12.033333	0.5	-0.031993
12.041667	0.5	-0.032969
12.050000	0.5	-0.031407
12.058333	0.5	-0.029844
12.066667	0.5	-0.030430
12.075000	0.5	-0.032774
12.083333	0.5	-0.035313
12.091667	0.5	-0.035508
12.100000	0.5	-0.033164
12.108333	0.5	-0.029258
12.116667	0.5	-0.025352
12.125000	0.5	-0.022032
12.133333	0.5	-0.018907
12.141667	0.5	-0.015586
12.150000	0.5	-0.012852
12.158333	0.5	-0.013047
12.166667	0.5	-0.016563
12.175000	0.5	-0.020274
12.183333	0.5	-0.020860
12.191667	0.5	-0.018711
12.200000	0.5	-0.015391
12.208333	0.5	-0.013828
12.216667	0.5	-0.013047
12.225000	0.5	-0.013047
12.233333	0.5	-0.011680
12.241667	0.5	-0.010313
12.250000	0.5	-0.010508
12.258333	0.5	-0.013438
12.266667	0.5	-0.018907
12.275000	0.5	-0.024571
12.283333	0.5	-0.026524
12.291667	0.5	-0.023789
12.300000	0.5	-0.018321
12.308333	0.5	-0.013828
12.316667	0.5	-0.014805
12.325000	0.5	-0.020860
12.333333	0.5	-0.028868
12.341667	0.5	-0.033360
12.350000	0.5	-0.032969
12.358333	0.5	-0.030235
12.366667	0.5	-0.028868
12.375000	0.5	-0.031016
12.383333	0.5	-0.034141
12.391667	0.5	-0.034336
12.400000	0.5	-0.029453
12.408333	0.5	-0.020860
12.416667	0.5	-0.011680
12.425000	0.5	-0.007383
12.433333	0.5	-0.009532
12.441667	0.5	-0.016563
12.450000	0.5	-0.024766
12.458333	0.5	-0.031602
12.466667	0.5	-0.036485
12.475000	0.5	-0.041172
12.483333	0.5	-0.046250
12.491667	0.5	-0.048985
12.500000	0.5	-0.048985
12.508333	0.5	-0.046836
12.516667	0.5	-0.043907
12.525000	0.5	-0.041172
12.533333	0.5	-0.037071
12.541667	0.5	-0.033555
12.550000	0.5	-0.029844
12.558333	0.5	-0.026914
12.566667	0.5	-0.025352
12.575000	0.5	-0.023789
12.583333	0.5	-0.022227
12.591667	0.5	-0.021250
12.600000	0.5	-0.020274
12.608333	0.5	-0.020469
12.616667	0.5	-0.021446
12.625000	0.5	-0.022813
12.633333	0.5	-0.022813
12.641667	0.5	-0.018907
12.650000	0.5	-0.013633
12.658333	0.5	-0.008164
12.666667	0.5	-0.004063
12.675000	0.5	-0.001133
12.683333	0.5	0.001992
12.691667	0.5	0.006093
12.700000	0.5	0.009023
12.708333	0.5	0.010586
12.716667	0.5	0.010781
12.725000	0.5	0.012539
12.733333	0.5	0.020742
12.741667	0.5	0.036953
12.750000	0.5	0.058047
12.758333	0.5	0.076015
12.766667	0.5	0.089297
12.775000	0.5	0.095351
12.783333	0.5	0.099843
12.791667	0.5	0.104140
12.800000	0.5	0.109023
12.808333	0.5	0.113515
12.816667	0.5	0.115664
12.825000	0.5	0.116836
12.833333	0.5	0.117031
12.841667	0.5	0.118984
12.850000	0.5	0.120937
12.858333	0.5	0.120351
12.866667	0.5	0.114297
12.875000	0.5	0.103359
12.883333	0.5	0.089882
12.891667	0.5	0.076015
12.900000	0.5	0.063320
12.908333	0.5	0.051601
12.916667	0.5	0.041640
12.925000	0.5	0.034218
12.933333	0.5	0.028945
12.941667	0.5	0.024062
12.950000	0.5	0.017812
12.958333	0.5	0.010000
12.966667	0.5	-0.001328
12.975000	0.5	-0.012657
12.983333	0.5	-0.022422
12.991667	0.5	-0.029453
13.000000	0.5	-0.034532
13.008333	0.5	-0.039219
13.016667	0.5	-0.044297
13.025000	0.5	-0.047227
13.033333	0.5	-0.048399
13.041667	0.5	-0.048594
13.050000	0.5	-0.047813
13.058333	0.5	-0.045274
13.066667	0.5	-0.039414
13.075000	0.5	-0.032774
13.083333	0.5	-0.027891
13.091667	0.5	-0.025938
13.100000	0.5	-0.025743
13.108333	0.5	-0.026914
13.116667	0.5	-0.029258
13.125000	0.5	-0.032578
13.133333	0.5	-0.034922
13.141667	0.5	-0.033750
13.150000	0.5	-0.031602
13.158333	0.5	-0.028868
13.166667	0.5	-0.029063
13.175000	0.5	-0.030235
13.183333	0.5	-0.031602
13.191667	0.5	-0.030821
13.200000	0.5	-0.029063
13.208333	0.5	-0.026914
13.216667	0.5	-0.023789
13.225000	0.5	-0.016758
13.233333	0.5	-0.006407
13.241667	0.5	0.006484
13.250000	0.5	0.018007
13.258333	0.5	0.027968
13.266667	0.5	0.037734
13.275000	0.5	0.049062
13.283333	0.5	0.060000
13.291667	0.5	0.069961
13.300000	0.5	0.077382
13.308333	0.5	0.079922
13.316667	0.5	0.078359
13.325000	0.5	0.073867
13.333333	0.5	0.068007
13.341667	0.5	0.062343
13.350000	0.5	0.057265
13.358333	0.5	0.052578
13.366667	0.5	0.049062
13.375000	0.5	0.046328
13.383333	0.5	0.044179
13.391667	0.5	0.043789
13.400000	0.5	0.043984
13.408333	0.5	0.041445
13.416667	0.5	0.035586
13.425000	0.5	0.025820
13.433333	0.5	0.014882
13.441667	0.5	0.005898
13.450000	0.5	0.000234
13.458333	0.5	-0.002500
13.466667	0.5	-0.005430
13.475000	0.5	-0.009141
13.483333	0.5	-0.013438
13.491667	0.5	-0.017735
13.500000	0.5	-0.021836
13.508333	0.5	-0.023985
13.516667	0.5	-0.024180
13.525000	0.5	-0.022032
13.533333	0.5	-0.019493
13.541667	0.5	-0.016563
13.550000	0.5	-0.011680
13.558333	0.5	-0.004063
13.566667	0.5	0.005117
13.575000	0.5	0.009609
13.583333	0.5	0.008632
13.591667	0.5	0.003554
13.600000	0.5	-0.001914
13.608333	0.5	-0.004649
13.616667	0.5	-0.006993
13.625000	0.5	-0.009336
13.633333	0.5	-0.011680
13.641667	0.5	-0.011875
13.650000	0.5	-0.009532
13.658333	0.5	-0.008164
13.666667	0.5	-0.009532
13.675000	0.5	-0.013243
13.683333	0.5	-0.018321
13.691667	0.5	-0.022813
13.700000	0.5	-0.029453
13.708333	0.5	-0.037266
13.716667	0.5	-0.045078
13.725000	0.5	-0.048008
13.733333	0.5	-0.049180
13.741667	0.5	-0.051328
13.750000	0.5	-0.055039
13.758333	0.5	-0.059141
13.766667	0.5	-0.059141
13.775000	0.5	-0.056016
13.783333	0.5	-0.051719
13.791667	0.5	-0.049375
13.800000	0.5	-0.048399
13.808333	0.5	-0.048008
13.816667	0.5	-0.046055
13.825000	0.5	-0.042735
13.833333	0.5	-0.038243
13.841667	0.5	-0.035313
13.850000	0.5	-0.033555
13.858333	0.5	-0.031993
13.866667	0.5	-0.030039
13.875000	0.5	-0.028868
13.883333	0.5	-0.028282
13.891667	0.5	-0.031016
13.900000	0.5	-0.035118
13.908333	0.5	-0.039219
13.916667	0.5	-0.041953
13.925000	0.5	-0.041368
13.933333	0.5	-0.037657
13.941667	0.5	-0.032969
13.950000	0.5	-0.028672
13.958333	0.5	-0.025743
13.966667	0.5	-0.025547
13.975000	0.5	-0.028282
13.983333	0.5	-0.032188
13.991667	0.5	-0.035313
14.000000	0.5	-0.037461
14.008333	0.5	-0.040586
14.016667	0.5	-0.043516
14.025000	0.5	-0.045078
14.033333	0.5	-0.046250
14.041667	0.5	-0.045274
14.050000	0.5	-0.046641
14.058333	0.5	-0.048985
14.066667	0.5	-0.051719
14.075000	0.5	-0.051914
14.083333	0.5	-0.046836
14.091667	0.5	-0.036875
14.100000	0.5	-0.026914
14.108333	0.5	-0.021836
14.116667	0.5	-0.020274
14.125000	0.5	-0.022422
14.133333	0.5	-0.025157
14.141667	0.5	-0.027891
14.150000	0.5	-0.028477
14.158333	0.5	-0.027110
14.166667	0.5	-0.023789
14.175000	0.5	-0.021446
14.183333	0.5	-0.022227
14.191667	0.5	-0.026133
14.200000	0.5	-0.030039
14.208333	0.5	-0.031211
14.216667	0.5	-0.030235
14.225000	0.5	-0.030625
14.233333	0.5	-0.034532
14.241667	0.5	-0.041563
14.250000	0.5	-0.048399
14.258333	0.5	-0.051914
14.266667	0.5	-0.053672
14.275000	0.5	-0.055235
14.283333	0.5	-0.057188
14.291667	0.5	-0.058164
14.300000	0.5	-0.057383
14.308333	0.5	-0.054649
14.316667	0.5	-0.050157
14.325000	0.5	-0.046446
14.333333	0.5	-0.043711
14.341667	0.5	-0.043125
14.350000	0.5	-0.044297
14.358333	0.5	-0.048203
14.366667	0.5	-0.053672
14.375000	0.5	-0.060118
14.383333	0.5	-0.065782
14.391667	0.5	-0.070078
14.400000	0.5	-0.073203
14.408333	0.5	-0.076133
14.416667	0.5	-0.078086
14.425000	0.5	-0.076719
14.433333	0.5	-0.072227
14.441667	0.5	-0.066172
14.450000	0.5	-0.059922
14.458333	0.5	-0.055430
14.466667	0.5	-0.053086
14.475000	0.5	-0.054258
14.483333	0.5	-0.057774
14.491667	0.5	-0.062071
14.500000	0.5	-0.066368
14.508333	0.5	-0.068907
14.516667	0.5	-0.068321
14.525000	0.5	-0.063243
14.533333	0.5	-0.053672
14.541667	0.5	-0.043125
14.550000	0.5	-0.034532
14.558333	0.5	-0.031797
14.566667	0.5	-0.033750
14.575000	0.5	-0.038828
14.583333	0.5	-0.047227
14.591667	0.5	-0.055235
14.600000	0.5	-0.061680
14.608333	0.5	-0.063828
14.616667	0.5	-0.062657
14.625000	0.5	-0.061485
14.633333	0.5	-0.063438
14.641667	0.5	-0.068125
14.650000	0.5	-0.073203
14.658333	0.5	-0.074180
14.666667	0.5	-0.070664
14.675000	0.5	-0.066368
14.683333	0.5	-0.065000
14.691667	0.5	-0.067930
14.700000	0.5	-0.071055
14.708333	0.5	-0.071055
14.716667	0.5	-0.066368
14.725000	0.5	-0.060508
14.733333	0.5	-0.055235
14.741667	0.5	-0.052500
14.750000	0.5	-0.052110
14.758333	0.5	-0.054649
14.766667	0.5	-0.059141
14.775000	0.5	-0.064024
14.783333	0.5	-0.067539
14.791667	0.5	-0.068711
14.800000	0.5	-0.069688
14.808333	0.5	-0.069688
14.816667	0.5	-0.071446
14.825000	0.5	-0.073789
14.833333	0.5	-0.077500
14.841667	0.5	-0.082774
14.850000	0.5	-0.086875
14.858333	0.5	-0.088243
14.866667	0.5	-0.087461
14.875000	0.5	-0.084727
14.883333	0.5	-0.081797
14.891667	0.5	-0.078868
14.900000	0.5	-0.075157
14.908333	0.5	-0.068125
14.916667	0.5	-0.059727
14.925000	0.5	-0.051524
14.933333	0.5	-0.047422
14.941667	0.5	-0.047422
14.950000	0.5	-0.050352
14.958333	0.5	-0.055039
14.966667	0.5	-0.059727
14.975000	0.5	-0.063828
14.983333	0.5	-0.066563
14.991667	0.5	-0.067735
15.000000	0.5	-0.067930
15.008333	0.5	-0.070078
15.016667	0.5	-0.074571
15.025000	0.5	-0.078868
15.033333	0.5	-0.080039
15.041667	0.5	-0.077500
15.050000	0.5	-0.070274
15.058333	0.5	-0.061680
15.066667	0.5	-0.052110
15.075000	0.5	-0.044493
15.083333	0.5	-0.038828
15.091667	0.5	-0.040000
15.100000	0.5	-0.045469
15.108333	0.5	-0.053282
15.116667	0.5	-0.061289
15.125000	0.5	-0.066953
15.133333	0.5	-0.069297
15.141667	0.5	-0.068711
15.150000	0.5	-0.068711
15.158333	0.5	-0.069102
15.166667	0.5	-0.072032
15.175000	0.5	-0.075743
15.183333	0.5	-0.079844
15.191667	0.5	-0.083555
15.200000	0.5	-0.083360
15.208333	0.5	-0.081407
15.216667	0.5	-0.081407
15.225000	0.5	-0.081407
15.233333	0.5	-0.081016
15.241667	0.5	-0.078282
15.250000	0.5	-0.075157
15.258333	0.5	-0.072618
15.266667	0.5	-0.070274
15.275000	0.5	-0.068907
15.283333	0.5	-0.070274
15.291667	0.5	-0.076914
15.300000	0.5	-0.086485
15.308333	0.5	-0.091563
15.316667	0.5	-0.089414
15.325000	0.5	-0.081993
15.333333	0.5	-0.075547
15.341667	0.5	-0.073985
15.350000	0.5	-0.077500
15.358333	0.5	-0.081797
15.366667	0.5	-0.085703
15.375000	0.5	-0.087266
15.383333	0.5	-0.087266
15.391667	0.5	-0.086485
15.400000	0.5	-0.085508
15.408333	0.5	-0.083946
15.416667	0.5	-0.080430
15.425000	0.5	-0.077500
15.433333	0.5	-0.074375
15.441667	0.5	-0.071836
15.450000	0.5	-0.070274
15.458333	0.5	-0.067930
15.466667	0.5	-0.065000
15.475000	0.5	-0.063243
15.483333	0.5	-0.063243
15.491667	0.5	-0.067930
15.500000	0.5	-0.075157
15.508333	0.5	-0.084336
15.516667	0.5	-0.090977
15.525000	0.5	-0.091953
15.533333	0.5	-0.089610
15.541667	0.5	-0.086289
15.550000	0.5	-0.085118
15.558333	0.5	-0.085313
15.566667	0.5	-0.085899
15.575000	0.5	-0.082578
15.583333	0.5	-0.076328
15.591667	0.5	-0.069297
15.600000	0.5	-0.063438
15.608333	0.5	-0.056993
15.616667	0.5	-0.050157
15.625000	0.5	-0.043321
15.633333	0.5	-0.038438
15.641667	0.5	-0.040586
15.650000	0.5	-0.046055
15.658333	0.5	-0.050352
15.666667	0.5	-0.051524
15.675000	0.5	-0.052500
15.683333	0.5	-0.056016
15.691667	0.5	-0.062852
15.700000	0.5	-0.069688
15.708333	0.5	-0.072422
15.716667	0.5	-0.071055
15.725000	0.5	-0.068907
15.733333	0.5	-0.070469
15.741667	0.5	-0.075157
15.750000	0.5	-0.082383
15.758333	0.5	-0.088047
15.766667	0.5	-0.091368
15.775000	0.5	-0.092930
15.783333	0.5	-0.093125
15.791667	0.5	-0.091758
15.800000	0.5	-0.088243
15.808333	0.5	-0.082188
15.816667	0.5	-0.074375
15.825000	0.5	-0.067930
15.833333	0.5	-0.064024
15.841667	0.5	-0.066953
15.850000	0.5	-0.074571
15.858333	0.5	-0.083360
15.866667	0.5	-0.087461
15.875000	0.5	-0.086094
15.883333	0.5	-0.082188
15.891667	0.5	-0.082383
15.900000	0.5	-0.087266
15.908333	0.5	-0.092735
15.916667	0.5	-0.095664
15.925000	0.5	-0.095860
15.933333	0.5	-0.093516
15.941667	0.5	-0.091368
15.950000	0.5	-0.087852
15.958333	0.5	-0.084336
15.966667	0.5	-0.083360
15.975000	0.5	-0.083555
15.983333	0.5	-0.084336
15.991667	0.5	-0.083750
16.000000	0.5	-0.081407
16.008333	0.5	-0.080821
16.016667	0.5	-0.083555
16.025000	0.5	-0.087071
16.033333	0.5	-0.087461
16.041667	0.5	-0.082969
16.050000	0.5	-0.074375
16.058333	0.5	-0.064610
16.066667	0.5	-0.053282
16.075000	0.5	-0.039219
16.083333	0.5	-0.019493
16.091667	0.5	0.005898
16.100000	0.5	0.034023
16.108333	0.5	0.064297
16.116667	0.5	0.097695
16.125000	0.5	0.139101
16.133333	0.5	0.192031
16.141667	0.5	0.257070
16.150000	0.5	0.337539
16.158333	0.5	0.433437
16.166667	0.5	0.548086
16.175000	0.5	0.685000
16.183333	0.5	0.850039
16.191667	0.5	1.048086
16.200000	0.5	1.280703
16.208333	0.5	1.550234
16.216667	0.5	1.858437
16.225000	0.5	2.210390
16.233333	0.5	2.610000
16.241667	0.5	3.058047
16.250000	0.5	3.548086
16.258333	0.5	4.072695
16.266667	0.5	4.623672
16.275000	0.5	5.190664
16.283333	0.5	5.761953
16.291667	0.5	6.320743
16.300000	0.5	6.847890
16.308333	0.5	7.324648
16.316667	0.5	7.731875
16.325000	0.5	8.051016
16.333333	0.5	8.269179
16.341667	0.5	8.379922
16.350000	0.5	8.382461
16.358333	0.5	8.276602
16.366667	0.5	8.063516
16.375000	0.5	7.746523
16.383333	0.5	7.334219
16.391667	0.5	6.842813
16.400000	0.5	6.291641
16.408333	0.5	5.703164
16.416667	0.5	5.101797
16.425000	0.5	4.506875
16.433333	0.5	3.931679
16.441667	0.5	3.385781
16.450000	0.5	2.877968
16.458333	0.5	2.418984
16.466667	0.5	2.014687
16.475000	0.5	1.665468
16.483333	0.5	1.366250
16.491667	0.5	1.111953
16.500000	0.5	0.897109
16.508333	0.5	0.715468
16.516667	0.5	0.562343
16.525000	0.5	0.433047
16.533333	0.5	0.327382
16.541667	0.5	0.243398
16.550000	0.5	0.178554
16.558333	0.5	0.129726
16.566667	0.5	0.092617
16.575000	0.5	0.061757
16.583333	0.5	0.033437
16.591667	0.5	0.005312
16.600000	0.5	-0.021446
16.608333	0.5	-0.044493
16.616667	0.5	-0.061875
16.625000	0.5	-0.072227
16.633333	0.5	-0.073985
16.641667	0.5	-0.069297
16.650000	0.5	-0.062852
16.658333	0.5	-0.060313
16.666667	0.5	-0.063047
16.675000	0.5	-0.067930
16.683333	0.5	-0.069493
16.691667	0.5	-0.067149
16.700000	0.5	-0.063438
16.708333	0.5	-0.062071
16.716667	0.5	-0.064219
16.725000	0.5	-0.066563
16.733333	0.5	-0.067930
16.741667	0.5	-0.070078
16.750000	0.5	-0.076133
16.758333	0.5	-0.085703
16.766667	0.5	-0.092149
16.775000	0.5	-0.092539
16.783333	0.5	-0.088243
16.791667	0.5	-0.083750
16.800000	0.5	-0.080625
16.808333	0.5	-0.078672
16.816667	0.5	-0.076133
16.825000	0.5	-0.073789
16.833333	0.5	-0.074571
16.841667	0.5	-0.078477
16.850000	0.5	-0.084532
16.858333	0.5	-0.089024
16.866667	0.5	-0.091563
16.875000	0.5	-0.093125
16.883333	0.5	-0.093711
16.891667	0.5	-0.093125
16.900000	0.5	-0.090586
16.908333	0.5	-0.086485
16.916667	0.5	-0.082188
16.925000	0.5	-0.080235
16.933333	0.5	-0.082774
16.941667	0.5	-0.087657
16.950000	0.5	-0.093125
16.958333	0.5	-0.097227
16.966667	0.5	-0.097813
16.975000	0.5	-0.094883
16.983333	0.5	-0.088828
16.991667	0.5	-0.082969
17.000000	0.5	-0.081797
17.008333	0.5	-0.088243
17.016667	0.5	-0.096836
17.025000	0.5	-0.102500
17.033333	0.5	-0.101719
17.041667	0.5	-0.096250
17.050000	0.5	-0.088828
17.058333	0.5	-0.083164
17.066667	0.5	-0.078477
17.075000	0.5	-0.072227
17.083333	0.5	-0.062266
17.091667	0.5	-0.047032
17.100000	0.5	-0.030235
17.108333	0.5	-0.017539
17.116667	0.5	-0.011485
17.125000	0.5	-0.008360
17.133333	0.5	-0.003086
17.141667	0.5	0.012343
17.150000	0.5	0.038711
17.158333	0.5	0.074257
17.166667	0.5	0.115078
17.175000	0.5	0.155312
17.183333	0.5	0.193593
17.191667	0.5	0.228359
17.200000	0.5	0.261757
17.208333	0.5	0.296328
17.216667	0.5	0.337148
17.225000	0.5	0.388711
17.233333	0.5	0.449648
17.241667	0.5	0.512343
17.250000	0.5	0.565468
17.258333	0.5	0.605312
17.266667	0.5	0.632070
17.275000	0.5	0.650234
17.283333	0.5	0.663711
17.291667	0.5	0.672500
17.300000	0.5	0.672304
17.308333	0.5	0.660390
17.316667	0.5	0.637539
17.325000	0.5	0.601992
17.333333	0.5	0.557851
17.341667	0.5	0.510586
17.350000	0.5	0.462148
17.358333	0.5	0.413125
17.366667	0.5	0.361757
17.375000	0.5	0.310000
17.383333	0.5	0.261172
17.391667	0.5	0.217031
17.400000	0.5	0.178359
17.408333	0.5	0.143203
17.416667	0.5	0.109218
17.425000	0.5	0.076406
17.433333	0.5	0.045351
17.441667	0.5	0.015468
17.450000	0.5	-0.012071
17.458333	0.5	-0.033360
17.466667	0.5	-0.049375
17.475000	0.5	-0.059727
17.483333	0.5	-0.065782
17.491667	0.5	-0.069688
17.500000	0.5	-0.072618
17.508333	0.5	-0.076719
17.516667	0.5	-0.084336
17.525000	0.5	-0.093516
17.533333	0.5	-0.100743
17.541667	0.5	-0.103672
17.550000	0.5	-0.101719
17.558333	0.5	-0.097813
17.566667	0.5	-0.095664
17.575000	0.5	-0.098008
17.583333	0.5	-0.104844
17.591667	0.5	-0.112266
17.600000	0.5	-0.116758
17.608333	0.5	-0.116368
17.616667	0.5	-0.113633
17.625000	0.5	-0.110118
17.633333	0.5	-0.107188
17.641667	0.5	-0.103477
17.650000	0.5	-0.098203
17.658333	0.5	-0.093907
17.666667	0.5	-0.091368
17.675000	0.5	-0.093711
17.683333	0.5	-0.100938
17.691667	0.5	-0.109532
17.700000	0.5	-0.113633
17.708333	0.5	-0.110703
17.716667	0.5	-0.104258
17.725000	0.5	-0.100157
17.733333	0.5	-0.101914
17.741667	0.5	-0.107188
17.750000	0.5	-0.111094
17.758333	0.5	-0.112657
17.766667	0.5	-0.114219
17.775000	0.5	-0.117539
17.783333	0.5	-0.122813
17.791667	0.5	-0.127110
17.800000	0.5	-0.128672
17.808333	0.5	-0.128086
17.816667	0.5	-0.125938
17.825000	0.5	-0.122032
17.833333	0.5	-0.119688
17.841667	0.5	-0.118516
17.850000	0.5	-0.117539
17.858333	0.5	-0.116172
17.866667	0.5	-0.114805
17.875000	0.5	-0.114610
17.883333	0.5	-0.114610
17.891667	0.5	-0.114219
17.900000	0.5	-0.112461
17.908333	0.5	-0.110703
17.916667	0.5	-0.111680
17.925000	0.5	-0.116172
17.933333	0.5	-0.121641
17.941667	0.5	-0.125743
17.950000	0.5	-0.125352
17.958333	0.5	-0.122422
17.966667	0.5	-0.123789
17.975000	0.5	-0.129453
17.983333	0.5	-0.136875
17.991667	0.5	-0.140977
18.000000	0.5	-0.140000
18.008333	0.5	-0.134922
18.016667	0.5	-0.128086
18.025000	0.5	-0.120469
18.033333	0.5	-0.115000
18.041667	0.5	-0.112852
18.050000	0.5	-0.114610
18.058333	0.5	-0.119297
18.066667	0.5	-0.126914
18.075000	0.5	-0.132188
18.083333	0.5	-0.134922
18.091667	0.5	-0.134727
18.100000	0.5	-0.134141
18.108333	0.5	-0.135118
18.116667	0.5	-0.137852
18.125000	0.5	-0.140196
18.133333	0.5	-0.138828
18.141667	0.5	-0.132969
18.150000	0.5	-0.125547
18.158333	0.5	-0.118711
18.166667	0.5	-0.115391
18.175000	0.5	-0.113828
18.183333	0.5	-0.113633
18.191667	0.5	-0.113438
18.200000	0.5	-0.114414
18.208333	0.5	-0.116953
18.216667	0.5	-0.122227
18.225000	0.5	-0.129844
18.233333	0.5	-0.136094
18.241667	0.5	-0.138047
18.250000	0.5	-0.135118
18.258333	0.5	-0.129063
18.266667	0.5	-0.122227
18.275000	0.5	-0.114610
18.283333	0.5	-0.105821
18.291667	0.5	-0.095469
18.300000	0.5	-0.086680
18.308333	0.5	-0.082188
18.316667	0.5	-0.086875
18.325000	0.5	-0.095274
18.333333	0.5	-0.103672
18.341667	0.5	-0.108164
18.350000	0.5	-0.109141
18.358333	0.5	-0.108750
18.366667	0.5	-0.107383
18.375000	0.5	-0.105430
18.383333	0.5	-0.100157
18.391667	0.5	-0.092344
18.400000	0.5	-0.084727
18.408333	0.5	-0.076133
18.416667	0.5	-0.065586
18.425000	0.5	-0.046836
18.433333	0.5	-0.017735
18.441667	0.5	0.019570
18.450000	0.5	0.059023
18.458333	0.5	0.097109
18.466667	0.5	0.137148
18.475000	0.5	0.185390
18.483333	0.5	0.248476
18.491667	0.5	0.326992
18.500000	0.5	0.420742
18.508333	0.5	0.527968
18.516667	0.5	0.650625
18.525000	0.5	0.792812
18.533333	0.5	0.958828
18.541667	0.5	1.151406
18.550000	0.5	1.369179
18.558333	0.5	1.609804
18.566667	0.5	1.868984
18.575000	0.5	2.142421
18.583333	0.5	2.425820
18.591667	0.5	2.715273
18.600000	0.5	3.005117
18.608333	0.5	3.287930
18.616667	0.5	3.553555
18.625000	0.5	3.788320
18.633333	0.5	3.984219
18.641667	0.5	4.135586
18.650000	0.5	4.240078
18.658333	0.5	4.294961
18.666667	0.5	4.295352
18.675000	0.5	4.237734
18.683333	0.5	4.121914
18.691667	0.5	3.951015
18.700000	0.5	3.736367
18.708333	0.5	3.487930
18.716667	0.5	3.215469
18.725000	0.5	2.927187
18.733333	0.5	2.628750
18.741667	0.5	2.327578
18.750000	0.5	2.036953
18.758333	0.5	1.764101
18.766667	0.5	1.514297
18.775000	0.5	1.285195
18.783333	0.5	1.075234
18.791667	0.5	0.884804
18.800000	0.5	0.713906
18.808333	0.5	0.566445
18.816667	0.5	0.444961
18.825000	0.5	0.347695
18.833333	0.5	0.272890
18.841667	0.5	0.212929
18.850000	0.5	0.161562
18.858333	0.5	0.115078
18.866667	0.5	0.072304
18.875000	0.5	0.034023
18.883333	0.5	0.002578
18.891667	0.5	-0.021250
18.900000	0.5	-0.038633
18.908333	0.5	-0.051524
18.916667	0.5	-0.061289
18.925000	0.5	-0.069493
18.933333	0.5	-0.075352
18.941667	0.5	-0.078086
18.950000	0.5	-0.076914
18.958333	0.5	-0.072618
18.966667	0.5	-0.066953
18.975000	0.5	-0.060899
18.983333	0.5	-0.055821
18.991667	0.5	-0.048985
19.000000	0.5	-0.038633
19.008333	0.5	-0.026914
19.016667	0.5	-0.016563
19.025000	0.5	-0.007774
19.033333	0.5	0.004336
19.041667	0.5	0.025039
19.050000	0.5	0.057070
19.058333	0.5	0.097304
19.066667	0.5	0.141250
19.075000	0.5	0.185195
19.083333	0.5	0.226211
19.091667	0.5	0.264687
19.100000	0.5	0.303554
19.108333	0.5	0.345937
19.116667	0.5	0.392031
19.125000	0.5	0.439687
19.133333	0.5	0.484609
19.141667	0.5	0.525625
19.150000	0.5	0.564687
19.158333	0.5	0.602968
19.166667	0.5	0.637539
19.175000	0.5	0.664687
19.183333	0.5	0.677382
19.191667	0.5	0.674453
19.200000	0.5	0.656289
19.208333	0.5	0.629922
19.216667	0.5	0.599843
19.225000	0.5	0.567422
19.233333	0.5	0.532265
19.241667	0.5	0.490859
19.250000	0.5	0.444765
19.258333	0.5	0.400429
19.266667	0.5	0.362148
19.275000	0.5	0.333047
19.283333	0.5	0.309414
19.291667	0.5	0.291445
19.300000	0.5	0.281484
19.308333	0.5	0.284218
19.316667	0.5	0.302968
19.325000	0.5	0.334804
19.333333	0.5	0.379140
19.341667	0.5	0.431679
19.350000	0.5	0.493593
19.358333	0.5	0.563320
19.366667	0.5	0.640078
19.375000	0.5	0.720937
19.383333	0.5	0.807070
19.391667	0.5	0.898281
19.400000	0.5	0.994375
19.408333	0.5	1.089297
19.416667	0.5	1.174843
19.425000	0.5	1.246328
19.433333	0.5	1.301406
19.441667	0.5	1.341445
19.450000	0.5	1.362929
19.458333	0.5	1.364492
19.466667	0.5	1.346914
19.475000	0.5	1.311367
19.483333	0.5	1.261757
19.491667	0.5	1.200625
19.500000	0.5	1.127187
19.508333	0.5	1.041836
19.516667	0.5	0.945937
19.525000	0.5	0.843398
19.533333	0.5	0.740468
19.541667	0.5	0.642031
19.550000	0.5	0.548086
19.558333	0.5	0.457070
19.566667	0.5	0.370351
19.575000	0.5	0.290468
19.583333	0.5	0.220742
19.591667	0.5	0.162929
19.600000	0.5	0.117422
19.608333	0.5	0.081679
19.616667	0.5	0.051211
19.625000	0.5	0.021132
19.633333	0.5	-0.008946
19.641667	0.5	-0.035118
19.650000	0.5	-0.052305
19.658333	0.5	-0.059532
19.666667	0.5	-0.060899
19.675000	0.5	-0.062071
19.683333	0.5	-0.065782
19.691667	0.5	-0.072422
19.700000	0.5	-0.082578
19.708333	0.5	-0.094688
19.716667	0.5	-0.106407
19.725000	0.5	-0.116172
19.733333	0.5	-0.123008
19.741667	0.5	-0.126914
19.750000	0.5	-0.127110
19.758333	0.5	-0.124571
19.766667	0.5	-0.121250
19.775000	0.5	-0.119688
19.783333	0.5	-0.120860
19.791667	0.5	-0.126328
19.800000	0.5	-0.131993
19.808333	0.5	-0.135899
19.816667	0.5	-0.136289
19.825000	0.5	-0.133164
19.833333	0.5	-0.126914
19.841667	0.5	-0.118907
19.850000	0.5	-0.113243
19.858333	0.5	-0.109922
19.866667	0.5	-0.110118
19.875000	0.5	-0.110703
19.883333	0.5	-0.108555
19.891667	0.5	-0.104063
19.900000	0.5	-0.099180
19.908333	0.5	-0.097227
19.916667	0.5	-0.099180
19.925000	0.5	-0.103868
19.933333	0.5	-0.108555
19.941667	0.5	-0.112071
19.950000	0.5	-0.113633
19.958333	0.5	-0.113828
19.966667	0.5	-0.114414
19.975000	0.5	-0.112657
19.983333	0.5	-0.108555
19.991667	0.5	-0.100743
20.000000	0.5	-0.089610
20.008333	0.5	-0.078477
20.016667	0.5	-0.071836
20.025000	0.5	-0.069883
20.033333	0.5	-0.071836
20.041667	0.5	-0.074375
20.050000	0.5	-0.077305
20.058333	0.5	-0.079844
20.066667	0.5	-0.082969
20.075000	0.5	-0.087266
20.083333	0.5	-0.092149
20.091667	0.5	-0.096836
20.100000	0.5	-0.099571
20.108333	0.5	-0.099961
20.116667	0.5	-0.099571
20.125000	0.5	-0.098594
20.133333	0.5	-0.098008
20.141667	0.5	-0.098399
20.150000	0.5	-0.100352
20.158333	0.5	-0.104844
20.166667	0.5	-0.110118
20.175000	0.5	-0.115977
20.183333	0.5	-0.120078
20.191667	0.5	-0.123203
20.200000	0.5	-0.123594
20.208333	0.5	-0.120274
20.216667	0.5	-0.115977
20.225000	0.5	-0.111680
20.233333	0.5	-0.109922
20.241667	0.5	-0.113047
20.250000	0.5	-0.120469
20.258333	0.5	-0.129063
20.266667	0.5	-0.133164
20.275000	0.5	-0.134141
20.283333	0.5	-0.131602
20.291667	0.5	-0.127305
20.300000	0.5	-0.123008
20.308333	0.5	-0.121836
20.316667	0.5	-0.126914
20.325000	0.5	-0.134141
20.333333	0.5	-0.141172
20.341667	0.5	-0.144102
20.350000	0.5	-0.143516
20.358333	0.5	-0.142539
20.366667	0.5	-0.143516
20.375000	0.5	-0.146836
20.383333	0.5	-0.150352
20.391667	0.5	-0.153282
20.400000	0.5	-0.154063
20.408333	0.5	-0.152500
20.416667	0.5	-0.149766
20.425000	0.5	-0.147227
20.433333	0.5	-0.146250
20.441667	0.5	-0.147032
20.450000	0.5	-0.148594
20.458333	0.5	-0.149180
20.466667	0.5	-0.149766
20.475000	0.5	-0.150743
20.483333	0.5	-0.150743
20.491667	0.5	-0.149961
20.500000	0.5	-0.148594
20.508333	0.5	-0.146641
20.516667	0.5	-0.142930
20.525000	0.5	-0.137852
20.533333	0.5	-0.132188
20.541667	0.5	-0.129844
20.550000	0.5	-0.131016
20.558333	0.5	-0.133946
20.566667	0.5	-0.135118
20.575000	0.5	-0.134727
20.583333	0.5	-0.134922
20.591667	0.5	-0.138828
20.600000	0.5	-0.147422
20.608333	0.5	-0.155235
20.616667	0.5	-0.157383
20.625000	0.5	-0.152891
20.633333	0.5	-0.143907
20.641667	0.5	-0.135118
20.650000	0.5	-0.129453
20.658333	0.5	-0.127305
20.666667	0.5	-0.128868
20.675000	0.5	-0.134141
20.683333	0.5	-0.140782
20.691667	0.5	-0.145469
20.700000	0.5	-0.143907
20.708333	0.5	-0.137266
20.716667	0.5	-0.129453
20.725000	0.5	-0.124961
20.733333	0.5	-0.124571
20.741667	0.5	-0.126524
20.750000	0.5	-0.128868
20.758333	0.5	-0.130625
20.766667	0.5	-0.131602
20.775000	0.5	-0.132578
20.783333	0.5	-0.132774
20.791667	0.5	-0.131211
20.800000	0.5	-0.128868
20.808333	0.5	-0.125352
20.816667	0.5	-0.121641
20.825000	0.5	-0.120469
20.833333	0.5	-0.121641
20.841667	0.5	-0.126328
20.850000	0.5	-0.130039
20.858333	0.5	-0.133555
20.866667	0.5	-0.134141
20.875000	0.5	-0.133360
20.883333	0.5	-0.132578
20.891667	0.5	-0.133946
20.900000	0.5	-0.136875
20.908333	0.5	-0.139805
20.916667	0.5	-0.142735
20.925000	0.5	-0.145078
20.933333	0.5	-0.148399
20.941667	0.5	-0.152110
20.950000	0.5	-0.155235
20.958333	0.5	-0.155039
20.966667	0.5	-0.152500
20.975000	0.5	-0.148594
20.983333	0.5	-0.145274
20.991667	0.5	-0.141563
21.000000	0.5	-0.135899
21.008333	0.5	-0.130235
21.016667	0.5	-0.125743
21.025000	0.5	-0.125547
21.033333	0.5	-0.128477
21.041667	0.5	-0.130235
21.050000	0.5	-0.127500
21.058333	0.5	-0.120860
21.066667	0.5	-0.115000
21.075000	0.5	-0.114024
21.083333	0.5	-0.117930
21.091667	0.5	-0.125938
21.100000	0.5	-0.131993
21.108333	0.5	-0.132578
21.116667	0.5	-0.128672
21.125000	0.5	-0.122032
21.133333	0.5	-0.119493
21.141667	0.5	-0.121250
21.150000	0.5	-0.124375
21.158333	0.5	-0.125743
21.166667	0.5	-0.124375
21.175000	0.5	-0.122813
21.183333	0.5	-0.125352
21.191667	0.5	-0.129258
21.200000	0.5	-0.133360
21.208333	0.5	-0.135118
21.216667	0.5	-0.132969
21.225000	0.5	-0.128672
21.233333	0.5	-0.126328
21.241667	0.5	-0.127500
21.250000	0.5	-0.131016
21.258333	0.5	-0.133750
21.266667	0.5	-0.133360
21.275000	0.5	-0.131211
21.283333	0.5	-0.128477
21.291667	0.5	-0.126133
21.300000	0.5	-0.122422
21.308333	0.5	-0.119883
21.316667	0.5	-0.119688
21.325000	0.5	-0.123985
21.333333	0.5	-0.129844
21.341667	0.5	-0.135313
21.350000	0.5	-0.138633
21.358333	0.5	-0.137657
21.366667	0.5	-0.132774
21.375000	0.5	-0.126524
21.383333	0.5	-0.120860
21.391667	0.5	-0.119493
21.400000	0.5	-0.120469
21.408333	0.5	-0.120274
21.416667	0.5	-0.118907
21.425000	0.5	-0.118321
21.433333	0.5	-0.119102
21.441667	0.5	-0.121446
21.450000	0.5	-0.123985
21.458333	0.5	-0.125157
21.466667	0.5	-0.123985
21.475000	0.5	-0.121836
21.483333	0.5	-0.119493
21.491667	0.5	-0.115586
21.500000	0.5	-0.111289
21.508333	0.5	-0.107188
21.516667	0.5	-0.105039
21.525000	0.5	-0.101914
21.533333	0.5	-0.095860
21.541667	0.5	-0.083750
21.550000	0.5	-0.067149
21.558333	0.5	-0.050157
21.566667	0.5	-0.032383
21.575000	0.5	-0.015977
21.583333	0.5	0.003750
21.591667	0.5	0.027578
21.600000	0.5	0.057461
21.608333	0.5	0.091250
21.616667	0.5	0.127773
21.625000	0.5	0.163320
21.633333	0.5	0.199257
21.641667	0.5	0.236757
21.650000	0.5	0.276015
21.658333	0.5	0.317226
21.666667	0.5	0.360390
21.675000	0.5	0.404922
21.683333	0.5	0.449843
21.691667	0.5	0.491445
21.700000	0.5	0.524062
21.708333	0.5	0.543593
21.716667	0.5	0.550820
21.725000	0.5	0.549062
21.733333	0.5	0.542812
21.741667	0.5	0.535195
21.750000	0.5	0.523086
21.758333	0.5	0.501797
21.766667	0.5	0.469570
21.775000	0.5	0.430117
21.783333	0.5	0.392226
21.791667	0.5	0.358437
21.800000	0.5	0.327382
21.808333	0.5	0.293007
21.816667	0.5	0.250234
21.825000	0.5	0.201211
21.833333	0.5	0.151601
21.841667	0.5	0.109414
21.850000	0.5	0.079336
21.858333	0.5	0.061367
21.866667	0.5	0.050429
21.875000	0.5	0.040859
21.883333	0.5	0.029531
21.891667	0.5	0.013711
21.900000	0.5	-0.007188
21.908333	0.5	-0.028282
21.916667	0.5	-0.047227
21.925000	0.5	-0.056797
21.933333	0.5	-0.058946
21.941667	0.5	-0.058555
21.950000	0.5	-0.060703
21.958333	0.5	-0.067735
21.966667	0.5	-0.077110
21.975000	0.5	-0.084922
21.983333	0.5	-0.085313
21.991667	0.5	-0.080235
22.000000	0.5	-0.074766
22.008333	0.5	-0.073203
22.016667	0.5	-0.074961
22.025000	0.5	-0.077891
22.033333	0.5	-0.078477
22.041667	0.5	-0.078672
22.050000	0.5	-0.082188
22.058333	0.5	-0.091758
22.066667	0.5	-0.104453
22.075000	0.5	-0.115977
22.083333	0.5	-0.121250
22.091667	0.5	-0.120078
22.100000	0.5	-0.116172
22.108333	0.5	-0.114219
22.116667	0.5	-0.116172
22.125000	0.5	-0.119688
22.133333	0.5	-0.121446
22.141667	0.5	-0.120274
22.150000	0.5	-0.119883
22.158333	0.5	-0.123985
22.166667	0.5	-0.129258
22.175000	0.5	-0.132774
22.183333	0.5	-0.130430
22.191667	0.5	-0.125157
22.200000	0.5	-0.121836
22.208333	0.5	-0.126524
22.216667	0.5	-0.133164
22.225000	0.5	-0.137461
22.233333	0.5	-0.136680
22.241667	0.5	-0.132969
22.250000	0.5	-0.132383
22.258333	0.5	-0.136094
22.266667	0.5	-0.142149
22.275000	0.5	-0.147422
22.283333	0.5	-0.150352
22.291667	0.5	-0.153086
22.300000	0.5	-0.156016
22.308333	0.5	-0.157969
22.316667	0.5	-0.155625
22.325000	0.5	-0.149571
22.333333	0.5	-0.142930
22.341667	0.5	-0.140000
22.350000	0.5	-0.142735
22.358333	0.5	-0.148203
22.366667	0.5	-0.153672
22.375000	0.5	-0.156993
22.383333	0.5	-0.157578
22.391667	0.5	-0.155039
22.400000	0.5	-0.151133
22.408333	0.5	-0.147032
22.416667	0.5	-0.144297
22.425000	0.5	-0.142149
22.433333	0.5	-0.141368
22.441667	0.5	-0.141368
22.450000	0.5	-0.144297
22.458333	0.5	-0.147813
22.466667	0.5	-0.152110
22.475000	0.5	-0.154844
22.483333	0.5	-0.155821
22.491667	0.5	-0.156602
22.500000	0.5	-0.155235
22.508333	0.5	-0.150938
22.516667	0.5	-0.141172
22.525000	0.5	-0.127305
22.533333	0.5	-0.114610
22.541667	0.5	-0.108360
22.550000	0.5	-0.109727
22.558333	0.5	-0.116758
22.566667	0.5	-0.123985
22.575000	0.5	-0.126524
22.583333	0.5	-0.122227
22.591667	0.5	-0.114024
22.600000	0.5	-0.105235
22.608333	0.5	-0.098985
22.616667	0.5	-0.093907
22.625000	0.5	-0.086680
22.633333	0.5	-0.073203
22.641667	0.5	-0.055039
22.650000	0.5	-0.033555
22.658333	0.5	-0.013828
22.666667	0.5	0.005117
22.675000	0.5	0.024843
22.683333	0.5	0.046523
22.691667	0.5	0.069179
22.700000	0.5	0.091445
22.708333	0.5	0.112148
22.716667	0.5	0.133242
22.725000	0.5	0.152382
22.733333	0.5	0.169179
22.741667	0.5	0.182070
22.750000	0.5	0.189101
22.758333	0.5	0.191640
22.766667	0.5	0.188906
22.775000	0.5	0.181289
22.783333	0.5	0.170547
22.791667	0.5	0.157461
22.800000	0.5	0.146132
22.808333	0.5	0.136367
22.816667	0.5	0.126406
22.825000	0.5	0.113906
22.833333	0.5	0.097890
22.841667	0.5	0.077187
22.850000	0.5	0.055898
22.858333	0.5	0.030898
22.866667	0.5	0.002382
22.875000	0.5	-0.028477
22.883333	0.5	-0.056602
22.891667	0.5	-0.074961
22.900000	0.5	-0.085313
22.908333	0.5	-0.092344
22.916667	0.5	-0.103868
22.925000	0.5	-0.119297
22.933333	0.5	-0.132969
22.941667	0.5	-0.139414
22.950000	0.5	-0.140000
22.958333	0.5	-0.140586
22.966667	0.5	-0.143907
22.975000	0.5	-0.148789
22.983333	0.5	-0.152500
22.991667	0.5	-0.152305
23.000000	0.5	-0.148985
23.008333	0.5	-0.145664
23.016667	0.5	-0.146250
23.025000	0.5	-0.151719
23.033333	0.5	-0.159922
23.041667	0.5	-0.168321
23.050000	0.5	-0.173203
23.058333	0.5	-0.174375
23.066667	0.5	-0.173203
23.075000	0.5	-0.170664
23.083333	0.5	-0.168125
23.091667	0.5	-0.166172
23.100000	0.5	-0.163828
23.108333	0.5	-0.161289
23.116667	0.5	-0.159141
23.125000	0.5	-0.157383
23.133333	0.5	-0.156602
23.141667	0.5	-0.155821
23.150000	0.5	-0.156602
23.158333	0.5	-0.158164
23.166667	0.5	-0.160118
23.175000	0.5	-0.160118
23.183333	0.5	-0.157774
23.191667	0.5	-0.154063
23.200000	0.5	-0.151133
23.208333	0.5	-0.151328
23.216667	0.5	-0.153868
23.225000	0.5	-0.154844
23.233333	0.5	-0.152500
23.241667	0.5	-0.148594
23.250000	0.5	-0.147618
23.258333	0.5	-0.153086
23.266667	0.5	-0.161485
23.275000	0.5	-0.168907
23.283333	0.5	-0.168516
23.291667	0.5	-0.163633
23.300000	0.5	-0.159336
23.308333	0.5	-0.158555
23.316667	0.5	-0.159922
23.325000	0.5	-0.160508
23.333333	0.5	-0.158555
23.341667	0.5	-0.155430
23.350000	0.5	-0.151719
23.358333	0.5	-0.149180
23.366667	0.5	-0.147227
23.375000	0.5	-0.147618
23.383333	0.5	-0.150938
23.391667	0.5	-0.157188
23.400000	0.5	-0.163243
23.408333	0.5	-0.164805
23.416667	0.5	-0.161875
23.425000	0.5	-0.157578
23.433333	0.5	-0.154844
23.441667	0.5	-0.154258
23.450000	0.5	-0.152500
23.458333	0.5	-0.146641
23.466667	0.5	-0.138828
23.475000	0.5	-0.133360
23.483333	0.5	-0.136875
23.491667	0.5	-0.148399
23.500000	0.5	-0.160313
23.508333	0.5	-0.164024
23.516667	0.5	-0.156993
23.525000	0.5	-0.145078
23.533333	0.5	-0.138243
23.541667	0.5	-0.140586
23.550000	0.5	-0.150938
23.558333	0.5	-0.162266
23.566667	0.5	-0.169493
23.575000	0.5	-0.167735
23.583333	0.5	-0.158555
23.591667	0.5	-0.148789
23.600000	0.5	-0.141953
23.608333	0.5	-0.141758
23.616667	0.5	-0.147227
23.625000	0.5	-0.153477
23.633333	0.5	-0.155821
23.641667	0.5	-0.154063
23.650000	0.5	-0.150547
23.658333	0.5	-0.149571
23.666667	0.5	-0.153672
23.675000	0.5	-0.160899
23.683333	0.5	-0.168711
23.691667	0.5	-0.172032
23.700000	0.5	-0.171836
23.708333	0.5	-0.169297
23.716667	0.5	-0.167344
23.725000	0.5	-0.166563
23.733333	0.5	-0.167149
23.741667	0.5	-0.168907
23.750000	0.5	-0.172227
23.758333	0.5	-0.175157
23.766667	0.5	-0.175547
23.775000	0.5	-0.173008
23.783333	0.5	-0.169297
23.791667	0.5	-0.166953
23.800000	0.5	-0.164805
23.808333	0.5	-0.162852
23.816667	0.5	-0.160313
23.825000	0.5	-0.157383
23.833333	0.5	-0.156016
23.841667	0.5	-0.155235
23.850000	0.5	-0.153282
23.858333	0.5	-0.150547
23.866667	0.5	-0.150157
23.875000	0.5	-0.153086
23.883333	0.5	-0.158750
23.891667	0.5	-0.163047
23.900000	0.5	-0.163633
23.908333	0.5	-0.161485
23.916667	0.5	-0.158360
23.925000	0.5	-0.156407
23.933333	0.5	-0.156211
23.941667	0.5	-0.157969
23.950000	0.5	-0.160313
23.958333	0.5	-0.161094
23.966667	0.5	-0.158164
23.975000	0.5	-0.152110
23.983333	0.5	-0.146641
23.991667	0.5	-0.148008
24.000000	0.5	-0.154844
24.008333	0.5	-0.162071
24.016667	0.5	-0.165196
24.025000	0.5	-0.160899
24.033333	0.5	-0.154649
24.041667	0.5	-0.150743
24.050000	0.5	-0.151133
24.058333	0.5	-0.153868
24.066667	0.5	-0.158555
24.075000	0.5	-0.164219
24.083333	0.5	-0.171836
24.091667	0.5	-0.180625
24.100000	0.5	-0.188243
24.108333	0.5	-0.191758
24.116667	0.5	-0.190586
24.125000	0.5	-0.183946
24.133333	0.5	-0.173789
24.141667	0.5	-0.162071
24.150000	0.5	-0.151719
24.158333	0.5	-0.145469
24.166667	0.5	-0.144688
24.175000	0.5	-0.149180
24.183333	0.5	-0.155821
24.191667	0.5	-0.161485
24.200000	0.5	-0.166758
24.208333	0.5	-0.169688
24.216667	0.5	-0.171250
24.225000	0.5	-0.169493
24.233333	0.5	-0.163633
24.241667	0.5	-0.159336
24.250000	0.5	-0.160508
24.258333	0.5	-0.168711
24.266667	0.5	-0.178282
24.275000	0.5	-0.182774
24.283333	0.5	-0.179649
24.291667	0.5	-0.171250
24.300000	0.5	-0.162852
24.308333	0.5	-0.159532
24.316667	0.5	-0.161094
24.325000	0.5	-0.163633
24.333333	0.5	-0.162852
24.341667	0.5	-0.159532
24.350000	0.5	-0.156602
24.358333	0.5	-0.156407
24.366667	0.5	-0.156602
24.375000	0.5	-0.154844
24.383333	0.5	-0.152500
24.391667	0.5	-0.152305
24.400000	0.5	-0.154258
24.408333	0.5	-0.156407
24.416667	0.5	-0.156602
24.425000	0.5	-0.156797
24.433333	0.5	-0.159727
24.441667	0.5	-0.164805
24.450000	0.5	-0.168711
24.458333	0.5	-0.170274
24.466667	0.5	-0.170469
24.475000	0.5	-0.171250
24.483333	0.5	-0.171055
24.491667	0.5	-0.167344
24.500000	0.5	-0.160313
24.508333	0.5	-0.154649
24.516667	0.5	-0.151328
24.525000	0.5	-0.149375
24.533333	0.5	-0.148789
24.541667	0.5	-0.149375
24.550000	0.5	-0.153868
24.558333	0.5	-0.160508
24.566667	0.5	-0.167149
24.575000	0.5	-0.169883
24.583333	0.5	-0.169102
24.591667	0.5	-0.167930
24.600000	0.5	-0.165782
24.608333	0.5	-0.162071
24.616667	0.5	-0.157188
24.625000	0.5	-0.152500
24.633333	0.5	-0.147813
24.641667	0.5	-0.144102
24.650000	0.5	-0.140000
24.658333	0.5	-0.134727
24.666667	0.5	-0.126914
24.675000	0.5	-0.115782
24.683333	0.5	-0.101914
24.691667	0.5	-0.086485
24.700000	0.5	-0.070664
24.708333	0.5	-0.054649
24.716667	0.5	-0.035703
24.725000	0.5	-0.015000
24.733333	0.5	0.006875
24.741667	0.5	0.025039
24.750000	0.5	0.041054
24.758333	0.5	0.057070
24.766667	0.5	0.074843
24.775000	0.5	0.095351
24.783333	0.5	0.113906
24.791667	0.5	0.131875
24.800000	0.5	0.149062
24.808333	0.5	0.164492
24.816667	0.5	0.174257
24.825000	0.5	0.172890
24.833333	0.5	0.160390
24.841667	0.5	0.143593
24.850000	0.5	0.127382
24.858333	0.5	0.114101
24.866667	0.5	0.102187
24.875000	0.5	0.089101
24.883333	0.5	0.072890
24.891667	0.5	0.055703
24.900000	0.5	0.036757
24.908333	0.5	0.019179
24.916667	0.5	0.003750
24.925000	0.5	-0.011094
24.933333	0.5	-0.027110
24.941667	0.5	-0.047813
24.950000	0.5	-0.069493
24.958333	0.5	-0.089219
24.966667	0.5	-0.104844
24.975000	0.5	-0.118516
24.983333	0.5	-0.131993
24.991667	0.5	-0.143907
25.000000	0.5	-0.153868
25.008333	0.5	-0.161094
25.016667	0.5	-0.166758
25.025000	0.5	-0.169688
25.033333	0.5	-0.170664
25.041667	0.5	-0.170664
25.050000	0.5	-0.168907
25.058333	0.5	-0.163438
25.066667	0.5	-0.156797
25.075000	0.5	-0.150938
25.083333	0.5	-0.150547
25.091667	0.5	-0.155430
25.100000	0.5	-0.164024
25.108333	0.5	-0.172227
25.116667	0.5	-0.176914
25.125000	0.5	-0.178086
25.133333	0.5	-0.175938
25.141667	0.5	-0.169883
25.150000	0.5	-0.161485
25.158333	0.5	-0.154844
25.166667	0.5	-0.150547
25.175000	0.5	-0.148594
25.183333	0.5	-0.148594
25.191667	0.5	-0.149180
25.200000	0.5	-0.151524
25.208333	0.5	-0.155039
25.216667	0.5	-0.157774
25.225000	0.5	-0.159727
25.233333	0.5	-0.160313
25.241667	0.5	-0.162266
25.250000	0.5	-0.165977
25.258333	0.5	-0.168711
25.266667	0.5	-0.167930
25.275000	0.5	-0.162461
25.283333	0.5	-0.158164
25.291667	0.5	-0.156602
25.300000	0.5	-0.159336
25.308333	0.5	-0.165782
25.316667	0.5	-0.172422
25.325000	0.5	-0.176328
25.333333	0.5	-0.174180
25.341667	0.5	-0.166953
25.350000	0.5	-0.158750
25.358333	0.5	-0.154258
25.366667	0.5	-0.154258
25.375000	0.5	-0.156407
25.383333	0.5	-0.157383
25.391667	0.5	-0.158555
25.400000	0.5	-0.160508
25.408333	0.5	-0.165586
25.416667	0.5	-0.170860
25.425000	0.5	-0.174375
25.433333	0.5	-0.176719
25.441667	0.5	-0.178868
25.450000	0.5	-0.181407
25.458333	0.5	-0.183946
25.466667	0.5	-0.184727
25.475000	0.5	-0.181993
25.483333	0.5	-0.178086
25.491667	0.5	-0.175352
25.500000	0.5	-0.176524
25.508333	0.5	-0.182188
25.516667	0.5	-0.190000
25.525000	0.5	-0.197227
25.533333	0.5	-0.201914
25.541667	0.5	-0.203672
25.550000	0.5	-0.203086
25.558333	0.5	-0.200352
25.566667	0.5	-0.194102
25.575000	0.5	-0.187461
25.583333	0.5	-0.183750
25.591667	0.5	-0.182969
25.600000	0.5	-0.184141
25.608333	0.5	-0.186094
25.616667	0.5	-0.188633
25.625000	0.5	-0.193711
25.633333	0.5	-0.200743
25.641667	0.5	-0.207383
25.650000	0.5	-0.210313
25.658333	0.5	-0.209336
25.666667	0.5	-0.204649
25.675000	0.5	-0.200743
25.683333	0.5	-0.197618
25.691667	0.5	-0.194688
25.700000	0.5	-0.189805
25.708333	0.5	-0.182774
25.716667	0.5	-0.173985
25.725000	0.5	-0.166368
25.733333	0.5	-0.162071
25.741667	0.5	-0.163243
25.750000	0.5	-0.167930
25.758333	0.5	-0.170860
25.766667	0.5	-0.171250
25.775000	0.5	-0.171250
25.783333	0.5	-0.173203
25.791667	0.5	-0.179063
25.800000	0.5	-0.185899
25.808333	0.5	-0.191563
25.816667	0.5	-0.193711
25.825000	0.5	-0.193125
25.833333	0.5	-0.191758
25.841667	0.5	-0.190196
25.850000	0.5	-0.189805
25.858333	0.5	-0.190977
25.866667	0.5	-0.194883
25.875000	0.5	-0.201328
25.883333	0.5	-0.206602
25.891667	0.5	-0.208750
25.900000	0.5	-0.206211
25.908333	0.5	-0.203086
25.916667	0.5	-0.200157
25.925000	0.5	-0.196446
25.933333	0.5	-0.189610
25.941667	0.5	-0.180039
25.950000	0.5	-0.171836
25.958333	0.5	-0.167930
25.966667	0.5	-0.167539
25.975000	0.5	-0.166563
25.983333	0.5	-0.161680
25.991667	0.5	-0.155235
26.000000	0.5	-0.151328
26.008333	0.5	-0.152696
26.016667	0.5	-0.159141
26.025000	0.5	-0.168125
26.033333	0.5	-0.173985
26.041667	0.5	-0.174961
26.050000	0.5	-0.171641
26.058333	0.5	-0.167344
26.066667	0.5	-0.164805
26.075000	0.5	-0.168516
26.083333	0.5	-0.175352
26.091667	0.5	-0.182774
26.100000	0.5	-0.189610
26.108333	0.5	-0.196055
26.116667	0.5	-0.202305
26.125000	0.5	-0.206211
26.133333	0.5	-0.205430
26.141667	0.5	-0.200938
26.150000	0.5	-0.196250
26.158333	0.5	-0.194688
26.166667	0.5	-0.194688
26.175000	0.5	-0.193516
26.183333	0.5	-0.189414
26.191667	0.5	-0.182969
26.200000	0.5	-0.177110
26.208333	0.5	-0.173008
26.216667	0.5	-0.172422
26.225000	0.5	-0.175352
26.233333	0.5	-0.180039
26.241667	0.5	-0.184141
26.250000	0.5	-0.184922
26.258333	0.5	-0.182578
26.266667	0.5	-0.179453
26.275000	0.5	-0.176133
26.283333	0.5	-0.173594
26.291667	0.5	-0.173203
26.300000	0.5	-0.174375
26.308333	0.5	-0.176719
26.316667	0.5	-0.178868
26.325000	0.5	-0.179063
26.333333	0.5	-0.177500
26.341667	0.5	-0.174961
26.350000	0.5	-0.172422
26.358333	0.5	-0.170274
26.366667	0.5	-0.169297
26.375000	0.5	-0.169493
26.383333	0.5	-0.171641
26.391667	0.5	-0.174180
26.400000	0.5	-0.174766
26.408333	0.5	-0.171836
26.416667	0.5	-0.168125
26.425000	0.5	-0.166368
26.433333	0.5	-0.168125
26.441667	0.5	-0.171641
26.450000	0.5	-0.175547
26.458333	0.5	-0.177696
26.466667	0.5	-0.176524
26.475000	0.5	-0.172227
26.483333	0.5	-0.165977
26.491667	0.5	-0.160313
26.500000	0.5	-0.160899
26.508333	0.5	-0.164805
26.516667	0.5	-0.169883
26.525000	0.5	-0.172032
26.533333	0.5	-0.173008
26.541667	0.5	-0.174375
26.550000	0.5	-0.176914
26.558333	0.5	-0.179844
26.566667	0.5	-0.183164
26.575000	0.5	-0.186289
26.583333	0.5	-0.188438
26.591667	0.5	-0.188828
26.600000	0.5	-0.186875
26.608333	0.5	-0.183750
26.616667	0.5	-0.180235
26.625000	0.5	-0.177891
26.633333	0.5	-0.177305
26.641667	0.5	-0.179453
26.650000	0.5	-0.184336
26.658333	0.5	-0.187852
26.666667	0.5	-0.187461
26.675000	0.5	-0.181993
26.683333	0.5	-0.174766
26.691667	0.5	-0.169102
26.700000	0.5	-0.166172
26.708333	0.5	-0.164414
26.716667	0.5	-0.163243
26.725000	0.5	-0.163047
26.733333	0.5	-0.167149
26.741667	0.5	-0.173008
26.750000	0.5	-0.179844
26.758333	0.5	-0.184336
26.766667	0.5	-0.185899
26.775000	0.5	-0.184922
26.783333	0.5	-0.183164
26.791667	0.5	-0.180039
26.800000	0.5	-0.175157
26.808333	0.5	-0.170078
26.816667	0.5	-0.165782
26.825000	0.5	-0.165391
26.833333	0.5	-0.168711
26.841667	0.5	-0.171836
26.850000	0.5	-0.175157
26.858333	0.5	-0.179063
26.866667	0.5	-0.185118
26.875000	0.5	-0.191563
26.883333	0.5	-0.194297
26.891667	0.5	-0.191368
26.900000	0.5	-0.183555
26.908333	0.5	-0.175743
26.916667	0.5	-0.171836
26.925000	0.5	-0.172422
26.933333	0.5	-0.176133
26.941667	0.5	-0.181016
26.950000	0.5	-0.185899
26.958333	0.5	-0.190586
26.966667	0.5	-0.192930
26.975000	0.5	-0.193711
26.983333	0.5	-0.193711
26.991667	0.5	-0.195274
27.000000	0.5	-0.197422
27.008333	0.5	-0.199571
27.016667	0.5	-0.200938
27.025000	0.5	-0.199571
27.033333	0.5	-0.197227
27.041667	0.5	-0.192735
27.050000	0.5	-0.189024
27.058333	0.5	-0.185703
27.066667	0.5	-0.185899
27.075000	0.5	-0.187657
27.083333	0.5	-0.189610
27.091667	0.5	-0.190000
27.100000	0.5	-0.188047
27.108333	0.5	-0.185508
27.116667	0.5	-0.183946
27.125000	0.5	-0.183946
27.133333	0.5	-0.183555
27.141667	0.5	-0.182969
27.150000	0.5	-0.183164
27.158333	0.5	-0.185508
27.166667	0.5	-0.189219
27.175000	0.5	-0.190782
27.183333	0.5	-0.190000
27.191667	0.5	-0.187461
27.200000	0.5	-0.186875
27.208333	0.5	-0.188047
27.216667	0.5	-0.191172
27.225000	0.5	-0.194297
27.233333	0.5	-0.196836
27.241667	0.5	-0.197813
27.250000	0.5	-0.198008
27.258333	0.5	-0.195078
27.266667	0.5	-0.189024
27.275000	0.5	-0.182383
27.283333	0.5	-0.177500
27.291667	0.5	-0.176524
27.300000	0.5	-0.179258
27.308333	0.5	-0.182383
27.316667	0.5	-0.184141
27.325000	0.5	-0.185899
27.333333	0.5	-0.188828
27.341667	0.5	-0.193711
27.350000	0.5	-0.197813
27.358333	0.5	-0.199375
27.366667	0.5	-0.197422
27.375000	0.5	-0.192344
27.383333	0.5	-0.187071
27.391667	0.5	-0.184922
27.400000	0.5	-0.187461
27.408333	0.5	-0.194297
27.416667	0.5	-0.202696
27.425000	0.5	-0.206407
27.433333	0.5	-0.204258
27.441667	0.5	-0.195664
27.450000	0.5	-0.186289
27.458333	0.5	-0.180821
27.466667	0.5	-0.181211
27.475000	0.5	-0.184922
27.483333	0.5	-0.188438
27.491667	0.5	-0.188633
27.500000	0.5	-0.186875
27.508333	0.5	-0.184532
27.516667	0.5	-0.185313
27.525000	0.5	-0.187852
27.533333	0.5	-0.190782
27.541667	0.5	-0.193711
27.550000	0.5	-0.197032
27.558333	0.5	-0.201524
27.566667	0.5	-0.204453
27.575000	0.5	-0.203868
27.583333	0.5	-0.198985
27.591667	0.5	-0.191953
27.600000	0.5	-0.186680
27.608333	0.5	-0.185118
27.616667	0.5	-0.186094
27.625000	0.5	-0.186485
27.633333	0.5	-0.184141
27.641667	0.5	-0.180430
27.650000	0.5	-0.177110
27.658333	0.5	-0.175352
27.666667	0.5	-0.174766
27.675000	0.5	-0.174961
27.683333	0.5	-0.175157
27.691667	0.5	-0.174961
27.700000	0.5	-0.173008
27.708333	0.5	-0.168321
27.716667	0.5	-0.162852
27.725000	0.5	-0.162071
27.733333	0.5	-0.167539
27.741667	0.5	-0.175547
27.750000	0.5	-0.182969
27.758333	0.5	-0.185313
27.766667	0.5	-0.181797
27.775000	0.5	-0.174180
27.783333	0.5	-0.165000
27.791667	0.5	-0.158555
27.800000	0.5	-0.155821
27.808333	0.5	-0.156602
27.816667	0.5	-0.159922
27.825000	0.5	-0.163438
27.833333	0.5	-0.167539
27.841667	0.5	-0.169688
27.850000	0.5	-0.171446
27.858333	0.5	-0.174180
27.866667	0.5	-0.178086
27.875000	0.5	-0.183360
27.883333	0.5	-0.188047
27.891667	0.5	-0.190782
27.900000	0.5	-0.192539
27.908333	0.5	-0.193125
27.916667	0.5	-0.193711
27.925000	0.5	-0.192930
27.933333	0.5	-0.190391
27.941667	0.5	-0.187071
27.950000	0.5	-0.185899
27.958333	0.5	-0.187657
27.966667	0.5	-0.191172
27.975000	0.5	-0.192735
27.983333	0.5	-0.193321
27.991667	0.5	-0.191953
28.000000	0.5	-0.191172
28.008333	0.5	-0.191172
28.016667	0.5	-0.191758
28.025000	0.5	-0.192735
28.033333	0.5	-0.195664
28.041667	0.5	-0.200547
28.050000	0.5	-0.204258
28.058333	0.5	-0.202305
28.066667	0.5	-0.193125
28.075000	0.5	-0.179844
28.083333	0.5	-0.169493
28.091667	0.5	-0.167539
28.100000	0.5	-0.175938
28.108333	0.5	-0.189805
28.116667	0.5	-0.202110
28.125000	0.5	-0.209532
28.133333	0.5	-0.210313
28.141667	0.5	-0.209922
28.150000	0.5	-0.210118
28.158333	0.5	-0.209922
28.166667	0.5	-0.205430
28.175000	0.5	-0.197813
28.183333	0.5	-0.190196
28.191667	0.5	-0.186094
28.200000	0.5	-0.188828
28.208333	0.5	-0.196836
28.216667	0.5	-0.207969
28.225000	0.5	-0.216953
28.233333	0.5	-0.218711
28.241667	0.5	-0.211680
28.250000	0.5	-0.197227
28.258333	0.5	-0.184727
28.266667	0.5	-0.177696
28.275000	0.5	-0.179844
28.283333	0.5	-0.186094
28.291667	0.5	-0.193321
28.300000	0.5	-0.198594
28.308333	0.5	-0.201524
28.316667	0.5	-0.203672
28.325000	0.5	-0.203868
28.333333	0.5	-0.202305
28.341667	0.5	-0.198399
28.350000	0.5	-0.193125
28.358333	0.5	-0.188828
28.366667	0.5	-0.186094
28.375000	0.5	-0.184727
28.383333	0.5	-0.183555
28.391667	0.5	-0.182969
28.400000	0.5	-0.184727
28.408333	0.5	-0.189024
28.416667	0.5	-0.194883
28.425000	0.5	-0.200352
28.433333	0.5	-0.204453
28.441667	0.5	-0.207774
28.450000	0.5	-0.209922
28.458333	0.5	-0.208750
28.466667	0.5	-0.204453
28.475000	0.5	-0.198399
28.483333	0.5	-0.190977
28.491667	0.5	-0.183164
28.500000	0.5	-0.175547
28.508333	0.5	-0.170860
28.516667	0.5	-0.170274
28.525000	0.5	-0.173399
28.533333	0.5	-0.179649
28.541667	0.5	-0.186485
28.550000	0.5	-0.192344
28.558333	0.5	-0.195469
28.566667	0.5	-0.195469
28.575000	0.5	-0.193516
28.583333	0.5	-0.192735
28.591667	0.5	-0.193711
28.600000	0.5	-0.197422
28.608333	0.5	-0.200743
28.616667	0.5	-0.201914
28.625000	0.5	-0.200352
28.633333	0.5	-0.195274
28.641667	0.5	-0.189805
28.650000	0.5	-0.187071
28.658333	0.5	-0.188047
28.666667	0.5	-0.190000
28.675000	0.5	-0.188828
28.683333	0.5	-0.183750
28.691667	0.5	-0.178086
28.700000	0.5	-0.176133
28.708333	0.5	-0.179063
28.716667	0.5	-0.184336
28.725000	0.5	-0.187461
28.733333	0.5	-0.188633
28.741667	0.5	-0.187461
28.750000	0.5	-0.185508
28.758333	0.5	-0.182383
28.766667	0.5	-0.178672
28.775000	0.5	-0.178086
28.783333	0.5	-0.182578
28.791667	0.5	-0.192930
28.800000	0.5	-0.205625
28.808333	0.5	-0.216563
28.816667	0.5	-0.223594
28.825000	0.5	-0.227305
28.833333	0.5	-0.227891
28.841667	0.5	-0.225547
28.850000	0.5	-0.219493
28.858333	0.5	-0.211094
28.866667	0.5	-0.201328
28.875000	0.5	-0.195469
28.883333	0.5	-0.194493
28.891667	0.5	-0.196836
28.900000	0.5	-0.198203
28.908333	0.5	-0.194688
28.916667	0.5	-0.189805
28.925000	0.5	-0.186485
28.933333	0.5	-0.190000
28.941667	0.5	-0.198594
28.950000	0.5	-0.208164
28.958333	0.5	-0.212657
28.966667	0.5	-0.211485
28.975000	0.5	-0.206602
28.983333	0.5	-0.200547
28.991667	0.5	-0.196836
29.000000	0.5	-0.196641
29.008333	0.5	-0.196641
29.016667	0.5	-0.196250
29.025000	0.5	-0.193907
29.033333	0.5	-0.192344
29.041667	0.5	-0.196055
29.050000	0.5	-0.204453
29.058333	0.5	-0.211875
29.066667	0.5	-0.209532
29.075000	0.5	-0.197813
29.083333	0.5	-0.184532
29.091667	0.5	-0.176328
29.100000	0.5	-0.177110
29.108333	0.5	-0.184922
29.116667	0.5	-0.193516
29.125000	0.5	-0.198985
29.133333	0.5	-0.198985
29.141667	0.5	-0.194297
29.150000	0.5	-0.188828
29.158333	0.5	-0.184336
29.166667	0.5	-0.183164
29.175000	0.5	-0.184532
29.183333	0.5	-0.187461
29.191667	0.5	-0.188828
29.200000	0.5	-0.188633
29.208333	0.5	-0.187852
29.216667	0.5	-0.188243
29.225000	0.5	-0.190000
29.233333	0.5	-0.191368
29.241667	0.5	-0.191953
29.250000	0.5	-0.192149
29.258333	0.5	-0.192735
29.266667	0.5	-0.191953
29.275000	0.5	-0.187852
29.283333	0.5	-0.181407
29.291667	0.5	-0.176719
29.300000	0.5	-0.178086
29.308333	0.5	-0.183555
29.316667	0.5	-0.190000
29.325000	0.5	-0.192735
29.333333	0.5	-0.191172
29.341667	0.5	-0.189024
29.350000	0.5	-0.190196
29.358333	0.5	-0.196055
29.366667	0.5	-0.203086
29.375000	0.5	-0.209922
29.383333	0.5	-0.210313
29.391667	0.5	-0.206797
29.400000	0.5	-0.201328
29.408333	0.5	-0.195860
29.416667	0.5	-0.190782
29.425000	0.5	-0.186875
29.433333	0.5	-0.185899
29.441667	0.5	-0.187657
29.450000	0.5	-0.190586
29.458333	0.5	-0.192539
29.466667	0.5	-0.194297
29.475000	0.5	-0.195078
29.483333	0.5	-0.198008
29.491667	0.5	-0.201328
29.500000	0.5	-0.204649
29.508333	0.5	-0.207969
29.516667	0.5	-0.209336
29.525000	0.5	-0.210313
29.533333	0.5	-0.206993
29.541667	0.5	-0.199961
29.550000	0.5	-0.190000
29.558333	0.5	-0.180625
29.566667	0.5	-0.175743
29.575000	0.5	-0.175743
29.583333	0.5	-0.179258
29.591667	0.5	-0.184922
29.600000	0.5	-0.189219
29.608333	0.5	-0.191758
29.616667	0.5	-0.191953
29.625000	0.5	-0.192735
29.633333	0.5	-0.193711
29.641667	0.5	-0.195469
29.650000	0.5	-0.195664
29.658333	0.5	-0.195664
29.666667	0.5	-0.195664
29.675000	0.5	-0.197032
29.683333	0.5	-0.197618
29.691667	0.5	-0.197422
29.700000	0.5	-0.196641
29.708333	0.5	-0.197032
29.716667	0.5	-0.198203
29.725000	0.5	-0.199571
29.733333	0.5	-0.200157
29.741667	0.5	-0.200547
29.750000	0.5	-0.201133
29.758333	0.5	-0.202696
29.766667	0.5	-0.205821
29.775000	0.5	-0.210703
29.783333	0.5	-0.214414
29.791667	0.5	-0.215977
29.800000	0.5	-0.215196
29.808333	0.5	-0.213438
29.816667	0.5	-0.211094
29.825000	0.5	-0.207969
29.833333	0.5	-0.204063
29.841667	0.5	-0.200352
29.850000	0.5	-0.196250
29.858333	0.5	-0.193321
29.866667	0.5	-0.191953
29.875000	0.5	-0.190000
29.883333	0.5	-0.188047
29.891667	0.5	-0.185118
29.900000	0.5	-0.183750
29.908333	0.5	-0.184141
29.916667	0.5	-0.187071
29.925000	0.5	-0.191953
29.933333	0.5	-0.198985
29.941667	0.5	-0.207774
29.950000	0.5	-0.215196
29.958333	0.5	-0.216953
29.966667	0.5	-0.213828
29.975000	0.5	-0.206993
29.983333	0.5	-0.201133
29.991667	0.5	-0.198985
30.000000	0.5	-0.199571
30.008333	0.5	-0.199961
30.016667	0.5	-0.198789
30.025000	0.5	-0.197618
30.033333	0.5	-0.197618
30.041667	0.5	-0.199375
30.050000	0.5	-0.200547
30.058333	0.5	-0.199571
30.066667	0.5	-0.196836
30.075000	0.5	-0.194883
30.083333	0.5	-0.195664
30.091667	0.5	-0.198594
30.100000	0.5	-0.202500
30.108333	0.5	-0.206407
30.116667	0.5	-0.210313
30.125000	0.5	-0.211094
30.133333	0.5	-0.206602
30.141667	0.5	-0.198594
30.150000	0.5	-0.190586
30.158333	0.5	-0.187071
30.166667	0.5	-0.189024
30.175000	0.5	-0.193711
30.183333	0.5	-0.198399
30.191667	0.5	-0.202110
30.200000	0.5	-0.204649
30.208333	0.5	-0.203672
30.216667	0.5	-0.198008
30.225000	0.5	-0.189219
30.233333	0.5	-0.182188
30.241667	0.5	-0.181211
30.250000	0.5	-0.186680
30.258333	0.5	-0.195664
30.266667	0.5	-0.204258
30.275000	0.5	-0.209141
30.283333	0.5	-0.206993
30.291667	0.5	-0.202110
30.300000	0.5	-0.197422
30.308333	0.5	-0.194297
30.316667	0.5	-0.192735
30.325000	0.5	-0.193711
30.333333	0.5	-0.195860
30.341667	0.5	-0.198789
30.350000	0.5	-0.202110
30.358333	0.5	-0.205235
30.366667	0.5	-0.206407
30.375000	0.5	-0.205235
30.383333	0.5	-0.200547
30.391667	0.5	-0.194883
30.400000	0.5	-0.189219
30.408333	0.5	-0.186289
30.416667	0.5	-0.186680
30.425000	0.5	-0.189219
30.433333	0.5	-0.192735
30.441667	0.5	-0.196641
30.450000	0.5	-0.201524
30.458333	0.5	-0.206211
30.466667	0.5	-0.209141
30.475000	0.5	-0.207578
30.483333	0.5	-0.202305
30.491667	0.5	-0.197618
30.500000	0.5	-0.194883
30.508333	0.5	-0.196250
30.516667	0.5	-0.199571
30.525000	0.5	-0.204063
30.533333	0.5	-0.206016
30.541667	0.5	-0.206016
30.550000	0.5	-0.204258
30.558333	0.5	-0.202500
30.566667	0.5	-0.203477
30.575000	0.5	-0.203477
30.583333	0.5	-0.201524
30.591667	0.5	-0.196446
30.600000	0.5	-0.191953
30.608333	0.5	-0.190196
30.616667	0.5	-0.192930
30.625000	0.5	-0.198203
30.633333	0.5	-0.202500
30.641667	0.5	-0.207969
30.650000	0.5	-0.212266
30.658333	0.5	-0.214610
30.666667	0.5	-0.212266
30.675000	0.5	-0.204453
30.683333	0.5	-0.196250
30.691667	0.5	-0.191172
30.700000	0.5	-0.191563
30.708333	0.5	-0.195664
30.716667	0.5	-0.198789
30.725000	0.5	-0.198789
30.733333	0.5	-0.195860
30.741667	0.5	-0.193125
30.750000	0.5	-0.190391
30.758333	0.5	-0.186875
30.766667	0.5	-0.182578
30.775000	0.5	-0.180235
30.783333	0.5	-0.181993
30.791667	0.5	-0.187852
30.800000	0.5	-0.195274
30.808333	0.5	-0.200157
30.816667	0.5	-0.201719
30.825000	0.5	-0.201914
30.833333	0.5	-0.204063
30.841667	0.5	-0.207188
30.850000	0.5	-0.209922
30.858333	0.5	-0.210313
30.866667	0.5	-0.207969
30.875000	0.5	-0.205625
30.883333	0.5	-0.204453
30.891667	0.5	-0.205821
30.900000	0.5	-0.210118
30.908333	0.5	-0.212852
30.916667	0.5	-0.213828
30.925000	0.5	-0.210899
30.933333	0.5	-0.204649
30.941667	0.5	-0.200352
30.950000	0.5	-0.199571
30.958333	0.5	-0.201524
30.966667	0.5	-0.203086
30.975000	0.5	-0.201914
30.983333	0.5	-0.198789
30.991667	0.5	-0.196055
31.000000	0.5	-0.195664
31.008333	0.5	-0.197227
31.016667	0.5	-0.201719
31.025000	0.5	-0.208360
31.033333	0.5	-0.215196
31.041667	0.5	-0.217930
31.050000	0.5	-0.217344
31.058333	0.5	-0.213828
31.066667	0.5	-0.211485
31.075000	0.5	-0.212657
31.083333	0.5	-0.214414
31.091667	0.5	-0.215586
31.100000	0.5	-0.215000
31.108333	0.5	-0.214219
31.116667	0.5	-0.215391
31.125000	0.5	-0.217539
31.133333	0.5	-0.219102
31.141667	0.5	-0.218516
31.150000	0.5	-0.217344
31.158333	0.5	-0.217930
31.166667	0.5	-0.220274
31.175000	0.5	-0.222032
31.183333	0.5	-0.221641
31.191667	0.5	-0.219102
31.200000	0.5	-0.216758
31.208333	0.5	-0.215782
31.216667	0.5	-0.215000
31.225000	0.5	-0.213243
31.233333	0.5	-0.210118
31.241667	0.5	-0.206211
31.250000	0.5	-0.204258
31.258333	0.5	-0.202500
31.266667	0.5	-0.200157
31.275000	0.5	-0.195274
31.283333	0.5	-0.189024
31.291667	0.5	-0.184922
31.300000	0.5	-0.184727
31.308333	0.5	-0.189219
31.316667	0.5	-0.195860
31.325000	0.5	-0.202305
31.333333	0.5	-0.207578
31.341667	0.5	-0.208360
31.350000	0.5	-0.205430
31.358333	0.5	-0.203477
31.366667	0.5	-0.205625
31.375000	0.5	-0.212461
31.383333	0.5	-0.217344
31.391667	0.5	-0.216563
31.400000	0.5	-0.209727
31.408333	0.5	-0.202110
31.416667	0.5	-0.199766
31.425000	0.5	-0.202696
31.433333	0.5	-0.208555
31.441667	0.5	-0.211875
31.450000	0.5	-0.211485
31.458333	0.5	-0.207578
31.466667	0.5	-0.202500
31.475000	0.5	-0.198594
31.483333	0.5	-0.196055
31.491667	0.5	-0.196836
31.500000	0.5	-0.199180
31.508333	0.5	-0.204649
31.516667	0.5	-0.211680
31.525000	0.5	-0.215782
31.533333	0.5	-0.214219
31.541667	0.5	-0.205821
31.550000	0.5	-0.196836
31.558333	0.5	-0.190977
31.566667	0.5	-0.189024
31.575000	0.5	-0.190000
31.583333	0.5	-0.190782
31.591667	0.5	-0.191172
31.600000	0.5	-0.192344
31.608333	0.5	-0.194102
31.616667	0.5	-0.195664
31.625000	0.5	-0.198985
31.633333	0.5	-0.205625
31.641667	0.5	-0.214219
31.650000	0.5	-0.220664
31.658333	0.5	-0.221250
31.666667	0.5	-0.216953
31.675000	0.5	-0.212266
31.683333	0.5	-0.210703
31.691667	0.5	-0.212461
31.700000	0.5	-0.212657
31.708333	0.5	-0.208164
31.716667	0.5	-0.199961
31.725000	0.5	-0.192149
31.733333	0.5	-0.188047
31.741667	0.5	-0.190782
31.750000	0.5	-0.198789
31.758333	0.5	-0.210508
31.766667	0.5	-0.220274
31.775000	0.5	-0.226328
31.783333	0.5	-0.228672
31.791667	0.5	-0.228282
31.800000	0.5	-0.227696
31.808333	0.5	-0.227500
31.816667	0.5	-0.227891
31.825000	0.5	-0.227891
31.833333	0.5	-0.227110
31.841667	0.5	-0.224766
31.850000	0.5	-0.221446
31.858333	0.5	-0.218516
31.866667	0.5	-0.215196
31.875000	0.5	-0.211875
31.883333	0.5	-0.210313
31.891667	0.5	-0.212461
31.900000	0.5	-0.218321
31.908333	0.5	-0.225157
31.916667	0.5	-0.229258
31.925000	0.5	-0.228086
31.933333	0.5	-0.223789
31.941667	0.5	-0.219102
31.950000	0.5	-0.215977
31.958333	0.5	-0.215196
31.966667	0.5	-0.214024
31.975000	0.5	-0.212461
31.983333	0.5	-0.210508
31.991667	0.5	-0.210313
32.000000	0.5	-0.210313
32.008333	0.5	-0.208164
32.016667	0.5	-0.202500
32.025000	0.5	-0.196055
32.033333	0.5	-0.193125
32.041667	0.5	-0.196836
32.050000	0.5	-0.204649
32.058333	0.5	-0.212852
32.066667	0.5	-0.217539
32.075000	0.5	-0.219102
32.083333	0.5	-0.219102
32.091667	0.5	-0.218125
32.100000	0.5	-0.216368
32.108333	0.5	-0.216172
32.116667	0.5	-0.216172
32.125000	0.5	-0.215782
32.133333	0.5	-0.213438
32.141667	0.5	-0.210899
32.150000	0.5	-0.210118
32.158333	0.5	-0.213047
32.166667	0.5	-0.216953
32.175000	0.5	-0.217930
32.183333	0.5	-0.215586
32.191667	0.5	-0.210703
32.200000	0.5	-0.208360
32.208333	0.5	-0.208750
32.216667	0.5	-0.211094
32.225000	0.5	-0.214219
32.233333	0.5	-0.215977
32.241667	0.5	-0.217149
32.250000	0.5	-0.216563
32.258333	0.5	-0.216172
32.266667	0.5	-0.216563
32.275000	0.5	-0.218125
32.283333	0.5	-0.219102
32.291667	0.5	-0.216953
32.300000	0.5	-0.211485
32.308333	0.5	-0.204649
32.316667	0.5	-0.202500
32.325000	0.5	-0.204258
32.333333	0.5	-0.208946
32.341667	0.5	-0.212461
32.350000	0.5	-0.214805
32.358333	0.5	-0.215977
32.366667	0.5	-0.217930
32.375000	0.5	-0.220664
32.383333	0.5	-0.224375
32.391667	0.5	-0.227500
32.400000	0.5	-0.229453
32.408333	0.5	-0.231602
32.416667	0.5	-0.234922
32.425000	0.5	-0.238633
32.433333	0.5	-0.240391
32.441667	0.5	-0.238243
32.450000	0.5	-0.232969
32.458333	0.5	-0.227891
32.466667	0.5	-0.225352
32.475000	0.5	-0.224180
32.483333	0.5	-0.223203
32.491667	0.5	-0.221446
32.500000	0.5	-0.220469
32.508333	0.5	-0.222813
32.516667	0.5	-0.226719
32.525000	0.5	-0.228868
32.533333	0.5	-0.225938
32.541667	0.5	-0.220664
32.550000	0.5	-0.214414
32.558333	0.5	-0.208360
32.566667	0.5	-0.203282
32.575000	0.5	-0.199375
32.583333	0.5	-0.198203
32.591667	0.5	-0.200547
32.600000	0.5	-0.207383
32.608333	0.5	-0.215782
32.616667	0.5	-0.222618
32.625000	0.5	-0.226914
32.633333	0.5	-0.226914
32.641667	0.5	-0.222032
32.650000	0.5	-0.214610
32.658333	0.5	-0.208164
32.666667	0.5	-0.206407
32.675000	0.5	-0.211485
32.683333	0.5	-0.215391
32.691667	0.5	-0.215000
32.700000	0.5	-0.210703
32.708333	0.5	-0.209141
32.716667	0.5	-0.213243
32.725000	0.5	-0.221641
32.733333	0.5	-0.228672
32.741667	0.5	-0.230235
32.750000	0.5	-0.228086
32.758333	0.5	-0.225743
32.766667	0.5	-0.224375
32.775000	0.5	-0.222618
32.783333	0.5	-0.219883
32.791667	0.5	-0.216172
32.800000	0.5	-0.212657
32.808333	0.5	-0.209141
32.816667	0.5	-0.204844
32.825000	0.5	-0.200938
32.833333	0.5	-0.198789
32.841667	0.5	-0.198789
32.850000	0.5	-0.203086
32.858333	0.5	-0.211680
32.866667	0.5	-0.219883
32.875000	0.5	-0.226524
32.883333	0.5	-0.229453
32.891667	0.5	-0.229649
32.900000	0.5	-0.228868
32.908333	0.5	-0.230039
32.916667	0.5	-0.234336
32.925000	0.5	-0.239805
32.933333	0.5	-0.242149
32.941667	0.5	-0.238047
32.950000	0.5	-0.228282
32.958333	0.5	-0.217344
32.966667	0.5	-0.212461
32.975000	0.5	-0.216563
32.983333	0.5	-0.227500
32.991667	0.5	-0.237266
33.000000	0.5	-0.240391
33.008333	0.5	-0.235899
33.016667	0.5	-0.230235
33.025000	0.5	-0.226719
33.033333	0.5	-0.225547
33.041667	0.5	-0.224961
33.050000	0.5	-0.224961
33.058333	0.5	-0.224961
33.066667	0.5	-0.224375
33.075000	0.5	-0.221836
33.083333	0.5	-0.218321
33.091667	0.5	-0.216563
33.100000	0.5	-0.220664
33.108333	0.5	-0.230430
33.116667	0.5	-0.240977
33.125000	0.5	-0.248399
33.133333	0.5	-0.246055
33.141667	0.5	-0.234727
33.150000	0.5	-0.219493
33.158333	0.5	-0.207383
33.166667	0.5	-0.206211
33.175000	0.5	-0.214610
33.183333	0.5	-0.224961
33.191667	0.5	-0.231016
33.200000	0.5	-0.229258
33.208333	0.5	-0.222813
33.216667	0.5	-0.214805
33.225000	0.5	-0.207578
33.233333	0.5	-0.202891
33.241667	0.5	-0.200938
33.250000	0.5	-0.200547
33.258333	0.5	-0.199180
33.266667	0.5	-0.198399
33.275000	0.5	-0.199375
33.283333	0.5	-0.204844
33.291667	0.5	-0.213438
33.300000	0.5	-0.220664
33.308333	0.5	-0.225352
33.316667	0.5	-0.225743
33.325000	0.5	-0.224180
33.333333	0.5	-0.221446
33.341667	0.5	-0.221250
33.350000	0.5	-0.222813
33.358333	0.5	-0.224571
33.366667	0.5	-0.225352
33.375000	0.5	-0.222422
33.383333	0.5	-0.219297
33.391667	0.5	-0.218516
33.400000	0.5	-0.222032
33.408333	0.5	-0.228086
33.416667	0.5	-0.233360
33.425000	0.5	-0.235899
33.433333	0.5	-0.235508
33.441667	0.5	-0.235899
33.450000	0.5	-0.238438
33.458333	0.5	-0.242344
33.466667	0.5	-0.245274
33.475000	0.5	-0.243907
33.483333	0.5	-0.239219
33.491667	0.5	-0.231993
33.500000	0.5	-0.226328
33.508333	0.5	-0.223985
33.516667	0.5	-0.224375
33.525000	0.5	-0.225938
33.533333	0.5	-0.225743
33.541667	0.5	-0.223203
33.550000	0.5	-0.221446
33.558333	0.5	-0.221446
33.566667	0.5	-0.224375
33.575000	0.5	-0.228868
33.583333	0.5	-0.233555
33.591667	0.5	-0.236485
33.600000	0.5	-0.237071
33.608333	0.5	-0.234532
33.616667	0.5	-0.231211
33.625000	0.5	-0.228477
33.633333	0.5	-0.228868
33.641667	0.5	-0.232383
33.650000	0.5	-0.236094
33.658333	0.5	-0.236875
33.666667	0.5	-0.232383
33.675000	0.5	-0.225352
33.683333	0.5	-0.219688
33.691667	0.5	-0.217539
33.700000	0.5	-0.215977
33.708333	0.5	-0.214805
33.716667	0.5	-0.213438
33.725000	0.5	-0.215000
33.733333	0.5	-0.218516
33.741667	0.5	-0.221055
33.750000	0.5	-0.218907
33.758333	0.5	-0.214219
33.766667	0.5	-0.210703
33.775000	0.5	-0.213243
33.783333	0.5	-0.218711
33.791667	0.5	-0.222618
33.800000	0.5	-0.222227
33.808333	0.5	-0.218125
33.816667	0.5	-0.215196
33.825000	0.5	-0.216563
33.833333	0.5	-0.222618
33.841667	0.5	-0.229844
33.850000	0.5	-0.235703
33.858333	0.5	-0.238438
33.866667	0.5	-0.237071
33.875000	0.5	-0.231602
33.883333	0.5	-0.223008
33.891667	0.5	-0.214805
33.900000	0.5	-0.213047
33.908333	0.5	-0.219493
33.916667	0.5	-0.230821
33.925000	0.5	-0.239414
33.933333	0.5	-0.240977
33.941667	0.5	-0.238243
33.950000	0.5	-0.237071
33.958333	0.5	-0.240586
33.966667	0.5	-0.245078
33.975000	0.5	-0.245860
33.983333	0.5	-0.242149
33.991667	0.5	-0.237852
34.000000	0.5	-0.235703
34.008333	0.5	-0.235703
34.016667	0.5	-0.234532
34.025000	0.5	-0.231407
34.033333	0.5	-0.226914
34.041667	0.5	-0.222032
34.050000	0.5	-0.219493
34.058333	0.5	-0.220274
34.066667	0.5	-0.226328
34.075000	0.5	-0.234727
34.083333	0.5	-0.241563
34.091667	0.5	-0.244883
34.100000	0.5	-0.246055
34.108333	0.5	-0.248399
34.116667	0.5	-0.251133
34.125000	0.5	-0.253086
34.133333	0.5	-0.252891
34.141667	0.5	-0.251914
34.150000	0.5	-0.250547
34.158333	0.5	-0.250352
34.166667	0.5	-0.251133
34.175000	0.5	-0.253086
34.183333	0.5	-0.255235
34.191667	0.5	-0.253282
34.200000	0.5	-0.244493
34.208333	0.5	-0.231993
34.216667	0.5	-0.220469
34.225000	0.5	-0.213438
34.233333	0.5	-0.212266
34.241667	0.5	-0.215196
34.250000	0.5	-0.219102
34.258333	0.5	-0.222227
34.266667	0.5	-0.223203
34.275000	0.5	-0.222032
34.283333	0.5	-0.218125
34.291667	0.5	-0.212852
34.300000	0.5	-0.206797
34.308333	0.5	-0.201719
34.316667	0.5	-0.198399
34.325000	0.5	-0.198203
34.333333	0.5	-0.201133
34.341667	0.5	-0.208164
34.350000	0.5	-0.217149
34.358333	0.5	-0.226719
34.366667	0.5	-0.233946
34.375000	0.5	-0.238243
34.383333	0.5	-0.238438
34.391667	0.5	-0.234727
34.400000	0.5	-0.229258
34.408333	0.5	-0.222618
34.416667	0.5	-0.217539
34.425000	0.5	-0.216368
34.433333	0.5	-0.220078
34.441667	0.5	-0.224961
34.450000	0.5	-0.227500
34.458333	0.5	-0.223594
34.466667	0.5	-0.216172
34.475000	0.5	-0.212266
34.483333	0.5	-0.217539
34.491667	0.5	-0.232188
34.500000	0.5	-0.251328
34.508333	0.5	-0.266368
34.516667	0.5	-0.270664
34.525000	0.5	-0.264805
34.533333	0.5	-0.251914
34.541667	0.5	-0.237461
34.550000	0.5	-0.227500
34.558333	0.5	-0.221641
34.566667	0.5	-0.219102
34.575000	0.5	-0.219297
34.583333	0.5	-0.221836
34.591667	0.5	-0.226914
34.600000	0.5	-0.231602
34.608333	0.5	-0.234336
34.616667	0.5	-0.235703
34.625000	0.5	-0.235703
34.633333	0.5	-0.235703
34.641667	0.5	-0.235118
34.650000	0.5	-0.236289
34.658333	0.5	-0.239219
34.666667	0.5	-0.242735
34.675000	0.5	-0.245469
34.683333	0.5	-0.245664
34.691667	0.5	-0.243516
34.700000	0.5	-0.240196
34.708333	0.5	-0.238633
34.716667	0.5	-0.239024
34.725000	0.5	-0.239805
34.733333	0.5	-0.238438
34.741667	0.5	-0.231993
34.750000	0.5	-0.221836
34.758333	0.5	-0.211094
34.766667	0.5	-0.203868
34.775000	0.5	-0.203672
34.783333	0.5	-0.209141
34.791667	0.5	-0.213633
34.800000	0.5	-0.216563
34.808333	0.5	-0.217149
34.816667	0.5	-0.216953
34.825000	0.5	-0.217539
34.833333	0.5	-0.218516
34.841667	0.5	-0.220860
34.850000	0.5	-0.223594
34.858333	0.5	-0.226328
34.866667	0.5	-0.226719
34.875000	0.5	-0.225157
34.883333	0.5	-0.222813
34.891667	0.5	-0.222032
34.900000	0.5	-0.223203
34.908333	0.5	-0.226328
34.916667	0.5	-0.230821
34.925000	0.5	-0.235313
34.933333	0.5	-0.237461
34.941667	0.5	-0.236485
34.950000	0.5	-0.231797
34.958333	0.5	-0.225352
34.966667	0.5	-0.219102
34.975000	0.5	-0.215391
34.983333	0.5	-0.215391
34.991667	0.5	-0.219297
35.000000	0.5	-0.225547
35.008333	0.5	-0.232383
35.016667	0.5	-0.236289
35.025000	0.5	-0.240196
35.033333	0.5	-0.245664
35.041667	0.5	-0.253086
35.050000	0.5	-0.257188
35.058333	0.5	-0.256016
35.066667	0.5	-0.248789
35.075000	0.5	-0.240391
35.083333	0.5	-0.234922
35.091667	0.5	-0.231797
35.100000	0.5	-0.228477
35.108333	0.5	-0.225157
35.116667	0.5	-0.224571
35.125000	0.5	-0.229258
35.133333	0.5	-0.238633
35.141667	0.5	-0.247422
35.150000	0.5	-0.249180
35.158333	0.5	-0.240782
35.166667	0.5	-0.229063
35.175000	0.5	-0.220469
35.183333	0.5	-0.219688
35.191667	0.5	-0.225547
35.200000	0.5	-0.233555
35.208333	0.5	-0.240391
35.216667	0.5	-0.243711
35.225000	0.5	-0.243321
35.233333	0.5	-0.240391
35.241667	0.5	-0.238438
35.250000	0.5	-0.238438
35.258333	0.5	-0.241563
35.266667	0.5	-0.245664
35.275000	0.5	-0.247422
35.283333	0.5	-0.247032
35.291667	0.5	-0.246446
35.300000	0.5	-0.246641
35.308333	0.5	-0.248985
35.316667	0.5	-0.249375
35.325000	0.5	-0.247618
35.333333	0.5	-0.243321
35.341667	0.5	-0.237071
35.350000	0.5	-0.229258
35.358333	0.5	-0.221836
35.366667	0.5	-0.217344
35.375000	0.5	-0.217539
35.383333	0.5	-0.221055
35.391667	0.5	-0.225547
35.400000	0.5	-0.229844
35.408333	0.5	-0.233750
35.416667	0.5	-0.237071
35.425000	0.5	-0.238438
35.433333	0.5	-0.237266
35.441667	0.5	-0.235118
35.450000	0.5	-0.233750
35.458333	0.5	-0.233750
35.466667	0.5	-0.233164
35.475000	0.5	-0.229453
35.483333	0.5	-0.224375
35.491667	0.5	-0.220860
35.500000	0.5	-0.221446
35.508333	0.5	-0.225352
35.516667	0.5	-0.230821
35.525000	0.5	-0.234141
35.533333	0.5	-0.234336
35.541667	0.5	-0.232188
35.550000	0.5	-0.231993
35.558333	0.5	-0.236485
35.566667	0.5	-0.245274
35.575000	0.5	-0.252891
35.583333	0.5	-0.253282
35.591667	0.5	-0.247032
35.600000	0.5	-0.240000
35.608333	0.5	-0.237657
35.616667	0.5	-0.238828
35.625000	0.5	-0.241172
35.633333	0.5	-0.240977
35.641667	0.5	-0.240000
35.650000	0.5	-0.239219
35.658333	0.5	-0.239219
35.666667	0.5	-0.239024
35.675000	0.5	-0.237071
35.683333	0.5	-0.235703
35.691667	0.5	-0.235313
35.700000	0.5	-0.237852
35.708333	0.5	-0.241953
35.716667	0.5	-0.244493
35.725000	0.5	-0.243711
35.733333	0.5	-0.238243
35.741667	0.5	-0.231407
35.750000	0.5	-0.223594
35.758333	0.5	-0.216172
35.766667	0.5	-0.208360
35.775000	0.5	-0.203282
35.783333	0.5	-0.207383
35.791667	0.5	-0.219102
35.800000	0.5	-0.233946
35.808333	0.5	-0.245664
35.816667	0.5	-0.250352
35.825000	0.5	-0.247227
35.833333	0.5	-0.241563
35.841667	0.5	-0.236680
35.850000	0.5	-0.232383
35.858333	0.5	-0.227891
35.866667	0.5	-0.223594
35.875000	0.5	-0.219493
35.883333	0.5	-0.218125
35.891667	0.5	-0.221250
35.900000	0.5	-0.228477
35.908333	0.5	-0.234727
35.916667	0.5	-0.235508
35.925000	0.5	-0.230039
35.933333	0.5	-0.222227
35.941667	0.5	-0.218321
35.950000	0.5	-0.220274
35.958333	0.5	-0.227500
35.966667	0.5	-0.236094
35.975000	0.5	-0.243907
35.983333	0.5	-0.251328
35.991667	0.5	-0.253868
36.000000	0.5	-0.251914
36.008333	0.5	-0.244297
36.016667	0.5	-0.233164
36.025000	0.5	-0.222618
36.033333	0.5	-0.215196
36.041667	0.5	-0.213633
36.050000	0.5	-0.217539
36.058333	0.5	-0.223594
36.066667	0.5	-0.228672
36.075000	0.5	-0.231016
36.083333	0.5	-0.230821
36.091667	0.5	-0.229453
36.100000	0.5	-0.226914
36.108333	0.5	-0.224180
36.116667	0.5	-0.223203
36.125000	0.5	-0.224375
36.133333	0.5	-0.224961
36.141667	0.5	-0.222032
36.150000	0.5	-0.213243
36.158333	0.5	-0.201914
36.166667	0.5	-0.194493
36.175000	0.5	-0.193907
36.183333	0.5	-0.199180
36.191667	0.5	-0.207578
36.200000	0.5	-0.215000
36.208333	0.5	-0.221055
36.216667	0.5	-0.227110
36.225000	0.5	-0.233946
36.233333	0.5	-0.240586
36.241667	0.5	-0.244102
36.250000	0.5	-0.243711
36.258333	0.5	-0.239610
36.266667	0.5	-0.234727
36.275000	0.5	-0.229844
36.283333	0.5	-0.227110
36.291667	0.5	-0.227305
36.300000	0.5	-0.231016
36.308333	0.5	-0.237071
36.316667	0.5	-0.242149
36.325000	0.5	-0.242930
36.333333	0.5	-0.240000
36.341667	0.5	-0.233555
36.350000	0.5	-0.225938
36.358333	0.5	-0.218516
36.366667	0.5	-0.213633
36.375000	0.5	-0.212461
36.383333	0.5	-0.215391
36.391667	0.5	-0.220078
36.400000	0.5	-0.224375
36.408333	0.5	-0.227500
36.416667	0.5	-0.229063
36.425000	0.5	-0.230039
36.433333	0.5	-0.231211
36.441667	0.5	-0.233750
36.450000	0.5	-0.237071
36.458333	0.5	-0.241953
36.466667	0.5	-0.245078
36.475000	0.5	-0.246055
36.483333	0.5	-0.243516
36.491667	0.5	-0.238828
36.500000	0.5	-0.234141
36.508333	0.5	-0.231407
36.516667	0.5	-0.230235
36.525000	0.5	-0.229063
36.533333	0.5	-0.227305
36.541667	0.5	-0.226524
36.550000	0.5	-0.228477
36.558333	0.5	-0.233360
36.566667	0.5	-0.238243
36.575000	0.5	-0.241368
36.583333	0.5	-0.243321
36.591667	0.5	-0.245078
36.600000	0.5	-0.245274
36.608333	0.5	-0.243125
36.616667	0.5	-0.238438
36.625000	0.5	-0.235118
36.633333	0.5	-0.235899
36.641667	0.5	-0.240586
36.650000	0.5	-0.246641
36.658333	0.5	-0.250938
36.666667	0.5	-0.249766
36.675000	0.5	-0.244102
36.683333	0.5	-0.238047
36.691667	0.5	-0.234727
36.700000	0.5	-0.235313
36.708333	0.5	-0.238243
36.716667	0.5	-0.240391
36.725000	0.5	-0.240196
36.733333	0.5	-0.238243
36.741667	0.5	-0.235703
36.750000	0.5	-0.233946
36.758333	0.5	-0.232188
36.766667	0.5	-0.231016
36.775000	0.5	-0.230821
36.783333	0.5	-0.231993
36.791667	0.5	-0.234727
36.800000	0.5	-0.238243
36.808333	0.5	-0.241368
36.816667	0.5	-0.242539
36.825000	0.5	-0.240977
36.833333	0.5	-0.238438
36.841667	0.5	-0.236680
36.850000	0.5	-0.235508
36.858333	0.5	-0.233555
36.866667	0.5	-0.229649
36.875000	0.5	-0.227305
36.883333	0.5	-0.228477
36.891667	0.5	-0.232383
36.900000	0.5	-0.235313
36.908333	0.5	-0.235313
36.916667	0.5	-0.232578
36.925000	0.5	-0.229453
36.933333	0.5	-0.229258
36.941667	0.5	-0.231797
36.950000	0.5	-0.236094
36.958333	0.5	-0.238243
36.966667	0.5	-0.237657
36.975000	0.5	-0.235899
36.983333	0.5	-0.234727
36.991667	0.5	-0.235508
37.000000	0.5	-0.235508
37.008333	0.5	-0.232774
37.016667	0.5	-0.228282
37.025000	0.5	-0.226914
37.033333	0.5	-0.229844
37.041667	0.5	-0.234727
37.050000	0.5	-0.237266
37.058333	0.5	-0.234336
37.066667	0.5	-0.229258
37.075000	0.5	-0.228086
37.083333	0.5	-0.232578
37.091667	0.5	-0.240586
37.100000	0.5	-0.247227
37.108333	0.5	-0.249180
37.116667	0.5	-0.246055
37.125000	0.5	-0.242735
37.133333	0.5	-0.240000
37.141667	0.5	-0.238047
37.150000	0.5	-0.236094
37.158333	0.5	-0.232969
37.166667	0.5	-0.231602
37.175000	0.5	-0.231016
37.183333	0.5	-0.232383
37.191667	0.5	-0.233946
37.200000	0.5	-0.235899
37.208333	0.5	-0.238828
37.216667	0.5	-0.242149
37.225000	0.5	-0.244688
37.233333	0.5	-0.246055
37.241667	0.5	-0.246641
37.250000	0.5	-0.248789
37.258333	0.5	-0.251914
37.266667	0.5	-0.253672
37.275000	0.5	-0.252696
37.283333	0.5	-0.249180
37.291667	0.5	-0.245664
37.300000	0.5	-0.245664
37.308333	0.5	-0.247422
37.316667	0.5	-0.250547
37.325000	0.5	-0.252696
37.333333	0.5	-0.254649
37.341667	0.5	-0.256797
37.350000	0.5	-0.258164
37.358333	0.5	-0.258750
37.366667	0.5	-0.257774
37.375000	0.5	-0.255821
37.383333	0.5	-0.253086
37.391667	0.5	-0.250938
37.400000	0.5	-0.250352
37.408333	0.5	-0.248008
37.416667	0.5	-0.245469
37.425000	0.5	-0.242930
37.433333	0.5	-0.242735
37.441667	0.5	-0.244493
37.450000	0.5	-0.246250
37.458333	0.5	-0.244297
37.466667	0.5	-0.239610
37.475000	0.5	-0.235118
37.483333	0.5	-0.233750
37.491667	0.5	-0.234727
37.500000	0.5	-0.238438
37.508333	0.5	-0.242539
37.516667	0.5	-0.247618
37.525000	0.5	-0.251524
37.533333	0.5	-0.253282
37.541667	0.5	-0.253282
37.550000	0.5	-0.252696
37.558333	0.5	-0.252500
37.566667	0.5	-0.252110
37.575000	0.5	-0.250938
37.583333	0.5	-0.249571
37.591667	0.5	-0.247813
37.600000	0.5	-0.245274
37.608333	0.5	-0.239805
37.616667	0.5	-0.230039
37.625000	0.5	-0.219493
37.633333	0.5	-0.213633
37.641667	0.5	-0.214414
37.650000	0.5	-0.220469
37.658333	0.5	-0.226719
37.666667	0.5	-0.231211
37.675000	0.5	-0.232774
37.683333	0.5	-0.234141
37.691667	0.5	-0.235703
37.700000	0.5	-0.238047
37.708333	0.5	-0.240391
37.716667	0.5	-0.240586
37.725000	0.5	-0.240196
37.733333	0.5	-0.238047
37.741667	0.5	-0.235313
37.750000	0.5	-0.231602
37.758333	0.5	-0.231016
37.766667	0.5	-0.235118
37.775000	0.5	-0.243516
37.783333	0.5	-0.253868
37.791667	0.5	-0.261485
37.800000	0.5	-0.266953
37.808333	0.5	-0.269493
37.816667	0.5	-0.268516
37.825000	0.5	-0.264414
37.833333	0.5	-0.258555
37.841667	0.5	-0.253282
37.850000	0.5	-0.249180
37.858333	0.5	-0.245860
37.866667	0.5	-0.244493
37.875000	0.5	-0.243125
37.883333	0.5	-0.241758
37.891667	0.5	-0.239024
37.900000	0.5	-0.235703
37.908333	0.5	-0.233555
37.916667	0.5	-0.232188
37.925000	0.5	-0.232188
37.933333	0.5	-0.234141
37.941667	0.5	-0.239414
37.950000	0.5	-0.244297
37.958333	0.5	-0.245469
37.966667	0.5	-0.242344
37.975000	0.5	-0.236680
37.983333	0.5	-0.232774
37.991667	0.5	-0.231016
38.000000	0.5	-0.230821
38.008333	0.5	-0.231993
38.016667	0.5	-0.233946
38.025000	0.5	-0.238633
38.033333	0.5	-0.244297
38.041667	0.5	-0.249766
38.050000	0.5	-0.251719
38.058333	0.5	-0.249961
38.066667	0.5	-0.244493
38.075000	0.5	-0.237657
38.083333	0.5	-0.231797
38.091667	0.5	-0.229844
38.100000	0.5	-0.232774
38.108333	0.5	-0.239414
38.116667	0.5	-0.244493
38.125000	0.5	-0.245274
38.133333	0.5	-0.241563
38.141667	0.5	-0.236680
38.150000	0.5	-0.232774
38.158333	0.5	-0.230235
38.166667	0.5	-0.228477
38.175000	0.5	-0.226133
38.183333	0.5	-0.225743
38.191667	0.5	-0.226719
38.200000	0.5	-0.228477
38.208333	0.5	-0.228868
38.216667	0.5	-0.229258
38.225000	0.5	-0.230625
38.233333	0.5	-0.232383
38.241667	0.5	-0.234727
38.250000	0.5	-0.236875
38.258333	0.5	-0.238438
38.266667	0.5	-0.238633
38.275000	0.5	-0.238047
38.283333	0.5	-0.236094
38.291667	0.5	-0.235313
38.300000	0.5	-0.236875
38.308333	0.5	-0.239219
38.316667	0.5	-0.241368
38.325000	0.5	-0.241758
38.333333	0.5	-0.241953
38.341667	0.5	-0.240977
38.350000	0.5	-0.240586
38.358333	0.5	-0.241368
38.366667	0.5	-0.245274
38.375000	0.5	-0.252696
38.383333	0.5	-0.259141
38.391667	0.5	-0.262657
38.400000	0.5	-0.261875
38.408333	0.5	-0.259336
38.416667	0.5	-0.255821
38.425000	0.5	-0.252891
38.433333	0.5	-0.248594
38.441667	0.5	-0.244297
38.450000	0.5	-0.241172
38.458333	0.5	-0.237657
38.466667	0.5	-0.233555
38.475000	0.5	-0.228868
38.483333	0.5	-0.225157
38.491667	0.5	-0.223985
38.500000	0.5	-0.224375
38.508333	0.5	-0.225743
38.516667	0.5	-0.227500
38.525000	0.5	-0.229258
38.533333	0.5	-0.230625
38.541667	0.5	-0.230430
38.550000	0.5	-0.229844
38.558333	0.5	-0.230039
38.566667	0.5	-0.232578
38.575000	0.5	-0.236094
38.583333	0.5	-0.240196
38.591667	0.5	-0.242344
38.600000	0.5	-0.241758
38.608333	0.5	-0.239805
38.616667	0.5	-0.238047
38.625000	0.5	-0.239805
38.633333	0.5	-0.245078
38.641667	0.5	-0.252305
38.650000	0.5	-0.256797
38.658333	0.5	-0.259727
38.666667	0.5	-0.260703
38.675000	0.5	-0.260703
38.683333	0.5	-0.257969
38.691667	0.5	-0.253282
38.700000	0.5	-0.248399
38.708333	0.5	-0.247422
38.716667	0.5	-0.250547
38.725000	0.5	-0.252696
38.733333	0.5	-0.253086
38.741667	0.5	-0.250938
38.750000	0.5	-0.249571
38.758333	0.5	-0.250938
38.766667	0.5	-0.254844
38.775000	0.5	-0.257774
38.783333	0.5	-0.257969
38.791667	0.5	-0.255235
38.800000	0.5	-0.249180
38.808333	0.5	-0.242539
38.816667	0.5	-0.236680
38.825000	0.5	-0.231993
38.833333	0.5	-0.230430
38.841667	0.5	-0.232578
38.850000	0.5	-0.238828
38.858333	0.5	-0.247422
38.866667	0.5	-0.255625
38.875000	0.5	-0.259336
38.883333	0.5	-0.259336
38.891667	0.5	-0.256016
38.900000	0.5	-0.252305
38.908333	0.5	-0.249571
38.916667	0.5	-0.248985
38.925000	0.5	-0.250938
38.933333	0.5	-0.253672
38.941667	0.5	-0.255039
38.950000	0.5	-0.251719
38.958333	0.5	-0.242344
38.966667	0.5	-0.231016
38.975000	0.5	-0.223008
38.983333	0.5	-0.220469
38.991667	0.5	-0.223985
39.000000	0.5	-0.227500
39.008333	0.5	-0.228086
39.016667	0.5	-0.225743
39.025000	0.5	-0.225743
39.033333	0.5	-0.230235
39.041667	0.5	-0.237852
39.050000	0.5	-0.243125
39.058333	0.5	-0.243125
39.066667	0.5	-0.240391
39.075000	0.5	-0.238243
39.083333	0.5	-0.239219
39.091667	0.5	-0.240977
39.100000	0.5	-0.240977
39.108333	0.5	-0.240000
39.116667	0.5	-0.239610
39.125000	0.5	-0.240196
39.133333	0.5	-0.241563
39.141667	0.5	-0.241563
39.150000	0.5	-0.241563
39.158333	0.5	-0.243321
39.166667	0.5	-0.247032
39.175000	0.5	-0.252305
39.183333	0.5	-0.257578
39.191667	0.5	-0.262071
39.200000	0.5	-0.265000
39.208333	0.5	-0.264219
39.216667	0.5	-0.259727
39.225000	0.5	-0.252305
39.233333	0.5	-0.244102
39.241667	0.5	-0.238828
39.250000	0.5	-0.235313
39.258333	0.5	-0.233750
39.266667	0.5	-0.232774
39.275000	0.5	-0.233360
39.283333	0.5	-0.234532
39.291667	0.5	-0.235899
39.300000	0.5	-0.237461
39.308333	0.5	-0.240782
39.316667	0.5	-0.247618
39.325000	0.5	-0.256797
39.333333	0.5	-0.262852
39.341667	0.5	-0.262852
39.350000	0.5	-0.256797
39.358333	0.5	-0.247422
39.366667	0.5	-0.241368
39.375000	0.5	-0.241172
39.383333	0.5	-0.244493
39.391667	0.5	-0.246641
39.400000	0.5	-0.246446
39.408333	0.5	-0.244688
39.416667	0.5	-0.243125
39.425000	0.5	-0.243516
39.433333	0.5	-0.244688
39.441667	0.5	-0.245860
39.450000	0.5	-0.244297
39.458333	0.5	-0.239610
39.466667	0.5	-0.232969
39.475000	0.5	-0.225938
39.483333	0.5	-0.220469
39.491667	0.5	-0.216368
39.500000	0.5	-0.213243
39.508333	0.5	-0.211289
39.516667	0.5	-0.213438
39.525000	0.5	-0.220469
39.533333	0.5	-0.231407
39.541667	0.5	-0.242539
39.550000	0.5	-0.249571
39.558333	0.5	-0.249571
39.566667	0.5	-0.242735
39.575000	0.5	-0.236094
39.583333	0.5	-0.232774
39.591667	0.5	-0.233164
39.600000	0.5	-0.234532
39.608333	0.5	-0.235313
39.616667	0.5	-0.234336
39.625000	0.5	-0.233750
39.633333	0.5	-0.234336
39.641667	0.5	-0.236875
39.650000	0.5	-0.240977
39.658333	0.5	-0.243711
39.666667	0.5	-0.242735
39.675000	0.5	-0.237852
39.683333	0.5	-0.232188
39.691667	0.5	-0.231016
39.700000	0.5	-0.235313
39.708333	0.5	-0.244688
39.716667	0.5	-0.254258
39.725000	0.5	-0.260703
39.733333	0.5	-0.261680
39.741667	0.5	-0.256993
39.750000	0.5	-0.247813
39.758333	0.5	-0.237657
39.766667	0.5	-0.230039
39.775000	0.5	-0.226914
39.783333	0.5	-0.227110
39.791667	0.5	-0.227891
39.800000	0.5	-0.227500
39.808333	0.5	-0.226914
39.816667	0.5	-0.227696
39.825000	0.5	-0.230821
39.833333	0.5	-0.237461
39.841667	0.5	-0.245664
39.850000	0.5	-0.254063
39.858333	0.5	-0.257774
39.866667	0.5	-0.256211
39.875000	0.5	-0.252305
39.883333	0.5	-0.248203
39.891667	0.5	-0.245274
39.900000	0.5	-0.241953
39.908333	0.5	-0.238047
39.916667	0.5	-0.235899
39.925000	0.5	-0.237657
39.933333	0.5	-0.241368
39.941667	0.5	-0.244102
39.950000	0.5	-0.245078
39.958333	0.5	-0.245469
39.966667	0.5	-0.245469
39.975000	0.5	-0.245078
39.983333	0.5	-0.243321
39.991667	0.5	-0.243711
40.000000	0.5	-0.248399
40.008333	0.5	-0.258164
40.016667	0.5	-0.267735
40.025000	0.5	-0.272227
40.033333	0.5	-0.269688
40.041667	0.5	-0.262071
40.050000	0.5	-0.253868
40.058333	0.5	-0.248203
40.066667	0.5	-0.245469
40.075000	0.5	-0.243321
40.083333	0.5	-0.240586
40.091667	0.5	-0.238047
40.100000	0.5	-0.238047
40.108333	0.5	-0.240391
40.116667	0.5	-0.243711
40.125000	0.5	-0.247227
40.133333	0.5	-0.251133
40.141667	0.5	-0.253477
40.150000	0.5	-0.253282
40.158333	0.5	-0.249375
40.166667	0.5	-0.243516
40.175000	0.5	-0.238633
40.183333	0.5	-0.235118
40.191667	0.5	-0.232969
40.200000	0.5	-0.232578
40.208333	0.5	-0.235118
40.216667	0.5	-0.238633
40.225000	0.5	-0.239024
40.233333	0.5	-0.233555
40.241667	0.5	-0.223985
40.250000	0.5	-0.216172
40.258333	0.5	-0.214414
40.266667	0.5	-0.218321
40.275000	0.5	-0.225938
40.283333	0.5	-0.233164
40.291667	0.5	-0.238633
40.300000	0.5	-0.242344
40.308333	0.5	-0.242735
40.316667	0.5	-0.239414
40.325000	0.5	-0.234922
40.333333	0.5	-0.232774
40.341667	0.5	-0.234922
40.350000	0.5	-0.240391
40.358333	0.5	-0.246055
40.366667	0.5	-0.250547
40.375000	0.5	-0.250743
40.383333	0.5	-0.247813
40.391667	0.5	-0.242149
40.400000	0.5	-0.234141
40.408333	0.5	-0.225938
40.416667	0.5	-0.220664
40.425000	0.5	-0.220664
40.433333	0.5	-0.226133
40.441667	0.5	-0.235703
40.450000	0.5	-0.247618
40.458333	0.5	-0.256993
40.466667	0.5	-0.259922
40.475000	0.5	-0.256211
40.483333	0.5	-0.250352
40.491667	0.5	-0.246641
40.500000	0.5	-0.247032
40.508333	0.5	-0.247422
40.516667	0.5	-0.244688
40.525000	0.5	-0.241563
40.533333	0.5	-0.239024
40.541667	0.5	-0.240000
40.550000	0.5	-0.241758
40.558333	0.5	-0.242539
40.566667	0.5	-0.242149
40.575000	0.5	-0.240782
40.583333	0.5	-0.239414
40.591667	0.5	-0.237266
40.600000	0.5	-0.234727
40.608333	0.5	-0.231797
40.616667	0.5	-0.231211
40.625000	0.5	-0.234727
40.633333	0.5	-0.240196
40.641667	0.5	-0.245274
40.650000	0.5	-0.246641
40.658333	0.5	-0.245664
40.666667	0.5	-0.243125
40.675000	0.5	-0.240586
40.683333	0.5	-0.239610
40.691667	0.5	-0.239805
40.700000	0.5	-0.241563
40.708333	0.5	-0.243321
40.716667	0.5	-0.243907
40.725000	0.5	-0.243711
40.733333	0.5	-0.243321
40.741667	0.5	-0.242539
40.750000	0.5	-0.242539
40.758333	0.5	-0.242930
40.766667	0.5	-0.244883
40.775000	0.5	-0.248985
40.783333	0.5	-0.253672
40.791667	0.5	-0.256016
40.800000	0.5	-0.256016
40.808333	0.5	-0.253477
40.816667	0.5	-0.250352
40.825000	0.5	-0.249375
40.833333	0.5	-0.251328
40.841667	0.5	-0.253477
40.850000	0.5	-0.251914
40.858333	0.5	-0.248008
40.866667	0.5	-0.244883
40.875000	0.5	-0.245860
40.883333	0.5	-0.250352
40.891667	0.5	-0.252891
40.900000	0.5	-0.252500
40.908333	0.5	-0.247813
40.916667	0.5	-0.242539
40.925000	0.5	-0.237266
40.933333	0.5	-0.234141
40.941667	0.5	-0.235313
40.950000	0.5	-0.239610
40.958333	0.5	-0.245274
40.966667	0.5	-0.247422
40.975000	0.5	-0.244493
40.983333	0.5	-0.237266
40.991667	0.5	-0.229063
41.000000	0.5	-0.222032
41.008333	0.5	-0.217735
41.016667	0.5	-0.213828
41.025000	0.5	-0.210508
41.033333	0.5	-0.211485
41.041667	0.5	-0.218125
41.050000	0.5	-0.229844
41.058333	0.5	-0.240391
41.066667	0.5	-0.245274
41.075000	0.5	-0.244102
41.083333	0.5	-0.241172
41.091667	0.5	-0.239024
41.100000	0.5	-0.237852
41.108333	0.5	-0.236289
41.116667	0.5	-0.235703
41.125000	0.5	-0.237266
41.133333	0.5	-0.240782
41.141667	0.5	-0.241172
41.150000	0.5	-0.236875
41.158333	0.5	-0.228672
41.166667	0.5	-0.221641
41.175000	0.5	-0.218907
41.183333	0.5	-0.222032
41.191667	0.5	-0.227891
41.200000	0.5	-0.233555
41.208333	0.5	-0.236485
41.216667	0.5	-0.234922
41.225000	0.5	-0.231993
41.233333	0.5	-0.231016
41.241667	0.5	-0.235118
41.250000	0.5	-0.243516
41.258333	0.5	-0.254844
41.266667	0.5	-0.261875
41.275000	0.5	-0.265196
41.283333	0.5	-0.264414
41.291667	0.5	-0.261680
41.300000	0.5	-0.258555
41.308333	0.5	-0.255235
41.316667	0.5	-0.252110
41.325000	0.5	-0.247813
41.333333	0.5	-0.242930
41.341667	0.5	-0.239219
41.350000	0.5	-0.238828
41.358333	0.5	-0.242344
41.366667	0.5	-0.247813
41.375000	0.5	-0.252305
41.383333	0.5	-0.253282
41.391667	0.5	-0.252110
41.400000	0.5	-0.250157
41.408333	0.5	-0.247032
41.416667	0.5	-0.245860
41.425000	0.5	-0.243907
41.433333	0.5	-0.241758
41.441667	0.5	-0.239414
41.450000	0.5	-0.238633
41.458333	0.5	-0.239610
41.466667	0.5	-0.241563
41.475000	0.5	-0.243321
41.483333	0.5	-0.244297
41.491667	0.5	-0.245469
41.500000	0.5	-0.246836
41.508333	0.5	-0.247227
41.516667	0.5	-0.245078
41.525000	0.5	-0.241368
41.533333	0.5	-0.237461
41.541667	0.5	-0.234141
41.550000	0.5	-0.231797
41.558333	0.5	-0.230430
41.566667	0.5	-0.231602
41.575000	0.5	-0.236680
41.583333	0.5	-0.243125
41.591667	0.5	-0.249766
41.600000	0.5	-0.251328
41.608333	0.5	-0.250938
41.616667	0.5	-0.249571
41.625000	0.5	-0.249961
41.633333	0.5	-0.252696
41.641667	0.5	-0.255430
41.650000	0.5	-0.257188
41.658333	0.5	-0.256016
41.666667	0.5	-0.252891
41.675000	0.5	-0.248789
41.683333	0.5	-0.245274
41.691667	0.5	-0.243907
41.700000	0.5	-0.243907
41.708333	0.5	-0.243711
41.716667	0.5	-0.243516
41.725000	0.5	-0.243907
41.733333	0.5	-0.246836
41.741667	0.5	-0.253086
41.750000	0.5	-0.259336
41.758333	0.5	-0.263438
41.766667	0.5	-0.263633
41.775000	0.5	-0.260118
41.783333	0.5	-0.253477
41.791667	0.5	-0.246055
41.800000	0.5	-0.241172
41.808333	0.5	-0.240586
41.816667	0.5	-0.244493
41.825000	0.5	-0.250547
41.833333	0.5	-0.254649
41.841667	0.5	-0.254649
41.850000	0.5	-0.252305
41.858333	0.5	-0.250547
41.866667	0.5	-0.251328
41.875000	0.5	-0.253868
41.883333	0.5	-0.255235
41.891667	0.5	-0.254649
41.900000	0.5	-0.253282
41.908333	0.5	-0.252305
41.916667	0.5	-0.253086
41.925000	0.5	-0.254453
41.933333	0.5	-0.255039
41.941667	0.5	-0.254063
41.950000	0.5	-0.251133
41.958333	0.5	-0.247032
41.966667	0.5	-0.243907
41.975000	0.5	-0.244297
41.983333	0.5	-0.248008
41.991667	0.5	-0.253282
42.000000	0.5	-0.257969
42.008333	0.5	-0.261680
42.016667	0.5	-0.263828
42.025000	0.5	-0.263438
42.033333	0.5	-0.260313
42.041667	0.5	-0.256993
42.050000	0.5	-0.252891
42.058333	0.5	-0.247032
42.066667	0.5	-0.237266
42.075000	0.5	-0.225547
42.083333	0.5	-0.217149
42.091667	0.5	-0.216368
42.100000	0.5	-0.223985
42.108333	0.5	-0.234336
42.116667	0.5	-0.243125
42.125000	0.5	-0.248985
42.133333	0.5	-0.252110
42.141667	0.5	-0.254063
42.150000	0.5	-0.255039
42.158333	0.5	-0.257383
42.166667	0.5	-0.260313
42.175000	0.5	-0.262657
42.183333	0.5	-0.261680
42.191667	0.5	-0.257774
42.200000	0.5	-0.251914
42.208333	0.5	-0.246055
42.216667	0.5	-0.243711
42.225000	0.5	-0.243516
42.233333	0.5	-0.243711
42.241667	0.5	-0.242735
42.250000	0.5	-0.240196
42.258333	0.5	-0.238047
42.266667	0.5	-0.237657
42.275000	0.5	-0.237657
42.283333	0.5	-0.238633
42.291667	0.5	-0.238243
42.300000	0.5	-0.237071
42.308333	0.5	-0.236680
42.316667	0.5	-0.237071
42.325000	0.5	-0.240782
42.333333	0.5	-0.247227
42.341667	0.5	-0.254258
42.350000	0.5	-0.257774
42.358333	0.5	-0.257578
42.366667	0.5	-0.254258
42.375000	0.5	-0.249375
42.383333	0.5	-0.244883
42.391667	0.5	-0.243125
42.400000	0.5	-0.246836
42.408333	0.5	-0.255821
42.416667	0.5	-0.265391
42.425000	0.5	-0.271446
42.433333	0.5	-0.272813
42.441667	0.5	-0.269102
42.450000	0.5	-0.262852
42.458333	0.5	-0.255821
42.466667	0.5	-0.250157
42.475000	0.5	-0.247813
42.483333	0.5	-0.251328
42.491667	0.5	-0.256797
42.500000	0.5	-0.261875
42.508333	0.5	-0.263633
42.516667	0.5	-0.261875
42.525000	0.5	-0.259336
42.533333	0.5	-0.259727
42.541667	0.5	-0.264024
42.550000	0.5	-0.268711
42.558333	0.5	-0.269493
42.566667	0.5	-0.266563
42.575000	0.5	-0.263438
42.583333	0.5	-0.265391
42.591667	0.5	-0.272422
42.600000	0.5	-0.279649
42.608333	0.5	-0.279453
42.616667	0.5	-0.269883
42.625000	0.5	-0.254453
42.633333	0.5	-0.238633
42.641667	0.5	-0.230235
42.650000	0.5	-0.229258
42.658333	0.5	-0.232578
42.666667	0.5	-0.237071
42.675000	0.5	-0.241368
42.683333	0.5	-0.242930
42.691667	0.5	-0.242344
42.700000	0.5	-0.240586
42.708333	0.5	-0.238633
42.716667	0.5	-0.238243
42.725000	0.5	-0.240782
42.733333	0.5	-0.244493
42.741667	0.5	-0.246446
42.750000	0.5	-0.245664
42.758333	0.5	-0.243907
42.766667	0.5	-0.244493
42.775000	0.5	-0.248985
42.783333	0.5	-0.253477
42.791667	0.5	-0.254453
42.800000	0.5	-0.251328
42.808333	0.5	-0.246641
42.816667	0.5	-0.246641
42.825000	0.5	-0.251133
42.833333	0.5	-0.254258
42.841667	0.5	-0.251524
42.850000	0.5	-0.241563
42.858333	0.5	-0.231211
42.866667	0.5	-0.226328
42.875000	0.5	-0.228477
42.883333	0.5	-0.235703
42.891667	0.5	-0.242344
42.900000	0.5	-0.246055
42.908333	0.5	-0.249766
42.916667	0.5	-0.253477
42.925000	0.5	-0.256407
42.933333	0.5	-0.256797
42.941667	0.5	-0.254258
42.950000	0.5	-0.250547
42.958333	0.5	-0.247422
42.966667	0.5	-0.249571
42.975000	0.5	-0.255039
42.983333	0.5	-0.261485
42.991667	0.5	-0.265782
43.000000	0.5	-0.265977
43.008333	0.5	-0.262266
43.016667	0.5	-0.257578
43.025000	0.5	-0.255625
43.033333	0.5	-0.256797
43.041667	0.5	-0.259336
43.050000	0.5	-0.259922
43.058333	0.5	-0.256797
43.066667	0.5	-0.252696
43.075000	0.5	-0.251524
43.083333	0.5	-0.255039
43.091667	0.5	-0.260313
43.100000	0.5	-0.264219
43.108333	0.5	-0.262657
43.116667	0.5	-0.257383
43.125000	0.5	-0.250547
43.133333	0.5	-0.245274
43.141667	0.5	-0.244297
43.150000	0.5	-0.248789
43.158333	0.5	-0.254258
43.166667	0.5	-0.258164
43.175000	0.5	-0.260703
43.183333	0.5	-0.261289
43.191667	0.5	-0.260899
43.200000	0.5	-0.259922
43.208333	0.5	-0.259727
43.216667	0.5	-0.262266
43.225000	0.5	-0.266953
43.233333	0.5	-0.269688
43.241667	0.5	-0.269688
43.250000	0.5	-0.265196
43.258333	0.5	-0.258750
43.266667	0.5	-0.252110
43.275000	0.5	-0.244883
43.283333	0.5	-0.239805
43.291667	0.5	-0.238243
43.300000	0.5	-0.241368
43.308333	0.5	-0.249180
43.316667	0.5	-0.257383
43.325000	0.5	-0.261680
43.333333	0.5	-0.263047
43.341667	0.5	-0.263047
43.350000	0.5	-0.263047
43.358333	0.5	-0.261680
43.366667	0.5	-0.256407
43.375000	0.5	-0.247422
43.383333	0.5	-0.239414
43.391667	0.5	-0.234727
43.400000	0.5	-0.232969
43.408333	0.5	-0.232188
43.416667	0.5	-0.233360
43.425000	0.5	-0.237852
43.433333	0.5	-0.248203
43.441667	0.5	-0.260313
43.450000	0.5	-0.267735
43.458333	0.5	-0.268125
43.466667	0.5	-0.262852
43.475000	0.5	-0.255430
43.483333	0.5	-0.248985
43.491667	0.5	-0.245274
43.500000	0.5	-0.244688
43.508333	0.5	-0.248594
43.516667	0.5	-0.255235
43.525000	0.5	-0.261094
43.533333	0.5	-0.263828
43.541667	0.5	-0.263047
43.550000	0.5	-0.261289
43.558333	0.5	-0.259336
43.566667	0.5	-0.258164
43.575000	0.5	-0.257188
43.583333	0.5	-0.256016
43.591667	0.5	-0.253086
43.600000	0.5	-0.247422
43.608333	0.5	-0.240782
43.616667	0.5	-0.236094
43.625000	0.5	-0.235508
43.633333	0.5	-0.238438
43.641667	0.5	-0.242149
43.650000	0.5	-0.244102
43.658333	0.5	-0.243516
43.666667	0.5	-0.240586
43.675000	0.5	-0.240000
43.683333	0.5	-0.242539
43.691667	0.5	-0.249571
43.700000	0.5	-0.255625
43.708333	0.5	-0.257774
43.716667	0.5	-0.257774
43.725000	0.5	-0.257188
43.733333	0.5	-0.258360
43.741667	0.5	-0.260703
43.750000	0.5	-0.261094
43.758333	0.5	-0.258164
43.766667	0.5	-0.252696
43.775000	0.5	-0.247032
43.783333	0.5	-0.244883
43.791667	0.5	-0.249375
43.800000	0.5	-0.257578
43.808333	0.5	-0.264805
43.816667	0.5	-0.269493
43.825000	0.5	-0.270860
43.833333	0.5	-0.271055
43.841667	0.5	-0.269688
43.850000	0.5	-0.265391
43.858333	0.5	-0.259727
43.866667	0.5	-0.255039
43.875000	0.5	-0.253282
43.883333	0.5	-0.253282
43.891667	0.5	-0.253086
43.900000	0.5	-0.249961
43.908333	0.5	-0.245860
43.916667	0.5	-0.243907
43.925000	0.5	-0.244102
43.933333	0.5	-0.245274
43.941667	0.5	-0.246250
43.950000	0.5	-0.248203
43.958333	0.5	-0.251328
43.966667	0.5	-0.255235
43.975000	0.5	-0.258555
43.983333	0.5	-0.260703
43.991667	0.5	-0.260899
44.000000	0.5	-0.258750
44.008333	0.5	-0.254258
44.016667	0.5	-0.246055
44.025000	0.5	-0.236680
44.033333	0.5	-0.227696
44.041667	0.5	-0.224180
44.050000	0.5	-0.227110
44.058333	0.5	-0.235118
44.066667	0.5	-0.246446
44.075000	0.5	-0.255625
44.083333	0.5	-0.259336
44.091667	0.5	-0.258360
44.100000	0.5	-0.254844
44.108333	0.5	-0.250743
44.116667	0.5	-0.246836
44.125000	0.5	-0.248789
44.133333	0.5	-0.254063
44.141667	0.5	-0.261289
44.150000	0.5	-0.267344
44.158333	0.5	-0.265977
44.166667	0.5	-0.258360
44.175000	0.5	-0.247813
44.183333	0.5	-0.241563
44.191667	0.5	-0.244297
44.200000	0.5	-0.254258
44.208333	0.5	-0.264805
44.216667	0.5	-0.270469
44.225000	0.5	-0.270274
44.233333	0.5	-0.265196
44.241667	0.5	-0.259336
44.250000	0.5	-0.254649
44.258333	0.5	-0.250938
44.266667	0.5	-0.250352
44.275000	0.5	-0.252500
44.283333	0.5	-0.256211
44.291667	0.5	-0.257969
44.300000	0.5	-0.256407
44.308333	0.5	-0.255235
44.316667	0.5	-0.257188
44.325000	0.5	-0.260508
44.333333	0.5	-0.259727
44.341667	0.5	-0.251524
44.350000	0.5	-0.240391
44.358333	0.5	-0.233555
44.366667	0.5	-0.234141
44.375000	0.5	-0.240391
44.383333	0.5	-0.247813
44.391667	0.5	-0.254063
44.400000	0.5	-0.256602
44.408333	0.5	-0.256211
44.416667	0.5	-0.256602
44.425000	0.5	-0.259336
44.433333	0.5	-0.262852
44.441667	0.5	-0.263633
44.450000	0.5	-0.260118
44.458333	0.5	-0.255235
44.466667	0.5	-0.250938
44.475000	0.5	-0.248203
44.483333	0.5	-0.248789
44.491667	0.5	-0.251719
44.500000	0.5	-0.256016
44.508333	0.5	-0.258750
44.516667	0.5	-0.256993
44.525000	0.5	-0.252891
44.533333	0.5	-0.248789
44.541667	0.5	-0.250547
44.550000	0.5	-0.254258
44.558333	0.5	-0.258360
44.566667	0.5	-0.258750
44.575000	0.5	-0.258360
44.583333	0.5	-0.261680
44.591667	0.5	-0.269297
44.600000	0.5	-0.277891
44.608333	0.5	-0.280625
44.616667	0.5	-0.276328
44.625000	0.5	-0.266758
44.633333	0.5	-0.258946
44.641667	0.5	-0.257188
44.650000	0.5	-0.261094
44.658333	0.5	-0.265782
44.666667	0.5	-0.266758
44.675000	0.5	-0.264610
44.683333	0.5	-0.262852
44.691667	0.5	-0.265391
44.700000	0.5	-0.270860
44.708333	0.5	-0.273985
44.716667	0.5	-0.270078
44.725000	0.5	-0.259141
44.733333	0.5	-0.244883
44.741667	0.5	-0.233946
44.750000	0.5	-0.230039
44.758333	0.5	-0.233360
44.766667	0.5	-0.241563
44.775000	0.5	-0.250938
44.783333	0.5	-0.256993
44.791667	0.5	-0.258946
44.800000	0.5	-0.256993
44.808333	0.5	-0.252110
44.816667	0.5	-0.245469
44.825000	0.5	-0.241953
44.833333	0.5	-0.241563
44.841667	0.5	-0.243516
44.850000	0.5	-0.247032
44.858333	0.5	-0.250743
44.866667	0.5	-0.251328
44.875000	0.5	-0.248789
44.883333	0.5	-0.242149
44.891667	0.5	-0.234922
44.900000	0.5	-0.229063
44.908333	0.5	-0.226328
44.916667	0.5	-0.226328
44.925000	0.5	-0.228282
44.933333	0.5	-0.233164
44.941667	0.5	-0.238633
44.950000	0.5	-0.243125
44.958333	0.5	-0.244493
44.966667	0.5	-0.243125
44.975000	0.5	-0.241172
44.983333	0.5	-0.240977
44.991667	0.5	-0.242930
45.000000	0.5	-0.242930
45.008333	0.5	-0.238633
45.016667	0.5	-0.230821
45.025000	0.5	-0.224766
45.033333	0.5	-0.224766
45.041667	0.5	-0.227891
45.050000	0.5	-0.231407
45.058333	0.5	-0.233164
45.066667	0.5	-0.234532
45.075000	0.5	-0.239219
45.083333	0.5	-0.247813
45.091667	0.5	-0.257969
45.100000	0.5	-0.264610
45.108333	0.5	-0.265000
45.116667	0.5	-0.259141
45.125000	0.5	-0.250938
45.133333	0.5	-0.245860
45.141667	0.5	-0.248008
45.150000	0.5	-0.253477
45.158333	0.5	-0.256797
45.166667	0.5	-0.256407
45.175000	0.5	-0.255039
45.183333	0.5	-0.254649
45.191667	0.5	-0.258164
45.200000	0.5	-0.264024
45.208333	0.5	-0.272422
45.216667	0.5	-0.278672
45.225000	0.5	-0.280430
45.233333	0.5	-0.277110
45.241667	0.5	-0.271836
45.250000	0.5	-0.268711
45.258333	0.5	-0.268516
45.266667	0.5	-0.269883
45.275000	0.5	-0.269688
45.283333	0.5	-0.266953
45.291667	0.5	-0.262071
45.300000	0.5	-0.258555
45.308333	0.5	-0.255625
45.316667	0.5	-0.254453
45.325000	0.5	-0.253868
45.333333	0.5	-0.254063
45.341667	0.5	-0.255039
45.350000	0.5	-0.257578
45.358333	0.5	-0.261094
45.366667	0.5	-0.265196
45.375000	0.5	-0.269102
45.383333	0.5	-0.271250
45.391667	0.5	-0.269688
45.400000	0.5	-0.265000
45.408333	0.5	-0.260313
45.416667	0.5	-0.258750
45.425000	0.5	-0.260118
45.433333	0.5	-0.260899
45.441667	0.5	-0.257774
45.450000	0.5	-0.252305
45.458333	0.5	-0.248203
45.466667	0.5	-0.248789
45.475000	0.5	-0.251524
45.483333	0.5	-0.252110
45.491667	0.5	-0.251328
45.500000	0.5	-0.252110
45.508333	0.5	-0.255821
45.516667	0.5	-0.259141
45.525000	0.5	-0.258164
45.533333	0.5	-0.252500
45.541667	0.5	-0.243516
45.550000	0.5	-0.237071
45.558333	0.5	-0.234532
45.566667	0.5	-0.233946
45.575000	0.5	-0.235313
45.583333	0.5	-0.237461
45.591667	0.5	-0.239414
45.600000	0.5	-0.239610
45.608333	0.5	-0.239805
45.616667	0.5	-0.242149
45.625000	0.5	-0.247618
45.633333	0.5	-0.255430
45.641667	0.5	-0.261680
45.650000	0.5	-0.265586
45.658333	0.5	-0.266172
45.666667	0.5	-0.264610
45.675000	0.5	-0.261485
45.683333	0.5	-0.258750
45.691667	0.5	-0.258164
45.700000	0.5	-0.258360
45.708333	0.5	-0.258555
45.716667	0.5	-0.258164
45.725000	0.5	-0.258750
45.733333	0.5	-0.261680
45.741667	0.5	-0.264024
45.750000	0.5	-0.261875
45.758333	0.5	-0.254453
45.766667	0.5	-0.245860
45.775000	0.5	-0.243125
45.783333	0.5	-0.249180
45.791667	0.5	-0.258946
45.800000	0.5	-0.266563
45.808333	0.5	-0.269883
45.816667	0.5	-0.268125
45.825000	0.5	-0.265977
45.833333	0.5	-0.263243
45.841667	0.5	-0.261680
45.850000	0.5	-0.261094
45.858333	0.5	-0.261875
45.866667	0.5	-0.262266
45.875000	0.5	-0.260703
45.883333	0.5	-0.255039
45.891667	0.5	-0.248985
45.900000	0.5	-0.245664
45.908333	0.5	-0.248985
45.916667	0.5	-0.255821
45.925000	0.5	-0.263828
45.933333	0.5	-0.271836
45.941667	0.5	-0.276914
45.950000	0.5	-0.277696
45.958333	0.5	-0.273789
45.966667	0.5	-0.268907
45.975000	0.5	-0.265782
45.983333	0.5	-0.265586
45.991667	0.5	-0.265586
46.000000	0.5	-0.261875
46.008333	0.5	-0.254844
46.016667	0.5	-0.246641
46.025000	0.5	-0.243125
46.033333	0.5	-0.245860
46.041667	0.5	-0.253672
46.050000	0.5	-0.260508
46.058333	0.5	-0.263438
46.066667	0.5	-0.261485
46.075000	0.5	-0.257969
46.083333	0.5	-0.255235
46.091667	0.5	-0.256016
46.100000	0.5	-0.260118
46.108333	0.5	-0.264024
46.116667	0.5	-0.264805
46.125000	0.5	-0.261289
46.133333	0.5	-0.256211
46.141667	0.5	-0.251914
46.150000	0.5	-0.248789
46.158333	0.5	-0.246446
46.166667	0.5	-0.246641
46.175000	0.5	-0.249571
46.183333	0.5	-0.253282
46.191667	0.5	-0.256016
46.200000	0.5	-0.257774
46.208333	0.5	-0.258164
46.216667	0.5	-0.258946
46.225000	0.5	-0.260703
46.233333	0.5	-0.260899
46.241667	0.5	-0.257969
46.250000	0.5	-0.253282
46.258333	0.5	-0.249766
46.266667	0.5	-0.249766
46.275000	0.5	-0.252891
46.283333	0.5	-0.256602
46.291667	0.5	-0.260118
46.300000	0.5	-0.263828
46.308333	0.5	-0.266758
46.316667	0.5	-0.267149
46.325000	0.5	-0.263047
46.333333	0.5	-0.259141
46.341667	0.5	-0.257969
46.350000	0.5	-0.262071
46.358333	0.5	-0.266172
46.366667	0.5	-0.266758
46.375000	0.5	-0.264024
46.383333	0.5	-0.258164
46.391667	0.5	-0.253282
46.400000	0.5	-0.248789
46.408333	0.5	-0.247032
46.416667	0.5	-0.250547
46.425000	0.5	-0.255235
46.433333	0.5	-0.259336
46.441667	0.5	-0.260118
46.450000	0.5	-0.259727
46.458333	0.5	-0.259336
46.466667	0.5	-0.261289
46.475000	0.5	-0.261875
46.483333	0.5	-0.259141
46.491667	0.5	-0.252500
46.500000	0.5	-0.244883
46.508333	0.5	-0.241758
46.516667	0.5	-0.242930
46.525000	0.5	-0.247227
46.533333	0.5	-0.250547
46.541667	0.5	-0.249766
46.550000	0.5	-0.243321
46.558333	0.5	-0.235313
46.566667	0.5	-0.229258
46.575000	0.5	-0.228477
46.583333	0.5	-0.231993
46.591667	0.5	-0.236485
46.600000	0.5	-0.239219
46.608333	0.5	-0.240196
46.616667	0.5	-0.242735
46.625000	0.5	-0.248203
46.633333	0.5	-0.253477
46.641667	0.5	-0.255235
46.650000	0.5	-0.255039
46.658333	0.5	-0.255625
46.666667	0.5	-0.258360
46.675000	0.5	-0.261680
46.683333	0.5	-0.261485
46.691667	0.5	-0.258555
46.700000	0.5	-0.255821
46.708333	0.5	-0.256602
46.716667	0.5	-0.260118
46.725000	0.5	-0.264610
46.733333	0.5	-0.266758
46.741667	0.5	-0.266953
46.750000	0.5	-0.265977
46.758333	0.5	-0.266563
46.766667	0.5	-0.268516
46.775000	0.5	-0.268907
46.783333	0.5	-0.266368
46.791667	0.5	-0.261680
46.800000	0.5	-0.258946
46.808333	0.5	-0.258164
46.816667	0.5	-0.257969
46.825000	0.5	-0.256797
46.833333	0.5	-0.255039
46.841667	0.5	-0.254453
46.850000	0.5	-0.256602
46.858333	0.5	-0.260313
46.866667	0.5	-0.263243
46.875000	0.5	-0.264024
46.883333	0.5	-0.261485
46.891667	0.5	-0.258164
46.900000	0.5	-0.254649
46.908333	0.5	-0.252696
46.916667	0.5	-0.251524
46.925000	0.5	-0.249375
46.933333	0.5	-0.246446
46.941667	0.5	-0.244493
46.950000	0.5	-0.245078
46.958333	0.5	-0.248985
46.966667	0.5	-0.253672
46.975000	0.5	-0.255039
46.983333	0.5	-0.251133
46.991667	0.5	-0.242539
47.000000	0.5	-0.236485
47.008333	0.5	-0.237071
47.016667	0.5	-0.244102
47.025000	0.5	-0.252891
47.033333	0.5	-0.256993
47.041667	0.5	-0.256016
47.050000	0.5	-0.252696
47.058333	0.5	-0.251133
47.066667	0.5	-0.251524
47.075000	0.5	-0.254649
47.083333	0.5	-0.257969
47.091667	0.5	-0.259532
47.100000	0.5	-0.257969
47.108333	0.5	-0.254258
47.116667	0.5	-0.251133
47.125000	0.5	-0.250547
47.133333	0.5	-0.252110
47.141667	0.5	-0.252110
47.150000	0.5	-0.247422
47.158333	0.5	-0.241953
47.166667	0.5	-0.239805
47.175000	0.5	-0.242930
47.183333	0.5	-0.250547
47.191667	0.5	-0.255821
47.200000	0.5	-0.256602
47.208333	0.5	-0.252500
47.216667	0.5	-0.248399
47.225000	0.5	-0.246836
47.233333	0.5	-0.250743
47.241667	0.5	-0.256602
47.250000	0.5	-0.264219
47.258333	0.5	-0.271446
47.266667	0.5	-0.276133
47.275000	0.5	-0.276719
47.283333	0.5	-0.272813
47.291667	0.5	-0.265977
47.300000	0.5	-0.259336
47.308333	0.5	-0.256407
47.316667	0.5	-0.259141
47.325000	0.5	-0.264805
47.333333	0.5	-0.268711
47.341667	0.5	-0.267149
47.350000	0.5	-0.262071
47.358333	0.5	-0.258360
47.366667	0.5	-0.257188
47.375000	0.5	-0.257188
47.383333	0.5	-0.256211
47.391667	0.5	-0.255235
47.400000	0.5	-0.256993
47.408333	0.5	-0.262071
47.416667	0.5	-0.267735
47.425000	0.5	-0.268711
47.433333	0.5	-0.264414
47.441667	0.5	-0.257774
47.450000	0.5	-0.252891
47.458333	0.5	-0.252110
47.466667	0.5	-0.254063
47.475000	0.5	-0.256797
47.483333	0.5	-0.258164
47.491667	0.5	-0.258750
47.500000	0.5	-0.260899
47.508333	0.5	-0.264805
47.516667	0.5	-0.268711
47.525000	0.5	-0.270469
47.533333	0.5	-0.268711
47.541667	0.5	-0.264024
47.550000	0.5	-0.259336
47.558333	0.5	-0.256407
47.566667	0.5	-0.254649
47.575000	0.5	-0.254258
47.583333	0.5	-0.255430
47.591667	0.5	-0.258750
47.600000	0.5	-0.263243
47.608333	0.5	-0.268321
47.616667	0.5	-0.273399
47.625000	0.5	-0.276914
47.633333	0.5	-0.278477
47.641667	0.5	-0.275352
47.650000	0.5	-0.270860
47.658333	0.5	-0.266368
47.666667	0.5	-0.265782
47.675000	0.5	-0.266953
47.683333	0.5	-0.267930
47.691667	0.5	-0.267149
47.700000	0.5	-0.265000
47.708333	0.5	-0.263438
47.716667	0.5	-0.263438
47.725000	0.5	-0.265391
47.733333	0.5	-0.267539
47.741667	0.5	-0.270078
47.750000	0.5	-0.272422
47.758333	0.5	-0.272813
47.766667	0.5	-0.270860
47.775000	0.5	-0.265977
47.783333	0.5	-0.260508
47.791667	0.5	-0.256993
47.800000	0.5	-0.256993
47.808333	0.5	-0.260118
47.816667	0.5	-0.264024
47.825000	0.5	-0.266563
47.833333	0.5	-0.266953
47.841667	0.5	-0.265586
47.850000	0.5	-0.263828
47.858333	0.5	-0.263047
47.866667	0.5	-0.263047
47.875000	0.5	-0.263633
47.883333	0.5	-0.262266
47.891667	0.5	-0.260508
47.900000	0.5	-0.259532
47.908333	0.5	-0.262071
47.916667	0.5	-0.266758
47.925000	0.5	-0.270664
47.933333	0.5	-0.273594
47.941667	0.5	-0.274375
47.950000	0.5	-0.273008
47.958333	0.5	-0.270274
47.966667	0.5	-0.267344
47.975000	0.5	-0.265196
47.983333	0.5	-0.265586
47.991667	0.5	-0.268321
48.000000	0.5	-0.269688
48.008333	0.5	-0.267930
48.016667	0.5	-0.261680
48.025000	0.5	-0.254649
48.033333	0.5	-0.249961
48.041667	0.5	-0.247813
48.050000	0.5	-0.251328
48.058333	0.5	-0.255625
48.066667	0.5	-0.261289
48.075000	0.5	-0.267735
48.083333	0.5	-0.273399
48.091667	0.5	-0.275352
48.100000	0.5	-0.273203
48.108333	0.5	-0.268125
48.116667	0.5	-0.262461
48.125000	0.5	-0.261289
48.133333	0.5	-0.265586
48.141667	0.5	-0.272813
48.150000	0.5	-0.279258
48.158333	0.5	-0.280039
48.166667	0.5	-0.275352
48.175000	0.5	-0.268321
48.183333	0.5	-0.262266
48.191667	0.5	-0.260118
48.200000	0.5	-0.261485
48.208333	0.5	-0.266368
48.216667	0.5	-0.271250
48.225000	0.5	-0.273399
48.233333	0.5	-0.271641
48.241667	0.5	-0.268125
48.250000	0.5	-0.265391
48.258333	0.5	-0.262461
48.266667	0.5	-0.258164
48.275000	0.5	-0.251719
48.283333	0.5	-0.245078
48.291667	0.5	-0.244102
48.300000	0.5	-0.247618
48.308333	0.5	-0.249961
48.316667	0.5	-0.248008
48.325000	0.5	-0.244493
48.333333	0.5	-0.243711
48.341667	0.5	-0.246446
48.350000	0.5	-0.251914
48.358333	0.5	-0.254844
48.366667	0.5	-0.257188
48.375000	0.5	-0.259141
48.383333	0.5	-0.261680
48.391667	0.5	-0.261875
48.400000	0.5	-0.260313
48.408333	0.5	-0.257774
48.416667	0.5	-0.255625
48.425000	0.5	-0.254258
48.433333	0.5	-0.253477
48.441667	0.5	-0.253868
48.450000	0.5	-0.256407
48.458333	0.5	-0.261680
48.466667	0.5	-0.266368
48.475000	0.5	-0.267735
48.483333	0.5	-0.264024
48.491667	0.5	-0.259727
48.500000	0.5	-0.257188
48.508333	0.5	-0.259727
48.516667	0.5	-0.267149
48.525000	0.5	-0.276524
48.533333	0.5	-0.283555
48.541667	0.5	-0.284727
48.550000	0.5	-0.279258
48.558333	0.5	-0.269688
48.566667	0.5	-0.261094
48.575000	0.5	-0.256016
48.583333	0.5	-0.255235
48.591667	0.5	-0.255625
48.600000	0.5	-0.256211
48.608333	0.5	-0.257188
48.616667	0.5	-0.260703
48.625000	0.5	-0.267735
48.633333	0.5	-0.274961
48.641667	0.5	-0.279258
48.650000	0.5	-0.277500
48.658333	0.5	-0.271446
48.666667	0.5	-0.266758
48.675000	0.5	-0.267149
48.683333	0.5	-0.273789
48.691667	0.5	-0.283555
48.700000	0.5	-0.293125
48.708333	0.5	-0.297227
48.716667	0.5	-0.294493
48.725000	0.5	-0.285508
48.733333	0.5	-0.275938
48.741667	0.5	-0.268907
48.750000	0.5	-0.265782
48.758333	0.5	-0.266368
48.766667	0.5	-0.267344
48.775000	0.5	-0.266953
48.783333	0.5	-0.264219
48.791667	0.5	-0.262852
48.800000	0.5	-0.264414
48.808333	0.5	-0.269102
48.816667	0.5	-0.274571
48.825000	0.5	-0.277500
48.833333	0.5	-0.277696
48.841667	0.5	-0.276719
48.850000	0.5	-0.274961
48.858333	0.5	-0.273203
48.866667	0.5	-0.271446
48.875000	0.5	-0.270078
48.883333	0.5	-0.269883
48.891667	0.5	-0.269883
48.900000	0.5	-0.271446
48.908333	0.5	-0.271836
48.916667	0.5	-0.271250
48.925000	0.5	-0.267930
48.933333	0.5	-0.264024
48.941667	0.5	-0.261094
48.950000	0.5	-0.260118
48.958333	0.5	-0.259141
48.966667	0.5	-0.256993
48.975000	0.5	-0.255625
48.983333	0.5	-0.256407
48.991667	0.5	-0.259727
49.000000	0.5	-0.263438
49.008333	0.5	-0.266563
49.016667	0.5	-0.270274
49.025000	0.5	-0.276133
49.033333	0.5	-0.280039
49.041667	0.5	-0.279258
49.050000	0.5	-0.273789
49.058333	0.5	-0.269102
49.066667	0.5	-0.269883
49.075000	0.5	-0.274375
49.083333	0.5	-0.277500
49.091667	0.5	-0.276524
49.100000	0.5	-0.271446
49.108333	0.5	-0.265977
49.116667	0.5	-0.260313
49.125000	0.5	-0.257383
49.133333	0.5	-0.256407
49.141667	0.5	-0.258555
49.150000	0.5	-0.261875
49.158333	0.5	-0.263438
49.166667	0.5	-0.260899
49.175000	0.5	-0.255625
49.183333	0.5	-0.252110
49.191667	0.5	-0.252696
49.200000	0.5	-0.257774
49.208333	0.5	-0.263438
49.216667	0.5	-0.265782
49.225000	0.5	-0.265391
49.233333	0.5	-0.264024
49.241667	0.5	-0.264414
49.250000	0.5	-0.266368
49.258333	0.5	-0.266953
49.266667	0.5	-0.265586
49.275000	0.5	-0.261485
49.283333	0.5	-0.257578
49.291667	0.5	-0.253672
49.300000	0.5	-0.250743
49.308333	0.5	-0.248203
49.316667	0.5	-0.248789
49.325000	0.5	-0.252110
49.333333	0.5	-0.254844
49.341667	0.5	-0.255235
49.350000	0.5	-0.251328
49.358333	0.5	-0.246250
49.366667	0.5	-0.245274
49.375000	0.5	-0.250352
49.383333	0.5	-0.256797
49.391667	0.5	-0.260703
49.400000	0.5	-0.262071
49.408333	0.5	-0.262266
49.416667	0.5	-0.265782
49.425000	0.5	-0.270078
49.433333	0.5	-0.273399
49.441667	0.5	-0.272422
49.450000	0.5	-0.270274
49.458333	0.5	-0.270078
49.466667	0.5	-0.272813
49.475000	0.5	-0.275938
49.483333	0.5	-0.275938
49.491667	0.5	-0.272813
49.500000	0.5	-0.267539
49.508333	0.5	-0.263047
49.516667	0.5	-0.260703
49.525000	0.5	-0.260508
49.533333	0.5	-0.261680
49.541667	0.5	-0.263828
49.550000	0.5	-0.266953
49.558333	0.5	-0.268516
49.566667	0.5	-0.268125
49.575000	0.5	-0.266172
49.583333	0.5	-0.263243
49.591667	0.5	-0.260899
49.600000	0.5	-0.258555
49.608333	0.5	-0.257188
49.616667	0.5	-0.257774
49.625000	0.5	-0.263047
49.633333	0.5	-0.270078
49.641667	0.5	-0.276328
49.650000	0.5	-0.278672
49.658333	0.5	-0.277696
49.666667	0.5	-0.278868
49.675000	0.5	-0.282383
49.683333	0.5	-0.284336
49.691667	0.5	-0.279844
49.700000	0.5	-0.268321
49.708333	0.5	-0.256211
49.716667	0.5	-0.248789
49.725000	0.5	-0.250547
49.733333	0.5	-0.255821
49.741667	0.5	-0.259727
49.750000	0.5	-0.257578
49.758333	0.5	-0.251328
49.766667	0.5	-0.244688
49.775000	0.5	-0.245860
49.783333	0.5	-0.255039
49.791667	0.5	-0.265782
49.800000	0.5	-0.275352
49.808333	0.5	-0.281602
49.816667	0.5	-0.285899
49.825000	0.5	-0.289414
49.833333	0.5	-0.291953
49.841667	0.5	-0.291758
49.850000	0.5	-0.288633
49.858333	0.5	-0.285703
49.866667	0.5	-0.282578
49.875000	0.5	-0.281602
49.883333	0.5	-0.284532
49.891667	0.5	-0.290977
49.900000	0.5	-0.297227
49.908333	0.5	-0.299961
49.916667	0.5	-0.301133
49.925000	0.5	-0.299766
49.933333	0.5	-0.297032
49.941667	0.5	-0.290000
49.950000	0.5	-0.281407
49.958333	0.5	-0.273399
49.966667	0.5	-0.269883
49.975000	0.5	-0.269297
49.983333	0.5	-0.269883
49.991667	0.5	-0.268516
50.000000	0.5	-0.266368
50.008333	0.5	-0.265196
50.016667	0.5	-0.265782
50.025000	0.5	-0.265977
50.033333	0.5	-0.265391
50.041667	0.5	-0.262852
50.050000	0.5	-0.259727
50.058333	0.5	-0.257578
50.066667	0.5	-0.257188
50.075000	0.5	-0.257969
50.083333	0.5	-0.259532
50.091667	0.5	-0.260899
50.100000	0.5	-0.262266
50.108333	0.5	-0.264024
50.116667	0.5	-0.267539
50.125000	0.5	-0.271250
50.133333	0.5	-0.274180
50.141667	0.5	-0.273594
50.150000	0.5	-0.271641
50.158333	0.5	-0.269297
50.166667	0.5	-0.267735
50.175000	0.5	-0.265977
50.183333	0.5	-0.263438
50.191667	0.5	-0.263633
50.200000	0.5	-0.266172
50.208333	0.5	-0.271055
50.216667	0.5	-0.274375
50.225000	0.5	-0.275352
50.233333	0.5	-0.274180
50.241667	0.5	-0.274180
50.250000	0.5	-0.276524
50.258333	0.5	-0.279063
50.266667	0.5	-0.279844
50.275000	0.5	-0.275743
50.283333	0.5	-0.268711
50.291667	0.5	-0.260899
50.300000	0.5	-0.255430
50.308333	0.5	-0.253672
50.316667	0.5	-0.254844
50.325000	0.5	-0.257969
50.333333	0.5	-0.260899
50.341667	0.5	-0.262461
50.350000	0.5	-0.262852
50.358333	0.5	-0.262266
50.366667	0.5	-0.260899
50.375000	0.5	-0.258750
50.383333	0.5	-0.256602
50.391667	0.5	-0.255039
50.400000	0.5	-0.256602
50.408333	0.5	-0.258164
50.416667	0.5	-0.259532
50.425000	0.5	-0.260118
50.433333	0.5	-0.261289
50.441667	0.5	-0.266172
50.450000	0.5	-0.272032
50.458333	0.5	-0.275352
50.466667	0.5	-0.272032
50.475000	0.5	-0.262461
50.483333	0.5	-0.254063
50.491667	0.5	-0.249766
50.500000	0.5	-0.250938
50.508333	0.5	-0.253868
50.516667	0.5	-0.256407
50.525000	0.5	-0.259727
50.533333	0.5	-0.262266
50.541667	0.5	-0.262852
50.550000	0.5	-0.260118
50.558333	0.5	-0.255430
50.566667	0.5	-0.251719
50.575000	0.5	-0.251914
50.583333	0.5	-0.254649
50.591667	0.5	-0.257383
50.600000	0.5	-0.258750
50.608333	0.5	-0.259141
50.616667	0.5	-0.260703
50.625000	0.5	-0.263438
50.633333	0.5	-0.266953
50.641667	0.5	-0.271055
50.650000	0.5	-0.272618
50.658333	0.5	-0.269493
50.666667	0.5	-0.262071
50.675000	0.5	-0.254649
50.683333	0.5	-0.252891
50.691667	0.5	-0.257188
50.700000	0.5	-0.264219
50.708333	0.5	-0.268321
50.716667	0.5	-0.266368
50.725000	0.5	-0.259727
50.733333	0.5	-0.253282
50.741667	0.5	-0.249571
50.750000	0.5	-0.251133
50.758333	0.5	-0.254453
50.766667	0.5	-0.256993
50.775000	0.5	-0.257578
50.783333	0.5	-0.257969
50.791667	0.5	-0.260313
50.800000	0.5	-0.264414
50.808333	0.5	-0.268907
50.816667	0.5	-0.272032
50.825000	0.5	-0.275547
50.833333	0.5	-0.279649
50.841667	0.5	-0.284532
50.850000	0.5	-0.288047
50.858333	0.5	-0.287266
50.866667	0.5	-0.283555
50.875000	0.5	-0.278868
50.883333	0.5	-0.275743
50.891667	0.5	-0.273203
50.900000	0.5	-0.269493
50.908333	0.5	-0.265000
50.916667	0.5	-0.261875
50.925000	0.5	-0.261289
50.933333	0.5	-0.263633
50.941667	0.5	-0.267930
50.950000	0.5	-0.272618
50.958333	0.5	-0.275352
50.966667	0.5	-0.277500
50.975000	0.5	-0.279063
50.983333	0.5	-0.279649
50.991667	0.5	-0.278477
51.000000	0.5	-0.275157
51.008333	0.5	-0.271641
51.016667	0.5	-0.269493
51.025000	0.5	-0.268711
51.033333	0.5	-0.265586
51.041667	0.5	-0.261680
51.050000	0.5	-0.258360
51.058333	0.5	-0.259336
51.066667	0.5	-0.263633
51.075000	0.5	-0.270469
51.083333	0.5	-0.275743
51.091667	0.5	-0.278086
51.100000	0.5	-0.275743
51.108333	0.5	-0.270078
51.116667	0.5	-0.262657
51.125000	0.5	-0.256407
51.133333	0.5	-0.254258
51.141667	0.5	-0.255235
51.150000	0.5	-0.258360
51.158333	0.5	-0.262461
51.166667	0.5	-0.266758
51.175000	0.5	-0.270469
51.183333	0.5	-0.273008
51.191667	0.5	-0.273789
51.200000	0.5	-0.273203
51.208333	0.5	-0.271055
51.216667	0.5	-0.268516
51.225000	0.5	-0.266172
51.233333	0.5	-0.263243
51.241667	0.5	-0.262071
51.250000	0.5	-0.262266
51.258333	0.5	-0.264805
51.266667	0.5	-0.266368
51.275000	0.5	-0.266563
51.283333	0.5	-0.264024
51.291667	0.5	-0.259922
51.300000	0.5	-0.256602
51.308333	0.5	-0.256602
51.316667	0.5	-0.261289
51.325000	0.5	-0.267930
51.333333	0.5	-0.271641
51.341667	0.5	-0.269883
51.350000	0.5	-0.264414
51.358333	0.5	-0.259141
51.366667	0.5	-0.258360
51.375000	0.5	-0.260508
51.383333	0.5	-0.263828
51.391667	0.5	-0.263047
51.400000	0.5	-0.259141
51.408333	0.5	-0.256016
51.416667	0.5	-0.258164
51.425000	0.5	-0.264610
51.433333	0.5	-0.270274
51.441667	0.5	-0.270274
51.450000	0.5	-0.264805
51.458333	0.5	-0.258164
51.466667	0.5	-0.252696
51.475000	0.5	-0.251719
51.483333	0.5	-0.254063
51.491667	0.5	-0.259336
51.500000	0.5	-0.265000
51.508333	0.5	-0.269883
51.516667	0.5	-0.273203
51.525000	0.5	-0.274375
51.533333	0.5	-0.275547
51.541667	0.5	-0.276133
51.550000	0.5	-0.274961
51.558333	0.5	-0.271836
51.566667	0.5	-0.266368
51.575000	0.5	-0.260118
51.583333	0.5	-0.255039
51.591667	0.5	-0.253086
51.600000	0.5	-0.254844
51.608333	0.5	-0.258164
51.616667	0.5	-0.263047
51.625000	0.5	-0.266758
51.633333	0.5	-0.268516
51.641667	0.5	-0.267539
51.650000	0.5	-0.264219
51.658333	0.5	-0.259922
51.666667	0.5	-0.257383
51.675000	0.5	-0.257969
51.683333	0.5	-0.261875
51.691667	0.5	-0.265977
51.700000	0.5	-0.268321
51.708333	0.5	-0.266953
51.716667	0.5	-0.263047
51.725000	0.5	-0.259336
51.733333	0.5	-0.256016
51.741667	0.5	-0.253086
51.750000	0.5	-0.248399
51.758333	0.5	-0.242930
51.766667	0.5	-0.240196
51.775000	0.5	-0.240196
51.783333	0.5	-0.242735
51.791667	0.5	-0.247032
51.800000	0.5	-0.251524
51.808333	0.5	-0.255039
51.816667	0.5	-0.259141
51.825000	0.5	-0.264024
51.833333	0.5	-0.267539
51.841667	0.5	-0.268516
51.850000	0.5	-0.266758
51.858333	0.5	-0.264024
51.866667	0.5	-0.262461
51.875000	0.5	-0.262657
51.883333	0.5	-0.263828
51.891667	0.5	-0.265000
51.900000	0.5	-0.264610
51.908333	0.5	-0.263438
51.916667	0.5	-0.263047
51.925000	0.5	-0.263047
51.933333	0.5	-0.263047
51.941667	0.5	-0.263047
51.950000	0.5	-0.262461
51.958333	0.5	-0.263047
51.966667	0.5	-0.264414
51.975000	0.5	-0.268711
51.983333	0.5	-0.273594
51.991667	0.5	-0.279453
52.000000	0.5	-0.282188
52.008333	0.5	-0.279258
52.016667	0.5	-0.270664
52.025000	0.5	-0.259532
52.033333	0.5	-0.249961
52.041667	0.5	-0.244883
52.050000	0.5	-0.246446
52.058333	0.5	-0.252110
52.066667	0.5	-0.258164
52.075000	0.5	-0.262852
52.083333	0.5	-0.266172
52.091667	0.5	-0.267930
52.100000	0.5	-0.268125
52.108333	0.5	-0.265977
52.116667	0.5	-0.263047
52.125000	0.5	-0.262266
52.133333	0.5	-0.265391
52.141667	0.5	-0.272813
52.150000	0.5	-0.281797
52.158333	0.5	-0.287852
52.166667	0.5	-0.289414
52.175000	0.5	-0.287071
52.183333	0.5	-0.281016
52.191667	0.5	-0.273985
52.200000	0.5	-0.266563
52.208333	0.5	-0.262071
52.216667	0.5	-0.261875
52.225000	0.5	-0.265391
52.233333	0.5	-0.268711
52.241667	0.5	-0.269102
52.250000	0.5	-0.265977
52.258333	0.5	-0.261289
52.266667	0.5	-0.260118
52.275000	0.5	-0.262266
52.283333	0.5	-0.268321
52.291667	0.5	-0.274766
52.300000	0.5	-0.279258
52.308333	0.5	-0.282383
52.316667	0.5	-0.284532
52.325000	0.5	-0.285899
52.333333	0.5	-0.284141
52.341667	0.5	-0.278672
52.350000	0.5	-0.272813
52.358333	0.5	-0.270664
52.366667	0.5	-0.273008
52.375000	0.5	-0.277110
52.383333	0.5	-0.279453
52.391667	0.5	-0.277891
52.400000	0.5	-0.274766
52.408333	0.5	-0.272422
52.416667	0.5	-0.271836
52.425000	0.5	-0.273008
52.433333	0.5	-0.273789
52.441667	0.5	-0.273594
52.450000	0.5	-0.270274
52.458333	0.5	-0.265000
52.466667	0.5	-0.260313
52.475000	0.5	-0.258164
52.483333	0.5	-0.261094
52.491667	0.5	-0.266368
52.500000	0.5	-0.272618
52.508333	0.5	-0.275352
52.516667	0.5	-0.274571
52.525000	0.5	-0.270860
52.533333	0.5	-0.267735
52.541667	0.5	-0.267539
52.550000	0.5	-0.269493
52.558333	0.5	-0.271055
52.566667	0.5	-0.268711
52.575000	0.5	-0.263633
52.583333	0.5	-0.256602
52.591667	0.5	-0.250743
52.600000	0.5	-0.247813
52.608333	0.5	-0.249571
52.616667	0.5	-0.254844
52.625000	0.5	-0.261485
52.633333	0.5	-0.269493
52.641667	0.5	-0.276133
52.650000	0.5	-0.280625
52.658333	0.5	-0.282188
52.666667	0.5	-0.281016
52.675000	0.5	-0.278672
52.683333	0.5	-0.275547
52.691667	0.5	-0.272227
52.700000	0.5	-0.268516
52.708333	0.5	-0.265586
52.716667	0.5	-0.266172
52.725000	0.5	-0.270860
52.733333	0.5	-0.278868
52.741667	0.5	-0.288633
52.750000	0.5	-0.296250
52.758333	0.5	-0.298008
52.766667	0.5	-0.292930
52.775000	0.5	-0.284922
52.783333	0.5	-0.278672
52.791667	0.5	-0.275547
52.800000	0.5	-0.273399
52.808333	0.5	-0.271250
52.816667	0.5	-0.270274
52.825000	0.5	-0.270469
52.833333	0.5	-0.271641
52.841667	0.5	-0.272618
52.850000	0.5	-0.273985
52.858333	0.5	-0.276524
52.866667	0.5	-0.278477
52.875000	0.5	-0.278086
52.883333	0.5	-0.276914
52.891667	0.5	-0.276719
52.900000	0.5	-0.278282
52.908333	0.5	-0.277891
52.916667	0.5	-0.273203
52.925000	0.5	-0.265000
52.933333	0.5	-0.257188
52.941667	0.5	-0.256211
52.950000	0.5	-0.262657
52.958333	0.5	-0.274571
52.966667	0.5	-0.285703
52.975000	0.5	-0.291368
52.983333	0.5	-0.288828
52.991667	0.5	-0.283360
53.000000	0.5	-0.277110
53.008333	0.5	-0.271055
53.016667	0.5	-0.265391
53.025000	0.5	-0.262266
53.033333	0.5	-0.264219
53.041667	0.5	-0.268907
53.050000	0.5	-0.272422
53.058333	0.5	-0.270664
53.066667	0.5	-0.265196
53.075000	0.5	-0.260313
53.083333	0.5	-0.258164
53.091667	0.5	-0.258164
53.100000	0.5	-0.258164
53.108333	0.5	-0.258946
53.116667	0.5	-0.260899
53.125000	0.5	-0.263243
53.133333	0.5	-0.265000
53.141667	0.5	-0.265000
53.150000	0.5	-0.265391
53.158333	0.5	-0.268125
53.166667	0.5	-0.271836
53.175000	0.5	-0.274961
53.183333	0.5	-0.276524
53.191667	0.5	-0.276719
53.200000	0.5	-0.276719
53.208333	0.5	-0.275743
53.216667	0.5	-0.274571
53.225000	0.5	-0.272813
53.233333	0.5	-0.271055
53.241667	0.5	-0.270469
53.250000	0.5	-0.269883
53.258333	0.5	-0.270469
53.266667	0.5	-0.271446
53.275000	0.5	-0.273008
53.283333	0.5	-0.274180
53.291667	0.5	-0.274180
53.300000	0.5	-0.273008
53.308333	0.5	-0.269297
53.316667	0.5	-0.265000
53.325000	0.5	-0.260703
53.333333	0.5	-0.258164
53.341667	0.5	-0.257969
53.350000	0.5	-0.259727
53.358333	0.5	-0.264024
53.366667	0.5	-0.270078
53.375000	0.5	-0.276328
53.383333	0.5	-0.280430
53.391667	0.5	-0.282188
53.400000	0.5	-0.283750
53.408333	0.5	-0.286680
53.416667	0.5	-0.291368
53.425000	0.5	-0.292735
53.433333	0.5	-0.289219
53.441667	0.5	-0.285118
53.450000	0.5	-0.283750
53.458333	0.5	-0.286680
53.466667	0.5	-0.289219
53.475000	0.5	-0.288828
53.483333	0.5	-0.284532
53.491667	0.5	-0.279063
53.500000	0.5	-0.275157
53.508333	0.5	-0.272813
53.516667	0.5	-0.273203
53.525000	0.5	-0.273594
53.533333	0.5	-0.271250
53.541667	0.5	-0.265391
53.550000	0.5	-0.256797
53.558333	0.5	-0.250547
53.566667	0.5	-0.249961
53.575000	0.5	-0.252891
53.583333	0.5	-0.255821
53.591667	0.5	-0.257383
53.600000	0.5	-0.259727
53.608333	0.5	-0.265782
53.616667	0.5	-0.274180
53.625000	0.5	-0.282578
53.633333	0.5	-0.289414
53.641667	0.5	-0.293907
53.650000	0.5	-0.296250
53.658333	0.5	-0.294883
53.666667	0.5	-0.289610
53.675000	0.5	-0.282969
53.683333	0.5	-0.277110
53.691667	0.5	-0.273203
53.700000	0.5	-0.269883
53.708333	0.5	-0.266563
53.716667	0.5	-0.263828
53.725000	0.5	-0.262266
53.733333	0.5	-0.265196
53.741667	0.5	-0.270469
53.750000	0.5	-0.276328
53.758333	0.5	-0.279649
53.766667	0.5	-0.278868
53.775000	0.5	-0.275352
53.783333	0.5	-0.270469
53.791667	0.5	-0.267735
53.800000	0.5	-0.265586
53.808333	0.5	-0.265196
53.816667	0.5	-0.266368
53.825000	0.5	-0.269297
53.833333	0.5	-0.272032
53.841667	0.5	-0.272422
53.850000	0.5	-0.270664
53.858333	0.5	-0.269102
53.866667	0.5	-0.269493
53.875000	0.5	-0.272227
53.883333	0.5	-0.275938
53.891667	0.5	-0.280625
53.900000	0.5	-0.285508
53.908333	0.5	-0.288828
53.916667	0.5	-0.288243
53.925000	0.5	-0.282188
53.933333	0.5	-0.273008
53.941667	0.5	-0.263633
53.950000	0.5	-0.257774
53.958333	0.5	-0.257774
53.966667	0.5	-0.263047
53.975000	0.5	-0.271641
53.983333	0.5	-0.278086
53.991667	0.5	-0.279453
54.000000	0.5	-0.275547
54.008333	0.5	-0.269297
54.016667	0.5	-0.263633
54.025000	0.5	-0.261094
54.033333	0.5	-0.260703
54.041667	0.5	-0.261289
54.050000	0.5	-0.264219
54.058333	0.5	-0.269688
54.066667	0.5	-0.278477
54.075000	0.5	-0.285508
54.083333	0.5	-0.287266
54.091667	0.5	-0.283555
54.100000	0.5	-0.280039
54.108333	0.5	-0.281211
54.116667	0.5	-0.286875
54.125000	0.5	-0.293125
54.133333	0.5	-0.295274
54.141667	0.5	-0.292344
54.150000	0.5	-0.285899
54.158333	0.5	-0.278868
54.166667	0.5	-0.274375
54.175000	0.5	-0.275157
54.183333	0.5	-0.279649
54.191667	0.5	-0.284336
54.200000	0.5	-0.284922
54.208333	0.5	-0.281407
54.216667	0.5	-0.274961
54.225000	0.5	-0.267149
54.233333	0.5	-0.258946
54.241667	0.5	-0.250938
54.250000	0.5	-0.246641
54.258333	0.5	-0.248985
54.266667	0.5	-0.255625
54.275000	0.5	-0.263438
54.283333	0.5	-0.270469
54.291667	0.5	-0.276133
54.300000	0.5	-0.281602
54.308333	0.5	-0.285508
54.316667	0.5	-0.285508
54.325000	0.5	-0.281602
54.333333	0.5	-0.276719
54.341667	0.5	-0.273985
54.350000	0.5	-0.274571
54.358333	0.5	-0.277110
54.366667	0.5	-0.278477
54.375000	0.5	-0.277110
54.383333	0.5	-0.272422
54.391667	0.5	-0.266563
54.400000	0.5	-0.260313
54.408333	0.5	-0.256211
54.416667	0.5	-0.255235
54.425000	0.5	-0.256211
54.433333	0.5	-0.258164
54.441667	0.5	-0.259727
54.450000	0.5	-0.261680
54.458333	0.5	-0.264024
54.466667	0.5	-0.266758
54.475000	0.5	-0.268321
54.483333	0.5	-0.267735
54.491667	0.5	-0.266953
54.500000	0.5	-0.268321
54.508333	0.5	-0.271641
54.516667	0.5	-0.272813
54.525000	0.5	-0.269102
54.533333	0.5	-0.262266
54.541667	0.5	-0.257774
54.550000	0.5	-0.261875
54.558333	0.5	-0.270274
54.566667	0.5	-0.275352
54.575000	0.5	-0.273399
54.583333	0.5	-0.266758
54.591667	0.5	-0.263243
54.600000	0.5	-0.265000
54.608333	0.5	-0.269883
54.616667	0.5	-0.272618
54.625000	0.5	-0.272032
54.633333	0.5	-0.270860
54.641667	0.5	-0.270274
54.650000	0.5	-0.270469
54.658333	0.5	-0.270860
54.666667	0.5	-0.271250
54.675000	0.5	-0.273399
54.683333	0.5	-0.276719
54.691667	0.5	-0.278086
54.700000	0.5	-0.273789
54.708333	0.5	-0.265391
54.716667	0.5	-0.257578
54.725000	0.5	-0.255625
54.733333	0.5	-0.259141
54.741667	0.5	-0.265196
54.750000	0.5	-0.270860
54.758333	0.5	-0.274571
54.766667	0.5	-0.278477
54.775000	0.5	-0.281993
54.783333	0.5	-0.284141
54.791667	0.5	-0.285313
54.800000	0.5	-0.286289
54.808333	0.5	-0.288243
54.816667	0.5	-0.289414
54.825000	0.5	-0.288047
54.833333	0.5	-0.282969
54.841667	0.5	-0.275938
54.850000	0.5	-0.269493
54.858333	0.5	-0.264219
54.866667	0.5	-0.261485
54.875000	0.5	-0.260703
54.883333	0.5	-0.260118
54.891667	0.5	-0.259141
54.900000	0.5	-0.257383
54.908333	0.5	-0.256211
54.916667	0.5	-0.256993
54.925000	0.5	-0.261094
54.933333	0.5	-0.266953
54.941667	0.5	-0.270469
54.950000	0.5	-0.271250
54.958333	0.5	-0.270078
54.966667	0.5	-0.269102
54.975000	0.5	-0.268907
54.983333	0.5	-0.268516
54.991667	0.5	-0.265586
55.000000	0.5	-0.259532
55.008333	0.5	-0.252891
55.016667	0.5	-0.249571
55.025000	0.5	-0.249961
55.033333	0.5	-0.254258
55.041667	0.5	-0.257969
55.050000	0.5	-0.260313
55.058333	0.5	-0.263633
55.066667	0.5	-0.269688
55.075000	0.5	-0.276719
55.083333	0.5	-0.280821
55.091667	0.5	-0.279844
55.100000	0.5	-0.274766
55.108333	0.5	-0.271055
55.116667	0.5	-0.270860
55.125000	0.5	-0.273008
55.133333	0.5	-0.273008
55.141667	0.5	-0.268125
55.150000	0.5	-0.259336
55.158333	0.5	-0.252110
55.166667	0.5	-0.249375
55.175000	0.5	-0.249766
55.183333	0.5	-0.250157
55.191667	0.5	-0.248594
55.200000	0.5	-0.247422
55.208333	0.5	-0.250157
55.216667	0.5	-0.253086
55.225000	0.5	-0.253086
55.233333	0.5	-0.251719
55.241667	0.5	-0.251524
55.250000	0.5	-0.256016
55.258333	0.5	-0.262657
55.266667	0.5	-0.265782
55.275000	0.5	-0.264414
55.283333	0.5	-0.261289
55.291667	0.5	-0.259727
55.300000	0.5	-0.259727
55.308333	0.5	-0.261680
55.316667	0.5	-0.264414
55.325000	0.5	-0.267149
55.333333	0.5	-0.270078
55.341667	0.5	-0.272422
55.350000	0.5	-0.274375
55.358333	0.5	-0.275938
55.366667	0.5	-0.275938
55.375000	0.5	-0.273985
55.383333	0.5	-0.270860
55.391667	0.5	-0.266953
55.400000	0.5	-0.263243
55.408333	0.5	-0.261289
55.416667	0.5	-0.261094
55.425000	0.5	-0.262461
55.433333	0.5	-0.263828
55.441667	0.5	-0.260899
55.450000	0.5	-0.255430
55.458333	0.5	-0.249766
55.466667	0.5	-0.247422
55.475000	0.5	-0.250743
55.483333	0.5	-0.253282
55.491667	0.5	-0.253672
55.500000	0.5	-0.251719
55.508333	0.5	-0.252110
55.516667	0.5	-0.254649
55.525000	0.5	-0.257774
55.533333	0.5	-0.259141
55.541667	0.5	-0.258360
55.550000	0.5	-0.255235
55.558333	0.5	-0.250352
55.566667	0.5	-0.242539
55.575000	0.5	-0.235899
55.583333	0.5	-0.232774
55.591667	0.5	-0.236094
55.600000	0.5	-0.245274
55.608333	0.5	-0.256797
55.616667	0.5	-0.262852
55.625000	0.5	-0.261875
55.633333	0.5	-0.256993
55.641667	0.5	-0.253086
55.650000	0.5	-0.253477
55.658333	0.5	-0.255821
55.666667	0.5	-0.256407
55.675000	0.5	-0.254453
55.683333	0.5	-0.251719
55.691667	0.5	-0.251524
55.700000	0.5	-0.253672
55.708333	0.5	-0.257578
55.716667	0.5	-0.261094
55.725000	0.5	-0.266368
55.733333	0.5	-0.272227
55.741667	0.5	-0.277696
55.750000	0.5	-0.279649
55.758333	0.5	-0.278672
55.766667	0.5	-0.275547
55.775000	0.5	-0.273203
55.783333	0.5	-0.272227
55.791667	0.5	-0.270469
55.800000	0.5	-0.265782
55.808333	0.5	-0.258750
55.816667	0.5	-0.251719
55.825000	0.5	-0.246250
55.833333	0.5	-0.247227
55.841667	0.5	-0.253282
55.850000	0.5	-0.260703
55.858333	0.5	-0.266368
55.866667	0.5	-0.266172
55.875000	0.5	-0.261485
55.883333	0.5	-0.254844
55.891667	0.5	-0.248985
55.900000	0.5	-0.245469
55.908333	0.5	-0.243125
55.916667	0.5	-0.241758
55.925000	0.5	-0.241563
55.933333	0.5	-0.241563
55.941667	0.5	-0.242735
55.950000	0.5	-0.245078
55.958333	0.5	-0.247813
55.966667	0.5	-0.250547
55.975000	0.5	-0.252110
55.983333	0.5	-0.255039
55.991667	0.5	-0.259727
56.000000	0.5	-0.263828
56.008333	0.5	-0.265000
56.016667	0.5	-0.263633
56.025000	0.5	-0.259141
56.033333	0.5	-0.254258
56.041667	0.5	-0.249766
56.050000	0.5	-0.246055
56.058333	0.5	-0.245469
56.066667	0.5	-0.247422
56.075000	0.5	-0.250547
56.083333	0.5	-0.251328
56.091667	0.5	-0.252500
56.100000	0.5	-0.255625
56.108333	0.5	-0.261875
56.116667	0.5	-0.267735
56.125000	0.5	-0.269297
56.133333	0.5	-0.264219
56.141667	0.5	-0.255821
56.150000	0.5	-0.248985
56.158333	0.5	-0.247422
56.166667	0.5	-0.253282
56.175000	0.5	-0.260508
56.183333	0.5	-0.265782
56.191667	0.5	-0.268516
56.200000	0.5	-0.267539
56.208333	0.5	-0.265586
56.216667	0.5	-0.263047
56.225000	0.5	-0.261680
56.233333	0.5	-0.261289
56.241667	0.5	-0.262071
56.250000	0.5	-0.262852
56.258333	0.5	-0.263047
56.266667	0.5	-0.263047
56.275000	0.5	-0.260899
56.283333	0.5	-0.257188
56.291667	0.5	-0.251719
56.300000	0.5	-0.246836
56.308333	0.5	-0.248008
56.316667	0.5	-0.254453
56.325000	0.5	-0.262266
56.333333	0.5	-0.266758
56.341667	0.5	-0.266563
56.350000	0.5	-0.262266
56.358333	0.5	-0.258360
56.366667	0.5	-0.255235
56.375000	0.5	-0.252500
56.383333	0.5	-0.250157
56.391667	0.5	-0.249375
56.400000	0.5	-0.250938
56.408333	0.5	-0.253086
56.416667	0.5	-0.253868
56.425000	0.5	-0.254649
56.433333	0.5	-0.256602
56.441667	0.5	-0.261289
56.450000	0.5	-0.267344
56.458333	0.5	-0.272813
56.466667	0.5	-0.276524
56.475000	0.5	-0.277891
56.483333	0.5	-0.275547
56.491667	0.5	-0.268125
56.500000	0.5	-0.257774
56.508333	0.5	-0.248203
56.516667	0.5	-0.245469
56.525000	0.5	-0.249766
56.533333	0.5	-0.258750
56.541667	0.5	-0.267149
56.550000	0.5	-0.273789
56.558333	0.5	-0.276719
56.566667	0.5	-0.274375
56.575000	0.5	-0.266953
56.583333	0.5	-0.257188
56.591667	0.5	-0.249766
56.600000	0.5	-0.245664
56.608333	0.5	-0.245469
56.616667	0.5	-0.245469
56.625000	0.5	-0.244102
56.633333	0.5	-0.242735
56.641667	0.5	-0.243711
56.650000	0.5	-0.245664
56.658333	0.5	-0.246446
56.666667	0.5	-0.246446
56.675000	0.5	-0.249180
56.683333	0.5	-0.254844
56.691667	0.5	-0.262266
56.700000	0.5	-0.268516
56.708333	0.5	-0.270664
56.716667	0.5	-0.270469
56.725000	0.5	-0.270664
56.733333	0.5	-0.272227
56.741667	0.5	-0.274180
56.750000	0.5	-0.275547
56.758333	0.5	-0.276524
56.766667	0.5	-0.276133
56.775000	0.5	-0.272422
56.783333	0.5	-0.264024
56.791667	0.5	-0.253477
56.800000	0.5	-0.243711
56.808333	0.5	-0.241172
56.816667	0.5	-0.244493
56.825000	0.5	-0.249375
56.833333	0.5	-0.249571
56.841667	0.5	-0.244493
56.850000	0.5	-0.240782
56.858333	0.5	-0.240782
56.866667	0.5	-0.244493
56.875000	0.5	-0.250157
56.883333	0.5	-0.252305
56.891667	0.5	-0.251719
56.900000	0.5	-0.250352
56.908333	0.5	-0.251133
56.916667	0.5	-0.254063
56.925000	0.5	-0.256602
56.933333	0.5	-0.258555
56.941667	0.5	-0.258360
56.950000	0.5	-0.258164
56.958333	0.5	-0.257774
56.966667	0.5	-0.256211
56.975000	0.5	-0.253282
56.983333	0.5	-0.248985
56.991667	0.5	-0.244297
57.000000	0.5	-0.240782
57.008333	0.5	-0.239610
57.016667	0.5	-0.240782
57.025000	0.5	-0.243321
57.033333	0.5	-0.247227
57.041667	0.5	-0.252305
57.050000	0.5	-0.257969
57.058333	0.5	-0.261680
57.066667	0.5	-0.262266
57.075000	0.5	-0.258164
57.083333	0.5	-0.251719
57.091667	0.5	-0.246641
57.100000	0.5	-0.245469
57.108333	0.5	-0.245274
57.116667	0.5	-0.243516
57.125000	0.5	-0.240391
57.133333	0.5	-0.238438
57.141667	0.5	-0.238633
57.150000	0.5	-0.239610
57.158333	0.5	-0.237461
57.166667	0.5	-0.232774
57.175000	0.5	-0.227110
57.183333	0.5	-0.222032
57.191667	0.5	-0.219297
57.200000	0.5	-0.217344
57.208333	0.5	-0.218321
57.216667	0.5	-0.219493
57.225000	0.5	-0.220274
57.233333	0.5	-0.221055
57.241667	0.5	-0.221836
57.250000	0.5	-0.223203
57.258333	0.5	-0.225352
57.266667	0.5	-0.228086
57.275000	0.5	-0.230625
57.283333	0.5	-0.232774
57.291667	0.5	-0.233750
57.300000	0.5	-0.233164
57.308333	0.5	-0.230821
57.316667	0.5	-0.229844
57.325000	0.5	-0.231407
57.333333	0.5	-0.234922
57.341667	0.5	-0.235508
57.350000	0.5	-0.232383
57.358333	0.5	-0.225547
57.366667	0.5	-0.219102
57.375000	0.5	-0.215782
57.383333	0.5	-0.214610
57.391667	0.5	-0.213438
57.400000	0.5	-0.212266
57.408333	0.5	-0.212657
57.416667	0.5	-0.215000
57.425000	0.5	-0.218321
57.433333	0.5	-0.220078
57.441667	0.5	-0.218907
57.450000	0.5	-0.214805
57.458333	0.5	-0.208164
57.466667	0.5	-0.202696
57.475000	0.5	-0.202500
57.483333	0.5	-0.208750
57.491667	0.5	-0.216563
57.500000	0.5	-0.218907
57.508333	0.5	-0.215000
57.516667	0.5	-0.206602
57.525000	0.5	-0.200352
57.533333	0.5	-0.199571
57.541667	0.5	-0.201914
57.550000	0.5	-0.204063
57.558333	0.5	-0.204453
57.566667	0.5	-0.204453
57.575000	0.5	-0.204063
57.583333	0.5	-0.203086
57.591667	0.5	-0.201133
57.600000	0.5	-0.196055
57.608333	0.5	-0.186680
57.616667	0.5	-0.174571
57.625000	0.5	-0.161875
57.633333	0.5	-0.153672
57.641667	0.5	-0.151719
57.650000	0.5	-0.154844
57.658333	0.5	-0.160508
57.666667	0.5	-0.165391
57.675000	0.5	-0.166368
57.683333	0.5	-0.162266
57.691667	0.5	-0.155039
57.700000	0.5	-0.147813
57.708333	0.5	-0.142149
57.716667	0.5	-0.139610
57.725000	0.5	-0.139024
57.733333	0.5	-0.139024
57.741667	0.5	-0.139024
57.750000	0.5	-0.139219
57.758333	0.5	-0.141953
57.766667	0.5	-0.146055
57.775000	0.5	-0.148594
57.783333	0.5	-0.148399
57.791667	0.5	-0.146055
57.800000	0.5	-0.143711
57.808333	0.5	-0.142930
57.816667	0.5	-0.142344
57.825000	0.5	-0.142930
57.833333	0.5	-0.145078
57.841667	0.5	-0.148789
57.850000	0.5	-0.153477
57.858333	0.5	-0.157774
57.866667	0.5	-0.160313
57.875000	0.5	-0.158360
57.883333	0.5	-0.150547
57.891667	0.5	-0.137852
57.900000	0.5	-0.127500
57.908333	0.5	-0.122422
57.916667	0.5	-0.125157
57.925000	0.5	-0.131016
57.933333	0.5	-0.134922
57.941667	0.5	-0.138047
57.950000	0.5	-0.139024
57.958333	0.5	-0.138243
57.966667	0.5	-0.134141
57.975000	0.5	-0.128282
57.983333	0.5	-0.123789
57.991667	0.5	-0.121836
58.000000	0.5	-0.121446
58.008333	0.5	-0.118516
58.016667	0.5	-0.113047
58.025000	0.5	-0.108555
58.033333	0.5	-0.108164
58.041667	0.5	-0.111094
58.050000	0.5	-0.114024
58.058333	0.5	-0.114610
58.066667	0.5	-0.113828
58.075000	0.5	-0.111680
58.083333	0.5	-0.110118
58.091667	0.5	-0.106993
58.100000	0.5	-0.103672
58.108333	0.5	-0.100352
58.116667	0.5	-0.097813
58.125000	0.5	-0.095274
58.133333	0.5	-0.092930
58.141667	0.5	-0.091563
58.150000	0.5	-0.089610
58.158333	0.5	-0.089219
58.166667	0.5	-0.088243
58.175000	0.5	-0.088633
58.183333	0.5	-0.088243
58.191667	0.5	-0.087852
58.200000	0.5	-0.086094
58.208333	0.5	-0.084141
58.216667	0.5	-0.081602
58.225000	0.5	-0.078868
58.233333	0.5	-0.075938
58.241667	0.5	-0.072422
58.250000	0.5	-0.070078
58.258333	0.5	-0.067735
58.266667	0.5	-0.064414
58.275000	0.5	-0.057774
58.283333	0.5	-0.048985
58.291667	0.5	-0.039610
58.300000	0.5	-0.033946
58.308333	0.5	-0.032578
58.316667	0.5	-0.033164
58.325000	0.5	-0.034922
58.333333	0.5	-0.036289
58.341667	0.5	-0.038243
58.350000	0.5	-0.039414
58.358333	0.5	-0.038243
58.366667	0.5	-0.036289
58.375000	0.5	-0.033946
58.383333	0.5	-0.031797
58.391667	0.5	-0.028672
58.400000	0.5	-0.023789
58.408333	0.5	-0.019102
58.416667	0.5	-0.017149
58.425000	0.5	-0.016953
58.433333	0.5	-0.014610
58.441667	0.5	-0.009336
58.450000	0.5	-0.002500
58.458333	0.5	0.002773
58.466667	0.5	0.004531
58.475000	0.5	0.006484
58.483333	0.5	0.011172
58.491667	0.5	0.018007
58.500000	0.5	0.024062
58.508333	0.5	0.028359
58.516667	0.5	0.030312
58.525000	0.5	0.031484
58.533333	0.5	0.032851
58.541667	0.5	0.036367
58.550000	0.5	0.042031
58.558333	0.5	0.048476
58.566667	0.5	0.052382
58.575000	0.5	0.053359
58.583333	0.5	0.051797
58.591667	0.5	0.049062
58.600000	0.5	0.046132
58.608333	0.5	0.042812
58.616667	0.5	0.040468
58.625000	0.5	0.042226
58.633333	0.5	0.047500
58.641667	0.5	0.053945
58.650000	0.5	0.059804
58.658333	0.5	0.066250
58.666667	0.5	0.074843
58.675000	0.5	0.085195
58.683333	0.5	0.092617
58.691667	0.5	0.095351
58.700000	0.5	0.095742
58.708333	0.5	0.097500
58.716667	0.5	0.104336
58.725000	0.5	0.113515
58.733333	0.5	0.121523
58.741667	0.5	0.126797
58.750000	0.5	0.129140
58.758333	0.5	0.128750
58.766667	0.5	0.128945
58.775000	0.5	0.129140
58.783333	0.5	0.129922
58.791667	0.5	0.132461
58.800000	0.5	0.135586
58.808333	0.5	0.138125
58.816667	0.5	0.139882
58.825000	0.5	0.141445
58.833333	0.5	0.143593
58.841667	0.5	0.146132
58.850000	0.5	0.147890
58.858333	0.5	0.149257
58.866667	0.5	0.152968
58.875000	0.5	0.161172
58.883333	0.5	0.173476
58.891667	0.5	0.184804
58.900000	0.5	0.190859
58.908333	0.5	0.193398
58.916667	0.5	0.194179
58.925000	0.5	0.195156
58.933333	0.5	0.196718
58.941667	0.5	0.197890
58.950000	0.5	0.197890
58.958333	0.5	0.196718
58.966667	0.5	0.196523
58.975000	0.5	0.199843
58.983333	0.5	0.209218
58.991667	0.5	0.221523
59.000000	0.5	0.231875
59.008333	0.5	0.237343
59.016667	0.5	0.237929
59.025000	0.5	0.238320
59.033333	0.5	0.241836
59.041667	0.5	0.247500
59.050000	0.5	0.257070
59.058333	0.5	0.265664
59.066667	0.5	0.272890
59.075000	0.5	0.276406
59.083333	0.5	0.276992
59.091667	0.5	0.278359
59.100000	0.5	0.283632
59.108333	0.5	0.293398
59.116667	0.5	0.302773
59.125000	0.5	0.308632
59.133333	0.5	0.312148
59.141667	0.5	0.316445
59.150000	0.5	0.323672
59.158333	0.5	0.332265
59.166667	0.5	0.342031
59.175000	0.5	0.349257
59.183333	0.5	0.355507
59.191667	0.5	0.358437
59.200000	0.5	0.357461
59.208333	0.5	0.351601
59.216667	0.5	0.344179
59.225000	0.5	0.339687
59.233333	0.5	0.340859
59.241667	0.5	0.349257
59.250000	0.5	0.360781
59.258333	0.5	0.372109
59.266667	0.5	0.381484
59.275000	0.5	0.387539
59.283333	0.5	0.393984
59.291667	0.5	0.401797
59.300000	0.5	0.408828
59.308333	0.5	0.412929
59.316667	0.5	0.415078
59.325000	0.5	0.420547
59.333333	0.5	0.429140
59.341667	0.5	0.441445
59.350000	0.5	0.454140
59.358333	0.5	0.465078
59.366667	0.5	0.469765
59.375000	0.5	0.468203
59.383333	0.5	0.462539
59.391667	0.5	0.455703
59.400000	0.5	0.452968
59.408333	0.5	0.454922
59.416667	0.5	0.459414
59.425000	0.5	0.467617
59.433333	0.5	0.477773
59.441667	0.5	0.489101
59.450000	0.5	0.499062
59.458333	0.5	0.505507
59.466667	0.5	0.509609
59.475000	0.5	0.514297
59.483333	0.5	0.520742
59.491667	0.5	0.525625
59.500000	0.5	0.527187
59.508333	0.5	0.526211
59.516667	0.5	0.525039
59.525000	0.5	0.526406
59.533333	0.5	0.532851
59.541667	0.5	0.543203
59.550000	0.5	0.555703
59.558333	0.5	0.566054
59.566667	0.5	0.573476
59.575000	0.5	0.578945
59.583333	0.5	0.586367
59.591667	0.5	0.595156
59.600000	0.5	0.602773
59.608333	0.5	0.608632
59.616667	0.5	0.612929
59.625000	0.5	0.619179
59.633333	0.5	0.629336
59.641667	0.5	0.639297
59.650000	0.5	0.645742
59.658333	0.5	0.646718
59.666667	0.5	0.644570
59.675000	0.5	0.642031
59.683333	0.5	0.641836
59.691667	0.5	0.642812
59.700000	0.5	0.645156
59.708333	0.5	0.649453
59.716667	0.5	0.658047
59.725000	0.5	0.670937
59.733333	0.5	0.684804
59.741667	0.5	0.696914
59.750000	0.5	0.707070
59.758333	0.5	0.716640
59.766667	0.5	0.723672
59.775000	0.5	0.729922
59.783333	0.5	0.736562
59.791667	0.5	0.742617
59.800000	0.5	0.749648
59.808333	0.5	0.755507
59.816667	0.5	0.758828
59.825000	0.5	0.759414
59.833333	0.5	0.758437
59.841667	0.5	0.756289
59.850000	0.5	0.755703
59.858333	0.5	0.759609
59.866667	0.5	0.766250
59.875000	0.5	0.774257
59.883333	0.5	0.779922
59.891667	0.5	0.784804
59.900000	0.5	0.790273
59.908333	0.5	0.799453
59.916667	0.5	0.809609
59.925000	0.5	0.818398
59.933333	0.5	0.822890
59.941667	0.5	0.824257
59.950000	0.5	0.824648
59.958333	0.5	0.827382
59.966667	0.5	0.832265
59.975000	0.5	0.840859
59.983333	0.5	0.851797
59.991667	0.5	0.864492
60.000000	0.5	0.877382
60.008333	0.5	0.886953
60.016667	0.5	0.893984
60.025000	0.5	0.898086
60.033333	0.5	0.900820
60.041667	0.5	0.903945
60.050000	0.5	0.907851
60.058333	0.5	0.912734
60.066667	0.5	0.916836
60.075000	0.5	0.920351
60.083333	0.5	0.924062
60.091667	0.5	0.930898
60.100000	0.5	0.941640
60.108333	0.5	0.950234
60.116667	0.5	0.954336
60.125000	0.5	0.957461
60.133333	0.5	0.965468
60.141667	0.5	0.981093
60.150000	0.5	1.002187
60.158333	0.5	1.020547
60.166667	0.5	1.031484
60.175000	0.5	1.036562
60.183333	0.5	1.039101
60.191667	0.5	1.042812
60.200000	0.5	1.049258
60.208333	0.5	1.059609
60.216667	0.5	1.073867
60.225000	0.5	1.087148
60.233333	0.5	1.094179
60.241667	0.5	1.094961
60.250000	0.5	1.092422
60.258333	0.5	1.092226
60.266667	0.5	1.095546
60.275000	0.5	1.100625
60.283333	0.5	1.105117
60.291667	0.5	1.109218
60.300000	0.5	1.115859
60.308333	0.5	1.121718
60.316667	0.5	1.124648
60.325000	0.5	1.124648
60.333333	0.5	1.126406
60.341667	0.5	1.135000
60.350000	0.5	1.149843
60.358333	0.5	1.164492
60.366667	0.5	1.173281
60.375000	0.5	1.173671
60.383333	0.5	1.169961
60.391667	0.5	1.167422
60.400000	0.5	1.172304
60.408333	0.5	1.183828
60.416667	0.5	1.199257
60.425000	0.5	1.216836
60.433333	0.5	1.230898
60.441667	0.5	1.243007
60.450000	0.5	1.254140
60.458333	0.5	1.261953
60.466667	0.5	1.265859
60.475000	0.5	1.267031
60.483333	0.5	1.268593
60.491667	0.5	1.272695
60.500000	0.5	1.279336
60.508333	0.5	1.285390
60.516667	0.5	1.287929
60.525000	0.5	1.289687
60.533333	0.5	1.295351
60.541667	0.5	1.306093
60.550000	0.5	1.321132
60.558333	0.5	1.336757
60.566667	0.5	1.349062
60.575000	0.5	1.354922
60.583333	0.5	1.356093
60.591667	0.5	1.356093
60.600000	0.5	1.357461
60.608333	0.5	1.363515
60.616667	0.5	1.374257
60.625000	0.5	1.386757
60.633333	0.5	1.396328
60.641667	0.5	1.402773
60.650000	0.5	1.409023
60.658333	0.5	1.417226
60.666667	0.5	1.426601
60.675000	0.5	1.431679
60.683333	0.5	1.434804
60.691667	0.5	1.439492
60.700000	0.5	1.451797
60.708333	0.5	1.471914
60.716667	0.5	1.490859
60.725000	0.5	1.503359
60.733333	0.5	1.506484
60.741667	0.5	1.504922
60.750000	0.5	1.504531
60.758333	0.5	1.507461
60.766667	0.5	1.512929
60.775000	0.5	1.520742
60.783333	0.5	1.528750
60.791667	0.5	1.536172
60.800000	0.5	1.545547
60.808333	0.5	1.555507
60.816667	0.5	1.565859
60.825000	0.5	1.573281
60.833333	0.5	1.574257
60.841667	0.5	1.570547
60.850000	0.5	1.567031
60.858333	0.5	1.569375
60.866667	0.5	1.578554
60.875000	0.5	1.591054
60.883333	0.5	1.600429
60.891667	0.5	1.605703
60.900000	0.5	1.608437
60.908333	0.5	1.610976
60.916667	0.5	1.614492
60.925000	0.5	1.617812
60.933333	0.5	1.619961
60.941667	0.5	1.620742
60.950000	0.5	1.620937
60.958333	0.5	1.624062
60.966667	0.5	1.631875
60.975000	0.5	1.641250
60.983333	0.5	1.649843
60.991667	0.5	1.656093
61.000000	0.5	1.659414
61.008333	0.5	1.660195
61.016667	0.5	1.658633
61.025000	0.5	1.657070
61.033333	0.5	1.659609
61.041667	0.5	1.668398
61.050000	0.5	1.680507
61.058333	0.5	1.693007
61.066667	0.5	1.702578
61.075000	0.5	1.710586
61.083333	0.5	1.717812
61.091667	0.5	1.723476
61.100000	0.5	1.727187
61.108333	0.5	1.727382
61.116667	0.5	1.723867
61.125000	0.5	1.718398
61.133333	0.5	1.715664
61.141667	0.5	1.717617
61.150000	0.5	1.725234
61.158333	0.5	1.733437
61.166667	0.5	1.740078
61.175000	0.5	1.743398
61.183333	0.5	1.746523
61.191667	0.5	1.751601
61.200000	0.5	1.756484
61.208333	0.5	1.757461
61.216667	0.5	1.754922
61.225000	0.5	1.753750
61.233333	0.5	1.757851
61.241667	0.5	1.764882
61.250000	0.5	1.771914
61.258333	0.5	1.773672
61.266667	0.5	1.770937
61.275000	0.5	1.769179
61.283333	0.5	1.772304
61.291667	0.5	1.781093
61.300000	0.5	1.792031
61.308333	0.5	1.800234
61.316667	0.5	1.802968
61.325000	0.5	1.803164
61.333333	0.5	1.802187
61.341667	0.5	1.800429
61.350000	0.5	1.798281
61.358333	0.5	1.796132
61.366667	0.5	1.795351
61.375000	0.5	1.795351
61.383333	0.5	1.797500
61.391667	0.5	1.802968
61.400000	0.5	1.811757
61.408333	0.5	1.822890
61.416667	0.5	1.833242
61.425000	0.5	1.839101
61.433333	0.5	1.839297
61.441667	0.5	1.834023
61.450000	0.5	1.827773
61.458333	0.5	1.825234
61.466667	0.5	1.827773
61.475000	0.5	1.832851
61.483333	0.5	1.836172
61.491667	0.5	1.833828
61.500000	0.5	1.828945
61.508333	0.5	1.826211
61.516667	0.5	1.825234
61.525000	0.5	1.824843
61.533333	0.5	1.823281
61.541667	0.5	1.820742
61.550000	0.5	1.821328
61.558333	0.5	1.826211
61.566667	0.5	1.834804
61.575000	0.5	1.840859
61.583333	0.5	1.840078
61.591667	0.5	1.833828
61.600000	0.5	1.826601
61.608333	0.5	1.820937
61.616667	0.5	1.816054
61.625000	0.5	1.811757
61.633333	0.5	1.809218
61.641667	0.5	1.808242
61.650000	0.5	1.807461
61.658333	0.5	1.805117
61.666667	0.5	1.799843
61.675000	0.5	1.791054
61.683333	0.5	1.780898
61.691667	0.5	1.770547
61.700000	0.5	1.759218
61.708333	0.5	1.745156
61.716667	0.5	1.728164
61.725000	0.5	1.706679
61.733333	0.5	1.681679
61.741667	0.5	1.655117
61.750000	0.5	1.628554
61.758333	0.5	1.599453
61.766667	0.5	1.565664
61.775000	0.5	1.526211
61.783333	0.5	1.483437
61.791667	0.5	1.441054
61.800000	0.5	1.400039
61.808333	0.5	1.359218
61.816667	0.5	1.312734
61.825000	0.5	1.255898
61.833333	0.5	1.182265
61.841667	0.5	1.089882
61.850000	0.5	0.989492
61.858333	0.5	0.906289
61.866667	0.5	0.867226
61.875000	0.5	0.884804
61.883333	0.5	0.945156
61.891667	0.5	1.024062
61.900000	0.5	1.107851
61.908333	0.5	1.195742
61.916667	0.5	1.291445
61.925000	0.5	1.391836
61.933333	0.5	1.490859
61.941667	0.5	1.585195
61.950000	0.5	1.674062
61.958333	0.5	1.755703
61.966667	0.5	1.824843
61.975000	0.5	1.875039
61.983333	0.5	1.912734
61.991667	0.5	1.942226
62.000000	0.5	1.955898
62.008333	0.5	1.927968
62.016667	0.5	1.826797
62.025000	0.5	1.644375
62.033333	0.5	1.406289
62.041667	0.5	1.160000
62.050000	0.5	0.947304
62.058333	0.5	0.784414
62.066667	0.5	0.663515
62.075000	0.5	0.567422
62.083333	0.5	0.481289
62.091667	0.5	0.397304
62.100000	0.5	0.313125
62.108333	0.5	0.228164
62.116667	0.5	0.143789
62.125000	0.5	0.065468
62.133333	0.5	0.000820
62.141667	0.5	-0.046055
62.150000	0.5	-0.074766
62.158333	0.5	-0.089610
62.166667	0.5	-0.096250
62.175000	0.5	-0.101133
62.183333	0.5	-0.107578
62.191667	0.5	-0.116563
62.200000	0.5	-0.126914
62.208333	0.5	-0.133946
62.216667	0.5	-0.134727
62.225000	0.5	-0.132774
62.233333	0.5	-0.131211
62.241667	0.5	-0.132578
62.250000	0.5	-0.133360
62.258333	0.5	-0.130430
62.266667	0.5	-0.124375
62.275000	0.5	-0.118907
62.283333	0.5	-0.116953
62.291667	0.5	-0.116172
62.300000	0.5	-0.112657
62.308333	0.5	-0.106211
62.316667	0.5	-0.098594
62.325000	0.5	-0.094688
62.333333	0.5	-0.096250
62.341667	0.5	-0.100938
62.350000	0.5	-0.105430
62.358333	0.5	-0.106797
62.366667	0.5	-0.106211
62.375000	0.5	-0.104844
62.383333	0.5	-0.103477
62.391667	0.5	-0.101328
62.400000	0.5	-0.098203
62.408333	0.5	-0.094688
62.416667	0.5	-0.093321
62.425000	0.5	-0.094883
62.433333	0.5	-0.097813
62.441667	0.5	-0.098789
62.450000	0.5	-0.095860
62.458333	0.5	-0.089805
62.466667	0.5	-0.083555
62.475000	0.5	-0.077891
62.483333	0.5	-0.072618
62.491667	0.5	-0.067735
62.500000	0.5	-0.065782
62.508333	0.5	-0.069493
62.516667	0.5	-0.077500
62.525000	0.5	-0.086875
62.533333	0.5	-0.090000
62.541667	0.5	-0.089610
62.550000	0.5	-0.086094
62.558333	0.5	-0.083750
62.566667	0.5	-0.082188
62.575000	0.5	-0.081797
62.583333	0.5	-0.081407
62.591667	0.5	-0.081016
62.600000	0.5	-0.079258
62.608333	0.5	-0.074766
62.616667	0.5	-0.068125
62.625000	0.5	-0.061094
62.633333	0.5	-0.056211
62.641667	0.5	-0.054258
62.650000	0.5	-0.054453
62.658333	0.5	-0.052500
62.666667	0.5	-0.048594
62.675000	0.5	-0.044688
62.683333	0.5	-0.043711
62.691667	0.5	-0.046836
62.700000	0.5	-0.050157
62.708333	0.5	-0.052500
62.716667	0.5	-0.053086
62.725000	0.5	-0.054649
62.733333	0.5	-0.057188
62.741667	0.5	-0.059727
62.750000	0.5	-0.061094
62.758333	0.5	-0.061875
62.766667	0.5	-0.062852
62.775000	0.5	-0.063243
62.783333	0.5	-0.060508
62.791667	0.5	-0.053477
62.800000	0.5	-0.044883
62.808333	0.5	-0.035508
62.816667	0.5	-0.029063
62.825000	0.5	-0.024571
62.833333	0.5	-0.023399
62.841667	0.5	-0.025743
62.850000	0.5	-0.031016
62.858333	0.5	-0.038047
62.866667	0.5	-0.043516
62.875000	0.5	-0.046836
62.883333	0.5	-0.047032
62.891667	0.5	-0.044297
62.900000	0.5	-0.037461
62.908333	0.5	-0.033946
62.916667	0.5	-0.034532
62.925000	0.5	-0.039805
62.933333	0.5	-0.046641
62.941667	0.5	-0.050157
62.950000	0.5	-0.050157
62.958333	0.5	-0.048008
62.966667	0.5	-0.045664
62.975000	0.5	-0.043907
62.983333	0.5	-0.044297
62.991667	0.5	-0.046836
63.000000	0.5	-0.049766
63.008333	0.5	-0.048985
63.016667	0.5	-0.041563
63.025000	0.5	-0.030430
63.033333	0.5	-0.021446
63.041667	0.5	-0.019102
63.050000	0.5	-0.023203
63.058333	0.5	-0.031602
63.066667	0.5	-0.041953
63.075000	0.5	-0.051524
63.083333	0.5	-0.057969
63.091667	0.5	-0.061875
63.100000	0.5	-0.062657
63.108333	0.5	-0.060703
63.116667	0.5	-0.055430
63.125000	0.5	-0.048008
63.133333	0.5	-0.041172
63.141667	0.5	-0.037852
63.150000	0.5	-0.040977
63.158333	0.5	-0.047032
63.166667	0.5	-0.053672
63.175000	0.5	-0.060118
63.183333	0.5	-0.065782
63.191667	0.5	-0.068711
63.200000	0.5	-0.066563
63.208333	0.5	-0.060703
63.216667	0.5	-0.054063
63.225000	0.5	-0.051133
63.233333	0.5	-0.049571
63.241667	0.5	-0.048789
63.250000	0.5	-0.046250
63.258333	0.5	-0.045664
63.266667	0.5	-0.047422
63.275000	0.5	-0.051524
63.283333	0.5	-0.057383
63.291667	0.5	-0.063633
63.300000	0.5	-0.070860
63.308333	0.5	-0.076328
63.316667	0.5	-0.076133
63.325000	0.5	-0.067149
63.333333	0.5	-0.053086
63.341667	0.5	-0.039024
63.350000	0.5	-0.032383
63.358333	0.5	-0.032383
63.366667	0.5	-0.034727
63.375000	0.5	-0.036485
63.383333	0.5	-0.037461
63.391667	0.5	-0.039414
63.400000	0.5	-0.042344
63.408333	0.5	-0.042930
63.416667	0.5	-0.039219
63.425000	0.5	-0.035703
63.433333	0.5	-0.033750
63.441667	0.5	-0.035508
63.450000	0.5	-0.038047
63.458333	0.5	-0.041368
63.466667	0.5	-0.042735
63.475000	0.5	-0.044102
63.483333	0.5	-0.045860
63.491667	0.5	-0.045274
63.500000	0.5	-0.040977
63.508333	0.5	-0.034532
63.516667	0.5	-0.029844
63.525000	0.5	-0.027696
63.533333	0.5	-0.027696
63.541667	0.5	-0.027696
63.550000	0.5	-0.028477
63.558333	0.5	-0.029649
63.566667	0.5	-0.032969
63.575000	0.5	-0.037071
63.583333	0.5	-0.042149
63.591667	0.5	-0.046055
63.600000	0.5	-0.048789
63.608333	0.5	-0.050352
63.616667	0.5	-0.051133
63.625000	0.5	-0.051524
63.633333	0.5	-0.052891
63.641667	0.5	-0.054844
63.650000	0.5	-0.056016
63.658333	0.5	-0.056016
63.666667	0.5	-0.055430
63.675000	0.5	-0.054453
63.683333	0.5	-0.052500
63.691667	0.5	-0.046836
63.700000	0.5	-0.037657
63.708333	0.5	-0.029258
63.716667	0.5	-0.024375
63.725000	0.5	-0.025938
63.733333	0.5	-0.031602
63.741667	0.5	-0.039219
63.750000	0.5	-0.045664
63.758333	0.5	-0.049375
63.766667	0.5	-0.051133
63.775000	0.5	-0.050352
63.783333	0.5	-0.046250
63.791667	0.5	-0.039414
63.800000	0.5	-0.031016
63.808333	0.5	-0.025547
63.816667	0.5	-0.022813
63.825000	0.5	-0.023985
63.833333	0.5	-0.028086
63.841667	0.5	-0.035508
63.850000	0.5	-0.046250
63.858333	0.5	-0.055235
63.866667	0.5	-0.057774
63.875000	0.5	-0.053282
63.883333	0.5	-0.043907
63.891667	0.5	-0.034141
63.900000	0.5	-0.026719
63.908333	0.5	-0.020860
63.916667	0.5	-0.017735
63.925000	0.5	-0.015586
63.933333	0.5	-0.015391
63.941667	0.5	-0.012852
63.950000	0.5	-0.009141
63.958333	0.5	-0.006407
63.966667	0.5	-0.009922
63.975000	0.5	-0.019883
63.983333	0.5	-0.030430
63.991667	0.5	-0.037266
64.000000	0.5	-0.039610
64.008333	0.5	-0.042344
64.016667	0.5	-0.046250
64.025000	0.5	-0.050743
64.033333	0.5	-0.053282
64.041667	0.5	-0.054063
64.050000	0.5	-0.054844
64.058333	0.5	-0.056797
64.066667	0.5	-0.057774
64.075000	0.5	-0.055625
64.083333	0.5	-0.050157
64.091667	0.5	-0.043907
64.100000	0.5	-0.036680
64.108333	0.5	-0.031602
64.116667	0.5	-0.027305
64.125000	0.5	-0.025547
64.133333	0.5	-0.026719
64.141667	0.5	-0.031407
64.150000	0.5	-0.037071
64.158333	0.5	-0.040977
64.166667	0.5	-0.040977
64.175000	0.5	-0.038633
64.183333	0.5	-0.042344
64.191667	0.5	-0.049571
64.200000	0.5	-0.056993
64.208333	0.5	-0.059336
64.216667	0.5	-0.053868
64.225000	0.5	-0.044102
64.233333	0.5	-0.034727
64.241667	0.5	-0.030821
64.250000	0.5	-0.030625
64.258333	0.5	-0.029649
64.266667	0.5	-0.024961
64.275000	0.5	-0.017735
64.283333	0.5	-0.013243
64.291667	0.5	-0.016563
64.300000	0.5	-0.025938
64.308333	0.5	-0.037461
64.316667	0.5	-0.047618
64.325000	0.5	-0.053282
64.333333	0.5	-0.056993
64.341667	0.5	-0.057969
64.350000	0.5	-0.056407
64.358333	0.5	-0.054258
64.366667	0.5	-0.052891
64.375000	0.5	-0.052305
64.383333	0.5	-0.048985
64.391667	0.5	-0.042344
64.400000	0.5	-0.036485
64.408333	0.5	-0.037461
64.416667	0.5	-0.046055
64.425000	0.5	-0.053282
64.433333	0.5	-0.054453
64.441667	0.5	-0.049180
64.450000	0.5	-0.042149
64.458333	0.5	-0.037461
64.466667	0.5	-0.037461
64.475000	0.5	-0.037461
64.483333	0.5	-0.034922
64.491667	0.5	-0.030821
64.500000	0.5	-0.025743
64.508333	0.5	-0.021641
64.516667	0.5	-0.019883
64.525000	0.5	-0.020274
64.533333	0.5	-0.022032
64.541667	0.5	-0.024180
64.550000	0.5	-0.027696
64.558333	0.5	-0.033164
64.566667	0.5	-0.040586
64.575000	0.5	-0.045860
64.583333	0.5	-0.048008
64.591667	0.5	-0.046836
64.600000	0.5	-0.045664
64.608333	0.5	-0.043907
64.616667	0.5	-0.043321
64.625000	0.5	-0.043321
64.633333	0.5	-0.045274
64.641667	0.5	-0.047618
64.650000	0.5	-0.047227
64.658333	0.5	-0.044297
64.666667	0.5	-0.039219
64.675000	0.5	-0.038828
64.683333	0.5	-0.043125
64.691667	0.5	-0.047813
64.700000	0.5	-0.048399
64.708333	0.5	-0.044297
64.716667	0.5	-0.037461
64.725000	0.5	-0.032969
64.733333	0.5	-0.032578
64.741667	0.5	-0.036485
64.750000	0.5	-0.043125
64.758333	0.5	-0.048594
64.766667	0.5	-0.052110
64.775000	0.5	-0.052110
64.783333	0.5	-0.048203
64.791667	0.5	-0.042149
64.800000	0.5	-0.034727
64.808333	0.5	-0.031211
64.816667	0.5	-0.031602
64.825000	0.5	-0.035118
64.833333	0.5	-0.038438
64.841667	0.5	-0.038828
64.850000	0.5	-0.036680
64.858333	0.5	-0.033360
64.866667	0.5	-0.031602
64.875000	0.5	-0.031797
64.883333	0.5	-0.032578
64.891667	0.5	-0.033555
64.900000	0.5	-0.034141
64.908333	0.5	-0.037461
64.916667	0.5	-0.043321
64.925000	0.5	-0.048008
64.933333	0.5	-0.047618
64.941667	0.5	-0.041368
64.950000	0.5	-0.032188
64.958333	0.5	-0.026524
64.966667	0.5	-0.025157
64.975000	0.5	-0.027891
64.983333	0.5	-0.030625
64.991667	0.5	-0.031602
65.000000	0.5	-0.031602
