# Supplementary material for: HappyTools: A software for high-throughput HPLC data processing and quantitation
Source: PLoS One. 2018 Jul 6;13(7):e0200280. doi: 10.1371/journal.pone.0200280 (PMC6034860; doi:10.1371/journal.pone.0200280)
Supplement: S1 Data — The source code of HappyTools is included in this zip file, together with all the raw chromatograms as exported from ThermoFisher Chromeleon. A visual tutorial and a document demonstrating how to reproduce the results used in this study are also included. (ZIP) [file pone.0200280.s013.zip › Data/Biopharmaceutical/IgG Vtag 2_ACQUITY FLR ChA.txt]

File Path	chrom://mascot-server/ChromeleonLocal/Raw Data/Users/Jenifer Hendel/2018/Vtag3.seq/762.smp/ACQUITY FLR ChA.channel/ACQUITY FLR ChA.chm
Channel	ACQUITY FLR ChA

Injection Information:
Data Vault	ChromeleonLocal
Injection	IgG Vtag 2
Injection Number	3
Position	
Comment	$$ 2.1 vial 2:A,3 injection 1
Processing Method	New Processing Method
Instrument Method	
Type	Unknown
Status	Finished
Injection Date	11/05/2018
Injection Time	07:47:06
Injection Volume (µL)	25.0000
Dilution Factor	1.0000
Weight	1.0000

Chromatogram Data Information:
Time Min. (min)	0.000000
Time Max. (min)	65.000000
Data Points	7801
Detector	
Generating Data System	Chromeleon 7.2.4.8179
Exporting Data System	Chromeleon 7.2.2.0
Operator	Simon.Peel
Signal Quantity	Response
Signal Unit	EU
Signal Min.	-0.293187
Signal Max.	23.654860
Channel	ACQUITY FLR ChA
Driver Name	AnDI Import Plug-in
Channel Type	Evaluation
Min. Step (s)	0.5
Max. Step (s)	0.5
Average Step (s)	0.5

Signal Parameter Information:
Signal Info	techCHROM

Chromatogram Data:
Time (min)	Step (s)	Value (EU)
0.000000	n.a.	0.000000
0.008333	0.5	-0.000136
0.016667	0.5	0.001344
0.025000	0.5	0.006813
0.033333	0.5	0.015211
0.041667	0.5	0.025953
0.050000	0.5	0.036305
0.058333	0.5	0.042164
0.066667	0.5	0.042164
0.075000	0.5	0.038453
0.083333	0.5	0.035328
0.091667	0.5	0.036110
0.100000	0.5	0.038258
0.108333	0.5	0.037867
0.116667	0.5	0.032789
0.125000	0.5	0.025758
0.133333	0.5	0.020289
0.141667	0.5	0.018531
0.150000	0.5	0.019703
0.158333	0.5	0.021852
0.166667	0.5	0.022828
0.175000	0.5	0.022438
0.183333	0.5	0.020680
0.191667	0.5	0.020094
0.200000	0.5	0.020875
0.208333	0.5	0.021070
0.216667	0.5	0.021656
0.225000	0.5	0.021070
0.233333	0.5	0.019508
0.241667	0.5	0.016578
0.250000	0.5	0.013649
0.258333	0.5	0.013258
0.266667	0.5	0.017360
0.275000	0.5	0.024195
0.283333	0.5	0.028688
0.291667	0.5	0.029274
0.300000	0.5	0.027320
0.308333	0.5	0.027516
0.316667	0.5	0.030055
0.325000	0.5	0.032789
0.333333	0.5	0.034742
0.341667	0.5	0.033961
0.350000	0.5	0.032985
0.358333	0.5	0.031813
0.366667	0.5	0.032399
0.375000	0.5	0.035719
0.383333	0.5	0.040797
0.391667	0.5	0.046461
0.400000	0.5	0.048219
0.408333	0.5	0.044703
0.416667	0.5	0.036891
0.425000	0.5	0.026149
0.433333	0.5	0.014820
0.441667	0.5	0.006422
0.450000	0.5	0.004078
0.458333	0.5	0.009547
0.466667	0.5	0.018141
0.475000	0.5	0.025367
0.483333	0.5	0.027711
0.491667	0.5	0.026344
0.500000	0.5	0.024195
0.508333	0.5	0.024000
0.516667	0.5	0.024977
0.525000	0.5	0.027320
0.533333	0.5	0.030836
0.541667	0.5	0.035719
0.550000	0.5	0.039430
0.558333	0.5	0.040406
0.566667	0.5	0.037867
0.575000	0.5	0.034156
0.583333	0.5	0.030836
0.591667	0.5	0.029274
0.600000	0.5	0.028492
0.608333	0.5	0.027906
0.616667	0.5	0.028883
0.625000	0.5	0.030641
0.633333	0.5	0.032399
0.641667	0.5	0.033766
0.650000	0.5	0.032789
0.658333	0.5	0.029860
0.666667	0.5	0.024977
0.675000	0.5	0.019508
0.683333	0.5	0.014430
0.691667	0.5	0.011891
0.700000	0.5	0.016774
0.708333	0.5	0.039430
0.716667	0.5	0.102516
0.725000	0.5	0.232399
0.733333	0.5	0.449977
0.741667	0.5	0.766188
0.750000	0.5	1.180641
0.758333	0.5	1.672828
0.766667	0.5	2.185914
0.775000	0.5	2.625563
0.783333	0.5	2.894703
0.791667	0.5	2.940992
0.800000	0.5	2.781227
0.808333	0.5	2.485328
0.816667	0.5	2.135524
0.825000	0.5	1.858766
0.833333	0.5	1.842164
0.841667	0.5	2.219313
0.850000	0.5	2.901344
0.858333	0.5	3.543922
0.866667	0.5	3.829859
0.875000	0.5	3.677711
0.883333	0.5	3.295289
0.891667	0.5	2.968727
0.900000	0.5	2.792164
0.908333	0.5	2.707594
0.916667	0.5	2.603688
0.925000	0.5	2.445094
0.933333	0.5	2.246852
0.941667	0.5	2.056617
0.950000	0.5	1.920289
0.958333	0.5	1.864235
0.966667	0.5	1.895094
0.975000	0.5	2.016774
0.983333	0.5	2.496070
0.991667	0.5	4.857203
1.000000	0.5	10.001345
1.008333	0.5	17.269508
1.016667	0.5	22.926149
1.025000	0.5	23.654860
1.033333	0.5	19.075758
1.041667	0.5	12.006227
1.050000	0.5	6.423610
1.058333	0.5	3.502125
1.066667	0.5	2.676149
1.075000	0.5	2.484742
1.083333	0.5	2.567359
1.091667	0.5	2.901539
1.100000	0.5	3.371852
1.108333	0.5	3.769117
1.116667	0.5	3.905836
1.125000	0.5	3.719117
1.133333	0.5	3.295485
1.141667	0.5	2.802320
1.150000	0.5	2.392359
1.158333	0.5	2.137281
1.166667	0.5	2.028492
1.175000	0.5	2.012477
1.183333	0.5	2.033571
1.191667	0.5	2.059352
1.200000	0.5	2.075367
1.208333	0.5	2.078297
1.216667	0.5	2.064821
1.225000	0.5	2.026930
1.233333	0.5	1.963063
1.241667	0.5	1.884938
1.250000	0.5	1.813063
1.258333	0.5	1.764235
1.266667	0.5	1.736891
1.275000	0.5	1.709742
1.283333	0.5	1.658961
1.291667	0.5	1.579664
1.300000	0.5	1.494703
1.308333	0.5	1.437867
1.316667	0.5	1.437672
1.325000	0.5	1.497438
1.333333	0.5	1.597438
1.341667	0.5	1.702906
1.350000	0.5	1.783375
1.358333	0.5	1.820289
1.366667	0.5	1.813649
1.375000	0.5	1.777906
1.383333	0.5	1.727516
1.391667	0.5	1.669703
1.400000	0.5	1.600758
1.408333	0.5	1.513649
1.416667	0.5	1.410914
1.425000	0.5	1.304078
1.433333	0.5	1.210914
1.441667	0.5	1.141774
1.450000	0.5	1.096656
1.458333	0.5	1.067555
1.466667	0.5	1.048219
1.475000	0.5	1.037867
1.483333	0.5	1.037867
1.491667	0.5	1.045094
1.500000	0.5	1.052320
1.508333	0.5	1.047047
1.516667	0.5	1.020485
1.525000	0.5	0.969117
1.533333	0.5	0.903688
1.541667	0.5	0.841969
1.550000	0.5	0.801149
1.558333	0.5	0.786305
1.566667	0.5	0.788649
1.575000	0.5	0.795094
1.583333	0.5	0.794899
1.591667	0.5	0.780445
1.600000	0.5	0.754860
1.608333	0.5	0.722242
1.616667	0.5	0.692360
1.625000	0.5	0.672242
1.633333	0.5	0.664430
1.641667	0.5	0.670875
1.650000	0.5	0.693531
1.658333	0.5	0.735133
1.666667	0.5	0.794117
1.675000	0.5	0.862867
1.683333	0.5	0.928883
1.691667	0.5	0.982203
1.700000	0.5	1.018727
1.708333	0.5	1.047438
1.716667	0.5	1.086110
1.725000	0.5	1.154274
1.733333	0.5	1.255055
1.741667	0.5	1.373805
1.750000	0.5	1.491383
1.758333	0.5	1.603688
1.766667	0.5	1.738258
1.775000	0.5	1.925367
1.783333	0.5	2.162477
1.791667	0.5	2.399781
1.800000	0.5	2.558766
1.808333	0.5	2.584352
1.816667	0.5	2.473219
1.825000	0.5	2.272242
1.833333	0.5	2.038258
1.841667	0.5	1.810328
1.850000	0.5	1.600758
1.858333	0.5	1.411110
1.866667	0.5	1.249781
1.875000	0.5	1.140797
1.883333	0.5	1.163844
1.891667	0.5	1.432399
1.900000	0.5	2.018531
1.908333	0.5	2.865211
1.916667	0.5	3.819899
1.925000	0.5	4.699391
1.933333	0.5	5.344313
1.941667	0.5	5.603688
1.950000	0.5	5.397828
1.958333	0.5	4.779664
1.966667	0.5	3.963258
1.975000	0.5	3.225172
1.983333	0.5	2.704664
1.991667	0.5	2.367945
2.000000	0.5	2.087867
2.008333	0.5	1.789820
2.016667	0.5	1.474781
2.025000	0.5	1.189234
2.033333	0.5	0.982008
2.041667	0.5	0.865016
2.050000	0.5	0.808766
2.058333	0.5	0.757789
2.066667	0.5	0.674391
2.075000	0.5	0.556227
2.083333	0.5	0.432399
2.091667	0.5	0.334938
2.100000	0.5	0.270680
2.108333	0.5	0.234156
2.116667	0.5	0.216383
2.125000	0.5	0.211500
2.133333	0.5	0.218336
2.141667	0.5	0.231031
2.150000	0.5	0.248805
2.158333	0.5	0.271461
2.166667	0.5	0.295680
2.175000	0.5	0.316188
2.183333	0.5	0.328688
2.191667	0.5	0.330055
2.200000	0.5	0.323414
2.208333	0.5	0.313063
2.216667	0.5	0.303297
2.225000	0.5	0.293922
2.233333	0.5	0.284938
2.241667	0.5	0.276930
2.250000	0.5	0.270289
2.258333	0.5	0.267164
2.266667	0.5	0.265211
2.275000	0.5	0.261305
2.283333	0.5	0.255836
2.291667	0.5	0.250758
2.300000	0.5	0.249586
2.308333	0.5	0.248610
2.316667	0.5	0.246070
2.325000	0.5	0.242555
2.333333	0.5	0.240797
2.341667	0.5	0.241578
2.350000	0.5	0.242555
2.358333	0.5	0.241383
2.366667	0.5	0.240016
2.375000	0.5	0.240406
2.383333	0.5	0.243141
2.391667	0.5	0.244899
2.400000	0.5	0.243336
2.408333	0.5	0.236891
2.416667	0.5	0.228297
2.425000	0.5	0.220485
2.433333	0.5	0.216578
2.441667	0.5	0.218531
2.450000	0.5	0.226735
2.458333	0.5	0.236891
2.466667	0.5	0.242945
2.475000	0.5	0.241578
2.483333	0.5	0.234938
2.491667	0.5	0.230250
2.500000	0.5	0.233570
2.508333	0.5	0.243922
2.516667	0.5	0.257594
2.525000	0.5	0.267360
2.533333	0.5	0.273219
2.541667	0.5	0.276539
2.550000	0.5	0.281617
2.558333	0.5	0.289235
2.566667	0.5	0.298219
2.575000	0.5	0.303492
2.583333	0.5	0.306227
2.591667	0.5	0.307789
2.600000	0.5	0.310328
2.608333	0.5	0.315016
2.616667	0.5	0.320875
2.625000	0.5	0.327711
2.633333	0.5	0.335914
2.641667	0.5	0.345680
2.650000	0.5	0.355055
2.658333	0.5	0.362477
2.666667	0.5	0.366383
2.675000	0.5	0.363844
2.683333	0.5	0.355250
2.691667	0.5	0.342555
2.700000	0.5	0.326539
2.708333	0.5	0.309938
2.716667	0.5	0.291969
2.725000	0.5	0.276149
2.733333	0.5	0.264235
2.741667	0.5	0.257399
2.750000	0.5	0.254664
2.758333	0.5	0.254860
2.766667	0.5	0.256227
2.775000	0.5	0.256422
2.783333	0.5	0.253883
2.791667	0.5	0.248024
2.800000	0.5	0.239820
2.808333	0.5	0.230055
2.816667	0.5	0.220680
2.825000	0.5	0.214820
2.833333	0.5	0.213063
2.841667	0.5	0.213453
2.850000	0.5	0.213453
2.858333	0.5	0.213453
2.866667	0.5	0.213063
2.875000	0.5	0.214430
2.883333	0.5	0.214625
2.891667	0.5	0.212672
2.900000	0.5	0.207594
2.908333	0.5	0.202711
2.916667	0.5	0.196266
2.925000	0.5	0.187086
2.933333	0.5	0.177320
2.941667	0.5	0.167555
2.950000	0.5	0.162477
2.958333	0.5	0.162477
2.966667	0.5	0.166383
2.975000	0.5	0.171656
2.983333	0.5	0.176149
2.991667	0.5	0.177711
3.000000	0.5	0.175758
3.008333	0.5	0.168531
3.016667	0.5	0.160719
3.025000	0.5	0.155445
3.033333	0.5	0.153688
3.041667	0.5	0.156422
3.050000	0.5	0.161305
3.058333	0.5	0.167945
3.066667	0.5	0.175172
3.075000	0.5	0.179078
3.083333	0.5	0.178297
3.091667	0.5	0.171461
3.100000	0.5	0.161891
3.108333	0.5	0.155641
3.116667	0.5	0.155445
3.125000	0.5	0.159547
3.133333	0.5	0.164625
3.141667	0.5	0.168922
3.150000	0.5	0.171852
3.158333	0.5	0.172242
3.166667	0.5	0.169117
3.175000	0.5	0.166383
3.183333	0.5	0.166383
3.191667	0.5	0.171070
3.200000	0.5	0.175953
3.208333	0.5	0.176735
3.216667	0.5	0.170875
3.225000	0.5	0.159156
3.233333	0.5	0.146852
3.241667	0.5	0.136500
3.250000	0.5	0.130250
3.258333	0.5	0.127516
3.266667	0.5	0.128688
3.275000	0.5	0.130836
3.283333	0.5	0.131813
3.291667	0.5	0.132399
3.300000	0.5	0.131617
3.308333	0.5	0.129860
3.316667	0.5	0.125563
3.325000	0.5	0.119508
3.333333	0.5	0.113063
3.341667	0.5	0.110719
3.350000	0.5	0.115211
3.358333	0.5	0.125563
3.366667	0.5	0.136500
3.375000	0.5	0.140211
3.383333	0.5	0.135914
3.391667	0.5	0.127906
3.400000	0.5	0.122438
3.408333	0.5	0.125367
3.416667	0.5	0.135914
3.425000	0.5	0.145875
3.433333	0.5	0.150758
3.441667	0.5	0.148805
3.450000	0.5	0.146266
3.458333	0.5	0.146852
3.466667	0.5	0.150367
3.475000	0.5	0.152516
3.483333	0.5	0.151539
3.491667	0.5	0.151149
3.500000	0.5	0.154860
3.508333	0.5	0.161500
3.516667	0.5	0.166969
3.525000	0.5	0.165992
3.533333	0.5	0.159547
3.541667	0.5	0.150758
3.550000	0.5	0.144313
3.558333	0.5	0.142164
3.566667	0.5	0.143141
3.575000	0.5	0.146266
3.583333	0.5	0.148610
3.591667	0.5	0.150172
3.600000	0.5	0.149586
3.608333	0.5	0.148610
3.616667	0.5	0.146266
3.625000	0.5	0.142750
3.633333	0.5	0.138453
3.641667	0.5	0.136305
3.650000	0.5	0.138453
3.658333	0.5	0.144508
3.666667	0.5	0.149586
3.675000	0.5	0.147828
3.683333	0.5	0.138649
3.691667	0.5	0.126344
3.700000	0.5	0.116969
3.708333	0.5	0.113063
3.716667	0.5	0.115797
3.725000	0.5	0.121266
3.733333	0.5	0.127516
3.741667	0.5	0.131227
3.750000	0.5	0.130641
3.758333	0.5	0.124977
3.766667	0.5	0.116578
3.775000	0.5	0.105641
3.783333	0.5	0.095875
3.791667	0.5	0.091969
3.800000	0.5	0.095875
3.808333	0.5	0.103688
3.816667	0.5	0.110524
3.825000	0.5	0.111500
3.833333	0.5	0.108570
3.841667	0.5	0.104664
3.850000	0.5	0.105641
3.858333	0.5	0.113063
3.866667	0.5	0.126930
3.875000	0.5	0.143727
3.883333	0.5	0.160719
3.891667	0.5	0.179664
3.900000	0.5	0.198805
3.908333	0.5	0.218141
3.916667	0.5	0.231813
3.925000	0.5	0.238258
3.933333	0.5	0.238453
3.941667	0.5	0.236891
3.950000	0.5	0.237477
3.958333	0.5	0.241774
3.966667	0.5	0.246656
3.975000	0.5	0.248805
3.983333	0.5	0.245094
3.991667	0.5	0.234938
4.000000	0.5	0.219899
4.008333	0.5	0.202125
4.016667	0.5	0.186500
4.025000	0.5	0.173024
4.033333	0.5	0.161500
4.041667	0.5	0.151344
4.050000	0.5	0.143531
4.058333	0.5	0.137867
4.066667	0.5	0.134156
4.075000	0.5	0.130250
4.083333	0.5	0.124586
4.091667	0.5	0.118336
4.100000	0.5	0.113453
4.108333	0.5	0.109742
4.116667	0.5	0.107008
4.125000	0.5	0.104274
4.133333	0.5	0.101930
4.141667	0.5	0.101149
4.150000	0.5	0.101735
4.158333	0.5	0.103688
4.166667	0.5	0.105055
4.175000	0.5	0.108180
4.183333	0.5	0.112867
4.191667	0.5	0.118922
4.200000	0.5	0.125367
4.208333	0.5	0.130250
4.216667	0.5	0.132789
4.225000	0.5	0.133570
4.233333	0.5	0.134156
4.241667	0.5	0.131031
4.250000	0.5	0.121852
4.258333	0.5	0.111110
4.266667	0.5	0.101539
4.275000	0.5	0.097438
4.283333	0.5	0.097828
4.291667	0.5	0.100367
4.300000	0.5	0.101149
4.308333	0.5	0.101149
4.316667	0.5	0.101735
4.325000	0.5	0.103102
4.333333	0.5	0.105250
4.341667	0.5	0.107594
4.350000	0.5	0.108766
4.358333	0.5	0.108375
4.366667	0.5	0.108570
4.375000	0.5	0.108961
4.383333	0.5	0.110719
4.391667	0.5	0.113258
4.400000	0.5	0.115016
4.408333	0.5	0.113649
4.416667	0.5	0.108961
4.425000	0.5	0.102125
4.433333	0.5	0.095094
4.441667	0.5	0.089430
4.450000	0.5	0.084352
4.458333	0.5	0.082203
4.466667	0.5	0.082789
4.475000	0.5	0.086305
4.483333	0.5	0.092164
4.491667	0.5	0.098610
4.500000	0.5	0.105250
4.508333	0.5	0.110914
4.516667	0.5	0.114430
4.525000	0.5	0.114039
4.533333	0.5	0.110524
4.541667	0.5	0.106031
4.550000	0.5	0.102320
4.558333	0.5	0.098610
4.566667	0.5	0.094313
4.575000	0.5	0.089625
4.583333	0.5	0.086305
4.591667	0.5	0.087477
4.600000	0.5	0.090016
4.608333	0.5	0.091188
4.616667	0.5	0.089039
4.625000	0.5	0.084352
4.633333	0.5	0.080055
4.641667	0.5	0.079860
4.650000	0.5	0.084547
4.658333	0.5	0.093727
4.666667	0.5	0.104469
4.675000	0.5	0.111695
4.683333	0.5	0.111891
4.691667	0.5	0.106227
4.700000	0.5	0.099391
4.708333	0.5	0.094508
4.716667	0.5	0.092555
4.725000	0.5	0.092360
4.733333	0.5	0.091774
4.741667	0.5	0.091383
4.750000	0.5	0.091383
4.758333	0.5	0.091383
4.766667	0.5	0.091188
4.775000	0.5	0.090406
4.783333	0.5	0.090406
4.791667	0.5	0.091578
4.800000	0.5	0.094313
4.808333	0.5	0.097438
4.816667	0.5	0.100758
4.825000	0.5	0.104274
4.833333	0.5	0.106617
4.841667	0.5	0.106227
4.850000	0.5	0.101735
4.858333	0.5	0.096461
4.866667	0.5	0.093727
4.875000	0.5	0.094117
4.883333	0.5	0.095094
4.891667	0.5	0.095289
4.900000	0.5	0.096070
4.908333	0.5	0.099391
4.916667	0.5	0.106227
4.925000	0.5	0.113844
4.933333	0.5	0.119508
4.941667	0.5	0.120875
4.950000	0.5	0.115602
4.958333	0.5	0.106031
4.966667	0.5	0.099000
4.975000	0.5	0.098805
4.983333	0.5	0.104664
4.991667	0.5	0.108375
5.000000	0.5	0.103883
5.008333	0.5	0.094117
5.016667	0.5	0.085328
5.025000	0.5	0.083961
5.033333	0.5	0.088063
5.041667	0.5	0.089625
5.050000	0.5	0.088844
5.058333	0.5	0.088258
5.066667	0.5	0.089235
5.075000	0.5	0.090406
5.083333	0.5	0.086891
5.091667	0.5	0.079078
5.100000	0.5	0.071461
5.108333	0.5	0.069117
5.116667	0.5	0.073219
5.125000	0.5	0.080055
5.133333	0.5	0.083961
5.141667	0.5	0.084156
5.150000	0.5	0.082594
5.158333	0.5	0.085914
5.166667	0.5	0.094313
5.175000	0.5	0.105055
5.183333	0.5	0.113258
5.191667	0.5	0.115211
5.200000	0.5	0.112867
5.208333	0.5	0.111305
5.216667	0.5	0.112086
5.225000	0.5	0.116774
5.233333	0.5	0.121656
5.241667	0.5	0.126149
5.250000	0.5	0.130250
5.258333	0.5	0.132399
5.266667	0.5	0.134547
5.275000	0.5	0.136500
5.283333	0.5	0.139235
5.291667	0.5	0.140406
5.300000	0.5	0.139820
5.308333	0.5	0.136500
5.316667	0.5	0.130250
5.325000	0.5	0.120680
5.333333	0.5	0.109547
5.341667	0.5	0.099586
5.350000	0.5	0.092555
5.358333	0.5	0.089820
5.366667	0.5	0.089625
5.375000	0.5	0.091188
5.383333	0.5	0.095680
5.391667	0.5	0.102320
5.400000	0.5	0.108570
5.408333	0.5	0.110524
5.416667	0.5	0.109156
5.425000	0.5	0.107789
5.433333	0.5	0.109547
5.441667	0.5	0.114625
5.450000	0.5	0.118141
5.458333	0.5	0.118922
5.466667	0.5	0.117164
5.475000	0.5	0.117945
5.483333	0.5	0.122242
5.491667	0.5	0.128883
5.500000	0.5	0.132203
5.508333	0.5	0.131227
5.516667	0.5	0.128102
5.525000	0.5	0.125172
5.533333	0.5	0.122242
5.541667	0.5	0.117750
5.550000	0.5	0.112867
5.558333	0.5	0.109352
5.566667	0.5	0.108961
5.575000	0.5	0.109352
5.583333	0.5	0.107008
5.591667	0.5	0.101735
5.600000	0.5	0.096461
5.608333	0.5	0.094899
5.616667	0.5	0.099000
5.625000	0.5	0.104664
5.633333	0.5	0.105055
5.641667	0.5	0.098805
5.650000	0.5	0.091188
5.658333	0.5	0.089039
5.666667	0.5	0.094117
5.675000	0.5	0.102906
5.683333	0.5	0.109156
5.691667	0.5	0.109156
5.700000	0.5	0.104664
5.708333	0.5	0.098024
5.716667	0.5	0.090602
5.725000	0.5	0.084742
5.733333	0.5	0.081813
5.741667	0.5	0.081227
5.750000	0.5	0.079664
5.758333	0.5	0.076539
5.766667	0.5	0.072242
5.775000	0.5	0.069117
5.783333	0.5	0.066969
5.791667	0.5	0.065016
5.800000	0.5	0.061110
5.808333	0.5	0.056813
5.816667	0.5	0.055055
5.825000	0.5	0.057008
5.833333	0.5	0.062086
5.841667	0.5	0.066383
5.850000	0.5	0.066969
5.858333	0.5	0.065211
5.866667	0.5	0.064430
5.875000	0.5	0.067360
5.883333	0.5	0.073805
5.891667	0.5	0.079664
5.900000	0.5	0.082594
5.908333	0.5	0.082594
5.916667	0.5	0.081031
5.925000	0.5	0.079860
5.933333	0.5	0.077906
5.941667	0.5	0.073414
5.950000	0.5	0.066578
5.958333	0.5	0.059742
5.966667	0.5	0.056617
5.975000	0.5	0.059156
5.983333	0.5	0.064820
5.991667	0.5	0.070875
6.000000	0.5	0.075172
6.008333	0.5	0.078297
6.016667	0.5	0.080250
6.025000	0.5	0.079860
6.033333	0.5	0.076539
6.041667	0.5	0.071852
6.050000	0.5	0.070094
6.058333	0.5	0.073024
6.066667	0.5	0.076930
6.075000	0.5	0.077906
6.083333	0.5	0.073024
6.091667	0.5	0.065211
6.100000	0.5	0.059547
6.108333	0.5	0.058766
6.116667	0.5	0.065211
6.125000	0.5	0.075367
6.133333	0.5	0.086891
6.141667	0.5	0.093531
6.150000	0.5	0.093336
6.158333	0.5	0.089625
6.166667	0.5	0.085133
6.175000	0.5	0.083570
6.183333	0.5	0.083570
6.191667	0.5	0.082594
6.200000	0.5	0.080250
6.208333	0.5	0.077320
6.216667	0.5	0.075758
6.225000	0.5	0.075172
6.233333	0.5	0.073805
6.241667	0.5	0.071461
6.250000	0.5	0.068141
6.258333	0.5	0.066969
6.266667	0.5	0.068922
6.275000	0.5	0.073805
6.283333	0.5	0.079860
6.291667	0.5	0.084938
6.300000	0.5	0.088649
6.308333	0.5	0.090797
6.316667	0.5	0.093727
6.325000	0.5	0.098024
6.333333	0.5	0.100758
6.341667	0.5	0.099000
6.350000	0.5	0.093922
6.358333	0.5	0.088258
6.366667	0.5	0.083570
6.375000	0.5	0.081813
6.383333	0.5	0.081617
6.391667	0.5	0.082399
6.400000	0.5	0.085524
6.408333	0.5	0.089235
6.416667	0.5	0.090406
6.425000	0.5	0.089235
6.433333	0.5	0.085328
6.441667	0.5	0.079860
6.450000	0.5	0.074781
6.458333	0.5	0.070680
6.466667	0.5	0.068727
6.475000	0.5	0.067555
6.483333	0.5	0.065016
6.491667	0.5	0.060524
6.500000	0.5	0.058375
6.508333	0.5	0.061695
6.516667	0.5	0.071656
6.525000	0.5	0.084742
6.533333	0.5	0.095289
6.541667	0.5	0.098610
6.550000	0.5	0.096266
6.558333	0.5	0.090406
6.566667	0.5	0.084742
6.575000	0.5	0.081031
6.583333	0.5	0.079860
6.591667	0.5	0.078883
6.600000	0.5	0.077516
6.608333	0.5	0.076149
6.616667	0.5	0.074391
6.625000	0.5	0.072633
6.633333	0.5	0.070289
6.641667	0.5	0.068336
6.650000	0.5	0.066774
6.658333	0.5	0.065406
6.666667	0.5	0.062672
6.675000	0.5	0.058961
6.683333	0.5	0.056813
6.691667	0.5	0.059938
6.700000	0.5	0.066188
6.708333	0.5	0.074000
6.716667	0.5	0.079469
6.725000	0.5	0.082594
6.733333	0.5	0.084742
6.741667	0.5	0.087477
6.750000	0.5	0.089235
6.758333	0.5	0.089430
6.766667	0.5	0.088258
6.775000	0.5	0.084352
6.783333	0.5	0.079664
6.791667	0.5	0.074195
6.800000	0.5	0.068922
6.808333	0.5	0.064820
6.816667	0.5	0.065016
6.825000	0.5	0.068336
6.833333	0.5	0.072828
6.841667	0.5	0.073805
6.850000	0.5	0.071656
6.858333	0.5	0.067360
6.866667	0.5	0.063844
6.875000	0.5	0.062086
6.883333	0.5	0.062477
6.891667	0.5	0.065211
6.900000	0.5	0.070094
6.908333	0.5	0.076930
6.916667	0.5	0.082789
6.925000	0.5	0.087672
6.933333	0.5	0.088453
6.941667	0.5	0.088453
6.950000	0.5	0.089235
6.958333	0.5	0.089039
6.966667	0.5	0.085719
6.975000	0.5	0.080250
6.983333	0.5	0.074781
6.991667	0.5	0.069703
7.000000	0.5	0.066969
7.008333	0.5	0.065016
7.016667	0.5	0.066774
7.025000	0.5	0.070875
7.033333	0.5	0.074781
7.041667	0.5	0.076344
7.050000	0.5	0.072828
7.058333	0.5	0.066969
7.066667	0.5	0.061500
7.075000	0.5	0.059742
7.083333	0.5	0.061305
7.091667	0.5	0.064625
7.100000	0.5	0.066774
7.108333	0.5	0.066969
7.116667	0.5	0.065406
7.125000	0.5	0.064039
7.133333	0.5	0.063844
7.141667	0.5	0.064430
7.150000	0.5	0.065406
7.158333	0.5	0.067945
7.166667	0.5	0.072242
7.175000	0.5	0.080055
7.183333	0.5	0.089430
7.191667	0.5	0.094703
7.200000	0.5	0.093922
7.208333	0.5	0.088649
7.216667	0.5	0.084352
7.225000	0.5	0.085328
7.233333	0.5	0.090406
7.241667	0.5	0.094899
7.250000	0.5	0.095094
7.258333	0.5	0.090992
7.266667	0.5	0.081617
7.275000	0.5	0.071852
7.283333	0.5	0.063649
7.291667	0.5	0.063453
7.300000	0.5	0.071656
7.308333	0.5	0.085133
7.316667	0.5	0.094703
7.325000	0.5	0.094703
7.333333	0.5	0.088063
7.341667	0.5	0.081227
7.350000	0.5	0.080641
7.358333	0.5	0.084742
7.366667	0.5	0.090211
7.375000	0.5	0.091578
7.383333	0.5	0.088258
7.391667	0.5	0.080641
7.400000	0.5	0.073805
7.408333	0.5	0.069508
7.416667	0.5	0.070875
7.425000	0.5	0.076539
7.433333	0.5	0.085524
7.441667	0.5	0.092555
7.450000	0.5	0.093531
7.458333	0.5	0.088063
7.466667	0.5	0.080445
7.475000	0.5	0.075563
7.483333	0.5	0.074977
7.491667	0.5	0.077906
7.500000	0.5	0.079860
7.508333	0.5	0.080250
7.516667	0.5	0.079469
7.525000	0.5	0.078688
7.533333	0.5	0.078688
7.541667	0.5	0.080055
7.550000	0.5	0.082789
7.558333	0.5	0.086891
7.566667	0.5	0.090797
7.575000	0.5	0.092164
7.583333	0.5	0.092555
7.591667	0.5	0.091774
7.600000	0.5	0.091383
7.608333	0.5	0.091774
7.616667	0.5	0.091188
7.625000	0.5	0.088844
7.633333	0.5	0.084156
7.641667	0.5	0.082789
7.650000	0.5	0.085133
7.658333	0.5	0.089235
7.666667	0.5	0.090406
7.675000	0.5	0.088258
7.683333	0.5	0.086305
7.691667	0.5	0.087086
7.700000	0.5	0.090797
7.708333	0.5	0.093531
7.716667	0.5	0.096070
7.725000	0.5	0.100172
7.733333	0.5	0.105055
7.741667	0.5	0.109156
7.750000	0.5	0.107789
7.758333	0.5	0.101735
7.766667	0.5	0.094313
7.775000	0.5	0.090211
7.783333	0.5	0.091188
7.791667	0.5	0.093531
7.800000	0.5	0.093922
7.808333	0.5	0.092360
7.816667	0.5	0.091383
7.825000	0.5	0.092945
7.833333	0.5	0.096070
7.841667	0.5	0.097242
7.850000	0.5	0.094899
7.858333	0.5	0.090406
7.866667	0.5	0.084938
7.875000	0.5	0.081813
7.883333	0.5	0.080641
7.891667	0.5	0.080055
7.900000	0.5	0.079664
7.908333	0.5	0.079664
7.916667	0.5	0.080445
7.925000	0.5	0.080641
7.933333	0.5	0.080641
7.941667	0.5	0.081422
7.950000	0.5	0.083961
7.958333	0.5	0.087086
7.966667	0.5	0.086110
7.975000	0.5	0.082594
7.983333	0.5	0.080641
7.991667	0.5	0.084156
8.000000	0.5	0.094313
8.008333	0.5	0.103492
8.016667	0.5	0.106031
8.025000	0.5	0.099195
8.033333	0.5	0.086695
8.041667	0.5	0.074000
8.050000	0.5	0.065406
8.058333	0.5	0.060914
8.066667	0.5	0.057789
8.075000	0.5	0.056227
8.083333	0.5	0.056227
8.091667	0.5	0.060133
8.100000	0.5	0.066188
8.108333	0.5	0.074000
8.116667	0.5	0.079664
8.125000	0.5	0.084156
8.133333	0.5	0.087477
8.141667	0.5	0.088453
8.150000	0.5	0.085914
8.158333	0.5	0.082008
8.166667	0.5	0.079860
8.175000	0.5	0.081813
8.183333	0.5	0.090016
8.191667	0.5	0.098219
8.200000	0.5	0.101735
8.208333	0.5	0.098805
8.216667	0.5	0.091774
8.225000	0.5	0.086500
8.233333	0.5	0.087672
8.241667	0.5	0.092750
8.250000	0.5	0.096461
8.258333	0.5	0.097047
8.266667	0.5	0.094508
8.275000	0.5	0.091774
8.283333	0.5	0.090406
8.291667	0.5	0.089430
8.300000	0.5	0.089430
8.308333	0.5	0.089820
8.316667	0.5	0.091774
8.325000	0.5	0.093531
8.333333	0.5	0.095680
8.341667	0.5	0.096266
8.350000	0.5	0.095289
8.358333	0.5	0.095289
8.366667	0.5	0.095289
8.375000	0.5	0.096070
8.383333	0.5	0.096070
8.391667	0.5	0.098024
8.400000	0.5	0.100367
8.408333	0.5	0.100758
8.416667	0.5	0.097047
8.425000	0.5	0.090602
8.433333	0.5	0.087086
8.441667	0.5	0.088649
8.450000	0.5	0.092750
8.458333	0.5	0.093922
8.466667	0.5	0.092360
8.475000	0.5	0.090602
8.483333	0.5	0.092164
8.491667	0.5	0.094899
8.500000	0.5	0.097438
8.508333	0.5	0.099000
8.516667	0.5	0.099781
8.525000	0.5	0.100953
8.533333	0.5	0.101149
8.541667	0.5	0.099977
8.550000	0.5	0.096461
8.558333	0.5	0.092555
8.566667	0.5	0.090406
8.575000	0.5	0.092555
8.583333	0.5	0.097828
8.591667	0.5	0.104469
8.600000	0.5	0.109352
8.608333	0.5	0.110719
8.616667	0.5	0.106813
8.625000	0.5	0.100172
8.633333	0.5	0.093727
8.641667	0.5	0.091774
8.650000	0.5	0.095289
8.658333	0.5	0.100758
8.666667	0.5	0.104469
8.675000	0.5	0.104274
8.683333	0.5	0.101149
8.691667	0.5	0.096461
8.700000	0.5	0.091383
8.708333	0.5	0.087086
8.716667	0.5	0.082789
8.725000	0.5	0.081031
8.733333	0.5	0.080055
8.741667	0.5	0.079664
8.750000	0.5	0.078688
8.758333	0.5	0.079078
8.766667	0.5	0.079664
8.775000	0.5	0.078883
8.783333	0.5	0.075758
8.791667	0.5	0.073024
8.800000	0.5	0.074977
8.808333	0.5	0.084938
8.816667	0.5	0.098024
8.825000	0.5	0.105445
8.833333	0.5	0.102711
8.841667	0.5	0.094313
8.850000	0.5	0.085328
8.858333	0.5	0.082789
8.866667	0.5	0.087672
8.875000	0.5	0.096461
8.883333	0.5	0.105836
8.891667	0.5	0.112867
8.900000	0.5	0.116578
8.908333	0.5	0.115992
8.916667	0.5	0.111891
8.925000	0.5	0.106031
8.933333	0.5	0.099195
8.941667	0.5	0.094117
8.950000	0.5	0.090992
8.958333	0.5	0.089430
8.966667	0.5	0.087867
8.975000	0.5	0.085133
8.983333	0.5	0.082789
8.991667	0.5	0.078883
9.000000	0.5	0.074391
9.008333	0.5	0.070289
9.016667	0.5	0.070680
9.025000	0.5	0.077516
9.033333	0.5	0.088649
9.041667	0.5	0.098414
9.050000	0.5	0.101344
9.058333	0.5	0.098219
9.066667	0.5	0.092164
9.075000	0.5	0.086110
9.083333	0.5	0.084156
9.091667	0.5	0.086695
9.100000	0.5	0.090406
9.108333	0.5	0.093922
9.116667	0.5	0.093922
9.125000	0.5	0.090406
9.133333	0.5	0.085133
9.141667	0.5	0.082789
9.150000	0.5	0.085133
9.158333	0.5	0.088844
9.166667	0.5	0.091969
9.175000	0.5	0.092555
9.183333	0.5	0.090797
9.191667	0.5	0.086695
9.200000	0.5	0.081031
9.208333	0.5	0.077516
9.216667	0.5	0.076149
9.225000	0.5	0.078688
9.233333	0.5	0.084742
9.241667	0.5	0.090406
9.250000	0.5	0.093531
9.258333	0.5	0.094313
9.266667	0.5	0.093922
9.275000	0.5	0.094117
9.283333	0.5	0.095094
9.291667	0.5	0.095485
9.300000	0.5	0.096266
9.308333	0.5	0.096266
9.316667	0.5	0.096070
9.325000	0.5	0.094313
9.333333	0.5	0.091188
9.341667	0.5	0.087672
9.350000	0.5	0.084352
9.358333	0.5	0.082789
9.366667	0.5	0.082203
9.375000	0.5	0.081617
9.383333	0.5	0.081813
9.391667	0.5	0.081617
9.400000	0.5	0.081617
9.408333	0.5	0.081422
9.416667	0.5	0.082203
9.425000	0.5	0.083961
9.433333	0.5	0.084547
9.441667	0.5	0.082985
9.450000	0.5	0.079274
9.458333	0.5	0.075953
9.466667	0.5	0.077516
9.475000	0.5	0.084938
9.483333	0.5	0.095094
9.491667	0.5	0.099781
9.500000	0.5	0.097047
9.508333	0.5	0.089039
9.516667	0.5	0.080250
9.525000	0.5	0.075367
9.533333	0.5	0.073024
9.541667	0.5	0.071461
9.550000	0.5	0.070094
9.558333	0.5	0.070485
9.566667	0.5	0.075367
9.575000	0.5	0.082399
9.583333	0.5	0.087281
9.591667	0.5	0.084352
9.600000	0.5	0.078102
9.608333	0.5	0.074977
9.616667	0.5	0.078883
9.625000	0.5	0.087477
9.633333	0.5	0.094703
9.641667	0.5	0.097047
9.650000	0.5	0.096266
9.658333	0.5	0.093531
9.666667	0.5	0.089430
9.675000	0.5	0.083961
9.683333	0.5	0.081813
9.691667	0.5	0.083375
9.700000	0.5	0.088844
9.708333	0.5	0.095094
9.716667	0.5	0.099000
9.725000	0.5	0.100172
9.733333	0.5	0.098805
9.741667	0.5	0.096852
9.750000	0.5	0.095289
9.758333	0.5	0.093336
9.766667	0.5	0.090211
9.775000	0.5	0.084352
9.783333	0.5	0.078688
9.791667	0.5	0.074586
9.800000	0.5	0.073805
9.808333	0.5	0.075172
9.816667	0.5	0.076735
9.825000	0.5	0.077125
9.833333	0.5	0.077125
9.841667	0.5	0.079860
9.850000	0.5	0.087086
9.858333	0.5	0.096266
9.866667	0.5	0.105445
9.875000	0.5	0.112867
9.883333	0.5	0.118727
9.891667	0.5	0.121852
9.900000	0.5	0.123414
9.908333	0.5	0.124000
9.916667	0.5	0.123414
9.925000	0.5	0.120485
9.933333	0.5	0.114625
9.941667	0.5	0.106813
9.950000	0.5	0.100953
9.958333	0.5	0.098219
9.966667	0.5	0.099391
9.975000	0.5	0.102516
9.983333	0.5	0.106031
9.991667	0.5	0.111110
10.000000	0.5	0.116969
10.008333	0.5	0.123414
10.016667	0.5	0.128102
10.025000	0.5	0.129469
10.033333	0.5	0.124391
10.041667	0.5	0.114625
10.050000	0.5	0.103102
10.058333	0.5	0.095485
10.066667	0.5	0.096656
10.075000	0.5	0.105836
10.083333	0.5	0.118727
10.091667	0.5	0.129274
10.100000	0.5	0.133180
10.108333	0.5	0.131422
10.116667	0.5	0.124195
10.125000	0.5	0.114820
10.133333	0.5	0.105250
10.141667	0.5	0.099586
10.150000	0.5	0.098610
10.158333	0.5	0.100758
10.166667	0.5	0.100367
10.175000	0.5	0.095680
10.183333	0.5	0.087477
10.191667	0.5	0.081813
10.200000	0.5	0.081031
10.208333	0.5	0.082399
10.216667	0.5	0.083570
10.225000	0.5	0.083180
10.233333	0.5	0.083180
10.241667	0.5	0.084742
10.250000	0.5	0.087477
10.258333	0.5	0.088453
10.266667	0.5	0.088063
10.275000	0.5	0.085133
10.283333	0.5	0.083961
10.291667	0.5	0.083570
10.300000	0.5	0.082985
10.308333	0.5	0.080641
10.316667	0.5	0.078492
10.325000	0.5	0.080055
10.333333	0.5	0.086500
10.341667	0.5	0.095289
10.350000	0.5	0.099781
10.358333	0.5	0.100172
10.366667	0.5	0.099391
10.375000	0.5	0.099195
10.383333	0.5	0.098219
10.391667	0.5	0.095680
10.400000	0.5	0.092164
10.408333	0.5	0.090602
10.416667	0.5	0.091969
10.425000	0.5	0.093727
10.433333	0.5	0.093922
10.441667	0.5	0.091578
10.450000	0.5	0.087867
10.458333	0.5	0.083961
10.466667	0.5	0.083180
10.475000	0.5	0.085719
10.483333	0.5	0.090992
10.491667	0.5	0.093922
10.500000	0.5	0.093531
10.508333	0.5	0.090992
10.516667	0.5	0.090406
10.525000	0.5	0.092360
10.533333	0.5	0.095094
10.541667	0.5	0.097828
10.550000	0.5	0.102320
10.558333	0.5	0.112086
10.566667	0.5	0.127711
10.575000	0.5	0.146461
10.583333	0.5	0.161695
10.591667	0.5	0.170875
10.600000	0.5	0.175563
10.608333	0.5	0.180055
10.616667	0.5	0.191188
10.625000	0.5	0.210719
10.633333	0.5	0.235133
10.641667	0.5	0.259742
10.650000	0.5	0.279860
10.658333	0.5	0.298024
10.666667	0.5	0.315406
10.675000	0.5	0.331422
10.683333	0.5	0.345485
10.691667	0.5	0.355836
10.700000	0.5	0.362672
10.708333	0.5	0.365406
10.716667	0.5	0.361500
10.725000	0.5	0.349781
10.733333	0.5	0.331227
10.741667	0.5	0.312867
10.750000	0.5	0.297047
10.758333	0.5	0.281031
10.766667	0.5	0.261110
10.775000	0.5	0.236110
10.783333	0.5	0.210133
10.791667	0.5	0.188649
10.800000	0.5	0.174977
10.808333	0.5	0.162477
10.816667	0.5	0.149000
10.825000	0.5	0.134156
10.833333	0.5	0.119899
10.841667	0.5	0.111110
10.850000	0.5	0.107008
10.858333	0.5	0.103883
10.866667	0.5	0.099781
10.875000	0.5	0.094508
10.883333	0.5	0.089820
10.891667	0.5	0.085133
10.900000	0.5	0.081617
10.908333	0.5	0.079469
10.916667	0.5	0.080836
10.925000	0.5	0.086891
10.933333	0.5	0.095289
10.941667	0.5	0.099781
10.950000	0.5	0.095680
10.958333	0.5	0.084938
10.966667	0.5	0.073219
10.975000	0.5	0.066774
10.983333	0.5	0.066969
10.991667	0.5	0.072242
11.000000	0.5	0.080055
11.008333	0.5	0.087086
11.016667	0.5	0.091774
11.025000	0.5	0.094117
11.033333	0.5	0.098024
11.041667	0.5	0.103492
11.050000	0.5	0.109547
11.058333	0.5	0.114820
11.066667	0.5	0.121070
11.075000	0.5	0.130445
11.083333	0.5	0.143336
11.091667	0.5	0.155836
11.100000	0.5	0.166774
11.108333	0.5	0.175563
11.116667	0.5	0.182008
11.125000	0.5	0.187086
11.133333	0.5	0.192945
11.141667	0.5	0.199391
11.150000	0.5	0.208570
11.158333	0.5	0.218727
11.166667	0.5	0.226735
11.175000	0.5	0.230836
11.183333	0.5	0.230250
11.191667	0.5	0.226149
11.200000	0.5	0.220875
11.208333	0.5	0.215016
11.216667	0.5	0.207399
11.225000	0.5	0.200367
11.233333	0.5	0.190992
11.241667	0.5	0.180055
11.250000	0.5	0.165797
11.258333	0.5	0.150953
11.266667	0.5	0.136305
11.275000	0.5	0.121461
11.283333	0.5	0.109352
11.291667	0.5	0.098219
11.300000	0.5	0.088063
11.308333	0.5	0.078492
11.316667	0.5	0.072828
11.325000	0.5	0.069508
11.333333	0.5	0.068141
11.341667	0.5	0.066383
11.350000	0.5	0.062867
11.358333	0.5	0.056422
11.366667	0.5	0.049195
11.375000	0.5	0.042360
11.383333	0.5	0.040406
11.391667	0.5	0.040992
11.400000	0.5	0.041383
11.408333	0.5	0.042164
11.416667	0.5	0.045094
11.425000	0.5	0.049781
11.433333	0.5	0.054469
11.441667	0.5	0.056617
11.450000	0.5	0.057789
11.458333	0.5	0.061110
11.466667	0.5	0.066969
11.475000	0.5	0.072047
11.483333	0.5	0.073414
11.491667	0.5	0.068922
11.500000	0.5	0.062086
11.508333	0.5	0.056813
11.516667	0.5	0.056031
11.525000	0.5	0.059156
11.533333	0.5	0.063649
11.541667	0.5	0.068531
11.550000	0.5	0.071461
11.558333	0.5	0.072828
11.566667	0.5	0.072633
11.575000	0.5	0.071852
11.583333	0.5	0.073024
11.591667	0.5	0.074586
11.600000	0.5	0.072438
11.608333	0.5	0.066578
11.616667	0.5	0.060133
11.625000	0.5	0.058180
11.633333	0.5	0.060719
11.641667	0.5	0.063649
11.650000	0.5	0.061695
11.658333	0.5	0.054664
11.666667	0.5	0.047047
11.675000	0.5	0.042945
11.683333	0.5	0.043531
11.691667	0.5	0.047633
11.700000	0.5	0.051344
11.708333	0.5	0.053102
11.716667	0.5	0.052906
11.725000	0.5	0.049781
11.733333	0.5	0.043141
11.741667	0.5	0.035719
11.750000	0.5	0.030445
11.758333	0.5	0.028297
11.766667	0.5	0.029469
11.775000	0.5	0.031813
11.783333	0.5	0.031422
11.791667	0.5	0.028883
11.800000	0.5	0.026149
11.808333	0.5	0.025367
11.816667	0.5	0.027906
11.825000	0.5	0.031422
11.833333	0.5	0.034938
11.841667	0.5	0.036695
11.850000	0.5	0.037672
11.858333	0.5	0.037477
11.866667	0.5	0.034742
11.875000	0.5	0.029860
11.883333	0.5	0.025367
11.891667	0.5	0.025563
11.900000	0.5	0.031031
11.908333	0.5	0.038453
11.916667	0.5	0.043531
11.925000	0.5	0.042750
11.933333	0.5	0.040602
11.941667	0.5	0.040211
11.950000	0.5	0.043727
11.958333	0.5	0.049586
11.966667	0.5	0.054078
11.975000	0.5	0.056031
11.983333	0.5	0.054274
11.991667	0.5	0.050953
12.000000	0.5	0.049195
12.008333	0.5	0.051539
12.016667	0.5	0.056813
12.025000	0.5	0.060914
12.033333	0.5	0.061305
12.041667	0.5	0.058961
12.050000	0.5	0.058180
12.058333	0.5	0.060133
12.066667	0.5	0.064820
12.075000	0.5	0.068336
12.083333	0.5	0.068727
12.091667	0.5	0.066383
12.100000	0.5	0.062086
12.108333	0.5	0.058570
12.116667	0.5	0.054664
12.125000	0.5	0.050953
12.133333	0.5	0.044508
12.141667	0.5	0.036305
12.150000	0.5	0.026930
12.158333	0.5	0.019313
12.166667	0.5	0.016969
12.175000	0.5	0.019508
12.183333	0.5	0.023024
12.191667	0.5	0.024977
12.200000	0.5	0.024781
12.208333	0.5	0.024000
12.216667	0.5	0.022633
12.225000	0.5	0.019899
12.233333	0.5	0.015016
12.241667	0.5	0.009742
12.250000	0.5	0.006617
12.258333	0.5	0.006422
12.266667	0.5	0.007985
12.275000	0.5	0.012672
12.283333	0.5	0.020094
12.291667	0.5	0.029860
12.300000	0.5	0.039039
12.308333	0.5	0.043922
12.316667	0.5	0.043922
12.325000	0.5	0.039625
12.333333	0.5	0.034352
12.341667	0.5	0.029274
12.350000	0.5	0.025953
12.358333	0.5	0.024781
12.366667	0.5	0.024781
12.375000	0.5	0.025367
12.383333	0.5	0.024977
12.391667	0.5	0.023414
12.400000	0.5	0.020875
12.408333	0.5	0.018531
12.416667	0.5	0.018336
12.425000	0.5	0.022047
12.433333	0.5	0.027516
12.441667	0.5	0.032008
12.450000	0.5	0.033766
12.458333	0.5	0.034742
12.466667	0.5	0.035719
12.475000	0.5	0.038453
12.483333	0.5	0.041383
12.491667	0.5	0.042945
12.500000	0.5	0.045680
12.508333	0.5	0.049000
12.516667	0.5	0.051539
12.525000	0.5	0.051149
12.533333	0.5	0.046266
12.541667	0.5	0.040602
12.550000	0.5	0.037672
12.558333	0.5	0.038844
12.566667	0.5	0.041383
12.575000	0.5	0.043531
12.583333	0.5	0.047047
12.591667	0.5	0.052320
12.600000	0.5	0.061305
12.608333	0.5	0.072633
12.616667	0.5	0.085133
12.625000	0.5	0.097047
12.633333	0.5	0.107789
12.641667	0.5	0.117164
12.650000	0.5	0.126930
12.658333	0.5	0.137477
12.666667	0.5	0.148610
12.675000	0.5	0.159742
12.683333	0.5	0.168922
12.691667	0.5	0.174781
12.700000	0.5	0.175758
12.708333	0.5	0.170875
12.716667	0.5	0.161110
12.725000	0.5	0.147828
12.733333	0.5	0.133766
12.741667	0.5	0.122047
12.750000	0.5	0.115406
12.758333	0.5	0.110524
12.766667	0.5	0.106422
12.775000	0.5	0.102125
12.783333	0.5	0.097438
12.791667	0.5	0.093336
12.800000	0.5	0.086110
12.808333	0.5	0.076539
12.816667	0.5	0.064430
12.825000	0.5	0.050758
12.833333	0.5	0.037672
12.841667	0.5	0.027125
12.850000	0.5	0.019508
12.858333	0.5	0.014820
12.866667	0.5	0.012086
12.875000	0.5	0.009938
12.883333	0.5	0.007985
12.891667	0.5	0.005445
12.900000	0.5	0.004078
12.908333	0.5	0.004469
12.916667	0.5	0.005836
12.925000	0.5	0.006813
12.933333	0.5	0.007594
12.941667	0.5	0.008570
12.950000	0.5	0.010524
12.958333	0.5	0.013258
12.966667	0.5	0.016578
12.975000	0.5	0.019117
12.983333	0.5	0.018922
12.991667	0.5	0.016578
13.000000	0.5	0.012672
13.008333	0.5	0.009547
13.016667	0.5	0.008961
13.025000	0.5	0.009352
13.033333	0.5	0.011110
13.041667	0.5	0.015016
13.050000	0.5	0.022242
13.058333	0.5	0.031813
13.066667	0.5	0.039430
13.075000	0.5	0.044899
13.083333	0.5	0.049000
13.091667	0.5	0.055250
13.100000	0.5	0.065016
13.108333	0.5	0.074781
13.116667	0.5	0.082594
13.125000	0.5	0.088844
13.133333	0.5	0.092164
13.141667	0.5	0.094313
13.150000	0.5	0.096266
13.158333	0.5	0.099391
13.166667	0.5	0.103883
13.175000	0.5	0.110328
13.183333	0.5	0.116774
13.191667	0.5	0.120485
13.200000	0.5	0.121070
13.208333	0.5	0.119313
13.216667	0.5	0.115797
13.225000	0.5	0.110914
13.233333	0.5	0.106813
13.241667	0.5	0.106617
13.250000	0.5	0.109547
13.258333	0.5	0.110719
13.266667	0.5	0.104860
13.275000	0.5	0.090406
13.283333	0.5	0.072438
13.291667	0.5	0.059547
13.300000	0.5	0.052516
13.308333	0.5	0.049781
13.316667	0.5	0.048024
13.325000	0.5	0.045875
13.333333	0.5	0.041578
13.341667	0.5	0.036695
13.350000	0.5	0.031617
13.358333	0.5	0.027516
13.366667	0.5	0.026149
13.375000	0.5	0.028883
13.383333	0.5	0.033570
13.391667	0.5	0.039625
13.400000	0.5	0.044703
13.408333	0.5	0.047828
13.416667	0.5	0.048805
13.425000	0.5	0.048219
13.433333	0.5	0.046852
13.441667	0.5	0.044117
13.450000	0.5	0.044703
13.458333	0.5	0.049586
13.466667	0.5	0.057203
13.475000	0.5	0.065211
13.483333	0.5	0.069703
13.491667	0.5	0.069899
13.500000	0.5	0.066188
13.508333	0.5	0.059547
13.516667	0.5	0.051539
13.525000	0.5	0.042750
13.533333	0.5	0.038063
13.541667	0.5	0.037867
13.550000	0.5	0.040797
13.558333	0.5	0.043727
13.566667	0.5	0.044117
13.575000	0.5	0.042945
13.583333	0.5	0.041774
13.591667	0.5	0.041578
13.600000	0.5	0.040602
13.608333	0.5	0.040016
13.616667	0.5	0.037281
13.625000	0.5	0.034938
13.633333	0.5	0.032203
13.641667	0.5	0.030250
13.650000	0.5	0.030836
13.658333	0.5	0.032008
13.666667	0.5	0.033961
13.675000	0.5	0.034742
13.683333	0.5	0.034742
13.691667	0.5	0.035524
13.700000	0.5	0.037867
13.708333	0.5	0.042750
13.716667	0.5	0.047633
13.725000	0.5	0.047047
13.733333	0.5	0.042360
13.741667	0.5	0.036695
13.750000	0.5	0.032985
13.758333	0.5	0.029860
13.766667	0.5	0.024586
13.775000	0.5	0.017360
13.783333	0.5	0.011110
13.791667	0.5	0.008961
13.800000	0.5	0.012281
13.808333	0.5	0.016774
13.816667	0.5	0.018141
13.825000	0.5	0.015992
13.833333	0.5	0.011500
13.841667	0.5	0.006617
13.850000	0.5	0.002125
13.858333	0.5	0.000953
13.866667	0.5	0.005250
13.875000	0.5	0.011305
13.883333	0.5	0.018531
13.891667	0.5	0.024391
13.900000	0.5	0.027516
13.908333	0.5	0.028297
13.916667	0.5	0.027320
13.925000	0.5	0.025953
13.933333	0.5	0.024586
13.941667	0.5	0.024195
13.950000	0.5	0.025953
13.958333	0.5	0.029860
13.966667	0.5	0.034742
13.975000	0.5	0.037672
13.983333	0.5	0.038649
13.991667	0.5	0.039430
14.000000	0.5	0.042555
14.008333	0.5	0.049586
14.016667	0.5	0.056227
14.025000	0.5	0.059938
14.033333	0.5	0.061110
14.041667	0.5	0.061891
14.050000	0.5	0.063453
14.058333	0.5	0.063063
14.066667	0.5	0.059156
14.075000	0.5	0.052125
14.083333	0.5	0.043141
14.091667	0.5	0.034938
14.100000	0.5	0.026930
14.108333	0.5	0.018141
14.116667	0.5	0.008570
14.125000	0.5	0.000172
14.133333	0.5	-0.003148
14.141667	0.5	-0.001000
14.150000	0.5	0.004078
14.158333	0.5	0.007008
14.166667	0.5	0.002516
14.175000	0.5	-0.006664
14.183333	0.5	-0.015453
14.191667	0.5	-0.020726
14.200000	0.5	-0.018773
14.208333	0.5	-0.013695
14.216667	0.5	-0.008226
14.225000	0.5	-0.004906
14.233333	0.5	-0.005101
14.241667	0.5	-0.009008
14.250000	0.5	-0.013500
14.258333	0.5	-0.016234
14.266667	0.5	-0.013695
14.275000	0.5	-0.006859
14.283333	0.5	-0.000805
14.291667	0.5	-0.000805
14.300000	0.5	-0.007640
14.308333	0.5	-0.016234
14.316667	0.5	-0.019555
14.325000	0.5	-0.015648
14.333333	0.5	-0.010570
14.341667	0.5	-0.009008
14.350000	0.5	-0.012914
14.358333	0.5	-0.017797
14.366667	0.5	-0.019945
14.375000	0.5	-0.017015
14.383333	0.5	-0.012133
14.391667	0.5	-0.008422
14.400000	0.5	-0.008422
14.408333	0.5	-0.010961
14.416667	0.5	-0.016039
14.425000	0.5	-0.019750
14.433333	0.5	-0.021898
14.441667	0.5	-0.020531
14.450000	0.5	-0.016430
14.458333	0.5	-0.010375
14.466667	0.5	-0.005687
14.475000	0.5	-0.004906
14.483333	0.5	-0.007445
14.491667	0.5	-0.011351
14.500000	0.5	-0.014672
14.508333	0.5	-0.017211
14.516667	0.5	-0.019750
14.525000	0.5	-0.023070
14.533333	0.5	-0.025609
14.541667	0.5	-0.026195
14.550000	0.5	-0.023265
14.558333	0.5	-0.017211
14.566667	0.5	-0.010375
14.575000	0.5	-0.005101
14.583333	0.5	-0.000609
14.591667	0.5	0.003102
14.600000	0.5	0.005250
14.608333	0.5	0.004469
14.616667	0.5	0.004469
14.625000	0.5	0.006617
14.633333	0.5	0.011305
14.641667	0.5	0.016188
14.650000	0.5	0.017164
14.658333	0.5	0.015406
14.666667	0.5	0.011305
14.675000	0.5	0.006422
14.683333	0.5	0.000953
14.691667	0.5	-0.001976
14.700000	0.5	-0.001976
14.708333	0.5	0.000758
14.716667	0.5	0.004078
14.725000	0.5	0.002906
14.733333	0.5	-0.001195
14.741667	0.5	-0.003148
14.750000	0.5	-0.000219
14.758333	0.5	0.008375
14.766667	0.5	0.017750
14.775000	0.5	0.023219
14.783333	0.5	0.024781
14.791667	0.5	0.020680
14.800000	0.5	0.013063
14.808333	0.5	0.003297
14.816667	0.5	-0.002562
14.825000	0.5	-0.003148
14.833333	0.5	-0.001195
14.841667	0.5	0.000953
14.850000	0.5	0.002125
14.858333	0.5	0.006031
14.866667	0.5	0.009352
14.875000	0.5	0.012477
14.883333	0.5	0.012672
14.891667	0.5	0.012086
14.900000	0.5	0.010328
14.908333	0.5	0.010328
14.916667	0.5	0.011305
14.925000	0.5	0.010719
14.933333	0.5	0.009938
14.941667	0.5	0.008766
14.950000	0.5	0.008180
14.958333	0.5	0.008375
14.966667	0.5	0.008180
14.975000	0.5	0.006227
14.983333	0.5	0.002320
14.991667	0.5	-0.002367
15.000000	0.5	-0.008031
15.008333	0.5	-0.012914
15.016667	0.5	-0.014867
15.025000	0.5	-0.011742
15.033333	0.5	-0.005297
15.041667	0.5	-0.000023
15.050000	0.5	-0.000414
15.058333	0.5	-0.007250
15.066667	0.5	-0.015258
15.075000	0.5	-0.021898
15.083333	0.5	-0.024828
15.091667	0.5	-0.026586
15.100000	0.5	-0.027562
15.108333	0.5	-0.026390
15.116667	0.5	-0.020531
15.125000	0.5	-0.011156
15.133333	0.5	-0.004125
15.141667	0.5	-0.004711
15.150000	0.5	-0.012133
15.158333	0.5	-0.019945
15.166667	0.5	-0.023070
15.175000	0.5	-0.020726
15.183333	0.5	-0.015648
15.191667	0.5	-0.011156
15.200000	0.5	-0.007055
15.208333	0.5	-0.005297
15.216667	0.5	-0.007055
15.225000	0.5	-0.012133
15.233333	0.5	-0.017601
15.241667	0.5	-0.019945
15.250000	0.5	-0.019945
15.258333	0.5	-0.020531
15.266667	0.5	-0.024437
15.275000	0.5	-0.029320
15.283333	0.5	-0.031273
15.291667	0.5	-0.028344
15.300000	0.5	-0.020922
15.308333	0.5	-0.013305
15.316667	0.5	-0.008617
15.325000	0.5	-0.009008
15.333333	0.5	-0.013109
15.341667	0.5	-0.017992
15.350000	0.5	-0.020531
15.358333	0.5	-0.019945
15.366667	0.5	-0.018187
15.375000	0.5	-0.015062
15.383333	0.5	-0.012133
15.391667	0.5	-0.007836
15.400000	0.5	-0.006078
15.408333	0.5	-0.008617
15.416667	0.5	-0.015844
15.425000	0.5	-0.023656
15.433333	0.5	-0.026976
15.441667	0.5	-0.025609
15.450000	0.5	-0.019750
15.458333	0.5	-0.011937
15.466667	0.5	-0.005101
15.475000	0.5	-0.002367
15.483333	0.5	-0.004711
15.491667	0.5	-0.008617
15.500000	0.5	-0.009789
15.508333	0.5	-0.006273
15.516667	0.5	-0.001390
15.525000	0.5	0.000367
15.533333	0.5	-0.003148
15.541667	0.5	-0.011742
15.550000	0.5	-0.020531
15.558333	0.5	-0.025219
15.566667	0.5	-0.025023
15.575000	0.5	-0.021703
15.583333	0.5	-0.020922
15.591667	0.5	-0.024633
15.600000	0.5	-0.029125
15.608333	0.5	-0.028734
15.616667	0.5	-0.022875
15.625000	0.5	-0.016234
15.633333	0.5	-0.014281
15.641667	0.5	-0.018578
15.650000	0.5	-0.027758
15.658333	0.5	-0.036156
15.666667	0.5	-0.040844
15.675000	0.5	-0.038500
15.683333	0.5	-0.030297
15.691667	0.5	-0.022094
15.700000	0.5	-0.017992
15.708333	0.5	-0.018773
15.716667	0.5	-0.020336
15.725000	0.5	-0.018578
15.733333	0.5	-0.015453
15.741667	0.5	-0.014281
15.750000	0.5	-0.016625
15.758333	0.5	-0.020140
15.766667	0.5	-0.022875
15.775000	0.5	-0.024047
15.783333	0.5	-0.025219
15.791667	0.5	-0.028148
15.800000	0.5	-0.030101
15.808333	0.5	-0.030101
15.816667	0.5	-0.026000
15.825000	0.5	-0.021117
15.833333	0.5	-0.018969
15.841667	0.5	-0.020140
15.850000	0.5	-0.023265
15.858333	0.5	-0.025414
15.866667	0.5	-0.026586
15.875000	0.5	-0.026781
15.883333	0.5	-0.026586
15.891667	0.5	-0.023656
15.900000	0.5	-0.017211
15.908333	0.5	-0.009203
15.916667	0.5	-0.001781
15.925000	0.5	0.004664
15.933333	0.5	0.011110
15.941667	0.5	0.019117
15.950000	0.5	0.032399
15.958333	0.5	0.052711
15.966667	0.5	0.079078
15.975000	0.5	0.111500
15.983333	0.5	0.149977
15.991667	0.5	0.194313
16.000000	0.5	0.244508
16.008333	0.5	0.302711
16.016667	0.5	0.371461
16.025000	0.5	0.453297
16.033333	0.5	0.553688
16.041667	0.5	0.676735
16.050000	0.5	0.824977
16.058333	0.5	1.001149
16.066667	0.5	1.207789
16.075000	0.5	1.450367
16.083333	0.5	1.736109
16.091667	0.5	2.070875
16.100000	0.5	2.460133
16.108333	0.5	2.903102
16.116667	0.5	3.400172
16.125000	0.5	3.946852
16.133333	0.5	4.535914
16.141667	0.5	5.156617
16.150000	0.5	5.794312
16.158333	0.5	6.433571
16.166667	0.5	7.055251
16.175000	0.5	7.641579
16.183333	0.5	8.171461
16.191667	0.5	8.626149
16.200000	0.5	8.986696
16.208333	0.5	9.235524
16.216667	0.5	9.360329
16.225000	0.5	9.352712
16.233333	0.5	9.215406
16.241667	0.5	8.955641
16.250000	0.5	8.585915
16.258333	0.5	8.118337
16.266667	0.5	7.567750
16.275000	0.5	6.954469
16.283333	0.5	6.303297
16.291667	0.5	5.635133
16.300000	0.5	4.973219
16.308333	0.5	4.335133
16.316667	0.5	3.738844
16.325000	0.5	3.193336
16.333333	0.5	2.701149
16.341667	0.5	2.262281
16.350000	0.5	1.872047
16.358333	0.5	1.532008
16.366667	0.5	1.241774
16.375000	0.5	0.998805
16.383333	0.5	0.801539
16.391667	0.5	0.645094
16.400000	0.5	0.522438
16.408333	0.5	0.426149
16.416667	0.5	0.344508
16.425000	0.5	0.272633
16.433333	0.5	0.207008
16.441667	0.5	0.151735
16.450000	0.5	0.109352
16.458333	0.5	0.079469
16.466667	0.5	0.059547
16.475000	0.5	0.042555
16.483333	0.5	0.027516
16.491667	0.5	0.014820
16.500000	0.5	0.006813
16.508333	0.5	0.002320
16.516667	0.5	0.000758
16.525000	0.5	-0.001586
16.533333	0.5	-0.006273
16.541667	0.5	-0.013500
16.550000	0.5	-0.019945
16.558333	0.5	-0.021898
16.566667	0.5	-0.019750
16.575000	0.5	-0.014086
16.583333	0.5	-0.010375
16.591667	0.5	-0.009984
16.600000	0.5	-0.012914
16.608333	0.5	-0.016430
16.616667	0.5	-0.016625
16.625000	0.5	-0.013695
16.633333	0.5	-0.009594
16.641667	0.5	-0.009594
16.650000	0.5	-0.014867
16.658333	0.5	-0.023461
16.666667	0.5	-0.029515
16.675000	0.5	-0.029711
16.683333	0.5	-0.026000
16.691667	0.5	-0.023851
16.700000	0.5	-0.026976
16.708333	0.5	-0.035180
16.716667	0.5	-0.043383
16.725000	0.5	-0.047680
16.733333	0.5	-0.046117
16.741667	0.5	-0.039867
16.750000	0.5	-0.031859
16.758333	0.5	-0.026586
16.766667	0.5	-0.025414
16.775000	0.5	-0.027172
16.783333	0.5	-0.028734
16.791667	0.5	-0.030883
16.800000	0.5	-0.034008
16.808333	0.5	-0.037719
16.816667	0.5	-0.041039
16.825000	0.5	-0.040844
16.833333	0.5	-0.040062
16.841667	0.5	-0.036156
16.850000	0.5	-0.032640
16.858333	0.5	-0.026586
16.866667	0.5	-0.019359
16.875000	0.5	-0.013305
16.883333	0.5	-0.010961
16.891667	0.5	-0.012328
16.900000	0.5	-0.015062
16.908333	0.5	-0.017211
16.916667	0.5	-0.017406
16.925000	0.5	-0.014672
16.933333	0.5	-0.008812
16.941667	0.5	-0.002367
16.950000	0.5	0.005836
16.958333	0.5	0.012281
16.966667	0.5	0.016578
16.975000	0.5	0.020094
16.983333	0.5	0.024195
16.991667	0.5	0.032008
17.000000	0.5	0.043922
17.008333	0.5	0.060719
17.016667	0.5	0.081813
17.025000	0.5	0.106617
17.033333	0.5	0.135133
17.041667	0.5	0.166188
17.050000	0.5	0.201930
17.058333	0.5	0.241774
17.066667	0.5	0.286695
17.075000	0.5	0.333766
17.083333	0.5	0.383180
17.091667	0.5	0.434742
17.100000	0.5	0.489039
17.108333	0.5	0.545289
17.116667	0.5	0.600758
17.125000	0.5	0.650172
17.133333	0.5	0.691383
17.141667	0.5	0.724781
17.150000	0.5	0.749781
17.158333	0.5	0.768336
17.166667	0.5	0.777906
17.175000	0.5	0.779860
17.183333	0.5	0.772438
17.191667	0.5	0.755445
17.200000	0.5	0.726930
17.208333	0.5	0.688258
17.216667	0.5	0.641774
17.225000	0.5	0.589039
17.233333	0.5	0.531422
17.241667	0.5	0.467945
17.250000	0.5	0.402906
17.258333	0.5	0.340211
17.266667	0.5	0.286110
17.275000	0.5	0.240406
17.283333	0.5	0.202125
17.291667	0.5	0.166774
17.300000	0.5	0.132399
17.308333	0.5	0.098805
17.316667	0.5	0.068141
17.325000	0.5	0.043141
17.333333	0.5	0.024195
17.341667	0.5	0.010914
17.350000	0.5	0.000367
17.358333	0.5	-0.007055
17.366667	0.5	-0.014086
17.375000	0.5	-0.020726
17.383333	0.5	-0.026781
17.391667	0.5	-0.031273
17.400000	0.5	-0.033617
17.408333	0.5	-0.034398
17.416667	0.5	-0.037328
17.425000	0.5	-0.043383
17.433333	0.5	-0.050805
17.441667	0.5	-0.054515
17.450000	0.5	-0.052562
17.458333	0.5	-0.045531
17.466667	0.5	-0.038109
17.475000	0.5	-0.033812
17.483333	0.5	-0.033422
17.491667	0.5	-0.033617
17.500000	0.5	-0.034203
17.508333	0.5	-0.035375
17.516667	0.5	-0.036156
17.525000	0.5	-0.035570
17.533333	0.5	-0.034594
17.541667	0.5	-0.035180
17.550000	0.5	-0.039086
17.558333	0.5	-0.044359
17.566667	0.5	-0.048656
17.575000	0.5	-0.050609
17.583333	0.5	-0.051195
17.591667	0.5	-0.051195
17.600000	0.5	-0.050414
17.608333	0.5	-0.046898
17.616667	0.5	-0.042406
17.625000	0.5	-0.039672
17.633333	0.5	-0.040258
17.641667	0.5	-0.043578
17.650000	0.5	-0.046703
17.658333	0.5	-0.049242
17.666667	0.5	-0.051000
17.675000	0.5	-0.052367
17.683333	0.5	-0.052758
17.691667	0.5	-0.050414
17.700000	0.5	-0.048265
17.708333	0.5	-0.050805
17.716667	0.5	-0.057640
17.725000	0.5	-0.063305
17.733333	0.5	-0.061156
17.741667	0.5	-0.051781
17.750000	0.5	-0.040258
17.758333	0.5	-0.034398
17.766667	0.5	-0.034984
17.775000	0.5	-0.037523
17.783333	0.5	-0.039086
17.791667	0.5	-0.037133
17.800000	0.5	-0.038305
17.808333	0.5	-0.044555
17.816667	0.5	-0.056664
17.825000	0.5	-0.069359
17.833333	0.5	-0.078734
17.841667	0.5	-0.081469
17.850000	0.5	-0.078539
17.858333	0.5	-0.076000
17.866667	0.5	-0.072289
17.875000	0.5	-0.066039
17.883333	0.5	-0.057055
17.891667	0.5	-0.049047
17.900000	0.5	-0.045140
17.908333	0.5	-0.045726
17.916667	0.5	-0.048656
17.925000	0.5	-0.050805
17.933333	0.5	-0.052367
17.941667	0.5	-0.053148
17.950000	0.5	-0.053148
17.958333	0.5	-0.054320
17.966667	0.5	-0.057250
17.975000	0.5	-0.062914
17.983333	0.5	-0.068773
17.991667	0.5	-0.072484
18.000000	0.5	-0.072094
18.008333	0.5	-0.068773
18.016667	0.5	-0.065258
18.025000	0.5	-0.062914
18.033333	0.5	-0.062914
18.041667	0.5	-0.061742
18.050000	0.5	-0.059203
18.058333	0.5	-0.054125
18.066667	0.5	-0.048265
18.075000	0.5	-0.043578
18.083333	0.5	-0.041625
18.091667	0.5	-0.044555
18.100000	0.5	-0.051000
18.108333	0.5	-0.057836
18.116667	0.5	-0.061547
18.125000	0.5	-0.061742
18.133333	0.5	-0.059594
18.141667	0.5	-0.056469
18.150000	0.5	-0.052758
18.158333	0.5	-0.049242
18.166667	0.5	-0.046508
18.175000	0.5	-0.046117
18.183333	0.5	-0.046312
18.191667	0.5	-0.045140
18.200000	0.5	-0.043187
18.208333	0.5	-0.042797
18.216667	0.5	-0.045531
18.225000	0.5	-0.048656
18.233333	0.5	-0.048265
18.241667	0.5	-0.042406
18.250000	0.5	-0.032640
18.258333	0.5	-0.023851
18.266667	0.5	-0.015258
18.275000	0.5	-0.005883
18.283333	0.5	0.007594
18.291667	0.5	0.025367
18.300000	0.5	0.049586
18.308333	0.5	0.079274
18.316667	0.5	0.112281
18.325000	0.5	0.147242
18.333333	0.5	0.187281
18.341667	0.5	0.238649
18.350000	0.5	0.303492
18.358333	0.5	0.382008
18.366667	0.5	0.473414
18.375000	0.5	0.582008
18.383333	0.5	0.710133
18.391667	0.5	0.861500
18.400000	0.5	1.035133
18.408333	0.5	1.231617
18.416667	0.5	1.450367
18.425000	0.5	1.693336
18.433333	0.5	1.960133
18.441667	0.5	2.250367
18.450000	0.5	2.559547
18.458333	0.5	2.881227
18.466667	0.5	3.206422
18.475000	0.5	3.525953
18.483333	0.5	3.830641
18.491667	0.5	4.112281
18.500000	0.5	4.359742
18.508333	0.5	4.563258
18.516667	0.5	4.715602
18.525000	0.5	4.811110
18.533333	0.5	4.844899
18.541667	0.5	4.811110
18.550000	0.5	4.710719
18.558333	0.5	4.545485
18.566667	0.5	4.323024
18.575000	0.5	4.051539
18.583333	0.5	3.744703
18.591667	0.5	3.417555
18.600000	0.5	3.085133
18.608333	0.5	2.757594
18.616667	0.5	2.438258
18.625000	0.5	2.127711
18.633333	0.5	1.828883
18.641667	0.5	1.548609
18.650000	0.5	1.296070
18.658333	0.5	1.075758
18.666667	0.5	0.888258
18.675000	0.5	0.729078
18.683333	0.5	0.592555
18.691667	0.5	0.477125
18.700000	0.5	0.381813
18.708333	0.5	0.307399
18.716667	0.5	0.250172
18.725000	0.5	0.203688
18.733333	0.5	0.162086
18.741667	0.5	0.123805
18.750000	0.5	0.089235
18.758333	0.5	0.061305
18.766667	0.5	0.042360
18.775000	0.5	0.031227
18.783333	0.5	0.023219
18.791667	0.5	0.013649
18.800000	0.5	0.001735
18.808333	0.5	-0.006469
18.816667	0.5	-0.007640
18.825000	0.5	-0.002953
18.833333	0.5	0.002125
18.841667	0.5	0.006422
18.850000	0.5	0.008961
18.858333	0.5	0.013258
18.866667	0.5	0.020680
18.875000	0.5	0.032203
18.883333	0.5	0.047828
18.891667	0.5	0.065602
18.900000	0.5	0.085719
18.908333	0.5	0.107008
18.916667	0.5	0.132203
18.925000	0.5	0.164235
18.933333	0.5	0.203492
18.941667	0.5	0.246070
18.950000	0.5	0.288258
18.958333	0.5	0.329664
18.966667	0.5	0.375172
18.975000	0.5	0.428102
18.983333	0.5	0.487477
18.991667	0.5	0.549586
19.000000	0.5	0.609352
19.008333	0.5	0.663844
19.016667	0.5	0.708961
19.025000	0.5	0.741383
19.033333	0.5	0.764039
19.041667	0.5	0.779469
19.050000	0.5	0.792750
19.058333	0.5	0.801735
19.066667	0.5	0.796656
19.075000	0.5	0.773610
19.083333	0.5	0.733766
19.091667	0.5	0.685914
19.100000	0.5	0.639820
19.108333	0.5	0.598610
19.116667	0.5	0.560914
19.125000	0.5	0.522633
19.133333	0.5	0.483570
19.141667	0.5	0.448219
19.150000	0.5	0.419899
19.158333	0.5	0.402516
19.166667	0.5	0.397047
19.175000	0.5	0.403883
19.183333	0.5	0.424391
19.191667	0.5	0.459547
19.200000	0.5	0.509352
19.208333	0.5	0.571656
19.216667	0.5	0.645289
19.225000	0.5	0.728297
19.233333	0.5	0.819899
19.241667	0.5	0.917946
19.250000	0.5	1.020680
19.258333	0.5	1.124781
19.266667	0.5	1.227711
19.275000	0.5	1.324977
19.283333	0.5	1.410719
19.291667	0.5	1.477320
19.300000	0.5	1.523805
19.308333	0.5	1.550172
19.316667	0.5	1.560328
19.325000	0.5	1.556031
19.333333	0.5	1.537086
19.341667	0.5	1.500953
19.350000	0.5	1.442750
19.358333	0.5	1.362086
19.366667	0.5	1.261110
19.375000	0.5	1.150758
19.383333	0.5	1.038063
19.391667	0.5	0.928102
19.400000	0.5	0.818141
19.408333	0.5	0.707594
19.416667	0.5	0.600172
19.425000	0.5	0.500953
19.433333	0.5	0.415602
19.441667	0.5	0.342555
19.450000	0.5	0.278297
19.458333	0.5	0.219508
19.466667	0.5	0.168531
19.475000	0.5	0.125563
19.483333	0.5	0.091969
19.491667	0.5	0.065992
19.500000	0.5	0.047047
19.508333	0.5	0.032594
19.516667	0.5	0.020875
19.525000	0.5	0.009938
19.533333	0.5	-0.002172
19.541667	0.5	-0.012133
19.550000	0.5	-0.021312
19.558333	0.5	-0.031664
19.566667	0.5	-0.043578
19.575000	0.5	-0.052758
19.583333	0.5	-0.058422
19.591667	0.5	-0.059789
19.600000	0.5	-0.058617
19.608333	0.5	-0.056469
19.616667	0.5	-0.053734
19.625000	0.5	-0.050609
19.633333	0.5	-0.049242
19.641667	0.5	-0.051390
19.650000	0.5	-0.055492
19.658333	0.5	-0.060375
19.666667	0.5	-0.065062
19.675000	0.5	-0.069555
19.683333	0.5	-0.072484
19.691667	0.5	-0.073461
19.700000	0.5	-0.071898
19.708333	0.5	-0.070726
19.716667	0.5	-0.071312
19.725000	0.5	-0.071703
19.733333	0.5	-0.070336
19.741667	0.5	-0.067797
19.750000	0.5	-0.067406
19.758333	0.5	-0.070140
19.766667	0.5	-0.074242
19.775000	0.5	-0.075609
19.783333	0.5	-0.074047
19.791667	0.5	-0.070531
19.800000	0.5	-0.065453
19.808333	0.5	-0.059398
19.816667	0.5	-0.051976
19.825000	0.5	-0.044164
19.833333	0.5	-0.037523
19.841667	0.5	-0.035570
19.850000	0.5	-0.036937
19.858333	0.5	-0.039086
19.866667	0.5	-0.036351
19.875000	0.5	-0.029320
19.883333	0.5	-0.017992
19.891667	0.5	-0.006859
19.900000	0.5	0.000758
19.908333	0.5	0.002906
19.916667	0.5	-0.000609
19.925000	0.5	-0.006273
19.933333	0.5	-0.010570
19.941667	0.5	-0.013500
19.950000	0.5	-0.017015
19.958333	0.5	-0.022680
19.966667	0.5	-0.030297
19.975000	0.5	-0.037328
19.983333	0.5	-0.041234
19.991667	0.5	-0.041430
20.000000	0.5	-0.041430
20.008333	0.5	-0.043187
20.016667	0.5	-0.046508
20.025000	0.5	-0.050023
20.033333	0.5	-0.051195
20.041667	0.5	-0.050609
20.050000	0.5	-0.050219
20.058333	0.5	-0.051781
20.066667	0.5	-0.055101
20.075000	0.5	-0.059984
20.083333	0.5	-0.065648
20.091667	0.5	-0.073070
20.100000	0.5	-0.082836
20.108333	0.5	-0.090844
20.116667	0.5	-0.094164
20.125000	0.5	-0.091234
20.133333	0.5	-0.084008
20.141667	0.5	-0.073656
20.150000	0.5	-0.066039
20.158333	0.5	-0.062328
20.166667	0.5	-0.065062
20.175000	0.5	-0.073656
20.183333	0.5	-0.084203
20.191667	0.5	-0.091234
20.200000	0.5	-0.094359
20.208333	0.5	-0.096117
20.216667	0.5	-0.095922
20.225000	0.5	-0.094164
20.233333	0.5	-0.090453
20.241667	0.5	-0.086742
20.250000	0.5	-0.083812
20.258333	0.5	-0.082055
20.266667	0.5	-0.079320
20.275000	0.5	-0.077758
20.283333	0.5	-0.078148
20.291667	0.5	-0.081664
20.300000	0.5	-0.086156
20.308333	0.5	-0.091039
20.316667	0.5	-0.096117
20.325000	0.5	-0.099633
20.333333	0.5	-0.100414
20.341667	0.5	-0.097875
20.350000	0.5	-0.092992
20.358333	0.5	-0.089672
20.366667	0.5	-0.088890
20.375000	0.5	-0.091234
20.383333	0.5	-0.093969
20.391667	0.5	-0.095726
20.400000	0.5	-0.095336
20.408333	0.5	-0.092406
20.416667	0.5	-0.088890
20.425000	0.5	-0.085961
20.433333	0.5	-0.084984
20.441667	0.5	-0.087719
20.450000	0.5	-0.090844
20.458333	0.5	-0.092992
20.466667	0.5	-0.093187
20.475000	0.5	-0.093187
20.483333	0.5	-0.093969
20.491667	0.5	-0.095531
20.500000	0.5	-0.096117
20.508333	0.5	-0.095922
20.516667	0.5	-0.093969
20.525000	0.5	-0.090258
20.533333	0.5	-0.086742
20.541667	0.5	-0.083812
20.550000	0.5	-0.083422
20.558333	0.5	-0.082640
20.566667	0.5	-0.079906
20.575000	0.5	-0.074633
20.583333	0.5	-0.071703
20.591667	0.5	-0.071117
20.600000	0.5	-0.073070
20.608333	0.5	-0.074047
20.616667	0.5	-0.072094
20.625000	0.5	-0.070140
20.633333	0.5	-0.070726
20.641667	0.5	-0.076586
20.650000	0.5	-0.085375
20.658333	0.5	-0.094555
20.666667	0.5	-0.099437
20.675000	0.5	-0.099047
20.683333	0.5	-0.096117
20.691667	0.5	-0.091625
20.700000	0.5	-0.089281
20.708333	0.5	-0.089476
20.716667	0.5	-0.091234
20.725000	0.5	-0.093383
20.733333	0.5	-0.094164
20.741667	0.5	-0.094555
20.750000	0.5	-0.093773
20.758333	0.5	-0.091430
20.766667	0.5	-0.087523
20.775000	0.5	-0.082445
20.783333	0.5	-0.077953
20.791667	0.5	-0.075609
20.800000	0.5	-0.078930
20.808333	0.5	-0.084789
20.816667	0.5	-0.091430
20.825000	0.5	-0.096703
20.833333	0.5	-0.098070
20.841667	0.5	-0.095922
20.850000	0.5	-0.090258
20.858333	0.5	-0.083422
20.866667	0.5	-0.076586
20.875000	0.5	-0.074242
20.883333	0.5	-0.075219
20.891667	0.5	-0.077172
20.900000	0.5	-0.078148
20.908333	0.5	-0.077953
20.916667	0.5	-0.078344
20.925000	0.5	-0.081859
20.933333	0.5	-0.084398
20.941667	0.5	-0.083812
20.950000	0.5	-0.078344
20.958333	0.5	-0.071117
20.966667	0.5	-0.067015
20.975000	0.5	-0.065844
20.983333	0.5	-0.065844
20.991667	0.5	-0.065648
21.000000	0.5	-0.064867
21.008333	0.5	-0.066234
21.016667	0.5	-0.070140
21.025000	0.5	-0.074242
21.033333	0.5	-0.075609
21.041667	0.5	-0.074633
21.050000	0.5	-0.074633
21.058333	0.5	-0.076195
21.066667	0.5	-0.079125
21.075000	0.5	-0.082445
21.083333	0.5	-0.084008
21.091667	0.5	-0.084398
21.100000	0.5	-0.085180
21.108333	0.5	-0.087719
21.116667	0.5	-0.091430
21.125000	0.5	-0.094555
21.133333	0.5	-0.094945
21.141667	0.5	-0.092992
21.150000	0.5	-0.090844
21.158333	0.5	-0.093187
21.166667	0.5	-0.100219
21.175000	0.5	-0.108812
21.183333	0.5	-0.113500
21.191667	0.5	-0.110765
21.200000	0.5	-0.102172
21.208333	0.5	-0.091234
21.216667	0.5	-0.083422
21.225000	0.5	-0.082055
21.233333	0.5	-0.088305
21.241667	0.5	-0.097680
21.250000	0.5	-0.105687
21.258333	0.5	-0.107250
21.266667	0.5	-0.103344
21.275000	0.5	-0.098070
21.283333	0.5	-0.093969
21.291667	0.5	-0.092601
21.300000	0.5	-0.092406
21.308333	0.5	-0.091625
21.316667	0.5	-0.089086
21.325000	0.5	-0.082445
21.333333	0.5	-0.071703
21.341667	0.5	-0.059789
21.350000	0.5	-0.050219
21.358333	0.5	-0.045336
21.366667	0.5	-0.043969
21.375000	0.5	-0.042015
21.383333	0.5	-0.035375
21.391667	0.5	-0.025219
21.400000	0.5	-0.012133
21.408333	0.5	0.003102
21.416667	0.5	0.020289
21.425000	0.5	0.036305
21.433333	0.5	0.052320
21.441667	0.5	0.065992
21.450000	0.5	0.081813
21.458333	0.5	0.102320
21.466667	0.5	0.128102
21.475000	0.5	0.159938
21.483333	0.5	0.197047
21.491667	0.5	0.240211
21.500000	0.5	0.287672
21.508333	0.5	0.336500
21.516667	0.5	0.381227
21.525000	0.5	0.420094
21.533333	0.5	0.457789
21.541667	0.5	0.499586
21.550000	0.5	0.547047
21.558333	0.5	0.597242
21.566667	0.5	0.640602
21.575000	0.5	0.670289
21.583333	0.5	0.683375
21.591667	0.5	0.679469
21.600000	0.5	0.662672
21.608333	0.5	0.636500
21.616667	0.5	0.604664
21.625000	0.5	0.570094
21.633333	0.5	0.537086
21.641667	0.5	0.506422
21.650000	0.5	0.475367
21.658333	0.5	0.438649
21.666667	0.5	0.395289
21.675000	0.5	0.347242
21.683333	0.5	0.298610
21.691667	0.5	0.250953
21.700000	0.5	0.205641
21.708333	0.5	0.165602
21.716667	0.5	0.131422
21.725000	0.5	0.105641
21.733333	0.5	0.086110
21.741667	0.5	0.072242
21.750000	0.5	0.062477
21.758333	0.5	0.054469
21.766667	0.5	0.044508
21.775000	0.5	0.031617
21.783333	0.5	0.017360
21.791667	0.5	0.004664
21.800000	0.5	-0.003344
21.808333	0.5	-0.007445
21.816667	0.5	-0.011937
21.825000	0.5	-0.017211
21.833333	0.5	-0.022680
21.841667	0.5	-0.026000
21.850000	0.5	-0.027562
21.858333	0.5	-0.029125
21.866667	0.5	-0.030492
21.875000	0.5	-0.030492
21.883333	0.5	-0.029711
21.891667	0.5	-0.031469
21.900000	0.5	-0.036547
21.908333	0.5	-0.043969
21.916667	0.5	-0.048656
21.925000	0.5	-0.050023
21.933333	0.5	-0.049633
21.941667	0.5	-0.049047
21.950000	0.5	-0.050023
21.958333	0.5	-0.051976
21.966667	0.5	-0.054711
21.975000	0.5	-0.057250
21.983333	0.5	-0.060375
21.991667	0.5	-0.064672
22.000000	0.5	-0.067797
22.008333	0.5	-0.067992
22.016667	0.5	-0.065258
22.025000	0.5	-0.062133
22.033333	0.5	-0.063109
22.041667	0.5	-0.068383
22.050000	0.5	-0.075023
22.058333	0.5	-0.080297
22.066667	0.5	-0.081664
22.075000	0.5	-0.081469
22.083333	0.5	-0.079906
22.091667	0.5	-0.077172
22.100000	0.5	-0.074047
22.108333	0.5	-0.070726
22.116667	0.5	-0.068773
22.125000	0.5	-0.067601
22.133333	0.5	-0.067406
22.141667	0.5	-0.069164
22.150000	0.5	-0.073851
22.158333	0.5	-0.082055
22.166667	0.5	-0.089281
22.175000	0.5	-0.093969
22.183333	0.5	-0.093187
22.191667	0.5	-0.090062
22.200000	0.5	-0.086547
22.208333	0.5	-0.084008
22.216667	0.5	-0.082640
22.225000	0.5	-0.082445
22.233333	0.5	-0.082445
22.241667	0.5	-0.083031
22.250000	0.5	-0.084984
22.258333	0.5	-0.089476
22.266667	0.5	-0.096898
22.275000	0.5	-0.103734
22.283333	0.5	-0.108226
22.291667	0.5	-0.109008
22.300000	0.5	-0.109789
22.308333	0.5	-0.110765
22.316667	0.5	-0.112133
22.325000	0.5	-0.111742
22.333333	0.5	-0.109789
22.341667	0.5	-0.107445
22.350000	0.5	-0.106273
22.358333	0.5	-0.105101
22.366667	0.5	-0.104320
22.375000	0.5	-0.104125
22.383333	0.5	-0.105492
22.391667	0.5	-0.108031
22.400000	0.5	-0.109594
22.408333	0.5	-0.108812
22.416667	0.5	-0.104320
22.425000	0.5	-0.096117
22.433333	0.5	-0.086742
22.441667	0.5	-0.077953
22.450000	0.5	-0.071898
22.458333	0.5	-0.067797
22.466667	0.5	-0.061156
22.475000	0.5	-0.049242
22.483333	0.5	-0.033031
22.491667	0.5	-0.016820
22.500000	0.5	-0.001390
22.508333	0.5	0.015406
22.516667	0.5	0.033766
22.525000	0.5	0.056031
22.533333	0.5	0.079078
22.541667	0.5	0.104078
22.550000	0.5	0.130250
22.558333	0.5	0.156617
22.566667	0.5	0.182985
22.575000	0.5	0.206031
22.583333	0.5	0.227125
22.591667	0.5	0.244703
22.600000	0.5	0.263258
22.608333	0.5	0.279274
22.616667	0.5	0.292164
22.625000	0.5	0.298024
22.633333	0.5	0.291774
22.641667	0.5	0.276539
22.650000	0.5	0.257008
22.658333	0.5	0.238063
22.666667	0.5	0.221656
22.675000	0.5	0.203492
22.683333	0.5	0.182594
22.691667	0.5	0.158766
22.700000	0.5	0.134547
22.708333	0.5	0.111695
22.716667	0.5	0.090602
22.725000	0.5	0.067945
22.733333	0.5	0.042555
22.741667	0.5	0.015797
22.750000	0.5	-0.008617
22.758333	0.5	-0.026586
22.766667	0.5	-0.041820
22.775000	0.5	-0.055492
22.783333	0.5	-0.068773
22.791667	0.5	-0.082250
22.800000	0.5	-0.090453
22.808333	0.5	-0.092797
22.816667	0.5	-0.090453
22.825000	0.5	-0.085570
22.833333	0.5	-0.082640
22.841667	0.5	-0.082445
22.850000	0.5	-0.087328
22.858333	0.5	-0.093578
22.866667	0.5	-0.097875
22.875000	0.5	-0.098851
22.883333	0.5	-0.096703
22.891667	0.5	-0.093187
22.900000	0.5	-0.091234
22.908333	0.5	-0.092797
22.916667	0.5	-0.098070
22.925000	0.5	-0.103344
22.933333	0.5	-0.103734
22.941667	0.5	-0.100023
22.950000	0.5	-0.095922
22.958333	0.5	-0.095726
22.966667	0.5	-0.100609
22.975000	0.5	-0.107836
22.983333	0.5	-0.113109
22.991667	0.5	-0.113500
23.000000	0.5	-0.108812
23.008333	0.5	-0.101390
23.016667	0.5	-0.095336
23.025000	0.5	-0.093187
23.033333	0.5	-0.095922
23.041667	0.5	-0.101586
23.050000	0.5	-0.107836
23.058333	0.5	-0.111742
23.066667	0.5	-0.112719
23.075000	0.5	-0.112719
23.083333	0.5	-0.112133
23.091667	0.5	-0.111742
23.100000	0.5	-0.110961
23.108333	0.5	-0.108812
23.116667	0.5	-0.105297
23.125000	0.5	-0.101195
23.133333	0.5	-0.098461
23.141667	0.5	-0.096117
23.150000	0.5	-0.093969
23.158333	0.5	-0.091820
23.166667	0.5	-0.092211
23.175000	0.5	-0.095922
23.183333	0.5	-0.102562
23.191667	0.5	-0.108617
23.200000	0.5	-0.112523
23.208333	0.5	-0.114086
23.216667	0.5	-0.115453
23.225000	0.5	-0.116625
23.233333	0.5	-0.115453
23.241667	0.5	-0.113695
23.250000	0.5	-0.111742
23.258333	0.5	-0.112719
23.266667	0.5	-0.115258
23.275000	0.5	-0.117211
23.283333	0.5	-0.116039
23.291667	0.5	-0.114672
23.300000	0.5	-0.113695
23.308333	0.5	-0.113695
23.316667	0.5	-0.114086
23.325000	0.5	-0.112328
23.333333	0.5	-0.109984
23.341667	0.5	-0.107836
23.350000	0.5	-0.106469
23.358333	0.5	-0.104906
23.366667	0.5	-0.104125
23.375000	0.5	-0.101781
23.383333	0.5	-0.100219
23.391667	0.5	-0.099437
23.400000	0.5	-0.100023
23.408333	0.5	-0.100023
23.416667	0.5	-0.098851
23.425000	0.5	-0.098070
23.433333	0.5	-0.098851
23.441667	0.5	-0.103734
23.450000	0.5	-0.110961
23.458333	0.5	-0.120140
23.466667	0.5	-0.126586
23.475000	0.5	-0.127172
23.483333	0.5	-0.121898
23.491667	0.5	-0.113890
23.500000	0.5	-0.107836
23.508333	0.5	-0.104515
23.516667	0.5	-0.102562
23.525000	0.5	-0.099633
23.533333	0.5	-0.096312
23.541667	0.5	-0.093187
23.550000	0.5	-0.092601
23.558333	0.5	-0.094555
23.566667	0.5	-0.099437
23.575000	0.5	-0.105492
23.583333	0.5	-0.110375
23.591667	0.5	-0.111547
23.600000	0.5	-0.109203
23.608333	0.5	-0.106078
23.616667	0.5	-0.106664
23.625000	0.5	-0.112328
23.633333	0.5	-0.120336
23.641667	0.5	-0.127953
23.650000	0.5	-0.130687
23.658333	0.5	-0.128344
23.666667	0.5	-0.123265
23.675000	0.5	-0.117992
23.683333	0.5	-0.116039
23.691667	0.5	-0.116039
23.700000	0.5	-0.116625
23.708333	0.5	-0.116625
23.716667	0.5	-0.117211
23.725000	0.5	-0.118187
23.733333	0.5	-0.120140
23.741667	0.5	-0.122484
23.750000	0.5	-0.121703
23.758333	0.5	-0.117797
23.766667	0.5	-0.112719
23.775000	0.5	-0.109398
23.783333	0.5	-0.109398
23.791667	0.5	-0.112523
23.800000	0.5	-0.116039
23.808333	0.5	-0.116039
23.816667	0.5	-0.113695
23.825000	0.5	-0.110961
23.833333	0.5	-0.108226
23.841667	0.5	-0.105883
23.850000	0.5	-0.101976
23.858333	0.5	-0.098656
23.866667	0.5	-0.098851
23.875000	0.5	-0.104515
23.883333	0.5	-0.113305
23.891667	0.5	-0.123070
23.900000	0.5	-0.130687
23.908333	0.5	-0.134594
23.916667	0.5	-0.134984
23.925000	0.5	-0.131469
23.933333	0.5	-0.124437
23.941667	0.5	-0.115648
23.950000	0.5	-0.108812
23.958333	0.5	-0.106273
23.966667	0.5	-0.108031
23.975000	0.5	-0.110180
23.983333	0.5	-0.111156
23.991667	0.5	-0.109398
24.000000	0.5	-0.108812
24.008333	0.5	-0.109203
24.016667	0.5	-0.111351
24.025000	0.5	-0.110961
24.033333	0.5	-0.109789
24.041667	0.5	-0.110375
24.050000	0.5	-0.115844
24.058333	0.5	-0.126390
24.066667	0.5	-0.134203
24.075000	0.5	-0.135961
24.083333	0.5	-0.131469
24.091667	0.5	-0.125414
24.100000	0.5	-0.120531
24.108333	0.5	-0.117992
24.116667	0.5	-0.115844
24.125000	0.5	-0.112914
24.133333	0.5	-0.113109
24.141667	0.5	-0.117015
24.150000	0.5	-0.125609
24.158333	0.5	-0.132055
24.166667	0.5	-0.134789
24.175000	0.5	-0.136156
24.183333	0.5	-0.136547
24.191667	0.5	-0.138890
24.200000	0.5	-0.141430
24.208333	0.5	-0.142992
24.216667	0.5	-0.140648
24.225000	0.5	-0.133812
24.233333	0.5	-0.125023
24.241667	0.5	-0.117406
24.250000	0.5	-0.116430
24.258333	0.5	-0.120922
24.266667	0.5	-0.125609
24.275000	0.5	-0.127367
24.283333	0.5	-0.126781
24.291667	0.5	-0.127172
24.300000	0.5	-0.126781
24.308333	0.5	-0.123070
24.316667	0.5	-0.115258
24.325000	0.5	-0.108226
24.333333	0.5	-0.106078
24.341667	0.5	-0.109984
24.350000	0.5	-0.116234
24.358333	0.5	-0.121508
24.366667	0.5	-0.123461
24.375000	0.5	-0.122875
24.383333	0.5	-0.120726
24.391667	0.5	-0.117797
24.400000	0.5	-0.113695
24.408333	0.5	-0.108812
24.416667	0.5	-0.104515
24.425000	0.5	-0.102172
24.433333	0.5	-0.101976
24.441667	0.5	-0.101781
24.450000	0.5	-0.102367
24.458333	0.5	-0.103930
24.466667	0.5	-0.106273
24.475000	0.5	-0.109008
24.483333	0.5	-0.109789
24.491667	0.5	-0.108617
24.500000	0.5	-0.104515
24.508333	0.5	-0.099437
24.516667	0.5	-0.094164
24.525000	0.5	-0.087328
24.533333	0.5	-0.074437
24.541667	0.5	-0.057640
24.550000	0.5	-0.039867
24.558333	0.5	-0.023656
24.566667	0.5	-0.009789
24.575000	0.5	0.005641
24.583333	0.5	0.024195
24.591667	0.5	0.046266
24.600000	0.5	0.069117
24.608333	0.5	0.091969
24.616667	0.5	0.113649
24.625000	0.5	0.133961
24.633333	0.5	0.149977
24.641667	0.5	0.162672
24.650000	0.5	0.176149
24.658333	0.5	0.191774
24.666667	0.5	0.209156
24.675000	0.5	0.224000
24.683333	0.5	0.230445
24.691667	0.5	0.229664
24.700000	0.5	0.224781
24.708333	0.5	0.218531
24.716667	0.5	0.211110
24.725000	0.5	0.200953
24.733333	0.5	0.187281
24.741667	0.5	0.167555
24.750000	0.5	0.144313
24.758333	0.5	0.120289
24.766667	0.5	0.098219
24.775000	0.5	0.075758
24.783333	0.5	0.051930
24.791667	0.5	0.023610
24.800000	0.5	-0.006859
24.808333	0.5	-0.032250
24.816667	0.5	-0.049828
24.825000	0.5	-0.058031
24.833333	0.5	-0.061742
24.841667	0.5	-0.064086
24.850000	0.5	-0.067211
24.858333	0.5	-0.070336
24.866667	0.5	-0.073656
24.875000	0.5	-0.081273
24.883333	0.5	-0.093578
24.891667	0.5	-0.110375
24.900000	0.5	-0.126586
24.908333	0.5	-0.136547
24.916667	0.5	-0.139086
24.925000	0.5	-0.136742
24.933333	0.5	-0.132836
24.941667	0.5	-0.129320
24.950000	0.5	-0.126976
24.958333	0.5	-0.125023
24.966667	0.5	-0.121703
24.975000	0.5	-0.117797
24.983333	0.5	-0.114672
24.991667	0.5	-0.112133
25.000000	0.5	-0.110765
25.008333	0.5	-0.110765
25.016667	0.5	-0.112914
25.025000	0.5	-0.116234
25.033333	0.5	-0.119359
25.041667	0.5	-0.122484
25.050000	0.5	-0.122484
25.058333	0.5	-0.121312
25.066667	0.5	-0.120531
25.075000	0.5	-0.120531
25.083333	0.5	-0.121312
25.091667	0.5	-0.122680
25.100000	0.5	-0.125414
25.108333	0.5	-0.129320
25.116667	0.5	-0.133422
25.125000	0.5	-0.136351
25.133333	0.5	-0.136351
25.141667	0.5	-0.133422
25.150000	0.5	-0.128539
25.158333	0.5	-0.124633
25.166667	0.5	-0.123461
25.175000	0.5	-0.124047
25.183333	0.5	-0.125609
25.191667	0.5	-0.126000
25.200000	0.5	-0.123851
25.208333	0.5	-0.120140
25.216667	0.5	-0.117211
25.225000	0.5	-0.116430
25.233333	0.5	-0.118187
25.241667	0.5	-0.123461
25.250000	0.5	-0.130492
25.258333	0.5	-0.136547
25.266667	0.5	-0.138500
25.275000	0.5	-0.134789
25.283333	0.5	-0.128344
25.291667	0.5	-0.124828
25.300000	0.5	-0.126781
25.308333	0.5	-0.130297
25.316667	0.5	-0.132055
25.325000	0.5	-0.130687
25.333333	0.5	-0.130101
25.341667	0.5	-0.132250
25.350000	0.5	-0.137133
25.358333	0.5	-0.141625
25.366667	0.5	-0.142015
25.375000	0.5	-0.138109
25.383333	0.5	-0.130297
25.391667	0.5	-0.120140
25.400000	0.5	-0.111351
25.408333	0.5	-0.107055
25.416667	0.5	-0.109008
25.425000	0.5	-0.116820
25.433333	0.5	-0.127367
25.441667	0.5	-0.133226
25.450000	0.5	-0.133226
25.458333	0.5	-0.128539
25.466667	0.5	-0.123265
25.475000	0.5	-0.119945
25.483333	0.5	-0.121312
25.491667	0.5	-0.124633
25.500000	0.5	-0.128148
25.508333	0.5	-0.131469
25.516667	0.5	-0.133812
25.525000	0.5	-0.134203
25.533333	0.5	-0.133031
25.541667	0.5	-0.131859
25.550000	0.5	-0.131664
25.558333	0.5	-0.134398
25.566667	0.5	-0.137523
25.575000	0.5	-0.140258
25.583333	0.5	-0.141039
25.591667	0.5	-0.140062
25.600000	0.5	-0.138109
25.608333	0.5	-0.137328
25.616667	0.5	-0.138109
25.625000	0.5	-0.140453
25.633333	0.5	-0.143578
25.641667	0.5	-0.144750
25.650000	0.5	-0.142015
25.658333	0.5	-0.134984
25.666667	0.5	-0.126390
25.675000	0.5	-0.118578
25.683333	0.5	-0.116820
25.691667	0.5	-0.120922
25.700000	0.5	-0.127367
25.708333	0.5	-0.133031
25.716667	0.5	-0.136156
25.725000	0.5	-0.137133
25.733333	0.5	-0.137133
25.741667	0.5	-0.137133
25.750000	0.5	-0.135961
25.758333	0.5	-0.132250
25.766667	0.5	-0.126781
25.775000	0.5	-0.121312
25.783333	0.5	-0.117406
25.791667	0.5	-0.116430
25.800000	0.5	-0.116625
25.808333	0.5	-0.118773
25.816667	0.5	-0.123265
25.825000	0.5	-0.128148
25.833333	0.5	-0.132055
25.841667	0.5	-0.135375
25.850000	0.5	-0.137719
25.858333	0.5	-0.138109
25.866667	0.5	-0.135765
25.875000	0.5	-0.130687
25.883333	0.5	-0.123851
25.891667	0.5	-0.118187
25.900000	0.5	-0.116625
25.908333	0.5	-0.117406
25.916667	0.5	-0.120726
25.925000	0.5	-0.125023
25.933333	0.5	-0.128734
25.941667	0.5	-0.131859
25.950000	0.5	-0.132250
25.958333	0.5	-0.131078
25.966667	0.5	-0.130492
25.975000	0.5	-0.133422
25.983333	0.5	-0.138109
25.991667	0.5	-0.141430
26.000000	0.5	-0.139476
26.008333	0.5	-0.132836
26.016667	0.5	-0.125414
26.025000	0.5	-0.117797
26.033333	0.5	-0.114281
26.041667	0.5	-0.114867
26.050000	0.5	-0.119359
26.058333	0.5	-0.128734
26.066667	0.5	-0.138109
26.075000	0.5	-0.144945
26.083333	0.5	-0.148851
26.091667	0.5	-0.149828
26.100000	0.5	-0.149828
26.108333	0.5	-0.149828
26.116667	0.5	-0.148461
26.125000	0.5	-0.145336
26.133333	0.5	-0.141039
26.141667	0.5	-0.136547
26.150000	0.5	-0.134203
26.158333	0.5	-0.133422
26.166667	0.5	-0.134594
26.175000	0.5	-0.136742
26.183333	0.5	-0.139281
26.191667	0.5	-0.140062
26.200000	0.5	-0.138890
26.208333	0.5	-0.136547
26.216667	0.5	-0.135375
26.225000	0.5	-0.135375
26.233333	0.5	-0.136156
26.241667	0.5	-0.135570
26.250000	0.5	-0.134594
26.258333	0.5	-0.133226
26.266667	0.5	-0.131859
26.275000	0.5	-0.130883
26.283333	0.5	-0.128930
26.291667	0.5	-0.126976
26.300000	0.5	-0.125805
26.308333	0.5	-0.126976
26.316667	0.5	-0.130297
26.325000	0.5	-0.134398
26.333333	0.5	-0.138890
26.341667	0.5	-0.141430
26.350000	0.5	-0.141820
26.358333	0.5	-0.139476
26.366667	0.5	-0.134984
26.375000	0.5	-0.128539
26.383333	0.5	-0.121117
26.391667	0.5	-0.114672
26.400000	0.5	-0.112914
26.408333	0.5	-0.117211
26.416667	0.5	-0.127172
26.425000	0.5	-0.139281
26.433333	0.5	-0.148851
26.441667	0.5	-0.155492
26.450000	0.5	-0.160375
26.458333	0.5	-0.164476
26.466667	0.5	-0.164476
26.475000	0.5	-0.159398
26.483333	0.5	-0.153344
26.491667	0.5	-0.150219
26.500000	0.5	-0.152758
26.508333	0.5	-0.158812
26.516667	0.5	-0.163695
26.525000	0.5	-0.161742
26.533333	0.5	-0.154515
26.541667	0.5	-0.144359
26.550000	0.5	-0.135570
26.558333	0.5	-0.130297
26.566667	0.5	-0.130101
26.575000	0.5	-0.133812
26.583333	0.5	-0.139086
26.591667	0.5	-0.144945
26.600000	0.5	-0.150219
26.608333	0.5	-0.155687
26.616667	0.5	-0.159789
26.625000	0.5	-0.160570
26.633333	0.5	-0.160570
26.641667	0.5	-0.161351
26.650000	0.5	-0.167015
26.658333	0.5	-0.172289
26.666667	0.5	-0.174047
26.675000	0.5	-0.169555
26.683333	0.5	-0.160961
26.691667	0.5	-0.153148
26.700000	0.5	-0.147484
26.708333	0.5	-0.144945
26.716667	0.5	-0.143578
26.725000	0.5	-0.143773
26.733333	0.5	-0.143773
26.741667	0.5	-0.144555
26.750000	0.5	-0.146312
26.758333	0.5	-0.147680
26.766667	0.5	-0.148656
26.775000	0.5	-0.150023
26.783333	0.5	-0.152758
26.791667	0.5	-0.158617
26.800000	0.5	-0.164672
26.808333	0.5	-0.167992
26.816667	0.5	-0.167601
26.825000	0.5	-0.166625
26.833333	0.5	-0.164086
26.841667	0.5	-0.159398
26.850000	0.5	-0.153148
26.858333	0.5	-0.144750
26.866667	0.5	-0.139086
26.875000	0.5	-0.136742
26.883333	0.5	-0.137328
26.891667	0.5	-0.138305
26.900000	0.5	-0.138500
26.908333	0.5	-0.138305
26.916667	0.5	-0.139086
26.925000	0.5	-0.138305
26.933333	0.5	-0.137328
26.941667	0.5	-0.136351
26.950000	0.5	-0.138695
26.958333	0.5	-0.145140
26.966667	0.5	-0.154515
26.975000	0.5	-0.161156
26.983333	0.5	-0.161937
26.991667	0.5	-0.157445
27.000000	0.5	-0.151000
27.008333	0.5	-0.147094
27.016667	0.5	-0.147289
27.025000	0.5	-0.149242
27.033333	0.5	-0.149633
27.041667	0.5	-0.146312
27.050000	0.5	-0.141234
27.058333	0.5	-0.137328
27.066667	0.5	-0.136547
27.075000	0.5	-0.138695
27.083333	0.5	-0.139867
27.091667	0.5	-0.140453
27.100000	0.5	-0.140844
27.108333	0.5	-0.142601
27.116667	0.5	-0.143773
27.125000	0.5	-0.143578
27.133333	0.5	-0.142211
27.141667	0.5	-0.140062
27.150000	0.5	-0.139086
27.158333	0.5	-0.138305
27.166667	0.5	-0.137719
27.175000	0.5	-0.136547
27.183333	0.5	-0.136156
27.191667	0.5	-0.136351
27.200000	0.5	-0.138109
27.208333	0.5	-0.140844
27.216667	0.5	-0.142992
27.225000	0.5	-0.144750
27.233333	0.5	-0.146117
27.241667	0.5	-0.146117
27.250000	0.5	-0.144164
27.258333	0.5	-0.140648
27.266667	0.5	-0.137523
27.275000	0.5	-0.135765
27.283333	0.5	-0.134984
27.291667	0.5	-0.132836
27.300000	0.5	-0.131469
27.308333	0.5	-0.132250
27.316667	0.5	-0.135375
27.325000	0.5	-0.136547
27.333333	0.5	-0.132445
27.341667	0.5	-0.125219
27.350000	0.5	-0.120336
27.358333	0.5	-0.124047
27.366667	0.5	-0.133226
27.375000	0.5	-0.143187
27.383333	0.5	-0.149633
27.391667	0.5	-0.151781
27.400000	0.5	-0.149242
27.408333	0.5	-0.145140
27.416667	0.5	-0.143383
27.425000	0.5	-0.145922
27.433333	0.5	-0.150805
27.441667	0.5	-0.154320
27.450000	0.5	-0.152758
27.458333	0.5	-0.149828
27.466667	0.5	-0.148851
27.475000	0.5	-0.152562
27.483333	0.5	-0.158031
27.491667	0.5	-0.161937
27.500000	0.5	-0.164476
27.508333	0.5	-0.165648
27.516667	0.5	-0.167601
27.525000	0.5	-0.169359
27.533333	0.5	-0.168187
27.541667	0.5	-0.164086
27.550000	0.5	-0.159789
27.558333	0.5	-0.158031
27.566667	0.5	-0.155687
27.575000	0.5	-0.151781
27.583333	0.5	-0.146117
27.591667	0.5	-0.139086
27.600000	0.5	-0.132445
27.608333	0.5	-0.126390
27.616667	0.5	-0.123851
27.625000	0.5	-0.126390
27.633333	0.5	-0.133617
27.641667	0.5	-0.142797
27.650000	0.5	-0.149828
27.658333	0.5	-0.151976
27.666667	0.5	-0.148461
27.675000	0.5	-0.140453
27.683333	0.5	-0.132836
27.691667	0.5	-0.129906
27.700000	0.5	-0.133226
27.708333	0.5	-0.136547
27.716667	0.5	-0.134984
27.725000	0.5	-0.126586
27.733333	0.5	-0.117015
27.741667	0.5	-0.113109
27.750000	0.5	-0.116430
27.758333	0.5	-0.122680
27.766667	0.5	-0.127172
27.775000	0.5	-0.129320
27.783333	0.5	-0.132836
27.791667	0.5	-0.139086
27.800000	0.5	-0.144555
27.808333	0.5	-0.145336
27.816667	0.5	-0.140258
27.825000	0.5	-0.133617
27.833333	0.5	-0.130297
27.841667	0.5	-0.132640
27.850000	0.5	-0.139476
27.858333	0.5	-0.149047
27.866667	0.5	-0.161351
27.875000	0.5	-0.172484
27.883333	0.5	-0.179125
27.891667	0.5	-0.178930
27.900000	0.5	-0.173461
27.908333	0.5	-0.165453
27.916667	0.5	-0.156664
27.925000	0.5	-0.149437
27.933333	0.5	-0.144359
27.941667	0.5	-0.144164
27.950000	0.5	-0.150805
27.958333	0.5	-0.161547
27.966667	0.5	-0.169750
27.975000	0.5	-0.170140
27.983333	0.5	-0.164281
27.991667	0.5	-0.157250
28.000000	0.5	-0.155101
28.008333	0.5	-0.157055
28.016667	0.5	-0.159984
28.025000	0.5	-0.157055
28.033333	0.5	-0.148265
28.041667	0.5	-0.135961
28.050000	0.5	-0.127758
28.058333	0.5	-0.128539
28.066667	0.5	-0.136351
28.075000	0.5	-0.144945
28.083333	0.5	-0.146898
28.091667	0.5	-0.141430
28.100000	0.5	-0.134398
28.108333	0.5	-0.133031
28.116667	0.5	-0.138890
28.125000	0.5	-0.148851
28.133333	0.5	-0.158031
28.141667	0.5	-0.164086
28.150000	0.5	-0.163695
28.158333	0.5	-0.157640
28.166667	0.5	-0.147680
28.175000	0.5	-0.135765
28.183333	0.5	-0.127367
28.191667	0.5	-0.124437
28.200000	0.5	-0.127172
28.208333	0.5	-0.130297
28.216667	0.5	-0.131273
28.225000	0.5	-0.131664
28.233333	0.5	-0.134789
28.241667	0.5	-0.141430
28.250000	0.5	-0.148656
28.258333	0.5	-0.152953
28.266667	0.5	-0.152562
28.275000	0.5	-0.149633
28.283333	0.5	-0.146117
28.291667	0.5	-0.143187
28.300000	0.5	-0.141234
28.308333	0.5	-0.140062
28.316667	0.5	-0.139086
28.325000	0.5	-0.139086
28.333333	0.5	-0.142015
28.341667	0.5	-0.147875
28.350000	0.5	-0.154906
28.358333	0.5	-0.159398
28.366667	0.5	-0.159203
28.375000	0.5	-0.154515
28.383333	0.5	-0.148851
28.391667	0.5	-0.146312
28.400000	0.5	-0.147680
28.408333	0.5	-0.151390
28.416667	0.5	-0.154711
28.425000	0.5	-0.156664
28.433333	0.5	-0.159203
28.441667	0.5	-0.163500
28.450000	0.5	-0.168187
28.458333	0.5	-0.169945
28.466667	0.5	-0.168578
28.475000	0.5	-0.164672
28.483333	0.5	-0.159008
28.491667	0.5	-0.152172
28.500000	0.5	-0.142992
28.508333	0.5	-0.133617
28.516667	0.5	-0.128734
28.525000	0.5	-0.131859
28.533333	0.5	-0.141234
28.541667	0.5	-0.151781
28.550000	0.5	-0.159984
28.558333	0.5	-0.163109
28.566667	0.5	-0.163695
28.575000	0.5	-0.162523
28.583333	0.5	-0.162523
28.591667	0.5	-0.162523
28.600000	0.5	-0.161547
28.608333	0.5	-0.162328
28.616667	0.5	-0.165648
28.625000	0.5	-0.169555
28.633333	0.5	-0.171508
28.641667	0.5	-0.169750
28.650000	0.5	-0.165844
28.658333	0.5	-0.161937
28.666667	0.5	-0.162719
28.675000	0.5	-0.167601
28.683333	0.5	-0.174242
28.691667	0.5	-0.180101
28.700000	0.5	-0.181859
28.708333	0.5	-0.177367
28.716667	0.5	-0.165844
28.725000	0.5	-0.151000
28.733333	0.5	-0.139672
28.741667	0.5	-0.136351
28.750000	0.5	-0.138500
28.758333	0.5	-0.142992
28.766667	0.5	-0.146117
28.775000	0.5	-0.148070
28.783333	0.5	-0.150023
28.791667	0.5	-0.152172
28.800000	0.5	-0.151586
28.808333	0.5	-0.146508
28.816667	0.5	-0.139086
28.825000	0.5	-0.132640
28.833333	0.5	-0.130297
28.841667	0.5	-0.133031
28.850000	0.5	-0.138695
28.858333	0.5	-0.144359
28.866667	0.5	-0.148070
28.875000	0.5	-0.150023
28.883333	0.5	-0.150609
28.891667	0.5	-0.149633
28.900000	0.5	-0.147094
28.908333	0.5	-0.145336
28.916667	0.5	-0.147094
28.925000	0.5	-0.152367
28.933333	0.5	-0.159594
28.941667	0.5	-0.165062
28.950000	0.5	-0.165844
28.958333	0.5	-0.161937
28.966667	0.5	-0.158031
28.975000	0.5	-0.156859
28.983333	0.5	-0.158031
28.991667	0.5	-0.160375
29.000000	0.5	-0.161547
29.008333	0.5	-0.161547
29.016667	0.5	-0.161937
29.025000	0.5	-0.165258
29.033333	0.5	-0.170336
29.041667	0.5	-0.176195
29.050000	0.5	-0.179906
29.058333	0.5	-0.180101
29.066667	0.5	-0.177758
29.075000	0.5	-0.174242
29.083333	0.5	-0.171703
29.091667	0.5	-0.169945
29.100000	0.5	-0.167406
29.108333	0.5	-0.164086
29.116667	0.5	-0.160570
29.125000	0.5	-0.158226
29.133333	0.5	-0.155687
29.141667	0.5	-0.152172
29.150000	0.5	-0.149242
29.158333	0.5	-0.147289
29.166667	0.5	-0.147289
29.175000	0.5	-0.146898
29.183333	0.5	-0.146117
29.191667	0.5	-0.144555
29.200000	0.5	-0.142211
29.208333	0.5	-0.141039
29.216667	0.5	-0.142406
29.225000	0.5	-0.146312
29.233333	0.5	-0.150219
29.241667	0.5	-0.151781
29.250000	0.5	-0.149828
29.258333	0.5	-0.147289
29.266667	0.5	-0.148656
29.275000	0.5	-0.154125
29.283333	0.5	-0.161351
29.291667	0.5	-0.166234
29.300000	0.5	-0.166430
29.308333	0.5	-0.162523
29.316667	0.5	-0.160180
29.325000	0.5	-0.159984
29.333333	0.5	-0.161351
29.341667	0.5	-0.162523
29.350000	0.5	-0.163305
29.358333	0.5	-0.165258
29.366667	0.5	-0.168187
29.375000	0.5	-0.171508
29.383333	0.5	-0.172094
29.391667	0.5	-0.170922
29.400000	0.5	-0.168578
29.408333	0.5	-0.168969
29.416667	0.5	-0.169359
29.425000	0.5	-0.168969
29.433333	0.5	-0.165648
29.441667	0.5	-0.161351
29.450000	0.5	-0.159789
29.458333	0.5	-0.161937
29.466667	0.5	-0.167406
29.475000	0.5	-0.173070
29.483333	0.5	-0.177953
29.491667	0.5	-0.178930
29.500000	0.5	-0.176390
29.508333	0.5	-0.172289
29.516667	0.5	-0.168383
29.525000	0.5	-0.165062
29.533333	0.5	-0.160570
29.541667	0.5	-0.155687
29.550000	0.5	-0.152172
29.558333	0.5	-0.149633
29.566667	0.5	-0.149828
29.575000	0.5	-0.151976
29.583333	0.5	-0.156469
29.591667	0.5	-0.162523
29.600000	0.5	-0.168383
29.608333	0.5	-0.171117
29.616667	0.5	-0.170922
29.625000	0.5	-0.167797
29.633333	0.5	-0.162914
29.641667	0.5	-0.157836
29.650000	0.5	-0.156273
29.658333	0.5	-0.157640
29.666667	0.5	-0.159594
29.675000	0.5	-0.160375
29.683333	0.5	-0.159594
29.691667	0.5	-0.159594
29.700000	0.5	-0.160375
29.708333	0.5	-0.160570
29.716667	0.5	-0.158031
29.725000	0.5	-0.153734
29.733333	0.5	-0.149633
29.741667	0.5	-0.147680
29.750000	0.5	-0.148070
29.758333	0.5	-0.151976
29.766667	0.5	-0.158812
29.775000	0.5	-0.169359
29.783333	0.5	-0.178539
29.791667	0.5	-0.183617
29.800000	0.5	-0.183226
29.808333	0.5	-0.176586
29.816667	0.5	-0.165648
29.825000	0.5	-0.154125
29.833333	0.5	-0.144750
29.841667	0.5	-0.139867
29.850000	0.5	-0.139672
29.858333	0.5	-0.143187
29.866667	0.5	-0.149437
29.875000	0.5	-0.156273
29.883333	0.5	-0.161742
29.891667	0.5	-0.164086
29.900000	0.5	-0.159594
29.908333	0.5	-0.153344
29.916667	0.5	-0.148070
29.925000	0.5	-0.146117
29.933333	0.5	-0.148265
29.941667	0.5	-0.151586
29.950000	0.5	-0.155687
29.958333	0.5	-0.160570
29.966667	0.5	-0.166234
29.975000	0.5	-0.169164
29.983333	0.5	-0.168773
29.991667	0.5	-0.165258
30.000000	0.5	-0.160180
30.008333	0.5	-0.155492
30.016667	0.5	-0.150805
30.025000	0.5	-0.147094
30.033333	0.5	-0.145140
30.041667	0.5	-0.146312
30.050000	0.5	-0.150414
30.058333	0.5	-0.156078
30.066667	0.5	-0.162719
30.075000	0.5	-0.168187
30.083333	0.5	-0.170922
30.091667	0.5	-0.170726
30.100000	0.5	-0.166625
30.108333	0.5	-0.160570
30.116667	0.5	-0.155687
30.125000	0.5	-0.154320
30.133333	0.5	-0.156273
30.141667	0.5	-0.160375
30.150000	0.5	-0.164086
30.158333	0.5	-0.165453
30.166667	0.5	-0.164476
30.175000	0.5	-0.165648
30.183333	0.5	-0.167601
30.191667	0.5	-0.171117
30.200000	0.5	-0.174633
30.208333	0.5	-0.177953
30.216667	0.5	-0.179125
30.225000	0.5	-0.177758
30.233333	0.5	-0.172875
30.241667	0.5	-0.164086
30.250000	0.5	-0.154125
30.258333	0.5	-0.145726
30.266667	0.5	-0.140453
30.275000	0.5	-0.139867
30.283333	0.5	-0.145140
30.291667	0.5	-0.154906
30.300000	0.5	-0.165062
30.308333	0.5	-0.171508
30.316667	0.5	-0.174633
30.325000	0.5	-0.175219
30.333333	0.5	-0.174828
30.341667	0.5	-0.172680
30.350000	0.5	-0.168969
30.358333	0.5	-0.165648
30.366667	0.5	-0.164086
30.375000	0.5	-0.165258
30.383333	0.5	-0.168383
30.391667	0.5	-0.170726
30.400000	0.5	-0.169945
30.408333	0.5	-0.165453
30.416667	0.5	-0.160570
30.425000	0.5	-0.160375
30.433333	0.5	-0.166820
30.441667	0.5	-0.174047
30.450000	0.5	-0.177758
30.458333	0.5	-0.177758
30.466667	0.5	-0.175023
30.475000	0.5	-0.173070
30.483333	0.5	-0.170922
30.491667	0.5	-0.168773
30.500000	0.5	-0.164281
30.508333	0.5	-0.156273
30.516667	0.5	-0.148851
30.525000	0.5	-0.143578
30.533333	0.5	-0.143578
30.541667	0.5	-0.146703
30.550000	0.5	-0.150414
30.558333	0.5	-0.155297
30.566667	0.5	-0.162914
30.575000	0.5	-0.174242
30.583333	0.5	-0.184984
30.591667	0.5	-0.192211
30.600000	0.5	-0.193383
30.608333	0.5	-0.188695
30.616667	0.5	-0.180297
30.625000	0.5	-0.170336
30.633333	0.5	-0.160765
30.641667	0.5	-0.153734
30.650000	0.5	-0.151781
30.658333	0.5	-0.153930
30.666667	0.5	-0.159203
30.675000	0.5	-0.165844
30.683333	0.5	-0.170922
30.691667	0.5	-0.172875
30.700000	0.5	-0.170922
30.708333	0.5	-0.165453
30.716667	0.5	-0.159789
30.725000	0.5	-0.159203
30.733333	0.5	-0.164867
30.741667	0.5	-0.171703
30.750000	0.5	-0.173461
30.758333	0.5	-0.169359
30.766667	0.5	-0.161937
30.775000	0.5	-0.157836
30.783333	0.5	-0.158226
30.791667	0.5	-0.160570
30.800000	0.5	-0.160570
30.808333	0.5	-0.156664
30.816667	0.5	-0.150805
30.825000	0.5	-0.145726
30.833333	0.5	-0.145140
30.841667	0.5	-0.149242
30.850000	0.5	-0.155883
30.858333	0.5	-0.161156
30.866667	0.5	-0.164867
30.875000	0.5	-0.165453
30.883333	0.5	-0.163890
30.891667	0.5	-0.159594
30.900000	0.5	-0.154320
30.908333	0.5	-0.151000
30.916667	0.5	-0.151976
30.925000	0.5	-0.156859
30.933333	0.5	-0.163695
30.941667	0.5	-0.168187
30.950000	0.5	-0.172094
30.958333	0.5	-0.175609
30.966667	0.5	-0.177953
30.975000	0.5	-0.176781
30.983333	0.5	-0.172680
30.991667	0.5	-0.169750
31.000000	0.5	-0.170336
31.008333	0.5	-0.175219
31.016667	0.5	-0.179515
31.025000	0.5	-0.182640
31.033333	0.5	-0.183812
31.041667	0.5	-0.183226
31.050000	0.5	-0.180101
31.058333	0.5	-0.173265
31.066667	0.5	-0.165844
31.075000	0.5	-0.160765
31.083333	0.5	-0.164086
31.091667	0.5	-0.171117
31.100000	0.5	-0.176976
31.108333	0.5	-0.179125
31.116667	0.5	-0.176390
31.125000	0.5	-0.170531
31.133333	0.5	-0.161156
31.141667	0.5	-0.154320
31.150000	0.5	-0.153148
31.158333	0.5	-0.159008
31.166667	0.5	-0.170140
31.175000	0.5	-0.178930
31.183333	0.5	-0.181859
31.191667	0.5	-0.177953
31.200000	0.5	-0.169945
31.208333	0.5	-0.161351
31.216667	0.5	-0.155883
31.225000	0.5	-0.152953
31.233333	0.5	-0.152758
31.241667	0.5	-0.153148
31.250000	0.5	-0.154711
31.258333	0.5	-0.154906
31.266667	0.5	-0.154711
31.275000	0.5	-0.154125
31.283333	0.5	-0.153734
31.291667	0.5	-0.154906
31.300000	0.5	-0.158031
31.308333	0.5	-0.162719
31.316667	0.5	-0.166234
31.325000	0.5	-0.166625
31.333333	0.5	-0.163695
31.341667	0.5	-0.160375
31.350000	0.5	-0.160570
31.358333	0.5	-0.164672
31.366667	0.5	-0.168773
31.375000	0.5	-0.171117
31.383333	0.5	-0.170140
31.391667	0.5	-0.167211
31.400000	0.5	-0.162719
31.408333	0.5	-0.159594
31.416667	0.5	-0.160180
31.425000	0.5	-0.165648
31.433333	0.5	-0.174047
31.441667	0.5	-0.180883
31.450000	0.5	-0.183812
31.458333	0.5	-0.181469
31.466667	0.5	-0.177172
31.475000	0.5	-0.172680
31.483333	0.5	-0.170336
31.491667	0.5	-0.168969
31.500000	0.5	-0.167211
31.508333	0.5	-0.162719
31.516667	0.5	-0.156859
31.525000	0.5	-0.151195
31.533333	0.5	-0.147680
31.541667	0.5	-0.147094
31.550000	0.5	-0.149828
31.558333	0.5	-0.155883
31.566667	0.5	-0.164281
31.575000	0.5	-0.171898
31.583333	0.5	-0.175609
31.591667	0.5	-0.175609
31.600000	0.5	-0.173070
31.608333	0.5	-0.170336
31.616667	0.5	-0.170140
31.625000	0.5	-0.174242
31.633333	0.5	-0.179320
31.641667	0.5	-0.183422
31.650000	0.5	-0.184594
31.658333	0.5	-0.181664
31.666667	0.5	-0.176976
31.675000	0.5	-0.170922
31.683333	0.5	-0.163305
31.691667	0.5	-0.157250
31.700000	0.5	-0.154906
31.708333	0.5	-0.157836
31.716667	0.5	-0.165648
31.725000	0.5	-0.173461
31.733333	0.5	-0.177953
31.741667	0.5	-0.177172
31.750000	0.5	-0.172289
31.758333	0.5	-0.165844
31.766667	0.5	-0.159789
31.775000	0.5	-0.157640
31.783333	0.5	-0.158031
31.791667	0.5	-0.161742
31.800000	0.5	-0.167601
31.808333	0.5	-0.170922
31.816667	0.5	-0.171117
31.825000	0.5	-0.169164
31.833333	0.5	-0.168383
31.841667	0.5	-0.170531
31.850000	0.5	-0.174828
31.858333	0.5	-0.176000
31.866667	0.5	-0.171508
31.875000	0.5	-0.162133
31.883333	0.5	-0.154320
31.891667	0.5	-0.152172
31.900000	0.5	-0.155687
31.908333	0.5	-0.160180
31.916667	0.5	-0.162133
31.925000	0.5	-0.161937
31.933333	0.5	-0.161547
31.941667	0.5	-0.163109
31.950000	0.5	-0.166430
31.958333	0.5	-0.168578
31.966667	0.5	-0.170726
31.975000	0.5	-0.172875
31.983333	0.5	-0.176195
31.991667	0.5	-0.176976
32.000000	0.5	-0.174242
32.008333	0.5	-0.168187
32.016667	0.5	-0.160961
32.025000	0.5	-0.156469
32.033333	0.5	-0.155687
32.041667	0.5	-0.157055
32.050000	0.5	-0.162719
32.058333	0.5	-0.170336
32.066667	0.5	-0.176976
32.075000	0.5	-0.180687
32.083333	0.5	-0.179125
32.091667	0.5	-0.173461
32.100000	0.5	-0.166234
32.108333	0.5	-0.161547
32.116667	0.5	-0.162523
32.125000	0.5	-0.166234
32.133333	0.5	-0.167211
32.141667	0.5	-0.164867
32.150000	0.5	-0.160961
32.158333	0.5	-0.159008
32.166667	0.5	-0.157445
32.175000	0.5	-0.155883
32.183333	0.5	-0.155883
32.191667	0.5	-0.157836
32.200000	0.5	-0.163500
32.208333	0.5	-0.170922
32.216667	0.5	-0.177953
32.225000	0.5	-0.183617
32.233333	0.5	-0.184594
32.241667	0.5	-0.180492
32.250000	0.5	-0.172094
32.258333	0.5	-0.160570
32.266667	0.5	-0.150414
32.275000	0.5	-0.146312
32.283333	0.5	-0.150609
32.291667	0.5	-0.162914
32.300000	0.5	-0.176976
32.308333	0.5	-0.186156
32.316667	0.5	-0.187719
32.325000	0.5	-0.185375
32.333333	0.5	-0.182640
32.341667	0.5	-0.183422
32.350000	0.5	-0.186937
32.358333	0.5	-0.191430
32.366667	0.5	-0.192797
32.375000	0.5	-0.189476
32.383333	0.5	-0.181469
32.391667	0.5	-0.174242
32.400000	0.5	-0.169945
32.408333	0.5	-0.169555
32.416667	0.5	-0.171117
32.425000	0.5	-0.174242
32.433333	0.5	-0.179711
32.441667	0.5	-0.184789
32.450000	0.5	-0.185765
32.458333	0.5	-0.181273
32.466667	0.5	-0.173461
32.475000	0.5	-0.167601
32.483333	0.5	-0.166820
32.491667	0.5	-0.170140
32.500000	0.5	-0.173851
32.508333	0.5	-0.176390
32.516667	0.5	-0.178734
32.525000	0.5	-0.179515
32.533333	0.5	-0.178930
32.541667	0.5	-0.175219
32.550000	0.5	-0.169750
32.558333	0.5	-0.166820
32.566667	0.5	-0.168773
32.575000	0.5	-0.176390
32.583333	0.5	-0.184008
32.591667	0.5	-0.189086
32.600000	0.5	-0.188890
32.608333	0.5	-0.186351
32.616667	0.5	-0.182445
32.625000	0.5	-0.178734
32.633333	0.5	-0.176000
32.641667	0.5	-0.174242
32.650000	0.5	-0.174828
32.658333	0.5	-0.176000
32.666667	0.5	-0.176000
32.675000	0.5	-0.174242
32.683333	0.5	-0.173265
32.691667	0.5	-0.172680
32.700000	0.5	-0.173656
32.708333	0.5	-0.173656
32.716667	0.5	-0.173265
32.725000	0.5	-0.172875
32.733333	0.5	-0.174828
32.741667	0.5	-0.177953
32.750000	0.5	-0.181273
32.758333	0.5	-0.183031
32.766667	0.5	-0.181273
32.775000	0.5	-0.176195
32.783333	0.5	-0.170726
32.791667	0.5	-0.169555
32.800000	0.5	-0.175609
32.808333	0.5	-0.187133
32.816667	0.5	-0.198461
32.825000	0.5	-0.204125
32.833333	0.5	-0.202367
32.841667	0.5	-0.197680
32.850000	0.5	-0.194164
32.858333	0.5	-0.194164
32.866667	0.5	-0.196117
32.875000	0.5	-0.196703
32.883333	0.5	-0.195726
32.891667	0.5	-0.194750
32.900000	0.5	-0.194164
32.908333	0.5	-0.191234
32.916667	0.5	-0.184984
32.925000	0.5	-0.177953
32.933333	0.5	-0.172680
32.941667	0.5	-0.170336
32.950000	0.5	-0.169945
32.958333	0.5	-0.170336
32.966667	0.5	-0.172484
32.975000	0.5	-0.176195
32.983333	0.5	-0.179711
32.991667	0.5	-0.181273
33.000000	0.5	-0.181859
33.008333	0.5	-0.183226
33.016667	0.5	-0.186351
33.025000	0.5	-0.187914
33.033333	0.5	-0.186937
33.041667	0.5	-0.183031
33.050000	0.5	-0.178148
33.058333	0.5	-0.173265
33.066667	0.5	-0.168773
33.075000	0.5	-0.166625
33.083333	0.5	-0.166430
33.091667	0.5	-0.171117
33.100000	0.5	-0.180101
33.108333	0.5	-0.190844
33.116667	0.5	-0.198656
33.125000	0.5	-0.203734
33.133333	0.5	-0.205883
33.141667	0.5	-0.206469
33.150000	0.5	-0.207250
33.158333	0.5	-0.206664
33.166667	0.5	-0.202172
33.175000	0.5	-0.196117
33.183333	0.5	-0.189281
33.191667	0.5	-0.183812
33.200000	0.5	-0.180492
33.208333	0.5	-0.179515
33.216667	0.5	-0.180492
33.225000	0.5	-0.181664
33.233333	0.5	-0.181859
33.241667	0.5	-0.180687
33.250000	0.5	-0.179515
33.258333	0.5	-0.180101
33.266667	0.5	-0.182640
33.275000	0.5	-0.184398
33.283333	0.5	-0.182836
33.291667	0.5	-0.176976
33.300000	0.5	-0.169164
33.308333	0.5	-0.163890
33.316667	0.5	-0.164281
33.325000	0.5	-0.170140
33.333333	0.5	-0.177367
33.341667	0.5	-0.181859
33.350000	0.5	-0.182640
33.358333	0.5	-0.181469
33.366667	0.5	-0.181859
33.375000	0.5	-0.185375
33.383333	0.5	-0.190062
33.391667	0.5	-0.191820
33.400000	0.5	-0.189867
33.408333	0.5	-0.184984
33.416667	0.5	-0.181664
33.425000	0.5	-0.182250
33.433333	0.5	-0.186937
33.441667	0.5	-0.191234
33.450000	0.5	-0.193578
33.458333	0.5	-0.192211
33.466667	0.5	-0.189476
33.475000	0.5	-0.187914
33.483333	0.5	-0.188109
33.491667	0.5	-0.189281
33.500000	0.5	-0.189672
33.508333	0.5	-0.188109
33.516667	0.5	-0.186351
33.525000	0.5	-0.186351
33.533333	0.5	-0.188890
33.541667	0.5	-0.192406
33.550000	0.5	-0.195531
33.558333	0.5	-0.196703
33.566667	0.5	-0.195531
33.575000	0.5	-0.191820
33.583333	0.5	-0.186156
33.591667	0.5	-0.180492
33.600000	0.5	-0.176976
33.608333	0.5	-0.175609
33.616667	0.5	-0.176976
33.625000	0.5	-0.180101
33.633333	0.5	-0.184594
33.641667	0.5	-0.187719
33.650000	0.5	-0.189672
33.658333	0.5	-0.188890
33.666667	0.5	-0.189281
33.675000	0.5	-0.190844
33.683333	0.5	-0.193383
33.691667	0.5	-0.195726
33.700000	0.5	-0.196312
33.708333	0.5	-0.196703
33.716667	0.5	-0.196898
33.725000	0.5	-0.198851
33.733333	0.5	-0.201195
33.741667	0.5	-0.201195
33.750000	0.5	-0.197680
33.758333	0.5	-0.192015
33.766667	0.5	-0.190258
33.775000	0.5	-0.193969
33.783333	0.5	-0.201781
33.791667	0.5	-0.208617
33.800000	0.5	-0.210375
33.808333	0.5	-0.207445
33.816667	0.5	-0.201390
33.825000	0.5	-0.195726
33.833333	0.5	-0.189867
33.841667	0.5	-0.185375
33.850000	0.5	-0.181273
33.858333	0.5	-0.176195
33.866667	0.5	-0.171117
33.875000	0.5	-0.166039
33.883333	0.5	-0.161547
33.891667	0.5	-0.161547
33.900000	0.5	-0.168187
33.908333	0.5	-0.178734
33.916667	0.5	-0.189867
33.925000	0.5	-0.196508
33.933333	0.5	-0.196312
33.941667	0.5	-0.191234
33.950000	0.5	-0.186547
33.958333	0.5	-0.185961
33.966667	0.5	-0.189281
33.975000	0.5	-0.193578
33.983333	0.5	-0.195922
33.991667	0.5	-0.197289
34.000000	0.5	-0.200023
34.008333	0.5	-0.205492
34.016667	0.5	-0.210375
34.025000	0.5	-0.210765
34.033333	0.5	-0.204906
34.041667	0.5	-0.197875
34.050000	0.5	-0.196117
34.058333	0.5	-0.199437
34.066667	0.5	-0.206273
34.075000	0.5	-0.211937
34.083333	0.5	-0.213695
34.091667	0.5	-0.213695
34.100000	0.5	-0.211156
34.108333	0.5	-0.206469
34.116667	0.5	-0.200609
34.125000	0.5	-0.197094
34.133333	0.5	-0.198851
34.141667	0.5	-0.202953
34.150000	0.5	-0.207055
34.158333	0.5	-0.207640
34.166667	0.5	-0.205883
34.175000	0.5	-0.203344
34.183333	0.5	-0.203539
34.191667	0.5	-0.203539
34.200000	0.5	-0.201781
34.208333	0.5	-0.196312
34.216667	0.5	-0.187523
34.225000	0.5	-0.177172
34.233333	0.5	-0.169750
34.241667	0.5	-0.167601
34.250000	0.5	-0.171703
34.258333	0.5	-0.178930
34.266667	0.5	-0.185570
34.275000	0.5	-0.190062
34.283333	0.5	-0.190844
34.291667	0.5	-0.190453
34.300000	0.5	-0.189086
34.308333	0.5	-0.188890
34.316667	0.5	-0.192601
34.325000	0.5	-0.199633
34.333333	0.5	-0.207836
34.341667	0.5	-0.209008
34.350000	0.5	-0.203734
34.358333	0.5	-0.195922
34.366667	0.5	-0.191625
34.375000	0.5	-0.191625
34.383333	0.5	-0.193578
34.391667	0.5	-0.194555
34.400000	0.5	-0.193773
34.408333	0.5	-0.193773
34.416667	0.5	-0.196312
34.425000	0.5	-0.200805
34.433333	0.5	-0.206078
34.441667	0.5	-0.208617
34.450000	0.5	-0.208617
34.458333	0.5	-0.208422
34.466667	0.5	-0.209203
34.475000	0.5	-0.207836
34.483333	0.5	-0.202367
34.491667	0.5	-0.193969
34.500000	0.5	-0.186937
34.508333	0.5	-0.185180
34.516667	0.5	-0.187914
34.525000	0.5	-0.192797
34.533333	0.5	-0.195726
34.541667	0.5	-0.195336
34.550000	0.5	-0.192992
34.558333	0.5	-0.191234
34.566667	0.5	-0.190062
34.575000	0.5	-0.187523
34.583333	0.5	-0.181273
34.591667	0.5	-0.173265
34.600000	0.5	-0.167992
34.608333	0.5	-0.168773
34.616667	0.5	-0.174828
34.625000	0.5	-0.179320
34.633333	0.5	-0.178930
34.641667	0.5	-0.175414
34.650000	0.5	-0.173461
34.658333	0.5	-0.177758
34.666667	0.5	-0.185765
34.675000	0.5	-0.192211
34.683333	0.5	-0.194359
34.691667	0.5	-0.191625
34.700000	0.5	-0.186547
34.708333	0.5	-0.182250
34.716667	0.5	-0.180297
34.725000	0.5	-0.181469
34.733333	0.5	-0.182836
34.741667	0.5	-0.181664
34.750000	0.5	-0.177758
34.758333	0.5	-0.174242
34.766667	0.5	-0.174828
34.775000	0.5	-0.179906
34.783333	0.5	-0.185765
34.791667	0.5	-0.188695
34.800000	0.5	-0.188500
34.808333	0.5	-0.187328
34.816667	0.5	-0.187133
34.825000	0.5	-0.188109
34.833333	0.5	-0.191430
34.841667	0.5	-0.195531
34.850000	0.5	-0.199242
34.858333	0.5	-0.201390
34.866667	0.5	-0.201000
34.875000	0.5	-0.201976
34.883333	0.5	-0.206273
34.891667	0.5	-0.211742
34.900000	0.5	-0.214281
34.908333	0.5	-0.211742
34.916667	0.5	-0.203930
34.925000	0.5	-0.195531
34.933333	0.5	-0.190062
34.941667	0.5	-0.188890
34.950000	0.5	-0.190453
34.958333	0.5	-0.195336
34.966667	0.5	-0.200023
34.975000	0.5	-0.202367
34.983333	0.5	-0.201195
34.991667	0.5	-0.197289
35.000000	0.5	-0.191820
35.008333	0.5	-0.186156
35.016667	0.5	-0.180101
35.025000	0.5	-0.175219
35.033333	0.5	-0.171508
35.041667	0.5	-0.169164
35.050000	0.5	-0.167406
35.058333	0.5	-0.167406
35.066667	0.5	-0.169359
35.075000	0.5	-0.174047
35.083333	0.5	-0.179320
35.091667	0.5	-0.183617
35.100000	0.5	-0.185570
35.108333	0.5	-0.185961
35.116667	0.5	-0.187328
35.125000	0.5	-0.189867
35.133333	0.5	-0.193773
35.141667	0.5	-0.197875
35.150000	0.5	-0.200805
35.158333	0.5	-0.201586
35.166667	0.5	-0.199828
35.175000	0.5	-0.195140
35.183333	0.5	-0.189086
35.191667	0.5	-0.183031
35.200000	0.5	-0.180297
35.208333	0.5	-0.182640
35.216667	0.5	-0.187914
35.225000	0.5	-0.191625
35.233333	0.5	-0.192015
35.241667	0.5	-0.190453
35.250000	0.5	-0.189086
35.258333	0.5	-0.190648
35.266667	0.5	-0.193187
35.275000	0.5	-0.196898
35.283333	0.5	-0.200219
35.291667	0.5	-0.202367
35.300000	0.5	-0.201586
35.308333	0.5	-0.195726
35.316667	0.5	-0.186937
35.325000	0.5	-0.178539
35.333333	0.5	-0.174633
35.341667	0.5	-0.178148
35.350000	0.5	-0.188695
35.358333	0.5	-0.200805
35.366667	0.5	-0.209203
35.375000	0.5	-0.209203
35.383333	0.5	-0.202562
35.391667	0.5	-0.197484
35.400000	0.5	-0.198070
35.408333	0.5	-0.205297
35.416667	0.5	-0.214281
35.425000	0.5	-0.220336
35.433333	0.5	-0.219945
35.441667	0.5	-0.212328
35.450000	0.5	-0.200414
35.458333	0.5	-0.190258
35.466667	0.5	-0.186156
35.475000	0.5	-0.187914
35.483333	0.5	-0.192211
35.491667	0.5	-0.195336
35.500000	0.5	-0.195531
35.508333	0.5	-0.194164
35.516667	0.5	-0.192406
35.525000	0.5	-0.191820
35.533333	0.5	-0.190648
35.541667	0.5	-0.189281
35.550000	0.5	-0.189672
35.558333	0.5	-0.194164
35.566667	0.5	-0.201000
35.575000	0.5	-0.207250
35.583333	0.5	-0.209398
35.591667	0.5	-0.208422
35.600000	0.5	-0.206273
35.608333	0.5	-0.201586
35.616667	0.5	-0.195531
35.625000	0.5	-0.187914
35.633333	0.5	-0.183422
35.641667	0.5	-0.186156
35.650000	0.5	-0.194164
35.658333	0.5	-0.203930
35.666667	0.5	-0.209789
35.675000	0.5	-0.209789
35.683333	0.5	-0.205101
35.691667	0.5	-0.199047
35.700000	0.5	-0.196703
35.708333	0.5	-0.197289
35.716667	0.5	-0.198461
35.725000	0.5	-0.195531
35.733333	0.5	-0.188890
35.741667	0.5	-0.183422
35.750000	0.5	-0.183812
35.758333	0.5	-0.190062
35.766667	0.5	-0.198461
35.775000	0.5	-0.206469
35.783333	0.5	-0.210570
35.791667	0.5	-0.211156
35.800000	0.5	-0.207445
35.808333	0.5	-0.200023
35.816667	0.5	-0.194359
35.825000	0.5	-0.192211
35.833333	0.5	-0.195531
35.841667	0.5	-0.200609
35.850000	0.5	-0.206273
35.858333	0.5	-0.209398
35.866667	0.5	-0.211156
35.875000	0.5	-0.211156
35.883333	0.5	-0.208422
35.891667	0.5	-0.202562
35.900000	0.5	-0.197680
35.908333	0.5	-0.196312
35.916667	0.5	-0.200219
35.925000	0.5	-0.207250
35.933333	0.5	-0.212133
35.941667	0.5	-0.214281
35.950000	0.5	-0.213890
35.958333	0.5	-0.211547
35.966667	0.5	-0.208422
35.975000	0.5	-0.204125
35.983333	0.5	-0.201976
35.991667	0.5	-0.204125
36.000000	0.5	-0.207836
36.008333	0.5	-0.210765
36.016667	0.5	-0.211937
36.025000	0.5	-0.212914
36.033333	0.5	-0.213500
36.041667	0.5	-0.213305
36.050000	0.5	-0.213109
36.058333	0.5	-0.211547
36.066667	0.5	-0.212133
36.075000	0.5	-0.211547
36.083333	0.5	-0.211547
36.091667	0.5	-0.212133
36.100000	0.5	-0.214086
36.108333	0.5	-0.217015
36.116667	0.5	-0.218773
36.125000	0.5	-0.218383
36.133333	0.5	-0.214672
36.141667	0.5	-0.208617
36.150000	0.5	-0.199828
36.158333	0.5	-0.192992
36.166667	0.5	-0.191234
36.175000	0.5	-0.194359
36.183333	0.5	-0.199633
36.191667	0.5	-0.202562
36.200000	0.5	-0.200414
36.208333	0.5	-0.194945
36.216667	0.5	-0.187523
36.225000	0.5	-0.183422
36.233333	0.5	-0.183812
36.241667	0.5	-0.188305
36.250000	0.5	-0.193773
36.258333	0.5	-0.197289
36.266667	0.5	-0.196898
36.275000	0.5	-0.194164
36.283333	0.5	-0.192015
36.291667	0.5	-0.190844
36.300000	0.5	-0.191039
36.308333	0.5	-0.193969
36.316667	0.5	-0.199242
36.325000	0.5	-0.206078
36.333333	0.5	-0.208617
36.341667	0.5	-0.207250
36.350000	0.5	-0.203344
36.358333	0.5	-0.202367
36.366667	0.5	-0.205492
36.375000	0.5	-0.210375
36.383333	0.5	-0.213109
36.391667	0.5	-0.212523
36.400000	0.5	-0.209008
36.408333	0.5	-0.204320
36.416667	0.5	-0.201976
36.425000	0.5	-0.202758
36.433333	0.5	-0.206078
36.441667	0.5	-0.207250
36.450000	0.5	-0.207445
36.458333	0.5	-0.208617
36.466667	0.5	-0.212133
36.475000	0.5	-0.216234
36.483333	0.5	-0.217015
36.491667	0.5	-0.212523
36.500000	0.5	-0.204125
36.508333	0.5	-0.197875
36.516667	0.5	-0.195726
36.525000	0.5	-0.195531
36.533333	0.5	-0.193383
36.541667	0.5	-0.189867
36.550000	0.5	-0.185570
36.558333	0.5	-0.186351
36.566667	0.5	-0.189867
36.575000	0.5	-0.192601
36.583333	0.5	-0.190844
36.591667	0.5	-0.186547
36.600000	0.5	-0.182445
36.608333	0.5	-0.183422
36.616667	0.5	-0.188305
36.625000	0.5	-0.193773
36.633333	0.5	-0.198656
36.641667	0.5	-0.202758
36.650000	0.5	-0.207836
36.658333	0.5	-0.209398
36.666667	0.5	-0.208226
36.675000	0.5	-0.204711
36.683333	0.5	-0.201976
36.691667	0.5	-0.204515
36.700000	0.5	-0.210961
36.708333	0.5	-0.217211
36.716667	0.5	-0.218969
36.725000	0.5	-0.214086
36.733333	0.5	-0.202953
36.741667	0.5	-0.191820
36.750000	0.5	-0.185765
36.758333	0.5	-0.186351
36.766667	0.5	-0.191234
36.775000	0.5	-0.196312
36.783333	0.5	-0.199437
36.791667	0.5	-0.202562
36.800000	0.5	-0.207250
36.808333	0.5	-0.210765
36.816667	0.5	-0.212133
36.825000	0.5	-0.209594
36.833333	0.5	-0.205101
36.841667	0.5	-0.199828
36.850000	0.5	-0.197484
36.858333	0.5	-0.196703
36.866667	0.5	-0.197875
36.875000	0.5	-0.199828
36.883333	0.5	-0.201586
36.891667	0.5	-0.205687
36.900000	0.5	-0.209398
36.908333	0.5	-0.212523
36.916667	0.5	-0.212523
36.925000	0.5	-0.208422
36.933333	0.5	-0.201000
36.941667	0.5	-0.196703
36.950000	0.5	-0.196117
36.958333	0.5	-0.197484
36.966667	0.5	-0.198070
36.975000	0.5	-0.196312
36.983333	0.5	-0.192797
36.991667	0.5	-0.188890
37.000000	0.5	-0.186742
37.008333	0.5	-0.186742
37.016667	0.5	-0.188305
37.025000	0.5	-0.191039
37.033333	0.5	-0.195336
37.041667	0.5	-0.203148
37.050000	0.5	-0.212133
37.058333	0.5	-0.219164
37.066667	0.5	-0.220531
37.075000	0.5	-0.215258
37.083333	0.5	-0.207445
37.091667	0.5	-0.200023
37.100000	0.5	-0.198851
37.108333	0.5	-0.201000
37.116667	0.5	-0.203344
37.125000	0.5	-0.202367
37.133333	0.5	-0.200219
37.141667	0.5	-0.199633
37.150000	0.5	-0.199633
37.158333	0.5	-0.199633
37.166667	0.5	-0.197484
37.175000	0.5	-0.193578
37.183333	0.5	-0.189281
37.191667	0.5	-0.186547
37.200000	0.5	-0.185180
37.208333	0.5	-0.185375
37.216667	0.5	-0.189476
37.225000	0.5	-0.196312
37.233333	0.5	-0.203734
37.241667	0.5	-0.206664
37.250000	0.5	-0.203930
37.258333	0.5	-0.199437
37.266667	0.5	-0.194945
37.275000	0.5	-0.191625
37.283333	0.5	-0.190258
37.291667	0.5	-0.193969
37.300000	0.5	-0.203930
37.308333	0.5	-0.218187
37.316667	0.5	-0.229711
37.325000	0.5	-0.233031
37.333333	0.5	-0.227367
37.341667	0.5	-0.216820
37.350000	0.5	-0.206078
37.358333	0.5	-0.198656
37.366667	0.5	-0.195922
37.375000	0.5	-0.196898
37.383333	0.5	-0.200219
37.391667	0.5	-0.203539
37.400000	0.5	-0.205492
37.408333	0.5	-0.203539
37.416667	0.5	-0.200219
37.425000	0.5	-0.196508
37.433333	0.5	-0.194359
37.441667	0.5	-0.196117
37.450000	0.5	-0.201195
37.458333	0.5	-0.208226
37.466667	0.5	-0.209203
37.475000	0.5	-0.205492
37.483333	0.5	-0.198265
37.491667	0.5	-0.195336
37.500000	0.5	-0.196117
37.508333	0.5	-0.197289
37.516667	0.5	-0.196312
37.525000	0.5	-0.193578
37.533333	0.5	-0.193187
37.541667	0.5	-0.196117
37.550000	0.5	-0.199047
37.558333	0.5	-0.198851
37.566667	0.5	-0.194750
37.575000	0.5	-0.190258
37.583333	0.5	-0.189867
37.591667	0.5	-0.194945
37.600000	0.5	-0.202953
37.608333	0.5	-0.209008
37.616667	0.5	-0.209398
37.625000	0.5	-0.204711
37.633333	0.5	-0.198851
37.641667	0.5	-0.195531
37.650000	0.5	-0.195140
37.658333	0.5	-0.197875
37.666667	0.5	-0.201781
37.675000	0.5	-0.206469
37.683333	0.5	-0.208226
37.691667	0.5	-0.206469
37.700000	0.5	-0.200609
37.708333	0.5	-0.196117
37.716667	0.5	-0.194945
37.725000	0.5	-0.197680
37.733333	0.5	-0.203930
37.741667	0.5	-0.210961
37.750000	0.5	-0.216039
37.758333	0.5	-0.218773
37.766667	0.5	-0.218773
37.775000	0.5	-0.216625
37.783333	0.5	-0.212133
37.791667	0.5	-0.203930
37.800000	0.5	-0.195140
37.808333	0.5	-0.190258
37.816667	0.5	-0.191625
37.825000	0.5	-0.197680
37.833333	0.5	-0.201195
37.841667	0.5	-0.198070
37.850000	0.5	-0.190062
37.858333	0.5	-0.183617
37.866667	0.5	-0.183422
37.875000	0.5	-0.189867
37.883333	0.5	-0.197680
37.891667	0.5	-0.205297
37.900000	0.5	-0.210180
37.908333	0.5	-0.212328
37.916667	0.5	-0.211547
37.925000	0.5	-0.206273
37.933333	0.5	-0.198265
37.941667	0.5	-0.191820
37.950000	0.5	-0.188500
37.958333	0.5	-0.188500
37.966667	0.5	-0.189867
37.975000	0.5	-0.190062
37.983333	0.5	-0.188695
37.991667	0.5	-0.186742
38.000000	0.5	-0.184594
38.008333	0.5	-0.183031
38.016667	0.5	-0.183031
38.025000	0.5	-0.184398
38.033333	0.5	-0.186937
38.041667	0.5	-0.189672
38.050000	0.5	-0.191625
38.058333	0.5	-0.191820
38.066667	0.5	-0.191625
38.075000	0.5	-0.191430
38.083333	0.5	-0.193187
38.091667	0.5	-0.198461
38.100000	0.5	-0.204906
38.108333	0.5	-0.210375
38.116667	0.5	-0.212328
38.125000	0.5	-0.211156
38.133333	0.5	-0.210375
38.141667	0.5	-0.210570
38.150000	0.5	-0.210961
38.158333	0.5	-0.206859
38.166667	0.5	-0.199242
38.175000	0.5	-0.193383
38.183333	0.5	-0.193383
38.191667	0.5	-0.199242
38.200000	0.5	-0.208617
38.208333	0.5	-0.217406
38.216667	0.5	-0.224047
38.225000	0.5	-0.227758
38.233333	0.5	-0.226000
38.241667	0.5	-0.219555
38.250000	0.5	-0.209398
38.258333	0.5	-0.199242
38.266667	0.5	-0.192211
38.275000	0.5	-0.187133
38.283333	0.5	-0.184203
38.291667	0.5	-0.184398
38.300000	0.5	-0.186547
38.308333	0.5	-0.189281
38.316667	0.5	-0.191820
38.325000	0.5	-0.192211
38.333333	0.5	-0.191820
38.341667	0.5	-0.191820
38.350000	0.5	-0.194359
38.358333	0.5	-0.199828
38.366667	0.5	-0.207445
38.375000	0.5	-0.214281
38.383333	0.5	-0.217211
38.391667	0.5	-0.216039
38.400000	0.5	-0.210961
38.408333	0.5	-0.204320
38.416667	0.5	-0.199633
38.425000	0.5	-0.198656
38.433333	0.5	-0.199828
38.441667	0.5	-0.200805
38.450000	0.5	-0.201586
38.458333	0.5	-0.201586
38.466667	0.5	-0.201976
38.475000	0.5	-0.202562
38.483333	0.5	-0.203148
38.491667	0.5	-0.205297
38.500000	0.5	-0.208031
38.508333	0.5	-0.211937
38.516667	0.5	-0.214281
38.525000	0.5	-0.213109
38.533333	0.5	-0.206469
38.541667	0.5	-0.196508
38.550000	0.5	-0.189867
38.558333	0.5	-0.186547
38.566667	0.5	-0.188305
38.575000	0.5	-0.192797
38.583333	0.5	-0.198656
38.591667	0.5	-0.206664
38.600000	0.5	-0.213109
38.608333	0.5	-0.216039
38.616667	0.5	-0.214672
38.625000	0.5	-0.209789
38.633333	0.5	-0.202758
38.641667	0.5	-0.198851
38.650000	0.5	-0.197875
38.658333	0.5	-0.200609
38.666667	0.5	-0.204711
38.675000	0.5	-0.209594
38.683333	0.5	-0.212914
38.691667	0.5	-0.214476
38.700000	0.5	-0.213890
38.708333	0.5	-0.210570
38.716667	0.5	-0.207055
38.725000	0.5	-0.205883
38.733333	0.5	-0.208617
38.741667	0.5	-0.214086
38.750000	0.5	-0.220140
38.758333	0.5	-0.225023
38.766667	0.5	-0.227172
38.775000	0.5	-0.225414
38.783333	0.5	-0.221117
38.791667	0.5	-0.217211
38.800000	0.5	-0.215648
38.808333	0.5	-0.217797
38.816667	0.5	-0.219945
38.825000	0.5	-0.219359
38.833333	0.5	-0.215844
38.841667	0.5	-0.211351
38.850000	0.5	-0.208617
38.858333	0.5	-0.210375
38.866667	0.5	-0.214281
38.875000	0.5	-0.218187
38.883333	0.5	-0.220336
38.891667	0.5	-0.219945
38.900000	0.5	-0.216820
38.908333	0.5	-0.210570
38.916667	0.5	-0.202172
38.925000	0.5	-0.194945
38.933333	0.5	-0.192015
38.941667	0.5	-0.193969
38.950000	0.5	-0.200414
38.958333	0.5	-0.209984
38.966667	0.5	-0.216234
38.975000	0.5	-0.218383
38.983333	0.5	-0.215258
38.991667	0.5	-0.210961
39.000000	0.5	-0.210570
39.008333	0.5	-0.213500
39.016667	0.5	-0.217992
39.025000	0.5	-0.220140
39.033333	0.5	-0.219359
39.041667	0.5	-0.216820
39.050000	0.5	-0.213305
39.058333	0.5	-0.208422
39.066667	0.5	-0.201976
39.075000	0.5	-0.199242
39.083333	0.5	-0.204125
39.091667	0.5	-0.216820
39.100000	0.5	-0.230492
39.108333	0.5	-0.240453
39.116667	0.5	-0.242015
39.125000	0.5	-0.236351
39.133333	0.5	-0.227953
39.141667	0.5	-0.219555
39.150000	0.5	-0.214476
39.158333	0.5	-0.212328
39.166667	0.5	-0.210570
39.175000	0.5	-0.206469
39.183333	0.5	-0.200609
39.191667	0.5	-0.197680
39.200000	0.5	-0.198851
39.208333	0.5	-0.205101
39.216667	0.5	-0.212133
39.225000	0.5	-0.215648
39.233333	0.5	-0.215648
39.241667	0.5	-0.213305
39.250000	0.5	-0.211351
39.258333	0.5	-0.210765
39.266667	0.5	-0.210961
39.275000	0.5	-0.210570
39.283333	0.5	-0.209203
39.291667	0.5	-0.207250
39.300000	0.5	-0.205883
39.308333	0.5	-0.204125
39.316667	0.5	-0.201976
39.325000	0.5	-0.201390
39.333333	0.5	-0.203930
39.341667	0.5	-0.210180
39.350000	0.5	-0.217211
39.358333	0.5	-0.221117
39.366667	0.5	-0.218969
39.375000	0.5	-0.211351
39.383333	0.5	-0.201195
39.391667	0.5	-0.194945
39.400000	0.5	-0.194164
39.408333	0.5	-0.197094
39.416667	0.5	-0.199633
39.425000	0.5	-0.200023
39.433333	0.5	-0.199633
39.441667	0.5	-0.201781
39.450000	0.5	-0.208031
39.458333	0.5	-0.214086
39.466667	0.5	-0.218187
39.475000	0.5	-0.218187
39.483333	0.5	-0.214476
39.491667	0.5	-0.210375
39.500000	0.5	-0.205687
39.508333	0.5	-0.202367
39.516667	0.5	-0.200219
39.525000	0.5	-0.199633
39.533333	0.5	-0.200609
39.541667	0.5	-0.203344
39.550000	0.5	-0.207640
39.558333	0.5	-0.210570
39.566667	0.5	-0.213500
39.575000	0.5	-0.216430
39.583333	0.5	-0.219164
39.591667	0.5	-0.221312
39.600000	0.5	-0.222484
39.608333	0.5	-0.222094
39.616667	0.5	-0.221508
39.625000	0.5	-0.219750
39.633333	0.5	-0.217797
39.641667	0.5	-0.217211
39.650000	0.5	-0.217015
39.658333	0.5	-0.217211
39.666667	0.5	-0.217211
39.675000	0.5	-0.217211
39.683333	0.5	-0.217211
39.691667	0.5	-0.215453
39.700000	0.5	-0.212719
39.708333	0.5	-0.209789
39.716667	0.5	-0.210765
39.725000	0.5	-0.215648
39.733333	0.5	-0.221898
39.741667	0.5	-0.224242
39.750000	0.5	-0.220922
39.758333	0.5	-0.213305
39.766667	0.5	-0.206859
39.775000	0.5	-0.206078
39.783333	0.5	-0.210570
39.791667	0.5	-0.216234
39.800000	0.5	-0.219750
39.808333	0.5	-0.218773
39.816667	0.5	-0.212914
39.825000	0.5	-0.205101
39.833333	0.5	-0.197484
39.841667	0.5	-0.193383
39.850000	0.5	-0.194555
39.858333	0.5	-0.201586
39.866667	0.5	-0.212523
39.875000	0.5	-0.222484
39.883333	0.5	-0.227562
39.891667	0.5	-0.225805
39.900000	0.5	-0.217406
39.908333	0.5	-0.207250
39.916667	0.5	-0.199242
39.925000	0.5	-0.197484
39.933333	0.5	-0.203539
39.941667	0.5	-0.215258
39.950000	0.5	-0.228148
39.958333	0.5	-0.238109
39.966667	0.5	-0.242406
39.975000	0.5	-0.241234
39.983333	0.5	-0.237914
39.991667	0.5	-0.235180
40.000000	0.5	-0.234008
40.008333	0.5	-0.233617
40.016667	0.5	-0.232836
40.025000	0.5	-0.232250
40.033333	0.5	-0.231859
40.041667	0.5	-0.233031
40.050000	0.5	-0.234398
40.058333	0.5	-0.236156
40.066667	0.5	-0.235375
40.075000	0.5	-0.231664
40.083333	0.5	-0.224828
40.091667	0.5	-0.216430
40.100000	0.5	-0.208812
40.108333	0.5	-0.202953
40.116667	0.5	-0.200414
40.125000	0.5	-0.198851
40.133333	0.5	-0.195140
40.141667	0.5	-0.189867
40.150000	0.5	-0.185961
40.158333	0.5	-0.187133
40.166667	0.5	-0.192992
40.175000	0.5	-0.202953
40.183333	0.5	-0.213305
40.191667	0.5	-0.220726
40.200000	0.5	-0.223265
40.208333	0.5	-0.222484
40.216667	0.5	-0.219945
40.225000	0.5	-0.219164
40.233333	0.5	-0.220140
40.241667	0.5	-0.222289
40.250000	0.5	-0.222484
40.258333	0.5	-0.220922
40.266667	0.5	-0.217992
40.275000	0.5	-0.216625
40.283333	0.5	-0.218578
40.291667	0.5	-0.222484
40.300000	0.5	-0.225219
40.308333	0.5	-0.224828
40.316667	0.5	-0.221508
40.325000	0.5	-0.217601
40.333333	0.5	-0.216039
40.341667	0.5	-0.217406
40.350000	0.5	-0.220336
40.358333	0.5	-0.220726
40.366667	0.5	-0.218187
40.375000	0.5	-0.213500
40.383333	0.5	-0.210961
40.391667	0.5	-0.212719
40.400000	0.5	-0.217992
40.408333	0.5	-0.225023
40.416667	0.5	-0.231664
40.425000	0.5	-0.236547
40.433333	0.5	-0.237328
40.441667	0.5	-0.232055
40.450000	0.5	-0.225023
40.458333	0.5	-0.218187
40.466667	0.5	-0.214086
40.475000	0.5	-0.209008
40.483333	0.5	-0.201586
40.491667	0.5	-0.197094
40.500000	0.5	-0.198851
40.508333	0.5	-0.208422
40.516667	0.5	-0.219164
40.525000	0.5	-0.227758
40.533333	0.5	-0.230297
40.541667	0.5	-0.229125
40.550000	0.5	-0.226390
40.558333	0.5	-0.223461
40.566667	0.5	-0.222484
40.575000	0.5	-0.223265
40.583333	0.5	-0.225414
40.591667	0.5	-0.226976
40.600000	0.5	-0.228930
40.608333	0.5	-0.230687
40.616667	0.5	-0.230492
40.625000	0.5	-0.227562
40.633333	0.5	-0.221312
40.641667	0.5	-0.217211
40.650000	0.5	-0.216625
40.658333	0.5	-0.219164
40.666667	0.5	-0.223265
40.675000	0.5	-0.226000
40.683333	0.5	-0.226976
40.691667	0.5	-0.224828
40.700000	0.5	-0.219750
40.708333	0.5	-0.212914
40.716667	0.5	-0.206859
40.725000	0.5	-0.203539
40.733333	0.5	-0.201781
40.741667	0.5	-0.200805
40.750000	0.5	-0.200609
40.758333	0.5	-0.203148
40.766667	0.5	-0.208422
40.775000	0.5	-0.212523
40.783333	0.5	-0.214281
40.791667	0.5	-0.212523
40.800000	0.5	-0.210570
40.808333	0.5	-0.210570
40.816667	0.5	-0.212523
40.825000	0.5	-0.217015
40.833333	0.5	-0.221312
40.841667	0.5	-0.224633
40.850000	0.5	-0.224828
40.858333	0.5	-0.221117
40.866667	0.5	-0.215648
40.875000	0.5	-0.210570
40.883333	0.5	-0.210375
40.891667	0.5	-0.213890
40.900000	0.5	-0.218773
40.908333	0.5	-0.219555
40.916667	0.5	-0.214476
40.925000	0.5	-0.206273
40.933333	0.5	-0.199437
40.941667	0.5	-0.198851
40.950000	0.5	-0.204906
40.958333	0.5	-0.214281
40.966667	0.5	-0.220922
40.975000	0.5	-0.222289
40.983333	0.5	-0.219164
40.991667	0.5	-0.214476
41.000000	0.5	-0.212523
41.008333	0.5	-0.213500
41.016667	0.5	-0.216039
41.025000	0.5	-0.217992
41.033333	0.5	-0.218578
41.041667	0.5	-0.219164
41.050000	0.5	-0.219945
41.058333	0.5	-0.221703
41.066667	0.5	-0.221898
41.075000	0.5	-0.219164
41.083333	0.5	-0.213305
41.091667	0.5	-0.207640
41.100000	0.5	-0.205492
41.108333	0.5	-0.206273
41.116667	0.5	-0.208226
41.125000	0.5	-0.210180
41.133333	0.5	-0.211547
41.141667	0.5	-0.212914
41.150000	0.5	-0.215844
41.158333	0.5	-0.220922
41.166667	0.5	-0.227562
41.175000	0.5	-0.233422
41.183333	0.5	-0.236351
41.191667	0.5	-0.237523
41.200000	0.5	-0.239086
41.208333	0.5	-0.241039
41.216667	0.5	-0.239476
41.225000	0.5	-0.232640
41.233333	0.5	-0.222680
41.241667	0.5	-0.215062
41.250000	0.5	-0.213500
41.258333	0.5	-0.216234
41.266667	0.5	-0.221117
41.275000	0.5	-0.225805
41.283333	0.5	-0.228930
41.291667	0.5	-0.229320
41.300000	0.5	-0.228148
41.308333	0.5	-0.226586
41.316667	0.5	-0.224633
41.325000	0.5	-0.222289
41.333333	0.5	-0.219945
41.341667	0.5	-0.217601
41.350000	0.5	-0.216039
41.358333	0.5	-0.214086
41.366667	0.5	-0.211547
41.375000	0.5	-0.209398
41.383333	0.5	-0.210180
41.391667	0.5	-0.212914
41.400000	0.5	-0.215648
41.408333	0.5	-0.217015
41.416667	0.5	-0.216430
41.425000	0.5	-0.216234
41.433333	0.5	-0.216430
41.441667	0.5	-0.217211
41.450000	0.5	-0.217992
41.458333	0.5	-0.220531
41.466667	0.5	-0.225023
41.475000	0.5	-0.230297
41.483333	0.5	-0.232445
41.491667	0.5	-0.227562
41.500000	0.5	-0.217015
41.508333	0.5	-0.206859
41.516667	0.5	-0.203539
41.525000	0.5	-0.209594
41.533333	0.5	-0.218578
41.541667	0.5	-0.225414
41.550000	0.5	-0.228148
41.558333	0.5	-0.229320
41.566667	0.5	-0.230687
41.575000	0.5	-0.232445
41.583333	0.5	-0.232445
41.591667	0.5	-0.228930
41.600000	0.5	-0.222484
41.608333	0.5	-0.216430
41.616667	0.5	-0.215258
41.625000	0.5	-0.218969
41.633333	0.5	-0.227172
41.641667	0.5	-0.236547
41.650000	0.5	-0.244359
41.658333	0.5	-0.250219
41.666667	0.5	-0.253148
41.675000	0.5	-0.254320
41.683333	0.5	-0.253344
41.691667	0.5	-0.249828
41.700000	0.5	-0.244945
41.708333	0.5	-0.239867
41.716667	0.5	-0.234984
41.725000	0.5	-0.229320
41.733333	0.5	-0.223656
41.741667	0.5	-0.219945
41.750000	0.5	-0.219164
41.758333	0.5	-0.220336
41.766667	0.5	-0.221117
41.775000	0.5	-0.221117
41.783333	0.5	-0.220140
41.791667	0.5	-0.220922
41.800000	0.5	-0.224047
41.808333	0.5	-0.229320
41.816667	0.5	-0.234789
41.825000	0.5	-0.239476
41.833333	0.5	-0.240648
41.841667	0.5	-0.239867
41.850000	0.5	-0.237328
41.858333	0.5	-0.234008
41.866667	0.5	-0.230687
41.875000	0.5	-0.230297
41.883333	0.5	-0.233812
41.891667	0.5	-0.238500
41.900000	0.5	-0.239867
41.908333	0.5	-0.236937
41.916667	0.5	-0.230492
41.925000	0.5	-0.225023
41.933333	0.5	-0.223070
41.941667	0.5	-0.224047
41.950000	0.5	-0.226781
41.958333	0.5	-0.227758
41.966667	0.5	-0.225805
41.975000	0.5	-0.219359
41.983333	0.5	-0.211547
41.991667	0.5	-0.205101
42.000000	0.5	-0.202562
42.008333	0.5	-0.205101
42.016667	0.5	-0.209984
42.025000	0.5	-0.214281
42.033333	0.5	-0.217601
42.041667	0.5	-0.220140
42.050000	0.5	-0.224047
42.058333	0.5	-0.229515
42.066667	0.5	-0.234398
42.075000	0.5	-0.236547
42.083333	0.5	-0.234203
42.091667	0.5	-0.228344
42.100000	0.5	-0.221703
42.108333	0.5	-0.216234
42.116667	0.5	-0.214476
42.125000	0.5	-0.218578
42.133333	0.5	-0.226390
42.141667	0.5	-0.233617
42.150000	0.5	-0.236742
42.158333	0.5	-0.235765
42.166667	0.5	-0.230687
42.175000	0.5	-0.224828
42.183333	0.5	-0.219164
42.191667	0.5	-0.217406
42.200000	0.5	-0.221312
42.208333	0.5	-0.228148
42.216667	0.5	-0.234398
42.225000	0.5	-0.234789
42.233333	0.5	-0.231859
42.241667	0.5	-0.227562
42.250000	0.5	-0.224242
42.258333	0.5	-0.221508
42.266667	0.5	-0.218383
42.275000	0.5	-0.215648
42.283333	0.5	-0.216039
42.291667	0.5	-0.220336
42.300000	0.5	-0.226000
42.308333	0.5	-0.230297
42.316667	0.5	-0.233226
42.325000	0.5	-0.235180
42.333333	0.5	-0.236742
42.341667	0.5	-0.234203
42.350000	0.5	-0.227562
42.358333	0.5	-0.219555
42.366667	0.5	-0.214281
42.375000	0.5	-0.215453
42.383333	0.5	-0.221508
42.391667	0.5	-0.229515
42.400000	0.5	-0.234594
42.408333	0.5	-0.235765
42.416667	0.5	-0.234008
42.425000	0.5	-0.232250
42.433333	0.5	-0.231859
42.441667	0.5	-0.232640
42.450000	0.5	-0.231664
42.458333	0.5	-0.228734
42.466667	0.5	-0.224047
42.475000	0.5	-0.217406
42.483333	0.5	-0.209008
42.491667	0.5	-0.200023
42.500000	0.5	-0.197484
42.508333	0.5	-0.201781
42.516667	0.5	-0.212133
42.525000	0.5	-0.221898
42.533333	0.5	-0.229320
42.541667	0.5	-0.233422
42.550000	0.5	-0.236156
42.558333	0.5	-0.238890
42.566667	0.5	-0.241039
42.575000	0.5	-0.241430
42.583333	0.5	-0.239281
42.591667	0.5	-0.235180
42.600000	0.5	-0.231078
42.608333	0.5	-0.228539
42.616667	0.5	-0.228539
42.625000	0.5	-0.230883
42.633333	0.5	-0.234984
42.641667	0.5	-0.239476
42.650000	0.5	-0.242601
42.658333	0.5	-0.241430
42.666667	0.5	-0.234594
42.675000	0.5	-0.224047
42.683333	0.5	-0.216625
42.691667	0.5	-0.215648
42.700000	0.5	-0.221312
42.708333	0.5	-0.228930
42.716667	0.5	-0.235765
42.725000	0.5	-0.239476
42.733333	0.5	-0.240648
42.741667	0.5	-0.239281
42.750000	0.5	-0.237719
42.758333	0.5	-0.237719
42.766667	0.5	-0.240258
42.775000	0.5	-0.245140
42.783333	0.5	-0.249242
42.791667	0.5	-0.249437
42.800000	0.5	-0.242406
42.808333	0.5	-0.231273
42.816667	0.5	-0.217601
42.825000	0.5	-0.206859
42.833333	0.5	-0.202172
42.841667	0.5	-0.206859
42.850000	0.5	-0.216039
42.858333	0.5	-0.226000
42.866667	0.5	-0.232836
42.875000	0.5	-0.235765
42.883333	0.5	-0.235765
42.891667	0.5	-0.236156
42.900000	0.5	-0.237133
42.908333	0.5	-0.237133
42.916667	0.5	-0.235180
42.925000	0.5	-0.232445
42.933333	0.5	-0.231078
42.941667	0.5	-0.231859
42.950000	0.5	-0.231273
42.958333	0.5	-0.228148
42.966667	0.5	-0.224437
42.975000	0.5	-0.223461
42.983333	0.5	-0.226976
42.991667	0.5	-0.231859
43.000000	0.5	-0.234789
43.008333	0.5	-0.233226
43.016667	0.5	-0.229515
43.025000	0.5	-0.228930
43.033333	0.5	-0.230883
43.041667	0.5	-0.235765
43.050000	0.5	-0.239867
43.058333	0.5	-0.241234
43.066667	0.5	-0.241625
43.075000	0.5	-0.241625
43.083333	0.5	-0.243187
43.091667	0.5	-0.244945
43.100000	0.5	-0.245140
43.108333	0.5	-0.241820
43.116667	0.5	-0.235570
43.125000	0.5	-0.229906
43.133333	0.5	-0.226976
43.141667	0.5	-0.227562
43.150000	0.5	-0.227953
43.158333	0.5	-0.226781
43.166667	0.5	-0.224242
43.175000	0.5	-0.222289
43.183333	0.5	-0.221117
43.191667	0.5	-0.220531
43.200000	0.5	-0.219164
43.208333	0.5	-0.217406
43.216667	0.5	-0.217211
43.225000	0.5	-0.217406
43.233333	0.5	-0.218383
43.241667	0.5	-0.219164
43.250000	0.5	-0.219359
43.258333	0.5	-0.220922
43.266667	0.5	-0.225609
43.275000	0.5	-0.233617
43.283333	0.5	-0.242992
43.291667	0.5	-0.249828
43.300000	0.5	-0.248461
43.308333	0.5	-0.240453
43.316667	0.5	-0.231469
43.325000	0.5	-0.225414
43.333333	0.5	-0.225805
43.341667	0.5	-0.229906
43.350000	0.5	-0.235180
43.358333	0.5	-0.237133
43.366667	0.5	-0.235961
43.375000	0.5	-0.232836
43.383333	0.5	-0.229711
43.391667	0.5	-0.227953
43.400000	0.5	-0.227172
43.408333	0.5	-0.228148
43.416667	0.5	-0.229515
43.425000	0.5	-0.230297
43.433333	0.5	-0.230101
43.441667	0.5	-0.229125
43.450000	0.5	-0.229125
43.458333	0.5	-0.230687
43.466667	0.5	-0.233812
43.475000	0.5	-0.238305
43.483333	0.5	-0.243969
43.491667	0.5	-0.251000
43.500000	0.5	-0.256078
43.508333	0.5	-0.257836
43.516667	0.5	-0.254711
43.525000	0.5	-0.247484
43.533333	0.5	-0.239281
43.541667	0.5	-0.233031
43.550000	0.5	-0.229711
43.558333	0.5	-0.228148
43.566667	0.5	-0.227562
43.575000	0.5	-0.226976
43.583333	0.5	-0.226195
43.591667	0.5	-0.224633
43.600000	0.5	-0.223265
43.608333	0.5	-0.223461
43.616667	0.5	-0.225219
43.625000	0.5	-0.228539
43.633333	0.5	-0.232055
43.641667	0.5	-0.235180
43.650000	0.5	-0.235375
43.658333	0.5	-0.232640
43.666667	0.5	-0.228344
43.675000	0.5	-0.225219
43.683333	0.5	-0.225023
43.691667	0.5	-0.226976
43.700000	0.5	-0.229906
43.708333	0.5	-0.232250
43.716667	0.5	-0.235570
43.725000	0.5	-0.239086
43.733333	0.5	-0.241820
43.741667	0.5	-0.240844
43.750000	0.5	-0.235961
43.758333	0.5	-0.228148
43.766667	0.5	-0.220336
43.775000	0.5	-0.215648
43.783333	0.5	-0.213890
43.791667	0.5	-0.215258
43.800000	0.5	-0.218187
43.808333	0.5	-0.220726
43.816667	0.5	-0.221117
43.825000	0.5	-0.220531
43.833333	0.5	-0.220531
43.841667	0.5	-0.223070
43.850000	0.5	-0.227953
43.858333	0.5	-0.232055
43.866667	0.5	-0.233812
43.875000	0.5	-0.234008
43.883333	0.5	-0.234398
43.891667	0.5	-0.236547
43.900000	0.5	-0.237914
43.908333	0.5	-0.236547
43.916667	0.5	-0.231859
43.925000	0.5	-0.225414
43.933333	0.5	-0.219945
43.941667	0.5	-0.216625
43.950000	0.5	-0.215844
43.958333	0.5	-0.216820
43.966667	0.5	-0.220336
43.975000	0.5	-0.226586
43.983333	0.5	-0.234008
43.991667	0.5	-0.240648
44.000000	0.5	-0.243578
44.008333	0.5	-0.241430
44.016667	0.5	-0.235570
44.025000	0.5	-0.228930
44.033333	0.5	-0.223656
44.041667	0.5	-0.222484
44.050000	0.5	-0.226195
44.058333	0.5	-0.231859
44.066667	0.5	-0.235375
44.075000	0.5	-0.234789
44.083333	0.5	-0.230883
44.091667	0.5	-0.227758
44.100000	0.5	-0.226000
44.108333	0.5	-0.225805
44.116667	0.5	-0.226586
44.125000	0.5	-0.227367
44.133333	0.5	-0.229711
44.141667	0.5	-0.232250
44.150000	0.5	-0.233226
44.158333	0.5	-0.232836
44.166667	0.5	-0.230687
44.175000	0.5	-0.228734
44.183333	0.5	-0.226586
44.191667	0.5	-0.226195
44.200000	0.5	-0.225805
44.208333	0.5	-0.225219
44.216667	0.5	-0.223070
44.225000	0.5	-0.222094
44.233333	0.5	-0.223656
44.241667	0.5	-0.228344
44.250000	0.5	-0.235375
44.258333	0.5	-0.239476
44.266667	0.5	-0.240453
44.275000	0.5	-0.237523
44.283333	0.5	-0.233226
44.291667	0.5	-0.231859
44.300000	0.5	-0.233617
44.308333	0.5	-0.236937
44.316667	0.5	-0.236351
44.325000	0.5	-0.230883
44.333333	0.5	-0.222680
44.341667	0.5	-0.216430
44.350000	0.5	-0.214672
44.358333	0.5	-0.215844
44.366667	0.5	-0.219164
44.375000	0.5	-0.224633
44.383333	0.5	-0.230492
44.391667	0.5	-0.232445
44.400000	0.5	-0.229906
44.408333	0.5	-0.225023
44.416667	0.5	-0.222484
44.425000	0.5	-0.223656
44.433333	0.5	-0.226976
44.441667	0.5	-0.229906
44.450000	0.5	-0.231469
44.458333	0.5	-0.230492
44.466667	0.5	-0.228539
44.475000	0.5	-0.226390
44.483333	0.5	-0.226000
44.491667	0.5	-0.226976
44.500000	0.5	-0.225414
44.508333	0.5	-0.221117
44.516667	0.5	-0.215453
44.525000	0.5	-0.210180
44.533333	0.5	-0.208422
44.541667	0.5	-0.210570
44.550000	0.5	-0.214476
44.558333	0.5	-0.220922
44.566667	0.5	-0.228734
44.575000	0.5	-0.235961
44.583333	0.5	-0.241820
44.591667	0.5	-0.244359
44.600000	0.5	-0.242992
44.608333	0.5	-0.236937
44.616667	0.5	-0.229320
44.625000	0.5	-0.222094
44.633333	0.5	-0.219164
44.641667	0.5	-0.222289
44.650000	0.5	-0.231273
44.658333	0.5	-0.242015
44.666667	0.5	-0.249633
44.675000	0.5	-0.249242
44.683333	0.5	-0.240648
44.691667	0.5	-0.231078
44.700000	0.5	-0.225805
44.708333	0.5	-0.227172
44.716667	0.5	-0.231859
44.725000	0.5	-0.236351
44.733333	0.5	-0.238695
44.741667	0.5	-0.237914
44.750000	0.5	-0.236156
44.758333	0.5	-0.233422
44.766667	0.5	-0.231273
44.775000	0.5	-0.230883
44.783333	0.5	-0.231469
44.791667	0.5	-0.233422
44.800000	0.5	-0.234594
44.808333	0.5	-0.236351
44.816667	0.5	-0.237719
44.825000	0.5	-0.236937
44.833333	0.5	-0.234594
44.841667	0.5	-0.230883
44.850000	0.5	-0.227172
44.858333	0.5	-0.224633
44.866667	0.5	-0.223265
44.875000	0.5	-0.223461
44.883333	0.5	-0.225023
44.891667	0.5	-0.228930
44.900000	0.5	-0.234008
44.908333	0.5	-0.237719
44.916667	0.5	-0.238500
44.925000	0.5	-0.237133
44.933333	0.5	-0.236742
44.941667	0.5	-0.237719
44.950000	0.5	-0.240258
44.958333	0.5	-0.241430
44.966667	0.5	-0.239476
44.975000	0.5	-0.236156
44.983333	0.5	-0.234008
44.991667	0.5	-0.235961
45.000000	0.5	-0.242406
45.008333	0.5	-0.250609
45.016667	0.5	-0.254320
45.025000	0.5	-0.252562
45.033333	0.5	-0.246312
45.041667	0.5	-0.240648
45.050000	0.5	-0.238890
45.058333	0.5	-0.241234
45.066667	0.5	-0.244555
45.075000	0.5	-0.246703
45.083333	0.5	-0.243187
45.091667	0.5	-0.237914
45.100000	0.5	-0.232445
45.108333	0.5	-0.228344
45.116667	0.5	-0.225805
45.125000	0.5	-0.224437
45.133333	0.5	-0.223656
45.141667	0.5	-0.222094
45.150000	0.5	-0.220140
45.158333	0.5	-0.219164
45.166667	0.5	-0.221898
45.175000	0.5	-0.227562
45.183333	0.5	-0.235375
45.191667	0.5	-0.242406
45.200000	0.5	-0.244945
45.208333	0.5	-0.241625
45.216667	0.5	-0.234398
45.225000	0.5	-0.226976
45.233333	0.5	-0.224437
45.241667	0.5	-0.226390
45.250000	0.5	-0.229906
45.258333	0.5	-0.232445
45.266667	0.5	-0.233812
45.275000	0.5	-0.235180
45.283333	0.5	-0.236547
45.291667	0.5	-0.238695
45.300000	0.5	-0.240258
45.308333	0.5	-0.241234
45.316667	0.5	-0.242601
45.325000	0.5	-0.244359
45.333333	0.5	-0.245531
45.341667	0.5	-0.245531
45.350000	0.5	-0.244750
45.358333	0.5	-0.244555
45.366667	0.5	-0.244555
45.375000	0.5	-0.246312
45.383333	0.5	-0.249828
45.391667	0.5	-0.252953
45.400000	0.5	-0.254320
45.408333	0.5	-0.251976
45.416667	0.5	-0.245531
45.425000	0.5	-0.238109
45.433333	0.5	-0.230883
45.441667	0.5	-0.223851
45.450000	0.5	-0.218383
45.458333	0.5	-0.216430
45.466667	0.5	-0.220336
45.475000	0.5	-0.228148
45.483333	0.5	-0.234789
45.491667	0.5	-0.235570
45.500000	0.5	-0.229125
45.508333	0.5	-0.218578
45.516667	0.5	-0.209008
45.525000	0.5	-0.205687
45.533333	0.5	-0.210375
45.541667	0.5	-0.218773
45.550000	0.5	-0.224828
45.558333	0.5	-0.226586
45.566667	0.5	-0.224633
45.575000	0.5	-0.220922
45.583333	0.5	-0.217992
45.591667	0.5	-0.217211
45.600000	0.5	-0.217992
45.608333	0.5	-0.220726
45.616667	0.5	-0.224242
45.625000	0.5	-0.226781
45.633333	0.5	-0.229125
45.641667	0.5	-0.232445
45.650000	0.5	-0.235961
45.658333	0.5	-0.239672
45.666667	0.5	-0.243578
45.675000	0.5	-0.247875
45.683333	0.5	-0.250414
45.691667	0.5	-0.249633
45.700000	0.5	-0.247875
45.708333	0.5	-0.248070
45.716667	0.5	-0.252562
45.725000	0.5	-0.258226
45.733333	0.5	-0.259594
45.741667	0.5	-0.252758
45.750000	0.5	-0.239086
45.758333	0.5	-0.227367
45.766667	0.5	-0.221312
45.775000	0.5	-0.220140
45.783333	0.5	-0.220922
45.791667	0.5	-0.221703
45.800000	0.5	-0.224242
45.808333	0.5	-0.227953
45.816667	0.5	-0.231664
45.825000	0.5	-0.234594
45.833333	0.5	-0.235961
45.841667	0.5	-0.238305
45.850000	0.5	-0.240648
45.858333	0.5	-0.242406
45.866667	0.5	-0.241820
45.875000	0.5	-0.238695
45.883333	0.5	-0.233226
45.891667	0.5	-0.226976
45.900000	0.5	-0.221117
45.908333	0.5	-0.217406
45.916667	0.5	-0.216625
45.925000	0.5	-0.219945
45.933333	0.5	-0.225023
45.941667	0.5	-0.227953
45.950000	0.5	-0.226781
45.958333	0.5	-0.222094
45.966667	0.5	-0.217992
45.975000	0.5	-0.219555
45.983333	0.5	-0.227367
45.991667	0.5	-0.239476
46.000000	0.5	-0.252172
46.008333	0.5	-0.259008
46.016667	0.5	-0.258812
46.025000	0.5	-0.252172
46.033333	0.5	-0.242797
46.041667	0.5	-0.235180
46.050000	0.5	-0.232055
46.058333	0.5	-0.231469
46.066667	0.5	-0.232640
46.075000	0.5	-0.233226
46.083333	0.5	-0.232836
46.091667	0.5	-0.232250
46.100000	0.5	-0.229125
46.108333	0.5	-0.226000
46.116667	0.5	-0.225023
46.125000	0.5	-0.228734
46.133333	0.5	-0.235961
46.141667	0.5	-0.244164
46.150000	0.5	-0.250023
46.158333	0.5	-0.251781
46.166667	0.5	-0.251781
46.175000	0.5	-0.250023
46.183333	0.5	-0.246703
46.191667	0.5	-0.241039
46.200000	0.5	-0.234789
46.208333	0.5	-0.228930
46.216667	0.5	-0.225219
46.225000	0.5	-0.225805
46.233333	0.5	-0.229906
46.241667	0.5	-0.234789
46.250000	0.5	-0.238305
46.258333	0.5	-0.239867
46.266667	0.5	-0.240648
46.275000	0.5	-0.241430
46.283333	0.5	-0.242601
46.291667	0.5	-0.241820
46.300000	0.5	-0.239867
46.308333	0.5	-0.237328
46.316667	0.5	-0.235180
46.325000	0.5	-0.233617
46.333333	0.5	-0.230101
46.341667	0.5	-0.225023
46.350000	0.5	-0.220922
46.358333	0.5	-0.220922
46.366667	0.5	-0.225805
46.375000	0.5	-0.234203
46.383333	0.5	-0.242211
46.391667	0.5	-0.250805
46.400000	0.5	-0.256078
46.408333	0.5	-0.259008
46.416667	0.5	-0.257640
46.425000	0.5	-0.252562
46.433333	0.5	-0.247094
46.441667	0.5	-0.242992
46.450000	0.5	-0.242601
46.458333	0.5	-0.241625
46.466667	0.5	-0.238890
46.475000	0.5	-0.235180
46.483333	0.5	-0.231859
46.491667	0.5	-0.229125
46.500000	0.5	-0.226195
46.508333	0.5	-0.223070
46.516667	0.5	-0.222289
46.525000	0.5	-0.225023
46.533333	0.5	-0.229906
46.541667	0.5	-0.234398
46.550000	0.5	-0.238305
46.558333	0.5	-0.240844
46.566667	0.5	-0.242211
46.575000	0.5	-0.241625
46.583333	0.5	-0.238695
46.591667	0.5	-0.233812
46.600000	0.5	-0.229906
46.608333	0.5	-0.229125
46.616667	0.5	-0.233226
46.625000	0.5	-0.241039
46.633333	0.5	-0.251976
46.641667	0.5	-0.260765
46.650000	0.5	-0.267015
46.658333	0.5	-0.270922
46.666667	0.5	-0.271898
46.675000	0.5	-0.269750
46.683333	0.5	-0.264086
46.691667	0.5	-0.255883
46.700000	0.5	-0.246117
46.708333	0.5	-0.237133
46.716667	0.5	-0.231273
46.725000	0.5	-0.226976
46.733333	0.5	-0.224437
46.741667	0.5	-0.224047
46.750000	0.5	-0.226195
46.758333	0.5	-0.231859
46.766667	0.5	-0.240258
46.775000	0.5	-0.248265
46.783333	0.5	-0.249633
46.791667	0.5	-0.243969
46.800000	0.5	-0.236351
46.808333	0.5	-0.230687
46.816667	0.5	-0.230492
46.825000	0.5	-0.236156
46.833333	0.5	-0.244164
46.841667	0.5	-0.251781
46.850000	0.5	-0.254515
46.858333	0.5	-0.252758
46.866667	0.5	-0.249633
46.875000	0.5	-0.248656
46.883333	0.5	-0.249437
46.891667	0.5	-0.249047
46.900000	0.5	-0.243773
46.908333	0.5	-0.236742
46.916667	0.5	-0.231664
46.925000	0.5	-0.232055
46.933333	0.5	-0.238109
46.941667	0.5	-0.246703
46.950000	0.5	-0.253344
46.958333	0.5	-0.255101
46.966667	0.5	-0.252367
46.975000	0.5	-0.246312
46.983333	0.5	-0.239867
46.991667	0.5	-0.235180
47.000000	0.5	-0.232250
47.008333	0.5	-0.231273
47.016667	0.5	-0.234203
47.025000	0.5	-0.241820
47.033333	0.5	-0.251390
47.041667	0.5	-0.257055
47.050000	0.5	-0.257836
47.058333	0.5	-0.255297
47.066667	0.5	-0.252172
47.075000	0.5	-0.248656
47.083333	0.5	-0.243578
47.091667	0.5	-0.237523
47.100000	0.5	-0.231859
47.108333	0.5	-0.228148
47.116667	0.5	-0.225805
47.125000	0.5	-0.224633
47.133333	0.5	-0.224047
47.141667	0.5	-0.224047
47.150000	0.5	-0.224828
47.158333	0.5	-0.228344
47.166667	0.5	-0.234984
47.175000	0.5	-0.241625
47.183333	0.5	-0.243773
47.191667	0.5	-0.240062
47.200000	0.5	-0.232640
47.208333	0.5	-0.227172
47.216667	0.5	-0.225023
47.225000	0.5	-0.225219
47.233333	0.5	-0.225023
47.241667	0.5	-0.223851
47.250000	0.5	-0.221898
47.258333	0.5	-0.219945
47.266667	0.5	-0.219164
47.275000	0.5	-0.220922
47.283333	0.5	-0.225023
47.291667	0.5	-0.229906
47.300000	0.5	-0.234008
47.308333	0.5	-0.234789
47.316667	0.5	-0.234398
47.325000	0.5	-0.232836
47.333333	0.5	-0.233226
47.341667	0.5	-0.234203
47.350000	0.5	-0.236547
47.358333	0.5	-0.239672
47.366667	0.5	-0.242601
47.375000	0.5	-0.244945
47.383333	0.5	-0.244164
47.391667	0.5	-0.240844
47.400000	0.5	-0.235765
47.408333	0.5	-0.231469
47.416667	0.5	-0.231469
47.425000	0.5	-0.234008
47.433333	0.5	-0.237523
47.441667	0.5	-0.238695
47.450000	0.5	-0.238695
47.458333	0.5	-0.238890
47.466667	0.5	-0.241039
47.475000	0.5	-0.246703
47.483333	0.5	-0.253539
47.491667	0.5	-0.259594
47.500000	0.5	-0.261351
47.508333	0.5	-0.256859
47.516667	0.5	-0.247094
47.525000	0.5	-0.235765
47.533333	0.5	-0.227953
47.541667	0.5	-0.223851
47.550000	0.5	-0.223070
47.558333	0.5	-0.224633
47.566667	0.5	-0.227562
47.575000	0.5	-0.230883
47.583333	0.5	-0.233422
47.591667	0.5	-0.235570
47.600000	0.5	-0.239672
47.608333	0.5	-0.245726
47.616667	0.5	-0.252953
47.625000	0.5	-0.256859
47.633333	0.5	-0.257055
47.641667	0.5	-0.254320
47.650000	0.5	-0.250219
47.658333	0.5	-0.245726
47.666667	0.5	-0.241625
47.675000	0.5	-0.236742
47.683333	0.5	-0.232836
47.691667	0.5	-0.231469
47.700000	0.5	-0.233226
47.708333	0.5	-0.236937
47.716667	0.5	-0.241430
47.725000	0.5	-0.244750
47.733333	0.5	-0.245531
47.741667	0.5	-0.243773
47.750000	0.5	-0.240453
47.758333	0.5	-0.237914
47.766667	0.5	-0.236742
47.775000	0.5	-0.237133
47.783333	0.5	-0.236742
47.791667	0.5	-0.236742
47.800000	0.5	-0.238305
47.808333	0.5	-0.242601
47.816667	0.5	-0.248265
47.825000	0.5	-0.252562
47.833333	0.5	-0.254906
47.841667	0.5	-0.255492
47.850000	0.5	-0.254320
47.858333	0.5	-0.250805
47.866667	0.5	-0.245922
47.875000	0.5	-0.241820
47.883333	0.5	-0.240648
47.891667	0.5	-0.240258
47.900000	0.5	-0.240648
47.908333	0.5	-0.240648
47.916667	0.5	-0.240844
47.925000	0.5	-0.242015
47.933333	0.5	-0.244555
47.941667	0.5	-0.250023
47.950000	0.5	-0.255297
47.958333	0.5	-0.258812
47.966667	0.5	-0.256273
47.975000	0.5	-0.250805
47.983333	0.5	-0.244945
47.991667	0.5	-0.243578
48.000000	0.5	-0.243578
48.008333	0.5	-0.242406
48.016667	0.5	-0.238500
48.025000	0.5	-0.234594
48.033333	0.5	-0.234594
48.041667	0.5	-0.239476
48.050000	0.5	-0.244359
48.058333	0.5	-0.247484
48.066667	0.5	-0.243383
48.075000	0.5	-0.236742
48.083333	0.5	-0.230101
48.091667	0.5	-0.227367
48.100000	0.5	-0.228344
48.108333	0.5	-0.230687
48.116667	0.5	-0.231273
48.125000	0.5	-0.230297
48.133333	0.5	-0.229711
48.141667	0.5	-0.233422
48.150000	0.5	-0.241625
48.158333	0.5	-0.251390
48.166667	0.5	-0.256273
48.175000	0.5	-0.256469
48.183333	0.5	-0.252562
48.191667	0.5	-0.249242
48.200000	0.5	-0.247875
48.208333	0.5	-0.248461
48.216667	0.5	-0.248461
48.225000	0.5	-0.246117
48.233333	0.5	-0.244555
48.241667	0.5	-0.247289
48.250000	0.5	-0.254515
48.258333	0.5	-0.262914
48.266667	0.5	-0.266625
48.275000	0.5	-0.263695
48.283333	0.5	-0.257836
48.291667	0.5	-0.253148
48.300000	0.5	-0.253930
48.308333	0.5	-0.259008
48.316667	0.5	-0.265453
48.325000	0.5	-0.268773
48.333333	0.5	-0.266430
48.341667	0.5	-0.258226
48.350000	0.5	-0.249242
48.358333	0.5	-0.243773
48.366667	0.5	-0.243383
48.375000	0.5	-0.246312
48.383333	0.5	-0.250023
48.391667	0.5	-0.252562
48.400000	0.5	-0.253930
48.408333	0.5	-0.251976
48.416667	0.5	-0.248656
48.425000	0.5	-0.244750
48.433333	0.5	-0.246508
48.441667	0.5	-0.249437
48.450000	0.5	-0.250219
48.458333	0.5	-0.247094
48.466667	0.5	-0.241625
48.475000	0.5	-0.238890
48.483333	0.5	-0.239867
48.491667	0.5	-0.245531
48.500000	0.5	-0.250805
48.508333	0.5	-0.253148
48.516667	0.5	-0.252953
48.525000	0.5	-0.251000
48.533333	0.5	-0.248265
48.541667	0.5	-0.243578
48.550000	0.5	-0.240844
48.558333	0.5	-0.241430
48.566667	0.5	-0.248265
48.575000	0.5	-0.257055
48.583333	0.5	-0.264672
48.591667	0.5	-0.268383
48.600000	0.5	-0.269359
48.608333	0.5	-0.270531
48.616667	0.5	-0.269750
48.625000	0.5	-0.267601
48.633333	0.5	-0.263695
48.641667	0.5	-0.260961
48.650000	0.5	-0.259594
48.658333	0.5	-0.259203
48.666667	0.5	-0.259203
48.675000	0.5	-0.258422
48.683333	0.5	-0.258226
48.691667	0.5	-0.257445
48.700000	0.5	-0.255492
48.708333	0.5	-0.252758
48.716667	0.5	-0.248851
48.725000	0.5	-0.245922
48.733333	0.5	-0.246312
48.741667	0.5	-0.248656
48.750000	0.5	-0.249828
48.758333	0.5	-0.248461
48.766667	0.5	-0.247484
48.775000	0.5	-0.250023
48.783333	0.5	-0.255492
48.791667	0.5	-0.260180
48.800000	0.5	-0.262719
48.808333	0.5	-0.264672
48.816667	0.5	-0.267601
48.825000	0.5	-0.270140
48.833333	0.5	-0.269750
48.841667	0.5	-0.265258
48.850000	0.5	-0.259203
48.858333	0.5	-0.254711
48.866667	0.5	-0.251781
48.875000	0.5	-0.250414
48.883333	0.5	-0.251781
48.891667	0.5	-0.256664
48.900000	0.5	-0.263695
48.908333	0.5	-0.269750
48.916667	0.5	-0.271508
48.925000	0.5	-0.267797
48.933333	0.5	-0.261742
48.941667	0.5	-0.256859
48.950000	0.5	-0.254515
48.958333	0.5	-0.253344
48.966667	0.5	-0.253148
48.975000	0.5	-0.253148
48.983333	0.5	-0.254515
48.991667	0.5	-0.256078
49.000000	0.5	-0.255883
49.008333	0.5	-0.253930
49.016667	0.5	-0.251000
49.025000	0.5	-0.250023
49.033333	0.5	-0.252367
49.041667	0.5	-0.258226
49.050000	0.5	-0.262523
49.058333	0.5	-0.259984
49.066667	0.5	-0.247875
49.075000	0.5	-0.231273
49.083333	0.5	-0.218773
49.091667	0.5	-0.217211
49.100000	0.5	-0.224047
49.108333	0.5	-0.233812
49.116667	0.5	-0.240453
49.125000	0.5	-0.242211
49.133333	0.5	-0.240844
49.141667	0.5	-0.239086
49.150000	0.5	-0.239672
49.158333	0.5	-0.240844
49.166667	0.5	-0.243383
49.175000	0.5	-0.244945
49.183333	0.5	-0.245531
49.191667	0.5	-0.244750
49.200000	0.5	-0.243187
49.208333	0.5	-0.241625
49.216667	0.5	-0.240648
49.225000	0.5	-0.240648
49.233333	0.5	-0.241234
49.241667	0.5	-0.240258
49.250000	0.5	-0.239672
49.258333	0.5	-0.242015
49.266667	0.5	-0.250219
49.275000	0.5	-0.259984
49.283333	0.5	-0.267406
49.291667	0.5	-0.269750
49.300000	0.5	-0.267015
49.308333	0.5	-0.262328
49.316667	0.5	-0.259398
49.325000	0.5	-0.259594
49.333333	0.5	-0.262523
49.341667	0.5	-0.266234
49.350000	0.5	-0.265844
49.358333	0.5	-0.258812
49.366667	0.5	-0.246898
49.375000	0.5	-0.236351
49.383333	0.5	-0.233226
49.391667	0.5	-0.238109
49.400000	0.5	-0.247289
49.408333	0.5	-0.253734
49.416667	0.5	-0.253734
49.425000	0.5	-0.250805
49.433333	0.5	-0.249437
49.441667	0.5	-0.250805
49.450000	0.5	-0.253734
49.458333	0.5	-0.255492
49.466667	0.5	-0.255492
49.475000	0.5	-0.254515
49.483333	0.5	-0.255297
49.491667	0.5	-0.259203
49.500000	0.5	-0.263890
49.508333	0.5	-0.267406
49.516667	0.5	-0.267797
49.525000	0.5	-0.265648
49.533333	0.5	-0.264086
49.541667	0.5	-0.265258
49.550000	0.5	-0.267601
49.558333	0.5	-0.267211
49.566667	0.5	-0.262328
49.575000	0.5	-0.254711
49.583333	0.5	-0.247289
49.591667	0.5	-0.242406
49.600000	0.5	-0.240648
49.608333	0.5	-0.240648
49.616667	0.5	-0.240648
49.625000	0.5	-0.241234
49.633333	0.5	-0.242797
49.641667	0.5	-0.246312
49.650000	0.5	-0.251586
49.658333	0.5	-0.258031
49.666667	0.5	-0.263890
49.675000	0.5	-0.267211
49.683333	0.5	-0.266430
49.691667	0.5	-0.262523
49.700000	0.5	-0.257250
49.708333	0.5	-0.253344
49.716667	0.5	-0.253148
49.725000	0.5	-0.255883
49.733333	0.5	-0.258031
49.741667	0.5	-0.258226
49.750000	0.5	-0.256469
49.758333	0.5	-0.254320
49.766667	0.5	-0.253344
49.775000	0.5	-0.253344
49.783333	0.5	-0.253930
49.791667	0.5	-0.254320
49.800000	0.5	-0.255687
49.808333	0.5	-0.257836
49.816667	0.5	-0.262328
49.825000	0.5	-0.269164
49.833333	0.5	-0.276976
49.841667	0.5	-0.283812
49.850000	0.5	-0.287328
49.858333	0.5	-0.286937
49.866667	0.5	-0.283031
49.875000	0.5	-0.275805
49.883333	0.5	-0.267992
49.891667	0.5	-0.261156
49.900000	0.5	-0.257640
49.908333	0.5	-0.256273
49.916667	0.5	-0.257836
49.925000	0.5	-0.260765
49.933333	0.5	-0.264281
49.941667	0.5	-0.266625
49.950000	0.5	-0.266234
49.958333	0.5	-0.265062
49.966667	0.5	-0.265844
49.975000	0.5	-0.268969
49.983333	0.5	-0.270922
49.991667	0.5	-0.268578
50.000000	0.5	-0.262523
50.008333	0.5	-0.254906
50.016667	0.5	-0.247289
50.025000	0.5	-0.242015
50.033333	0.5	-0.239867
50.041667	0.5	-0.242406
50.050000	0.5	-0.249437
50.058333	0.5	-0.256469
50.066667	0.5	-0.260765
50.075000	0.5	-0.259594
50.083333	0.5	-0.254125
50.091667	0.5	-0.249242
50.100000	0.5	-0.248461
50.108333	0.5	-0.250609
50.116667	0.5	-0.253734
50.125000	0.5	-0.255687
50.133333	0.5	-0.256859
50.141667	0.5	-0.258422
50.150000	0.5	-0.259789
50.158333	0.5	-0.261156
50.166667	0.5	-0.261547
50.175000	0.5	-0.262523
50.183333	0.5	-0.264281
50.191667	0.5	-0.266820
50.200000	0.5	-0.268383
50.208333	0.5	-0.268187
50.216667	0.5	-0.264281
50.225000	0.5	-0.257445
50.233333	0.5	-0.249242
50.241667	0.5	-0.243187
50.250000	0.5	-0.243383
50.258333	0.5	-0.248656
50.266667	0.5	-0.254320
50.275000	0.5	-0.257640
50.283333	0.5	-0.259594
50.291667	0.5	-0.263109
50.300000	0.5	-0.269164
50.308333	0.5	-0.276000
50.316667	0.5	-0.279125
50.325000	0.5	-0.277953
50.333333	0.5	-0.276195
50.341667	0.5	-0.276195
50.350000	0.5	-0.277758
50.358333	0.5	-0.278734
50.366667	0.5	-0.278734
50.375000	0.5	-0.278734
50.383333	0.5	-0.279515
50.391667	0.5	-0.278539
50.400000	0.5	-0.273461
50.408333	0.5	-0.264867
50.416667	0.5	-0.254320
50.425000	0.5	-0.246117
50.433333	0.5	-0.243187
50.441667	0.5	-0.243969
50.450000	0.5	-0.246703
50.458333	0.5	-0.248656
50.466667	0.5	-0.251000
50.475000	0.5	-0.255297
50.483333	0.5	-0.261937
50.491667	0.5	-0.268969
50.500000	0.5	-0.271898
50.508333	0.5	-0.270726
50.516667	0.5	-0.267601
50.525000	0.5	-0.266820
50.533333	0.5	-0.269750
50.541667	0.5	-0.272094
50.550000	0.5	-0.268773
50.558333	0.5	-0.259984
50.566667	0.5	-0.249437
50.575000	0.5	-0.242211
50.583333	0.5	-0.243578
50.591667	0.5	-0.251781
50.600000	0.5	-0.260375
50.608333	0.5	-0.265648
50.616667	0.5	-0.267601
50.625000	0.5	-0.267797
50.633333	0.5	-0.268383
50.641667	0.5	-0.267601
50.650000	0.5	-0.262719
50.658333	0.5	-0.253734
50.666667	0.5	-0.244945
50.675000	0.5	-0.242797
50.683333	0.5	-0.247289
50.691667	0.5	-0.254711
50.700000	0.5	-0.261742
50.708333	0.5	-0.267015
50.716667	0.5	-0.270531
50.725000	0.5	-0.272680
50.733333	0.5	-0.274437
50.741667	0.5	-0.277953
50.750000	0.5	-0.283617
50.758333	0.5	-0.290258
50.766667	0.5	-0.293187
50.775000	0.5	-0.291234
50.783333	0.5	-0.285570
50.791667	0.5	-0.278148
50.800000	0.5	-0.271508
50.808333	0.5	-0.266234
50.816667	0.5	-0.263890
50.825000	0.5	-0.263109
50.833333	0.5	-0.263500
50.841667	0.5	-0.265648
50.850000	0.5	-0.268969
50.858333	0.5	-0.271898
50.866667	0.5	-0.272680
50.875000	0.5	-0.271117
50.883333	0.5	-0.267797
50.891667	0.5	-0.263890
50.900000	0.5	-0.259398
50.908333	0.5	-0.256078
50.916667	0.5	-0.255687
50.925000	0.5	-0.259008
50.933333	0.5	-0.262328
50.941667	0.5	-0.261742
50.950000	0.5	-0.257250
50.958333	0.5	-0.251976
50.966667	0.5	-0.251390
50.975000	0.5	-0.255297
50.983333	0.5	-0.261547
50.991667	0.5	-0.267015
51.000000	0.5	-0.271703
51.008333	0.5	-0.276781
51.016667	0.5	-0.281664
51.025000	0.5	-0.284594
51.033333	0.5	-0.283422
51.041667	0.5	-0.278539
51.050000	0.5	-0.272680
51.058333	0.5	-0.267406
51.066667	0.5	-0.264086
51.075000	0.5	-0.261156
51.083333	0.5	-0.258422
51.091667	0.5	-0.255492
51.100000	0.5	-0.253930
51.108333	0.5	-0.253930
51.116667	0.5	-0.254515
51.125000	0.5	-0.255101
51.133333	0.5	-0.256469
51.141667	0.5	-0.259398
51.150000	0.5	-0.263695
51.158333	0.5	-0.268187
51.166667	0.5	-0.270531
51.175000	0.5	-0.269750
51.183333	0.5	-0.267601
51.191667	0.5	-0.267015
51.200000	0.5	-0.267015
51.208333	0.5	-0.267992
51.216667	0.5	-0.268969
51.225000	0.5	-0.271117
51.233333	0.5	-0.274242
51.241667	0.5	-0.277172
51.250000	0.5	-0.277562
51.258333	0.5	-0.275023
51.266667	0.5	-0.269750
51.275000	0.5	-0.261156
51.283333	0.5	-0.250609
51.291667	0.5	-0.239281
51.300000	0.5	-0.234594
51.308333	0.5	-0.237523
51.316667	0.5	-0.247484
51.325000	0.5	-0.259594
51.333333	0.5	-0.267601
51.341667	0.5	-0.269945
51.350000	0.5	-0.268383
51.358333	0.5	-0.265844
51.366667	0.5	-0.265062
51.375000	0.5	-0.265062
51.383333	0.5	-0.265258
51.391667	0.5	-0.263500
51.400000	0.5	-0.260375
51.408333	0.5	-0.258226
51.416667	0.5	-0.256273
51.425000	0.5	-0.252562
51.433333	0.5	-0.248656
51.441667	0.5	-0.246312
51.450000	0.5	-0.249633
51.458333	0.5	-0.254515
51.466667	0.5	-0.257640
51.475000	0.5	-0.256859
51.483333	0.5	-0.255297
51.491667	0.5	-0.255492
51.500000	0.5	-0.258031
51.508333	0.5	-0.260570
51.516667	0.5	-0.261351
51.525000	0.5	-0.260765
51.533333	0.5	-0.257250
51.541667	0.5	-0.251781
51.550000	0.5	-0.246312
51.558333	0.5	-0.244945
51.566667	0.5	-0.248265
51.575000	0.5	-0.251976
51.583333	0.5	-0.253344
51.591667	0.5	-0.252172
51.600000	0.5	-0.250023
51.608333	0.5	-0.249828
51.616667	0.5	-0.252562
51.625000	0.5	-0.257836
51.633333	0.5	-0.264476
51.641667	0.5	-0.268383
51.650000	0.5	-0.267601
51.658333	0.5	-0.261351
51.666667	0.5	-0.253734
51.675000	0.5	-0.250219
51.683333	0.5	-0.252367
51.691667	0.5	-0.257640
51.700000	0.5	-0.261937
51.708333	0.5	-0.261351
51.716667	0.5	-0.256078
51.725000	0.5	-0.248656
51.733333	0.5	-0.243187
51.741667	0.5	-0.242211
51.750000	0.5	-0.245140
51.758333	0.5	-0.249437
51.766667	0.5	-0.251976
51.775000	0.5	-0.252953
51.783333	0.5	-0.251976
51.791667	0.5	-0.249633
51.800000	0.5	-0.245531
51.808333	0.5	-0.242992
51.816667	0.5	-0.242797
51.825000	0.5	-0.247094
51.833333	0.5	-0.254125
51.841667	0.5	-0.261742
51.850000	0.5	-0.269555
51.858333	0.5	-0.274242
51.866667	0.5	-0.275805
51.875000	0.5	-0.275609
51.883333	0.5	-0.274633
51.891667	0.5	-0.272484
51.900000	0.5	-0.268969
51.908333	0.5	-0.264086
51.916667	0.5	-0.259398
51.925000	0.5	-0.257836
51.933333	0.5	-0.259203
51.941667	0.5	-0.260570
51.950000	0.5	-0.259984
51.958333	0.5	-0.259008
51.966667	0.5	-0.259008
51.975000	0.5	-0.262133
51.983333	0.5	-0.267211
51.991667	0.5	-0.271898
52.000000	0.5	-0.275023
52.008333	0.5	-0.274242
52.016667	0.5	-0.269945
52.025000	0.5	-0.264281
52.033333	0.5	-0.259594
52.041667	0.5	-0.257445
52.050000	0.5	-0.259008
52.058333	0.5	-0.262914
52.066667	0.5	-0.266625
52.075000	0.5	-0.269750
52.083333	0.5	-0.271312
52.091667	0.5	-0.272875
52.100000	0.5	-0.273851
52.108333	0.5	-0.272680
52.116667	0.5	-0.268187
52.125000	0.5	-0.262328
52.133333	0.5	-0.258031
52.141667	0.5	-0.258812
52.150000	0.5	-0.263109
52.158333	0.5	-0.268187
52.166667	0.5	-0.272484
52.175000	0.5	-0.275414
52.183333	0.5	-0.276781
52.191667	0.5	-0.275805
52.200000	0.5	-0.272680
52.208333	0.5	-0.270336
52.216667	0.5	-0.270726
52.225000	0.5	-0.274047
52.233333	0.5	-0.277562
52.241667	0.5	-0.276976
52.250000	0.5	-0.270726
52.258333	0.5	-0.260570
52.266667	0.5	-0.250219
52.275000	0.5	-0.241820
52.283333	0.5	-0.239672
52.291667	0.5	-0.241625
52.300000	0.5	-0.246898
52.308333	0.5	-0.252758
52.316667	0.5	-0.256469
52.325000	0.5	-0.260570
52.333333	0.5	-0.265062
52.341667	0.5	-0.269945
52.350000	0.5	-0.273265
52.358333	0.5	-0.271703
52.366667	0.5	-0.267015
52.375000	0.5	-0.262523
52.383333	0.5	-0.261156
52.391667	0.5	-0.262328
52.400000	0.5	-0.264867
52.408333	0.5	-0.267211
52.416667	0.5	-0.267992
52.425000	0.5	-0.266820
52.433333	0.5	-0.261742
52.441667	0.5	-0.255297
52.450000	0.5	-0.252562
52.458333	0.5	-0.254320
52.466667	0.5	-0.259594
52.475000	0.5	-0.265844
52.483333	0.5	-0.269164
52.491667	0.5	-0.268578
52.500000	0.5	-0.261937
52.508333	0.5	-0.251195
52.516667	0.5	-0.239867
52.525000	0.5	-0.233617
52.533333	0.5	-0.235765
52.541667	0.5	-0.244750
52.550000	0.5	-0.257640
52.558333	0.5	-0.267601
52.566667	0.5	-0.271703
52.575000	0.5	-0.270140
52.583333	0.5	-0.266234
52.591667	0.5	-0.262914
52.600000	0.5	-0.260570
52.608333	0.5	-0.259008
52.616667	0.5	-0.258617
52.625000	0.5	-0.260961
52.633333	0.5	-0.266820
52.641667	0.5	-0.276390
52.650000	0.5	-0.284398
52.658333	0.5	-0.288305
52.666667	0.5	-0.283617
52.675000	0.5	-0.275414
52.683333	0.5	-0.268969
52.691667	0.5	-0.267797
52.700000	0.5	-0.269555
52.708333	0.5	-0.268578
52.716667	0.5	-0.263890
52.725000	0.5	-0.256469
52.733333	0.5	-0.251390
52.741667	0.5	-0.250414
52.750000	0.5	-0.252562
52.758333	0.5	-0.256859
52.766667	0.5	-0.262914
52.775000	0.5	-0.270140
52.783333	0.5	-0.276000
52.791667	0.5	-0.279515
52.800000	0.5	-0.278148
52.808333	0.5	-0.273851
52.816667	0.5	-0.268969
52.825000	0.5	-0.265453
52.833333	0.5	-0.263305
52.841667	0.5	-0.262719
52.850000	0.5	-0.264476
52.858333	0.5	-0.265648
52.866667	0.5	-0.266820
52.875000	0.5	-0.266234
52.883333	0.5	-0.266039
52.891667	0.5	-0.266625
52.900000	0.5	-0.267992
52.908333	0.5	-0.269555
52.916667	0.5	-0.270336
52.925000	0.5	-0.271703
52.933333	0.5	-0.273851
52.941667	0.5	-0.275219
52.950000	0.5	-0.274633
52.958333	0.5	-0.273265
52.966667	0.5	-0.272094
52.975000	0.5	-0.272875
52.983333	0.5	-0.272484
52.991667	0.5	-0.270336
53.000000	0.5	-0.268187
53.008333	0.5	-0.268187
53.016667	0.5	-0.270336
53.025000	0.5	-0.272680
53.033333	0.5	-0.273851
53.041667	0.5	-0.273265
53.050000	0.5	-0.271898
53.058333	0.5	-0.268969
53.066667	0.5	-0.265062
53.075000	0.5	-0.261156
53.083333	0.5	-0.257836
53.091667	0.5	-0.256859
53.100000	0.5	-0.260180
53.108333	0.5	-0.267406
53.116667	0.5	-0.274437
53.125000	0.5	-0.276586
53.133333	0.5	-0.271508
53.141667	0.5	-0.262914
53.150000	0.5	-0.255492
53.158333	0.5	-0.252562
53.166667	0.5	-0.254320
53.175000	0.5	-0.261351
53.183333	0.5	-0.270531
53.191667	0.5	-0.279320
53.200000	0.5	-0.284203
53.208333	0.5	-0.284984
53.216667	0.5	-0.283422
53.225000	0.5	-0.282055
53.233333	0.5	-0.279711
53.241667	0.5	-0.275805
53.250000	0.5	-0.269750
53.258333	0.5	-0.264672
53.266667	0.5	-0.263890
53.275000	0.5	-0.267211
53.283333	0.5	-0.273656
53.291667	0.5	-0.279320
53.300000	0.5	-0.283226
53.308333	0.5	-0.285375
53.316667	0.5	-0.286547
53.325000	0.5	-0.286742
53.333333	0.5	-0.284594
53.341667	0.5	-0.280492
53.350000	0.5	-0.273656
53.358333	0.5	-0.265844
53.366667	0.5	-0.260375
53.375000	0.5	-0.259984
53.383333	0.5	-0.265844
53.391667	0.5	-0.274242
53.400000	0.5	-0.278930
53.408333	0.5	-0.278148
53.416667	0.5	-0.272680
53.425000	0.5	-0.267406
53.433333	0.5	-0.266625
53.441667	0.5	-0.271117
53.450000	0.5	-0.276781
53.458333	0.5	-0.280101
53.466667	0.5	-0.279320
53.475000	0.5	-0.277172
53.483333	0.5	-0.275023
53.491667	0.5	-0.274828
53.500000	0.5	-0.275414
53.508333	0.5	-0.277562
53.516667	0.5	-0.280883
53.525000	0.5	-0.284594
53.533333	0.5	-0.287523
53.541667	0.5	-0.289476
53.550000	0.5	-0.288109
53.558333	0.5	-0.284984
53.566667	0.5	-0.281078
53.575000	0.5	-0.278148
53.583333	0.5	-0.277953
53.591667	0.5	-0.280101
53.600000	0.5	-0.281469
53.608333	0.5	-0.278734
53.616667	0.5	-0.270922
53.625000	0.5	-0.260375
53.633333	0.5	-0.250219
53.641667	0.5	-0.244164
53.650000	0.5	-0.246703
53.658333	0.5	-0.255687
53.666667	0.5	-0.267797
53.675000	0.5	-0.278344
53.683333	0.5	-0.284594
53.691667	0.5	-0.286547
53.700000	0.5	-0.284203
53.708333	0.5	-0.278734
53.716667	0.5	-0.273851
53.725000	0.5	-0.270726
53.733333	0.5	-0.270336
53.741667	0.5	-0.270922
53.750000	0.5	-0.270336
53.758333	0.5	-0.267797
53.766667	0.5	-0.266430
53.775000	0.5	-0.267015
53.783333	0.5	-0.269164
53.791667	0.5	-0.271898
53.800000	0.5	-0.274437
53.808333	0.5	-0.275609
53.816667	0.5	-0.274437
53.825000	0.5	-0.270531
53.833333	0.5	-0.265062
53.841667	0.5	-0.263305
53.850000	0.5	-0.266625
53.858333	0.5	-0.273461
53.866667	0.5	-0.277562
53.875000	0.5	-0.274633
53.883333	0.5	-0.268187
53.891667	0.5	-0.263109
53.900000	0.5	-0.264672
53.908333	0.5	-0.271508
53.916667	0.5	-0.278539
53.925000	0.5	-0.281469
53.933333	0.5	-0.279320
53.941667	0.5	-0.274828
53.950000	0.5	-0.270140
53.958333	0.5	-0.267992
53.966667	0.5	-0.268773
53.975000	0.5	-0.271898
53.983333	0.5	-0.275414
53.991667	0.5	-0.276781
54.000000	0.5	-0.276586
54.008333	0.5	-0.275414
54.016667	0.5	-0.276000
54.025000	0.5	-0.277758
54.033333	0.5	-0.281469
54.041667	0.5	-0.285570
54.050000	0.5	-0.289672
54.058333	0.5	-0.291234
54.066667	0.5	-0.288695
54.075000	0.5	-0.283812
54.083333	0.5	-0.278734
54.091667	0.5	-0.273070
54.100000	0.5	-0.269359
54.108333	0.5	-0.267211
54.116667	0.5	-0.267797
54.125000	0.5	-0.270140
54.133333	0.5	-0.271312
54.141667	0.5	-0.271898
54.150000	0.5	-0.271703
54.158333	0.5	-0.270922
54.166667	0.5	-0.269555
54.175000	0.5	-0.267015
54.183333	0.5	-0.264281
54.191667	0.5	-0.263109
54.200000	0.5	-0.264672
54.208333	0.5	-0.268187
54.216667	0.5	-0.270531
54.225000	0.5	-0.271703
54.233333	0.5	-0.271703
54.241667	0.5	-0.271117
54.250000	0.5	-0.269359
54.258333	0.5	-0.266039
54.266667	0.5	-0.262914
54.275000	0.5	-0.263109
54.283333	0.5	-0.266625
54.291667	0.5	-0.272875
54.300000	0.5	-0.278734
54.308333	0.5	-0.283226
54.316667	0.5	-0.284398
54.325000	0.5	-0.282445
54.333333	0.5	-0.277172
54.341667	0.5	-0.271898
54.350000	0.5	-0.268383
54.358333	0.5	-0.266820
54.366667	0.5	-0.266039
54.375000	0.5	-0.266039
54.383333	0.5	-0.265648
54.391667	0.5	-0.265258
54.400000	0.5	-0.265648
54.408333	0.5	-0.266625
54.416667	0.5	-0.268383
54.425000	0.5	-0.268969
54.433333	0.5	-0.268578
54.441667	0.5	-0.268383
54.450000	0.5	-0.271898
54.458333	0.5	-0.276781
54.466667	0.5	-0.279320
54.475000	0.5	-0.275414
54.483333	0.5	-0.265062
54.491667	0.5	-0.254515
54.500000	0.5	-0.249437
54.508333	0.5	-0.253734
54.516667	0.5	-0.262914
54.525000	0.5	-0.271898
54.533333	0.5	-0.273461
54.541667	0.5	-0.265844
54.550000	0.5	-0.252758
54.558333	0.5	-0.239867
54.566667	0.5	-0.232640
54.575000	0.5	-0.233031
54.583333	0.5	-0.240648
54.591667	0.5	-0.251976
54.600000	0.5	-0.261547
54.608333	0.5	-0.267601
54.616667	0.5	-0.269750
54.625000	0.5	-0.271117
54.633333	0.5	-0.273070
54.641667	0.5	-0.276781
54.650000	0.5	-0.280687
54.658333	0.5	-0.283422
54.666667	0.5	-0.283812
54.675000	0.5	-0.282640
54.683333	0.5	-0.280883
54.691667	0.5	-0.280687
54.700000	0.5	-0.280687
54.708333	0.5	-0.280297
54.716667	0.5	-0.278539
54.725000	0.5	-0.275805
54.733333	0.5	-0.273851
54.741667	0.5	-0.272484
54.750000	0.5	-0.271312
54.758333	0.5	-0.268578
54.766667	0.5	-0.264086
54.775000	0.5	-0.261937
54.783333	0.5	-0.264672
54.791667	0.5	-0.273265
54.800000	0.5	-0.283031
54.808333	0.5	-0.290453
54.816667	0.5	-0.290648
54.825000	0.5	-0.285570
54.833333	0.5	-0.280297
54.841667	0.5	-0.274437
54.850000	0.5	-0.268969
54.858333	0.5	-0.266625
54.866667	0.5	-0.269359
54.875000	0.5	-0.275219
54.883333	0.5	-0.279125
54.891667	0.5	-0.276781
54.900000	0.5	-0.269555
54.908333	0.5	-0.262328
54.916667	0.5	-0.258422
54.925000	0.5	-0.257250
54.933333	0.5	-0.257055
54.941667	0.5	-0.255492
54.950000	0.5	-0.252562
54.958333	0.5	-0.248851
54.966667	0.5	-0.246703
54.975000	0.5	-0.247680
54.983333	0.5	-0.252367
54.991667	0.5	-0.256859
55.000000	0.5	-0.258617
55.008333	0.5	-0.257445
55.016667	0.5	-0.254906
55.025000	0.5	-0.254320
55.033333	0.5	-0.255883
55.041667	0.5	-0.257250
55.050000	0.5	-0.257250
55.058333	0.5	-0.257250
55.066667	0.5	-0.259398
55.075000	0.5	-0.264086
55.083333	0.5	-0.268969
55.091667	0.5	-0.272680
55.100000	0.5	-0.273265
55.108333	0.5	-0.271117
55.116667	0.5	-0.267797
55.125000	0.5	-0.263890
55.133333	0.5	-0.260570
55.141667	0.5	-0.258226
55.150000	0.5	-0.258812
55.158333	0.5	-0.262133
55.166667	0.5	-0.266039
55.175000	0.5	-0.268578
55.183333	0.5	-0.268969
55.191667	0.5	-0.270336
55.200000	0.5	-0.272680
55.208333	0.5	-0.274828
55.216667	0.5	-0.272875
55.225000	0.5	-0.267797
55.233333	0.5	-0.262719
55.241667	0.5	-0.261547
55.250000	0.5	-0.263695
55.258333	0.5	-0.266234
55.266667	0.5	-0.265844
55.275000	0.5	-0.262328
55.283333	0.5	-0.258226
55.291667	0.5	-0.255101
55.300000	0.5	-0.254711
55.308333	0.5	-0.257250
55.316667	0.5	-0.262133
55.325000	0.5	-0.267601
55.333333	0.5	-0.269945
55.341667	0.5	-0.267992
55.350000	0.5	-0.262133
55.358333	0.5	-0.256273
55.366667	0.5	-0.253148
55.375000	0.5	-0.251781
55.383333	0.5	-0.250609
55.391667	0.5	-0.246117
55.400000	0.5	-0.240453
55.408333	0.5	-0.234008
55.416667	0.5	-0.229320
55.425000	0.5	-0.228539
55.433333	0.5	-0.232250
55.441667	0.5	-0.240648
55.450000	0.5	-0.252172
55.458333	0.5	-0.261547
55.466667	0.5	-0.267797
55.475000	0.5	-0.271312
55.483333	0.5	-0.272875
55.491667	0.5	-0.272875
55.500000	0.5	-0.272875
55.508333	0.5	-0.272680
55.516667	0.5	-0.272094
55.525000	0.5	-0.272875
55.533333	0.5	-0.272875
55.541667	0.5	-0.272094
55.550000	0.5	-0.268969
55.558333	0.5	-0.264086
55.566667	0.5	-0.259398
55.575000	0.5	-0.256469
55.583333	0.5	-0.256078
55.591667	0.5	-0.255687
55.600000	0.5	-0.254711
55.608333	0.5	-0.252172
55.616667	0.5	-0.248656
55.625000	0.5	-0.244359
55.633333	0.5	-0.243383
55.641667	0.5	-0.245140
55.650000	0.5	-0.249633
55.658333	0.5	-0.252367
55.666667	0.5	-0.252758
55.675000	0.5	-0.250609
55.683333	0.5	-0.248265
55.691667	0.5	-0.246117
55.700000	0.5	-0.243773
55.708333	0.5	-0.240453
55.716667	0.5	-0.237133
55.725000	0.5	-0.238109
55.733333	0.5	-0.243578
55.741667	0.5	-0.251390
55.750000	0.5	-0.255687
55.758333	0.5	-0.254906
55.766667	0.5	-0.252562
55.775000	0.5	-0.251390
55.783333	0.5	-0.252758
55.791667	0.5	-0.254125
55.800000	0.5	-0.252953
55.808333	0.5	-0.250219
55.816667	0.5	-0.248851
55.825000	0.5	-0.252562
55.833333	0.5	-0.259789
55.841667	0.5	-0.265844
55.850000	0.5	-0.267211
55.858333	0.5	-0.262133
55.866667	0.5	-0.255687
55.875000	0.5	-0.250609
55.883333	0.5	-0.248265
55.891667	0.5	-0.248070
55.900000	0.5	-0.249242
55.908333	0.5	-0.252367
55.916667	0.5	-0.256664
55.925000	0.5	-0.260570
55.933333	0.5	-0.261351
55.941667	0.5	-0.260375
55.950000	0.5	-0.258812
55.958333	0.5	-0.257640
55.966667	0.5	-0.257640
55.975000	0.5	-0.261156
55.983333	0.5	-0.266039
55.991667	0.5	-0.271117
56.000000	0.5	-0.271898
56.008333	0.5	-0.267211
56.016667	0.5	-0.259008
56.025000	0.5	-0.252562
56.033333	0.5	-0.250414
56.041667	0.5	-0.252172
56.050000	0.5	-0.255883
56.058333	0.5	-0.259203
56.066667	0.5	-0.260180
56.075000	0.5	-0.258812
56.083333	0.5	-0.254515
56.091667	0.5	-0.250414
56.100000	0.5	-0.247875
56.108333	0.5	-0.249047
56.116667	0.5	-0.250219
56.125000	0.5	-0.249437
56.133333	0.5	-0.244750
56.141667	0.5	-0.241820
56.150000	0.5	-0.242797
56.158333	0.5	-0.247289
56.166667	0.5	-0.251000
56.175000	0.5	-0.249828
56.183333	0.5	-0.245922
56.191667	0.5	-0.242601
56.200000	0.5	-0.244945
56.208333	0.5	-0.250414
56.216667	0.5	-0.254515
56.225000	0.5	-0.255101
56.233333	0.5	-0.253344
56.241667	0.5	-0.252562
56.250000	0.5	-0.252367
56.258333	0.5	-0.252172
56.266667	0.5	-0.250609
56.275000	0.5	-0.250609
56.283333	0.5	-0.254125
56.291667	0.5	-0.260765
56.300000	0.5	-0.265844
56.308333	0.5	-0.265062
56.316667	0.5	-0.257836
56.325000	0.5	-0.247680
56.333333	0.5	-0.241430
56.341667	0.5	-0.240453
56.350000	0.5	-0.239476
56.358333	0.5	-0.235765
56.366667	0.5	-0.230101
56.375000	0.5	-0.228148
56.383333	0.5	-0.231859
56.391667	0.5	-0.238305
56.400000	0.5	-0.242992
56.408333	0.5	-0.243969
56.416667	0.5	-0.243773
56.425000	0.5	-0.245922
56.433333	0.5	-0.250023
56.441667	0.5	-0.252172
56.450000	0.5	-0.250414
56.458333	0.5	-0.244164
56.466667	0.5	-0.239281
56.475000	0.5	-0.240062
56.483333	0.5	-0.247680
56.491667	0.5	-0.256469
56.500000	0.5	-0.261742
56.508333	0.5	-0.262523
56.516667	0.5	-0.259984
56.525000	0.5	-0.256859
56.533333	0.5	-0.254320
56.541667	0.5	-0.251195
56.550000	0.5	-0.248461
56.558333	0.5	-0.245531
56.566667	0.5	-0.245531
56.575000	0.5	-0.245140
56.583333	0.5	-0.241625
56.591667	0.5	-0.236937
56.600000	0.5	-0.234984
56.608333	0.5	-0.239476
56.616667	0.5	-0.249242
56.625000	0.5	-0.258812
56.633333	0.5	-0.263890
56.641667	0.5	-0.265648
56.650000	0.5	-0.266234
56.658333	0.5	-0.267601
56.666667	0.5	-0.267992
56.675000	0.5	-0.265844
56.683333	0.5	-0.260570
56.691667	0.5	-0.253930
56.700000	0.5	-0.249047
56.708333	0.5	-0.248461
56.716667	0.5	-0.248461
56.725000	0.5	-0.247484
56.733333	0.5	-0.242406
56.741667	0.5	-0.235765
56.750000	0.5	-0.230297
56.758333	0.5	-0.228148
56.766667	0.5	-0.230492
56.775000	0.5	-0.235961
56.783333	0.5	-0.242211
56.791667	0.5	-0.247875
56.800000	0.5	-0.250609
56.808333	0.5	-0.252758
56.816667	0.5	-0.257250
56.825000	0.5	-0.262914
56.833333	0.5	-0.267015
56.841667	0.5	-0.267015
56.850000	0.5	-0.263109
56.858333	0.5	-0.258226
56.866667	0.5	-0.252758
56.875000	0.5	-0.247094
56.883333	0.5	-0.240844
56.891667	0.5	-0.237328
56.900000	0.5	-0.236547
56.908333	0.5	-0.239476
56.916667	0.5	-0.241625
56.925000	0.5	-0.240453
56.933333	0.5	-0.236742
56.941667	0.5	-0.233031
56.950000	0.5	-0.233422
56.958333	0.5	-0.236742
56.966667	0.5	-0.241039
56.975000	0.5	-0.244555
56.983333	0.5	-0.248461
56.991667	0.5	-0.251781
57.000000	0.5	-0.254320
57.008333	0.5	-0.254320
57.016667	0.5	-0.250414
57.025000	0.5	-0.244750
57.033333	0.5	-0.240062
57.041667	0.5	-0.238109
57.050000	0.5	-0.239086
57.058333	0.5	-0.241039
57.066667	0.5	-0.245531
57.075000	0.5	-0.249437
57.083333	0.5	-0.249828
57.091667	0.5	-0.243383
57.100000	0.5	-0.233812
57.108333	0.5	-0.224437
57.116667	0.5	-0.221508
57.125000	0.5	-0.226195
57.133333	0.5	-0.234398
57.141667	0.5	-0.240453
57.150000	0.5	-0.241234
57.158333	0.5	-0.236742
57.166667	0.5	-0.231664
57.175000	0.5	-0.228148
57.183333	0.5	-0.227367
57.191667	0.5	-0.229125
57.200000	0.5	-0.231273
57.208333	0.5	-0.233031
57.216667	0.5	-0.233812
57.225000	0.5	-0.234594
57.233333	0.5	-0.233031
57.241667	0.5	-0.228344
57.250000	0.5	-0.222094
57.258333	0.5	-0.217601
57.266667	0.5	-0.216430
57.275000	0.5	-0.218187
57.283333	0.5	-0.220140
57.291667	0.5	-0.221117
57.300000	0.5	-0.219750
57.308333	0.5	-0.213500
57.316667	0.5	-0.203148
57.325000	0.5	-0.192601
57.333333	0.5	-0.187133
57.341667	0.5	-0.188890
57.350000	0.5	-0.196703
57.358333	0.5	-0.206469
57.366667	0.5	-0.211937
57.375000	0.5	-0.212328
57.383333	0.5	-0.207640
57.391667	0.5	-0.199437
57.400000	0.5	-0.192601
57.408333	0.5	-0.188305
57.416667	0.5	-0.186937
57.425000	0.5	-0.187914
57.433333	0.5	-0.190062
57.441667	0.5	-0.194555
57.450000	0.5	-0.200219
57.458333	0.5	-0.207445
57.466667	0.5	-0.210765
57.475000	0.5	-0.212328
57.483333	0.5	-0.213305
57.491667	0.5	-0.215453
57.500000	0.5	-0.217015
57.508333	0.5	-0.215062
57.516667	0.5	-0.209398
57.525000	0.5	-0.200414
57.533333	0.5	-0.193578
57.541667	0.5	-0.187133
57.550000	0.5	-0.181469
57.558333	0.5	-0.176195
57.566667	0.5	-0.172094
57.575000	0.5	-0.170726
57.583333	0.5	-0.171312
57.591667	0.5	-0.170726
57.600000	0.5	-0.167211
57.608333	0.5	-0.159984
57.616667	0.5	-0.155687
57.625000	0.5	-0.155492
57.633333	0.5	-0.159594
57.641667	0.5	-0.163500
57.650000	0.5	-0.163695
57.658333	0.5	-0.160180
57.666667	0.5	-0.156078
57.675000	0.5	-0.152562
57.683333	0.5	-0.148851
57.691667	0.5	-0.144945
57.700000	0.5	-0.142797
57.708333	0.5	-0.141820
57.716667	0.5	-0.140453
57.725000	0.5	-0.135765
57.733333	0.5	-0.129125
57.741667	0.5	-0.124437
57.750000	0.5	-0.125414
57.758333	0.5	-0.132055
57.766667	0.5	-0.139867
57.775000	0.5	-0.144555
57.783333	0.5	-0.144750
57.791667	0.5	-0.142601
57.800000	0.5	-0.138500
57.808333	0.5	-0.134203
57.816667	0.5	-0.128930
57.825000	0.5	-0.123656
57.833333	0.5	-0.120531
57.841667	0.5	-0.124437
57.850000	0.5	-0.130687
57.858333	0.5	-0.137914
57.866667	0.5	-0.141039
57.875000	0.5	-0.138109
57.883333	0.5	-0.132836
57.891667	0.5	-0.127758
57.900000	0.5	-0.125414
57.908333	0.5	-0.124242
57.916667	0.5	-0.123461
57.925000	0.5	-0.124828
57.933333	0.5	-0.127758
57.941667	0.5	-0.130297
57.950000	0.5	-0.129515
57.958333	0.5	-0.124242
57.966667	0.5	-0.117015
57.975000	0.5	-0.112719
57.983333	0.5	-0.110375
57.991667	0.5	-0.109398
58.000000	0.5	-0.108226
58.008333	0.5	-0.107250
58.016667	0.5	-0.106859
58.025000	0.5	-0.106469
58.033333	0.5	-0.105883
58.041667	0.5	-0.107055
58.050000	0.5	-0.109203
58.058333	0.5	-0.112328
58.066667	0.5	-0.112914
58.075000	0.5	-0.110570
58.083333	0.5	-0.106273
58.091667	0.5	-0.103930
58.100000	0.5	-0.104125
58.108333	0.5	-0.104906
58.116667	0.5	-0.102367
58.125000	0.5	-0.096117
58.133333	0.5	-0.087914
58.141667	0.5	-0.079711
58.150000	0.5	-0.072875
58.158333	0.5	-0.067797
58.166667	0.5	-0.063305
58.175000	0.5	-0.061351
58.183333	0.5	-0.062328
58.191667	0.5	-0.065844
58.200000	0.5	-0.070336
58.208333	0.5	-0.075219
58.216667	0.5	-0.079125
58.225000	0.5	-0.079515
58.233333	0.5	-0.072484
58.241667	0.5	-0.061742
58.250000	0.5	-0.049437
58.258333	0.5	-0.040258
58.266667	0.5	-0.034984
58.275000	0.5	-0.033031
58.283333	0.5	-0.031469
58.291667	0.5	-0.028539
58.300000	0.5	-0.024242
58.308333	0.5	-0.021898
58.316667	0.5	-0.023851
58.325000	0.5	-0.031664
58.333333	0.5	-0.042601
58.341667	0.5	-0.046898
58.350000	0.5	-0.042992
58.358333	0.5	-0.031664
58.366667	0.5	-0.021117
58.375000	0.5	-0.014672
58.383333	0.5	-0.014476
58.391667	0.5	-0.018187
58.400000	0.5	-0.021898
58.408333	0.5	-0.021703
58.416667	0.5	-0.016234
58.425000	0.5	-0.006859
58.433333	0.5	0.004078
58.441667	0.5	0.013453
58.450000	0.5	0.020094
58.458333	0.5	0.025563
58.466667	0.5	0.026735
58.475000	0.5	0.024000
58.483333	0.5	0.018141
58.491667	0.5	0.013453
58.500000	0.5	0.012867
58.508333	0.5	0.018336
58.516667	0.5	0.026539
58.525000	0.5	0.033766
58.533333	0.5	0.037672
58.541667	0.5	0.040211
58.550000	0.5	0.043922
58.558333	0.5	0.049586
58.566667	0.5	0.055250
58.575000	0.5	0.060328
58.583333	0.5	0.064235
58.591667	0.5	0.065992
58.600000	0.5	0.067164
58.608333	0.5	0.069703
58.616667	0.5	0.072633
58.625000	0.5	0.076344
58.633333	0.5	0.077516
58.641667	0.5	0.076149
58.650000	0.5	0.074586
58.658333	0.5	0.077125
58.666667	0.5	0.087086
58.675000	0.5	0.100758
58.683333	0.5	0.113844
58.691667	0.5	0.123219
58.700000	0.5	0.128883
58.708333	0.5	0.130250
58.716667	0.5	0.126344
58.725000	0.5	0.120094
58.733333	0.5	0.113063
58.741667	0.5	0.108375
58.750000	0.5	0.107008
58.758333	0.5	0.108766
58.766667	0.5	0.113844
58.775000	0.5	0.121656
58.783333	0.5	0.132008
58.791667	0.5	0.140992
58.800000	0.5	0.148024
58.808333	0.5	0.152125
58.816667	0.5	0.156422
58.825000	0.5	0.160719
58.833333	0.5	0.165406
58.841667	0.5	0.169313
58.850000	0.5	0.173024
58.858333	0.5	0.176539
58.866667	0.5	0.181813
58.875000	0.5	0.188063
58.883333	0.5	0.193336
58.891667	0.5	0.195875
58.900000	0.5	0.193922
58.908333	0.5	0.191774
58.916667	0.5	0.191188
58.925000	0.5	0.194508
58.933333	0.5	0.202711
58.941667	0.5	0.214625
58.950000	0.5	0.224195
58.958333	0.5	0.228492
58.966667	0.5	0.227906
58.975000	0.5	0.224195
58.983333	0.5	0.221461
58.991667	0.5	0.223219
59.000000	0.5	0.231813
59.008333	0.5	0.245680
59.016667	0.5	0.262281
59.025000	0.5	0.275563
59.033333	0.5	0.282203
59.041667	0.5	0.280250
59.050000	0.5	0.272828
59.058333	0.5	0.264039
59.066667	0.5	0.259547
59.075000	0.5	0.262867
59.083333	0.5	0.272438
59.091667	0.5	0.283375
59.100000	0.5	0.290406
59.108333	0.5	0.291774
59.116667	0.5	0.293336
59.125000	0.5	0.299586
59.133333	0.5	0.310914
59.141667	0.5	0.323610
59.150000	0.5	0.333570
59.158333	0.5	0.338649
59.166667	0.5	0.338453
59.175000	0.5	0.335328
59.183333	0.5	0.332203
59.191667	0.5	0.330836
59.200000	0.5	0.335328
59.208333	0.5	0.344703
59.216667	0.5	0.354274
59.225000	0.5	0.359547
59.233333	0.5	0.362281
59.241667	0.5	0.366578
59.250000	0.5	0.375367
59.258333	0.5	0.384547
59.266667	0.5	0.387281
59.275000	0.5	0.383961
59.283333	0.5	0.377906
59.291667	0.5	0.374781
59.300000	0.5	0.378883
59.308333	0.5	0.388258
59.316667	0.5	0.398024
59.325000	0.5	0.406422
59.333333	0.5	0.412477
59.341667	0.5	0.419508
59.350000	0.5	0.429469
59.358333	0.5	0.440797
59.366667	0.5	0.450172
59.375000	0.5	0.454860
59.383333	0.5	0.454860
59.391667	0.5	0.452516
59.400000	0.5	0.451930
59.408333	0.5	0.454860
59.416667	0.5	0.461891
59.425000	0.5	0.470289
59.433333	0.5	0.477125
59.441667	0.5	0.480836
59.450000	0.5	0.480055
59.458333	0.5	0.478297
59.466667	0.5	0.479469
59.475000	0.5	0.486891
59.483333	0.5	0.497828
59.491667	0.5	0.508375
59.500000	0.5	0.513258
59.508333	0.5	0.515211
59.516667	0.5	0.519117
59.525000	0.5	0.527906
59.533333	0.5	0.539430
59.541667	0.5	0.552320
59.550000	0.5	0.561891
59.558333	0.5	0.568727
59.566667	0.5	0.574781
59.575000	0.5	0.580641
59.583333	0.5	0.586891
59.591667	0.5	0.592750
59.600000	0.5	0.599586
59.608333	0.5	0.608961
59.616667	0.5	0.618727
59.625000	0.5	0.625758
59.633333	0.5	0.626930
59.641667	0.5	0.623024
59.650000	0.5	0.617360
59.658333	0.5	0.614039
59.666667	0.5	0.616969
59.675000	0.5	0.625563
59.683333	0.5	0.638844
59.691667	0.5	0.650758
59.700000	0.5	0.657203
59.708333	0.5	0.658766
59.716667	0.5	0.658180
59.725000	0.5	0.659352
59.733333	0.5	0.663453
59.741667	0.5	0.671461
59.750000	0.5	0.681227
59.758333	0.5	0.691774
59.766667	0.5	0.701735
59.775000	0.5	0.709547
59.783333	0.5	0.715016
59.791667	0.5	0.717750
59.800000	0.5	0.722047
59.808333	0.5	0.729469
59.816667	0.5	0.738453
59.825000	0.5	0.743922
59.833333	0.5	0.745094
59.841667	0.5	0.744703
59.850000	0.5	0.746461
59.858333	0.5	0.751344
59.866667	0.5	0.758180
59.875000	0.5	0.763258
59.883333	0.5	0.768336
59.891667	0.5	0.775367
59.900000	0.5	0.781422
59.908333	0.5	0.783961
59.916667	0.5	0.781813
59.925000	0.5	0.778297
59.933333	0.5	0.776539
59.941667	0.5	0.779860
59.950000	0.5	0.786305
59.958333	0.5	0.794117
59.966667	0.5	0.801735
59.975000	0.5	0.807985
59.983333	0.5	0.815016
59.991667	0.5	0.823414
60.000000	0.5	0.835133
60.008333	0.5	0.848024
60.016667	0.5	0.860133
60.025000	0.5	0.869899
60.033333	0.5	0.875563
60.041667	0.5	0.878297
60.050000	0.5	0.879664
60.058333	0.5	0.882399
60.066667	0.5	0.888649
60.075000	0.5	0.897828
60.083333	0.5	0.905250
60.091667	0.5	0.910133
60.100000	0.5	0.912086
60.108333	0.5	0.915797
60.116667	0.5	0.924781
60.125000	0.5	0.935914
60.133333	0.5	0.944703
60.141667	0.5	0.947828
60.150000	0.5	0.947828
60.158333	0.5	0.948610
60.166667	0.5	0.952320
60.175000	0.5	0.957985
60.183333	0.5	0.966383
60.191667	0.5	0.975563
60.200000	0.5	0.986305
60.208333	0.5	0.994508
60.216667	0.5	0.996656
60.225000	0.5	0.994899
60.233333	0.5	0.993922
60.241667	0.5	0.996656
60.250000	0.5	1.003492
60.258333	0.5	1.011891
60.266667	0.5	1.019313
60.275000	0.5	1.025563
60.283333	0.5	1.029274
60.291667	0.5	1.031813
60.300000	0.5	1.033961
60.308333	0.5	1.037867
60.316667	0.5	1.046070
60.325000	0.5	1.057008
60.333333	0.5	1.070289
60.341667	0.5	1.083180
60.350000	0.5	1.093922
60.358333	0.5	1.100172
60.366667	0.5	1.105055
60.375000	0.5	1.111109
60.383333	0.5	1.119117
60.391667	0.5	1.127906
60.400000	0.5	1.133180
60.408333	0.5	1.134352
60.416667	0.5	1.135719
60.425000	0.5	1.143727
60.433333	0.5	1.158180
60.441667	0.5	1.172828
60.450000	0.5	1.182008
60.458333	0.5	1.183375
60.466667	0.5	1.180836
60.475000	0.5	1.180445
60.483333	0.5	1.184938
60.491667	0.5	1.192555
60.500000	0.5	1.201149
60.508333	0.5	1.209742
60.516667	0.5	1.217555
60.525000	0.5	1.224000
60.533333	0.5	1.230055
60.541667	0.5	1.235328
60.550000	0.5	1.241188
60.558333	0.5	1.247633
60.566667	0.5	1.251539
60.575000	0.5	1.254078
60.583333	0.5	1.255641
60.591667	0.5	1.261110
60.600000	0.5	1.270289
60.608333	0.5	1.282203
60.616667	0.5	1.292360
60.625000	0.5	1.299977
60.633333	0.5	1.303492
60.641667	0.5	1.304469
60.650000	0.5	1.306617
60.658333	0.5	1.312281
60.666667	0.5	1.322242
60.675000	0.5	1.333766
60.683333	0.5	1.344117
60.691667	0.5	1.352516
60.700000	0.5	1.361109
60.708333	0.5	1.372047
60.716667	0.5	1.384742
60.725000	0.5	1.393922
60.733333	0.5	1.399195
60.741667	0.5	1.400953
60.750000	0.5	1.402125
60.758333	0.5	1.405055
60.766667	0.5	1.410133
60.775000	0.5	1.416774
60.783333	0.5	1.424586
60.791667	0.5	1.433180
60.800000	0.5	1.443922
60.808333	0.5	1.457008
60.816667	0.5	1.471266
60.825000	0.5	1.482399
60.833333	0.5	1.489625
60.841667	0.5	1.491578
60.850000	0.5	1.489820
60.858333	0.5	1.487867
60.866667	0.5	1.488453
60.875000	0.5	1.494313
60.883333	0.5	1.502711
60.891667	0.5	1.511110
60.900000	0.5	1.517750
60.908333	0.5	1.523414
60.916667	0.5	1.531031
60.925000	0.5	1.541188
60.933333	0.5	1.552125
60.941667	0.5	1.557789
60.950000	0.5	1.556227
60.958333	0.5	1.548414
60.966667	0.5	1.539625
60.975000	0.5	1.536305
60.983333	0.5	1.539625
60.991667	0.5	1.549586
61.000000	0.5	1.562281
61.008333	0.5	1.575563
61.016667	0.5	1.588649
61.025000	0.5	1.598610
61.033333	0.5	1.603883
61.041667	0.5	1.606031
61.050000	0.5	1.605836
61.058333	0.5	1.604664
61.066667	0.5	1.604664
61.075000	0.5	1.609156
61.083333	0.5	1.617164
61.091667	0.5	1.624586
61.100000	0.5	1.629078
61.108333	0.5	1.629469
61.116667	0.5	1.629860
61.125000	0.5	1.633375
61.133333	0.5	1.640211
61.141667	0.5	1.646461
61.150000	0.5	1.649586
61.158333	0.5	1.649977
61.166667	0.5	1.650758
61.175000	0.5	1.657008
61.183333	0.5	1.668336
61.191667	0.5	1.682008
61.200000	0.5	1.690797
61.208333	0.5	1.695289
61.216667	0.5	1.696852
61.225000	0.5	1.699781
61.233333	0.5	1.704078
61.241667	0.5	1.709938
61.250000	0.5	1.719117
61.258333	0.5	1.729078
61.266667	0.5	1.740602
61.275000	0.5	1.748414
61.283333	0.5	1.750563
61.291667	0.5	1.746266
61.300000	0.5	1.738844
61.308333	0.5	1.731617
61.316667	0.5	1.725563
61.325000	0.5	1.723414
61.333333	0.5	1.726539
61.341667	0.5	1.735133
61.350000	0.5	1.746852
61.358333	0.5	1.758375
61.366667	0.5	1.765602
61.375000	0.5	1.767750
61.383333	0.5	1.766774
61.391667	0.5	1.763453
61.400000	0.5	1.758180
61.408333	0.5	1.749391
61.416667	0.5	1.740992
61.425000	0.5	1.735328
61.433333	0.5	1.734742
61.441667	0.5	1.740211
61.450000	0.5	1.749586
61.458333	0.5	1.759547
61.466667	0.5	1.766774
61.475000	0.5	1.771852
61.483333	0.5	1.774000
61.491667	0.5	1.774000
61.500000	0.5	1.774000
61.508333	0.5	1.775367
61.516667	0.5	1.780250
61.525000	0.5	1.787672
61.533333	0.5	1.796070
61.541667	0.5	1.801930
61.550000	0.5	1.804078
61.558333	0.5	1.803688
61.566667	0.5	1.801344
61.575000	0.5	1.797242
61.583333	0.5	1.790016
61.591667	0.5	1.782594
61.600000	0.5	1.774000
61.608333	0.5	1.768141
61.616667	0.5	1.766188
61.625000	0.5	1.767750
61.633333	0.5	1.770875
61.641667	0.5	1.771461
61.650000	0.5	1.767164
61.658333	0.5	1.758375
61.666667	0.5	1.746071
61.675000	0.5	1.734742
61.683333	0.5	1.724000
61.691667	0.5	1.713063
61.700000	0.5	1.701344
61.708333	0.5	1.688063
61.716667	0.5	1.669899
61.725000	0.5	1.646461
61.733333	0.5	1.617750
61.741667	0.5	1.589235
61.750000	0.5	1.564039
61.758333	0.5	1.544508
61.766667	0.5	1.528883
61.775000	0.5	1.511110
61.783333	0.5	1.483375
61.791667	0.5	1.440406
61.800000	0.5	1.384156
61.808333	0.5	1.322438
61.816667	0.5	1.261891
61.825000	0.5	1.201539
61.833333	0.5	1.132594
61.841667	0.5	1.048609
61.850000	0.5	0.955641
61.858333	0.5	0.877320
61.866667	0.5	0.839430
61.875000	0.5	0.854274
61.883333	0.5	0.914430
61.891667	0.5	0.997242
61.900000	0.5	1.088844
61.908333	0.5	1.182789
61.916667	0.5	1.278688
61.925000	0.5	1.375563
61.933333	0.5	1.469899
61.941667	0.5	1.561110
61.950000	0.5	1.649000
61.958333	0.5	1.728883
61.966667	0.5	1.793531
61.975000	0.5	1.838649
61.983333	0.5	1.868141
61.991667	0.5	1.890406
62.000000	0.5	1.901344
62.008333	0.5	1.881813
62.016667	0.5	1.804469
62.025000	0.5	1.655055
62.033333	0.5	1.447047
62.041667	0.5	1.212477
62.050000	0.5	0.985719
62.058333	0.5	0.789039
62.066667	0.5	0.630055
62.075000	0.5	0.508180
62.083333	0.5	0.413844
62.091667	0.5	0.337477
62.100000	0.5	0.271266
62.108333	0.5	0.208961
62.116667	0.5	0.150758
62.125000	0.5	0.094899
62.133333	0.5	0.041578
62.141667	0.5	-0.009008
62.150000	0.5	-0.051976
62.158333	0.5	-0.082055
62.166667	0.5	-0.097484
62.175000	0.5	-0.101781
62.183333	0.5	-0.103148
62.191667	0.5	-0.106664
62.200000	0.5	-0.112523
62.208333	0.5	-0.118969
62.216667	0.5	-0.124437
62.225000	0.5	-0.127172
62.233333	0.5	-0.128734
62.241667	0.5	-0.130101
62.250000	0.5	-0.132640
62.258333	0.5	-0.136156
62.266667	0.5	-0.138890
62.275000	0.5	-0.138695
62.283333	0.5	-0.136351
62.291667	0.5	-0.133226
62.300000	0.5	-0.129515
62.308333	0.5	-0.122875
62.316667	0.5	-0.114476
62.325000	0.5	-0.107836
62.333333	0.5	-0.103344
62.341667	0.5	-0.100414
62.350000	0.5	-0.096898
62.358333	0.5	-0.093578
62.366667	0.5	-0.093383
62.375000	0.5	-0.095922
62.383333	0.5	-0.099437
62.391667	0.5	-0.100219
62.400000	0.5	-0.099047
62.408333	0.5	-0.096508
62.416667	0.5	-0.094945
62.425000	0.5	-0.094164
62.433333	0.5	-0.092015
62.441667	0.5	-0.089281
62.450000	0.5	-0.085375
62.458333	0.5	-0.081078
62.466667	0.5	-0.076976
62.475000	0.5	-0.072484
62.483333	0.5	-0.066430
62.491667	0.5	-0.060375
62.500000	0.5	-0.056469
62.508333	0.5	-0.055883
62.516667	0.5	-0.057055
62.525000	0.5	-0.060570
62.533333	0.5	-0.065844
62.541667	0.5	-0.072094
62.550000	0.5	-0.079515
62.558333	0.5	-0.085375
62.566667	0.5	-0.089281
62.575000	0.5	-0.089476
62.583333	0.5	-0.086937
62.591667	0.5	-0.083031
62.600000	0.5	-0.079320
62.608333	0.5	-0.077562
62.616667	0.5	-0.076976
62.625000	0.5	-0.074242
62.633333	0.5	-0.069750
62.641667	0.5	-0.064086
62.650000	0.5	-0.058226
62.658333	0.5	-0.053539
62.666667	0.5	-0.050219
62.675000	0.5	-0.048461
62.683333	0.5	-0.046703
62.691667	0.5	-0.045726
62.700000	0.5	-0.047094
62.708333	0.5	-0.050023
62.716667	0.5	-0.051195
62.725000	0.5	-0.048461
62.733333	0.5	-0.044359
62.741667	0.5	-0.042211
62.750000	0.5	-0.045726
62.758333	0.5	-0.052562
62.766667	0.5	-0.057250
62.775000	0.5	-0.057836
62.783333	0.5	-0.054711
62.791667	0.5	-0.050805
62.800000	0.5	-0.046898
62.808333	0.5	-0.043187
62.816667	0.5	-0.041625
62.825000	0.5	-0.042992
62.833333	0.5	-0.048265
62.841667	0.5	-0.054125
62.850000	0.5	-0.058031
62.858333	0.5	-0.057640
62.866667	0.5	-0.054320
62.875000	0.5	-0.049633
62.883333	0.5	-0.044945
62.891667	0.5	-0.040844
62.900000	0.5	-0.038695
62.908333	0.5	-0.039867
62.916667	0.5	-0.043383
62.925000	0.5	-0.048265
62.933333	0.5	-0.051586
62.941667	0.5	-0.051390
62.950000	0.5	-0.047094
62.958333	0.5	-0.042015
62.966667	0.5	-0.037914
62.975000	0.5	-0.038305
62.983333	0.5	-0.040844
62.991667	0.5	-0.041625
63.000000	0.5	-0.038890
63.008333	0.5	-0.033617
63.016667	0.5	-0.029515
63.025000	0.5	-0.028734
63.033333	0.5	-0.029711
63.041667	0.5	-0.033617
63.050000	0.5	-0.039086
63.058333	0.5	-0.045140
63.066667	0.5	-0.050219
63.075000	0.5	-0.053734
63.083333	0.5	-0.054320
63.091667	0.5	-0.049437
63.100000	0.5	-0.040258
63.108333	0.5	-0.030492
63.116667	0.5	-0.024242
63.125000	0.5	-0.022680
63.133333	0.5	-0.023656
63.141667	0.5	-0.023461
63.150000	0.5	-0.021703
63.158333	0.5	-0.020140
63.166667	0.5	-0.023070
63.175000	0.5	-0.030687
63.183333	0.5	-0.042015
63.191667	0.5	-0.051976
63.200000	0.5	-0.058031
63.208333	0.5	-0.061742
63.216667	0.5	-0.064476
63.225000	0.5	-0.068383
63.233333	0.5	-0.069555
63.241667	0.5	-0.065648
63.250000	0.5	-0.056859
63.258333	0.5	-0.046117
63.266667	0.5	-0.036547
63.275000	0.5	-0.030883
63.283333	0.5	-0.029906
63.291667	0.5	-0.032640
63.300000	0.5	-0.039281
63.308333	0.5	-0.046117
63.316667	0.5	-0.050414
63.325000	0.5	-0.052172
63.333333	0.5	-0.051195
63.341667	0.5	-0.048265
63.350000	0.5	-0.043383
63.358333	0.5	-0.037914
63.366667	0.5	-0.033812
63.375000	0.5	-0.033422
63.383333	0.5	-0.034398
63.391667	0.5	-0.037914
63.400000	0.5	-0.042015
63.408333	0.5	-0.045336
63.416667	0.5	-0.047875
63.425000	0.5	-0.048851
63.433333	0.5	-0.048070
63.441667	0.5	-0.044359
63.450000	0.5	-0.039086
63.458333	0.5	-0.033226
63.466667	0.5	-0.032250
63.475000	0.5	-0.033812
63.483333	0.5	-0.035961
63.491667	0.5	-0.035765
63.500000	0.5	-0.033422
63.508333	0.5	-0.028930
63.516667	0.5	-0.025219
63.525000	0.5	-0.023265
63.533333	0.5	-0.023265
63.541667	0.5	-0.024828
63.550000	0.5	-0.027758
63.558333	0.5	-0.030492
63.566667	0.5	-0.033812
63.575000	0.5	-0.038109
63.583333	0.5	-0.043383
63.591667	0.5	-0.048265
63.600000	0.5	-0.051390
63.608333	0.5	-0.052367
63.616667	0.5	-0.051976
63.625000	0.5	-0.051781
63.633333	0.5	-0.052953
63.641667	0.5	-0.052562
63.650000	0.5	-0.047680
63.658333	0.5	-0.039672
63.666667	0.5	-0.032640
63.675000	0.5	-0.031664
63.683333	0.5	-0.034789
63.691667	0.5	-0.038109
63.700000	0.5	-0.039476
63.708333	0.5	-0.039672
63.716667	0.5	-0.042211
63.725000	0.5	-0.046312
63.733333	0.5	-0.050805
63.741667	0.5	-0.052172
63.750000	0.5	-0.050023
63.758333	0.5	-0.045140
63.766667	0.5	-0.038695
63.775000	0.5	-0.034789
63.783333	0.5	-0.034594
63.791667	0.5	-0.035961
63.800000	0.5	-0.035765
63.808333	0.5	-0.032445
63.816667	0.5	-0.028734
63.825000	0.5	-0.029320
63.833333	0.5	-0.034203
63.841667	0.5	-0.040258
63.850000	0.5	-0.042797
63.858333	0.5	-0.042211
63.866667	0.5	-0.041430
63.875000	0.5	-0.041625
63.883333	0.5	-0.043383
63.891667	0.5	-0.046508
63.900000	0.5	-0.048265
63.908333	0.5	-0.047289
63.916667	0.5	-0.042211
63.925000	0.5	-0.034203
63.933333	0.5	-0.028930
63.941667	0.5	-0.027172
63.950000	0.5	-0.028344
63.958333	0.5	-0.028734
63.966667	0.5	-0.027953
63.975000	0.5	-0.026195
63.983333	0.5	-0.025805
63.991667	0.5	-0.027953
64.000000	0.5	-0.032445
64.008333	0.5	-0.039086
64.016667	0.5	-0.044359
64.025000	0.5	-0.048461
64.033333	0.5	-0.049242
64.041667	0.5	-0.047680
64.050000	0.5	-0.043383
64.058333	0.5	-0.038109
64.066667	0.5	-0.036156
64.075000	0.5	-0.038305
64.083333	0.5	-0.041820
64.091667	0.5	-0.042211
64.100000	0.5	-0.039086
64.108333	0.5	-0.033812
64.116667	0.5	-0.030297
64.125000	0.5	-0.028734
64.133333	0.5	-0.029515
64.141667	0.5	-0.030492
64.150000	0.5	-0.030687
64.158333	0.5	-0.030687
64.166667	0.5	-0.031469
64.175000	0.5	-0.032445
64.183333	0.5	-0.033031
64.191667	0.5	-0.030687
64.200000	0.5	-0.026781
64.208333	0.5	-0.022094
64.216667	0.5	-0.019555
64.225000	0.5	-0.020726
64.233333	0.5	-0.025609
64.241667	0.5	-0.033422
64.250000	0.5	-0.042015
64.258333	0.5	-0.046312
64.266667	0.5	-0.046312
64.275000	0.5	-0.044750
64.283333	0.5	-0.043578
64.291667	0.5	-0.042211
64.300000	0.5	-0.038695
64.308333	0.5	-0.033617
64.316667	0.5	-0.030492
64.325000	0.5	-0.029711
64.333333	0.5	-0.028734
64.341667	0.5	-0.028344
64.350000	0.5	-0.027758
64.358333	0.5	-0.028734
64.366667	0.5	-0.032640
64.375000	0.5	-0.039476
64.383333	0.5	-0.045922
64.391667	0.5	-0.049047
64.400000	0.5	-0.048851
64.408333	0.5	-0.045336
64.416667	0.5	-0.041820
64.425000	0.5	-0.040453
64.433333	0.5	-0.040453
64.441667	0.5	-0.039281
64.450000	0.5	-0.035961
64.458333	0.5	-0.032640
64.466667	0.5	-0.031664
64.475000	0.5	-0.032640
64.483333	0.5	-0.036742
64.491667	0.5	-0.042992
64.500000	0.5	-0.048265
64.508333	0.5	-0.052562
64.516667	0.5	-0.055101
64.525000	0.5	-0.056273
64.533333	0.5	-0.056078
64.541667	0.5	-0.056078
64.550000	0.5	-0.056078
64.558333	0.5	-0.056078
64.566667	0.5	-0.055101
64.575000	0.5	-0.054711
64.583333	0.5	-0.055101
64.591667	0.5	-0.056078
64.600000	0.5	-0.055883
64.608333	0.5	-0.052562
64.616667	0.5	-0.044359
64.625000	0.5	-0.033031
64.633333	0.5	-0.023851
64.641667	0.5	-0.017211
64.650000	0.5	-0.013305
64.658333	0.5	-0.010765
64.666667	0.5	-0.010765
64.675000	0.5	-0.015648
64.683333	0.5	-0.023070
64.691667	0.5	-0.028539
64.700000	0.5	-0.027953
64.708333	0.5	-0.023656
64.716667	0.5	-0.017992
64.725000	0.5	-0.014476
64.733333	0.5	-0.011937
64.741667	0.5	-0.011156
64.750000	0.5	-0.012719
64.758333	0.5	-0.016820
64.766667	0.5	-0.020922
64.775000	0.5	-0.023461
64.783333	0.5	-0.024828
64.791667	0.5	-0.025219
64.800000	0.5	-0.026586
64.808333	0.5	-0.029320
64.816667	0.5	-0.032250
64.825000	0.5	-0.035180
64.833333	0.5	-0.036351
64.841667	0.5	-0.036547
64.850000	0.5	-0.035961
64.858333	0.5	-0.034789
64.866667	0.5	-0.032250
64.875000	0.5	-0.027758
64.883333	0.5	-0.023656
64.891667	0.5	-0.023070
64.900000	0.5	-0.026976
64.908333	0.5	-0.034008
64.916667	0.5	-0.041430
64.925000	0.5	-0.045336
64.933333	0.5	-0.047094
64.941667	0.5	-0.047289
64.950000	0.5	-0.047680
64.958333	0.5	-0.048070
64.966667	0.5	-0.046312
64.975000	0.5	-0.041430
64.983333	0.5	-0.033031
64.991667	0.5	-0.025609
65.000000	0.5	-0.019555
