# Supplementary material for: HappyTools: A software for high-throughput HPLC data processing and quantitation
Source: PLoS One. 2018 Jul 6;13(7):e0200280. doi: 10.1371/journal.pone.0200280 (PMC6034860; doi:10.1371/journal.pone.0200280)
Supplement: S1 Data — The source code of HappyTools is included in this zip file, together with all the raw chromatograms as exported from ThermoFisher Chromeleon. A visual tutorial and a document demonstrating how to reproduce the results used in this study are also included. (ZIP) [file pone.0200280.s013.zip › Data/Biopharmaceutical/IgG Vtag 3_ACQUITY FLR ChA.txt]

File Path	chrom://mascot-server/ChromeleonLocal/Raw Data/Users/Jenifer Hendel/2018/Vtag3.seq/538.smp/ACQUITY FLR ChA.channel/ACQUITY FLR ChA.chm
Channel	ACQUITY FLR ChA

Injection Information:
Data Vault	ChromeleonLocal
Injection	IgG Vtag 3
Injection Number	4
Position	
Comment	$$ 2.1 vial 2:A,4 injection 1
Processing Method	New Processing Method
Instrument Method	
Type	Unknown
Status	Finished
Injection Date	11/05/2018
Injection Time	08:53:31
Injection Volume (µL)	25.0000
Dilution Factor	1.0000
Weight	1.0000

Chromatogram Data Information:
Time Min. (min)	0.000000
Time Max. (min)	65.000000
Data Points	7801
Detector	
Generating Data System	Chromeleon 7.2.4.8179
Exporting Data System	Chromeleon 7.2.2.0
Operator	Simon.Peel
Signal Quantity	Response
Signal Unit	EU
Signal Min.	-0.292030
Signal Max.	24.190004
Channel	ACQUITY FLR ChA
Driver Name	AnDI Import Plug-in
Channel Type	Evaluation
Min. Step (s)	0.5
Max. Step (s)	0.5
Average Step (s)	0.5

Signal Parameter Information:
Signal Info	techCHROM

Chromatogram Data:
Time (min)	Step (s)	Value (EU)
0.000000	n.a.	0.000000
0.008333	0.5	-0.000186
0.016667	0.5	-0.000233
0.025000	0.5	0.000549
0.033333	0.5	0.000549
0.041667	0.5	-0.001795
0.050000	0.5	-0.006483
0.058333	0.5	-0.011561
0.066667	0.5	-0.012928
0.075000	0.5	-0.011170
0.083333	0.5	-0.007850
0.091667	0.5	-0.004530
0.100000	0.5	-0.002576
0.108333	0.5	-0.001209
0.116667	0.5	-0.002772
0.125000	0.5	-0.006287
0.133333	0.5	-0.009608
0.141667	0.5	-0.011951
0.150000	0.5	-0.011951
0.158333	0.5	-0.011951
0.166667	0.5	-0.011951
0.175000	0.5	-0.011951
0.183333	0.5	-0.010975
0.191667	0.5	-0.009998
0.200000	0.5	-0.010584
0.208333	0.5	-0.011170
0.216667	0.5	-0.011756
0.225000	0.5	-0.010584
0.233333	0.5	-0.009803
0.241667	0.5	-0.010780
0.250000	0.5	-0.013123
0.258333	0.5	-0.013905
0.266667	0.5	-0.012537
0.275000	0.5	-0.010194
0.283333	0.5	-0.009022
0.291667	0.5	-0.008631
0.300000	0.5	-0.005506
0.308333	0.5	-0.000233
0.316667	0.5	0.001720
0.325000	0.5	-0.002772
0.333333	0.5	-0.013319
0.341667	0.5	-0.024842
0.350000	0.5	-0.034022
0.358333	0.5	-0.038709
0.366667	0.5	-0.038319
0.375000	0.5	-0.034022
0.383333	0.5	-0.025819
0.391667	0.5	-0.019569
0.400000	0.5	-0.017616
0.408333	0.5	-0.020936
0.416667	0.5	-0.026014
0.425000	0.5	-0.029530
0.433333	0.5	-0.029139
0.441667	0.5	-0.027186
0.450000	0.5	-0.028358
0.458333	0.5	-0.033241
0.466667	0.5	-0.037733
0.475000	0.5	-0.037147
0.483333	0.5	-0.030701
0.491667	0.5	-0.022889
0.500000	0.5	-0.017420
0.508333	0.5	-0.015076
0.516667	0.5	-0.015467
0.525000	0.5	-0.018006
0.533333	0.5	-0.022498
0.541667	0.5	-0.025233
0.550000	0.5	-0.024842
0.558333	0.5	-0.020545
0.566667	0.5	-0.014491
0.575000	0.5	-0.009217
0.583333	0.5	-0.006287
0.591667	0.5	-0.005897
0.600000	0.5	-0.006483
0.608333	0.5	-0.007459
0.616667	0.5	-0.006873
0.625000	0.5	-0.005506
0.633333	0.5	-0.006092
0.641667	0.5	-0.009803
0.650000	0.5	-0.014881
0.658333	0.5	-0.016639
0.666667	0.5	-0.011366
0.675000	0.5	0.009728
0.683333	0.5	0.079650
0.691667	0.5	0.288830
0.700000	0.5	0.782580
0.708333	0.5	1.694103
0.716667	0.5	3.037853
0.725000	0.5	4.649572
0.733333	0.5	6.240783
0.741667	0.5	7.534533
0.750000	0.5	8.375744
0.758333	0.5	8.751720
0.766667	0.5	8.723791
0.775000	0.5	8.364025
0.783333	0.5	7.738049
0.791667	0.5	6.919494
0.800000	0.5	6.003283
0.808333	0.5	5.087853
0.816667	0.5	4.250939
0.825000	0.5	3.576330
0.833333	0.5	3.203088
0.841667	0.5	3.237267
0.850000	0.5	3.620666
0.858333	0.5	4.060510
0.866667	0.5	4.243127
0.875000	0.5	4.047814
0.883333	0.5	3.615002
0.891667	0.5	3.208752
0.900000	0.5	2.948596
0.908333	0.5	2.813830
0.916667	0.5	2.702697
0.925000	0.5	2.562072
0.933333	0.5	2.386681
0.941667	0.5	2.202697
0.950000	0.5	2.051330
0.958333	0.5	1.962072
0.966667	0.5	1.949572
0.975000	0.5	2.027111
0.983333	0.5	2.350549
0.991667	0.5	4.339221
1.000000	0.5	9.037658
1.008333	0.5	16.273987
1.016667	0.5	22.557583
1.025000	0.5	24.190004
1.033333	0.5	20.207386
1.041667	0.5	13.036291
1.050000	0.5	6.833556
1.058333	0.5	3.382970
1.066667	0.5	2.303088
1.075000	0.5	2.039416
1.083333	0.5	2.020080
1.091667	0.5	2.212853
1.100000	0.5	2.564220
1.108333	0.5	2.929845
1.116667	0.5	3.145275
1.125000	0.5	3.116955
1.133333	0.5	2.866369
1.141667	0.5	2.503869
1.150000	0.5	2.155627
1.158333	0.5	1.904455
1.166667	0.5	1.768322
1.175000	0.5	1.714806
1.183333	0.5	1.699963
1.191667	0.5	1.688830
1.200000	0.5	1.672424
1.208333	0.5	1.659142
1.216667	0.5	1.655041
1.225000	0.5	1.653088
1.233333	0.5	1.640978
1.241667	0.5	1.614416
1.250000	0.5	1.584338
1.258333	0.5	1.569299
1.266667	0.5	1.574767
1.275000	0.5	1.584533
1.283333	0.5	1.573205
1.291667	0.5	1.524181
1.300000	0.5	1.453283
1.308333	0.5	1.398791
1.316667	0.5	1.398986
1.325000	0.5	1.465783
1.333333	0.5	1.576134
1.341667	0.5	1.690197
1.350000	0.5	1.765783
1.358333	0.5	1.784728
1.366667	0.5	1.747424
1.375000	0.5	1.672424
1.383333	0.5	1.580431
1.391667	0.5	1.487463
1.400000	0.5	1.401134
1.408333	0.5	1.317541
1.416667	0.5	1.230822
1.425000	0.5	1.140392
1.433333	0.5	1.051525
1.441667	0.5	0.974181
1.450000	0.5	0.915978
1.458333	0.5	0.879455
1.466667	0.5	0.862658
1.475000	0.5	0.860900
1.483333	0.5	0.870470
1.491667	0.5	0.888439
1.500000	0.5	0.908361
1.508333	0.5	0.919885
1.516667	0.5	0.913049
1.525000	0.5	0.885509
1.533333	0.5	0.843908
1.541667	0.5	0.801720
1.550000	0.5	0.773595
1.558333	0.5	0.763830
1.566667	0.5	0.770861
1.575000	0.5	0.786486
1.583333	0.5	0.797814
1.591667	0.5	0.794689
1.600000	0.5	0.772228
1.608333	0.5	0.736095
1.616667	0.5	0.697424
1.625000	0.5	0.670275
1.633333	0.5	0.660119
1.641667	0.5	0.668517
1.650000	0.5	0.697033
1.658333	0.5	0.743908
1.666667	0.5	0.806603
1.675000	0.5	0.877697
1.683333	0.5	0.944494
1.691667	0.5	0.994884
1.700000	0.5	1.021838
1.708333	0.5	1.030041
1.716667	0.5	1.037072
1.725000	0.5	1.064220
1.733333	0.5	1.123791
1.741667	0.5	1.212072
1.750000	0.5	1.316955
1.758333	0.5	1.434924
1.766667	0.5	1.583166
1.775000	0.5	1.785119
1.783333	0.5	2.042736
1.791667	0.5	2.306798
1.800000	0.5	2.498986
1.808333	0.5	2.551525
1.816667	0.5	2.451720
1.825000	0.5	2.242345
1.833333	0.5	1.990783
1.841667	0.5	1.749767
1.850000	0.5	1.545080
1.858333	0.5	1.378478
1.866667	0.5	1.248205
1.875000	0.5	1.162658
1.883333	0.5	1.172228
1.891667	0.5	1.367736
1.900000	0.5	1.818713
1.908333	0.5	2.482970
1.916667	0.5	3.236877
1.925000	0.5	3.934924
1.933333	0.5	4.468517
1.941667	0.5	4.745275
1.950000	0.5	4.703478
1.958333	0.5	4.348400
1.966667	0.5	3.786095
1.975000	0.5	3.198009
1.983333	0.5	2.706408
1.991667	0.5	2.321447
2.000000	0.5	1.987658
2.008333	0.5	1.665392
2.016667	0.5	1.356994
2.025000	0.5	1.090978
2.033333	0.5	0.898595
2.041667	0.5	0.788049
2.050000	0.5	0.731213
2.058333	0.5	0.680041
2.066667	0.5	0.599572
2.075000	0.5	0.484728
2.083333	0.5	0.365588
2.091667	0.5	0.273595
2.100000	0.5	0.218322
2.108333	0.5	0.191759
2.116667	0.5	0.180627
2.125000	0.5	0.176134
2.133333	0.5	0.179455
2.141667	0.5	0.188049
2.150000	0.5	0.202111
2.158333	0.5	0.219494
2.166667	0.5	0.236877
2.175000	0.5	0.250549
2.183333	0.5	0.257580
2.191667	0.5	0.256799
2.200000	0.5	0.250158
2.208333	0.5	0.241369
2.216667	0.5	0.235119
2.225000	0.5	0.231994
2.233333	0.5	0.230431
2.241667	0.5	0.229845
2.250000	0.5	0.227306
2.258333	0.5	0.223400
2.266667	0.5	0.217931
2.275000	0.5	0.213049
2.283333	0.5	0.210900
2.291667	0.5	0.213830
2.300000	0.5	0.222033
2.308333	0.5	0.231799
2.316667	0.5	0.238439
2.325000	0.5	0.237658
2.333333	0.5	0.230627
2.341667	0.5	0.221252
2.350000	0.5	0.212658
2.358333	0.5	0.206408
2.366667	0.5	0.198791
2.375000	0.5	0.188439
2.383333	0.5	0.177306
2.391667	0.5	0.171838
2.400000	0.5	0.171838
2.408333	0.5	0.173791
2.416667	0.5	0.173791
2.425000	0.5	0.171642
2.433333	0.5	0.170861
2.441667	0.5	0.174181
2.450000	0.5	0.182189
2.458333	0.5	0.190783
2.466667	0.5	0.198009
2.475000	0.5	0.203869
2.483333	0.5	0.209338
2.491667	0.5	0.217931
2.500000	0.5	0.230822
2.508333	0.5	0.246056
2.516667	0.5	0.260705
2.525000	0.5	0.269299
2.533333	0.5	0.271056
2.541667	0.5	0.268517
2.550000	0.5	0.265783
2.558333	0.5	0.265002
2.566667	0.5	0.266174
2.575000	0.5	0.267931
2.583333	0.5	0.268908
2.591667	0.5	0.269299
2.600000	0.5	0.270861
2.608333	0.5	0.277306
2.616667	0.5	0.289025
2.625000	0.5	0.303674
2.633333	0.5	0.315783
2.641667	0.5	0.321447
2.650000	0.5	0.319494
2.658333	0.5	0.309924
2.666667	0.5	0.295861
2.675000	0.5	0.283752
2.683333	0.5	0.276134
2.691667	0.5	0.272228
2.700000	0.5	0.268908
2.708333	0.5	0.264611
2.716667	0.5	0.256213
2.725000	0.5	0.245080
2.733333	0.5	0.229650
2.741667	0.5	0.211291
2.750000	0.5	0.195275
2.758333	0.5	0.184533
2.766667	0.5	0.178283
2.775000	0.5	0.175158
2.783333	0.5	0.173595
2.791667	0.5	0.172228
2.800000	0.5	0.169494
2.808333	0.5	0.164806
2.816667	0.5	0.160314
2.825000	0.5	0.159142
2.833333	0.5	0.163049
2.841667	0.5	0.168713
2.850000	0.5	0.173205
2.858333	0.5	0.172619
2.866667	0.5	0.168322
2.875000	0.5	0.161095
2.883333	0.5	0.153869
2.891667	0.5	0.148205
2.900000	0.5	0.145080
2.908333	0.5	0.144299
2.916667	0.5	0.145275
2.925000	0.5	0.145275
2.933333	0.5	0.144103
2.941667	0.5	0.142150
2.950000	0.5	0.139806
2.958333	0.5	0.138439
2.966667	0.5	0.137463
2.975000	0.5	0.137463
2.983333	0.5	0.137463
2.991667	0.5	0.135900
3.000000	0.5	0.130431
3.008333	0.5	0.123400
3.016667	0.5	0.118127
3.025000	0.5	0.117541
3.033333	0.5	0.122619
3.041667	0.5	0.129650
3.050000	0.5	0.135119
3.058333	0.5	0.137267
3.066667	0.5	0.134924
3.075000	0.5	0.133556
3.083333	0.5	0.133166
3.091667	0.5	0.132580
3.100000	0.5	0.131408
3.108333	0.5	0.129845
3.116667	0.5	0.129650
3.125000	0.5	0.128674
3.133333	0.5	0.126916
3.141667	0.5	0.123400
3.150000	0.5	0.118713
3.158333	0.5	0.113439
3.166667	0.5	0.110705
3.175000	0.5	0.110900
3.183333	0.5	0.113049
3.191667	0.5	0.115978
3.200000	0.5	0.116955
3.208333	0.5	0.115197
3.216667	0.5	0.111681
3.225000	0.5	0.106213
3.233333	0.5	0.100158
3.241667	0.5	0.093713
3.250000	0.5	0.086681
3.258333	0.5	0.082775
3.266667	0.5	0.082580
3.275000	0.5	0.087463
3.283333	0.5	0.097619
3.291667	0.5	0.104845
3.300000	0.5	0.105431
3.308333	0.5	0.097228
3.316667	0.5	0.086681
3.325000	0.5	0.080041
3.333333	0.5	0.080236
3.341667	0.5	0.085509
3.350000	0.5	0.090783
3.358333	0.5	0.095275
3.366667	0.5	0.096838
3.375000	0.5	0.097424
3.383333	0.5	0.097228
3.391667	0.5	0.094103
3.400000	0.5	0.088049
3.408333	0.5	0.081603
3.416667	0.5	0.079259
3.425000	0.5	0.083166
3.433333	0.5	0.094299
3.441667	0.5	0.106799
3.450000	0.5	0.116369
3.458333	0.5	0.121252
3.466667	0.5	0.122814
3.475000	0.5	0.122228
3.483333	0.5	0.121838
3.491667	0.5	0.121642
3.500000	0.5	0.121838
3.508333	0.5	0.122619
3.516667	0.5	0.123595
3.525000	0.5	0.124377
3.533333	0.5	0.125549
3.541667	0.5	0.125744
3.550000	0.5	0.125744
3.558333	0.5	0.124767
3.566667	0.5	0.122424
3.575000	0.5	0.117345
3.583333	0.5	0.109142
3.591667	0.5	0.101134
3.600000	0.5	0.093127
3.608333	0.5	0.089220
3.616667	0.5	0.089220
3.625000	0.5	0.092150
3.633333	0.5	0.095275
3.641667	0.5	0.095861
3.650000	0.5	0.091955
3.658333	0.5	0.087072
3.666667	0.5	0.083556
3.675000	0.5	0.081799
3.683333	0.5	0.082970
3.691667	0.5	0.082189
3.700000	0.5	0.079064
3.708333	0.5	0.073986
3.716667	0.5	0.071056
3.725000	0.5	0.072033
3.733333	0.5	0.075744
3.741667	0.5	0.080236
3.750000	0.5	0.084533
3.758333	0.5	0.087267
3.766667	0.5	0.087267
3.775000	0.5	0.083752
3.783333	0.5	0.078088
3.791667	0.5	0.072033
3.800000	0.5	0.068127
3.808333	0.5	0.063830
3.816667	0.5	0.060119
3.825000	0.5	0.058556
3.833333	0.5	0.062072
3.841667	0.5	0.072033
3.850000	0.5	0.086095
3.858333	0.5	0.102306
3.866667	0.5	0.115197
3.875000	0.5	0.124572
3.883333	0.5	0.131017
3.891667	0.5	0.137267
3.900000	0.5	0.143517
3.908333	0.5	0.151330
3.916667	0.5	0.160705
3.925000	0.5	0.172033
3.933333	0.5	0.184728
3.941667	0.5	0.194689
3.950000	0.5	0.200549
3.958333	0.5	0.202502
3.966667	0.5	0.202697
3.975000	0.5	0.200549
3.983333	0.5	0.196838
3.991667	0.5	0.189220
4.000000	0.5	0.180041
4.008333	0.5	0.168322
4.016667	0.5	0.158556
4.025000	0.5	0.151134
4.033333	0.5	0.146252
4.041667	0.5	0.141369
4.050000	0.5	0.134533
4.058333	0.5	0.124181
4.066667	0.5	0.111681
4.075000	0.5	0.100744
4.083333	0.5	0.095275
4.091667	0.5	0.096642
4.100000	0.5	0.101330
4.108333	0.5	0.105431
4.116667	0.5	0.105822
4.125000	0.5	0.102111
4.133333	0.5	0.094689
4.141667	0.5	0.086877
4.150000	0.5	0.082775
4.158333	0.5	0.082580
4.166667	0.5	0.084533
4.175000	0.5	0.087658
4.183333	0.5	0.089806
4.191667	0.5	0.091955
4.200000	0.5	0.094299
4.208333	0.5	0.098400
4.216667	0.5	0.103283
4.225000	0.5	0.106994
4.233333	0.5	0.105627
4.241667	0.5	0.097424
4.250000	0.5	0.084924
4.258333	0.5	0.074572
4.266667	0.5	0.069494
4.275000	0.5	0.070275
4.283333	0.5	0.075744
4.291667	0.5	0.082970
4.300000	0.5	0.088830
4.308333	0.5	0.090783
4.316667	0.5	0.087658
4.325000	0.5	0.081994
4.333333	0.5	0.075744
4.341667	0.5	0.070470
4.350000	0.5	0.067931
4.358333	0.5	0.066759
4.366667	0.5	0.066174
4.375000	0.5	0.067345
4.383333	0.5	0.068908
4.391667	0.5	0.070080
4.400000	0.5	0.069884
4.408333	0.5	0.068127
4.416667	0.5	0.066564
4.425000	0.5	0.065002
4.433333	0.5	0.063830
4.441667	0.5	0.061095
4.450000	0.5	0.058947
4.458333	0.5	0.057775
4.466667	0.5	0.060705
4.475000	0.5	0.067150
4.483333	0.5	0.073791
4.491667	0.5	0.076916
4.500000	0.5	0.073400
4.508333	0.5	0.063049
4.516667	0.5	0.048791
4.525000	0.5	0.036877
4.533333	0.5	0.031408
4.541667	0.5	0.032970
4.550000	0.5	0.038244
4.558333	0.5	0.044494
4.566667	0.5	0.048791
4.575000	0.5	0.050549
4.583333	0.5	0.049767
4.591667	0.5	0.046447
4.600000	0.5	0.040978
4.608333	0.5	0.034728
4.616667	0.5	0.030431
4.625000	0.5	0.028088
4.633333	0.5	0.029455
4.641667	0.5	0.035509
4.650000	0.5	0.045470
4.658333	0.5	0.058556
4.666667	0.5	0.069299
4.675000	0.5	0.073595
4.683333	0.5	0.072033
4.691667	0.5	0.066759
4.700000	0.5	0.061877
4.708333	0.5	0.059728
4.716667	0.5	0.059728
4.725000	0.5	0.060705
4.733333	0.5	0.059142
4.741667	0.5	0.055627
4.750000	0.5	0.048791
4.758333	0.5	0.041759
4.766667	0.5	0.034924
4.775000	0.5	0.031017
4.783333	0.5	0.029845
4.791667	0.5	0.030041
4.800000	0.5	0.030627
4.808333	0.5	0.032189
4.816667	0.5	0.034533
4.825000	0.5	0.039025
4.833333	0.5	0.046056
4.841667	0.5	0.056017
4.850000	0.5	0.065392
4.858333	0.5	0.073791
4.866667	0.5	0.077111
4.875000	0.5	0.076330
4.883333	0.5	0.073400
4.891667	0.5	0.071056
4.900000	0.5	0.071447
4.908333	0.5	0.073791
4.916667	0.5	0.077306
4.925000	0.5	0.080431
4.933333	0.5	0.082189
4.941667	0.5	0.081213
4.950000	0.5	0.076134
4.958333	0.5	0.067345
4.966667	0.5	0.058361
4.975000	0.5	0.051720
4.983333	0.5	0.049767
4.991667	0.5	0.052111
5.000000	0.5	0.053869
5.008333	0.5	0.051916
5.016667	0.5	0.047814
5.025000	0.5	0.045080
5.033333	0.5	0.044494
5.041667	0.5	0.045666
5.050000	0.5	0.046056
5.058333	0.5	0.044689
5.066667	0.5	0.042931
5.075000	0.5	0.042345
5.083333	0.5	0.042931
5.091667	0.5	0.042541
5.100000	0.5	0.040783
5.108333	0.5	0.037267
5.116667	0.5	0.035119
5.125000	0.5	0.036486
5.133333	0.5	0.041564
5.141667	0.5	0.049572
5.150000	0.5	0.058166
5.158333	0.5	0.063049
5.166667	0.5	0.064025
5.175000	0.5	0.063049
5.183333	0.5	0.062267
5.191667	0.5	0.062853
5.200000	0.5	0.066174
5.208333	0.5	0.072619
5.216667	0.5	0.080041
5.225000	0.5	0.086291
5.233333	0.5	0.088830
5.241667	0.5	0.086486
5.250000	0.5	0.080041
5.258333	0.5	0.072619
5.266667	0.5	0.065002
5.275000	0.5	0.059728
5.283333	0.5	0.057775
5.291667	0.5	0.058752
5.300000	0.5	0.061291
5.308333	0.5	0.065197
5.316667	0.5	0.070666
5.325000	0.5	0.076525
5.333333	0.5	0.081017
5.341667	0.5	0.080627
5.350000	0.5	0.075353
5.358333	0.5	0.068713
5.366667	0.5	0.065197
5.375000	0.5	0.066369
5.383333	0.5	0.071056
5.391667	0.5	0.074572
5.400000	0.5	0.075744
5.408333	0.5	0.073791
5.416667	0.5	0.068322
5.425000	0.5	0.060314
5.433333	0.5	0.050353
5.441667	0.5	0.042931
5.450000	0.5	0.038830
5.458333	0.5	0.038634
5.466667	0.5	0.040783
5.475000	0.5	0.044689
5.483333	0.5	0.048595
5.491667	0.5	0.053088
5.500000	0.5	0.055822
5.508333	0.5	0.058947
5.516667	0.5	0.064416
5.525000	0.5	0.071642
5.533333	0.5	0.077111
5.541667	0.5	0.079064
5.550000	0.5	0.077306
5.558333	0.5	0.072619
5.566667	0.5	0.066369
5.575000	0.5	0.059338
5.583333	0.5	0.052111
5.591667	0.5	0.048009
5.600000	0.5	0.048400
5.608333	0.5	0.053088
5.616667	0.5	0.058361
5.625000	0.5	0.060900
5.633333	0.5	0.060509
5.641667	0.5	0.056994
5.650000	0.5	0.050744
5.658333	0.5	0.046252
5.666667	0.5	0.046447
5.675000	0.5	0.050353
5.683333	0.5	0.054259
5.691667	0.5	0.051525
5.700000	0.5	0.041955
5.708333	0.5	0.032580
5.716667	0.5	0.028478
5.725000	0.5	0.031213
5.733333	0.5	0.036877
5.741667	0.5	0.038830
5.750000	0.5	0.035314
5.758333	0.5	0.029455
5.766667	0.5	0.025353
5.775000	0.5	0.024181
5.783333	0.5	0.024377
5.791667	0.5	0.025744
5.800000	0.5	0.027892
5.808333	0.5	0.030627
5.816667	0.5	0.033361
5.825000	0.5	0.033752
5.833333	0.5	0.031408
5.841667	0.5	0.025939
5.850000	0.5	0.019103
5.858333	0.5	0.012853
5.866667	0.5	0.008752
5.875000	0.5	0.010509
5.883333	0.5	0.015588
5.891667	0.5	0.020666
5.900000	0.5	0.026134
5.908333	0.5	0.031017
5.916667	0.5	0.035900
5.925000	0.5	0.038439
5.933333	0.5	0.036291
5.941667	0.5	0.030431
5.950000	0.5	0.024181
5.958333	0.5	0.020861
5.966667	0.5	0.020275
5.975000	0.5	0.021252
5.983333	0.5	0.021447
5.991667	0.5	0.023009
6.000000	0.5	0.026525
6.008333	0.5	0.030627
6.016667	0.5	0.034142
6.025000	0.5	0.036291
6.033333	0.5	0.039416
6.041667	0.5	0.044689
6.050000	0.5	0.050939
6.058333	0.5	0.055431
6.066667	0.5	0.052502
6.075000	0.5	0.043322
6.083333	0.5	0.032580
6.091667	0.5	0.022619
6.100000	0.5	0.016369
6.108333	0.5	0.013439
6.116667	0.5	0.013244
6.125000	0.5	0.014806
6.133333	0.5	0.016564
6.141667	0.5	0.017345
6.150000	0.5	0.016564
6.158333	0.5	0.017150
6.166667	0.5	0.020666
6.175000	0.5	0.027502
6.183333	0.5	0.034533
6.191667	0.5	0.039611
6.200000	0.5	0.042345
6.208333	0.5	0.042736
6.216667	0.5	0.039806
6.225000	0.5	0.034924
6.233333	0.5	0.030431
6.241667	0.5	0.028283
6.250000	0.5	0.028674
6.258333	0.5	0.029845
6.266667	0.5	0.032384
6.275000	0.5	0.036877
6.283333	0.5	0.041174
6.291667	0.5	0.043322
6.300000	0.5	0.040392
6.308333	0.5	0.033556
6.316667	0.5	0.023400
6.325000	0.5	0.012267
6.333333	0.5	0.003088
6.341667	0.5	-0.000037
6.350000	0.5	0.004845
6.358333	0.5	0.015783
6.366667	0.5	0.026134
6.375000	0.5	0.033752
6.383333	0.5	0.037658
6.391667	0.5	0.040783
6.400000	0.5	0.044884
6.408333	0.5	0.049181
6.416667	0.5	0.050353
6.425000	0.5	0.048205
6.433333	0.5	0.045080
6.441667	0.5	0.043322
6.450000	0.5	0.043517
6.458333	0.5	0.044884
6.466667	0.5	0.047228
6.475000	0.5	0.049377
6.483333	0.5	0.049377
6.491667	0.5	0.045470
6.500000	0.5	0.038634
6.508333	0.5	0.031408
6.516667	0.5	0.026916
6.525000	0.5	0.025158
6.533333	0.5	0.024963
6.541667	0.5	0.024572
6.550000	0.5	0.023400
6.558333	0.5	0.020470
6.566667	0.5	0.016759
6.575000	0.5	0.014025
6.583333	0.5	0.013830
6.591667	0.5	0.015588
6.600000	0.5	0.020080
6.608333	0.5	0.025158
6.616667	0.5	0.029650
6.625000	0.5	0.031603
6.633333	0.5	0.029650
6.641667	0.5	0.025549
6.650000	0.5	0.023205
6.658333	0.5	0.026134
6.666667	0.5	0.031017
6.675000	0.5	0.035314
6.683333	0.5	0.036877
6.691667	0.5	0.037463
6.700000	0.5	0.040588
6.708333	0.5	0.044299
6.716667	0.5	0.047424
6.725000	0.5	0.045666
6.733333	0.5	0.040588
6.741667	0.5	0.033752
6.750000	0.5	0.028088
6.758333	0.5	0.024377
6.766667	0.5	0.022814
6.775000	0.5	0.021447
6.783333	0.5	0.019689
6.791667	0.5	0.018127
6.800000	0.5	0.018713
6.808333	0.5	0.023791
6.816667	0.5	0.031994
6.825000	0.5	0.040392
6.833333	0.5	0.043713
6.841667	0.5	0.042150
6.850000	0.5	0.035900
6.858333	0.5	0.028283
6.866667	0.5	0.022228
6.875000	0.5	0.018713
6.883333	0.5	0.016955
6.891667	0.5	0.013830
6.900000	0.5	0.010314
6.908333	0.5	0.009533
6.916667	0.5	0.013634
6.925000	0.5	0.021056
6.933333	0.5	0.027111
6.941667	0.5	0.028674
6.950000	0.5	0.025158
6.958333	0.5	0.021838
6.966667	0.5	0.019884
6.975000	0.5	0.020666
6.983333	0.5	0.021642
6.991667	0.5	0.020861
7.000000	0.5	0.018322
7.008333	0.5	0.016564
7.016667	0.5	0.018908
7.025000	0.5	0.024181
7.033333	0.5	0.027697
7.041667	0.5	0.026916
7.050000	0.5	0.021447
7.058333	0.5	0.015197
7.066667	0.5	0.012072
7.075000	0.5	0.012072
7.083333	0.5	0.013830
7.091667	0.5	0.015197
7.100000	0.5	0.016759
7.108333	0.5	0.020080
7.116667	0.5	0.025158
7.125000	0.5	0.032189
7.133333	0.5	0.039220
7.141667	0.5	0.044103
7.150000	0.5	0.047814
7.158333	0.5	0.052306
7.166667	0.5	0.056017
7.175000	0.5	0.055627
7.183333	0.5	0.048205
7.191667	0.5	0.037463
7.200000	0.5	0.027502
7.208333	0.5	0.022619
7.216667	0.5	0.023595
7.225000	0.5	0.025158
7.233333	0.5	0.022619
7.241667	0.5	0.017150
7.250000	0.5	0.010509
7.258333	0.5	0.008361
7.266667	0.5	0.010314
7.275000	0.5	0.014025
7.283333	0.5	0.016955
7.291667	0.5	0.019103
7.300000	0.5	0.023205
7.308333	0.5	0.029259
7.316667	0.5	0.037267
7.325000	0.5	0.042345
7.333333	0.5	0.042150
7.341667	0.5	0.035705
7.350000	0.5	0.026720
7.358333	0.5	0.021447
7.366667	0.5	0.021642
7.375000	0.5	0.026134
7.383333	0.5	0.030431
7.391667	0.5	0.034338
7.400000	0.5	0.037463
7.408333	0.5	0.039416
7.416667	0.5	0.038634
7.425000	0.5	0.033361
7.433333	0.5	0.025744
7.441667	0.5	0.020275
7.450000	0.5	0.019494
7.458333	0.5	0.022424
7.466667	0.5	0.027111
7.475000	0.5	0.031017
7.483333	0.5	0.033752
7.491667	0.5	0.034728
7.500000	0.5	0.033361
7.508333	0.5	0.031213
7.516667	0.5	0.029259
7.525000	0.5	0.029064
7.533333	0.5	0.029064
7.541667	0.5	0.030236
7.550000	0.5	0.032775
7.558333	0.5	0.036681
7.566667	0.5	0.042541
7.575000	0.5	0.050353
7.583333	0.5	0.058166
7.591667	0.5	0.061291
7.600000	0.5	0.059142
7.608333	0.5	0.052697
7.616667	0.5	0.045861
7.625000	0.5	0.041174
7.633333	0.5	0.039025
7.641667	0.5	0.039025
7.650000	0.5	0.039416
7.658333	0.5	0.037658
7.666667	0.5	0.034533
7.675000	0.5	0.030041
7.683333	0.5	0.025549
7.691667	0.5	0.023009
7.700000	0.5	0.022228
7.708333	0.5	0.022619
7.716667	0.5	0.023986
7.725000	0.5	0.025744
7.733333	0.5	0.027892
7.741667	0.5	0.030236
7.750000	0.5	0.034338
7.758333	0.5	0.037072
7.766667	0.5	0.037658
7.775000	0.5	0.033947
7.783333	0.5	0.030041
7.791667	0.5	0.027502
7.800000	0.5	0.027892
7.808333	0.5	0.029845
7.816667	0.5	0.031603
7.825000	0.5	0.034338
7.833333	0.5	0.037853
7.841667	0.5	0.040783
7.850000	0.5	0.040978
7.858333	0.5	0.039416
7.866667	0.5	0.038049
7.875000	0.5	0.037853
7.883333	0.5	0.037267
7.891667	0.5	0.034142
7.900000	0.5	0.030041
7.908333	0.5	0.027111
7.916667	0.5	0.025939
7.925000	0.5	0.023791
7.933333	0.5	0.019884
7.941667	0.5	0.012658
7.950000	0.5	0.004845
7.958333	0.5	0.000549
7.966667	0.5	0.003088
7.975000	0.5	0.011877
7.983333	0.5	0.021838
7.991667	0.5	0.028088
8.000000	0.5	0.028674
8.008333	0.5	0.025353
8.016667	0.5	0.022424
8.025000	0.5	0.025549
8.033333	0.5	0.035314
8.041667	0.5	0.047814
8.050000	0.5	0.056603
8.058333	0.5	0.054650
8.066667	0.5	0.042736
8.075000	0.5	0.029064
8.083333	0.5	0.019299
8.091667	0.5	0.016955
8.100000	0.5	0.020861
8.108333	0.5	0.027697
8.116667	0.5	0.031799
8.125000	0.5	0.031408
8.133333	0.5	0.026525
8.141667	0.5	0.020080
8.150000	0.5	0.016174
8.158333	0.5	0.015783
8.166667	0.5	0.019494
8.175000	0.5	0.026134
8.183333	0.5	0.034142
8.191667	0.5	0.040197
8.200000	0.5	0.042541
8.208333	0.5	0.041759
8.216667	0.5	0.042541
8.225000	0.5	0.047619
8.233333	0.5	0.053674
8.241667	0.5	0.054650
8.250000	0.5	0.047424
8.258333	0.5	0.037853
8.266667	0.5	0.030431
8.275000	0.5	0.026134
8.283333	0.5	0.023986
8.291667	0.5	0.022814
8.300000	0.5	0.024377
8.308333	0.5	0.029064
8.316667	0.5	0.034338
8.325000	0.5	0.036681
8.333333	0.5	0.035119
8.341667	0.5	0.032970
8.350000	0.5	0.032970
8.358333	0.5	0.036681
8.366667	0.5	0.040588
8.375000	0.5	0.041369
8.383333	0.5	0.038439
8.391667	0.5	0.034142
8.400000	0.5	0.031994
8.408333	0.5	0.034924
8.416667	0.5	0.041369
8.425000	0.5	0.049963
8.433333	0.5	0.057384
8.441667	0.5	0.059338
8.450000	0.5	0.054650
8.458333	0.5	0.044689
8.466667	0.5	0.038244
8.475000	0.5	0.040392
8.483333	0.5	0.052502
8.491667	0.5	0.068322
8.500000	0.5	0.077502
8.508333	0.5	0.076916
8.516667	0.5	0.068713
8.525000	0.5	0.058947
8.533333	0.5	0.051525
8.541667	0.5	0.047814
8.550000	0.5	0.046642
8.558333	0.5	0.046838
8.566667	0.5	0.050353
8.575000	0.5	0.057580
8.583333	0.5	0.063830
8.591667	0.5	0.065002
8.600000	0.5	0.060119
8.608333	0.5	0.051330
8.616667	0.5	0.043322
8.625000	0.5	0.038634
8.633333	0.5	0.036095
8.641667	0.5	0.034924
8.650000	0.5	0.035900
8.658333	0.5	0.036877
8.666667	0.5	0.036681
8.675000	0.5	0.034533
8.683333	0.5	0.031213
8.691667	0.5	0.028088
8.700000	0.5	0.027111
8.708333	0.5	0.028674
8.716667	0.5	0.031408
8.725000	0.5	0.034142
8.733333	0.5	0.036486
8.741667	0.5	0.038634
8.750000	0.5	0.041759
8.758333	0.5	0.048400
8.766667	0.5	0.058361
8.775000	0.5	0.066759
8.783333	0.5	0.072228
8.791667	0.5	0.072228
8.800000	0.5	0.068908
8.808333	0.5	0.062463
8.816667	0.5	0.055627
8.825000	0.5	0.049572
8.833333	0.5	0.045470
8.841667	0.5	0.044299
8.850000	0.5	0.043713
8.858333	0.5	0.043713
8.866667	0.5	0.043713
8.875000	0.5	0.045080
8.883333	0.5	0.047619
8.891667	0.5	0.050549
8.900000	0.5	0.053869
8.908333	0.5	0.053674
8.916667	0.5	0.050549
8.925000	0.5	0.047228
8.933333	0.5	0.045080
8.941667	0.5	0.044689
8.950000	0.5	0.046252
8.958333	0.5	0.048986
8.966667	0.5	0.050549
8.975000	0.5	0.048400
8.983333	0.5	0.042931
8.991667	0.5	0.038439
9.000000	0.5	0.038830
9.008333	0.5	0.044884
9.016667	0.5	0.051916
9.025000	0.5	0.055431
9.033333	0.5	0.053674
9.041667	0.5	0.048986
9.050000	0.5	0.046642
9.058333	0.5	0.047228
9.066667	0.5	0.047619
9.075000	0.5	0.046252
9.083333	0.5	0.043517
9.091667	0.5	0.041759
9.100000	0.5	0.042931
9.108333	0.5	0.044103
9.116667	0.5	0.043127
9.125000	0.5	0.038830
9.133333	0.5	0.032189
9.141667	0.5	0.024767
9.150000	0.5	0.018322
9.158333	0.5	0.014806
9.166667	0.5	0.015002
9.175000	0.5	0.018322
9.183333	0.5	0.022619
9.191667	0.5	0.025939
9.200000	0.5	0.029455
9.208333	0.5	0.033947
9.216667	0.5	0.039611
9.225000	0.5	0.043908
9.233333	0.5	0.045861
9.241667	0.5	0.045666
9.250000	0.5	0.043322
9.258333	0.5	0.039806
9.266667	0.5	0.036291
9.275000	0.5	0.033166
9.283333	0.5	0.032189
9.291667	0.5	0.033947
9.300000	0.5	0.037658
9.308333	0.5	0.040978
9.316667	0.5	0.041759
9.325000	0.5	0.040002
9.333333	0.5	0.037853
9.341667	0.5	0.037267
9.350000	0.5	0.039416
9.358333	0.5	0.042150
9.366667	0.5	0.043713
9.375000	0.5	0.043322
9.383333	0.5	0.039806
9.391667	0.5	0.036681
9.400000	0.5	0.035705
9.408333	0.5	0.038830
9.416667	0.5	0.045080
9.425000	0.5	0.051134
9.433333	0.5	0.054455
9.441667	0.5	0.051916
9.450000	0.5	0.044689
9.458333	0.5	0.036291
9.466667	0.5	0.029259
9.475000	0.5	0.025158
9.483333	0.5	0.023986
9.491667	0.5	0.023791
9.500000	0.5	0.024963
9.508333	0.5	0.027697
9.516667	0.5	0.030236
9.525000	0.5	0.031603
9.533333	0.5	0.031994
9.541667	0.5	0.033556
9.550000	0.5	0.035705
9.558333	0.5	0.036877
9.566667	0.5	0.035705
9.575000	0.5	0.033556
9.583333	0.5	0.031994
9.591667	0.5	0.030431
9.600000	0.5	0.025939
9.608333	0.5	0.018322
9.616667	0.5	0.010314
9.625000	0.5	0.006799
9.633333	0.5	0.009924
9.641667	0.5	0.017345
9.650000	0.5	0.027111
9.658333	0.5	0.034924
9.666667	0.5	0.037853
9.675000	0.5	0.034728
9.683333	0.5	0.030236
9.691667	0.5	0.028869
9.700000	0.5	0.032775
9.708333	0.5	0.039025
9.716667	0.5	0.043713
9.725000	0.5	0.046447
9.733333	0.5	0.045861
9.741667	0.5	0.042736
9.750000	0.5	0.036681
9.758333	0.5	0.031017
9.766667	0.5	0.029064
9.775000	0.5	0.032775
9.783333	0.5	0.041759
9.791667	0.5	0.051525
9.800000	0.5	0.058361
9.808333	0.5	0.060705
9.816667	0.5	0.059338
9.825000	0.5	0.056017
9.833333	0.5	0.051134
9.841667	0.5	0.046838
9.850000	0.5	0.044689
9.858333	0.5	0.045275
9.866667	0.5	0.047228
9.875000	0.5	0.047424
9.883333	0.5	0.044494
9.891667	0.5	0.039806
9.900000	0.5	0.035900
9.908333	0.5	0.035119
9.916667	0.5	0.036291
9.925000	0.5	0.035314
9.933333	0.5	0.030041
9.941667	0.5	0.021447
9.950000	0.5	0.014416
9.958333	0.5	0.012853
9.966667	0.5	0.017541
9.975000	0.5	0.025549
9.983333	0.5	0.033947
9.991667	0.5	0.040392
10.000000	0.5	0.042736
10.008333	0.5	0.039806
10.016667	0.5	0.032384
10.025000	0.5	0.025549
10.033333	0.5	0.024767
10.041667	0.5	0.030822
10.050000	0.5	0.039025
10.058333	0.5	0.044689
10.066667	0.5	0.046642
10.075000	0.5	0.046642
10.083333	0.5	0.047424
10.091667	0.5	0.046642
10.100000	0.5	0.044299
10.108333	0.5	0.041564
10.116667	0.5	0.040002
10.125000	0.5	0.040783
10.133333	0.5	0.043517
10.141667	0.5	0.045666
10.150000	0.5	0.046642
10.158333	0.5	0.044103
10.166667	0.5	0.038049
10.175000	0.5	0.031213
10.183333	0.5	0.027306
10.191667	0.5	0.027502
10.200000	0.5	0.027892
10.208333	0.5	0.025939
10.216667	0.5	0.023009
10.225000	0.5	0.022619
10.233333	0.5	0.023595
10.241667	0.5	0.024963
10.250000	0.5	0.024181
10.258333	0.5	0.023400
10.266667	0.5	0.023205
10.275000	0.5	0.024963
10.283333	0.5	0.027111
10.291667	0.5	0.029064
10.300000	0.5	0.030627
10.308333	0.5	0.032189
10.316667	0.5	0.032970
10.325000	0.5	0.031408
10.333333	0.5	0.027892
10.341667	0.5	0.023205
10.350000	0.5	0.020275
10.358333	0.5	0.022424
10.366667	0.5	0.028869
10.375000	0.5	0.035705
10.383333	0.5	0.039416
10.391667	0.5	0.039806
10.400000	0.5	0.038634
10.408333	0.5	0.038634
10.416667	0.5	0.039806
10.425000	0.5	0.038439
10.433333	0.5	0.033752
10.441667	0.5	0.027111
10.450000	0.5	0.022033
10.458333	0.5	0.022424
10.466667	0.5	0.028674
10.475000	0.5	0.037463
10.483333	0.5	0.043517
10.491667	0.5	0.042931
10.500000	0.5	0.036681
10.508333	0.5	0.029455
10.516667	0.5	0.027306
10.525000	0.5	0.033361
10.533333	0.5	0.046056
10.541667	0.5	0.061291
10.550000	0.5	0.073595
10.558333	0.5	0.083361
10.566667	0.5	0.094103
10.575000	0.5	0.107189
10.583333	0.5	0.124181
10.591667	0.5	0.144884
10.600000	0.5	0.166369
10.608333	0.5	0.187853
10.616667	0.5	0.207384
10.625000	0.5	0.227306
10.633333	0.5	0.246056
10.641667	0.5	0.264611
10.650000	0.5	0.277892
10.658333	0.5	0.285705
10.666667	0.5	0.287853
10.675000	0.5	0.287267
10.683333	0.5	0.287267
10.691667	0.5	0.289220
10.700000	0.5	0.290197
10.708333	0.5	0.285900
10.716667	0.5	0.273400
10.725000	0.5	0.252306
10.733333	0.5	0.229455
10.741667	0.5	0.206603
10.750000	0.5	0.185900
10.758333	0.5	0.164806
10.766667	0.5	0.144884
10.775000	0.5	0.125939
10.783333	0.5	0.109924
10.791667	0.5	0.095080
10.800000	0.5	0.079650
10.808333	0.5	0.065978
10.816667	0.5	0.055627
10.825000	0.5	0.047814
10.833333	0.5	0.043713
10.841667	0.5	0.039611
10.850000	0.5	0.037853
10.858333	0.5	0.038439
10.866667	0.5	0.041955
10.875000	0.5	0.045080
10.883333	0.5	0.047424
10.891667	0.5	0.047619
10.900000	0.5	0.046056
10.908333	0.5	0.043322
10.916667	0.5	0.039025
10.925000	0.5	0.034142
10.933333	0.5	0.027306
10.941667	0.5	0.020080
10.950000	0.5	0.014806
10.958333	0.5	0.014220
10.966667	0.5	0.017150
10.975000	0.5	0.022228
10.983333	0.5	0.026720
10.991667	0.5	0.031017
11.000000	0.5	0.037072
11.008333	0.5	0.045470
11.016667	0.5	0.054064
11.025000	0.5	0.061291
11.033333	0.5	0.066174
11.041667	0.5	0.071447
11.050000	0.5	0.077502
11.058333	0.5	0.083947
11.066667	0.5	0.092150
11.075000	0.5	0.103674
11.083333	0.5	0.119689
11.091667	0.5	0.138634
11.100000	0.5	0.155627
11.108333	0.5	0.166955
11.116667	0.5	0.171447
11.125000	0.5	0.172619
11.133333	0.5	0.172619
11.141667	0.5	0.173986
11.150000	0.5	0.175158
11.158333	0.5	0.173986
11.166667	0.5	0.168127
11.175000	0.5	0.158947
11.183333	0.5	0.150353
11.191667	0.5	0.142150
11.200000	0.5	0.133361
11.208333	0.5	0.123595
11.216667	0.5	0.111681
11.225000	0.5	0.097228
11.233333	0.5	0.082384
11.241667	0.5	0.070275
11.250000	0.5	0.061291
11.258333	0.5	0.055041
11.266667	0.5	0.047424
11.275000	0.5	0.038244
11.283333	0.5	0.029455
11.291667	0.5	0.023791
11.300000	0.5	0.022814
11.308333	0.5	0.026134
11.316667	0.5	0.030822
11.325000	0.5	0.033556
11.333333	0.5	0.031408
11.341667	0.5	0.025744
11.350000	0.5	0.018713
11.358333	0.5	0.012658
11.366667	0.5	0.008752
11.375000	0.5	0.007384
11.383333	0.5	0.005236
11.391667	0.5	0.001916
11.400000	0.5	-0.001795
11.408333	0.5	-0.004139
11.416667	0.5	-0.005116
11.425000	0.5	-0.004334
11.433333	0.5	-0.000233
11.441667	0.5	0.005041
11.450000	0.5	0.012658
11.458333	0.5	0.018322
11.466667	0.5	0.023009
11.475000	0.5	0.028088
11.483333	0.5	0.032970
11.491667	0.5	0.035119
11.500000	0.5	0.031603
11.508333	0.5	0.023791
11.516667	0.5	0.016564
11.525000	0.5	0.015002
11.533333	0.5	0.018322
11.541667	0.5	0.024572
11.550000	0.5	0.029650
11.558333	0.5	0.032189
11.566667	0.5	0.031799
11.575000	0.5	0.030431
11.583333	0.5	0.031017
11.591667	0.5	0.033752
11.600000	0.5	0.036291
11.608333	0.5	0.035119
11.616667	0.5	0.031017
11.625000	0.5	0.025939
11.633333	0.5	0.021056
11.641667	0.5	0.015978
11.650000	0.5	0.011095
11.658333	0.5	0.007775
11.666667	0.5	0.007384
11.675000	0.5	0.009533
11.683333	0.5	0.012072
11.691667	0.5	0.011095
11.700000	0.5	0.007970
11.708333	0.5	0.005627
11.716667	0.5	0.004259
11.725000	0.5	0.002502
11.733333	0.5	-0.001405
11.741667	0.5	-0.007655
11.750000	0.5	-0.014491
11.758333	0.5	-0.018787
11.766667	0.5	-0.016834
11.775000	0.5	-0.009412
11.783333	0.5	0.002306
11.791667	0.5	0.012658
11.800000	0.5	0.015197
11.808333	0.5	0.009338
11.816667	0.5	0.000158
11.825000	0.5	-0.006287
11.833333	0.5	-0.009608
11.841667	0.5	-0.010975
11.850000	0.5	-0.011170
11.858333	0.5	-0.008826
11.866667	0.5	-0.001795
11.875000	0.5	0.007775
11.883333	0.5	0.016174
11.891667	0.5	0.018127
11.900000	0.5	0.015197
11.908333	0.5	0.010314
11.916667	0.5	0.008361
11.925000	0.5	0.008752
11.933333	0.5	0.009142
11.941667	0.5	0.007580
11.950000	0.5	0.003674
11.958333	0.5	-0.001209
11.966667	0.5	-0.005897
11.975000	0.5	-0.008045
11.983333	0.5	-0.006678
11.991667	0.5	-0.002186
12.000000	0.5	0.002697
12.008333	0.5	0.006213
12.016667	0.5	0.008556
12.025000	0.5	0.009924
12.033333	0.5	0.009728
12.041667	0.5	0.006994
12.050000	0.5	0.002502
12.058333	0.5	-0.000819
12.066667	0.5	-0.000037
12.075000	0.5	0.004455
12.083333	0.5	0.009924
12.091667	0.5	0.014025
12.100000	0.5	0.013634
12.108333	0.5	0.009728
12.116667	0.5	0.004455
12.125000	0.5	-0.001014
12.133333	0.5	-0.005116
12.141667	0.5	-0.007459
12.150000	0.5	-0.008045
12.158333	0.5	-0.007850
12.166667	0.5	-0.005506
12.175000	0.5	-0.003358
12.183333	0.5	-0.001405
12.191667	0.5	-0.002381
12.200000	0.5	-0.004920
12.208333	0.5	-0.007850
12.216667	0.5	-0.010780
12.225000	0.5	-0.012733
12.233333	0.5	-0.014686
12.241667	0.5	-0.016444
12.250000	0.5	-0.018006
12.258333	0.5	-0.019373
12.266667	0.5	-0.022108
12.275000	0.5	-0.025819
12.283333	0.5	-0.028358
12.291667	0.5	-0.028553
12.300000	0.5	-0.028553
12.308333	0.5	-0.030701
12.316667	0.5	-0.035584
12.325000	0.5	-0.038709
12.333333	0.5	-0.037147
12.341667	0.5	-0.031092
12.350000	0.5	-0.024647
12.358333	0.5	-0.021522
12.366667	0.5	-0.019373
12.375000	0.5	-0.016248
12.383333	0.5	-0.011951
12.391667	0.5	-0.009022
12.400000	0.5	-0.008826
12.408333	0.5	-0.010389
12.416667	0.5	-0.011366
12.425000	0.5	-0.010389
12.433333	0.5	-0.009217
12.441667	0.5	-0.008826
12.450000	0.5	-0.009022
12.458333	0.5	-0.008045
12.466667	0.5	-0.006287
12.475000	0.5	-0.007264
12.483333	0.5	-0.011170
12.491667	0.5	-0.017616
12.500000	0.5	-0.020350
12.508333	0.5	-0.016248
12.516667	0.5	-0.005897
12.525000	0.5	0.007189
12.533333	0.5	0.019689
12.541667	0.5	0.029064
12.550000	0.5	0.036681
12.558333	0.5	0.044103
12.566667	0.5	0.050744
12.575000	0.5	0.057775
12.583333	0.5	0.063049
12.591667	0.5	0.067150
12.600000	0.5	0.072228
12.608333	0.5	0.079259
12.616667	0.5	0.089220
12.625000	0.5	0.100549
12.633333	0.5	0.109338
12.641667	0.5	0.113049
12.650000	0.5	0.111877
12.658333	0.5	0.107970
12.666667	0.5	0.104455
12.675000	0.5	0.102697
12.683333	0.5	0.101916
12.691667	0.5	0.099181
12.700000	0.5	0.092931
12.708333	0.5	0.084533
12.716667	0.5	0.074181
12.725000	0.5	0.062463
12.733333	0.5	0.047814
12.741667	0.5	0.033166
12.750000	0.5	0.019494
12.758333	0.5	0.007189
12.766667	0.5	-0.002186
12.775000	0.5	-0.009022
12.783333	0.5	-0.014881
12.791667	0.5	-0.018787
12.800000	0.5	-0.021717
12.808333	0.5	-0.021912
12.816667	0.5	-0.019569
12.825000	0.5	-0.016053
12.833333	0.5	-0.014100
12.841667	0.5	-0.015272
12.850000	0.5	-0.019764
12.858333	0.5	-0.023866
12.866667	0.5	-0.026991
12.875000	0.5	-0.027967
12.883333	0.5	-0.028944
12.891667	0.5	-0.030701
12.900000	0.5	-0.033436
12.908333	0.5	-0.035389
12.916667	0.5	-0.037733
12.925000	0.5	-0.041248
12.933333	0.5	-0.044959
12.941667	0.5	-0.047694
12.950000	0.5	-0.045936
12.958333	0.5	-0.039491
12.966667	0.5	-0.030116
12.975000	0.5	-0.021131
12.983333	0.5	-0.013905
12.991667	0.5	-0.009022
13.000000	0.5	-0.005701
13.008333	0.5	-0.005897
13.016667	0.5	-0.007850
13.025000	0.5	-0.010584
13.033333	0.5	-0.010584
13.041667	0.5	-0.006092
13.050000	0.5	0.001525
13.058333	0.5	0.010705
13.066667	0.5	0.018127
13.075000	0.5	0.022619
13.083333	0.5	0.026720
13.091667	0.5	0.031994
13.100000	0.5	0.038244
13.108333	0.5	0.045470
13.116667	0.5	0.051916
13.125000	0.5	0.056603
13.133333	0.5	0.057384
13.141667	0.5	0.058361
13.150000	0.5	0.060509
13.158333	0.5	0.065197
13.166667	0.5	0.069299
13.175000	0.5	0.069689
13.183333	0.5	0.065002
13.191667	0.5	0.059338
13.200000	0.5	0.056213
13.208333	0.5	0.054845
13.216667	0.5	0.051134
13.225000	0.5	0.044299
13.233333	0.5	0.035119
13.241667	0.5	0.026134
13.250000	0.5	0.020275
13.258333	0.5	0.016759
13.266667	0.5	0.014806
13.275000	0.5	0.011095
13.283333	0.5	0.003478
13.291667	0.5	-0.004725
13.300000	0.5	-0.010194
13.308333	0.5	-0.009608
13.316667	0.5	-0.004530
13.325000	0.5	0.000353
13.333333	0.5	0.001916
13.341667	0.5	0.002111
13.350000	0.5	0.003283
13.358333	0.5	0.005822
13.366667	0.5	0.009924
13.375000	0.5	0.012463
13.383333	0.5	0.013634
13.391667	0.5	0.015783
13.400000	0.5	0.020080
13.408333	0.5	0.026134
13.416667	0.5	0.028674
13.425000	0.5	0.024767
13.433333	0.5	0.017931
13.441667	0.5	0.012658
13.450000	0.5	0.012072
13.458333	0.5	0.013439
13.466667	0.5	0.011877
13.475000	0.5	0.007384
13.483333	0.5	0.003478
13.491667	0.5	0.002502
13.500000	0.5	0.003088
13.508333	0.5	0.004650
13.516667	0.5	0.006408
13.525000	0.5	0.007580
13.533333	0.5	0.004650
13.541667	0.5	-0.002576
13.550000	0.5	-0.014100
13.558333	0.5	-0.024256
13.566667	0.5	-0.027967
13.575000	0.5	-0.024647
13.583333	0.5	-0.019764
13.591667	0.5	-0.018201
13.600000	0.5	-0.020741
13.608333	0.5	-0.026014
13.616667	0.5	-0.030897
13.625000	0.5	-0.036170
13.633333	0.5	-0.040467
13.641667	0.5	-0.043201
13.650000	0.5	-0.042616
13.658333	0.5	-0.036561
13.666667	0.5	-0.026600
13.675000	0.5	-0.018592
13.683333	0.5	-0.017030
13.691667	0.5	-0.024061
13.700000	0.5	-0.036756
13.708333	0.5	-0.045545
13.716667	0.5	-0.045936
13.725000	0.5	-0.038905
13.733333	0.5	-0.029139
13.741667	0.5	-0.023475
13.750000	0.5	-0.021131
13.758333	0.5	-0.020741
13.766667	0.5	-0.020741
13.775000	0.5	-0.023280
13.783333	0.5	-0.030506
13.791667	0.5	-0.040272
13.800000	0.5	-0.047498
13.808333	0.5	-0.046717
13.816667	0.5	-0.038123
13.825000	0.5	-0.026014
13.833333	0.5	-0.018983
13.841667	0.5	-0.016834
13.850000	0.5	-0.016834
13.858333	0.5	-0.016834
13.866667	0.5	-0.014881
13.875000	0.5	-0.013905
13.883333	0.5	-0.014881
13.891667	0.5	-0.017811
13.900000	0.5	-0.020155
13.908333	0.5	-0.020155
13.916667	0.5	-0.014491
13.925000	0.5	-0.004530
13.933333	0.5	0.004259
13.941667	0.5	0.007775
13.950000	0.5	0.004064
13.958333	0.5	-0.001014
13.966667	0.5	-0.002772
13.975000	0.5	0.000744
13.983333	0.5	0.004064
13.991667	0.5	0.004064
14.000000	0.5	-0.001209
14.008333	0.5	-0.010975
14.016667	0.5	-0.021717
14.025000	0.5	-0.030701
14.033333	0.5	-0.036366
14.041667	0.5	-0.038319
14.050000	0.5	-0.039295
14.058333	0.5	-0.038905
14.066667	0.5	-0.035389
14.075000	0.5	-0.027576
14.083333	0.5	-0.021131
14.091667	0.5	-0.019764
14.100000	0.5	-0.024451
14.108333	0.5	-0.032655
14.116667	0.5	-0.038123
14.125000	0.5	-0.038709
14.133333	0.5	-0.037147
14.141667	0.5	-0.036170
14.150000	0.5	-0.039881
14.158333	0.5	-0.048084
14.166667	0.5	-0.056483
14.175000	0.5	-0.058631
14.183333	0.5	-0.053944
14.191667	0.5	-0.046912
14.200000	0.5	-0.043983
14.208333	0.5	-0.049451
14.216667	0.5	-0.058436
14.225000	0.5	-0.063905
14.233333	0.5	-0.062928
14.241667	0.5	-0.057850
14.250000	0.5	-0.052772
14.258333	0.5	-0.048084
14.266667	0.5	-0.044373
14.275000	0.5	-0.041053
14.283333	0.5	-0.039491
14.291667	0.5	-0.039295
14.300000	0.5	-0.039295
14.308333	0.5	-0.038905
14.316667	0.5	-0.037537
14.325000	0.5	-0.034412
14.333333	0.5	-0.028553
14.341667	0.5	-0.023475
14.350000	0.5	-0.020741
14.358333	0.5	-0.022694
14.366667	0.5	-0.027381
14.375000	0.5	-0.032264
14.383333	0.5	-0.035584
14.391667	0.5	-0.038319
14.400000	0.5	-0.042616
14.408333	0.5	-0.047108
14.416667	0.5	-0.050233
14.425000	0.5	-0.051014
14.433333	0.5	-0.051014
14.441667	0.5	-0.051405
14.450000	0.5	-0.053748
14.458333	0.5	-0.057069
14.466667	0.5	-0.058436
14.475000	0.5	-0.054725
14.483333	0.5	-0.047108
14.491667	0.5	-0.038319
14.500000	0.5	-0.035584
14.508333	0.5	-0.040467
14.516667	0.5	-0.050037
14.525000	0.5	-0.058241
14.533333	0.5	-0.058826
14.541667	0.5	-0.054139
14.550000	0.5	-0.048280
14.558333	0.5	-0.046326
14.566667	0.5	-0.047108
14.575000	0.5	-0.045936
14.583333	0.5	-0.042030
14.591667	0.5	-0.036951
14.600000	0.5	-0.036756
14.608333	0.5	-0.042225
14.616667	0.5	-0.050819
14.625000	0.5	-0.057655
14.633333	0.5	-0.058436
14.641667	0.5	-0.055506
14.650000	0.5	-0.049647
14.658333	0.5	-0.043201
14.666667	0.5	-0.038709
14.675000	0.5	-0.034412
14.683333	0.5	-0.029725
14.691667	0.5	-0.024451
14.700000	0.5	-0.017811
14.708333	0.5	-0.012537
14.716667	0.5	-0.012733
14.725000	0.5	-0.019959
14.733333	0.5	-0.033826
14.741667	0.5	-0.047498
14.750000	0.5	-0.054920
14.758333	0.5	-0.053944
14.766667	0.5	-0.045936
14.775000	0.5	-0.035194
14.783333	0.5	-0.025233
14.791667	0.5	-0.020545
14.800000	0.5	-0.019178
14.808333	0.5	-0.020350
14.816667	0.5	-0.023084
14.825000	0.5	-0.024451
14.833333	0.5	-0.025037
14.841667	0.5	-0.023670
14.850000	0.5	-0.019764
14.858333	0.5	-0.014295
14.866667	0.5	-0.006483
14.875000	0.5	-0.000623
14.883333	0.5	0.001525
14.891667	0.5	-0.002186
14.900000	0.5	-0.008826
14.908333	0.5	-0.014881
14.916667	0.5	-0.018983
14.925000	0.5	-0.020741
14.933333	0.5	-0.024451
14.941667	0.5	-0.032264
14.950000	0.5	-0.041834
14.958333	0.5	-0.049061
14.966667	0.5	-0.051405
14.975000	0.5	-0.050623
14.983333	0.5	-0.050037
14.991667	0.5	-0.051209
15.000000	0.5	-0.054139
15.008333	0.5	-0.056678
15.016667	0.5	-0.058436
15.025000	0.5	-0.058045
15.033333	0.5	-0.054920
15.041667	0.5	-0.049647
15.050000	0.5	-0.045350
15.058333	0.5	-0.044959
15.066667	0.5	-0.049451
15.075000	0.5	-0.056092
15.083333	0.5	-0.062537
15.091667	0.5	-0.066834
15.100000	0.5	-0.070155
15.108333	0.5	-0.071522
15.116667	0.5	-0.070545
15.125000	0.5	-0.066444
15.133333	0.5	-0.061170
15.141667	0.5	-0.058045
15.150000	0.5	-0.058241
15.158333	0.5	-0.060584
15.166667	0.5	-0.063123
15.175000	0.5	-0.065076
15.183333	0.5	-0.067420
15.191667	0.5	-0.069178
15.200000	0.5	-0.068592
15.208333	0.5	-0.064686
15.216667	0.5	-0.059998
15.225000	0.5	-0.059217
15.233333	0.5	-0.062928
15.241667	0.5	-0.070155
15.250000	0.5	-0.076405
15.258333	0.5	-0.078358
15.266667	0.5	-0.075428
15.275000	0.5	-0.069569
15.283333	0.5	-0.063514
15.291667	0.5	-0.057850
15.300000	0.5	-0.053553
15.308333	0.5	-0.051209
15.316667	0.5	-0.052381
15.325000	0.5	-0.054725
15.333333	0.5	-0.056287
15.341667	0.5	-0.056873
15.350000	0.5	-0.055311
15.358333	0.5	-0.054920
15.366667	0.5	-0.056092
15.375000	0.5	-0.058631
15.383333	0.5	-0.062342
15.391667	0.5	-0.064686
15.400000	0.5	-0.066444
15.408333	0.5	-0.066639
15.416667	0.5	-0.066639
15.425000	0.5	-0.067030
15.433333	0.5	-0.066639
15.441667	0.5	-0.066053
15.450000	0.5	-0.062733
15.458333	0.5	-0.058826
15.466667	0.5	-0.054725
15.475000	0.5	-0.051600
15.483333	0.5	-0.048670
15.491667	0.5	-0.044569
15.500000	0.5	-0.040272
15.508333	0.5	-0.037733
15.516667	0.5	-0.038319
15.525000	0.5	-0.041248
15.533333	0.5	-0.043787
15.541667	0.5	-0.044178
15.550000	0.5	-0.043983
15.558333	0.5	-0.046131
15.566667	0.5	-0.052381
15.575000	0.5	-0.058826
15.583333	0.5	-0.062342
15.591667	0.5	-0.062342
15.600000	0.5	-0.061756
15.608333	0.5	-0.062147
15.616667	0.5	-0.064881
15.625000	0.5	-0.068983
15.633333	0.5	-0.072498
15.641667	0.5	-0.074451
15.650000	0.5	-0.074647
15.658333	0.5	-0.075037
15.666667	0.5	-0.074451
15.675000	0.5	-0.073084
15.683333	0.5	-0.070350
15.691667	0.5	-0.069373
15.700000	0.5	-0.071131
15.708333	0.5	-0.075233
15.716667	0.5	-0.076795
15.725000	0.5	-0.075233
15.733333	0.5	-0.070936
15.741667	0.5	-0.068787
15.750000	0.5	-0.067811
15.758333	0.5	-0.067225
15.766667	0.5	-0.064295
15.775000	0.5	-0.058826
15.783333	0.5	-0.054139
15.791667	0.5	-0.051405
15.800000	0.5	-0.051600
15.808333	0.5	-0.053748
15.816667	0.5	-0.057069
15.825000	0.5	-0.061951
15.833333	0.5	-0.067616
15.841667	0.5	-0.072108
15.850000	0.5	-0.071326
15.858333	0.5	-0.065467
15.866667	0.5	-0.056873
15.875000	0.5	-0.047889
15.883333	0.5	-0.039100
15.891667	0.5	-0.027381
15.900000	0.5	-0.012537
15.908333	0.5	0.006603
15.916667	0.5	0.028478
15.925000	0.5	0.052111
15.933333	0.5	0.079259
15.941667	0.5	0.112072
15.950000	0.5	0.153478
15.958333	0.5	0.207580
15.966667	0.5	0.273595
15.975000	0.5	0.353088
15.983333	0.5	0.445080
15.991667	0.5	0.551330
16.000000	0.5	0.675158
16.008333	0.5	0.822619
16.016667	0.5	0.998791
16.025000	0.5	1.209533
16.033333	0.5	1.461486
16.041667	0.5	1.759924
16.050000	0.5	2.111291
16.058333	0.5	2.518713
16.066667	0.5	2.977892
16.075000	0.5	3.484924
16.083333	0.5	4.031994
16.091667	0.5	4.614025
16.100000	0.5	5.223205
16.108333	0.5	5.847033
16.116667	0.5	6.467931
16.125000	0.5	7.062267
16.133333	0.5	7.610119
16.141667	0.5	8.093713
16.150000	0.5	8.497033
16.158333	0.5	8.804064
16.166667	0.5	8.998010
16.175000	0.5	9.066369
16.183333	0.5	9.003088
16.191667	0.5	8.814611
16.200000	0.5	8.511291
16.208333	0.5	8.106408
16.216667	0.5	7.617345
16.225000	0.5	7.061291
16.233333	0.5	6.458361
16.241667	0.5	5.828088
16.250000	0.5	5.190783
16.258333	0.5	4.566174
16.266667	0.5	3.969103
16.275000	0.5	3.413439
16.283333	0.5	2.904064
16.291667	0.5	2.444299
16.300000	0.5	2.034728
16.308333	0.5	1.675939
16.316667	0.5	1.365978
16.325000	0.5	1.102892
16.333333	0.5	0.881017
16.341667	0.5	0.697033
16.350000	0.5	0.545275
16.358333	0.5	0.423791
16.366667	0.5	0.330041
16.375000	0.5	0.257580
16.383333	0.5	0.200744
16.391667	0.5	0.151720
16.400000	0.5	0.107384
16.408333	0.5	0.068713
16.416667	0.5	0.037463
16.425000	0.5	0.014025
16.433333	0.5	-0.004920
16.441667	0.5	-0.020936
16.450000	0.5	-0.036561
16.458333	0.5	-0.049647
16.466667	0.5	-0.057655
16.475000	0.5	-0.059803
16.483333	0.5	-0.057264
16.491667	0.5	-0.052967
16.500000	0.5	-0.051014
16.508333	0.5	-0.051600
16.516667	0.5	-0.053553
16.525000	0.5	-0.055116
16.533333	0.5	-0.056678
16.541667	0.5	-0.060194
16.550000	0.5	-0.063514
16.558333	0.5	-0.065662
16.566667	0.5	-0.064295
16.575000	0.5	-0.061756
16.583333	0.5	-0.059022
16.591667	0.5	-0.056873
16.600000	0.5	-0.054725
16.608333	0.5	-0.052186
16.616667	0.5	-0.048475
16.625000	0.5	-0.044178
16.633333	0.5	-0.041444
16.641667	0.5	-0.041834
16.650000	0.5	-0.047694
16.658333	0.5	-0.057850
16.666667	0.5	-0.067616
16.675000	0.5	-0.075428
16.683333	0.5	-0.079334
16.691667	0.5	-0.080311
16.700000	0.5	-0.078748
16.708333	0.5	-0.075233
16.716667	0.5	-0.070155
16.725000	0.5	-0.068006
16.733333	0.5	-0.070741
16.741667	0.5	-0.076014
16.750000	0.5	-0.078944
16.758333	0.5	-0.077186
16.766667	0.5	-0.071326
16.775000	0.5	-0.065467
16.783333	0.5	-0.060584
16.791667	0.5	-0.057264
16.800000	0.5	-0.054920
16.808333	0.5	-0.053358
16.816667	0.5	-0.052186
16.825000	0.5	-0.052381
16.833333	0.5	-0.053748
16.841667	0.5	-0.056678
16.850000	0.5	-0.059022
16.858333	0.5	-0.060194
16.866667	0.5	-0.061366
16.875000	0.5	-0.064100
16.883333	0.5	-0.068787
16.891667	0.5	-0.073670
16.900000	0.5	-0.073670
16.908333	0.5	-0.067030
16.916667	0.5	-0.056092
16.925000	0.5	-0.041639
16.933333	0.5	-0.023475
16.941667	0.5	-0.003748
16.950000	0.5	0.016369
16.958333	0.5	0.033947
16.966667	0.5	0.048009
16.975000	0.5	0.062267
16.983333	0.5	0.080431
16.991667	0.5	0.107384
17.000000	0.5	0.142931
17.008333	0.5	0.184924
17.016667	0.5	0.231603
17.025000	0.5	0.282189
17.033333	0.5	0.337658
17.041667	0.5	0.398595
17.050000	0.5	0.462072
17.058333	0.5	0.521252
17.066667	0.5	0.573986
17.075000	0.5	0.618713
17.083333	0.5	0.656799
17.091667	0.5	0.687463
17.100000	0.5	0.711681
17.108333	0.5	0.730236
17.116667	0.5	0.740783
17.125000	0.5	0.740783
17.133333	0.5	0.727892
17.141667	0.5	0.701135
17.150000	0.5	0.665002
17.158333	0.5	0.620080
17.166667	0.5	0.566369
17.175000	0.5	0.506994
17.183333	0.5	0.448205
17.191667	0.5	0.396838
17.200000	0.5	0.353283
17.208333	0.5	0.311681
17.216667	0.5	0.265392
17.225000	0.5	0.216174
17.233333	0.5	0.169884
17.241667	0.5	0.131603
17.250000	0.5	0.101720
17.258333	0.5	0.074963
17.266667	0.5	0.048205
17.275000	0.5	0.019494
17.283333	0.5	-0.009022
17.291667	0.5	-0.034217
17.300000	0.5	-0.054334
17.308333	0.5	-0.066248
17.316667	0.5	-0.071131
17.325000	0.5	-0.071131
17.333333	0.5	-0.070545
17.341667	0.5	-0.074256
17.350000	0.5	-0.080506
17.358333	0.5	-0.086756
17.366667	0.5	-0.088905
17.375000	0.5	-0.086170
17.383333	0.5	-0.081287
17.391667	0.5	-0.078553
17.400000	0.5	-0.079334
17.408333	0.5	-0.080897
17.416667	0.5	-0.080701
17.425000	0.5	-0.077381
17.433333	0.5	-0.071912
17.441667	0.5	-0.065662
17.450000	0.5	-0.061366
17.458333	0.5	-0.061366
17.466667	0.5	-0.066834
17.475000	0.5	-0.079139
17.483333	0.5	-0.092030
17.491667	0.5	-0.101209
17.500000	0.5	-0.103358
17.508333	0.5	-0.098670
17.516667	0.5	-0.090662
17.525000	0.5	-0.083241
17.533333	0.5	-0.077186
17.541667	0.5	-0.072303
17.550000	0.5	-0.070741
17.558333	0.5	-0.074256
17.566667	0.5	-0.080701
17.575000	0.5	-0.088905
17.583333	0.5	-0.097108
17.591667	0.5	-0.104334
17.600000	0.5	-0.108826
17.608333	0.5	-0.108241
17.616667	0.5	-0.101991
17.625000	0.5	-0.093787
17.633333	0.5	-0.088709
17.641667	0.5	-0.088709
17.650000	0.5	-0.089686
17.658333	0.5	-0.088319
17.666667	0.5	-0.084412
17.675000	0.5	-0.082069
17.683333	0.5	-0.083631
17.691667	0.5	-0.090272
17.700000	0.5	-0.099451
17.708333	0.5	-0.107069
17.716667	0.5	-0.109412
17.725000	0.5	-0.106287
17.733333	0.5	-0.099842
17.741667	0.5	-0.095350
17.750000	0.5	-0.095936
17.758333	0.5	-0.099842
17.766667	0.5	-0.103553
17.775000	0.5	-0.101795
17.783333	0.5	-0.095545
17.791667	0.5	-0.086561
17.800000	0.5	-0.080116
17.808333	0.5	-0.078162
17.816667	0.5	-0.079725
17.825000	0.5	-0.083631
17.833333	0.5	-0.087537
17.841667	0.5	-0.091053
17.850000	0.5	-0.093397
17.858333	0.5	-0.093983
17.866667	0.5	-0.093983
17.875000	0.5	-0.095741
17.883333	0.5	-0.099061
17.891667	0.5	-0.102186
17.900000	0.5	-0.101991
17.908333	0.5	-0.097694
17.916667	0.5	-0.090272
17.925000	0.5	-0.084803
17.933333	0.5	-0.084412
17.941667	0.5	-0.092030
17.950000	0.5	-0.102381
17.958333	0.5	-0.111366
17.966667	0.5	-0.116053
17.975000	0.5	-0.115662
17.983333	0.5	-0.113123
17.991667	0.5	-0.111951
18.000000	0.5	-0.108631
18.008333	0.5	-0.103162
18.016667	0.5	-0.096326
18.025000	0.5	-0.091639
18.033333	0.5	-0.091053
18.041667	0.5	-0.092420
18.050000	0.5	-0.093787
18.058333	0.5	-0.094959
18.066667	0.5	-0.096717
18.075000	0.5	-0.100037
18.083333	0.5	-0.103944
18.091667	0.5	-0.105506
18.100000	0.5	-0.102772
18.108333	0.5	-0.096717
18.116667	0.5	-0.089491
18.125000	0.5	-0.084412
18.133333	0.5	-0.083241
18.141667	0.5	-0.084803
18.150000	0.5	-0.086951
18.158333	0.5	-0.088123
18.166667	0.5	-0.086561
18.175000	0.5	-0.082264
18.183333	0.5	-0.077186
18.191667	0.5	-0.068006
18.200000	0.5	-0.056678
18.208333	0.5	-0.041834
18.216667	0.5	-0.027186
18.225000	0.5	-0.016248
18.233333	0.5	-0.008631
18.241667	0.5	0.000158
18.250000	0.5	0.016174
18.258333	0.5	0.041174
18.266667	0.5	0.078869
18.275000	0.5	0.128478
18.283333	0.5	0.188244
18.291667	0.5	0.256799
18.300000	0.5	0.332384
18.308333	0.5	0.418908
18.316667	0.5	0.523009
18.325000	0.5	0.649963
18.333333	0.5	0.801720
18.341667	0.5	0.978088
18.350000	0.5	1.177306
18.358333	0.5	1.399181
18.366667	0.5	1.645861
18.375000	0.5	1.918322
18.383333	0.5	2.214611
18.391667	0.5	2.530041
18.400000	0.5	2.853869
18.408333	0.5	3.173595
18.416667	0.5	3.480236
18.425000	0.5	3.764806
18.433333	0.5	4.024962
18.441667	0.5	4.251720
18.450000	0.5	4.436681
18.458333	0.5	4.567736
18.466667	0.5	4.636682
18.475000	0.5	4.640783
18.483333	0.5	4.578673
18.491667	0.5	4.453869
18.500000	0.5	4.272619
18.508333	0.5	4.043127
18.516667	0.5	3.777306
18.525000	0.5	3.485900
18.533333	0.5	3.181603
18.541667	0.5	2.871252
18.550000	0.5	2.562267
18.558333	0.5	2.256994
18.566667	0.5	1.960510
18.575000	0.5	1.679064
18.583333	0.5	1.418322
18.591667	0.5	1.182384
18.600000	0.5	0.971447
18.608333	0.5	0.787267
18.616667	0.5	0.631017
18.625000	0.5	0.502697
18.633333	0.5	0.399181
18.641667	0.5	0.315588
18.650000	0.5	0.246838
18.658333	0.5	0.188439
18.666667	0.5	0.140197
18.675000	0.5	0.100353
18.683333	0.5	0.068322
18.691667	0.5	0.041174
18.700000	0.5	0.019299
18.708333	0.5	0.000744
18.716667	0.5	-0.013319
18.725000	0.5	-0.024061
18.733333	0.5	-0.029920
18.741667	0.5	-0.032655
18.750000	0.5	-0.032655
18.758333	0.5	-0.034412
18.766667	0.5	-0.038514
18.775000	0.5	-0.042811
18.783333	0.5	-0.042030
18.791667	0.5	-0.035584
18.800000	0.5	-0.024647
18.808333	0.5	-0.016053
18.816667	0.5	-0.008045
18.825000	0.5	0.000158
18.833333	0.5	0.010314
18.841667	0.5	0.022228
18.850000	0.5	0.036095
18.858333	0.5	0.054259
18.866667	0.5	0.079064
18.875000	0.5	0.111681
18.883333	0.5	0.149963
18.891667	0.5	0.191564
18.900000	0.5	0.235900
18.908333	0.5	0.282970
18.916667	0.5	0.332580
18.925000	0.5	0.384533
18.933333	0.5	0.437463
18.941667	0.5	0.492736
18.950000	0.5	0.548010
18.958333	0.5	0.601525
18.966667	0.5	0.649377
18.975000	0.5	0.685705
18.983333	0.5	0.706799
18.991667	0.5	0.715197
19.000000	0.5	0.717541
19.008333	0.5	0.715392
19.016667	0.5	0.707580
19.025000	0.5	0.690002
19.033333	0.5	0.661681
19.041667	0.5	0.628869
19.050000	0.5	0.592736
19.058333	0.5	0.553674
19.066667	0.5	0.509338
19.075000	0.5	0.464416
19.083333	0.5	0.425353
19.091667	0.5	0.394689
19.100000	0.5	0.371642
19.108333	0.5	0.353283
19.116667	0.5	0.340197
19.125000	0.5	0.339806
19.133333	0.5	0.356994
19.141667	0.5	0.390588
19.150000	0.5	0.437072
19.158333	0.5	0.493322
19.166667	0.5	0.555627
19.175000	0.5	0.627697
19.183333	0.5	0.710705
19.191667	0.5	0.804650
19.200000	0.5	0.906603
19.208333	0.5	1.012267
19.216667	0.5	1.115392
19.225000	0.5	1.209728
19.233333	0.5	1.294299
19.241667	0.5	1.366955
19.250000	0.5	1.427306
19.258333	0.5	1.471447
19.266667	0.5	1.493713
19.275000	0.5	1.490783
19.283333	0.5	1.465002
19.291667	0.5	1.420275
19.300000	0.5	1.361681
19.308333	0.5	1.289806
19.316667	0.5	1.204455
19.325000	0.5	1.106408
19.333333	0.5	1.001135
19.341667	0.5	0.894103
19.350000	0.5	0.789025
19.358333	0.5	0.687267
19.366667	0.5	0.588830
19.375000	0.5	0.494689
19.383333	0.5	0.408556
19.391667	0.5	0.330822
19.400000	0.5	0.262853
19.408333	0.5	0.201134
19.416667	0.5	0.147619
19.425000	0.5	0.102697
19.433333	0.5	0.065978
19.441667	0.5	0.035705
19.450000	0.5	0.009924
19.458333	0.5	-0.011951
19.466667	0.5	-0.031678
19.475000	0.5	-0.048084
19.483333	0.5	-0.060975
19.491667	0.5	-0.070350
19.500000	0.5	-0.075819
19.508333	0.5	-0.077772
19.516667	0.5	-0.080701
19.525000	0.5	-0.085194
19.533333	0.5	-0.090272
19.541667	0.5	-0.095155
19.550000	0.5	-0.099842
19.558333	0.5	-0.104725
19.566667	0.5	-0.108241
19.575000	0.5	-0.107850
19.583333	0.5	-0.105116
19.591667	0.5	-0.104334
19.600000	0.5	-0.108436
19.608333	0.5	-0.116639
19.616667	0.5	-0.121131
19.625000	0.5	-0.119178
19.633333	0.5	-0.108826
19.641667	0.5	-0.097889
19.650000	0.5	-0.090858
19.658333	0.5	-0.089881
19.666667	0.5	-0.094178
19.675000	0.5	-0.099451
19.683333	0.5	-0.102186
19.691667	0.5	-0.103162
19.700000	0.5	-0.104139
19.708333	0.5	-0.106287
19.716667	0.5	-0.108436
19.725000	0.5	-0.108045
19.733333	0.5	-0.103553
19.741667	0.5	-0.097108
19.750000	0.5	-0.091834
19.758333	0.5	-0.089881
19.766667	0.5	-0.089295
19.775000	0.5	-0.087928
19.783333	0.5	-0.083631
19.791667	0.5	-0.077576
19.800000	0.5	-0.072303
19.808333	0.5	-0.070155
19.816667	0.5	-0.068201
19.825000	0.5	-0.061366
19.833333	0.5	-0.048866
19.841667	0.5	-0.035389
19.850000	0.5	-0.028358
19.858333	0.5	-0.030897
19.866667	0.5	-0.037537
19.875000	0.5	-0.042420
19.883333	0.5	-0.047108
19.891667	0.5	-0.053553
19.900000	0.5	-0.064100
19.908333	0.5	-0.078358
19.916667	0.5	-0.089100
19.925000	0.5	-0.094959
19.933333	0.5	-0.096522
19.941667	0.5	-0.095936
19.950000	0.5	-0.094569
19.958333	0.5	-0.093006
19.966667	0.5	-0.090076
19.975000	0.5	-0.085584
19.983333	0.5	-0.082459
19.991667	0.5	-0.082069
20.000000	0.5	-0.085194
20.008333	0.5	-0.091639
20.016667	0.5	-0.098475
20.025000	0.5	-0.104530
20.033333	0.5	-0.107264
20.041667	0.5	-0.108241
20.050000	0.5	-0.107264
20.058333	0.5	-0.104920
20.066667	0.5	-0.101600
20.075000	0.5	-0.097303
20.083333	0.5	-0.095155
20.091667	0.5	-0.095545
20.100000	0.5	-0.101014
20.108333	0.5	-0.108436
20.116667	0.5	-0.113905
20.125000	0.5	-0.114491
20.133333	0.5	-0.109803
20.141667	0.5	-0.104725
20.150000	0.5	-0.100819
20.158333	0.5	-0.099256
20.166667	0.5	-0.097889
20.175000	0.5	-0.096522
20.183333	0.5	-0.095936
20.191667	0.5	-0.097303
20.200000	0.5	-0.101991
20.208333	0.5	-0.108241
20.216667	0.5	-0.113709
20.225000	0.5	-0.115858
20.233333	0.5	-0.113514
20.241667	0.5	-0.110780
20.250000	0.5	-0.108436
20.258333	0.5	-0.106873
20.266667	0.5	-0.106483
20.275000	0.5	-0.107850
20.283333	0.5	-0.110975
20.291667	0.5	-0.115662
20.300000	0.5	-0.118201
20.308333	0.5	-0.118397
20.316667	0.5	-0.116834
20.325000	0.5	-0.114881
20.333333	0.5	-0.111951
20.341667	0.5	-0.108826
20.350000	0.5	-0.104725
20.358333	0.5	-0.101209
20.366667	0.5	-0.100037
20.375000	0.5	-0.102381
20.383333	0.5	-0.107459
20.391667	0.5	-0.111561
20.400000	0.5	-0.113123
20.408333	0.5	-0.112928
20.416667	0.5	-0.112537
20.425000	0.5	-0.112342
20.433333	0.5	-0.112537
20.441667	0.5	-0.113514
20.450000	0.5	-0.113905
20.458333	0.5	-0.113905
20.466667	0.5	-0.113319
20.475000	0.5	-0.112537
20.483333	0.5	-0.112928
20.491667	0.5	-0.113514
20.500000	0.5	-0.111951
20.508333	0.5	-0.107655
20.516667	0.5	-0.102967
20.525000	0.5	-0.100819
20.533333	0.5	-0.102967
20.541667	0.5	-0.106873
20.550000	0.5	-0.110780
20.558333	0.5	-0.111951
20.566667	0.5	-0.112147
20.575000	0.5	-0.109217
20.583333	0.5	-0.104530
20.591667	0.5	-0.098866
20.600000	0.5	-0.095741
20.608333	0.5	-0.096717
20.616667	0.5	-0.099842
20.625000	0.5	-0.103553
20.633333	0.5	-0.105701
20.641667	0.5	-0.106483
20.650000	0.5	-0.108045
20.658333	0.5	-0.109412
20.666667	0.5	-0.109608
20.675000	0.5	-0.109022
20.683333	0.5	-0.107069
20.691667	0.5	-0.105311
20.700000	0.5	-0.103358
20.708333	0.5	-0.102186
20.716667	0.5	-0.101795
20.725000	0.5	-0.103748
20.733333	0.5	-0.107655
20.741667	0.5	-0.111756
20.750000	0.5	-0.115467
20.758333	0.5	-0.116248
20.766667	0.5	-0.113709
20.775000	0.5	-0.111951
20.783333	0.5	-0.111366
20.791667	0.5	-0.111561
20.800000	0.5	-0.110975
20.808333	0.5	-0.107655
20.816667	0.5	-0.101600
20.825000	0.5	-0.097108
20.833333	0.5	-0.095350
20.841667	0.5	-0.096522
20.850000	0.5	-0.097694
20.858333	0.5	-0.096522
20.866667	0.5	-0.093006
20.875000	0.5	-0.088709
20.883333	0.5	-0.086170
20.891667	0.5	-0.085584
20.900000	0.5	-0.088123
20.908333	0.5	-0.090858
20.916667	0.5	-0.091444
20.925000	0.5	-0.088905
20.933333	0.5	-0.085194
20.941667	0.5	-0.084217
20.950000	0.5	-0.085389
20.958333	0.5	-0.090272
20.966667	0.5	-0.098280
20.975000	0.5	-0.107459
20.983333	0.5	-0.116444
20.991667	0.5	-0.120545
21.000000	0.5	-0.119178
21.008333	0.5	-0.112733
21.016667	0.5	-0.105897
21.025000	0.5	-0.100037
21.033333	0.5	-0.099061
21.041667	0.5	-0.102772
21.050000	0.5	-0.109217
21.058333	0.5	-0.115467
21.066667	0.5	-0.116444
21.075000	0.5	-0.113319
21.083333	0.5	-0.109998
21.091667	0.5	-0.108631
21.100000	0.5	-0.109803
21.108333	0.5	-0.111951
21.116667	0.5	-0.116248
21.125000	0.5	-0.118592
21.133333	0.5	-0.120155
21.141667	0.5	-0.120741
21.150000	0.5	-0.123280
21.158333	0.5	-0.129139
21.166667	0.5	-0.135389
21.175000	0.5	-0.135780
21.183333	0.5	-0.127772
21.191667	0.5	-0.113905
21.200000	0.5	-0.102186
21.208333	0.5	-0.099061
21.216667	0.5	-0.103358
21.225000	0.5	-0.110389
21.233333	0.5	-0.116248
21.241667	0.5	-0.115662
21.250000	0.5	-0.108436
21.258333	0.5	-0.098866
21.266667	0.5	-0.089491
21.275000	0.5	-0.083045
21.283333	0.5	-0.080116
21.291667	0.5	-0.079334
21.300000	0.5	-0.078748
21.308333	0.5	-0.077381
21.316667	0.5	-0.073084
21.325000	0.5	-0.067616
21.333333	0.5	-0.063319
21.341667	0.5	-0.061756
21.350000	0.5	-0.061756
21.358333	0.5	-0.059412
21.366667	0.5	-0.049451
21.375000	0.5	-0.032850
21.383333	0.5	-0.011170
21.391667	0.5	0.013244
21.400000	0.5	0.042541
21.408333	0.5	0.078478
21.416667	0.5	0.117931
21.425000	0.5	0.157580
21.433333	0.5	0.195666
21.441667	0.5	0.232384
21.450000	0.5	0.272619
21.458333	0.5	0.315978
21.466667	0.5	0.361681
21.475000	0.5	0.406799
21.483333	0.5	0.448986
21.491667	0.5	0.487072
21.500000	0.5	0.518908
21.508333	0.5	0.545275
21.516667	0.5	0.566369
21.525000	0.5	0.583166
21.533333	0.5	0.597033
21.541667	0.5	0.603869
21.550000	0.5	0.600353
21.558333	0.5	0.582189
21.566667	0.5	0.551916
21.575000	0.5	0.515002
21.583333	0.5	0.477892
21.591667	0.5	0.443517
21.600000	0.5	0.408947
21.608333	0.5	0.371447
21.616667	0.5	0.329064
21.625000	0.5	0.283947
21.633333	0.5	0.241955
21.641667	0.5	0.205627
21.650000	0.5	0.175744
21.658333	0.5	0.150353
21.666667	0.5	0.125744
21.675000	0.5	0.100158
21.683333	0.5	0.073595
21.691667	0.5	0.048009
21.700000	0.5	0.025744
21.708333	0.5	0.008752
21.716667	0.5	-0.001405
21.725000	0.5	-0.005701
21.733333	0.5	-0.008436
21.741667	0.5	-0.013514
21.750000	0.5	-0.023475
21.758333	0.5	-0.035780
21.766667	0.5	-0.044959
21.775000	0.5	-0.049451
21.783333	0.5	-0.051014
21.791667	0.5	-0.052772
21.800000	0.5	-0.055701
21.808333	0.5	-0.058045
21.816667	0.5	-0.058045
21.825000	0.5	-0.056873
21.833333	0.5	-0.058436
21.841667	0.5	-0.063319
21.850000	0.5	-0.069569
21.858333	0.5	-0.073475
21.866667	0.5	-0.074451
21.875000	0.5	-0.073084
21.883333	0.5	-0.073280
21.891667	0.5	-0.075819
21.900000	0.5	-0.080116
21.908333	0.5	-0.086756
21.916667	0.5	-0.093787
21.925000	0.5	-0.099256
21.933333	0.5	-0.101209
21.941667	0.5	-0.100233
21.950000	0.5	-0.097889
21.958333	0.5	-0.095350
21.966667	0.5	-0.094178
21.975000	0.5	-0.093201
21.983333	0.5	-0.092225
21.991667	0.5	-0.092030
22.000000	0.5	-0.092420
22.008333	0.5	-0.094569
22.016667	0.5	-0.097303
22.025000	0.5	-0.101600
22.033333	0.5	-0.105116
22.041667	0.5	-0.107459
22.050000	0.5	-0.106678
22.058333	0.5	-0.103944
22.066667	0.5	-0.098866
22.075000	0.5	-0.093983
22.083333	0.5	-0.089491
22.091667	0.5	-0.087147
22.100000	0.5	-0.088709
22.108333	0.5	-0.091444
22.116667	0.5	-0.094569
22.125000	0.5	-0.096912
22.133333	0.5	-0.101014
22.141667	0.5	-0.108241
22.150000	0.5	-0.116639
22.158333	0.5	-0.122108
22.166667	0.5	-0.123475
22.175000	0.5	-0.123670
22.183333	0.5	-0.124647
22.191667	0.5	-0.126209
22.200000	0.5	-0.124842
22.208333	0.5	-0.122303
22.216667	0.5	-0.121131
22.225000	0.5	-0.124256
22.233333	0.5	-0.130897
22.241667	0.5	-0.138319
22.250000	0.5	-0.143397
22.258333	0.5	-0.145155
22.266667	0.5	-0.143006
22.275000	0.5	-0.138123
22.283333	0.5	-0.131678
22.291667	0.5	-0.125819
22.300000	0.5	-0.120741
22.308333	0.5	-0.118006
22.316667	0.5	-0.115858
22.325000	0.5	-0.115467
22.333333	0.5	-0.116248
22.341667	0.5	-0.118006
22.350000	0.5	-0.120936
22.358333	0.5	-0.124256
22.366667	0.5	-0.125819
22.375000	0.5	-0.123475
22.383333	0.5	-0.117616
22.391667	0.5	-0.108436
22.400000	0.5	-0.100623
22.408333	0.5	-0.092030
22.416667	0.5	-0.080116
22.425000	0.5	-0.063709
22.433333	0.5	-0.048084
22.441667	0.5	-0.034217
22.450000	0.5	-0.021326
22.458333	0.5	-0.007264
22.466667	0.5	0.012267
22.475000	0.5	0.033947
22.483333	0.5	0.057580
22.491667	0.5	0.081799
22.500000	0.5	0.108752
22.508333	0.5	0.136291
22.516667	0.5	0.161291
22.525000	0.5	0.182580
22.533333	0.5	0.199963
22.541667	0.5	0.214611
22.550000	0.5	0.225939
22.558333	0.5	0.230627
22.566667	0.5	0.230236
22.575000	0.5	0.225353
22.583333	0.5	0.218127
22.591667	0.5	0.209338
22.600000	0.5	0.198400
22.608333	0.5	0.183752
22.616667	0.5	0.165588
22.625000	0.5	0.146252
22.633333	0.5	0.125158
22.641667	0.5	0.103478
22.650000	0.5	0.078869
22.658333	0.5	0.055041
22.666667	0.5	0.033166
22.675000	0.5	0.012463
22.683333	0.5	-0.008826
22.691667	0.5	-0.031678
22.700000	0.5	-0.054334
22.708333	0.5	-0.073084
22.716667	0.5	-0.084412
22.725000	0.5	-0.089100
22.733333	0.5	-0.091444
22.741667	0.5	-0.094569
22.750000	0.5	-0.099842
22.758333	0.5	-0.104530
22.766667	0.5	-0.108045
22.775000	0.5	-0.110780
22.783333	0.5	-0.116248
22.791667	0.5	-0.122694
22.800000	0.5	-0.128358
22.808333	0.5	-0.132459
22.816667	0.5	-0.133631
22.825000	0.5	-0.134803
22.833333	0.5	-0.137537
22.841667	0.5	-0.143201
22.850000	0.5	-0.150233
22.858333	0.5	-0.156092
22.866667	0.5	-0.158436
22.875000	0.5	-0.155506
22.883333	0.5	-0.148670
22.891667	0.5	-0.140076
22.900000	0.5	-0.129725
22.908333	0.5	-0.118983
22.916667	0.5	-0.109803
22.925000	0.5	-0.107069
22.933333	0.5	-0.110389
22.941667	0.5	-0.118397
22.950000	0.5	-0.126014
22.958333	0.5	-0.131873
22.966667	0.5	-0.136951
22.975000	0.5	-0.141053
22.983333	0.5	-0.144959
22.991667	0.5	-0.147303
23.000000	0.5	-0.147694
23.008333	0.5	-0.146131
23.016667	0.5	-0.142811
23.025000	0.5	-0.138905
23.033333	0.5	-0.134803
23.041667	0.5	-0.133631
23.050000	0.5	-0.136170
23.058333	0.5	-0.141444
23.066667	0.5	-0.145545
23.075000	0.5	-0.147694
23.083333	0.5	-0.145936
23.091667	0.5	-0.142811
23.100000	0.5	-0.139100
23.108333	0.5	-0.135975
23.116667	0.5	-0.134412
23.125000	0.5	-0.136366
23.133333	0.5	-0.140858
23.141667	0.5	-0.146522
23.150000	0.5	-0.151991
23.158333	0.5	-0.156873
23.166667	0.5	-0.160194
23.175000	0.5	-0.158826
23.183333	0.5	-0.153162
23.191667	0.5	-0.147303
23.200000	0.5	-0.143201
23.208333	0.5	-0.143006
23.216667	0.5	-0.145155
23.225000	0.5	-0.149647
23.233333	0.5	-0.154725
23.241667	0.5	-0.159998
23.250000	0.5	-0.162928
23.258333	0.5	-0.162342
23.266667	0.5	-0.159412
23.275000	0.5	-0.154139
23.283333	0.5	-0.151600
23.291667	0.5	-0.150819
23.300000	0.5	-0.152967
23.308333	0.5	-0.156092
23.316667	0.5	-0.159217
23.325000	0.5	-0.160389
23.333333	0.5	-0.160194
23.341667	0.5	-0.158826
23.350000	0.5	-0.156287
23.358333	0.5	-0.156678
23.366667	0.5	-0.158826
23.375000	0.5	-0.158045
23.383333	0.5	-0.151991
23.391667	0.5	-0.142811
23.400000	0.5	-0.133631
23.408333	0.5	-0.128358
23.416667	0.5	-0.127772
23.425000	0.5	-0.130311
23.433333	0.5	-0.133631
23.441667	0.5	-0.137342
23.450000	0.5	-0.141834
23.458333	0.5	-0.146522
23.466667	0.5	-0.149451
23.475000	0.5	-0.149061
23.483333	0.5	-0.144764
23.491667	0.5	-0.139686
23.500000	0.5	-0.138905
23.508333	0.5	-0.143787
23.516667	0.5	-0.151600
23.525000	0.5	-0.157655
23.533333	0.5	-0.157850
23.541667	0.5	-0.156092
23.550000	0.5	-0.156678
23.558333	0.5	-0.160389
23.566667	0.5	-0.164881
23.575000	0.5	-0.166248
23.583333	0.5	-0.161951
23.591667	0.5	-0.151209
23.600000	0.5	-0.140076
23.608333	0.5	-0.132264
23.616667	0.5	-0.130701
23.625000	0.5	-0.134217
23.633333	0.5	-0.137147
23.641667	0.5	-0.137928
23.650000	0.5	-0.137537
23.658333	0.5	-0.140076
23.666667	0.5	-0.145350
23.675000	0.5	-0.151209
23.683333	0.5	-0.155506
23.691667	0.5	-0.156678
23.700000	0.5	-0.153358
23.708333	0.5	-0.147694
23.716667	0.5	-0.143592
23.725000	0.5	-0.143787
23.733333	0.5	-0.148084
23.741667	0.5	-0.153162
23.750000	0.5	-0.154530
23.758333	0.5	-0.153162
23.766667	0.5	-0.150623
23.775000	0.5	-0.149061
23.783333	0.5	-0.148670
23.791667	0.5	-0.147889
23.800000	0.5	-0.145350
23.808333	0.5	-0.141834
23.816667	0.5	-0.139295
23.825000	0.5	-0.137928
23.833333	0.5	-0.136756
23.841667	0.5	-0.134803
23.850000	0.5	-0.132655
23.858333	0.5	-0.133045
23.866667	0.5	-0.137147
23.875000	0.5	-0.143983
23.883333	0.5	-0.149256
23.891667	0.5	-0.151600
23.900000	0.5	-0.152381
23.908333	0.5	-0.153944
23.916667	0.5	-0.157655
23.925000	0.5	-0.159608
23.933333	0.5	-0.156678
23.941667	0.5	-0.148670
23.950000	0.5	-0.140272
23.958333	0.5	-0.134998
23.966667	0.5	-0.132655
23.975000	0.5	-0.132655
23.983333	0.5	-0.133241
23.991667	0.5	-0.137147
24.000000	0.5	-0.144178
24.008333	0.5	-0.152186
24.016667	0.5	-0.155311
24.025000	0.5	-0.151014
24.033333	0.5	-0.142616
24.041667	0.5	-0.136170
24.050000	0.5	-0.135584
24.058333	0.5	-0.140272
24.066667	0.5	-0.148670
24.075000	0.5	-0.159022
24.083333	0.5	-0.168006
24.091667	0.5	-0.174451
24.100000	0.5	-0.176014
24.108333	0.5	-0.174647
24.116667	0.5	-0.170350
24.125000	0.5	-0.166834
24.133333	0.5	-0.165858
24.141667	0.5	-0.169178
24.150000	0.5	-0.174842
24.158333	0.5	-0.178553
24.166667	0.5	-0.177772
24.175000	0.5	-0.172498
24.183333	0.5	-0.166444
24.191667	0.5	-0.164491
24.200000	0.5	-0.167030
24.208333	0.5	-0.171717
24.216667	0.5	-0.176600
24.225000	0.5	-0.179725
24.233333	0.5	-0.179725
24.241667	0.5	-0.176014
24.250000	0.5	-0.169764
24.258333	0.5	-0.162928
24.266667	0.5	-0.158045
24.275000	0.5	-0.155311
24.283333	0.5	-0.156287
24.291667	0.5	-0.158826
24.300000	0.5	-0.160780
24.308333	0.5	-0.161170
24.316667	0.5	-0.159998
24.325000	0.5	-0.158241
24.333333	0.5	-0.157850
24.341667	0.5	-0.159608
24.350000	0.5	-0.161366
24.358333	0.5	-0.159217
24.366667	0.5	-0.152967
24.375000	0.5	-0.147303
24.383333	0.5	-0.143397
24.391667	0.5	-0.142030
24.400000	0.5	-0.140858
24.408333	0.5	-0.140076
24.416667	0.5	-0.139686
24.425000	0.5	-0.137928
24.433333	0.5	-0.132850
24.441667	0.5	-0.124256
24.450000	0.5	-0.113319
24.458333	0.5	-0.105506
24.466667	0.5	-0.100623
24.475000	0.5	-0.098280
24.483333	0.5	-0.096326
24.491667	0.5	-0.093592
24.500000	0.5	-0.089686
24.508333	0.5	-0.082069
24.516667	0.5	-0.067616
24.525000	0.5	-0.047303
24.533333	0.5	-0.021522
24.541667	0.5	0.004845
24.550000	0.5	0.028674
24.558333	0.5	0.049963
24.566667	0.5	0.071447
24.575000	0.5	0.096252
24.583333	0.5	0.122619
24.591667	0.5	0.149963
24.600000	0.5	0.172033
24.608333	0.5	0.186877
24.616667	0.5	0.190783
24.625000	0.5	0.187658
24.633333	0.5	0.180236
24.641667	0.5	0.172814
24.650000	0.5	0.167345
24.658333	0.5	0.158947
24.666667	0.5	0.146252
24.675000	0.5	0.126720
24.683333	0.5	0.103088
24.691667	0.5	0.078088
24.700000	0.5	0.055627
24.708333	0.5	0.036681
24.716667	0.5	0.021056
24.725000	0.5	0.005627
24.733333	0.5	-0.011366
24.741667	0.5	-0.030701
24.750000	0.5	-0.051405
24.758333	0.5	-0.071912
24.766667	0.5	-0.089686
24.775000	0.5	-0.103162
24.783333	0.5	-0.111561
24.791667	0.5	-0.117030
24.800000	0.5	-0.119569
24.808333	0.5	-0.121912
24.816667	0.5	-0.127186
24.825000	0.5	-0.134998
24.833333	0.5	-0.143592
24.841667	0.5	-0.149647
24.850000	0.5	-0.151600
24.858333	0.5	-0.150428
24.866667	0.5	-0.150428
24.875000	0.5	-0.153553
24.883333	0.5	-0.159217
24.891667	0.5	-0.160584
24.900000	0.5	-0.154334
24.908333	0.5	-0.146326
24.916667	0.5	-0.142225
24.925000	0.5	-0.145350
24.933333	0.5	-0.153553
24.941667	0.5	-0.162147
24.950000	0.5	-0.166248
24.958333	0.5	-0.165858
24.966667	0.5	-0.162537
24.975000	0.5	-0.158241
24.983333	0.5	-0.154139
24.991667	0.5	-0.152967
25.000000	0.5	-0.153748
25.008333	0.5	-0.154530
25.016667	0.5	-0.154334
25.025000	0.5	-0.153358
25.033333	0.5	-0.152576
25.041667	0.5	-0.153162
25.050000	0.5	-0.154139
25.058333	0.5	-0.153553
25.066667	0.5	-0.152186
25.075000	0.5	-0.149451
25.083333	0.5	-0.148475
25.091667	0.5	-0.148866
25.100000	0.5	-0.151014
25.108333	0.5	-0.152967
25.116667	0.5	-0.153553
25.125000	0.5	-0.154139
25.133333	0.5	-0.156287
25.141667	0.5	-0.160389
25.150000	0.5	-0.164295
25.158333	0.5	-0.167030
25.166667	0.5	-0.168201
25.175000	0.5	-0.167225
25.183333	0.5	-0.164100
25.191667	0.5	-0.159412
25.200000	0.5	-0.153748
25.208333	0.5	-0.151795
25.216667	0.5	-0.154725
25.225000	0.5	-0.159803
25.233333	0.5	-0.161756
25.241667	0.5	-0.160584
25.250000	0.5	-0.159217
25.258333	0.5	-0.159412
25.266667	0.5	-0.158826
25.275000	0.5	-0.152967
25.283333	0.5	-0.143787
25.291667	0.5	-0.134608
25.300000	0.5	-0.130311
25.308333	0.5	-0.133631
25.316667	0.5	-0.142420
25.325000	0.5	-0.154725
25.333333	0.5	-0.167616
25.341667	0.5	-0.177186
25.350000	0.5	-0.180897
25.358333	0.5	-0.178944
25.366667	0.5	-0.173084
25.375000	0.5	-0.167420
25.383333	0.5	-0.165272
25.391667	0.5	-0.165272
25.400000	0.5	-0.164881
25.408333	0.5	-0.161951
25.416667	0.5	-0.157850
25.425000	0.5	-0.154530
25.433333	0.5	-0.157069
25.441667	0.5	-0.164100
25.450000	0.5	-0.171912
25.458333	0.5	-0.177576
25.466667	0.5	-0.179920
25.475000	0.5	-0.181483
25.483333	0.5	-0.181873
25.491667	0.5	-0.180701
25.500000	0.5	-0.176991
25.508333	0.5	-0.172108
25.516667	0.5	-0.169373
25.525000	0.5	-0.169764
25.533333	0.5	-0.170936
25.541667	0.5	-0.168201
25.550000	0.5	-0.160194
25.558333	0.5	-0.149842
25.566667	0.5	-0.145155
25.575000	0.5	-0.148280
25.583333	0.5	-0.158436
25.591667	0.5	-0.168397
25.600000	0.5	-0.173475
25.608333	0.5	-0.172889
25.616667	0.5	-0.167030
25.625000	0.5	-0.157850
25.633333	0.5	-0.147889
25.641667	0.5	-0.142225
25.650000	0.5	-0.143006
25.658333	0.5	-0.150623
25.666667	0.5	-0.161366
25.675000	0.5	-0.167811
25.683333	0.5	-0.168592
25.691667	0.5	-0.165858
25.700000	0.5	-0.163123
25.708333	0.5	-0.162537
25.716667	0.5	-0.163319
25.725000	0.5	-0.161756
25.733333	0.5	-0.157069
25.741667	0.5	-0.151600
25.750000	0.5	-0.147889
25.758333	0.5	-0.149061
25.766667	0.5	-0.154920
25.775000	0.5	-0.162342
25.783333	0.5	-0.166834
25.791667	0.5	-0.166639
25.800000	0.5	-0.163709
25.808333	0.5	-0.160780
25.816667	0.5	-0.160975
25.825000	0.5	-0.165076
25.833333	0.5	-0.170155
25.841667	0.5	-0.173280
25.850000	0.5	-0.172498
25.858333	0.5	-0.169178
25.866667	0.5	-0.165076
25.875000	0.5	-0.161561
25.883333	0.5	-0.157655
25.891667	0.5	-0.153358
25.900000	0.5	-0.151991
25.908333	0.5	-0.155897
25.916667	0.5	-0.161951
25.925000	0.5	-0.165858
25.933333	0.5	-0.164881
25.941667	0.5	-0.159998
25.950000	0.5	-0.152576
25.958333	0.5	-0.148280
25.966667	0.5	-0.148866
25.975000	0.5	-0.153553
25.983333	0.5	-0.160194
25.991667	0.5	-0.162537
26.000000	0.5	-0.161951
26.008333	0.5	-0.159217
26.016667	0.5	-0.157459
26.025000	0.5	-0.155506
26.033333	0.5	-0.156287
26.041667	0.5	-0.157459
26.050000	0.5	-0.157459
26.058333	0.5	-0.155311
26.066667	0.5	-0.152772
26.075000	0.5	-0.151014
26.083333	0.5	-0.149647
26.091667	0.5	-0.148866
26.100000	0.5	-0.145741
26.108333	0.5	-0.142030
26.116667	0.5	-0.141639
26.125000	0.5	-0.146326
26.133333	0.5	-0.153944
26.141667	0.5	-0.160194
26.150000	0.5	-0.161756
26.158333	0.5	-0.161366
26.166667	0.5	-0.161366
26.175000	0.5	-0.162928
26.183333	0.5	-0.163514
26.191667	0.5	-0.164295
26.200000	0.5	-0.165076
26.208333	0.5	-0.167030
26.216667	0.5	-0.166248
26.225000	0.5	-0.161756
26.233333	0.5	-0.152967
26.241667	0.5	-0.143983
26.250000	0.5	-0.138514
26.258333	0.5	-0.137147
26.266667	0.5	-0.139295
26.275000	0.5	-0.144569
26.283333	0.5	-0.151991
26.291667	0.5	-0.160780
26.300000	0.5	-0.167225
26.308333	0.5	-0.170741
26.316667	0.5	-0.169959
26.325000	0.5	-0.166248
26.333333	0.5	-0.161366
26.341667	0.5	-0.158241
26.350000	0.5	-0.158826
26.358333	0.5	-0.162342
26.366667	0.5	-0.167225
26.375000	0.5	-0.171912
26.383333	0.5	-0.175428
26.391667	0.5	-0.176991
26.400000	0.5	-0.174647
26.408333	0.5	-0.167225
26.416667	0.5	-0.156287
26.425000	0.5	-0.147108
26.433333	0.5	-0.144178
26.441667	0.5	-0.146717
26.450000	0.5	-0.151600
26.458333	0.5	-0.157069
26.466667	0.5	-0.162147
26.475000	0.5	-0.166248
26.483333	0.5	-0.168983
26.491667	0.5	-0.167420
26.500000	0.5	-0.163319
26.508333	0.5	-0.158241
26.516667	0.5	-0.154725
26.525000	0.5	-0.155701
26.533333	0.5	-0.159412
26.541667	0.5	-0.163709
26.550000	0.5	-0.167225
26.558333	0.5	-0.168983
26.566667	0.5	-0.169959
26.575000	0.5	-0.169959
26.583333	0.5	-0.171131
26.591667	0.5	-0.172303
26.600000	0.5	-0.173084
26.608333	0.5	-0.173866
26.616667	0.5	-0.176014
26.625000	0.5	-0.180311
26.633333	0.5	-0.183045
26.641667	0.5	-0.180897
26.650000	0.5	-0.174256
26.658333	0.5	-0.167616
26.666667	0.5	-0.167030
26.675000	0.5	-0.171131
26.683333	0.5	-0.173866
26.691667	0.5	-0.169178
26.700000	0.5	-0.160194
26.708333	0.5	-0.153358
26.716667	0.5	-0.153553
26.725000	0.5	-0.157459
26.733333	0.5	-0.159803
26.741667	0.5	-0.161170
26.750000	0.5	-0.165272
26.758333	0.5	-0.172303
26.766667	0.5	-0.178162
26.775000	0.5	-0.180701
26.783333	0.5	-0.179139
26.791667	0.5	-0.175819
26.800000	0.5	-0.173475
26.808333	0.5	-0.173475
26.816667	0.5	-0.174256
26.825000	0.5	-0.174842
26.833333	0.5	-0.175037
26.841667	0.5	-0.175819
26.850000	0.5	-0.178553
26.858333	0.5	-0.182459
26.866667	0.5	-0.185194
26.875000	0.5	-0.186170
26.883333	0.5	-0.184412
26.891667	0.5	-0.179920
26.900000	0.5	-0.175428
26.908333	0.5	-0.172108
26.916667	0.5	-0.171912
26.925000	0.5	-0.174061
26.933333	0.5	-0.174842
26.941667	0.5	-0.172694
26.950000	0.5	-0.169178
26.958333	0.5	-0.168983
26.966667	0.5	-0.173475
26.975000	0.5	-0.178748
26.983333	0.5	-0.180116
26.991667	0.5	-0.175623
27.000000	0.5	-0.169178
27.008333	0.5	-0.164100
27.016667	0.5	-0.164100
27.025000	0.5	-0.169764
27.033333	0.5	-0.177576
27.041667	0.5	-0.183241
27.050000	0.5	-0.181678
27.058333	0.5	-0.175037
27.066667	0.5	-0.168201
27.075000	0.5	-0.164881
27.083333	0.5	-0.164295
27.091667	0.5	-0.162928
27.100000	0.5	-0.159998
27.108333	0.5	-0.155506
27.116667	0.5	-0.154530
27.125000	0.5	-0.156483
27.133333	0.5	-0.161951
27.141667	0.5	-0.167616
27.150000	0.5	-0.173084
27.158333	0.5	-0.175233
27.166667	0.5	-0.175233
27.175000	0.5	-0.173670
27.183333	0.5	-0.171326
27.191667	0.5	-0.168787
27.200000	0.5	-0.165272
27.208333	0.5	-0.161170
27.216667	0.5	-0.158436
27.225000	0.5	-0.158631
27.233333	0.5	-0.160389
27.241667	0.5	-0.162537
27.250000	0.5	-0.164295
27.258333	0.5	-0.165272
27.266667	0.5	-0.168397
27.275000	0.5	-0.173084
27.283333	0.5	-0.177772
27.291667	0.5	-0.178748
27.300000	0.5	-0.174451
27.308333	0.5	-0.164881
27.316667	0.5	-0.153553
27.325000	0.5	-0.148475
27.333333	0.5	-0.150819
27.341667	0.5	-0.159412
27.350000	0.5	-0.168787
27.358333	0.5	-0.177381
27.366667	0.5	-0.183826
27.375000	0.5	-0.187147
27.383333	0.5	-0.186170
27.391667	0.5	-0.181873
27.400000	0.5	-0.176405
27.408333	0.5	-0.171912
27.416667	0.5	-0.170155
27.425000	0.5	-0.169178
27.433333	0.5	-0.168201
27.441667	0.5	-0.168201
27.450000	0.5	-0.168983
27.458333	0.5	-0.170350
27.466667	0.5	-0.170936
27.475000	0.5	-0.169569
27.483333	0.5	-0.167030
27.491667	0.5	-0.165272
27.500000	0.5	-0.166834
27.508333	0.5	-0.171131
27.516667	0.5	-0.175428
27.525000	0.5	-0.179725
27.533333	0.5	-0.183045
27.541667	0.5	-0.184412
27.550000	0.5	-0.184412
27.558333	0.5	-0.183436
27.566667	0.5	-0.182069
27.575000	0.5	-0.181873
27.583333	0.5	-0.183045
27.591667	0.5	-0.183826
27.600000	0.5	-0.182459
27.608333	0.5	-0.179725
27.616667	0.5	-0.175428
27.625000	0.5	-0.172694
27.633333	0.5	-0.171522
27.641667	0.5	-0.169373
27.650000	0.5	-0.165858
27.658333	0.5	-0.161561
27.666667	0.5	-0.159217
27.675000	0.5	-0.158436
27.683333	0.5	-0.158436
27.691667	0.5	-0.158436
27.700000	0.5	-0.158631
27.708333	0.5	-0.159998
27.716667	0.5	-0.162928
27.725000	0.5	-0.167225
27.733333	0.5	-0.171326
27.741667	0.5	-0.173475
27.750000	0.5	-0.173670
27.758333	0.5	-0.172108
27.766667	0.5	-0.171912
27.775000	0.5	-0.173670
27.783333	0.5	-0.176600
27.791667	0.5	-0.177967
27.800000	0.5	-0.176600
27.808333	0.5	-0.171522
27.816667	0.5	-0.166444
27.825000	0.5	-0.164295
27.833333	0.5	-0.167420
27.841667	0.5	-0.171717
27.850000	0.5	-0.173084
27.858333	0.5	-0.172694
27.866667	0.5	-0.172303
27.875000	0.5	-0.174647
27.883333	0.5	-0.177576
27.891667	0.5	-0.178748
27.900000	0.5	-0.176405
27.908333	0.5	-0.174256
27.916667	0.5	-0.174647
27.925000	0.5	-0.179725
27.933333	0.5	-0.186756
27.941667	0.5	-0.190662
27.950000	0.5	-0.189491
27.958333	0.5	-0.182459
27.966667	0.5	-0.174647
27.975000	0.5	-0.168983
27.983333	0.5	-0.166639
27.991667	0.5	-0.167420
28.000000	0.5	-0.169178
28.008333	0.5	-0.170350
28.016667	0.5	-0.170350
28.025000	0.5	-0.169373
28.033333	0.5	-0.167616
28.041667	0.5	-0.166444
28.050000	0.5	-0.166248
28.058333	0.5	-0.168006
28.066667	0.5	-0.169959
28.075000	0.5	-0.172303
28.083333	0.5	-0.171522
28.091667	0.5	-0.168006
28.100000	0.5	-0.163319
28.108333	0.5	-0.159217
28.116667	0.5	-0.156287
28.125000	0.5	-0.155311
28.133333	0.5	-0.157459
28.141667	0.5	-0.161561
28.150000	0.5	-0.167616
28.158333	0.5	-0.173084
28.166667	0.5	-0.177772
28.175000	0.5	-0.180897
28.183333	0.5	-0.183436
28.191667	0.5	-0.184608
28.200000	0.5	-0.184803
28.208333	0.5	-0.185780
28.216667	0.5	-0.184998
28.225000	0.5	-0.184803
28.233333	0.5	-0.184217
28.241667	0.5	-0.182655
28.250000	0.5	-0.178944
28.258333	0.5	-0.172889
28.266667	0.5	-0.167225
28.275000	0.5	-0.164491
28.283333	0.5	-0.166834
28.291667	0.5	-0.173280
28.300000	0.5	-0.179725
28.308333	0.5	-0.184022
28.316667	0.5	-0.184412
28.325000	0.5	-0.181483
28.333333	0.5	-0.175428
28.341667	0.5	-0.168397
28.350000	0.5	-0.162733
28.358333	0.5	-0.160584
28.366667	0.5	-0.161951
28.375000	0.5	-0.166248
28.383333	0.5	-0.170155
28.391667	0.5	-0.170545
28.400000	0.5	-0.167616
28.408333	0.5	-0.164881
28.416667	0.5	-0.166248
28.425000	0.5	-0.173475
28.433333	0.5	-0.182655
28.441667	0.5	-0.187928
28.450000	0.5	-0.186561
28.458333	0.5	-0.179920
28.466667	0.5	-0.173475
28.475000	0.5	-0.172108
28.483333	0.5	-0.173866
28.491667	0.5	-0.176795
28.500000	0.5	-0.177967
28.508333	0.5	-0.178944
28.516667	0.5	-0.180897
28.525000	0.5	-0.182850
28.533333	0.5	-0.183631
28.541667	0.5	-0.180701
28.550000	0.5	-0.176014
28.558333	0.5	-0.172108
28.566667	0.5	-0.170155
28.575000	0.5	-0.169178
28.583333	0.5	-0.168201
28.591667	0.5	-0.168983
28.600000	0.5	-0.171912
28.608333	0.5	-0.176014
28.616667	0.5	-0.181287
28.625000	0.5	-0.184412
28.633333	0.5	-0.187147
28.641667	0.5	-0.189295
28.650000	0.5	-0.190662
28.658333	0.5	-0.188709
28.666667	0.5	-0.182655
28.675000	0.5	-0.174061
28.683333	0.5	-0.165858
28.691667	0.5	-0.161170
28.700000	0.5	-0.162147
28.708333	0.5	-0.168201
28.716667	0.5	-0.175819
28.725000	0.5	-0.182850
28.733333	0.5	-0.188709
28.741667	0.5	-0.192225
28.750000	0.5	-0.193787
28.758333	0.5	-0.193983
28.766667	0.5	-0.192420
28.775000	0.5	-0.190272
28.783333	0.5	-0.189100
28.791667	0.5	-0.187342
28.800000	0.5	-0.185584
28.808333	0.5	-0.181873
28.816667	0.5	-0.176991
28.825000	0.5	-0.171522
28.833333	0.5	-0.167030
28.841667	0.5	-0.164100
28.850000	0.5	-0.161951
28.858333	0.5	-0.160389
28.866667	0.5	-0.161170
28.875000	0.5	-0.164295
28.883333	0.5	-0.167420
28.891667	0.5	-0.168201
28.900000	0.5	-0.167030
28.908333	0.5	-0.165467
28.916667	0.5	-0.167420
28.925000	0.5	-0.173084
28.933333	0.5	-0.178944
28.941667	0.5	-0.181287
28.950000	0.5	-0.178162
28.958333	0.5	-0.171912
28.966667	0.5	-0.166053
28.975000	0.5	-0.161951
28.983333	0.5	-0.161366
28.991667	0.5	-0.162733
29.000000	0.5	-0.166834
29.008333	0.5	-0.172108
29.016667	0.5	-0.176600
29.025000	0.5	-0.179139
29.033333	0.5	-0.178748
29.041667	0.5	-0.177381
29.050000	0.5	-0.176795
29.058333	0.5	-0.177381
29.066667	0.5	-0.179530
29.075000	0.5	-0.182459
29.083333	0.5	-0.185389
29.091667	0.5	-0.185780
29.100000	0.5	-0.184022
29.108333	0.5	-0.180311
29.116667	0.5	-0.176991
29.125000	0.5	-0.175037
29.133333	0.5	-0.172889
29.141667	0.5	-0.169764
29.150000	0.5	-0.165662
29.158333	0.5	-0.163123
29.166667	0.5	-0.164491
29.175000	0.5	-0.169373
29.183333	0.5	-0.175233
29.191667	0.5	-0.178748
29.200000	0.5	-0.178553
29.208333	0.5	-0.176795
29.216667	0.5	-0.175623
29.225000	0.5	-0.177772
29.233333	0.5	-0.181873
29.241667	0.5	-0.186756
29.250000	0.5	-0.190467
29.258333	0.5	-0.193397
29.266667	0.5	-0.195155
29.275000	0.5	-0.195936
29.283333	0.5	-0.195350
29.291667	0.5	-0.192616
29.300000	0.5	-0.186366
29.308333	0.5	-0.179334
29.316667	0.5	-0.173084
29.325000	0.5	-0.168787
29.333333	0.5	-0.166639
29.341667	0.5	-0.164881
29.350000	0.5	-0.164881
29.358333	0.5	-0.166834
29.366667	0.5	-0.169959
29.375000	0.5	-0.171912
29.383333	0.5	-0.173084
29.391667	0.5	-0.174451
29.400000	0.5	-0.179139
29.408333	0.5	-0.185780
29.416667	0.5	-0.190662
29.425000	0.5	-0.191444
29.433333	0.5	-0.188905
29.441667	0.5	-0.185389
29.450000	0.5	-0.181678
29.458333	0.5	-0.174842
29.466667	0.5	-0.166248
29.475000	0.5	-0.157069
29.483333	0.5	-0.152967
29.491667	0.5	-0.156287
29.500000	0.5	-0.164100
29.508333	0.5	-0.171131
29.516667	0.5	-0.176405
29.525000	0.5	-0.180897
29.533333	0.5	-0.187147
29.541667	0.5	-0.195350
29.550000	0.5	-0.203944
29.558333	0.5	-0.209022
29.566667	0.5	-0.210975
29.575000	0.5	-0.210780
29.583333	0.5	-0.209412
29.591667	0.5	-0.207459
29.600000	0.5	-0.204139
29.608333	0.5	-0.200233
29.616667	0.5	-0.193201
29.625000	0.5	-0.185780
29.633333	0.5	-0.177967
29.641667	0.5	-0.171717
29.650000	0.5	-0.168983
29.658333	0.5	-0.169178
29.666667	0.5	-0.169373
29.675000	0.5	-0.170545
29.683333	0.5	-0.172108
29.691667	0.5	-0.175233
29.700000	0.5	-0.177381
29.708333	0.5	-0.177967
29.716667	0.5	-0.177967
29.725000	0.5	-0.178944
29.733333	0.5	-0.180897
29.741667	0.5	-0.181873
29.750000	0.5	-0.179920
29.758333	0.5	-0.173866
29.766667	0.5	-0.167420
29.775000	0.5	-0.165272
29.783333	0.5	-0.170155
29.791667	0.5	-0.180897
29.800000	0.5	-0.193397
29.808333	0.5	-0.202186
29.816667	0.5	-0.203553
29.825000	0.5	-0.196912
29.833333	0.5	-0.189686
29.841667	0.5	-0.186951
29.850000	0.5	-0.189100
29.858333	0.5	-0.193006
29.866667	0.5	-0.193787
29.875000	0.5	-0.191834
29.883333	0.5	-0.188905
29.891667	0.5	-0.189100
29.900000	0.5	-0.192616
29.908333	0.5	-0.197694
29.916667	0.5	-0.200233
29.925000	0.5	-0.199451
29.933333	0.5	-0.197108
29.941667	0.5	-0.193201
29.950000	0.5	-0.187928
29.958333	0.5	-0.180897
29.966667	0.5	-0.174451
29.975000	0.5	-0.171326
29.983333	0.5	-0.174256
29.991667	0.5	-0.182069
30.000000	0.5	-0.190467
30.008333	0.5	-0.193006
30.016667	0.5	-0.188319
30.025000	0.5	-0.178944
30.033333	0.5	-0.168201
30.041667	0.5	-0.161170
30.050000	0.5	-0.158826
30.058333	0.5	-0.163709
30.066667	0.5	-0.173280
30.075000	0.5	-0.184217
30.083333	0.5	-0.191053
30.091667	0.5	-0.191248
30.100000	0.5	-0.187147
30.108333	0.5	-0.183045
30.116667	0.5	-0.181092
30.125000	0.5	-0.181287
30.133333	0.5	-0.182459
30.141667	0.5	-0.181483
30.150000	0.5	-0.178748
30.158333	0.5	-0.175428
30.166667	0.5	-0.174061
30.175000	0.5	-0.176014
30.183333	0.5	-0.181483
30.191667	0.5	-0.187342
30.200000	0.5	-0.191053
30.208333	0.5	-0.191053
30.216667	0.5	-0.187733
30.225000	0.5	-0.181092
30.233333	0.5	-0.173280
30.241667	0.5	-0.167616
30.250000	0.5	-0.166444
30.258333	0.5	-0.169569
30.266667	0.5	-0.174647
30.275000	0.5	-0.176991
30.283333	0.5	-0.176991
30.291667	0.5	-0.176014
30.300000	0.5	-0.176600
30.308333	0.5	-0.177381
30.316667	0.5	-0.176405
30.325000	0.5	-0.175037
30.333333	0.5	-0.175819
30.341667	0.5	-0.180116
30.350000	0.5	-0.184998
30.358333	0.5	-0.188905
30.366667	0.5	-0.191444
30.375000	0.5	-0.193787
30.383333	0.5	-0.196717
30.391667	0.5	-0.197694
30.400000	0.5	-0.196522
30.408333	0.5	-0.198475
30.416667	0.5	-0.202772
30.425000	0.5	-0.208045
30.433333	0.5	-0.208045
30.441667	0.5	-0.202967
30.450000	0.5	-0.192225
30.458333	0.5	-0.185780
30.466667	0.5	-0.184217
30.475000	0.5	-0.187928
30.483333	0.5	-0.193592
30.491667	0.5	-0.197889
30.500000	0.5	-0.200037
30.508333	0.5	-0.197889
30.516667	0.5	-0.191444
30.525000	0.5	-0.180311
30.533333	0.5	-0.168787
30.541667	0.5	-0.162733
30.550000	0.5	-0.165662
30.558333	0.5	-0.174061
30.566667	0.5	-0.183045
30.575000	0.5	-0.188123
30.583333	0.5	-0.190467
30.591667	0.5	-0.193201
30.600000	0.5	-0.197108
30.608333	0.5	-0.199647
30.616667	0.5	-0.197303
30.625000	0.5	-0.190467
30.633333	0.5	-0.184803
30.641667	0.5	-0.180701
30.650000	0.5	-0.179920
30.658333	0.5	-0.182850
30.666667	0.5	-0.188514
30.675000	0.5	-0.196131
30.683333	0.5	-0.203358
30.691667	0.5	-0.206678
30.700000	0.5	-0.207264
30.708333	0.5	-0.207264
30.716667	0.5	-0.207264
30.725000	0.5	-0.206287
30.733333	0.5	-0.203162
30.741667	0.5	-0.195741
30.750000	0.5	-0.185780
30.758333	0.5	-0.175623
30.766667	0.5	-0.166444
30.775000	0.5	-0.160975
30.783333	0.5	-0.160975
30.791667	0.5	-0.166053
30.800000	0.5	-0.173475
30.808333	0.5	-0.180311
30.816667	0.5	-0.183631
30.825000	0.5	-0.183826
30.833333	0.5	-0.184217
30.841667	0.5	-0.186951
30.850000	0.5	-0.190858
30.858333	0.5	-0.193201
30.866667	0.5	-0.192420
30.875000	0.5	-0.190076
30.883333	0.5	-0.187928
30.891667	0.5	-0.186366
30.900000	0.5	-0.183436
30.908333	0.5	-0.178944
30.916667	0.5	-0.175037
30.925000	0.5	-0.174647
30.933333	0.5	-0.178944
30.941667	0.5	-0.185584
30.950000	0.5	-0.190467
30.958333	0.5	-0.191248
30.966667	0.5	-0.189100
30.975000	0.5	-0.189100
30.983333	0.5	-0.192225
30.991667	0.5	-0.196912
31.000000	0.5	-0.199061
31.008333	0.5	-0.195936
31.016667	0.5	-0.193006
31.025000	0.5	-0.194569
31.033333	0.5	-0.200819
31.041667	0.5	-0.207264
31.050000	0.5	-0.209022
31.058333	0.5	-0.205116
31.066667	0.5	-0.195936
31.075000	0.5	-0.186951
31.083333	0.5	-0.181287
31.091667	0.5	-0.179530
31.100000	0.5	-0.180116
31.108333	0.5	-0.182069
31.116667	0.5	-0.185780
31.125000	0.5	-0.191444
31.133333	0.5	-0.197889
31.141667	0.5	-0.201209
31.150000	0.5	-0.200428
31.158333	0.5	-0.195741
31.166667	0.5	-0.193006
31.175000	0.5	-0.194764
31.183333	0.5	-0.201014
31.191667	0.5	-0.205311
31.200000	0.5	-0.205506
31.208333	0.5	-0.200428
31.216667	0.5	-0.193397
31.225000	0.5	-0.188905
31.233333	0.5	-0.186561
31.241667	0.5	-0.185975
31.250000	0.5	-0.185584
31.258333	0.5	-0.182850
31.266667	0.5	-0.179139
31.275000	0.5	-0.176991
31.283333	0.5	-0.178944
31.291667	0.5	-0.184803
31.300000	0.5	-0.193397
31.308333	0.5	-0.201014
31.316667	0.5	-0.205116
31.325000	0.5	-0.205897
31.333333	0.5	-0.203162
31.341667	0.5	-0.198084
31.350000	0.5	-0.193006
31.358333	0.5	-0.190662
31.366667	0.5	-0.190662
31.375000	0.5	-0.193592
31.383333	0.5	-0.199256
31.391667	0.5	-0.205311
31.400000	0.5	-0.210975
31.408333	0.5	-0.212537
31.416667	0.5	-0.209803
31.425000	0.5	-0.203748
31.433333	0.5	-0.196717
31.441667	0.5	-0.190662
31.450000	0.5	-0.186951
31.458333	0.5	-0.186170
31.466667	0.5	-0.189686
31.475000	0.5	-0.195741
31.483333	0.5	-0.200623
31.491667	0.5	-0.200037
31.500000	0.5	-0.193201
31.508333	0.5	-0.185389
31.516667	0.5	-0.179334
31.525000	0.5	-0.176014
31.533333	0.5	-0.175428
31.541667	0.5	-0.176991
31.550000	0.5	-0.180116
31.558333	0.5	-0.183826
31.566667	0.5	-0.187342
31.575000	0.5	-0.190272
31.583333	0.5	-0.190272
31.591667	0.5	-0.187928
31.600000	0.5	-0.184217
31.608333	0.5	-0.180897
31.616667	0.5	-0.179139
31.625000	0.5	-0.179139
31.633333	0.5	-0.179920
31.641667	0.5	-0.181092
31.650000	0.5	-0.182264
31.658333	0.5	-0.184022
31.666667	0.5	-0.185194
31.675000	0.5	-0.185389
31.683333	0.5	-0.184803
31.691667	0.5	-0.184608
31.700000	0.5	-0.186756
31.708333	0.5	-0.191639
31.716667	0.5	-0.196326
31.725000	0.5	-0.197498
31.733333	0.5	-0.193201
31.741667	0.5	-0.186951
31.750000	0.5	-0.182655
31.758333	0.5	-0.184412
31.766667	0.5	-0.192030
31.775000	0.5	-0.201991
31.783333	0.5	-0.206678
31.791667	0.5	-0.203748
31.800000	0.5	-0.194764
31.808333	0.5	-0.186951
31.816667	0.5	-0.183826
31.825000	0.5	-0.184998
31.833333	0.5	-0.187537
31.841667	0.5	-0.188709
31.850000	0.5	-0.187928
31.858333	0.5	-0.187147
31.866667	0.5	-0.185780
31.875000	0.5	-0.184412
31.883333	0.5	-0.183045
31.891667	0.5	-0.183045
31.900000	0.5	-0.185194
31.908333	0.5	-0.188905
31.916667	0.5	-0.191639
31.925000	0.5	-0.192225
31.933333	0.5	-0.192420
31.941667	0.5	-0.193397
31.950000	0.5	-0.196522
31.958333	0.5	-0.201014
31.966667	0.5	-0.204334
31.975000	0.5	-0.207459
31.983333	0.5	-0.210194
31.991667	0.5	-0.212733
32.000000	0.5	-0.213319
32.008333	0.5	-0.212537
32.016667	0.5	-0.208045
32.025000	0.5	-0.200233
32.033333	0.5	-0.189881
32.041667	0.5	-0.183045
32.050000	0.5	-0.182459
32.058333	0.5	-0.185975
32.066667	0.5	-0.190662
32.075000	0.5	-0.192420
32.083333	0.5	-0.191444
32.091667	0.5	-0.189686
32.100000	0.5	-0.187928
32.108333	0.5	-0.186366
32.116667	0.5	-0.186951
32.125000	0.5	-0.191834
32.133333	0.5	-0.201405
32.141667	0.5	-0.212147
32.150000	0.5	-0.218787
32.158333	0.5	-0.218592
32.166667	0.5	-0.211756
32.175000	0.5	-0.202967
32.183333	0.5	-0.197498
32.191667	0.5	-0.197303
32.200000	0.5	-0.199256
32.208333	0.5	-0.196717
32.216667	0.5	-0.191639
32.225000	0.5	-0.186756
32.233333	0.5	-0.184217
32.241667	0.5	-0.183631
32.250000	0.5	-0.181483
32.258333	0.5	-0.176991
32.266667	0.5	-0.171912
32.275000	0.5	-0.170350
32.283333	0.5	-0.172498
32.291667	0.5	-0.175623
32.300000	0.5	-0.177772
32.308333	0.5	-0.178944
32.316667	0.5	-0.180506
32.325000	0.5	-0.182264
32.333333	0.5	-0.182655
32.341667	0.5	-0.180897
32.350000	0.5	-0.178358
32.358333	0.5	-0.176991
32.366667	0.5	-0.177576
32.375000	0.5	-0.178944
32.383333	0.5	-0.177967
32.391667	0.5	-0.174061
32.400000	0.5	-0.169764
32.408333	0.5	-0.169959
32.416667	0.5	-0.175428
32.425000	0.5	-0.183826
32.433333	0.5	-0.192616
32.441667	0.5	-0.201014
32.450000	0.5	-0.206873
32.458333	0.5	-0.210194
32.466667	0.5	-0.209998
32.475000	0.5	-0.207069
32.483333	0.5	-0.202381
32.491667	0.5	-0.195545
32.500000	0.5	-0.187537
32.508333	0.5	-0.177967
32.516667	0.5	-0.169764
32.525000	0.5	-0.167811
32.533333	0.5	-0.173670
32.541667	0.5	-0.184217
32.550000	0.5	-0.193201
32.558333	0.5	-0.198084
32.566667	0.5	-0.198475
32.575000	0.5	-0.196522
32.583333	0.5	-0.197303
32.591667	0.5	-0.200233
32.600000	0.5	-0.202576
32.608333	0.5	-0.204334
32.616667	0.5	-0.205701
32.625000	0.5	-0.208045
32.633333	0.5	-0.209998
32.641667	0.5	-0.209412
32.650000	0.5	-0.204530
32.658333	0.5	-0.197694
32.666667	0.5	-0.192030
32.675000	0.5	-0.190662
32.683333	0.5	-0.193201
32.691667	0.5	-0.195741
32.700000	0.5	-0.195155
32.708333	0.5	-0.189491
32.716667	0.5	-0.179920
32.725000	0.5	-0.170741
32.733333	0.5	-0.166248
32.741667	0.5	-0.167030
32.750000	0.5	-0.172108
32.758333	0.5	-0.177772
32.766667	0.5	-0.183826
32.775000	0.5	-0.188514
32.783333	0.5	-0.192225
32.791667	0.5	-0.195155
32.800000	0.5	-0.196326
32.808333	0.5	-0.198475
32.816667	0.5	-0.198475
32.825000	0.5	-0.198475
32.833333	0.5	-0.195741
32.841667	0.5	-0.193006
32.850000	0.5	-0.189491
32.858333	0.5	-0.186170
32.866667	0.5	-0.183631
32.875000	0.5	-0.181678
32.883333	0.5	-0.179139
32.891667	0.5	-0.177186
32.900000	0.5	-0.175233
32.908333	0.5	-0.173670
32.916667	0.5	-0.173084
32.925000	0.5	-0.172889
32.933333	0.5	-0.173866
32.941667	0.5	-0.176405
32.950000	0.5	-0.181287
32.958333	0.5	-0.188709
32.966667	0.5	-0.197889
32.975000	0.5	-0.204139
32.983333	0.5	-0.204530
32.991667	0.5	-0.201600
33.000000	0.5	-0.198866
33.008333	0.5	-0.198866
33.016667	0.5	-0.199842
33.025000	0.5	-0.200819
33.033333	0.5	-0.201600
33.041667	0.5	-0.203358
33.050000	0.5	-0.207264
33.058333	0.5	-0.210584
33.066667	0.5	-0.212342
33.075000	0.5	-0.209803
33.083333	0.5	-0.204725
33.091667	0.5	-0.198475
33.100000	0.5	-0.195545
33.108333	0.5	-0.197108
33.116667	0.5	-0.201600
33.125000	0.5	-0.204920
33.133333	0.5	-0.204530
33.141667	0.5	-0.201209
33.150000	0.5	-0.197498
33.158333	0.5	-0.198280
33.166667	0.5	-0.203162
33.175000	0.5	-0.206092
33.183333	0.5	-0.204139
33.191667	0.5	-0.196522
33.200000	0.5	-0.187928
33.208333	0.5	-0.184217
33.216667	0.5	-0.185780
33.225000	0.5	-0.193006
33.233333	0.5	-0.203748
33.241667	0.5	-0.214100
33.250000	0.5	-0.220545
33.258333	0.5	-0.221522
33.266667	0.5	-0.217616
33.275000	0.5	-0.209998
33.283333	0.5	-0.201014
33.291667	0.5	-0.192420
33.300000	0.5	-0.188123
33.308333	0.5	-0.190662
33.316667	0.5	-0.197694
33.325000	0.5	-0.204334
33.333333	0.5	-0.205311
33.341667	0.5	-0.201209
33.350000	0.5	-0.195155
33.358333	0.5	-0.194569
33.366667	0.5	-0.198670
33.375000	0.5	-0.204334
33.383333	0.5	-0.208045
33.391667	0.5	-0.209412
33.400000	0.5	-0.210194
33.408333	0.5	-0.209998
33.416667	0.5	-0.208045
33.425000	0.5	-0.206092
33.433333	0.5	-0.205506
33.441667	0.5	-0.207655
33.450000	0.5	-0.211951
33.458333	0.5	-0.213319
33.466667	0.5	-0.210975
33.475000	0.5	-0.204725
33.483333	0.5	-0.197303
33.491667	0.5	-0.190467
33.500000	0.5	-0.187342
33.508333	0.5	-0.187733
33.516667	0.5	-0.191053
33.525000	0.5	-0.193983
33.533333	0.5	-0.193787
33.541667	0.5	-0.191248
33.550000	0.5	-0.188905
33.558333	0.5	-0.190272
33.566667	0.5	-0.195350
33.575000	0.5	-0.201405
33.583333	0.5	-0.205701
33.591667	0.5	-0.207850
33.600000	0.5	-0.207069
33.608333	0.5	-0.204530
33.616667	0.5	-0.199451
33.625000	0.5	-0.192811
33.633333	0.5	-0.187928
33.641667	0.5	-0.186366
33.650000	0.5	-0.188905
33.658333	0.5	-0.195545
33.666667	0.5	-0.204139
33.675000	0.5	-0.210194
33.683333	0.5	-0.212928
33.691667	0.5	-0.211561
33.700000	0.5	-0.206873
33.708333	0.5	-0.200623
33.716667	0.5	-0.194569
33.725000	0.5	-0.191248
33.733333	0.5	-0.190662
33.741667	0.5	-0.192030
33.750000	0.5	-0.194764
33.758333	0.5	-0.196522
33.766667	0.5	-0.195741
33.775000	0.5	-0.190858
33.783333	0.5	-0.186170
33.791667	0.5	-0.184998
33.800000	0.5	-0.187147
33.808333	0.5	-0.191053
33.816667	0.5	-0.192616
33.825000	0.5	-0.194178
33.833333	0.5	-0.198866
33.841667	0.5	-0.208631
33.850000	0.5	-0.219178
33.858333	0.5	-0.226600
33.866667	0.5	-0.227186
33.875000	0.5	-0.221522
33.883333	0.5	-0.212733
33.891667	0.5	-0.205506
33.900000	0.5	-0.201209
33.908333	0.5	-0.200233
33.916667	0.5	-0.201405
33.925000	0.5	-0.203553
33.933333	0.5	-0.206287
33.941667	0.5	-0.208045
33.950000	0.5	-0.209412
33.958333	0.5	-0.209412
33.966667	0.5	-0.207655
33.975000	0.5	-0.203748
33.983333	0.5	-0.200623
33.991667	0.5	-0.201014
34.000000	0.5	-0.206483
34.008333	0.5	-0.214881
34.016667	0.5	-0.221912
34.025000	0.5	-0.224647
34.033333	0.5	-0.220936
34.041667	0.5	-0.212928
34.050000	0.5	-0.204725
34.058333	0.5	-0.200037
34.066667	0.5	-0.200037
34.075000	0.5	-0.203358
34.083333	0.5	-0.208241
34.091667	0.5	-0.212147
34.100000	0.5	-0.215858
34.108333	0.5	-0.218006
34.116667	0.5	-0.215662
34.125000	0.5	-0.209608
34.133333	0.5	-0.201405
34.141667	0.5	-0.195155
34.150000	0.5	-0.194569
34.158333	0.5	-0.197889
34.166667	0.5	-0.200233
34.175000	0.5	-0.198866
34.183333	0.5	-0.194373
34.191667	0.5	-0.191444
34.200000	0.5	-0.190662
34.208333	0.5	-0.193201
34.216667	0.5	-0.196326
34.225000	0.5	-0.198475
34.233333	0.5	-0.196717
34.241667	0.5	-0.195350
34.250000	0.5	-0.197303
34.258333	0.5	-0.202186
34.266667	0.5	-0.207264
34.275000	0.5	-0.209998
34.283333	0.5	-0.208826
34.291667	0.5	-0.205311
34.300000	0.5	-0.203553
34.308333	0.5	-0.204139
34.316667	0.5	-0.207069
34.325000	0.5	-0.210780
34.333333	0.5	-0.214491
34.341667	0.5	-0.218201
34.350000	0.5	-0.218787
34.358333	0.5	-0.214295
34.366667	0.5	-0.205701
34.375000	0.5	-0.198280
34.383333	0.5	-0.197303
34.391667	0.5	-0.203358
34.400000	0.5	-0.210194
34.408333	0.5	-0.212733
34.416667	0.5	-0.209803
34.425000	0.5	-0.202967
34.433333	0.5	-0.195741
34.441667	0.5	-0.192420
34.450000	0.5	-0.192420
34.458333	0.5	-0.193787
34.466667	0.5	-0.194569
34.475000	0.5	-0.194373
34.483333	0.5	-0.193006
34.491667	0.5	-0.192420
34.500000	0.5	-0.193006
34.508333	0.5	-0.194569
34.516667	0.5	-0.196522
34.525000	0.5	-0.198475
34.533333	0.5	-0.199256
34.541667	0.5	-0.201014
34.550000	0.5	-0.204334
34.558333	0.5	-0.208241
34.566667	0.5	-0.210194
34.575000	0.5	-0.211170
34.583333	0.5	-0.213514
34.591667	0.5	-0.219764
34.600000	0.5	-0.226209
34.608333	0.5	-0.228162
34.616667	0.5	-0.221912
34.625000	0.5	-0.209998
34.633333	0.5	-0.198280
34.641667	0.5	-0.192420
34.650000	0.5	-0.194178
34.658333	0.5	-0.202186
34.666667	0.5	-0.209998
34.675000	0.5	-0.215272
34.683333	0.5	-0.217811
34.691667	0.5	-0.217420
34.700000	0.5	-0.216248
34.708333	0.5	-0.214686
34.716667	0.5	-0.212537
34.725000	0.5	-0.209022
34.733333	0.5	-0.205897
34.741667	0.5	-0.204725
34.750000	0.5	-0.205116
34.758333	0.5	-0.206287
34.766667	0.5	-0.205311
34.775000	0.5	-0.202381
34.783333	0.5	-0.196912
34.791667	0.5	-0.191444
34.800000	0.5	-0.189100
34.808333	0.5	-0.191639
34.816667	0.5	-0.198475
34.825000	0.5	-0.205116
34.833333	0.5	-0.206483
34.841667	0.5	-0.204920
34.850000	0.5	-0.203748
34.858333	0.5	-0.205506
34.866667	0.5	-0.208436
34.875000	0.5	-0.210389
34.883333	0.5	-0.212342
34.891667	0.5	-0.216248
34.900000	0.5	-0.222108
34.908333	0.5	-0.226405
34.916667	0.5	-0.226600
34.925000	0.5	-0.224061
34.933333	0.5	-0.220350
34.941667	0.5	-0.217420
34.950000	0.5	-0.215662
34.958333	0.5	-0.215076
34.966667	0.5	-0.216053
34.975000	0.5	-0.216834
34.983333	0.5	-0.214100
34.991667	0.5	-0.207850
35.000000	0.5	-0.200819
35.008333	0.5	-0.193983
35.016667	0.5	-0.191834
35.025000	0.5	-0.193201
35.033333	0.5	-0.198670
35.041667	0.5	-0.206678
35.050000	0.5	-0.213319
35.058333	0.5	-0.215858
35.066667	0.5	-0.212147
35.075000	0.5	-0.204920
35.083333	0.5	-0.198670
35.091667	0.5	-0.196522
35.100000	0.5	-0.199256
35.108333	0.5	-0.201795
35.116667	0.5	-0.203748
35.125000	0.5	-0.204920
35.133333	0.5	-0.206678
35.141667	0.5	-0.208045
35.150000	0.5	-0.207459
35.158333	0.5	-0.207264
35.166667	0.5	-0.208826
35.175000	0.5	-0.212147
35.183333	0.5	-0.213514
35.191667	0.5	-0.210584
35.200000	0.5	-0.203553
35.208333	0.5	-0.195741
35.216667	0.5	-0.191444
35.225000	0.5	-0.190662
35.233333	0.5	-0.191444
35.241667	0.5	-0.192811
35.250000	0.5	-0.193592
35.258333	0.5	-0.193592
35.266667	0.5	-0.192616
35.275000	0.5	-0.193006
35.283333	0.5	-0.196912
35.291667	0.5	-0.205116
35.300000	0.5	-0.215076
35.308333	0.5	-0.224451
35.316667	0.5	-0.230311
35.325000	0.5	-0.231092
35.333333	0.5	-0.227772
35.341667	0.5	-0.221131
35.350000	0.5	-0.214491
35.358333	0.5	-0.210194
35.366667	0.5	-0.208436
35.375000	0.5	-0.208436
35.383333	0.5	-0.208826
35.391667	0.5	-0.208241
35.400000	0.5	-0.204139
35.408333	0.5	-0.197108
35.416667	0.5	-0.191639
35.425000	0.5	-0.192225
35.433333	0.5	-0.199256
35.441667	0.5	-0.207069
35.450000	0.5	-0.210975
35.458333	0.5	-0.208241
35.466667	0.5	-0.204139
35.475000	0.5	-0.200819
35.483333	0.5	-0.199647
35.491667	0.5	-0.198280
35.500000	0.5	-0.194178
35.508333	0.5	-0.192030
35.516667	0.5	-0.193592
35.525000	0.5	-0.200428
35.533333	0.5	-0.207069
35.541667	0.5	-0.210194
35.550000	0.5	-0.209022
35.558333	0.5	-0.203944
35.566667	0.5	-0.198670
35.575000	0.5	-0.193592
35.583333	0.5	-0.192811
35.591667	0.5	-0.196522
35.600000	0.5	-0.204725
35.608333	0.5	-0.213319
35.616667	0.5	-0.216444
35.625000	0.5	-0.213709
35.633333	0.5	-0.206678
35.641667	0.5	-0.199842
35.650000	0.5	-0.198084
35.658333	0.5	-0.201600
35.666667	0.5	-0.209022
35.675000	0.5	-0.216834
35.683333	0.5	-0.221522
35.691667	0.5	-0.219959
35.700000	0.5	-0.212537
35.708333	0.5	-0.204725
35.716667	0.5	-0.199842
35.725000	0.5	-0.199061
35.733333	0.5	-0.199061
35.741667	0.5	-0.196131
35.750000	0.5	-0.190662
35.758333	0.5	-0.185975
35.766667	0.5	-0.184998
35.775000	0.5	-0.189491
35.783333	0.5	-0.198084
35.791667	0.5	-0.207459
35.800000	0.5	-0.212537
35.808333	0.5	-0.212928
35.816667	0.5	-0.210584
35.825000	0.5	-0.209217
35.833333	0.5	-0.210389
35.841667	0.5	-0.214100
35.850000	0.5	-0.216053
35.858333	0.5	-0.213905
35.866667	0.5	-0.208631
35.875000	0.5	-0.202576
35.883333	0.5	-0.199256
35.891667	0.5	-0.198475
35.900000	0.5	-0.199647
35.908333	0.5	-0.202772
35.916667	0.5	-0.205897
35.925000	0.5	-0.209022
35.933333	0.5	-0.209217
35.941667	0.5	-0.208436
35.950000	0.5	-0.208241
35.958333	0.5	-0.209217
35.966667	0.5	-0.209022
35.975000	0.5	-0.206092
35.983333	0.5	-0.200623
35.991667	0.5	-0.194959
36.000000	0.5	-0.193983
36.008333	0.5	-0.197694
36.016667	0.5	-0.205311
36.025000	0.5	-0.210975
36.033333	0.5	-0.211951
36.041667	0.5	-0.207850
36.050000	0.5	-0.200819
36.058333	0.5	-0.195155
36.066667	0.5	-0.193592
36.075000	0.5	-0.194959
36.083333	0.5	-0.195350
36.091667	0.5	-0.194373
36.100000	0.5	-0.193006
36.108333	0.5	-0.191444
36.116667	0.5	-0.190662
36.125000	0.5	-0.189881
36.133333	0.5	-0.189686
36.141667	0.5	-0.190662
36.150000	0.5	-0.191834
36.158333	0.5	-0.194373
36.166667	0.5	-0.197303
36.175000	0.5	-0.201991
36.183333	0.5	-0.205701
36.191667	0.5	-0.208631
36.200000	0.5	-0.209217
36.208333	0.5	-0.207850
36.216667	0.5	-0.204725
36.225000	0.5	-0.200428
36.233333	0.5	-0.193983
36.241667	0.5	-0.188905
36.250000	0.5	-0.187733
36.258333	0.5	-0.189295
36.266667	0.5	-0.192811
36.275000	0.5	-0.195741
36.283333	0.5	-0.197303
36.291667	0.5	-0.198670
36.300000	0.5	-0.199842
36.308333	0.5	-0.201014
36.316667	0.5	-0.201795
36.325000	0.5	-0.203748
36.333333	0.5	-0.204725
36.341667	0.5	-0.203944
36.350000	0.5	-0.201209
36.358333	0.5	-0.198280
36.366667	0.5	-0.196522
36.375000	0.5	-0.196912
36.383333	0.5	-0.198670
36.391667	0.5	-0.200428
36.400000	0.5	-0.204334
36.408333	0.5	-0.211170
36.416667	0.5	-0.219178
36.425000	0.5	-0.225233
36.433333	0.5	-0.225037
36.441667	0.5	-0.219373
36.450000	0.5	-0.212733
36.458333	0.5	-0.209608
36.466667	0.5	-0.211561
36.475000	0.5	-0.214881
36.483333	0.5	-0.212733
36.491667	0.5	-0.203553
36.500000	0.5	-0.192030
36.508333	0.5	-0.185975
36.516667	0.5	-0.188123
36.525000	0.5	-0.197108
36.533333	0.5	-0.208045
36.541667	0.5	-0.214881
36.550000	0.5	-0.215272
36.558333	0.5	-0.209608
36.566667	0.5	-0.201209
36.575000	0.5	-0.193592
36.583333	0.5	-0.190662
36.591667	0.5	-0.192420
36.600000	0.5	-0.195936
36.608333	0.5	-0.200428
36.616667	0.5	-0.201405
36.625000	0.5	-0.199451
36.633333	0.5	-0.194569
36.641667	0.5	-0.190076
36.650000	0.5	-0.188905
36.658333	0.5	-0.190467
36.666667	0.5	-0.193006
36.675000	0.5	-0.193397
36.683333	0.5	-0.190662
36.691667	0.5	-0.185780
36.700000	0.5	-0.181873
36.708333	0.5	-0.181092
36.716667	0.5	-0.184803
36.725000	0.5	-0.191834
36.733333	0.5	-0.201600
36.741667	0.5	-0.209998
36.750000	0.5	-0.216248
36.758333	0.5	-0.217616
36.766667	0.5	-0.215858
36.775000	0.5	-0.213319
36.783333	0.5	-0.213319
36.791667	0.5	-0.215076
36.800000	0.5	-0.217030
36.808333	0.5	-0.218006
36.816667	0.5	-0.219373
36.825000	0.5	-0.222303
36.833333	0.5	-0.224842
36.841667	0.5	-0.224256
36.850000	0.5	-0.219373
36.858333	0.5	-0.212733
36.866667	0.5	-0.207459
36.875000	0.5	-0.203944
36.883333	0.5	-0.201209
36.891667	0.5	-0.199647
36.900000	0.5	-0.198866
36.908333	0.5	-0.199451
36.916667	0.5	-0.199842
36.925000	0.5	-0.201991
36.933333	0.5	-0.206678
36.941667	0.5	-0.214491
36.950000	0.5	-0.221326
36.958333	0.5	-0.223670
36.966667	0.5	-0.219959
36.975000	0.5	-0.214100
36.983333	0.5	-0.211366
36.991667	0.5	-0.212147
37.000000	0.5	-0.213905
37.008333	0.5	-0.213319
37.016667	0.5	-0.209608
37.025000	0.5	-0.207459
37.033333	0.5	-0.208826
37.041667	0.5	-0.213123
37.050000	0.5	-0.217616
37.058333	0.5	-0.221326
37.066667	0.5	-0.225819
37.075000	0.5	-0.229139
37.083333	0.5	-0.231287
37.091667	0.5	-0.230311
37.100000	0.5	-0.225428
37.108333	0.5	-0.219569
37.116667	0.5	-0.215467
37.125000	0.5	-0.213709
37.133333	0.5	-0.214100
37.141667	0.5	-0.212342
37.150000	0.5	-0.208631
37.158333	0.5	-0.203358
37.166667	0.5	-0.198670
37.175000	0.5	-0.196522
37.183333	0.5	-0.197303
37.191667	0.5	-0.199451
37.200000	0.5	-0.199647
37.208333	0.5	-0.199451
37.216667	0.5	-0.200037
37.225000	0.5	-0.203358
37.233333	0.5	-0.207459
37.241667	0.5	-0.209412
37.250000	0.5	-0.208826
37.258333	0.5	-0.206678
37.266667	0.5	-0.206287
37.275000	0.5	-0.206483
37.283333	0.5	-0.207264
37.291667	0.5	-0.207264
37.300000	0.5	-0.207655
37.308333	0.5	-0.208826
37.316667	0.5	-0.209803
37.325000	0.5	-0.211561
37.333333	0.5	-0.214686
37.341667	0.5	-0.219959
37.350000	0.5	-0.225623
37.358333	0.5	-0.230116
37.366667	0.5	-0.232655
37.375000	0.5	-0.233826
37.383333	0.5	-0.235389
37.391667	0.5	-0.236756
37.400000	0.5	-0.236951
37.408333	0.5	-0.235389
37.416667	0.5	-0.233045
37.425000	0.5	-0.229530
37.433333	0.5	-0.223475
37.441667	0.5	-0.217811
37.450000	0.5	-0.215076
37.458333	0.5	-0.217420
37.466667	0.5	-0.222498
37.475000	0.5	-0.223670
37.483333	0.5	-0.219764
37.491667	0.5	-0.213905
37.500000	0.5	-0.210975
37.508333	0.5	-0.212147
37.516667	0.5	-0.214881
37.525000	0.5	-0.216444
37.533333	0.5	-0.215272
37.541667	0.5	-0.213514
37.550000	0.5	-0.212537
37.558333	0.5	-0.214295
37.566667	0.5	-0.218006
37.575000	0.5	-0.221912
37.583333	0.5	-0.223475
37.591667	0.5	-0.222694
37.600000	0.5	-0.219569
37.608333	0.5	-0.216834
37.616667	0.5	-0.216834
37.625000	0.5	-0.219178
37.633333	0.5	-0.222303
37.641667	0.5	-0.222108
37.650000	0.5	-0.219569
37.658333	0.5	-0.217811
37.666667	0.5	-0.219373
37.675000	0.5	-0.223866
37.683333	0.5	-0.227381
37.691667	0.5	-0.226795
37.700000	0.5	-0.223475
37.708333	0.5	-0.220155
37.716667	0.5	-0.217030
37.725000	0.5	-0.214100
37.733333	0.5	-0.211561
37.741667	0.5	-0.211170
37.750000	0.5	-0.212147
37.758333	0.5	-0.215858
37.766667	0.5	-0.219764
37.775000	0.5	-0.223084
37.783333	0.5	-0.224842
37.791667	0.5	-0.224061
37.800000	0.5	-0.222303
37.808333	0.5	-0.220155
37.816667	0.5	-0.221131
37.825000	0.5	-0.224451
37.833333	0.5	-0.227576
37.841667	0.5	-0.226991
37.850000	0.5	-0.222303
37.858333	0.5	-0.216248
37.866667	0.5	-0.212537
37.875000	0.5	-0.212537
37.883333	0.5	-0.215662
37.891667	0.5	-0.216639
37.900000	0.5	-0.214100
37.908333	0.5	-0.209803
37.916667	0.5	-0.208436
37.925000	0.5	-0.211561
37.933333	0.5	-0.217030
37.941667	0.5	-0.221522
37.950000	0.5	-0.224256
37.958333	0.5	-0.225819
37.966667	0.5	-0.226795
37.975000	0.5	-0.226795
37.983333	0.5	-0.226209
37.991667	0.5	-0.226014
38.000000	0.5	-0.227381
38.008333	0.5	-0.228358
38.016667	0.5	-0.226991
38.025000	0.5	-0.223670
38.033333	0.5	-0.219178
38.041667	0.5	-0.215467
38.050000	0.5	-0.213514
38.058333	0.5	-0.213123
38.066667	0.5	-0.214295
38.075000	0.5	-0.215858
38.083333	0.5	-0.217030
38.091667	0.5	-0.216444
38.100000	0.5	-0.213709
38.108333	0.5	-0.210975
38.116667	0.5	-0.209803
38.125000	0.5	-0.212147
38.133333	0.5	-0.217030
38.141667	0.5	-0.219569
38.150000	0.5	-0.217030
38.158333	0.5	-0.211170
38.166667	0.5	-0.207459
38.175000	0.5	-0.210389
38.183333	0.5	-0.217811
38.191667	0.5	-0.224451
38.200000	0.5	-0.225037
38.208333	0.5	-0.220936
38.216667	0.5	-0.216834
38.225000	0.5	-0.216444
38.233333	0.5	-0.218006
38.241667	0.5	-0.218983
38.250000	0.5	-0.219959
38.258333	0.5	-0.221326
38.266667	0.5	-0.225819
38.275000	0.5	-0.231678
38.283333	0.5	-0.235780
38.291667	0.5	-0.234803
38.300000	0.5	-0.230701
38.308333	0.5	-0.225037
38.316667	0.5	-0.220545
38.325000	0.5	-0.218397
38.333333	0.5	-0.217030
38.341667	0.5	-0.216639
38.350000	0.5	-0.217225
38.358333	0.5	-0.218592
38.366667	0.5	-0.219373
38.375000	0.5	-0.218983
38.383333	0.5	-0.218397
38.391667	0.5	-0.220350
38.400000	0.5	-0.225623
38.408333	0.5	-0.231678
38.416667	0.5	-0.235584
38.425000	0.5	-0.235975
38.433333	0.5	-0.233241
38.441667	0.5	-0.228748
38.450000	0.5	-0.223280
38.458333	0.5	-0.218592
38.466667	0.5	-0.216248
38.475000	0.5	-0.217420
38.483333	0.5	-0.220155
38.491667	0.5	-0.222303
38.500000	0.5	-0.222108
38.508333	0.5	-0.218787
38.516667	0.5	-0.212733
38.525000	0.5	-0.207850
38.533333	0.5	-0.205701
38.541667	0.5	-0.206092
38.550000	0.5	-0.207264
38.558333	0.5	-0.208045
38.566667	0.5	-0.207264
38.575000	0.5	-0.207264
38.583333	0.5	-0.208241
38.591667	0.5	-0.211561
38.600000	0.5	-0.217616
38.608333	0.5	-0.225819
38.616667	0.5	-0.233241
38.625000	0.5	-0.234217
38.633333	0.5	-0.227186
38.641667	0.5	-0.216053
38.650000	0.5	-0.208436
38.658333	0.5	-0.208436
38.666667	0.5	-0.213319
38.675000	0.5	-0.219959
38.683333	0.5	-0.224647
38.691667	0.5	-0.228748
38.700000	0.5	-0.232655
38.708333	0.5	-0.238123
38.716667	0.5	-0.243592
38.725000	0.5	-0.245741
38.733333	0.5	-0.243983
38.741667	0.5	-0.235780
38.750000	0.5	-0.224842
38.758333	0.5	-0.215272
38.766667	0.5	-0.210584
38.775000	0.5	-0.214295
38.783333	0.5	-0.221131
38.791667	0.5	-0.226405
38.800000	0.5	-0.226405
38.808333	0.5	-0.222108
38.816667	0.5	-0.217030
38.825000	0.5	-0.213709
38.833333	0.5	-0.215076
38.841667	0.5	-0.219569
38.850000	0.5	-0.225819
38.858333	0.5	-0.229530
38.866667	0.5	-0.227967
38.875000	0.5	-0.222889
38.883333	0.5	-0.218006
38.891667	0.5	-0.216053
38.900000	0.5	-0.217616
38.908333	0.5	-0.220545
38.916667	0.5	-0.223280
38.925000	0.5	-0.225428
38.933333	0.5	-0.224647
38.941667	0.5	-0.221717
38.950000	0.5	-0.218592
38.958333	0.5	-0.215662
38.966667	0.5	-0.215272
38.975000	0.5	-0.215467
38.983333	0.5	-0.215467
38.991667	0.5	-0.215076
39.000000	0.5	-0.215858
39.008333	0.5	-0.218983
39.016667	0.5	-0.222889
39.025000	0.5	-0.227576
39.033333	0.5	-0.230897
39.041667	0.5	-0.232655
39.050000	0.5	-0.232850
39.058333	0.5	-0.230897
39.066667	0.5	-0.226795
39.075000	0.5	-0.219569
39.083333	0.5	-0.209608
39.091667	0.5	-0.198475
39.100000	0.5	-0.188319
39.108333	0.5	-0.186366
39.116667	0.5	-0.193201
39.125000	0.5	-0.207069
39.133333	0.5	-0.219569
39.141667	0.5	-0.227381
39.150000	0.5	-0.228944
39.158333	0.5	-0.226991
39.166667	0.5	-0.222889
39.175000	0.5	-0.217811
39.183333	0.5	-0.212147
39.191667	0.5	-0.208045
39.200000	0.5	-0.205897
39.208333	0.5	-0.206287
39.216667	0.5	-0.207069
39.225000	0.5	-0.208826
39.233333	0.5	-0.211366
39.241667	0.5	-0.217030
39.250000	0.5	-0.223475
39.258333	0.5	-0.228553
39.266667	0.5	-0.230701
39.275000	0.5	-0.228944
39.283333	0.5	-0.225819
39.291667	0.5	-0.222694
39.300000	0.5	-0.221912
39.308333	0.5	-0.222889
39.316667	0.5	-0.227967
39.325000	0.5	-0.235194
39.333333	0.5	-0.241834
39.341667	0.5	-0.244764
39.350000	0.5	-0.244373
39.358333	0.5	-0.242030
39.366667	0.5	-0.237342
39.375000	0.5	-0.232655
39.383333	0.5	-0.226795
39.391667	0.5	-0.221522
39.400000	0.5	-0.217030
39.408333	0.5	-0.214491
39.416667	0.5	-0.214881
39.425000	0.5	-0.218397
39.433333	0.5	-0.224451
39.441667	0.5	-0.227967
39.450000	0.5	-0.228358
39.458333	0.5	-0.226014
39.466667	0.5	-0.223280
39.475000	0.5	-0.223084
39.483333	0.5	-0.224256
39.491667	0.5	-0.225428
39.500000	0.5	-0.225819
39.508333	0.5	-0.225623
39.516667	0.5	-0.226014
39.525000	0.5	-0.229530
39.533333	0.5	-0.235194
39.541667	0.5	-0.242030
39.550000	0.5	-0.243983
39.558333	0.5	-0.239881
39.566667	0.5	-0.232655
39.575000	0.5	-0.227186
39.583333	0.5	-0.226405
39.591667	0.5	-0.228944
39.600000	0.5	-0.231873
39.608333	0.5	-0.232264
39.616667	0.5	-0.230506
39.625000	0.5	-0.226795
39.633333	0.5	-0.222498
39.641667	0.5	-0.220155
39.650000	0.5	-0.221326
39.658333	0.5	-0.225819
39.666667	0.5	-0.228162
39.675000	0.5	-0.225623
39.683333	0.5	-0.217420
39.691667	0.5	-0.208631
39.700000	0.5	-0.204334
39.708333	0.5	-0.205701
39.716667	0.5	-0.211170
39.725000	0.5	-0.214881
39.733333	0.5	-0.216639
39.741667	0.5	-0.216639
39.750000	0.5	-0.216639
39.758333	0.5	-0.215858
39.766667	0.5	-0.214295
39.775000	0.5	-0.211756
39.783333	0.5	-0.209022
39.791667	0.5	-0.206483
39.800000	0.5	-0.204920
39.808333	0.5	-0.204334
39.816667	0.5	-0.204334
39.825000	0.5	-0.205311
39.833333	0.5	-0.207850
39.841667	0.5	-0.210389
39.850000	0.5	-0.212147
39.858333	0.5	-0.211366
39.866667	0.5	-0.209412
39.875000	0.5	-0.210389
39.883333	0.5	-0.215272
39.891667	0.5	-0.222498
39.900000	0.5	-0.226991
39.908333	0.5	-0.227381
39.916667	0.5	-0.226014
39.925000	0.5	-0.225428
39.933333	0.5	-0.227576
39.941667	0.5	-0.228748
39.950000	0.5	-0.227772
39.958333	0.5	-0.225428
39.966667	0.5	-0.224061
39.975000	0.5	-0.226209
39.983333	0.5	-0.230701
39.991667	0.5	-0.235389
40.000000	0.5	-0.237537
40.008333	0.5	-0.235584
40.016667	0.5	-0.230506
40.025000	0.5	-0.225037
40.033333	0.5	-0.223084
40.041667	0.5	-0.226991
40.050000	0.5	-0.233436
40.058333	0.5	-0.239686
40.066667	0.5	-0.242030
40.075000	0.5	-0.241444
40.083333	0.5	-0.240076
40.091667	0.5	-0.238905
40.100000	0.5	-0.240858
40.108333	0.5	-0.242811
40.116667	0.5	-0.244178
40.125000	0.5	-0.243006
40.133333	0.5	-0.238709
40.141667	0.5	-0.233826
40.150000	0.5	-0.231678
40.158333	0.5	-0.232850
40.166667	0.5	-0.234022
40.175000	0.5	-0.232850
40.183333	0.5	-0.228944
40.191667	0.5	-0.225428
40.200000	0.5	-0.224256
40.208333	0.5	-0.226209
40.216667	0.5	-0.229139
40.225000	0.5	-0.229725
40.233333	0.5	-0.227772
40.241667	0.5	-0.225233
40.250000	0.5	-0.224647
40.258333	0.5	-0.226795
40.266667	0.5	-0.228162
40.275000	0.5	-0.225037
40.283333	0.5	-0.219178
40.291667	0.5	-0.215272
40.300000	0.5	-0.216248
40.308333	0.5	-0.222108
40.316667	0.5	-0.226991
40.325000	0.5	-0.227381
40.333333	0.5	-0.224061
40.341667	0.5	-0.221326
40.350000	0.5	-0.222108
40.358333	0.5	-0.224842
40.366667	0.5	-0.226600
40.375000	0.5	-0.226405
40.383333	0.5	-0.225819
40.391667	0.5	-0.225428
40.400000	0.5	-0.224647
40.408333	0.5	-0.221717
40.416667	0.5	-0.217420
40.425000	0.5	-0.215272
40.433333	0.5	-0.216834
40.441667	0.5	-0.220350
40.450000	0.5	-0.220936
40.458333	0.5	-0.218006
40.466667	0.5	-0.214881
40.475000	0.5	-0.213905
40.483333	0.5	-0.216248
40.491667	0.5	-0.218787
40.500000	0.5	-0.219569
40.508333	0.5	-0.218201
40.516667	0.5	-0.217420
40.525000	0.5	-0.219959
40.533333	0.5	-0.225233
40.541667	0.5	-0.231483
40.550000	0.5	-0.235194
40.558333	0.5	-0.235194
40.566667	0.5	-0.231873
40.575000	0.5	-0.228553
40.583333	0.5	-0.226405
40.591667	0.5	-0.224451
40.600000	0.5	-0.223475
40.608333	0.5	-0.222889
40.616667	0.5	-0.224061
40.625000	0.5	-0.224451
40.633333	0.5	-0.223084
40.641667	0.5	-0.219569
40.650000	0.5	-0.215662
40.658333	0.5	-0.213709
40.666667	0.5	-0.214491
40.675000	0.5	-0.215662
40.683333	0.5	-0.214881
40.691667	0.5	-0.212342
40.700000	0.5	-0.209217
40.708333	0.5	-0.207655
40.716667	0.5	-0.207850
40.725000	0.5	-0.208631
40.733333	0.5	-0.209217
40.741667	0.5	-0.210975
40.750000	0.5	-0.214881
40.758333	0.5	-0.220350
40.766667	0.5	-0.226991
40.775000	0.5	-0.233631
40.783333	0.5	-0.237928
40.791667	0.5	-0.236951
40.800000	0.5	-0.229920
40.808333	0.5	-0.219178
40.816667	0.5	-0.210584
40.825000	0.5	-0.209412
40.833333	0.5	-0.217616
40.841667	0.5	-0.230506
40.850000	0.5	-0.241053
40.858333	0.5	-0.244373
40.866667	0.5	-0.242616
40.875000	0.5	-0.240272
40.883333	0.5	-0.240076
40.891667	0.5	-0.240467
40.900000	0.5	-0.238319
40.908333	0.5	-0.234217
40.916667	0.5	-0.231092
40.925000	0.5	-0.229530
40.933333	0.5	-0.229334
40.941667	0.5	-0.229725
40.950000	0.5	-0.228944
40.958333	0.5	-0.227772
40.966667	0.5	-0.226014
40.975000	0.5	-0.222694
40.983333	0.5	-0.217420
40.991667	0.5	-0.212342
41.000000	0.5	-0.210584
41.008333	0.5	-0.211756
41.016667	0.5	-0.215076
41.025000	0.5	-0.218201
41.033333	0.5	-0.220545
41.041667	0.5	-0.221326
41.050000	0.5	-0.222303
41.058333	0.5	-0.224647
41.066667	0.5	-0.227576
41.075000	0.5	-0.229530
41.083333	0.5	-0.228358
41.091667	0.5	-0.223866
41.100000	0.5	-0.220350
41.108333	0.5	-0.221912
41.116667	0.5	-0.228553
41.125000	0.5	-0.233436
41.133333	0.5	-0.232459
41.141667	0.5	-0.224842
41.150000	0.5	-0.215858
41.158333	0.5	-0.211561
41.166667	0.5	-0.212537
41.175000	0.5	-0.215467
41.183333	0.5	-0.217420
41.191667	0.5	-0.216639
41.200000	0.5	-0.214491
41.208333	0.5	-0.213514
41.216667	0.5	-0.216444
41.225000	0.5	-0.223280
41.233333	0.5	-0.230506
41.241667	0.5	-0.233826
41.250000	0.5	-0.230311
41.258333	0.5	-0.222889
41.266667	0.5	-0.215662
41.275000	0.5	-0.212537
41.283333	0.5	-0.213905
41.291667	0.5	-0.216639
41.300000	0.5	-0.219959
41.308333	0.5	-0.223475
41.316667	0.5	-0.226795
41.325000	0.5	-0.227967
41.333333	0.5	-0.226991
41.341667	0.5	-0.223670
41.350000	0.5	-0.218983
41.358333	0.5	-0.215272
41.366667	0.5	-0.215272
41.375000	0.5	-0.218787
41.383333	0.5	-0.224647
41.391667	0.5	-0.230897
41.400000	0.5	-0.234412
41.408333	0.5	-0.234412
41.416667	0.5	-0.231678
41.425000	0.5	-0.228944
41.433333	0.5	-0.230311
41.441667	0.5	-0.235780
41.450000	0.5	-0.243592
41.458333	0.5	-0.246717
41.466667	0.5	-0.243592
41.475000	0.5	-0.234803
41.483333	0.5	-0.226014
41.491667	0.5	-0.220155
41.500000	0.5	-0.218592
41.508333	0.5	-0.220545
41.516667	0.5	-0.222694
41.525000	0.5	-0.223084
41.533333	0.5	-0.220936
41.541667	0.5	-0.218787
41.550000	0.5	-0.218787
41.558333	0.5	-0.221717
41.566667	0.5	-0.225428
41.575000	0.5	-0.226209
41.583333	0.5	-0.223475
41.591667	0.5	-0.219764
41.600000	0.5	-0.218006
41.608333	0.5	-0.219569
41.616667	0.5	-0.222303
41.625000	0.5	-0.224842
41.633333	0.5	-0.225819
41.641667	0.5	-0.224842
41.650000	0.5	-0.221326
41.658333	0.5	-0.219373
41.666667	0.5	-0.220155
41.675000	0.5	-0.224451
41.683333	0.5	-0.230506
41.691667	0.5	-0.235194
41.700000	0.5	-0.237537
41.708333	0.5	-0.238514
41.716667	0.5	-0.241053
41.725000	0.5	-0.244959
41.733333	0.5	-0.250623
41.741667	0.5	-0.255506
41.750000	0.5	-0.256287
41.758333	0.5	-0.250819
41.766667	0.5	-0.241248
41.775000	0.5	-0.231092
41.783333	0.5	-0.225037
41.791667	0.5	-0.223475
41.800000	0.5	-0.227576
41.808333	0.5	-0.234022
41.816667	0.5	-0.240858
41.825000	0.5	-0.243397
41.833333	0.5	-0.239881
41.841667	0.5	-0.230701
41.850000	0.5	-0.222498
41.858333	0.5	-0.217616
41.866667	0.5	-0.218397
41.875000	0.5	-0.224256
41.883333	0.5	-0.232264
41.891667	0.5	-0.239686
41.900000	0.5	-0.244764
41.908333	0.5	-0.243983
41.916667	0.5	-0.235584
41.925000	0.5	-0.222889
41.933333	0.5	-0.210194
41.941667	0.5	-0.204139
41.950000	0.5	-0.208241
41.958333	0.5	-0.221912
41.966667	0.5	-0.239491
41.975000	0.5	-0.253944
41.983333	0.5	-0.260389
41.991667	0.5	-0.259803
42.000000	0.5	-0.255311
42.008333	0.5	-0.249256
42.016667	0.5	-0.242030
42.025000	0.5	-0.232850
42.033333	0.5	-0.224061
42.041667	0.5	-0.216248
42.050000	0.5	-0.211951
42.058333	0.5	-0.210780
42.066667	0.5	-0.212733
42.075000	0.5	-0.216444
42.083333	0.5	-0.219764
42.091667	0.5	-0.221717
42.100000	0.5	-0.223084
42.108333	0.5	-0.225428
42.116667	0.5	-0.229530
42.125000	0.5	-0.233241
42.133333	0.5	-0.234608
42.141667	0.5	-0.232459
42.150000	0.5	-0.227772
42.158333	0.5	-0.223280
42.166667	0.5	-0.221326
42.175000	0.5	-0.222303
42.183333	0.5	-0.222889
42.191667	0.5	-0.222498
42.200000	0.5	-0.221912
42.208333	0.5	-0.225037
42.216667	0.5	-0.232459
42.225000	0.5	-0.241639
42.233333	0.5	-0.245741
42.241667	0.5	-0.242811
42.250000	0.5	-0.234217
42.258333	0.5	-0.226795
42.266667	0.5	-0.221326
42.275000	0.5	-0.217420
42.283333	0.5	-0.216053
42.291667	0.5	-0.217420
42.300000	0.5	-0.221717
42.308333	0.5	-0.223475
42.316667	0.5	-0.219959
42.325000	0.5	-0.214295
42.333333	0.5	-0.214491
42.341667	0.5	-0.222694
42.350000	0.5	-0.232850
42.358333	0.5	-0.236170
42.366667	0.5	-0.231287
42.375000	0.5	-0.225428
42.383333	0.5	-0.224061
42.391667	0.5	-0.227772
42.400000	0.5	-0.232264
42.408333	0.5	-0.235780
42.416667	0.5	-0.238514
42.425000	0.5	-0.241053
42.433333	0.5	-0.239295
42.441667	0.5	-0.234412
42.450000	0.5	-0.226600
42.458333	0.5	-0.218787
42.466667	0.5	-0.213319
42.475000	0.5	-0.211170
42.483333	0.5	-0.212537
42.491667	0.5	-0.216834
42.500000	0.5	-0.220545
42.508333	0.5	-0.221717
42.516667	0.5	-0.220545
42.525000	0.5	-0.218397
42.533333	0.5	-0.217225
42.541667	0.5	-0.217420
42.550000	0.5	-0.218397
42.558333	0.5	-0.220350
42.566667	0.5	-0.222498
42.575000	0.5	-0.225819
42.583333	0.5	-0.229334
42.591667	0.5	-0.232264
42.600000	0.5	-0.233631
42.608333	0.5	-0.233436
42.616667	0.5	-0.232655
42.625000	0.5	-0.232264
42.633333	0.5	-0.235584
42.641667	0.5	-0.241248
42.650000	0.5	-0.244569
42.658333	0.5	-0.243397
42.666667	0.5	-0.237342
42.675000	0.5	-0.231287
42.683333	0.5	-0.226405
42.691667	0.5	-0.223084
42.700000	0.5	-0.222108
42.708333	0.5	-0.225623
42.716667	0.5	-0.230701
42.725000	0.5	-0.235389
42.733333	0.5	-0.235975
42.741667	0.5	-0.231678
42.750000	0.5	-0.226014
42.758333	0.5	-0.221717
42.766667	0.5	-0.221522
42.775000	0.5	-0.224256
42.783333	0.5	-0.226600
42.791667	0.5	-0.224842
42.800000	0.5	-0.219373
42.808333	0.5	-0.213709
42.816667	0.5	-0.212342
42.825000	0.5	-0.215076
42.833333	0.5	-0.220350
42.841667	0.5	-0.224647
42.850000	0.5	-0.227576
42.858333	0.5	-0.227381
42.866667	0.5	-0.225233
42.875000	0.5	-0.221717
42.883333	0.5	-0.220155
42.891667	0.5	-0.221326
42.900000	0.5	-0.223280
42.908333	0.5	-0.221522
42.916667	0.5	-0.215858
42.925000	0.5	-0.210389
42.933333	0.5	-0.210194
42.941667	0.5	-0.216248
42.950000	0.5	-0.223475
42.958333	0.5	-0.227186
42.966667	0.5	-0.226209
42.975000	0.5	-0.223670
42.983333	0.5	-0.222108
42.991667	0.5	-0.223280
43.000000	0.5	-0.226209
43.008333	0.5	-0.230701
43.016667	0.5	-0.235389
43.025000	0.5	-0.239881
43.033333	0.5	-0.242616
43.041667	0.5	-0.242811
43.050000	0.5	-0.238905
43.058333	0.5	-0.230701
43.066667	0.5	-0.220936
43.075000	0.5	-0.213709
43.083333	0.5	-0.215662
43.091667	0.5	-0.226795
43.100000	0.5	-0.241834
43.108333	0.5	-0.254139
43.116667	0.5	-0.259412
43.125000	0.5	-0.258826
43.133333	0.5	-0.251209
43.141667	0.5	-0.240662
43.150000	0.5	-0.230897
43.158333	0.5	-0.226795
43.166667	0.5	-0.228358
43.175000	0.5	-0.232655
43.183333	0.5	-0.236170
43.191667	0.5	-0.239686
43.200000	0.5	-0.244764
43.208333	0.5	-0.251209
43.216667	0.5	-0.255701
43.225000	0.5	-0.254920
43.233333	0.5	-0.246522
43.241667	0.5	-0.234998
43.250000	0.5	-0.225037
43.258333	0.5	-0.220350
43.266667	0.5	-0.221522
43.275000	0.5	-0.226600
43.283333	0.5	-0.232264
43.291667	0.5	-0.237733
43.300000	0.5	-0.242030
43.308333	0.5	-0.243983
43.316667	0.5	-0.243201
43.325000	0.5	-0.239295
43.333333	0.5	-0.236561
43.341667	0.5	-0.235780
43.350000	0.5	-0.239100
43.358333	0.5	-0.243592
43.366667	0.5	-0.247889
43.375000	0.5	-0.250623
43.383333	0.5	-0.252186
43.391667	0.5	-0.251795
43.400000	0.5	-0.249061
43.408333	0.5	-0.245350
43.416667	0.5	-0.240858
43.425000	0.5	-0.237928
43.433333	0.5	-0.240076
43.441667	0.5	-0.244959
43.450000	0.5	-0.250037
43.458333	0.5	-0.250428
43.466667	0.5	-0.245350
43.475000	0.5	-0.237147
43.483333	0.5	-0.232655
43.491667	0.5	-0.233045
43.500000	0.5	-0.234412
43.508333	0.5	-0.234022
43.516667	0.5	-0.230897
43.525000	0.5	-0.229530
43.533333	0.5	-0.233436
43.541667	0.5	-0.241639
43.550000	0.5	-0.248084
43.558333	0.5	-0.249256
43.566667	0.5	-0.246717
43.575000	0.5	-0.242811
43.583333	0.5	-0.240858
43.591667	0.5	-0.238514
43.600000	0.5	-0.236561
43.608333	0.5	-0.234803
43.616667	0.5	-0.235194
43.625000	0.5	-0.238905
43.633333	0.5	-0.243787
43.641667	0.5	-0.246326
43.650000	0.5	-0.244178
43.658333	0.5	-0.237342
43.666667	0.5	-0.230701
43.675000	0.5	-0.228944
43.683333	0.5	-0.231873
43.691667	0.5	-0.238905
43.700000	0.5	-0.245350
43.708333	0.5	-0.248866
43.716667	0.5	-0.250037
43.725000	0.5	-0.251014
43.733333	0.5	-0.253358
43.741667	0.5	-0.254920
43.750000	0.5	-0.254334
43.758333	0.5	-0.249842
43.766667	0.5	-0.244764
43.775000	0.5	-0.243983
43.783333	0.5	-0.249647
43.791667	0.5	-0.255116
43.800000	0.5	-0.256483
43.808333	0.5	-0.252576
43.816667	0.5	-0.247303
43.825000	0.5	-0.243592
43.833333	0.5	-0.239881
43.841667	0.5	-0.235975
43.850000	0.5	-0.232264
43.858333	0.5	-0.231092
43.866667	0.5	-0.233241
43.875000	0.5	-0.237342
43.883333	0.5	-0.241639
43.891667	0.5	-0.242616
43.900000	0.5	-0.242420
43.908333	0.5	-0.241834
43.916667	0.5	-0.239881
43.925000	0.5	-0.236951
43.933333	0.5	-0.232655
43.941667	0.5	-0.228162
43.950000	0.5	-0.225233
43.958333	0.5	-0.225623
43.966667	0.5	-0.230506
43.975000	0.5	-0.238905
43.983333	0.5	-0.247108
43.991667	0.5	-0.250623
44.000000	0.5	-0.250233
44.008333	0.5	-0.247889
44.016667	0.5	-0.247108
44.025000	0.5	-0.247498
44.033333	0.5	-0.248084
44.041667	0.5	-0.245741
44.050000	0.5	-0.243201
44.058333	0.5	-0.243201
44.066667	0.5	-0.247694
44.075000	0.5	-0.253944
44.083333	0.5	-0.257850
44.091667	0.5	-0.256287
44.100000	0.5	-0.251014
44.108333	0.5	-0.246326
44.116667	0.5	-0.244373
44.125000	0.5	-0.244764
44.133333	0.5	-0.245155
44.141667	0.5	-0.243592
44.150000	0.5	-0.241444
44.158333	0.5	-0.241639
44.166667	0.5	-0.243983
44.175000	0.5	-0.245155
44.183333	0.5	-0.241248
44.191667	0.5	-0.233631
44.200000	0.5	-0.226795
44.208333	0.5	-0.225037
44.216667	0.5	-0.229530
44.225000	0.5	-0.239100
44.233333	0.5	-0.248866
44.241667	0.5	-0.252967
44.250000	0.5	-0.249061
44.258333	0.5	-0.238709
44.266667	0.5	-0.227967
44.275000	0.5	-0.221717
44.283333	0.5	-0.221131
44.291667	0.5	-0.224647
44.300000	0.5	-0.228748
44.308333	0.5	-0.232655
44.316667	0.5	-0.237147
44.325000	0.5	-0.242030
44.333333	0.5	-0.244764
44.341667	0.5	-0.245936
44.350000	0.5	-0.246326
44.358333	0.5	-0.245741
44.366667	0.5	-0.242616
44.375000	0.5	-0.236366
44.383333	0.5	-0.231092
44.391667	0.5	-0.232459
44.400000	0.5	-0.242811
44.408333	0.5	-0.257264
44.416667	0.5	-0.267811
44.425000	0.5	-0.269959
44.433333	0.5	-0.264686
44.441667	0.5	-0.257069
44.450000	0.5	-0.252381
44.458333	0.5	-0.252381
44.466667	0.5	-0.255116
44.475000	0.5	-0.256678
44.483333	0.5	-0.254139
44.491667	0.5	-0.248084
44.500000	0.5	-0.241248
44.508333	0.5	-0.236366
44.516667	0.5	-0.235389
44.525000	0.5	-0.234412
44.533333	0.5	-0.231678
44.541667	0.5	-0.227772
44.550000	0.5	-0.222889
44.558333	0.5	-0.219569
44.566667	0.5	-0.218201
44.575000	0.5	-0.220545
44.583333	0.5	-0.225623
44.591667	0.5	-0.233826
44.600000	0.5	-0.242420
44.608333	0.5	-0.247889
44.616667	0.5	-0.248866
44.625000	0.5	-0.245545
44.633333	0.5	-0.241639
44.641667	0.5	-0.237537
44.650000	0.5	-0.236561
44.658333	0.5	-0.236170
44.666667	0.5	-0.237147
44.675000	0.5	-0.239295
44.683333	0.5	-0.241248
44.691667	0.5	-0.241444
44.700000	0.5	-0.240467
44.708333	0.5	-0.240467
44.716667	0.5	-0.241834
44.725000	0.5	-0.242420
44.733333	0.5	-0.240076
44.741667	0.5	-0.234608
44.750000	0.5	-0.229334
44.758333	0.5	-0.224842
44.766667	0.5	-0.224061
44.775000	0.5	-0.227772
44.783333	0.5	-0.234217
44.791667	0.5	-0.240858
44.800000	0.5	-0.243201
44.808333	0.5	-0.241053
44.816667	0.5	-0.235584
44.825000	0.5	-0.230506
44.833333	0.5	-0.226209
44.841667	0.5	-0.223084
44.850000	0.5	-0.222694
44.858333	0.5	-0.226795
44.866667	0.5	-0.234412
44.875000	0.5	-0.243983
44.883333	0.5	-0.250233
44.891667	0.5	-0.252186
44.900000	0.5	-0.249256
44.908333	0.5	-0.242225
44.916667	0.5	-0.235584
44.925000	0.5	-0.233045
44.933333	0.5	-0.234998
44.941667	0.5	-0.237147
44.950000	0.5	-0.235389
44.958333	0.5	-0.229530
44.966667	0.5	-0.224647
44.975000	0.5	-0.225623
44.983333	0.5	-0.231678
44.991667	0.5	-0.239686
45.000000	0.5	-0.246131
45.008333	0.5	-0.248084
45.016667	0.5	-0.247108
45.025000	0.5	-0.243006
45.033333	0.5	-0.236756
45.041667	0.5	-0.234412
45.050000	0.5	-0.237147
45.058333	0.5	-0.244373
45.066667	0.5	-0.249451
45.075000	0.5	-0.248670
45.083333	0.5	-0.243006
45.091667	0.5	-0.234803
45.100000	0.5	-0.230116
45.108333	0.5	-0.227772
45.116667	0.5	-0.227772
45.125000	0.5	-0.227772
45.133333	0.5	-0.228748
45.141667	0.5	-0.228358
45.150000	0.5	-0.226600
45.158333	0.5	-0.223280
45.166667	0.5	-0.219764
45.175000	0.5	-0.218983
45.183333	0.5	-0.221326
45.191667	0.5	-0.226405
45.200000	0.5	-0.233045
45.208333	0.5	-0.241053
45.216667	0.5	-0.248670
45.225000	0.5	-0.253553
45.233333	0.5	-0.254334
45.241667	0.5	-0.250233
45.250000	0.5	-0.243592
45.258333	0.5	-0.236561
45.266667	0.5	-0.233436
45.275000	0.5	-0.232069
45.283333	0.5	-0.231483
45.291667	0.5	-0.228748
45.300000	0.5	-0.225233
45.308333	0.5	-0.223866
45.316667	0.5	-0.225819
45.325000	0.5	-0.231287
45.333333	0.5	-0.236170
45.341667	0.5	-0.238319
45.350000	0.5	-0.237147
45.358333	0.5	-0.235584
45.366667	0.5	-0.234803
45.375000	0.5	-0.234998
45.383333	0.5	-0.235584
45.391667	0.5	-0.233826
45.400000	0.5	-0.229530
45.408333	0.5	-0.223280
45.416667	0.5	-0.218006
45.425000	0.5	-0.215076
45.433333	0.5	-0.215272
45.441667	0.5	-0.218983
45.450000	0.5	-0.225428
45.458333	0.5	-0.233631
45.466667	0.5	-0.241248
45.475000	0.5	-0.243983
45.483333	0.5	-0.240467
45.491667	0.5	-0.234998
45.500000	0.5	-0.233631
45.508333	0.5	-0.237733
45.516667	0.5	-0.244373
45.525000	0.5	-0.247108
45.533333	0.5	-0.243201
45.541667	0.5	-0.235975
45.550000	0.5	-0.233631
45.558333	0.5	-0.236951
45.566667	0.5	-0.244178
45.575000	0.5	-0.247498
45.583333	0.5	-0.245155
45.591667	0.5	-0.239881
45.600000	0.5	-0.235389
45.608333	0.5	-0.234412
45.616667	0.5	-0.232459
45.625000	0.5	-0.226991
45.633333	0.5	-0.218006
45.641667	0.5	-0.209803
45.650000	0.5	-0.208045
45.658333	0.5	-0.213319
45.666667	0.5	-0.224842
45.675000	0.5	-0.238123
45.683333	0.5	-0.249647
45.691667	0.5	-0.255506
45.700000	0.5	-0.256092
45.708333	0.5	-0.254334
45.716667	0.5	-0.251600
45.725000	0.5	-0.249842
45.733333	0.5	-0.248475
45.741667	0.5	-0.247498
45.750000	0.5	-0.247498
45.758333	0.5	-0.245545
45.766667	0.5	-0.240467
45.775000	0.5	-0.233241
45.783333	0.5	-0.228553
45.791667	0.5	-0.227772
45.800000	0.5	-0.228358
45.808333	0.5	-0.227967
45.816667	0.5	-0.224647
45.825000	0.5	-0.222303
45.833333	0.5	-0.222498
45.841667	0.5	-0.225623
45.850000	0.5	-0.229334
45.858333	0.5	-0.231092
45.866667	0.5	-0.230897
45.875000	0.5	-0.228944
45.883333	0.5	-0.225623
45.891667	0.5	-0.222694
45.900000	0.5	-0.221912
45.908333	0.5	-0.223280
45.916667	0.5	-0.226209
45.925000	0.5	-0.230116
45.933333	0.5	-0.233631
45.941667	0.5	-0.236756
45.950000	0.5	-0.237537
45.958333	0.5	-0.235389
45.966667	0.5	-0.230311
45.975000	0.5	-0.226405
45.983333	0.5	-0.225623
45.991667	0.5	-0.228944
46.000000	0.5	-0.236756
46.008333	0.5	-0.247303
46.016667	0.5	-0.257264
46.025000	0.5	-0.261756
46.033333	0.5	-0.259022
46.041667	0.5	-0.251209
46.050000	0.5	-0.243592
46.058333	0.5	-0.238319
46.066667	0.5	-0.236561
46.075000	0.5	-0.236561
46.083333	0.5	-0.237147
46.091667	0.5	-0.237537
46.100000	0.5	-0.237342
46.108333	0.5	-0.236366
46.116667	0.5	-0.234998
46.125000	0.5	-0.234998
46.133333	0.5	-0.237342
46.141667	0.5	-0.240662
46.150000	0.5	-0.241834
46.158333	0.5	-0.238905
46.166667	0.5	-0.232850
46.175000	0.5	-0.228162
46.183333	0.5	-0.227186
46.191667	0.5	-0.230897
46.200000	0.5	-0.238123
46.208333	0.5	-0.244764
46.216667	0.5	-0.247303
46.225000	0.5	-0.246131
46.233333	0.5	-0.244764
46.241667	0.5	-0.244373
46.250000	0.5	-0.243787
46.258333	0.5	-0.241248
46.266667	0.5	-0.235194
46.275000	0.5	-0.228358
46.283333	0.5	-0.221912
46.291667	0.5	-0.217616
46.300000	0.5	-0.215272
46.308333	0.5	-0.215662
46.316667	0.5	-0.219959
46.325000	0.5	-0.226600
46.333333	0.5	-0.234022
46.341667	0.5	-0.239686
46.350000	0.5	-0.243397
46.358333	0.5	-0.245936
46.366667	0.5	-0.249061
46.375000	0.5	-0.251795
46.383333	0.5	-0.249842
46.391667	0.5	-0.242225
46.400000	0.5	-0.230116
46.408333	0.5	-0.220936
46.416667	0.5	-0.218983
46.425000	0.5	-0.223670
46.433333	0.5	-0.229530
46.441667	0.5	-0.230311
46.450000	0.5	-0.227772
46.458333	0.5	-0.226014
46.466667	0.5	-0.229725
46.475000	0.5	-0.236951
46.483333	0.5	-0.245350
46.491667	0.5	-0.251209
46.500000	0.5	-0.255311
46.508333	0.5	-0.255897
46.516667	0.5	-0.251795
46.525000	0.5	-0.243201
46.533333	0.5	-0.233241
46.541667	0.5	-0.226991
46.550000	0.5	-0.225623
46.558333	0.5	-0.229530
46.566667	0.5	-0.235389
46.575000	0.5	-0.242420
46.583333	0.5	-0.245741
46.591667	0.5	-0.244959
46.600000	0.5	-0.242225
46.608333	0.5	-0.239295
46.616667	0.5	-0.241053
46.625000	0.5	-0.243983
46.633333	0.5	-0.245741
46.641667	0.5	-0.243397
46.650000	0.5	-0.234608
46.658333	0.5	-0.226600
46.666667	0.5	-0.221717
46.675000	0.5	-0.222108
46.683333	0.5	-0.224842
46.691667	0.5	-0.226405
46.700000	0.5	-0.224061
46.708333	0.5	-0.220350
46.716667	0.5	-0.218983
46.725000	0.5	-0.220936
46.733333	0.5	-0.226795
46.741667	0.5	-0.233631
46.750000	0.5	-0.239881
46.758333	0.5	-0.243006
46.766667	0.5	-0.241834
46.775000	0.5	-0.236366
46.783333	0.5	-0.229920
46.791667	0.5	-0.223084
46.800000	0.5	-0.218983
46.808333	0.5	-0.217420
46.816667	0.5	-0.218787
46.825000	0.5	-0.221326
46.833333	0.5	-0.224451
46.841667	0.5	-0.227576
46.850000	0.5	-0.229334
46.858333	0.5	-0.231483
46.866667	0.5	-0.234608
46.875000	0.5	-0.237928
46.883333	0.5	-0.239295
46.891667	0.5	-0.237342
46.900000	0.5	-0.235584
46.908333	0.5	-0.236756
46.916667	0.5	-0.242616
46.925000	0.5	-0.248670
46.933333	0.5	-0.252772
46.941667	0.5	-0.252576
46.950000	0.5	-0.248084
46.958333	0.5	-0.240858
46.966667	0.5	-0.234412
46.975000	0.5	-0.231873
46.983333	0.5	-0.233241
46.991667	0.5	-0.237928
47.000000	0.5	-0.244959
47.008333	0.5	-0.250623
47.016667	0.5	-0.254139
47.025000	0.5	-0.253553
47.033333	0.5	-0.249061
47.041667	0.5	-0.244178
47.050000	0.5	-0.242225
47.058333	0.5	-0.242420
47.066667	0.5	-0.241053
47.075000	0.5	-0.233826
47.083333	0.5	-0.225428
47.091667	0.5	-0.219764
47.100000	0.5	-0.221131
47.108333	0.5	-0.227576
47.116667	0.5	-0.234412
47.125000	0.5	-0.239100
47.133333	0.5	-0.240467
47.141667	0.5	-0.239100
47.150000	0.5	-0.236561
47.158333	0.5	-0.234608
47.166667	0.5	-0.233631
47.175000	0.5	-0.236561
47.183333	0.5	-0.243201
47.191667	0.5	-0.251990
47.200000	0.5	-0.259022
47.208333	0.5	-0.261366
47.216667	0.5	-0.258241
47.225000	0.5	-0.252576
47.233333	0.5	-0.247694
47.241667	0.5	-0.245155
47.250000	0.5	-0.244373
47.258333	0.5	-0.244373
47.266667	0.5	-0.244959
47.275000	0.5	-0.244959
47.283333	0.5	-0.242030
47.291667	0.5	-0.235780
47.300000	0.5	-0.230311
47.308333	0.5	-0.229530
47.316667	0.5	-0.234998
47.325000	0.5	-0.245350
47.333333	0.5	-0.253162
47.341667	0.5	-0.256287
47.350000	0.5	-0.254920
47.358333	0.5	-0.252381
47.366667	0.5	-0.250233
47.375000	0.5	-0.248670
47.383333	0.5	-0.246912
47.391667	0.5	-0.244569
47.400000	0.5	-0.242030
47.408333	0.5	-0.236366
47.416667	0.5	-0.230897
47.425000	0.5	-0.226405
47.433333	0.5	-0.226209
47.441667	0.5	-0.228553
47.450000	0.5	-0.231287
47.458333	0.5	-0.230897
47.466667	0.5	-0.227576
47.475000	0.5	-0.223866
47.483333	0.5	-0.225037
47.491667	0.5	-0.232655
47.500000	0.5	-0.245936
47.508333	0.5	-0.256287
47.516667	0.5	-0.258045
47.525000	0.5	-0.251600
47.533333	0.5	-0.241834
47.541667	0.5	-0.237147
47.550000	0.5	-0.240858
47.558333	0.5	-0.245741
47.566667	0.5	-0.244373
47.575000	0.5	-0.235194
47.583333	0.5	-0.223670
47.591667	0.5	-0.214686
47.600000	0.5	-0.211366
47.608333	0.5	-0.212342
47.616667	0.5	-0.216444
47.625000	0.5	-0.222694
47.633333	0.5	-0.231678
47.641667	0.5	-0.241834
47.650000	0.5	-0.249842
47.658333	0.5	-0.254334
47.666667	0.5	-0.255897
47.675000	0.5	-0.255116
47.683333	0.5	-0.253553
47.691667	0.5	-0.251014
47.700000	0.5	-0.248670
47.708333	0.5	-0.246131
47.716667	0.5	-0.242225
47.725000	0.5	-0.236561
47.733333	0.5	-0.231678
47.741667	0.5	-0.228944
47.750000	0.5	-0.229334
47.758333	0.5	-0.232069
47.766667	0.5	-0.234803
47.775000	0.5	-0.236366
47.783333	0.5	-0.237537
47.791667	0.5	-0.238514
47.800000	0.5	-0.238514
47.808333	0.5	-0.236366
47.816667	0.5	-0.232655
47.825000	0.5	-0.230311
47.833333	0.5	-0.231873
47.841667	0.5	-0.239100
47.850000	0.5	-0.248670
47.858333	0.5	-0.255506
47.866667	0.5	-0.258826
47.875000	0.5	-0.257850
47.883333	0.5	-0.255116
47.891667	0.5	-0.251405
47.900000	0.5	-0.246912
47.908333	0.5	-0.240272
47.916667	0.5	-0.233631
47.925000	0.5	-0.230116
47.933333	0.5	-0.232264
47.941667	0.5	-0.238709
47.950000	0.5	-0.245741
47.958333	0.5	-0.248670
47.966667	0.5	-0.245155
47.975000	0.5	-0.237147
47.983333	0.5	-0.230897
47.991667	0.5	-0.231092
48.000000	0.5	-0.238709
48.008333	0.5	-0.248670
48.016667	0.5	-0.254920
48.025000	0.5	-0.254920
48.033333	0.5	-0.248280
48.041667	0.5	-0.238319
48.050000	0.5	-0.230311
48.058333	0.5	-0.228162
48.066667	0.5	-0.230701
48.075000	0.5	-0.235780
48.083333	0.5	-0.241053
48.091667	0.5	-0.241248
48.100000	0.5	-0.237342
48.108333	0.5	-0.232850
48.116667	0.5	-0.229530
48.125000	0.5	-0.228748
48.133333	0.5	-0.228748
48.141667	0.5	-0.229334
48.150000	0.5	-0.231483
48.158333	0.5	-0.237147
48.166667	0.5	-0.246326
48.175000	0.5	-0.252772
48.183333	0.5	-0.253358
48.191667	0.5	-0.248084
48.200000	0.5	-0.240076
48.208333	0.5	-0.234217
48.216667	0.5	-0.232264
48.225000	0.5	-0.232655
48.233333	0.5	-0.232264
48.241667	0.5	-0.229530
48.250000	0.5	-0.225428
48.258333	0.5	-0.223280
48.266667	0.5	-0.225233
48.275000	0.5	-0.230701
48.283333	0.5	-0.236170
48.291667	0.5	-0.237342
48.300000	0.5	-0.235780
48.308333	0.5	-0.233631
48.316667	0.5	-0.234412
48.325000	0.5	-0.237928
48.333333	0.5	-0.242616
48.341667	0.5	-0.245936
48.350000	0.5	-0.247303
48.358333	0.5	-0.246522
48.366667	0.5	-0.243983
48.375000	0.5	-0.241248
48.383333	0.5	-0.237733
48.391667	0.5	-0.238514
48.400000	0.5	-0.241639
48.408333	0.5	-0.244569
48.416667	0.5	-0.247303
48.425000	0.5	-0.249842
48.433333	0.5	-0.252772
48.441667	0.5	-0.254920
48.450000	0.5	-0.253358
48.458333	0.5	-0.247889
48.466667	0.5	-0.240467
48.475000	0.5	-0.233631
48.483333	0.5	-0.229334
48.491667	0.5	-0.227772
48.500000	0.5	-0.229725
48.508333	0.5	-0.235389
48.516667	0.5	-0.244764
48.525000	0.5	-0.252186
48.533333	0.5	-0.254334
48.541667	0.5	-0.250233
48.550000	0.5	-0.242225
48.558333	0.5	-0.232459
48.566667	0.5	-0.227186
48.575000	0.5	-0.226014
48.583333	0.5	-0.228553
48.591667	0.5	-0.232459
48.600000	0.5	-0.236170
48.608333	0.5	-0.241248
48.616667	0.5	-0.244569
48.625000	0.5	-0.245155
48.633333	0.5	-0.242811
48.641667	0.5	-0.238123
48.650000	0.5	-0.234998
48.658333	0.5	-0.236366
48.666667	0.5	-0.241248
48.675000	0.5	-0.244764
48.683333	0.5	-0.245545
48.691667	0.5	-0.244373
48.700000	0.5	-0.243397
48.708333	0.5	-0.244764
48.716667	0.5	-0.247498
48.725000	0.5	-0.249256
48.733333	0.5	-0.248866
48.741667	0.5	-0.246522
48.750000	0.5	-0.243983
48.758333	0.5	-0.242616
48.766667	0.5	-0.240076
48.775000	0.5	-0.234803
48.783333	0.5	-0.226795
48.791667	0.5	-0.221522
48.800000	0.5	-0.223670
48.808333	0.5	-0.234217
48.816667	0.5	-0.247694
48.825000	0.5	-0.256873
48.833333	0.5	-0.258826
48.841667	0.5	-0.256287
48.850000	0.5	-0.254139
48.858333	0.5	-0.252381
48.866667	0.5	-0.250623
48.875000	0.5	-0.248280
48.883333	0.5	-0.245936
48.891667	0.5	-0.244959
48.900000	0.5	-0.244373
48.908333	0.5	-0.245155
48.916667	0.5	-0.244569
48.925000	0.5	-0.246131
48.933333	0.5	-0.249061
48.941667	0.5	-0.253358
48.950000	0.5	-0.257459
48.958333	0.5	-0.258241
48.966667	0.5	-0.255116
48.975000	0.5	-0.249061
48.983333	0.5	-0.243397
48.991667	0.5	-0.239295
49.000000	0.5	-0.237733
49.008333	0.5	-0.235975
49.016667	0.5	-0.234022
49.025000	0.5	-0.233241
49.033333	0.5	-0.236561
49.041667	0.5	-0.243787
49.050000	0.5	-0.249451
49.058333	0.5	-0.251990
49.066667	0.5	-0.252186
49.075000	0.5	-0.253162
49.083333	0.5	-0.255506
49.091667	0.5	-0.258241
49.100000	0.5	-0.259022
49.108333	0.5	-0.257655
49.116667	0.5	-0.253748
49.125000	0.5	-0.248084
49.133333	0.5	-0.240858
49.141667	0.5	-0.235194
49.150000	0.5	-0.233826
49.158333	0.5	-0.237537
49.166667	0.5	-0.243397
49.175000	0.5	-0.247694
49.183333	0.5	-0.248670
49.191667	0.5	-0.245936
49.200000	0.5	-0.242616
49.208333	0.5	-0.240858
49.216667	0.5	-0.240467
49.225000	0.5	-0.240858
49.233333	0.5	-0.241444
49.241667	0.5	-0.242616
49.250000	0.5	-0.246326
49.258333	0.5	-0.251209
49.266667	0.5	-0.255311
49.275000	0.5	-0.254139
49.283333	0.5	-0.246717
49.291667	0.5	-0.234803
49.300000	0.5	-0.224842
49.308333	0.5	-0.220350
49.316667	0.5	-0.221717
49.325000	0.5	-0.227186
49.333333	0.5	-0.233436
49.341667	0.5	-0.238319
49.350000	0.5	-0.241053
49.358333	0.5	-0.240467
49.366667	0.5	-0.238123
49.375000	0.5	-0.237537
49.383333	0.5	-0.239295
49.391667	0.5	-0.243397
49.400000	0.5	-0.247889
49.408333	0.5	-0.249256
49.416667	0.5	-0.247498
49.425000	0.5	-0.243983
49.433333	0.5	-0.242225
49.441667	0.5	-0.243787
49.450000	0.5	-0.246912
49.458333	0.5	-0.249061
49.466667	0.5	-0.249256
49.475000	0.5	-0.249451
49.483333	0.5	-0.251600
49.491667	0.5	-0.253944
49.500000	0.5	-0.256678
49.508333	0.5	-0.259022
49.516667	0.5	-0.261561
49.525000	0.5	-0.261170
49.533333	0.5	-0.255897
49.541667	0.5	-0.246912
49.550000	0.5	-0.238319
49.558333	0.5	-0.235780
49.566667	0.5	-0.239881
49.575000	0.5	-0.249061
49.583333	0.5	-0.259022
49.591667	0.5	-0.268201
49.600000	0.5	-0.272498
49.608333	0.5	-0.268983
49.616667	0.5	-0.260780
49.625000	0.5	-0.253162
49.633333	0.5	-0.249647
49.641667	0.5	-0.249842
49.650000	0.5	-0.248866
49.658333	0.5	-0.246131
49.666667	0.5	-0.243983
49.675000	0.5	-0.244373
49.683333	0.5	-0.245155
49.691667	0.5	-0.243006
49.700000	0.5	-0.235194
49.708333	0.5	-0.227967
49.716667	0.5	-0.225819
49.725000	0.5	-0.230897
49.733333	0.5	-0.243006
49.741667	0.5	-0.254920
49.750000	0.5	-0.261756
49.758333	0.5	-0.261366
49.766667	0.5	-0.257069
49.775000	0.5	-0.252772
49.783333	0.5	-0.250428
49.791667	0.5	-0.249451
49.800000	0.5	-0.246522
49.808333	0.5	-0.243201
49.816667	0.5	-0.243201
49.825000	0.5	-0.247889
49.833333	0.5	-0.255311
49.841667	0.5	-0.260584
49.850000	0.5	-0.261366
49.858333	0.5	-0.259412
49.866667	0.5	-0.258241
49.875000	0.5	-0.259412
49.883333	0.5	-0.261366
49.891667	0.5	-0.262733
49.900000	0.5	-0.263905
49.908333	0.5	-0.264881
49.916667	0.5	-0.264881
49.925000	0.5	-0.263709
49.933333	0.5	-0.260780
49.941667	0.5	-0.255701
49.950000	0.5	-0.248280
49.958333	0.5	-0.239100
49.966667	0.5	-0.231483
49.975000	0.5	-0.227381
49.983333	0.5	-0.226600
49.991667	0.5	-0.228358
50.000000	0.5	-0.231092
50.008333	0.5	-0.236170
50.016667	0.5	-0.243201
50.025000	0.5	-0.249842
50.033333	0.5	-0.253748
50.041667	0.5	-0.253944
50.050000	0.5	-0.251990
50.058333	0.5	-0.249451
50.066667	0.5	-0.249256
50.075000	0.5	-0.250037
50.083333	0.5	-0.250233
50.091667	0.5	-0.248084
50.100000	0.5	-0.244373
50.108333	0.5	-0.240662
50.116667	0.5	-0.240076
50.125000	0.5	-0.243397
50.133333	0.5	-0.249647
50.141667	0.5	-0.255897
50.150000	0.5	-0.259217
50.158333	0.5	-0.260975
50.166667	0.5	-0.260194
50.175000	0.5	-0.259803
50.183333	0.5	-0.259022
50.191667	0.5	-0.259022
50.200000	0.5	-0.260389
50.208333	0.5	-0.263319
50.216667	0.5	-0.269373
50.225000	0.5	-0.277381
50.233333	0.5	-0.286951
50.241667	0.5	-0.292030
50.250000	0.5	-0.289686
50.258333	0.5	-0.278748
50.266667	0.5	-0.263905
50.275000	0.5	-0.250623
50.283333	0.5	-0.240467
50.291667	0.5	-0.231873
50.300000	0.5	-0.225819
50.308333	0.5	-0.222889
50.316667	0.5	-0.226405
50.325000	0.5	-0.234998
50.333333	0.5	-0.246326
50.341667	0.5	-0.253944
50.350000	0.5	-0.257655
50.358333	0.5	-0.256678
50.366667	0.5	-0.252186
50.375000	0.5	-0.246912
50.383333	0.5	-0.241444
50.391667	0.5	-0.236561
50.400000	0.5	-0.233826
50.408333	0.5	-0.233826
50.416667	0.5	-0.236561
50.425000	0.5	-0.242420
50.433333	0.5	-0.247498
50.441667	0.5	-0.252186
50.450000	0.5	-0.253944
50.458333	0.5	-0.253748
50.466667	0.5	-0.251990
50.475000	0.5	-0.249061
50.483333	0.5	-0.246912
50.491667	0.5	-0.244764
50.500000	0.5	-0.242616
50.508333	0.5	-0.241053
50.516667	0.5	-0.239295
50.525000	0.5	-0.238514
50.533333	0.5	-0.237342
50.541667	0.5	-0.233631
50.550000	0.5	-0.227967
50.558333	0.5	-0.224256
50.566667	0.5	-0.224451
50.575000	0.5	-0.227772
50.583333	0.5	-0.232655
50.591667	0.5	-0.236170
50.600000	0.5	-0.239100
50.608333	0.5	-0.242811
50.616667	0.5	-0.246522
50.625000	0.5	-0.249647
50.633333	0.5	-0.248670
50.641667	0.5	-0.244178
50.650000	0.5	-0.237928
50.658333	0.5	-0.235584
50.666667	0.5	-0.237928
50.675000	0.5	-0.244178
50.683333	0.5	-0.249451
50.691667	0.5	-0.253748
50.700000	0.5	-0.254920
50.708333	0.5	-0.252576
50.716667	0.5	-0.248084
50.725000	0.5	-0.242616
50.733333	0.5	-0.238905
50.741667	0.5	-0.240272
50.750000	0.5	-0.243201
50.758333	0.5	-0.245545
50.766667	0.5	-0.245155
50.775000	0.5	-0.242616
50.783333	0.5	-0.241444
50.791667	0.5	-0.242225
50.800000	0.5	-0.244373
50.808333	0.5	-0.243592
50.816667	0.5	-0.239295
50.825000	0.5	-0.236756
50.833333	0.5	-0.237928
50.841667	0.5	-0.244569
50.850000	0.5	-0.250037
50.858333	0.5	-0.251990
50.866667	0.5	-0.250623
50.875000	0.5	-0.249256
50.883333	0.5	-0.251990
50.891667	0.5	-0.259022
50.900000	0.5	-0.266639
50.908333	0.5	-0.269373
50.916667	0.5	-0.265858
50.925000	0.5	-0.260194
50.933333	0.5	-0.258241
50.941667	0.5	-0.259217
50.950000	0.5	-0.260194
50.958333	0.5	-0.257069
50.966667	0.5	-0.250623
50.975000	0.5	-0.243006
50.983333	0.5	-0.235389
50.991667	0.5	-0.230701
51.000000	0.5	-0.227772
51.008333	0.5	-0.227967
51.016667	0.5	-0.231483
51.025000	0.5	-0.237147
51.033333	0.5	-0.243201
51.041667	0.5	-0.245936
51.050000	0.5	-0.246326
51.058333	0.5	-0.246522
51.066667	0.5	-0.247303
51.075000	0.5	-0.247694
51.083333	0.5	-0.245350
51.091667	0.5	-0.241248
51.100000	0.5	-0.236756
51.108333	0.5	-0.235975
51.116667	0.5	-0.237733
51.125000	0.5	-0.241639
51.133333	0.5	-0.245936
51.141667	0.5	-0.252772
51.150000	0.5	-0.260389
51.158333	0.5	-0.263514
51.166667	0.5	-0.259022
51.175000	0.5	-0.248866
51.183333	0.5	-0.238123
51.191667	0.5	-0.232850
51.200000	0.5	-0.233436
51.208333	0.5	-0.236561
51.216667	0.5	-0.237928
51.225000	0.5	-0.236366
51.233333	0.5	-0.234803
51.241667	0.5	-0.235780
51.250000	0.5	-0.240076
51.258333	0.5	-0.246326
51.266667	0.5	-0.251014
51.275000	0.5	-0.254530
51.283333	0.5	-0.257264
51.291667	0.5	-0.259412
51.300000	0.5	-0.259998
51.308333	0.5	-0.258241
51.316667	0.5	-0.255897
51.325000	0.5	-0.253553
51.333333	0.5	-0.251209
51.341667	0.5	-0.247303
51.350000	0.5	-0.242420
51.358333	0.5	-0.238905
51.366667	0.5	-0.242030
51.375000	0.5	-0.247303
51.383333	0.5	-0.250037
51.391667	0.5	-0.248670
51.400000	0.5	-0.245155
51.408333	0.5	-0.244373
51.416667	0.5	-0.248084
51.425000	0.5	-0.253748
51.433333	0.5	-0.258826
51.441667	0.5	-0.261561
51.450000	0.5	-0.261561
51.458333	0.5	-0.260194
51.466667	0.5	-0.257655
51.475000	0.5	-0.256287
51.483333	0.5	-0.254920
51.491667	0.5	-0.252576
51.500000	0.5	-0.249451
51.508333	0.5	-0.247303
51.516667	0.5	-0.248475
51.525000	0.5	-0.253358
51.533333	0.5	-0.259217
51.541667	0.5	-0.262342
51.550000	0.5	-0.261561
51.558333	0.5	-0.259412
51.566667	0.5	-0.258045
51.575000	0.5	-0.258631
51.583333	0.5	-0.259803
51.591667	0.5	-0.260975
51.600000	0.5	-0.259803
51.608333	0.5	-0.256678
51.616667	0.5	-0.252186
51.625000	0.5	-0.247498
51.633333	0.5	-0.243397
51.641667	0.5	-0.240076
51.650000	0.5	-0.239295
51.658333	0.5	-0.243983
51.666667	0.5	-0.252967
51.675000	0.5	-0.263709
51.683333	0.5	-0.270155
51.691667	0.5	-0.268201
51.700000	0.5	-0.259022
51.708333	0.5	-0.246912
51.716667	0.5	-0.236951
51.725000	0.5	-0.234608
51.733333	0.5	-0.237733
51.741667	0.5	-0.243006
51.750000	0.5	-0.244959
51.758333	0.5	-0.243397
51.766667	0.5	-0.239881
51.775000	0.5	-0.237537
51.783333	0.5	-0.240858
51.791667	0.5	-0.246717
51.800000	0.5	-0.252967
51.808333	0.5	-0.257459
51.816667	0.5	-0.257655
51.825000	0.5	-0.254530
51.833333	0.5	-0.250233
51.841667	0.5	-0.246717
51.850000	0.5	-0.244178
51.858333	0.5	-0.241639
51.866667	0.5	-0.238905
51.875000	0.5	-0.236756
51.883333	0.5	-0.236756
51.891667	0.5	-0.240076
51.900000	0.5	-0.245545
51.908333	0.5	-0.251795
51.916667	0.5	-0.254920
51.925000	0.5	-0.253553
51.933333	0.5	-0.249256
51.941667	0.5	-0.246912
51.950000	0.5	-0.249451
51.958333	0.5	-0.254139
51.966667	0.5	-0.257655
51.975000	0.5	-0.257850
51.983333	0.5	-0.257069
51.991667	0.5	-0.257655
52.000000	0.5	-0.258241
52.008333	0.5	-0.256873
52.016667	0.5	-0.251209
52.025000	0.5	-0.243592
52.033333	0.5	-0.236561
52.041667	0.5	-0.234998
52.050000	0.5	-0.239100
52.058333	0.5	-0.246326
52.066667	0.5	-0.252186
52.075000	0.5	-0.253944
52.083333	0.5	-0.251795
52.091667	0.5	-0.248866
52.100000	0.5	-0.249256
52.108333	0.5	-0.253748
52.116667	0.5	-0.260780
52.125000	0.5	-0.265272
52.133333	0.5	-0.264295
52.141667	0.5	-0.257459
52.150000	0.5	-0.249061
52.158333	0.5	-0.242616
52.166667	0.5	-0.240662
52.175000	0.5	-0.243397
52.183333	0.5	-0.248670
52.191667	0.5	-0.253944
52.200000	0.5	-0.257069
52.208333	0.5	-0.258241
52.216667	0.5	-0.258826
52.225000	0.5	-0.259998
52.233333	0.5	-0.259998
52.241667	0.5	-0.258436
52.250000	0.5	-0.257069
52.258333	0.5	-0.257264
52.266667	0.5	-0.259022
52.275000	0.5	-0.260194
52.283333	0.5	-0.259217
52.291667	0.5	-0.257459
52.300000	0.5	-0.256092
52.308333	0.5	-0.257069
52.316667	0.5	-0.256678
52.325000	0.5	-0.255506
52.333333	0.5	-0.254530
52.341667	0.5	-0.254139
52.350000	0.5	-0.255116
52.358333	0.5	-0.256092
52.366667	0.5	-0.257069
52.375000	0.5	-0.258631
52.383333	0.5	-0.259803
52.391667	0.5	-0.259022
52.400000	0.5	-0.256287
52.408333	0.5	-0.252772
52.416667	0.5	-0.250819
52.425000	0.5	-0.250819
52.433333	0.5	-0.254920
52.441667	0.5	-0.260584
52.450000	0.5	-0.265467
52.458333	0.5	-0.266639
52.466667	0.5	-0.264881
52.475000	0.5	-0.262342
52.483333	0.5	-0.262733
52.491667	0.5	-0.266053
52.500000	0.5	-0.268592
52.508333	0.5	-0.268397
52.516667	0.5	-0.265662
52.525000	0.5	-0.263514
52.533333	0.5	-0.263514
52.541667	0.5	-0.266444
52.550000	0.5	-0.270545
52.558333	0.5	-0.273670
52.566667	0.5	-0.274647
52.575000	0.5	-0.274061
52.583333	0.5	-0.271522
52.591667	0.5	-0.266639
52.600000	0.5	-0.259412
52.608333	0.5	-0.250428
52.616667	0.5	-0.243592
52.625000	0.5	-0.241834
52.633333	0.5	-0.244764
52.641667	0.5	-0.248866
52.650000	0.5	-0.251405
52.658333	0.5	-0.252186
52.666667	0.5	-0.251990
52.675000	0.5	-0.251014
52.683333	0.5	-0.249647
52.691667	0.5	-0.249842
52.700000	0.5	-0.250623
52.708333	0.5	-0.253162
52.716667	0.5	-0.256092
52.725000	0.5	-0.259217
52.733333	0.5	-0.262537
52.741667	0.5	-0.264100
52.750000	0.5	-0.263905
52.758333	0.5	-0.261366
52.766667	0.5	-0.257655
52.775000	0.5	-0.254530
52.783333	0.5	-0.252576
52.791667	0.5	-0.252772
52.800000	0.5	-0.254530
52.808333	0.5	-0.257264
52.816667	0.5	-0.259998
52.825000	0.5	-0.260975
52.833333	0.5	-0.259022
52.841667	0.5	-0.255116
52.850000	0.5	-0.251405
52.858333	0.5	-0.251209
52.866667	0.5	-0.253748
52.875000	0.5	-0.255116
52.883333	0.5	-0.253162
52.891667	0.5	-0.248866
52.900000	0.5	-0.245350
52.908333	0.5	-0.244373
52.916667	0.5	-0.244373
52.925000	0.5	-0.243397
52.933333	0.5	-0.242420
52.941667	0.5	-0.243592
52.950000	0.5	-0.244959
52.958333	0.5	-0.246131
52.966667	0.5	-0.248475
52.975000	0.5	-0.250428
52.983333	0.5	-0.252772
52.991667	0.5	-0.251795
53.000000	0.5	-0.247303
53.008333	0.5	-0.241248
53.016667	0.5	-0.236756
53.025000	0.5	-0.235584
53.033333	0.5	-0.236170
53.041667	0.5	-0.237733
53.050000	0.5	-0.240467
53.058333	0.5	-0.244373
53.066667	0.5	-0.249842
53.075000	0.5	-0.254530
53.083333	0.5	-0.256092
53.091667	0.5	-0.254530
53.100000	0.5	-0.250233
53.108333	0.5	-0.245350
53.116667	0.5	-0.241639
53.125000	0.5	-0.238514
53.133333	0.5	-0.236366
53.141667	0.5	-0.235780
53.150000	0.5	-0.236561
53.158333	0.5	-0.238905
53.166667	0.5	-0.243006
53.175000	0.5	-0.248670
53.183333	0.5	-0.255116
53.191667	0.5	-0.259022
53.200000	0.5	-0.259412
53.208333	0.5	-0.256678
53.216667	0.5	-0.253553
53.225000	0.5	-0.251209
53.233333	0.5	-0.250233
53.241667	0.5	-0.251014
53.250000	0.5	-0.252576
53.258333	0.5	-0.253748
53.266667	0.5	-0.253553
53.275000	0.5	-0.252772
53.283333	0.5	-0.253162
53.291667	0.5	-0.256483
53.300000	0.5	-0.261170
53.308333	0.5	-0.263319
53.316667	0.5	-0.262537
53.325000	0.5	-0.260194
53.333333	0.5	-0.259217
53.341667	0.5	-0.259022
53.350000	0.5	-0.257655
53.358333	0.5	-0.255897
53.366667	0.5	-0.254725
53.375000	0.5	-0.254920
53.383333	0.5	-0.256873
53.391667	0.5	-0.258045
53.400000	0.5	-0.257264
53.408333	0.5	-0.256092
53.416667	0.5	-0.256092
53.425000	0.5	-0.257264
53.433333	0.5	-0.258436
53.441667	0.5	-0.259022
53.450000	0.5	-0.257069
53.458333	0.5	-0.252967
53.466667	0.5	-0.247108
53.475000	0.5	-0.241834
53.483333	0.5	-0.238514
53.491667	0.5	-0.239295
53.500000	0.5	-0.242225
53.508333	0.5	-0.244569
53.516667	0.5	-0.247108
53.525000	0.5	-0.250037
53.533333	0.5	-0.251990
53.541667	0.5	-0.251795
53.550000	0.5	-0.248866
53.558333	0.5	-0.243397
53.566667	0.5	-0.236561
53.575000	0.5	-0.233826
53.583333	0.5	-0.234998
53.591667	0.5	-0.240467
53.600000	0.5	-0.246326
53.608333	0.5	-0.249451
53.616667	0.5	-0.249451
53.625000	0.5	-0.250623
53.633333	0.5	-0.253748
53.641667	0.5	-0.259022
53.650000	0.5	-0.263514
53.658333	0.5	-0.266053
53.666667	0.5	-0.265076
53.675000	0.5	-0.260194
53.683333	0.5	-0.252381
53.691667	0.5	-0.246717
53.700000	0.5	-0.247498
53.708333	0.5	-0.255116
53.716667	0.5	-0.263514
53.725000	0.5	-0.268787
53.733333	0.5	-0.270545
53.741667	0.5	-0.271131
53.750000	0.5	-0.273280
53.758333	0.5	-0.273475
53.766667	0.5	-0.271326
53.775000	0.5	-0.267615
53.783333	0.5	-0.267030
53.791667	0.5	-0.270741
53.800000	0.5	-0.273670
53.808333	0.5	-0.271522
53.816667	0.5	-0.262147
53.825000	0.5	-0.249256
53.833333	0.5	-0.239295
53.841667	0.5	-0.235975
53.850000	0.5	-0.240272
53.858333	0.5	-0.247694
53.866667	0.5	-0.256092
53.875000	0.5	-0.262733
53.883333	0.5	-0.267811
53.891667	0.5	-0.271131
53.900000	0.5	-0.274061
53.908333	0.5	-0.276795
53.916667	0.5	-0.277967
53.925000	0.5	-0.275819
53.933333	0.5	-0.269569
53.941667	0.5	-0.262147
53.950000	0.5	-0.257069
53.958333	0.5	-0.256483
53.966667	0.5	-0.259022
53.975000	0.5	-0.260780
53.983333	0.5	-0.260389
53.991667	0.5	-0.259217
54.000000	0.5	-0.259022
54.008333	0.5	-0.260780
54.016667	0.5	-0.262733
54.025000	0.5	-0.262537
54.033333	0.5	-0.259998
54.041667	0.5	-0.258241
54.050000	0.5	-0.259608
54.058333	0.5	-0.264491
54.066667	0.5	-0.269373
54.075000	0.5	-0.269959
54.083333	0.5	-0.263709
54.091667	0.5	-0.255311
54.100000	0.5	-0.248475
54.108333	0.5	-0.248475
54.116667	0.5	-0.253162
54.125000	0.5	-0.257850
54.133333	0.5	-0.257850
54.141667	0.5	-0.252576
54.150000	0.5	-0.245155
54.158333	0.5	-0.239100
54.166667	0.5	-0.237733
54.175000	0.5	-0.239881
54.183333	0.5	-0.240272
54.191667	0.5	-0.235194
54.200000	0.5	-0.228162
54.208333	0.5	-0.223475
54.216667	0.5	-0.225819
54.225000	0.5	-0.233631
54.233333	0.5	-0.243397
54.241667	0.5	-0.249061
54.250000	0.5	-0.250037
54.258333	0.5	-0.248475
54.266667	0.5	-0.246131
54.275000	0.5	-0.243397
54.283333	0.5	-0.241444
54.291667	0.5	-0.240467
54.300000	0.5	-0.241248
54.308333	0.5	-0.244373
54.316667	0.5	-0.247498
54.325000	0.5	-0.250037
54.333333	0.5	-0.252772
54.341667	0.5	-0.256483
54.350000	0.5	-0.258631
54.358333	0.5	-0.258045
54.366667	0.5	-0.253553
54.375000	0.5	-0.248475
54.383333	0.5	-0.247694
54.391667	0.5	-0.252772
54.400000	0.5	-0.261951
54.408333	0.5	-0.269764
54.416667	0.5	-0.273084
54.425000	0.5	-0.269178
54.433333	0.5	-0.259998
54.441667	0.5	-0.250428
54.450000	0.5	-0.244373
54.458333	0.5	-0.243787
54.466667	0.5	-0.247303
54.475000	0.5	-0.252576
54.483333	0.5	-0.257069
54.491667	0.5	-0.261561
54.500000	0.5	-0.266248
54.508333	0.5	-0.270741
54.516667	0.5	-0.274061
54.525000	0.5	-0.271717
54.533333	0.5	-0.264881
54.541667	0.5	-0.254139
54.550000	0.5	-0.245545
54.558333	0.5	-0.241639
54.566667	0.5	-0.242811
54.575000	0.5	-0.243592
54.583333	0.5	-0.241248
54.591667	0.5	-0.234998
54.600000	0.5	-0.231873
54.608333	0.5	-0.234998
54.616667	0.5	-0.244569
54.625000	0.5	-0.255116
54.633333	0.5	-0.262733
54.641667	0.5	-0.265662
54.650000	0.5	-0.265662
54.658333	0.5	-0.264100
54.666667	0.5	-0.261170
54.675000	0.5	-0.258045
54.683333	0.5	-0.254139
54.691667	0.5	-0.251600
54.700000	0.5	-0.251990
54.708333	0.5	-0.254920
54.716667	0.5	-0.258241
54.725000	0.5	-0.259608
54.733333	0.5	-0.258826
54.741667	0.5	-0.257459
54.750000	0.5	-0.257069
54.758333	0.5	-0.257850
54.766667	0.5	-0.258045
54.775000	0.5	-0.257069
54.783333	0.5	-0.255311
54.791667	0.5	-0.253162
54.800000	0.5	-0.252186
54.808333	0.5	-0.252186
54.816667	0.5	-0.253553
54.825000	0.5	-0.256287
54.833333	0.5	-0.259217
54.841667	0.5	-0.260975
54.850000	0.5	-0.258826
54.858333	0.5	-0.255116
54.866667	0.5	-0.250037
54.875000	0.5	-0.247498
54.883333	0.5	-0.247498
54.891667	0.5	-0.249061
54.900000	0.5	-0.251014
54.908333	0.5	-0.252381
54.916667	0.5	-0.254334
54.925000	0.5	-0.257264
54.933333	0.5	-0.260584
54.941667	0.5	-0.260389
54.950000	0.5	-0.254530
54.958333	0.5	-0.244569
54.966667	0.5	-0.234608
54.975000	0.5	-0.231287
54.983333	0.5	-0.234608
54.991667	0.5	-0.241639
55.000000	0.5	-0.248670
55.008333	0.5	-0.253748
55.016667	0.5	-0.255506
55.025000	0.5	-0.253748
55.033333	0.5	-0.250233
55.041667	0.5	-0.245741
55.050000	0.5	-0.242420
55.058333	0.5	-0.239100
55.066667	0.5	-0.236756
55.075000	0.5	-0.236951
55.083333	0.5	-0.240662
55.091667	0.5	-0.245936
55.100000	0.5	-0.250233
55.108333	0.5	-0.254139
55.116667	0.5	-0.257069
55.125000	0.5	-0.258826
55.133333	0.5	-0.257655
55.141667	0.5	-0.251990
55.150000	0.5	-0.243787
55.158333	0.5	-0.235780
55.166667	0.5	-0.233631
55.175000	0.5	-0.234608
55.183333	0.5	-0.235584
55.191667	0.5	-0.234803
55.200000	0.5	-0.231873
55.208333	0.5	-0.230897
55.216667	0.5	-0.232850
55.225000	0.5	-0.236366
55.233333	0.5	-0.238514
55.241667	0.5	-0.236561
55.250000	0.5	-0.232264
55.258333	0.5	-0.227186
55.266667	0.5	-0.226991
55.275000	0.5	-0.231873
55.283333	0.5	-0.239686
55.291667	0.5	-0.246326
55.300000	0.5	-0.249061
55.308333	0.5	-0.248866
55.316667	0.5	-0.245545
55.325000	0.5	-0.241248
55.333333	0.5	-0.236951
55.341667	0.5	-0.235389
55.350000	0.5	-0.234998
55.358333	0.5	-0.234998
55.366667	0.5	-0.234608
55.375000	0.5	-0.233631
55.383333	0.5	-0.234608
55.391667	0.5	-0.236756
55.400000	0.5	-0.241248
55.408333	0.5	-0.244764
55.416667	0.5	-0.247108
55.425000	0.5	-0.246912
55.433333	0.5	-0.243201
55.441667	0.5	-0.236561
55.450000	0.5	-0.231287
55.458333	0.5	-0.230311
55.466667	0.5	-0.235975
55.475000	0.5	-0.246717
55.483333	0.5	-0.256287
55.491667	0.5	-0.258826
55.500000	0.5	-0.252772
55.508333	0.5	-0.238905
55.516667	0.5	-0.226014
55.525000	0.5	-0.218006
55.533333	0.5	-0.215272
55.541667	0.5	-0.217225
55.550000	0.5	-0.220350
55.558333	0.5	-0.223084
55.566667	0.5	-0.225428
55.575000	0.5	-0.228162
55.583333	0.5	-0.232850
55.591667	0.5	-0.238123
55.600000	0.5	-0.242225
55.608333	0.5	-0.242225
55.616667	0.5	-0.240467
55.625000	0.5	-0.238514
55.633333	0.5	-0.241053
55.641667	0.5	-0.244569
55.650000	0.5	-0.249647
55.658333	0.5	-0.251795
55.666667	0.5	-0.251014
55.675000	0.5	-0.248084
55.683333	0.5	-0.245741
55.691667	0.5	-0.246131
55.700000	0.5	-0.246522
55.708333	0.5	-0.243983
55.716667	0.5	-0.235780
55.725000	0.5	-0.226600
55.733333	0.5	-0.218397
55.741667	0.5	-0.213514
55.750000	0.5	-0.212733
55.758333	0.5	-0.216053
55.766667	0.5	-0.222694
55.775000	0.5	-0.229334
55.783333	0.5	-0.233045
55.791667	0.5	-0.233436
55.800000	0.5	-0.231678
55.808333	0.5	-0.230701
55.816667	0.5	-0.230701
55.825000	0.5	-0.233045
55.833333	0.5	-0.235975
55.841667	0.5	-0.241248
55.850000	0.5	-0.245155
55.858333	0.5	-0.246131
55.866667	0.5	-0.243006
55.875000	0.5	-0.237147
55.883333	0.5	-0.232850
55.891667	0.5	-0.231678
55.900000	0.5	-0.232459
55.908333	0.5	-0.233631
55.916667	0.5	-0.233436
55.925000	0.5	-0.231287
55.933333	0.5	-0.228553
55.941667	0.5	-0.227772
55.950000	0.5	-0.228748
55.958333	0.5	-0.229920
55.966667	0.5	-0.230116
55.975000	0.5	-0.231287
55.983333	0.5	-0.234608
55.991667	0.5	-0.240076
56.000000	0.5	-0.243983
56.008333	0.5	-0.241639
56.016667	0.5	-0.234608
56.025000	0.5	-0.228944
56.033333	0.5	-0.229139
56.041667	0.5	-0.235194
56.050000	0.5	-0.243201
56.058333	0.5	-0.245350
56.066667	0.5	-0.240272
56.075000	0.5	-0.232655
56.083333	0.5	-0.227381
56.091667	0.5	-0.225819
56.100000	0.5	-0.226991
56.108333	0.5	-0.227967
56.116667	0.5	-0.229920
56.125000	0.5	-0.235389
56.133333	0.5	-0.243592
56.141667	0.5	-0.248475
56.150000	0.5	-0.249061
56.158333	0.5	-0.245350
56.166667	0.5	-0.239295
56.175000	0.5	-0.232850
56.183333	0.5	-0.228748
56.191667	0.5	-0.224451
56.200000	0.5	-0.220936
56.208333	0.5	-0.218787
56.216667	0.5	-0.216639
56.225000	0.5	-0.215076
56.233333	0.5	-0.213319
56.241667	0.5	-0.213514
56.250000	0.5	-0.215662
56.258333	0.5	-0.219959
56.266667	0.5	-0.224842
56.275000	0.5	-0.230506
56.283333	0.5	-0.237928
56.291667	0.5	-0.246522
56.300000	0.5	-0.252381
56.308333	0.5	-0.252576
56.316667	0.5	-0.247889
56.325000	0.5	-0.241248
56.333333	0.5	-0.235975
56.341667	0.5	-0.234998
56.350000	0.5	-0.236561
56.358333	0.5	-0.237733
56.366667	0.5	-0.237342
56.375000	0.5	-0.236170
56.383333	0.5	-0.235780
56.391667	0.5	-0.237733
56.400000	0.5	-0.242030
56.408333	0.5	-0.244373
56.416667	0.5	-0.242811
56.425000	0.5	-0.236756
56.433333	0.5	-0.228944
56.441667	0.5	-0.222108
56.450000	0.5	-0.218397
56.458333	0.5	-0.219764
56.466667	0.5	-0.225623
56.475000	0.5	-0.232655
56.483333	0.5	-0.240076
56.491667	0.5	-0.246131
56.500000	0.5	-0.249451
56.508333	0.5	-0.250233
56.516667	0.5	-0.248670
56.525000	0.5	-0.244764
56.533333	0.5	-0.241444
56.541667	0.5	-0.236951
56.550000	0.5	-0.234412
56.558333	0.5	-0.232655
56.566667	0.5	-0.232264
56.575000	0.5	-0.234022
56.583333	0.5	-0.235584
56.591667	0.5	-0.234022
56.600000	0.5	-0.232459
56.608333	0.5	-0.231287
56.616667	0.5	-0.231483
56.625000	0.5	-0.232069
56.633333	0.5	-0.233436
56.641667	0.5	-0.235584
56.650000	0.5	-0.238514
56.658333	0.5	-0.242616
56.666667	0.5	-0.245155
56.675000	0.5	-0.249256
56.683333	0.5	-0.254139
56.691667	0.5	-0.258631
56.700000	0.5	-0.260389
56.708333	0.5	-0.260975
56.716667	0.5	-0.260584
56.725000	0.5	-0.258826
56.733333	0.5	-0.254530
56.741667	0.5	-0.247889
56.750000	0.5	-0.240662
56.758333	0.5	-0.234803
56.766667	0.5	-0.234022
56.775000	0.5	-0.238319
56.783333	0.5	-0.246326
56.791667	0.5	-0.253162
56.800000	0.5	-0.257655
56.808333	0.5	-0.258826
56.816667	0.5	-0.258241
56.825000	0.5	-0.254920
56.833333	0.5	-0.247303
56.841667	0.5	-0.235780
56.850000	0.5	-0.224061
56.858333	0.5	-0.217225
56.866667	0.5	-0.214881
56.875000	0.5	-0.217616
56.883333	0.5	-0.221717
56.891667	0.5	-0.225037
56.900000	0.5	-0.226795
56.908333	0.5	-0.227772
56.916667	0.5	-0.228358
56.925000	0.5	-0.228553
56.933333	0.5	-0.226405
56.941667	0.5	-0.222498
56.950000	0.5	-0.219373
56.958333	0.5	-0.219373
56.966667	0.5	-0.222889
56.975000	0.5	-0.226991
56.983333	0.5	-0.229920
56.991667	0.5	-0.230506
57.000000	0.5	-0.228748
57.008333	0.5	-0.226209
57.016667	0.5	-0.222303
57.025000	0.5	-0.217811
57.033333	0.5	-0.212147
57.041667	0.5	-0.207850
57.050000	0.5	-0.205506
57.058333	0.5	-0.204530
57.066667	0.5	-0.205897
57.075000	0.5	-0.208436
57.083333	0.5	-0.213319
57.091667	0.5	-0.220155
57.100000	0.5	-0.226014
57.108333	0.5	-0.225623
57.116667	0.5	-0.219569
57.125000	0.5	-0.210975
57.133333	0.5	-0.206873
57.141667	0.5	-0.208436
57.150000	0.5	-0.211951
57.158333	0.5	-0.214686
57.166667	0.5	-0.215662
57.175000	0.5	-0.217225
57.183333	0.5	-0.218983
57.191667	0.5	-0.218397
57.200000	0.5	-0.214491
57.208333	0.5	-0.207655
57.216667	0.5	-0.201405
57.225000	0.5	-0.197108
57.233333	0.5	-0.196326
57.241667	0.5	-0.200623
57.250000	0.5	-0.206483
57.258333	0.5	-0.211366
57.266667	0.5	-0.211756
57.275000	0.5	-0.208241
57.283333	0.5	-0.202576
57.291667	0.5	-0.199061
57.300000	0.5	-0.199061
57.308333	0.5	-0.200037
57.316667	0.5	-0.200819
57.325000	0.5	-0.198084
57.333333	0.5	-0.191834
57.341667	0.5	-0.185194
57.350000	0.5	-0.179920
57.358333	0.5	-0.179139
57.366667	0.5	-0.181287
57.375000	0.5	-0.184412
57.383333	0.5	-0.186561
57.391667	0.5	-0.188905
57.400000	0.5	-0.193006
57.408333	0.5	-0.200037
57.416667	0.5	-0.206287
57.425000	0.5	-0.210780
57.433333	0.5	-0.212537
57.441667	0.5	-0.211561
57.450000	0.5	-0.208241
57.458333	0.5	-0.204139
57.466667	0.5	-0.200233
57.475000	0.5	-0.198670
57.483333	0.5	-0.196717
57.491667	0.5	-0.193592
57.500000	0.5	-0.189881
57.508333	0.5	-0.188123
57.516667	0.5	-0.190467
57.525000	0.5	-0.193592
57.533333	0.5	-0.192420
57.541667	0.5	-0.183241
57.550000	0.5	-0.169569
57.558333	0.5	-0.158241
57.566667	0.5	-0.153553
57.575000	0.5	-0.155897
57.583333	0.5	-0.163514
57.591667	0.5	-0.170545
57.600000	0.5	-0.175428
57.608333	0.5	-0.174451
57.616667	0.5	-0.167030
57.625000	0.5	-0.155116
57.633333	0.5	-0.144959
57.641667	0.5	-0.139295
57.650000	0.5	-0.137342
57.658333	0.5	-0.134998
57.666667	0.5	-0.131092
57.675000	0.5	-0.126405
57.683333	0.5	-0.124061
57.691667	0.5	-0.124061
57.700000	0.5	-0.124061
57.708333	0.5	-0.122694
57.716667	0.5	-0.119569
57.725000	0.5	-0.116053
57.733333	0.5	-0.112147
57.741667	0.5	-0.109412
57.750000	0.5	-0.109803
57.758333	0.5	-0.113514
57.766667	0.5	-0.120936
57.775000	0.5	-0.125819
57.783333	0.5	-0.126600
57.791667	0.5	-0.122498
57.800000	0.5	-0.119764
57.808333	0.5	-0.120741
57.816667	0.5	-0.126014
57.825000	0.5	-0.134803
57.833333	0.5	-0.143201
57.841667	0.5	-0.147108
57.850000	0.5	-0.142616
57.858333	0.5	-0.132069
57.866667	0.5	-0.120545
57.875000	0.5	-0.115272
57.883333	0.5	-0.116444
57.891667	0.5	-0.119373
57.900000	0.5	-0.119178
57.908333	0.5	-0.113123
57.916667	0.5	-0.105116
57.925000	0.5	-0.097889
57.933333	0.5	-0.093592
57.941667	0.5	-0.093983
57.950000	0.5	-0.097108
57.958333	0.5	-0.101209
57.966667	0.5	-0.103553
57.975000	0.5	-0.103358
57.983333	0.5	-0.101600
57.991667	0.5	-0.100233
58.000000	0.5	-0.099842
58.008333	0.5	-0.097694
58.016667	0.5	-0.093787
58.025000	0.5	-0.085780
58.033333	0.5	-0.078162
58.041667	0.5	-0.071717
58.050000	0.5	-0.069764
58.058333	0.5	-0.072303
58.066667	0.5	-0.076991
58.075000	0.5	-0.080506
58.083333	0.5	-0.082069
58.091667	0.5	-0.082069
58.100000	0.5	-0.080701
58.108333	0.5	-0.078358
58.116667	0.5	-0.074842
58.125000	0.5	-0.069373
58.133333	0.5	-0.063514
58.141667	0.5	-0.057069
58.150000	0.5	-0.050233
58.158333	0.5	-0.044569
58.166667	0.5	-0.041834
58.175000	0.5	-0.041834
58.183333	0.5	-0.043787
58.191667	0.5	-0.044569
58.200000	0.5	-0.042030
58.208333	0.5	-0.036561
58.216667	0.5	-0.031092
58.225000	0.5	-0.029530
58.233333	0.5	-0.034412
58.241667	0.5	-0.039100
58.250000	0.5	-0.040076
58.258333	0.5	-0.036170
58.266667	0.5	-0.027576
58.275000	0.5	-0.019959
58.283333	0.5	-0.013905
58.291667	0.5	-0.011170
58.300000	0.5	-0.013123
58.308333	0.5	-0.016444
58.316667	0.5	-0.017811
58.325000	0.5	-0.013319
58.333333	0.5	-0.004725
58.341667	0.5	0.003478
58.350000	0.5	0.007384
58.358333	0.5	0.006994
58.366667	0.5	0.007189
58.375000	0.5	0.009338
58.383333	0.5	0.012463
58.391667	0.5	0.012267
58.400000	0.5	0.010314
58.408333	0.5	0.009533
58.416667	0.5	0.010509
58.425000	0.5	0.013244
58.433333	0.5	0.014806
58.441667	0.5	0.017541
58.450000	0.5	0.022619
58.458333	0.5	0.029455
58.466667	0.5	0.034533
58.475000	0.5	0.036486
58.483333	0.5	0.036877
58.491667	0.5	0.036877
58.500000	0.5	0.037072
58.508333	0.5	0.036291
58.516667	0.5	0.035705
58.525000	0.5	0.039806
58.533333	0.5	0.051134
58.541667	0.5	0.065588
58.550000	0.5	0.076330
58.558333	0.5	0.079845
58.566667	0.5	0.078283
58.575000	0.5	0.077306
58.583333	0.5	0.081799
58.591667	0.5	0.089416
58.600000	0.5	0.097228
58.608333	0.5	0.101525
58.616667	0.5	0.103674
58.625000	0.5	0.105236
58.633333	0.5	0.105627
58.641667	0.5	0.102697
58.650000	0.5	0.098009
58.658333	0.5	0.096056
58.666667	0.5	0.099963
58.675000	0.5	0.109924
58.683333	0.5	0.120470
58.691667	0.5	0.127697
58.700000	0.5	0.132384
58.708333	0.5	0.137267
58.716667	0.5	0.142345
58.725000	0.5	0.145666
58.733333	0.5	0.146838
58.741667	0.5	0.145666
58.750000	0.5	0.145275
58.758333	0.5	0.145666
58.766667	0.5	0.146838
58.775000	0.5	0.147814
58.783333	0.5	0.151916
58.791667	0.5	0.159142
58.800000	0.5	0.167736
58.808333	0.5	0.174181
58.816667	0.5	0.177111
58.825000	0.5	0.180041
58.833333	0.5	0.183361
58.841667	0.5	0.189220
58.850000	0.5	0.193517
58.858333	0.5	0.193908
58.866667	0.5	0.191759
58.875000	0.5	0.189220
58.883333	0.5	0.190978
58.891667	0.5	0.197228
58.900000	0.5	0.205041
58.908333	0.5	0.209924
58.916667	0.5	0.210705
58.925000	0.5	0.210314
58.933333	0.5	0.213049
58.941667	0.5	0.221252
58.950000	0.5	0.231994
58.958333	0.5	0.243908
58.966667	0.5	0.254455
58.975000	0.5	0.262072
58.983333	0.5	0.264611
58.991667	0.5	0.265002
59.000000	0.5	0.267541
59.008333	0.5	0.275158
59.016667	0.5	0.285705
59.025000	0.5	0.293517
59.033333	0.5	0.298400
59.041667	0.5	0.301134
59.050000	0.5	0.305627
59.058333	0.5	0.309924
59.066667	0.5	0.312267
59.075000	0.5	0.310900
59.083333	0.5	0.309338
59.091667	0.5	0.310510
59.100000	0.5	0.316564
59.108333	0.5	0.325939
59.116667	0.5	0.336291
59.125000	0.5	0.343908
59.133333	0.5	0.348400
59.141667	0.5	0.349377
59.150000	0.5	0.349767
59.158333	0.5	0.351916
59.166667	0.5	0.357775
59.175000	0.5	0.366174
59.183333	0.5	0.375744
59.191667	0.5	0.383556
59.200000	0.5	0.388830
59.208333	0.5	0.391174
59.216667	0.5	0.392736
59.225000	0.5	0.394494
59.233333	0.5	0.397619
59.241667	0.5	0.402111
59.250000	0.5	0.407580
59.258333	0.5	0.412853
59.266667	0.5	0.417736
59.275000	0.5	0.423009
59.283333	0.5	0.430041
59.291667	0.5	0.434533
59.300000	0.5	0.435119
59.308333	0.5	0.433166
59.316667	0.5	0.433947
59.325000	0.5	0.440197
59.333333	0.5	0.450158
59.341667	0.5	0.457384
59.350000	0.5	0.458752
59.358333	0.5	0.458556
59.366667	0.5	0.462853
59.375000	0.5	0.475939
59.383333	0.5	0.490978
59.391667	0.5	0.502111
59.400000	0.5	0.506213
59.408333	0.5	0.506994
59.416667	0.5	0.509142
59.425000	0.5	0.515783
59.433333	0.5	0.521642
59.441667	0.5	0.524767
59.450000	0.5	0.524963
59.458333	0.5	0.524572
59.466667	0.5	0.527306
59.475000	0.5	0.533947
59.483333	0.5	0.542345
59.491667	0.5	0.549963
59.500000	0.5	0.555822
59.508333	0.5	0.559533
59.516667	0.5	0.564611
59.525000	0.5	0.572424
59.533333	0.5	0.582775
59.541667	0.5	0.592931
59.550000	0.5	0.601720
59.558333	0.5	0.606994
59.566667	0.5	0.610705
59.575000	0.5	0.615002
59.583333	0.5	0.621056
59.591667	0.5	0.630627
59.600000	0.5	0.642541
59.608333	0.5	0.653869
59.616667	0.5	0.663049
59.625000	0.5	0.667541
59.633333	0.5	0.667150
59.641667	0.5	0.664220
59.650000	0.5	0.665002
59.658333	0.5	0.672814
59.666667	0.5	0.686486
59.675000	0.5	0.697814
59.683333	0.5	0.704650
59.691667	0.5	0.705822
59.700000	0.5	0.705236
59.708333	0.5	0.704845
59.716667	0.5	0.705236
59.725000	0.5	0.707580
59.733333	0.5	0.711681
59.741667	0.5	0.716174
59.750000	0.5	0.719689
59.758333	0.5	0.721447
59.766667	0.5	0.722814
59.775000	0.5	0.727111
59.783333	0.5	0.734338
59.791667	0.5	0.744689
59.800000	0.5	0.758752
59.808333	0.5	0.774181
59.816667	0.5	0.785900
59.825000	0.5	0.793517
59.833333	0.5	0.794494
59.841667	0.5	0.792541
59.850000	0.5	0.791955
59.858333	0.5	0.795861
59.866667	0.5	0.805431
59.875000	0.5	0.816955
59.883333	0.5	0.825549
59.891667	0.5	0.831408
59.900000	0.5	0.834924
59.908333	0.5	0.840588
59.916667	0.5	0.849377
59.925000	0.5	0.859728
59.933333	0.5	0.867345
59.941667	0.5	0.872424
59.950000	0.5	0.875744
59.958333	0.5	0.878478
59.966667	0.5	0.882189
59.975000	0.5	0.887463
59.983333	0.5	0.892931
59.991667	0.5	0.898400
60.000000	0.5	0.904064
60.008333	0.5	0.908166
60.016667	0.5	0.912072
60.025000	0.5	0.915392
60.033333	0.5	0.919689
60.041667	0.5	0.925549
60.050000	0.5	0.934338
60.058333	0.5	0.944103
60.066667	0.5	0.954650
60.075000	0.5	0.963049
60.083333	0.5	0.969299
60.091667	0.5	0.974377
60.100000	0.5	0.980822
60.108333	0.5	0.990197
60.116667	0.5	1.002892
60.125000	0.5	1.017541
60.133333	0.5	1.027111
60.141667	0.5	1.028478
60.150000	0.5	1.022228
60.158333	0.5	1.012267
60.166667	0.5	1.006017
60.175000	0.5	1.007580
60.183333	0.5	1.016369
60.191667	0.5	1.025353
60.200000	0.5	1.034142
60.208333	0.5	1.044494
60.216667	0.5	1.057189
60.225000	0.5	1.069689
60.233333	0.5	1.079260
60.241667	0.5	1.085705
60.250000	0.5	1.090392
60.258333	0.5	1.095275
60.266667	0.5	1.100744
60.275000	0.5	1.104845
60.283333	0.5	1.107775
60.291667	0.5	1.108361
60.300000	0.5	1.108166
60.308333	0.5	1.109142
60.316667	0.5	1.113634
60.325000	0.5	1.122814
60.333333	0.5	1.137072
60.341667	0.5	1.153088
60.350000	0.5	1.165392
60.358333	0.5	1.173205
60.366667	0.5	1.176134
60.375000	0.5	1.180431
60.383333	0.5	1.184924
60.391667	0.5	1.192345
60.400000	0.5	1.199181
60.408333	0.5	1.205822
60.416667	0.5	1.211095
60.425000	0.5	1.216759
60.433333	0.5	1.222228
60.441667	0.5	1.225353
60.450000	0.5	1.226720
60.458333	0.5	1.229650
60.466667	0.5	1.235314
60.475000	0.5	1.242541
60.483333	0.5	1.249377
60.491667	0.5	1.251720
60.500000	0.5	1.252306
60.508333	0.5	1.255041
60.516667	0.5	1.263830
60.525000	0.5	1.274767
60.533333	0.5	1.283556
60.541667	0.5	1.288049
60.550000	0.5	1.291955
60.558333	0.5	1.301916
60.566667	0.5	1.315002
60.575000	0.5	1.326134
60.583333	0.5	1.331017
60.591667	0.5	1.331994
60.600000	0.5	1.333166
60.608333	0.5	1.334924
60.616667	0.5	1.335705
60.625000	0.5	1.335314
60.633333	0.5	1.336877
60.641667	0.5	1.342931
60.650000	0.5	1.351720
60.658333	0.5	1.359338
60.666667	0.5	1.367150
60.675000	0.5	1.377502
60.683333	0.5	1.391564
60.691667	0.5	1.403478
60.700000	0.5	1.409338
60.708333	0.5	1.409533
60.716667	0.5	1.409142
60.725000	0.5	1.413244
60.733333	0.5	1.426330
60.741667	0.5	1.445470
60.750000	0.5	1.465392
60.758333	0.5	1.480822
60.766667	0.5	1.487463
60.775000	0.5	1.486291
60.783333	0.5	1.481213
60.791667	0.5	1.477697
60.800000	0.5	1.481017
60.808333	0.5	1.492345
60.816667	0.5	1.507385
60.825000	0.5	1.519884
60.833333	0.5	1.524572
60.841667	0.5	1.525158
60.850000	0.5	1.527502
60.858333	0.5	1.533556
60.866667	0.5	1.542736
60.875000	0.5	1.552111
60.883333	0.5	1.559338
60.891667	0.5	1.564416
60.900000	0.5	1.569299
60.908333	0.5	1.574572
60.916667	0.5	1.579455
60.925000	0.5	1.584142
60.933333	0.5	1.589416
60.941667	0.5	1.597619
60.950000	0.5	1.606213
60.958333	0.5	1.613830
60.966667	0.5	1.615978
60.975000	0.5	1.614611
60.983333	0.5	1.610705
60.991667	0.5	1.610510
61.000000	0.5	1.615392
61.008333	0.5	1.623791
61.016667	0.5	1.634924
61.025000	0.5	1.643713
61.033333	0.5	1.650939
61.041667	0.5	1.655431
61.050000	0.5	1.658752
61.058333	0.5	1.660509
61.066667	0.5	1.663830
61.075000	0.5	1.667931
61.083333	0.5	1.674181
61.091667	0.5	1.681213
61.100000	0.5	1.684728
61.108333	0.5	1.685900
61.116667	0.5	1.683556
61.125000	0.5	1.681603
61.133333	0.5	1.683166
61.141667	0.5	1.690197
61.150000	0.5	1.701916
61.158333	0.5	1.714611
61.166667	0.5	1.725744
61.175000	0.5	1.732189
61.183333	0.5	1.733947
61.191667	0.5	1.732189
61.200000	0.5	1.729650
61.208333	0.5	1.731408
61.216667	0.5	1.738049
61.225000	0.5	1.747619
61.233333	0.5	1.755627
61.241667	0.5	1.758752
61.250000	0.5	1.758752
61.258333	0.5	1.757580
61.266667	0.5	1.758166
61.275000	0.5	1.760509
61.283333	0.5	1.762853
61.291667	0.5	1.762463
61.300000	0.5	1.759338
61.308333	0.5	1.757970
61.316667	0.5	1.763439
61.325000	0.5	1.776720
61.333333	0.5	1.793908
61.341667	0.5	1.809142
61.350000	0.5	1.815588
61.358333	0.5	1.815978
61.366667	0.5	1.813635
61.375000	0.5	1.811291
61.383333	0.5	1.807580
61.391667	0.5	1.803283
61.400000	0.5	1.801525
61.408333	0.5	1.804650
61.416667	0.5	1.810119
61.425000	0.5	1.815392
61.433333	0.5	1.817736
61.441667	0.5	1.818713
61.450000	0.5	1.819689
61.458333	0.5	1.823400
61.466667	0.5	1.828869
61.475000	0.5	1.833947
61.483333	0.5	1.834142
61.491667	0.5	1.828674
61.500000	0.5	1.820861
61.508333	0.5	1.816174
61.516667	0.5	1.817345
61.525000	0.5	1.823595
61.533333	0.5	1.832384
61.541667	0.5	1.839611
61.550000	0.5	1.842345
61.558333	0.5	1.838244
61.566667	0.5	1.830236
61.575000	0.5	1.823009
61.583333	0.5	1.819689
61.591667	0.5	1.820275
61.600000	0.5	1.822228
61.608333	0.5	1.821642
61.616667	0.5	1.818517
61.625000	0.5	1.814416
61.633333	0.5	1.811095
61.641667	0.5	1.805822
61.650000	0.5	1.795861
61.658333	0.5	1.782385
61.666667	0.5	1.767541
61.675000	0.5	1.753869
61.683333	0.5	1.743517
61.691667	0.5	1.731017
61.700000	0.5	1.713830
61.708333	0.5	1.694103
61.716667	0.5	1.672814
61.725000	0.5	1.652306
61.733333	0.5	1.628674
61.741667	0.5	1.600744
61.750000	0.5	1.569299
61.758333	0.5	1.538244
61.766667	0.5	1.511486
61.775000	0.5	1.485900
61.783333	0.5	1.455822
61.791667	0.5	1.416759
61.800000	0.5	1.368517
61.808333	0.5	1.314220
61.816667	0.5	1.253869
61.825000	0.5	1.184338
61.833333	0.5	1.101720
61.841667	0.5	1.013439
61.850000	0.5	0.940197
61.858333	0.5	0.907385
61.866667	0.5	0.924572
61.875000	0.5	0.984142
61.883333	0.5	1.063830
61.891667	0.5	1.147228
61.900000	0.5	1.228869
61.908333	0.5	1.309728
61.916667	0.5	1.395275
61.925000	0.5	1.486095
61.933333	0.5	1.582384
61.941667	0.5	1.677502
61.950000	0.5	1.762072
61.958333	0.5	1.826134
61.966667	0.5	1.865588
61.975000	0.5	1.889806
61.983333	0.5	1.905236
61.991667	0.5	1.907775
62.000000	0.5	1.878283
62.008333	0.5	1.793713
62.016667	0.5	1.648595
62.025000	0.5	1.457775
62.033333	0.5	1.249767
62.041667	0.5	1.050939
62.050000	0.5	0.877111
62.058333	0.5	0.734142
62.066667	0.5	0.618517
62.075000	0.5	0.520666
62.083333	0.5	0.432970
62.091667	0.5	0.350939
62.100000	0.5	0.272424
62.108333	0.5	0.199181
62.116667	0.5	0.131994
62.125000	0.5	0.073791
62.133333	0.5	0.027111
62.141667	0.5	-0.007264
62.150000	0.5	-0.030701
62.158333	0.5	-0.046912
62.166667	0.5	-0.058826
62.175000	0.5	-0.066444
62.183333	0.5	-0.071131
62.191667	0.5	-0.075233
62.200000	0.5	-0.079334
62.208333	0.5	-0.084217
62.216667	0.5	-0.088905
62.225000	0.5	-0.090858
62.233333	0.5	-0.090272
62.241667	0.5	-0.088514
62.250000	0.5	-0.087147
62.258333	0.5	-0.087537
62.266667	0.5	-0.090272
62.275000	0.5	-0.093592
62.283333	0.5	-0.096912
62.291667	0.5	-0.096131
62.300000	0.5	-0.091444
62.308333	0.5	-0.084217
62.316667	0.5	-0.076795
62.325000	0.5	-0.069959
62.333333	0.5	-0.066248
62.341667	0.5	-0.063514
62.350000	0.5	-0.060389
62.358333	0.5	-0.057459
62.366667	0.5	-0.054725
62.375000	0.5	-0.053162
62.383333	0.5	-0.053553
62.391667	0.5	-0.054530
62.400000	0.5	-0.053553
62.408333	0.5	-0.050037
62.416667	0.5	-0.046717
62.425000	0.5	-0.046717
62.433333	0.5	-0.050037
62.441667	0.5	-0.052772
62.450000	0.5	-0.050819
62.458333	0.5	-0.046131
62.466667	0.5	-0.041834
62.475000	0.5	-0.041248
62.483333	0.5	-0.041834
62.491667	0.5	-0.040272
62.500000	0.5	-0.036366
62.508333	0.5	-0.033045
62.516667	0.5	-0.033631
62.525000	0.5	-0.038514
62.533333	0.5	-0.043983
62.541667	0.5	-0.044569
62.550000	0.5	-0.039100
62.558333	0.5	-0.028748
62.566667	0.5	-0.020936
62.575000	0.5	-0.018983
62.583333	0.5	-0.021326
62.591667	0.5	-0.024647
62.600000	0.5	-0.026795
62.608333	0.5	-0.029530
62.616667	0.5	-0.034412
62.625000	0.5	-0.037342
62.633333	0.5	-0.035389
62.641667	0.5	-0.027381
62.650000	0.5	-0.018006
62.658333	0.5	-0.011561
62.666667	0.5	-0.008631
62.675000	0.5	-0.008631
62.683333	0.5	-0.010194
62.691667	0.5	-0.011756
62.700000	0.5	-0.011951
62.708333	0.5	-0.010780
62.716667	0.5	-0.008241
62.725000	0.5	-0.006092
62.733333	0.5	-0.004530
62.741667	0.5	-0.003748
62.750000	0.5	-0.001991
62.758333	0.5	-0.000428
62.766667	0.5	-0.000233
62.775000	0.5	-0.001014
62.783333	0.5	-0.001795
62.791667	0.5	-0.001991
62.800000	0.5	-0.003553
62.808333	0.5	-0.006873
62.816667	0.5	-0.011170
62.825000	0.5	-0.014100
62.833333	0.5	-0.014295
62.841667	0.5	-0.013905
62.850000	0.5	-0.013905
62.858333	0.5	-0.013905
62.866667	0.5	-0.013905
62.875000	0.5	-0.013905
62.883333	0.5	-0.014491
62.891667	0.5	-0.017420
62.900000	0.5	-0.020936
62.908333	0.5	-0.021522
62.916667	0.5	-0.017616
62.925000	0.5	-0.010584
62.933333	0.5	-0.001991
62.941667	0.5	0.004064
62.950000	0.5	0.006603
62.958333	0.5	0.003674
62.966667	0.5	-0.003162
62.975000	0.5	-0.010584
62.983333	0.5	-0.014686
62.991667	0.5	-0.012928
63.000000	0.5	-0.009412
63.008333	0.5	-0.007459
63.016667	0.5	-0.008826
63.025000	0.5	-0.011170
63.033333	0.5	-0.012147
63.041667	0.5	-0.011561
63.050000	0.5	-0.010194
63.058333	0.5	-0.009998
63.066667	0.5	-0.009998
63.075000	0.5	-0.010975
63.083333	0.5	-0.012733
63.091667	0.5	-0.012733
63.100000	0.5	-0.009412
63.108333	0.5	-0.001991
63.116667	0.5	0.004455
63.125000	0.5	0.005236
63.133333	0.5	0.000353
63.141667	0.5	-0.008045
63.150000	0.5	-0.016444
63.158333	0.5	-0.019569
63.166667	0.5	-0.017811
63.175000	0.5	-0.011756
63.183333	0.5	-0.004725
63.191667	0.5	-0.000623
63.200000	0.5	-0.002576
63.208333	0.5	-0.007069
63.216667	0.5	-0.010194
63.225000	0.5	-0.009803
63.233333	0.5	-0.006873
63.241667	0.5	-0.005506
63.250000	0.5	-0.004530
63.258333	0.5	-0.005897
63.266667	0.5	-0.007850
63.275000	0.5	-0.011951
63.283333	0.5	-0.016834
63.291667	0.5	-0.020350
63.300000	0.5	-0.021717
63.308333	0.5	-0.020936
63.316667	0.5	-0.018592
63.325000	0.5	-0.015467
63.333333	0.5	-0.009803
63.341667	0.5	-0.002381
63.350000	0.5	0.005431
63.358333	0.5	0.012072
63.366667	0.5	0.015002
63.375000	0.5	0.015392
63.383333	0.5	0.014220
63.391667	0.5	0.011877
63.400000	0.5	0.007189
63.408333	0.5	0.001916
63.416667	0.5	-0.003162
63.425000	0.5	-0.007069
63.433333	0.5	-0.008241
63.441667	0.5	-0.007459
63.450000	0.5	-0.004725
63.458333	0.5	-0.000428
63.466667	0.5	0.002111
63.475000	0.5	0.002697
63.483333	0.5	0.001330
63.491667	0.5	0.000158
63.500000	0.5	-0.001014
63.508333	0.5	-0.004139
63.516667	0.5	-0.010584
63.525000	0.5	-0.018592
63.533333	0.5	-0.022303
63.541667	0.5	-0.020741
63.550000	0.5	-0.015076
63.558333	0.5	-0.010780
63.566667	0.5	-0.009217
63.575000	0.5	-0.008631
63.583333	0.5	-0.005897
63.591667	0.5	-0.000623
63.600000	0.5	0.004650
63.608333	0.5	0.007970
63.616667	0.5	0.009533
63.625000	0.5	0.008947
63.633333	0.5	0.008556
63.641667	0.5	0.007580
63.650000	0.5	0.007580
63.658333	0.5	0.006603
63.666667	0.5	0.004845
63.675000	0.5	0.001916
63.683333	0.5	-0.000819
63.691667	0.5	-0.000819
63.700000	0.5	0.000939
63.708333	0.5	0.004259
63.716667	0.5	0.006213
63.725000	0.5	0.006017
63.733333	0.5	0.002306
63.741667	0.5	-0.006287
63.750000	0.5	-0.017811
63.758333	0.5	-0.028553
63.766667	0.5	-0.034998
63.775000	0.5	-0.032655
63.783333	0.5	-0.023866
63.791667	0.5	-0.014491
63.800000	0.5	-0.007264
63.808333	0.5	-0.002772
63.816667	0.5	0.000158
63.825000	0.5	0.004650
63.833333	0.5	0.011095
63.841667	0.5	0.015002
63.850000	0.5	0.014025
63.858333	0.5	0.006408
63.866667	0.5	-0.002186
63.875000	0.5	-0.010975
63.883333	0.5	-0.016444
63.891667	0.5	-0.017420
63.900000	0.5	-0.013123
63.908333	0.5	-0.004139
63.916667	0.5	0.003088
63.925000	0.5	0.005236
63.933333	0.5	0.001720
63.941667	0.5	-0.002967
63.950000	0.5	-0.004530
63.958333	0.5	-0.003553
63.966667	0.5	-0.003162
63.975000	0.5	-0.004139
63.983333	0.5	-0.003944
63.991667	0.5	-0.000819
64.000000	0.5	0.004650
64.008333	0.5	0.011681
64.016667	0.5	0.017736
64.025000	0.5	0.020080
64.033333	0.5	0.018322
64.041667	0.5	0.010509
64.050000	0.5	-0.000233
64.058333	0.5	-0.009217
64.066667	0.5	-0.013319
64.075000	0.5	-0.012733
64.083333	0.5	-0.010975
64.091667	0.5	-0.011561
64.100000	0.5	-0.015272
64.108333	0.5	-0.020545
64.116667	0.5	-0.023475
64.125000	0.5	-0.023084
64.133333	0.5	-0.018592
64.141667	0.5	-0.012147
64.150000	0.5	-0.005506
64.158333	0.5	-0.000428
64.166667	0.5	0.001134
64.175000	0.5	-0.001600
64.183333	0.5	-0.007459
64.191667	0.5	-0.012537
64.200000	0.5	-0.013709
64.208333	0.5	-0.009998
64.216667	0.5	-0.005311
64.225000	0.5	-0.003553
64.233333	0.5	-0.007069
64.241667	0.5	-0.012928
64.250000	0.5	-0.014100
64.258333	0.5	-0.007850
64.266667	0.5	0.004455
64.275000	0.5	0.017345
64.283333	0.5	0.023791
64.291667	0.5	0.023986
64.300000	0.5	0.020275
64.308333	0.5	0.016174
64.316667	0.5	0.010314
64.325000	0.5	0.004064
64.333333	0.5	-0.000819
64.341667	0.5	-0.001600
64.350000	0.5	0.003869
64.358333	0.5	0.015588
64.366667	0.5	0.026134
64.375000	0.5	0.032384
64.383333	0.5	0.031017
64.391667	0.5	0.023400
64.400000	0.5	0.013439
64.408333	0.5	0.003869
64.416667	0.5	-0.002576
64.425000	0.5	-0.006873
64.433333	0.5	-0.008045
64.441667	0.5	-0.007069
64.450000	0.5	-0.004139
64.458333	0.5	-0.000623
64.466667	0.5	0.001916
64.475000	0.5	0.004455
64.483333	0.5	0.007775
64.491667	0.5	0.011486
64.500000	0.5	0.011486
64.508333	0.5	0.006994
64.516667	0.5	0.000353
64.525000	0.5	-0.004725
64.533333	0.5	-0.005506
64.541667	0.5	-0.001991
64.550000	0.5	0.001525
64.558333	0.5	0.001916
64.566667	0.5	-0.002186
64.575000	0.5	-0.006678
64.583333	0.5	-0.009217
64.591667	0.5	-0.008436
64.600000	0.5	-0.004139
64.608333	0.5	0.000744
64.616667	0.5	0.004845
64.625000	0.5	0.005236
64.633333	0.5	0.002892
64.641667	0.5	0.000549
64.650000	0.5	0.000158
64.658333	0.5	0.000744
64.666667	0.5	-0.001405
64.675000	0.5	-0.007264
64.683333	0.5	-0.012928
64.691667	0.5	-0.014100
64.700000	0.5	-0.009608
64.708333	0.5	-0.003162
64.716667	0.5	-0.001014
64.725000	0.5	-0.005506
64.733333	0.5	-0.015272
64.741667	0.5	-0.024061
64.750000	0.5	-0.028358
64.758333	0.5	-0.026405
64.766667	0.5	-0.020936
64.775000	0.5	-0.016639
64.783333	0.5	-0.012733
64.791667	0.5	-0.008045
64.800000	0.5	-0.003162
64.808333	0.5	0.000744
64.816667	0.5	0.000549
64.825000	0.5	-0.002772
64.833333	0.5	-0.007459
64.841667	0.5	-0.011756
64.850000	0.5	-0.015272
64.858333	0.5	-0.018787
64.866667	0.5	-0.020545
64.875000	0.5	-0.018787
64.883333	0.5	-0.013905
64.891667	0.5	-0.008045
64.900000	0.5	-0.003944
64.908333	0.5	-0.002576
64.916667	0.5	-0.003358
64.925000	0.5	-0.004139
64.933333	0.5	-0.005116
64.941667	0.5	-0.006483
64.950000	0.5	-0.008631
64.958333	0.5	-0.011366
64.966667	0.5	-0.013709
64.975000	0.5	-0.016053
64.983333	0.5	-0.018592
64.991667	0.5	-0.020741
65.000000	0.5	-0.023280
