# Supplementary material for: HappyTools: A software for high-throughput HPLC data processing and quantitation
Source: PLoS One. 2018 Jul 6;13(7):e0200280. doi: 10.1371/journal.pone.0200280 (PMC6034860; doi:10.1371/journal.pone.0200280)
Supplement: S1 Data — The source code of HappyTools is included in this zip file, together with all the raw chromatograms as exported from ThermoFisher Chromeleon. A visual tutorial and a document demonstrating how to reproduce the results used in this study are also included. (ZIP) [file pone.0200280.s013.zip › Data/Biopharmaceutical/IgG Vtag 4_ACQUITY FLR ChA.txt]

File Path	chrom://mascot-server/ChromeleonLocal/Raw Data/Users/Jenifer Hendel/2018/Vtag3.seq/499.smp/ACQUITY FLR ChA.channel/ACQUITY FLR ChA.chm
Channel	ACQUITY FLR ChA

Injection Information:
Data Vault	ChromeleonLocal
Injection	IgG Vtag 4
Injection Number	5
Position	
Comment	$$ 2.1 vial 2:A,5 injection 1
Processing Method	New Processing Method
Instrument Method	
Type	Unknown
Status	Finished
Injection Date	11/05/2018
Injection Time	09:59:52
Injection Volume (µL)	25.0000
Dilution Factor	1.0000
Weight	1.0000

Chromatogram Data Information:
Time Min. (min)	0.000000
Time Max. (min)	65.000000
Data Points	7801
Detector	
Generating Data System	Chromeleon 7.2.4.8179
Exporting Data System	Chromeleon 7.2.2.0
Operator	Simon.Peel
Signal Quantity	Response
Signal Unit	EU
Signal Min.	-0.275122
Signal Max.	28.008474
Channel	ACQUITY FLR ChA
Driver Name	AnDI Import Plug-in
Channel Type	Evaluation
Min. Step (s)	0.5
Max. Step (s)	0.5
Average Step (s)	0.5

Signal Parameter Information:
Signal Info	techCHROM

Chromatogram Data:
Time (min)	Step (s)	Value (EU)
0.000000	n.a.	0.000000
0.008333	0.5	-0.000254
0.016667	0.5	-0.001099
0.025000	0.5	-0.002857
0.033333	0.5	-0.005982
0.041667	0.5	-0.010083
0.050000	0.5	-0.014771
0.058333	0.5	-0.018482
0.066667	0.5	-0.021997
0.075000	0.5	-0.024536
0.083333	0.5	-0.026294
0.091667	0.5	-0.026685
0.100000	0.5	-0.024536
0.108333	0.5	-0.019654
0.116667	0.5	-0.013013
0.125000	0.5	-0.008130
0.133333	0.5	-0.007154
0.141667	0.5	-0.011060
0.150000	0.5	-0.015161
0.158333	0.5	-0.015552
0.166667	0.5	-0.012622
0.175000	0.5	-0.009693
0.183333	0.5	-0.011255
0.191667	0.5	-0.016919
0.200000	0.5	-0.023755
0.208333	0.5	-0.029614
0.216667	0.5	-0.033716
0.225000	0.5	-0.035474
0.233333	0.5	-0.033521
0.241667	0.5	-0.027661
0.250000	0.5	-0.022193
0.258333	0.5	-0.021021
0.266667	0.5	-0.022974
0.275000	0.5	-0.023755
0.283333	0.5	-0.021802
0.291667	0.5	-0.016919
0.300000	0.5	-0.012427
0.308333	0.5	-0.010279
0.316667	0.5	-0.010279
0.325000	0.5	-0.011841
0.333333	0.5	-0.014966
0.341667	0.5	-0.018677
0.350000	0.5	-0.021216
0.358333	0.5	-0.023169
0.366667	0.5	-0.025318
0.375000	0.5	-0.028052
0.383333	0.5	-0.028638
0.391667	0.5	-0.026489
0.400000	0.5	-0.020630
0.408333	0.5	-0.013599
0.416667	0.5	-0.007349
0.425000	0.5	-0.004419
0.433333	0.5	-0.005591
0.441667	0.5	-0.009302
0.450000	0.5	-0.012818
0.458333	0.5	-0.013208
0.466667	0.5	-0.010083
0.475000	0.5	-0.003833
0.483333	0.5	0.003198
0.491667	0.5	0.005151
0.500000	0.5	-0.000513
0.508333	0.5	-0.012427
0.516667	0.5	-0.023755
0.525000	0.5	-0.030982
0.533333	0.5	-0.030396
0.541667	0.5	-0.024732
0.550000	0.5	-0.015161
0.558333	0.5	-0.006372
0.566667	0.5	-0.002075
0.575000	0.5	-0.004614
0.583333	0.5	-0.011450
0.591667	0.5	-0.016529
0.600000	0.5	-0.016724
0.608333	0.5	-0.013208
0.616667	0.5	-0.012427
0.625000	0.5	-0.016138
0.633333	0.5	-0.021802
0.641667	0.5	-0.024927
0.650000	0.5	-0.022388
0.658333	0.5	-0.015357
0.666667	0.5	-0.008130
0.675000	0.5	-0.004224
0.683333	0.5	-0.002271
0.691667	0.5	0.004370
0.700000	0.5	0.018432
0.708333	0.5	0.046167
0.716667	0.5	0.098120
0.725000	0.5	0.199878
0.733333	0.5	0.378979
0.741667	0.5	0.663159
0.750000	0.5	1.066089
0.758333	0.5	1.573315
0.766667	0.5	2.125659
0.775000	0.5	2.620581
0.783333	0.5	2.949487
0.791667	0.5	3.049487
0.800000	0.5	2.928198
0.808333	0.5	2.653198
0.816667	0.5	2.307886
0.825000	0.5	2.031128
0.833333	0.5	2.050854
0.841667	0.5	2.539135
0.850000	0.5	3.401440
0.858333	0.5	4.222339
0.866667	0.5	4.597339
0.875000	0.5	4.417261
0.883333	0.5	3.933472
0.891667	0.5	3.513940
0.900000	0.5	3.284448
0.908333	0.5	3.174878
0.916667	0.5	3.040503
0.925000	0.5	2.834643
0.933333	0.5	2.583667
0.941667	0.5	2.346753
0.950000	0.5	2.179175
0.958333	0.5	2.109057
0.966667	0.5	2.138159
0.975000	0.5	2.270190
0.983333	0.5	2.714526
0.991667	0.5	5.169409
1.000000	0.5	10.807300
1.008333	0.5	19.274488
1.016667	0.5	26.407303
1.025000	0.5	28.008474
1.033333	0.5	23.154959
1.041667	0.5	14.824292
1.050000	0.5	7.827222
1.058333	0.5	4.029956
1.066667	0.5	2.905346
1.075000	0.5	2.643237
1.083333	0.5	2.648901
1.091667	0.5	2.910620
1.100000	0.5	3.374487
1.108333	0.5	3.863940
1.116667	0.5	4.165112
1.125000	0.5	4.142652
1.133333	0.5	3.812964
1.141667	0.5	3.316675
1.150000	0.5	2.826636
1.158333	0.5	2.466870
1.166667	0.5	2.270972
1.175000	0.5	2.203589
1.183333	0.5	2.203198
1.191667	0.5	2.218432
1.200000	0.5	2.229761
1.208333	0.5	2.238354
1.216667	0.5	2.245190
1.225000	0.5	2.237768
1.233333	0.5	2.197339
1.241667	0.5	2.121753
1.250000	0.5	2.034253
1.258333	0.5	1.965503
1.266667	0.5	1.930542
1.275000	0.5	1.912182
1.283333	0.5	1.881714
1.291667	0.5	1.819604
1.300000	0.5	1.743237
1.308333	0.5	1.697534
1.316667	0.5	1.729761
1.325000	0.5	1.852612
1.333333	0.5	2.033862
1.341667	0.5	2.213354
1.350000	0.5	2.328003
1.358333	0.5	2.346362
1.366667	0.5	2.275073
1.375000	0.5	2.149096
1.383333	0.5	2.008081
1.391667	0.5	1.878003
1.400000	0.5	1.762573
1.408333	0.5	1.651636
1.416667	0.5	1.535034
1.425000	0.5	1.416284
1.433333	0.5	1.309643
1.441667	0.5	1.228003
1.450000	0.5	1.172925
1.458333	0.5	1.139526
1.466667	0.5	1.116284
1.475000	0.5	1.103784
1.483333	0.5	1.102026
1.491667	0.5	1.112182
1.500000	0.5	1.127026
1.508333	0.5	1.132690
1.516667	0.5	1.116089
1.525000	0.5	1.073901
1.533333	0.5	1.016284
1.541667	0.5	0.963354
1.550000	0.5	0.932300
1.558333	0.5	0.927221
1.566667	0.5	0.942261
1.575000	0.5	0.964331
1.583333	0.5	0.981128
1.591667	0.5	0.983081
1.600000	0.5	0.964526
1.608333	0.5	0.925659
1.616667	0.5	0.874682
1.625000	0.5	0.825854
1.633333	0.5	0.792065
1.641667	0.5	0.784057
1.650000	0.5	0.805346
1.658333	0.5	0.854370
1.666667	0.5	0.925854
1.675000	0.5	1.010620
1.683333	0.5	1.096362
1.691667	0.5	1.170776
1.700000	0.5	1.227026
1.708333	0.5	1.268042
1.716667	0.5	1.303979
1.725000	0.5	1.350464
1.733333	0.5	1.416479
1.741667	0.5	1.498901
1.750000	0.5	1.592651
1.758333	0.5	1.703003
1.766667	0.5	1.854761
1.775000	0.5	2.071753
1.783333	0.5	2.353393
1.791667	0.5	2.659448
1.800000	0.5	2.919018
1.808333	0.5	3.068237
1.816667	0.5	3.073901
1.825000	0.5	2.946362
1.833333	0.5	2.723706
1.841667	0.5	2.446753
1.850000	0.5	2.148120
1.858333	0.5	1.853393
1.866667	0.5	1.592651
1.875000	0.5	1.406909
1.883333	0.5	1.380542
1.891667	0.5	1.617456
1.900000	0.5	2.167846
1.908333	0.5	2.950268
1.916667	0.5	3.795972
1.925000	0.5	4.539331
1.933333	0.5	5.080933
1.941667	0.5	5.358472
1.950000	0.5	5.326245
1.958333	0.5	4.979370
1.966667	0.5	4.396558
1.975000	0.5	3.730347
1.983333	0.5	3.104565
1.991667	0.5	2.563940
2.000000	0.5	2.104175
2.008333	0.5	1.717847
2.016667	0.5	1.404761
2.025000	0.5	1.159253
2.033333	0.5	0.979761
2.041667	0.5	0.861206
2.050000	0.5	0.790503
2.058333	0.5	0.736206
2.066667	0.5	0.665307
2.075000	0.5	0.563745
2.083333	0.5	0.446167
2.091667	0.5	0.342651
2.100000	0.5	0.272143
2.108333	0.5	0.230737
2.116667	0.5	0.206909
2.125000	0.5	0.192456
2.133333	0.5	0.186206
2.141667	0.5	0.188159
2.150000	0.5	0.197143
2.158333	0.5	0.211401
2.166667	0.5	0.228003
2.175000	0.5	0.244409
2.183333	0.5	0.261401
2.191667	0.5	0.275464
2.200000	0.5	0.286011
2.208333	0.5	0.291870
2.216667	0.5	0.294018
2.225000	0.5	0.292065
2.233333	0.5	0.288159
2.241667	0.5	0.282495
2.250000	0.5	0.275464
2.258333	0.5	0.271167
2.266667	0.5	0.271753
2.275000	0.5	0.275854
2.283333	0.5	0.278589
2.291667	0.5	0.276440
2.300000	0.5	0.270190
2.308333	0.5	0.262182
2.316667	0.5	0.253979
2.325000	0.5	0.245386
2.333333	0.5	0.238550
2.341667	0.5	0.231714
2.350000	0.5	0.224878
2.358333	0.5	0.218628
2.366667	0.5	0.214331
2.375000	0.5	0.212182
2.383333	0.5	0.211011
2.391667	0.5	0.207690
2.400000	0.5	0.205346
2.408333	0.5	0.205151
2.416667	0.5	0.207104
2.425000	0.5	0.206128
2.433333	0.5	0.199682
2.441667	0.5	0.189136
2.450000	0.5	0.181518
2.458333	0.5	0.180346
2.466667	0.5	0.186206
2.475000	0.5	0.194604
2.483333	0.5	0.202221
2.491667	0.5	0.211011
2.500000	0.5	0.220386
2.508333	0.5	0.231518
2.516667	0.5	0.242651
2.525000	0.5	0.254761
2.533333	0.5	0.265307
2.541667	0.5	0.274878
2.550000	0.5	0.282495
2.558333	0.5	0.286401
2.566667	0.5	0.286401
2.575000	0.5	0.282886
2.583333	0.5	0.279761
2.591667	0.5	0.279175
2.600000	0.5	0.282886
2.608333	0.5	0.291089
2.616667	0.5	0.303393
2.625000	0.5	0.318042
2.633333	0.5	0.332690
2.641667	0.5	0.342651
2.650000	0.5	0.345971
2.658333	0.5	0.345386
2.666667	0.5	0.346362
2.675000	0.5	0.349682
2.683333	0.5	0.352026
2.691667	0.5	0.350073
2.700000	0.5	0.340698
2.708333	0.5	0.323706
2.716667	0.5	0.303979
2.725000	0.5	0.282104
2.733333	0.5	0.261987
2.741667	0.5	0.243432
2.750000	0.5	0.228979
2.758333	0.5	0.217456
2.766667	0.5	0.207495
2.775000	0.5	0.201050
2.783333	0.5	0.197729
2.791667	0.5	0.196167
2.800000	0.5	0.197143
2.808333	0.5	0.197925
2.816667	0.5	0.198120
2.825000	0.5	0.197729
2.833333	0.5	0.196948
2.841667	0.5	0.196362
2.850000	0.5	0.195581
2.858333	0.5	0.193042
2.866667	0.5	0.188159
2.875000	0.5	0.181128
2.883333	0.5	0.173120
2.891667	0.5	0.163940
2.900000	0.5	0.155932
2.908333	0.5	0.147339
2.916667	0.5	0.139721
2.925000	0.5	0.135034
2.933333	0.5	0.135620
2.941667	0.5	0.140503
2.950000	0.5	0.145776
2.958333	0.5	0.146557
2.966667	0.5	0.141675
2.975000	0.5	0.135425
2.983333	0.5	0.131714
2.991667	0.5	0.132495
3.000000	0.5	0.136401
3.008333	0.5	0.142261
3.016667	0.5	0.146753
3.025000	0.5	0.149096
3.033333	0.5	0.146362
3.041667	0.5	0.140503
3.050000	0.5	0.133667
3.058333	0.5	0.128979
3.066667	0.5	0.126440
3.075000	0.5	0.123315
3.083333	0.5	0.119604
3.091667	0.5	0.115503
3.100000	0.5	0.116089
3.108333	0.5	0.123315
3.116667	0.5	0.135229
3.125000	0.5	0.143823
3.133333	0.5	0.144995
3.141667	0.5	0.140893
3.150000	0.5	0.133862
3.158333	0.5	0.128589
3.166667	0.5	0.123315
3.175000	0.5	0.119800
3.183333	0.5	0.117261
3.191667	0.5	0.115893
3.200000	0.5	0.115698
3.208333	0.5	0.115893
3.216667	0.5	0.116675
3.225000	0.5	0.117456
3.233333	0.5	0.118628
3.241667	0.5	0.118237
3.250000	0.5	0.114721
3.258333	0.5	0.107495
3.266667	0.5	0.098120
3.275000	0.5	0.089721
3.283333	0.5	0.086011
3.291667	0.5	0.086987
3.300000	0.5	0.090307
3.308333	0.5	0.093823
3.316667	0.5	0.095971
3.325000	0.5	0.096167
3.333333	0.5	0.094018
3.341667	0.5	0.090307
3.350000	0.5	0.087964
3.358333	0.5	0.088354
3.366667	0.5	0.091089
3.375000	0.5	0.092261
3.383333	0.5	0.089721
3.391667	0.5	0.086011
3.400000	0.5	0.084643
3.408333	0.5	0.087573
3.416667	0.5	0.093237
3.425000	0.5	0.099096
3.433333	0.5	0.102026
3.441667	0.5	0.101440
3.450000	0.5	0.097339
3.458333	0.5	0.092261
3.466667	0.5	0.091089
3.475000	0.5	0.094995
3.483333	0.5	0.100854
3.491667	0.5	0.105542
3.500000	0.5	0.107495
3.508333	0.5	0.110425
3.516667	0.5	0.114136
3.525000	0.5	0.117651
3.533333	0.5	0.118823
3.541667	0.5	0.118823
3.550000	0.5	0.119995
3.558333	0.5	0.125464
3.566667	0.5	0.134057
3.575000	0.5	0.142456
3.583333	0.5	0.147534
3.591667	0.5	0.146167
3.600000	0.5	0.137964
3.608333	0.5	0.125073
3.616667	0.5	0.114136
3.625000	0.5	0.108276
3.633333	0.5	0.106518
3.641667	0.5	0.108667
3.650000	0.5	0.111401
3.658333	0.5	0.114136
3.666667	0.5	0.115893
3.675000	0.5	0.115698
3.683333	0.5	0.112573
3.691667	0.5	0.109057
3.700000	0.5	0.106518
3.708333	0.5	0.105346
3.716667	0.5	0.105932
3.725000	0.5	0.103003
3.733333	0.5	0.096362
3.741667	0.5	0.084643
3.750000	0.5	0.073120
3.758333	0.5	0.067651
3.766667	0.5	0.068237
3.775000	0.5	0.075073
3.783333	0.5	0.084057
3.791667	0.5	0.090307
3.800000	0.5	0.090698
3.808333	0.5	0.085815
3.816667	0.5	0.079761
3.825000	0.5	0.077026
3.833333	0.5	0.077612
3.841667	0.5	0.080737
3.850000	0.5	0.086011
3.858333	0.5	0.092261
3.866667	0.5	0.101245
3.875000	0.5	0.111011
3.883333	0.5	0.118628
3.891667	0.5	0.123901
3.900000	0.5	0.128784
3.908333	0.5	0.134643
3.916667	0.5	0.142651
3.925000	0.5	0.153198
3.933333	0.5	0.167065
3.941667	0.5	0.183667
3.950000	0.5	0.202221
3.958333	0.5	0.217651
3.966667	0.5	0.225073
3.975000	0.5	0.225854
3.983333	0.5	0.223901
3.991667	0.5	0.220386
4.000000	0.5	0.213745
4.008333	0.5	0.202026
4.016667	0.5	0.188550
4.025000	0.5	0.176245
4.033333	0.5	0.163745
4.041667	0.5	0.150659
4.050000	0.5	0.136206
4.058333	0.5	0.121557
4.066667	0.5	0.111206
4.075000	0.5	0.103198
4.083333	0.5	0.096362
4.091667	0.5	0.087378
4.100000	0.5	0.078198
4.108333	0.5	0.070971
4.116667	0.5	0.068042
4.125000	0.5	0.068042
4.133333	0.5	0.068042
4.141667	0.5	0.068628
4.150000	0.5	0.069409
4.158333	0.5	0.072143
4.166667	0.5	0.075268
4.175000	0.5	0.077221
4.183333	0.5	0.077807
4.191667	0.5	0.078198
4.200000	0.5	0.080542
4.208333	0.5	0.084057
4.216667	0.5	0.086792
4.225000	0.5	0.087573
4.233333	0.5	0.086596
4.241667	0.5	0.085229
4.250000	0.5	0.084643
4.258333	0.5	0.085229
4.266667	0.5	0.086401
4.275000	0.5	0.086596
4.283333	0.5	0.087768
4.291667	0.5	0.090503
4.300000	0.5	0.095971
4.308333	0.5	0.099096
4.316667	0.5	0.095190
4.325000	0.5	0.082495
4.333333	0.5	0.069214
4.341667	0.5	0.062768
4.350000	0.5	0.063745
4.358333	0.5	0.067846
4.366667	0.5	0.068823
4.375000	0.5	0.064917
4.383333	0.5	0.057495
4.391667	0.5	0.050464
4.400000	0.5	0.044409
4.408333	0.5	0.040503
4.416667	0.5	0.039526
4.425000	0.5	0.040112
4.433333	0.5	0.040893
4.441667	0.5	0.039917
4.450000	0.5	0.037378
4.458333	0.5	0.036987
4.466667	0.5	0.039721
4.475000	0.5	0.045581
4.483333	0.5	0.047534
4.491667	0.5	0.045971
4.500000	0.5	0.042846
4.508333	0.5	0.043823
4.516667	0.5	0.049096
4.525000	0.5	0.054761
4.533333	0.5	0.057690
4.541667	0.5	0.059057
4.550000	0.5	0.061206
4.558333	0.5	0.065503
4.566667	0.5	0.070971
4.575000	0.5	0.074682
4.583333	0.5	0.076636
4.591667	0.5	0.078198
4.600000	0.5	0.081518
4.608333	0.5	0.086011
4.616667	0.5	0.086206
4.625000	0.5	0.078784
4.633333	0.5	0.067261
4.641667	0.5	0.055737
4.650000	0.5	0.049096
4.658333	0.5	0.051440
4.666667	0.5	0.056909
4.675000	0.5	0.061011
4.683333	0.5	0.059253
4.691667	0.5	0.052026
4.700000	0.5	0.044604
4.708333	0.5	0.040112
4.716667	0.5	0.042261
4.725000	0.5	0.046753
4.733333	0.5	0.049878
4.741667	0.5	0.049878
4.750000	0.5	0.047925
4.758333	0.5	0.046557
4.766667	0.5	0.046557
4.775000	0.5	0.045776
4.783333	0.5	0.041870
4.791667	0.5	0.037768
4.800000	0.5	0.037573
4.808333	0.5	0.042846
4.816667	0.5	0.050268
4.825000	0.5	0.054370
4.833333	0.5	0.055346
4.841667	0.5	0.055932
4.850000	0.5	0.059057
4.858333	0.5	0.062378
4.866667	0.5	0.062964
4.875000	0.5	0.060815
4.883333	0.5	0.060034
4.891667	0.5	0.062964
4.900000	0.5	0.068042
4.908333	0.5	0.071948
4.916667	0.5	0.071753
4.925000	0.5	0.069214
4.933333	0.5	0.066284
4.941667	0.5	0.064136
4.950000	0.5	0.061401
4.958333	0.5	0.059057
4.966667	0.5	0.059057
4.975000	0.5	0.063940
4.983333	0.5	0.071557
4.991667	0.5	0.077612
5.000000	0.5	0.077612
5.008333	0.5	0.070776
5.016667	0.5	0.062768
5.025000	0.5	0.058081
5.033333	0.5	0.060425
5.041667	0.5	0.066870
5.050000	0.5	0.072925
5.058333	0.5	0.075659
5.066667	0.5	0.072925
5.075000	0.5	0.067651
5.083333	0.5	0.059839
5.091667	0.5	0.051245
5.100000	0.5	0.042456
5.108333	0.5	0.036011
5.116667	0.5	0.034643
5.125000	0.5	0.037768
5.133333	0.5	0.044018
5.141667	0.5	0.049096
5.150000	0.5	0.050464
5.158333	0.5	0.051050
5.166667	0.5	0.050659
5.175000	0.5	0.052026
5.183333	0.5	0.055346
5.191667	0.5	0.060229
5.200000	0.5	0.065112
5.208333	0.5	0.068628
5.216667	0.5	0.071948
5.225000	0.5	0.076245
5.233333	0.5	0.080932
5.241667	0.5	0.084253
5.250000	0.5	0.081518
5.258333	0.5	0.077221
5.266667	0.5	0.072339
5.275000	0.5	0.069018
5.283333	0.5	0.066479
5.291667	0.5	0.064721
5.300000	0.5	0.064331
5.308333	0.5	0.067261
5.316667	0.5	0.072925
5.325000	0.5	0.079565
5.333333	0.5	0.084448
5.341667	0.5	0.083862
5.350000	0.5	0.078589
5.358333	0.5	0.072925
5.366667	0.5	0.068628
5.375000	0.5	0.066284
5.383333	0.5	0.067456
5.391667	0.5	0.070971
5.400000	0.5	0.075464
5.408333	0.5	0.078198
5.416667	0.5	0.076831
5.425000	0.5	0.071362
5.433333	0.5	0.064136
5.441667	0.5	0.057495
5.450000	0.5	0.053589
5.458333	0.5	0.052807
5.466667	0.5	0.055346
5.475000	0.5	0.061987
5.483333	0.5	0.068628
5.491667	0.5	0.072339
5.500000	0.5	0.069800
5.508333	0.5	0.062964
5.516667	0.5	0.055346
5.525000	0.5	0.051440
5.533333	0.5	0.052026
5.541667	0.5	0.054370
5.550000	0.5	0.056714
5.558333	0.5	0.056714
5.566667	0.5	0.055151
5.575000	0.5	0.052417
5.583333	0.5	0.051440
5.591667	0.5	0.051831
5.600000	0.5	0.053979
5.608333	0.5	0.056323
5.616667	0.5	0.059643
5.625000	0.5	0.063940
5.633333	0.5	0.068823
5.641667	0.5	0.071948
5.650000	0.5	0.071557
5.658333	0.5	0.067261
5.666667	0.5	0.061206
5.675000	0.5	0.057690
5.683333	0.5	0.055932
5.691667	0.5	0.053198
5.700000	0.5	0.047729
5.708333	0.5	0.039721
5.716667	0.5	0.033862
5.725000	0.5	0.029565
5.733333	0.5	0.025073
5.741667	0.5	0.019995
5.750000	0.5	0.017261
5.758333	0.5	0.020190
5.766667	0.5	0.026636
5.775000	0.5	0.031128
5.783333	0.5	0.030737
5.791667	0.5	0.025464
5.800000	0.5	0.020190
5.808333	0.5	0.017846
5.816667	0.5	0.021167
5.825000	0.5	0.028393
5.833333	0.5	0.037378
5.841667	0.5	0.043432
5.850000	0.5	0.043042
5.858333	0.5	0.034839
5.866667	0.5	0.024487
5.875000	0.5	0.018628
5.883333	0.5	0.018823
5.891667	0.5	0.022729
5.900000	0.5	0.025659
5.908333	0.5	0.025659
5.916667	0.5	0.024096
5.925000	0.5	0.024878
5.933333	0.5	0.027221
5.941667	0.5	0.029956
5.950000	0.5	0.030151
5.958333	0.5	0.028198
5.966667	0.5	0.024292
5.975000	0.5	0.019409
5.983333	0.5	0.014721
5.991667	0.5	0.011596
6.000000	0.5	0.010425
6.008333	0.5	0.012182
6.016667	0.5	0.015893
6.025000	0.5	0.019409
6.033333	0.5	0.022925
6.041667	0.5	0.026245
6.050000	0.5	0.029370
6.058333	0.5	0.030932
6.066667	0.5	0.031714
6.075000	0.5	0.030932
6.083333	0.5	0.031323
6.091667	0.5	0.033862
6.100000	0.5	0.037964
6.108333	0.5	0.039721
6.116667	0.5	0.037964
6.125000	0.5	0.031909
6.133333	0.5	0.025464
6.141667	0.5	0.021557
6.150000	0.5	0.021362
6.158333	0.5	0.023901
6.166667	0.5	0.025464
6.175000	0.5	0.026050
6.183333	0.5	0.025854
6.191667	0.5	0.025854
6.200000	0.5	0.026831
6.208333	0.5	0.029761
6.216667	0.5	0.032104
6.225000	0.5	0.034643
6.233333	0.5	0.036401
6.241667	0.5	0.036596
6.250000	0.5	0.034643
6.258333	0.5	0.030346
6.266667	0.5	0.027612
6.275000	0.5	0.028784
6.283333	0.5	0.033667
6.291667	0.5	0.038354
6.300000	0.5	0.038940
6.308333	0.5	0.034643
6.316667	0.5	0.029956
6.325000	0.5	0.026831
6.333333	0.5	0.026050
6.341667	0.5	0.025854
6.350000	0.5	0.024878
6.358333	0.5	0.023901
6.366667	0.5	0.024487
6.375000	0.5	0.027026
6.383333	0.5	0.032300
6.391667	0.5	0.037768
6.400000	0.5	0.040893
6.408333	0.5	0.040112
6.416667	0.5	0.037182
6.425000	0.5	0.035815
6.433333	0.5	0.036987
6.441667	0.5	0.040307
6.450000	0.5	0.043628
6.458333	0.5	0.044604
6.466667	0.5	0.043237
6.475000	0.5	0.040112
6.483333	0.5	0.038354
6.491667	0.5	0.037768
6.500000	0.5	0.038354
6.508333	0.5	0.037964
6.516667	0.5	0.037182
6.525000	0.5	0.036792
6.533333	0.5	0.036792
6.541667	0.5	0.036792
6.550000	0.5	0.036792
6.558333	0.5	0.038354
6.566667	0.5	0.042065
6.575000	0.5	0.048120
6.583333	0.5	0.051831
6.591667	0.5	0.054370
6.600000	0.5	0.055932
6.608333	0.5	0.058471
6.616667	0.5	0.060229
6.625000	0.5	0.059057
6.633333	0.5	0.055542
6.641667	0.5	0.051831
6.650000	0.5	0.048706
6.658333	0.5	0.044409
6.666667	0.5	0.039721
6.675000	0.5	0.036596
6.683333	0.5	0.036792
6.691667	0.5	0.038745
6.700000	0.5	0.039721
6.708333	0.5	0.037182
6.716667	0.5	0.031909
6.725000	0.5	0.027417
6.733333	0.5	0.026440
6.741667	0.5	0.029956
6.750000	0.5	0.035815
6.758333	0.5	0.042261
6.766667	0.5	0.045190
6.775000	0.5	0.042065
6.783333	0.5	0.036596
6.791667	0.5	0.029956
6.800000	0.5	0.027221
6.808333	0.5	0.028393
6.816667	0.5	0.032300
6.825000	0.5	0.035229
6.833333	0.5	0.035815
6.841667	0.5	0.033471
6.850000	0.5	0.029565
6.858333	0.5	0.026636
6.866667	0.5	0.026831
6.875000	0.5	0.032104
6.883333	0.5	0.039917
6.891667	0.5	0.046753
6.900000	0.5	0.047534
6.908333	0.5	0.043628
6.916667	0.5	0.036596
6.925000	0.5	0.029175
6.933333	0.5	0.022729
6.941667	0.5	0.020971
6.950000	0.5	0.024096
6.958333	0.5	0.028979
6.966667	0.5	0.031909
6.975000	0.5	0.029565
6.983333	0.5	0.024292
6.991667	0.5	0.019214
7.000000	0.5	0.014917
7.008333	0.5	0.012573
7.016667	0.5	0.014526
7.025000	0.5	0.020971
7.033333	0.5	0.028784
7.041667	0.5	0.034057
7.050000	0.5	0.034448
7.058333	0.5	0.032104
7.066667	0.5	0.029956
7.075000	0.5	0.030346
7.083333	0.5	0.030932
7.091667	0.5	0.030151
7.100000	0.5	0.027221
7.108333	0.5	0.023315
7.116667	0.5	0.020190
7.125000	0.5	0.019409
7.133333	0.5	0.021362
7.141667	0.5	0.024096
7.150000	0.5	0.026050
7.158333	0.5	0.025659
7.166667	0.5	0.024292
7.175000	0.5	0.023315
7.183333	0.5	0.026440
7.191667	0.5	0.031128
7.200000	0.5	0.036011
7.208333	0.5	0.039136
7.216667	0.5	0.040503
7.225000	0.5	0.039917
7.233333	0.5	0.039526
7.241667	0.5	0.038745
7.250000	0.5	0.038940
7.258333	0.5	0.040112
7.266667	0.5	0.042261
7.275000	0.5	0.043628
7.283333	0.5	0.043628
7.291667	0.5	0.041675
7.300000	0.5	0.040893
7.308333	0.5	0.043432
7.316667	0.5	0.046948
7.325000	0.5	0.049292
7.333333	0.5	0.047925
7.341667	0.5	0.041870
7.350000	0.5	0.033667
7.358333	0.5	0.025464
7.366667	0.5	0.021167
7.375000	0.5	0.022339
7.383333	0.5	0.027612
7.391667	0.5	0.034253
7.400000	0.5	0.040307
7.408333	0.5	0.044214
7.416667	0.5	0.044800
7.425000	0.5	0.042846
7.433333	0.5	0.038354
7.441667	0.5	0.032300
7.450000	0.5	0.027417
7.458333	0.5	0.026831
7.466667	0.5	0.030542
7.475000	0.5	0.037182
7.483333	0.5	0.043237
7.491667	0.5	0.046753
7.500000	0.5	0.046948
7.508333	0.5	0.045776
7.516667	0.5	0.043042
7.525000	0.5	0.041089
7.533333	0.5	0.041284
7.541667	0.5	0.045581
7.550000	0.5	0.051440
7.558333	0.5	0.059253
7.566667	0.5	0.066089
7.575000	0.5	0.071948
7.583333	0.5	0.074487
7.591667	0.5	0.073120
7.600000	0.5	0.067456
7.608333	0.5	0.059643
7.616667	0.5	0.053198
7.625000	0.5	0.049878
7.633333	0.5	0.049487
7.641667	0.5	0.049487
7.650000	0.5	0.051245
7.658333	0.5	0.054175
7.666667	0.5	0.058471
7.675000	0.5	0.061987
7.683333	0.5	0.061011
7.691667	0.5	0.055932
7.700000	0.5	0.048315
7.708333	0.5	0.040307
7.716667	0.5	0.036011
7.725000	0.5	0.034448
7.733333	0.5	0.034643
7.741667	0.5	0.034839
7.750000	0.5	0.035620
7.758333	0.5	0.037378
7.766667	0.5	0.038940
7.775000	0.5	0.038550
7.783333	0.5	0.035620
7.791667	0.5	0.034057
7.800000	0.5	0.036987
7.808333	0.5	0.045386
7.816667	0.5	0.052221
7.825000	0.5	0.053979
7.833333	0.5	0.048706
7.841667	0.5	0.038940
7.850000	0.5	0.030346
7.858333	0.5	0.025268
7.866667	0.5	0.024878
7.875000	0.5	0.029175
7.883333	0.5	0.036987
7.891667	0.5	0.046557
7.900000	0.5	0.051050
7.908333	0.5	0.050659
7.916667	0.5	0.045386
7.925000	0.5	0.037573
7.933333	0.5	0.031909
7.941667	0.5	0.029370
7.950000	0.5	0.030737
7.958333	0.5	0.032690
7.966667	0.5	0.032690
7.975000	0.5	0.029956
7.983333	0.5	0.026050
7.991667	0.5	0.024682
8.000000	0.5	0.025464
8.008333	0.5	0.028589
8.016667	0.5	0.032300
8.025000	0.5	0.035425
8.033333	0.5	0.036792
8.041667	0.5	0.035425
8.050000	0.5	0.034253
8.058333	0.5	0.035425
8.066667	0.5	0.040893
8.075000	0.5	0.046362
8.083333	0.5	0.047925
8.091667	0.5	0.045971
8.100000	0.5	0.041675
8.108333	0.5	0.039136
8.116667	0.5	0.037573
8.125000	0.5	0.037768
8.133333	0.5	0.038354
8.141667	0.5	0.040307
8.150000	0.5	0.041675
8.158333	0.5	0.041675
8.166667	0.5	0.040112
8.175000	0.5	0.040503
8.183333	0.5	0.043823
8.191667	0.5	0.048511
8.200000	0.5	0.051636
8.208333	0.5	0.053198
8.216667	0.5	0.051050
8.225000	0.5	0.047534
8.233333	0.5	0.044018
8.241667	0.5	0.041089
8.250000	0.5	0.041284
8.258333	0.5	0.044800
8.266667	0.5	0.050268
8.275000	0.5	0.056128
8.283333	0.5	0.060229
8.291667	0.5	0.060815
8.300000	0.5	0.059057
8.308333	0.5	0.057104
8.316667	0.5	0.055737
8.325000	0.5	0.053979
8.333333	0.5	0.051050
8.341667	0.5	0.048901
8.350000	0.5	0.048706
8.358333	0.5	0.052612
8.366667	0.5	0.059253
8.375000	0.5	0.067651
8.383333	0.5	0.073901
8.391667	0.5	0.075073
8.400000	0.5	0.070581
8.408333	0.5	0.062964
8.416667	0.5	0.057495
8.425000	0.5	0.053784
8.433333	0.5	0.049096
8.441667	0.5	0.039917
8.450000	0.5	0.030932
8.458333	0.5	0.026831
8.466667	0.5	0.030737
8.475000	0.5	0.040112
8.483333	0.5	0.050268
8.491667	0.5	0.056323
8.500000	0.5	0.060034
8.508333	0.5	0.063354
8.516667	0.5	0.067651
8.525000	0.5	0.071557
8.533333	0.5	0.072925
8.541667	0.5	0.070581
8.550000	0.5	0.066479
8.558333	0.5	0.065112
8.566667	0.5	0.068042
8.575000	0.5	0.073511
8.583333	0.5	0.076636
8.591667	0.5	0.075854
8.600000	0.5	0.073315
8.608333	0.5	0.071362
8.616667	0.5	0.071948
8.625000	0.5	0.071753
8.633333	0.5	0.069604
8.641667	0.5	0.063354
8.650000	0.5	0.054761
8.658333	0.5	0.045581
8.666667	0.5	0.037964
8.675000	0.5	0.035034
8.683333	0.5	0.036792
8.691667	0.5	0.041870
8.700000	0.5	0.048120
8.708333	0.5	0.051245
8.716667	0.5	0.052417
8.725000	0.5	0.051050
8.733333	0.5	0.049878
8.741667	0.5	0.048901
8.750000	0.5	0.045386
8.758333	0.5	0.040112
8.766667	0.5	0.033471
8.775000	0.5	0.028979
8.783333	0.5	0.027026
8.791667	0.5	0.029175
8.800000	0.5	0.035815
8.808333	0.5	0.044409
8.816667	0.5	0.052221
8.825000	0.5	0.057690
8.833333	0.5	0.060229
8.841667	0.5	0.058862
8.850000	0.5	0.052612
8.858333	0.5	0.044995
8.866667	0.5	0.038550
8.875000	0.5	0.039136
8.883333	0.5	0.044409
8.891667	0.5	0.047143
8.900000	0.5	0.045386
8.908333	0.5	0.039917
8.916667	0.5	0.037768
8.925000	0.5	0.038354
8.933333	0.5	0.040112
8.941667	0.5	0.040307
8.950000	0.5	0.039331
8.958333	0.5	0.038745
8.966667	0.5	0.040503
8.975000	0.5	0.045190
8.983333	0.5	0.049487
8.991667	0.5	0.054761
9.000000	0.5	0.060034
9.008333	0.5	0.063550
9.016667	0.5	0.065112
9.025000	0.5	0.065112
9.033333	0.5	0.065112
9.041667	0.5	0.065112
9.050000	0.5	0.063940
9.058333	0.5	0.059448
9.066667	0.5	0.053589
9.075000	0.5	0.048120
9.083333	0.5	0.043237
9.091667	0.5	0.039136
9.100000	0.5	0.035620
9.108333	0.5	0.033276
9.116667	0.5	0.031909
9.125000	0.5	0.031323
9.133333	0.5	0.029370
9.141667	0.5	0.027026
9.150000	0.5	0.026831
9.158333	0.5	0.029761
9.166667	0.5	0.034839
9.175000	0.5	0.039331
9.183333	0.5	0.041675
9.191667	0.5	0.042846
9.200000	0.5	0.043628
9.208333	0.5	0.043628
9.216667	0.5	0.042261
9.225000	0.5	0.040112
9.233333	0.5	0.038745
9.241667	0.5	0.039917
9.250000	0.5	0.040698
9.258333	0.5	0.040307
9.266667	0.5	0.038940
9.275000	0.5	0.038745
9.283333	0.5	0.042651
9.291667	0.5	0.050464
9.300000	0.5	0.058081
9.308333	0.5	0.063159
9.316667	0.5	0.065112
9.325000	0.5	0.064331
9.333333	0.5	0.060425
9.341667	0.5	0.055151
9.350000	0.5	0.050073
9.358333	0.5	0.047339
9.366667	0.5	0.045190
9.375000	0.5	0.041675
9.383333	0.5	0.038745
9.391667	0.5	0.037964
9.400000	0.5	0.042651
9.408333	0.5	0.050659
9.416667	0.5	0.056518
9.425000	0.5	0.057104
9.433333	0.5	0.054565
9.441667	0.5	0.052026
9.450000	0.5	0.052221
9.458333	0.5	0.055151
9.466667	0.5	0.059057
9.475000	0.5	0.061792
9.483333	0.5	0.061401
9.491667	0.5	0.056714
9.500000	0.5	0.049292
9.508333	0.5	0.042261
9.516667	0.5	0.038940
9.525000	0.5	0.039721
9.533333	0.5	0.042261
9.541667	0.5	0.043823
9.550000	0.5	0.043628
9.558333	0.5	0.041675
9.566667	0.5	0.039721
9.575000	0.5	0.039721
9.583333	0.5	0.039917
9.591667	0.5	0.040698
9.600000	0.5	0.044018
9.608333	0.5	0.047339
9.616667	0.5	0.050268
9.625000	0.5	0.049292
9.633333	0.5	0.044995
9.641667	0.5	0.039721
9.650000	0.5	0.037964
9.658333	0.5	0.038159
9.666667	0.5	0.038159
9.675000	0.5	0.037182
9.683333	0.5	0.037964
9.691667	0.5	0.043432
9.700000	0.5	0.050268
9.708333	0.5	0.056128
9.716667	0.5	0.058667
9.725000	0.5	0.060620
9.733333	0.5	0.061206
9.741667	0.5	0.061206
9.750000	0.5	0.059253
9.758333	0.5	0.058276
9.766667	0.5	0.058667
9.775000	0.5	0.059057
9.783333	0.5	0.057104
9.791667	0.5	0.050268
9.800000	0.5	0.042456
9.808333	0.5	0.038745
9.816667	0.5	0.040112
9.825000	0.5	0.045581
9.833333	0.5	0.049487
9.841667	0.5	0.052417
9.850000	0.5	0.054175
9.858333	0.5	0.055346
9.866667	0.5	0.055346
9.875000	0.5	0.053589
9.883333	0.5	0.052417
9.891667	0.5	0.054175
9.900000	0.5	0.057300
9.908333	0.5	0.060620
9.916667	0.5	0.061596
9.925000	0.5	0.060034
9.933333	0.5	0.057495
9.941667	0.5	0.055151
9.950000	0.5	0.053784
9.958333	0.5	0.053589
9.966667	0.5	0.056518
9.975000	0.5	0.061401
9.983333	0.5	0.067065
9.991667	0.5	0.071167
10.000000	0.5	0.073901
10.008333	0.5	0.077221
10.016667	0.5	0.079761
10.025000	0.5	0.079761
10.033333	0.5	0.074682
10.041667	0.5	0.064526
10.050000	0.5	0.056518
10.058333	0.5	0.053589
10.066667	0.5	0.057300
10.075000	0.5	0.063745
10.083333	0.5	0.068237
10.091667	0.5	0.069018
10.100000	0.5	0.065112
10.108333	0.5	0.060425
10.116667	0.5	0.057495
10.125000	0.5	0.059839
10.133333	0.5	0.064331
10.141667	0.5	0.067651
10.150000	0.5	0.065698
10.158333	0.5	0.061401
10.166667	0.5	0.060425
10.175000	0.5	0.063745
10.183333	0.5	0.069018
10.191667	0.5	0.071753
10.200000	0.5	0.069018
10.208333	0.5	0.062573
10.216667	0.5	0.055346
10.225000	0.5	0.048706
10.233333	0.5	0.043823
10.241667	0.5	0.040112
10.250000	0.5	0.038745
10.258333	0.5	0.039917
10.266667	0.5	0.046753
10.275000	0.5	0.056714
10.283333	0.5	0.068432
10.291667	0.5	0.077417
10.300000	0.5	0.079761
10.308333	0.5	0.077807
10.316667	0.5	0.071753
10.325000	0.5	0.064526
10.333333	0.5	0.055932
10.341667	0.5	0.047339
10.350000	0.5	0.039721
10.358333	0.5	0.036011
10.366667	0.5	0.035620
10.375000	0.5	0.037964
10.383333	0.5	0.042456
10.391667	0.5	0.047925
10.400000	0.5	0.053003
10.408333	0.5	0.054956
10.416667	0.5	0.054175
10.425000	0.5	0.049487
10.433333	0.5	0.043237
10.441667	0.5	0.038159
10.450000	0.5	0.038550
10.458333	0.5	0.043628
10.466667	0.5	0.049487
10.475000	0.5	0.052221
10.483333	0.5	0.051050
10.491667	0.5	0.048511
10.500000	0.5	0.048120
10.508333	0.5	0.051440
10.516667	0.5	0.056323
10.525000	0.5	0.061206
10.533333	0.5	0.065112
10.541667	0.5	0.067651
10.550000	0.5	0.068237
10.558333	0.5	0.068237
10.566667	0.5	0.069018
10.575000	0.5	0.071557
10.583333	0.5	0.078198
10.591667	0.5	0.090503
10.600000	0.5	0.106518
10.608333	0.5	0.125659
10.616667	0.5	0.146167
10.625000	0.5	0.166089
10.633333	0.5	0.187964
10.641667	0.5	0.212964
10.650000	0.5	0.241089
10.658333	0.5	0.269214
10.666667	0.5	0.293042
10.675000	0.5	0.311987
10.683333	0.5	0.325854
10.691667	0.5	0.339331
10.700000	0.5	0.351636
10.708333	0.5	0.361792
10.716667	0.5	0.367456
10.725000	0.5	0.367065
10.733333	0.5	0.360229
10.741667	0.5	0.346753
10.750000	0.5	0.326636
10.758333	0.5	0.303393
10.766667	0.5	0.278003
10.775000	0.5	0.253784
10.783333	0.5	0.231518
10.791667	0.5	0.211011
10.800000	0.5	0.191089
10.808333	0.5	0.171948
10.816667	0.5	0.153003
10.825000	0.5	0.135034
10.833333	0.5	0.117651
10.841667	0.5	0.102612
10.850000	0.5	0.088354
10.858333	0.5	0.074487
10.866667	0.5	0.064526
10.875000	0.5	0.058667
10.883333	0.5	0.056714
10.891667	0.5	0.055542
10.900000	0.5	0.051440
10.908333	0.5	0.044214
10.916667	0.5	0.036792
10.925000	0.5	0.033862
10.933333	0.5	0.035229
10.941667	0.5	0.040503
10.950000	0.5	0.047339
10.958333	0.5	0.051440
10.966667	0.5	0.054175
10.975000	0.5	0.054370
10.983333	0.5	0.054370
10.991667	0.5	0.053198
11.000000	0.5	0.050268
11.008333	0.5	0.046362
11.016667	0.5	0.043042
11.025000	0.5	0.043237
11.033333	0.5	0.046948
11.041667	0.5	0.053198
11.050000	0.5	0.061206
11.058333	0.5	0.069995
11.066667	0.5	0.078784
11.075000	0.5	0.087182
11.083333	0.5	0.092065
11.091667	0.5	0.096362
11.100000	0.5	0.104370
11.108333	0.5	0.117651
11.116667	0.5	0.136011
11.125000	0.5	0.154565
11.133333	0.5	0.172925
11.141667	0.5	0.187964
11.150000	0.5	0.198901
11.158333	0.5	0.205737
11.166667	0.5	0.207690
11.175000	0.5	0.206518
11.183333	0.5	0.204175
11.191667	0.5	0.203979
11.200000	0.5	0.205346
11.208333	0.5	0.205151
11.216667	0.5	0.200464
11.225000	0.5	0.188159
11.233333	0.5	0.171167
11.241667	0.5	0.153393
11.250000	0.5	0.137378
11.258333	0.5	0.122339
11.266667	0.5	0.107495
11.275000	0.5	0.092456
11.283333	0.5	0.076831
11.291667	0.5	0.065307
11.300000	0.5	0.056128
11.308333	0.5	0.048511
11.316667	0.5	0.038940
11.325000	0.5	0.029370
11.333333	0.5	0.021753
11.341667	0.5	0.018432
11.350000	0.5	0.019409
11.358333	0.5	0.022729
11.366667	0.5	0.026245
11.375000	0.5	0.027807
11.383333	0.5	0.027417
11.391667	0.5	0.025854
11.400000	0.5	0.023706
11.408333	0.5	0.021753
11.416667	0.5	0.021167
11.425000	0.5	0.021167
11.433333	0.5	0.021167
11.441667	0.5	0.022534
11.450000	0.5	0.025073
11.458333	0.5	0.029761
11.466667	0.5	0.034448
11.475000	0.5	0.037573
11.483333	0.5	0.035815
11.491667	0.5	0.028198
11.500000	0.5	0.018432
11.508333	0.5	0.012182
11.516667	0.5	0.013940
11.525000	0.5	0.022925
11.533333	0.5	0.035425
11.541667	0.5	0.047339
11.550000	0.5	0.054175
11.558333	0.5	0.056909
11.566667	0.5	0.056909
11.575000	0.5	0.056909
11.583333	0.5	0.056714
11.591667	0.5	0.054175
11.600000	0.5	0.048315
11.608333	0.5	0.038940
11.616667	0.5	0.030346
11.625000	0.5	0.024878
11.633333	0.5	0.022729
11.641667	0.5	0.023120
11.650000	0.5	0.023511
11.658333	0.5	0.023120
11.666667	0.5	0.020386
11.675000	0.5	0.015307
11.683333	0.5	0.008862
11.691667	0.5	0.003589
11.700000	0.5	-0.001294
11.708333	0.5	-0.004029
11.716667	0.5	-0.004614
11.725000	0.5	-0.003443
11.733333	0.5	-0.001489
11.741667	0.5	0.002026
11.750000	0.5	0.005932
11.758333	0.5	0.008276
11.766667	0.5	0.009448
11.775000	0.5	0.007886
11.783333	0.5	0.006714
11.791667	0.5	0.006714
11.800000	0.5	0.009057
11.808333	0.5	0.012182
11.816667	0.5	0.014331
11.825000	0.5	0.014136
11.833333	0.5	0.011206
11.841667	0.5	0.005932
11.850000	0.5	-0.002075
11.858333	0.5	-0.009888
11.866667	0.5	-0.016919
11.875000	0.5	-0.021411
11.883333	0.5	-0.021802
11.891667	0.5	-0.019068
11.900000	0.5	-0.015552
11.908333	0.5	-0.013404
11.916667	0.5	-0.011646
11.925000	0.5	-0.008130
11.933333	0.5	-0.002661
11.941667	0.5	0.003589
11.950000	0.5	0.006323
11.958333	0.5	0.005737
11.966667	0.5	0.003979
11.975000	0.5	0.003198
11.983333	0.5	0.003979
11.991667	0.5	0.004565
12.000000	0.5	0.004565
12.008333	0.5	0.003589
12.016667	0.5	0.002612
12.025000	0.5	0.003003
12.033333	0.5	0.005151
12.041667	0.5	0.007300
12.050000	0.5	0.008471
12.058333	0.5	0.008081
12.066667	0.5	0.005542
12.075000	0.5	0.002807
12.083333	0.5	-0.001099
12.091667	0.5	-0.003247
12.100000	0.5	-0.003833
12.108333	0.5	-0.002661
12.116667	0.5	0.002026
12.125000	0.5	0.004956
12.133333	0.5	0.004565
12.141667	0.5	0.001245
12.150000	0.5	-0.001489
12.158333	0.5	-0.000318
12.166667	0.5	0.004175
12.175000	0.5	0.006909
12.183333	0.5	0.007495
12.191667	0.5	0.006714
12.200000	0.5	0.006128
12.208333	0.5	0.003979
12.216667	0.5	-0.001294
12.225000	0.5	-0.008521
12.233333	0.5	-0.015161
12.241667	0.5	-0.019263
12.250000	0.5	-0.018482
12.258333	0.5	-0.013404
12.266667	0.5	-0.008130
12.275000	0.5	-0.006177
12.283333	0.5	-0.010669
12.291667	0.5	-0.019654
12.300000	0.5	-0.028833
12.308333	0.5	-0.035474
12.316667	0.5	-0.038794
12.325000	0.5	-0.038989
12.333333	0.5	-0.038404
12.341667	0.5	-0.036060
12.350000	0.5	-0.031763
12.358333	0.5	-0.025904
12.366667	0.5	-0.019458
12.375000	0.5	-0.014771
12.383333	0.5	-0.011841
12.391667	0.5	-0.011450
12.400000	0.5	-0.012622
12.408333	0.5	-0.013794
12.416667	0.5	-0.015747
12.425000	0.5	-0.017114
12.433333	0.5	-0.018872
12.441667	0.5	-0.020630
12.450000	0.5	-0.022974
12.458333	0.5	-0.025122
12.466667	0.5	-0.024146
12.475000	0.5	-0.020044
12.483333	0.5	-0.013794
12.491667	0.5	-0.008325
12.500000	0.5	-0.006372
12.508333	0.5	-0.009107
12.516667	0.5	-0.014185
12.525000	0.5	-0.015747
12.533333	0.5	-0.012232
12.541667	0.5	-0.004419
12.550000	0.5	0.004761
12.558333	0.5	0.011792
12.566667	0.5	0.018628
12.575000	0.5	0.027026
12.583333	0.5	0.037573
12.591667	0.5	0.046948
12.600000	0.5	0.052807
12.608333	0.5	0.056714
12.616667	0.5	0.061792
12.625000	0.5	0.070190
12.633333	0.5	0.082495
12.641667	0.5	0.097339
12.650000	0.5	0.111401
12.658333	0.5	0.123901
12.666667	0.5	0.131518
12.675000	0.5	0.133471
12.683333	0.5	0.132300
12.691667	0.5	0.131518
12.700000	0.5	0.132495
12.708333	0.5	0.133471
12.716667	0.5	0.132104
12.725000	0.5	0.126050
12.733333	0.5	0.117651
12.741667	0.5	0.110229
12.750000	0.5	0.103589
12.758333	0.5	0.096167
12.766667	0.5	0.086401
12.775000	0.5	0.072925
12.783333	0.5	0.058081
12.791667	0.5	0.040698
12.800000	0.5	0.021167
12.808333	0.5	0.002417
12.816667	0.5	-0.012622
12.825000	0.5	-0.018091
12.833333	0.5	-0.016529
12.841667	0.5	-0.012818
12.850000	0.5	-0.012427
12.858333	0.5	-0.015943
12.866667	0.5	-0.020239
12.875000	0.5	-0.022974
12.883333	0.5	-0.022974
12.891667	0.5	-0.023950
12.900000	0.5	-0.026489
12.908333	0.5	-0.031568
12.916667	0.5	-0.035279
12.925000	0.5	-0.034107
12.933333	0.5	-0.027661
12.941667	0.5	-0.019654
12.950000	0.5	-0.015357
12.958333	0.5	-0.013208
12.966667	0.5	-0.012622
12.975000	0.5	-0.009888
12.983333	0.5	-0.006568
12.991667	0.5	-0.007349
13.000000	0.5	-0.014185
13.008333	0.5	-0.023560
13.016667	0.5	-0.028833
13.025000	0.5	-0.027857
13.033333	0.5	-0.021411
13.041667	0.5	-0.013794
13.050000	0.5	-0.007349
13.058333	0.5	-0.002271
13.066667	0.5	0.003784
13.075000	0.5	0.010620
13.083333	0.5	0.018432
13.091667	0.5	0.026440
13.100000	0.5	0.032495
13.108333	0.5	0.036011
13.116667	0.5	0.039136
13.125000	0.5	0.046753
13.133333	0.5	0.057300
13.141667	0.5	0.071167
13.150000	0.5	0.086596
13.158333	0.5	0.098315
13.166667	0.5	0.104956
13.175000	0.5	0.104761
13.183333	0.5	0.102026
13.191667	0.5	0.101440
13.200000	0.5	0.105932
13.208333	0.5	0.114526
13.216667	0.5	0.122534
13.225000	0.5	0.125854
13.233333	0.5	0.120971
13.241667	0.5	0.110034
13.250000	0.5	0.096557
13.258333	0.5	0.085425
13.266667	0.5	0.077807
13.275000	0.5	0.072534
13.283333	0.5	0.065698
13.291667	0.5	0.057300
13.300000	0.5	0.046753
13.308333	0.5	0.035815
13.316667	0.5	0.026050
13.325000	0.5	0.017651
13.333333	0.5	0.012378
13.341667	0.5	0.011596
13.350000	0.5	0.013745
13.358333	0.5	0.016089
13.366667	0.5	0.016284
13.375000	0.5	0.014721
13.383333	0.5	0.012182
13.391667	0.5	0.009643
13.400000	0.5	0.008862
13.408333	0.5	0.012378
13.416667	0.5	0.020190
13.425000	0.5	0.029761
13.433333	0.5	0.036206
13.441667	0.5	0.035620
13.450000	0.5	0.028979
13.458333	0.5	0.021362
13.466667	0.5	0.018823
13.475000	0.5	0.020190
13.483333	0.5	0.023901
13.491667	0.5	0.025464
13.500000	0.5	0.024096
13.508333	0.5	0.021753
13.516667	0.5	0.019018
13.525000	0.5	0.016284
13.533333	0.5	0.010815
13.541667	0.5	0.002026
13.550000	0.5	-0.007544
13.558333	0.5	-0.013794
13.566667	0.5	-0.016138
13.575000	0.5	-0.017505
13.583333	0.5	-0.018872
13.591667	0.5	-0.019849
13.600000	0.5	-0.018482
13.608333	0.5	-0.013599
13.616667	0.5	-0.008716
13.625000	0.5	-0.007349
13.633333	0.5	-0.011450
13.641667	0.5	-0.019849
13.650000	0.5	-0.030591
13.658333	0.5	-0.040161
13.666667	0.5	-0.045044
13.675000	0.5	-0.043091
13.683333	0.5	-0.034497
13.691667	0.5	-0.024732
13.700000	0.5	-0.016138
13.708333	0.5	-0.011255
13.716667	0.5	-0.008911
13.725000	0.5	-0.008130
13.733333	0.5	-0.009107
13.741667	0.5	-0.010279
13.750000	0.5	-0.013989
13.758333	0.5	-0.019068
13.766667	0.5	-0.024732
13.775000	0.5	-0.026685
13.783333	0.5	-0.024536
13.791667	0.5	-0.020825
13.800000	0.5	-0.019849
13.808333	0.5	-0.021997
13.816667	0.5	-0.024927
13.825000	0.5	-0.025708
13.833333	0.5	-0.025318
13.841667	0.5	-0.024732
13.850000	0.5	-0.024732
13.858333	0.5	-0.023560
13.866667	0.5	-0.020630
13.875000	0.5	-0.017310
13.883333	0.5	-0.016333
13.891667	0.5	-0.016529
13.900000	0.5	-0.017896
13.908333	0.5	-0.016919
13.916667	0.5	-0.013404
13.925000	0.5	-0.007544
13.933333	0.5	-0.000318
13.941667	0.5	0.004761
13.950000	0.5	0.006128
13.958333	0.5	0.003003
13.966667	0.5	-0.002271
13.975000	0.5	-0.005005
13.983333	0.5	-0.004810
13.991667	0.5	-0.003638
14.000000	0.5	-0.002466
14.008333	0.5	-0.002271
14.016667	0.5	-0.001294
14.025000	0.5	0.003589
14.033333	0.5	0.009643
14.041667	0.5	0.014721
14.050000	0.5	0.015893
14.058333	0.5	0.013159
14.066667	0.5	0.007104
14.075000	0.5	0.000268
14.083333	0.5	-0.007935
14.091667	0.5	-0.016333
14.100000	0.5	-0.025708
14.108333	0.5	-0.033521
14.116667	0.5	-0.037232
14.125000	0.5	-0.033911
14.133333	0.5	-0.026685
14.141667	0.5	-0.020435
14.150000	0.5	-0.019654
14.158333	0.5	-0.023950
14.166667	0.5	-0.030396
14.175000	0.5	-0.035669
14.183333	0.5	-0.041919
14.191667	0.5	-0.047779
14.200000	0.5	-0.052661
14.208333	0.5	-0.055982
14.216667	0.5	-0.057739
14.225000	0.5	-0.057935
14.233333	0.5	-0.056763
14.241667	0.5	-0.053052
14.250000	0.5	-0.047193
14.258333	0.5	-0.044068
14.266667	0.5	-0.045044
14.275000	0.5	-0.049146
14.283333	0.5	-0.053443
14.291667	0.5	-0.052661
14.300000	0.5	-0.046997
14.308333	0.5	-0.036841
14.316667	0.5	-0.030591
14.325000	0.5	-0.028833
14.333333	0.5	-0.033716
14.341667	0.5	-0.040357
14.350000	0.5	-0.045435
14.358333	0.5	-0.045044
14.366667	0.5	-0.041724
14.375000	0.5	-0.038208
14.383333	0.5	-0.036450
14.391667	0.5	-0.036841
14.400000	0.5	-0.038794
14.408333	0.5	-0.044068
14.416667	0.5	-0.047974
14.425000	0.5	-0.051294
14.433333	0.5	-0.053443
14.441667	0.5	-0.053052
14.450000	0.5	-0.051099
14.458333	0.5	-0.047779
14.466667	0.5	-0.046411
14.475000	0.5	-0.049146
14.483333	0.5	-0.053638
14.491667	0.5	-0.055591
14.500000	0.5	-0.051880
14.508333	0.5	-0.046411
14.516667	0.5	-0.045630
14.525000	0.5	-0.049927
14.533333	0.5	-0.057349
14.541667	0.5	-0.063013
14.550000	0.5	-0.065943
14.558333	0.5	-0.067700
14.566667	0.5	-0.069849
14.575000	0.5	-0.069849
14.583333	0.5	-0.066724
14.591667	0.5	-0.060864
14.600000	0.5	-0.055200
14.608333	0.5	-0.051099
14.616667	0.5	-0.048755
14.625000	0.5	-0.046607
14.633333	0.5	-0.042896
14.641667	0.5	-0.037818
14.650000	0.5	-0.033325
14.658333	0.5	-0.031372
14.666667	0.5	-0.032739
14.675000	0.5	-0.038794
14.683333	0.5	-0.047583
14.691667	0.5	-0.055591
14.700000	0.5	-0.062036
14.708333	0.5	-0.067310
14.716667	0.5	-0.069458
14.725000	0.5	-0.067896
14.733333	0.5	-0.063404
14.741667	0.5	-0.056958
14.750000	0.5	-0.049341
14.758333	0.5	-0.041724
14.766667	0.5	-0.036060
14.775000	0.5	-0.034107
14.783333	0.5	-0.035279
14.791667	0.5	-0.039771
14.800000	0.5	-0.043872
14.808333	0.5	-0.045825
14.816667	0.5	-0.046216
14.825000	0.5	-0.044849
14.833333	0.5	-0.040552
14.841667	0.5	-0.033325
14.850000	0.5	-0.024146
14.858333	0.5	-0.015943
14.866667	0.5	-0.011646
14.875000	0.5	-0.010083
14.883333	0.5	-0.009107
14.891667	0.5	-0.008130
14.900000	0.5	-0.008521
14.908333	0.5	-0.012036
14.916667	0.5	-0.018482
14.925000	0.5	-0.025513
14.933333	0.5	-0.031372
14.941667	0.5	-0.035279
14.950000	0.5	-0.037818
14.958333	0.5	-0.039966
14.966667	0.5	-0.042896
14.975000	0.5	-0.044263
14.983333	0.5	-0.046216
14.991667	0.5	-0.049146
15.000000	0.5	-0.051685
15.008333	0.5	-0.055591
15.016667	0.5	-0.059107
15.025000	0.5	-0.063208
15.033333	0.5	-0.067114
15.041667	0.5	-0.069849
15.050000	0.5	-0.070630
15.058333	0.5	-0.069458
15.066667	0.5	-0.069654
15.075000	0.5	-0.071411
15.083333	0.5	-0.075513
15.091667	0.5	-0.078247
15.100000	0.5	-0.077857
15.108333	0.5	-0.073755
15.116667	0.5	-0.069654
15.125000	0.5	-0.065552
15.133333	0.5	-0.061841
15.141667	0.5	-0.056958
15.150000	0.5	-0.052466
15.158333	0.5	-0.051489
15.166667	0.5	-0.055982
15.175000	0.5	-0.063794
15.183333	0.5	-0.070825
15.191667	0.5	-0.074536
15.200000	0.5	-0.074927
15.208333	0.5	-0.073755
15.216667	0.5	-0.071216
15.225000	0.5	-0.067700
15.233333	0.5	-0.062818
15.241667	0.5	-0.057154
15.250000	0.5	-0.054224
15.258333	0.5	-0.053443
15.266667	0.5	-0.054810
15.275000	0.5	-0.055005
15.283333	0.5	-0.053833
15.291667	0.5	-0.052271
15.300000	0.5	-0.053052
15.308333	0.5	-0.057349
15.316667	0.5	-0.063599
15.325000	0.5	-0.068286
15.333333	0.5	-0.069654
15.341667	0.5	-0.068482
15.350000	0.5	-0.066724
15.358333	0.5	-0.065943
15.366667	0.5	-0.065161
15.375000	0.5	-0.061841
15.383333	0.5	-0.056372
15.391667	0.5	-0.051099
15.400000	0.5	-0.049146
15.408333	0.5	-0.050904
15.416667	0.5	-0.055005
15.425000	0.5	-0.058716
15.433333	0.5	-0.060864
15.441667	0.5	-0.059302
15.450000	0.5	-0.054810
15.458333	0.5	-0.048364
15.466667	0.5	-0.041529
15.475000	0.5	-0.035474
15.483333	0.5	-0.031958
15.491667	0.5	-0.030982
15.500000	0.5	-0.032935
15.508333	0.5	-0.035864
15.516667	0.5	-0.036450
15.525000	0.5	-0.033716
15.533333	0.5	-0.030786
15.541667	0.5	-0.030982
15.550000	0.5	-0.033716
15.558333	0.5	-0.035474
15.566667	0.5	-0.034693
15.575000	0.5	-0.034693
15.583333	0.5	-0.040943
15.591667	0.5	-0.053638
15.600000	0.5	-0.066529
15.608333	0.5	-0.071216
15.616667	0.5	-0.066529
15.625000	0.5	-0.056177
15.633333	0.5	-0.048169
15.641667	0.5	-0.046802
15.650000	0.5	-0.050904
15.658333	0.5	-0.056568
15.666667	0.5	-0.061450
15.675000	0.5	-0.062818
15.683333	0.5	-0.061450
15.691667	0.5	-0.058130
15.700000	0.5	-0.057154
15.708333	0.5	-0.061255
15.716667	0.5	-0.067896
15.725000	0.5	-0.074146
15.733333	0.5	-0.074146
15.741667	0.5	-0.070435
15.750000	0.5	-0.063404
15.758333	0.5	-0.055786
15.766667	0.5	-0.049146
15.775000	0.5	-0.044849
15.783333	0.5	-0.044654
15.791667	0.5	-0.048169
15.800000	0.5	-0.053638
15.808333	0.5	-0.056958
15.816667	0.5	-0.057935
15.825000	0.5	-0.056568
15.833333	0.5	-0.053833
15.841667	0.5	-0.050708
15.850000	0.5	-0.046997
15.858333	0.5	-0.043091
15.866667	0.5	-0.039380
15.875000	0.5	-0.038208
15.883333	0.5	-0.035864
15.891667	0.5	-0.027271
15.900000	0.5	-0.012818
15.908333	0.5	0.005151
15.916667	0.5	0.020776
15.925000	0.5	0.034448
15.933333	0.5	0.052026
15.941667	0.5	0.076831
15.950000	0.5	0.111401
15.958333	0.5	0.150464
15.966667	0.5	0.194018
15.975000	0.5	0.242456
15.983333	0.5	0.299878
15.991667	0.5	0.369409
16.000000	0.5	0.450659
16.008333	0.5	0.545581
16.016667	0.5	0.656909
16.025000	0.5	0.790307
16.033333	0.5	0.951831
16.041667	0.5	1.149487
16.050000	0.5	1.389136
16.058333	0.5	1.675073
16.066667	0.5	2.006128
16.075000	0.5	2.384448
16.083333	0.5	2.811206
16.091667	0.5	3.294605
16.100000	0.5	3.838940
16.108333	0.5	4.441089
16.116667	0.5	5.088550
16.125000	0.5	5.762964
16.133333	0.5	6.443628
16.141667	0.5	7.110816
16.150000	0.5	7.743823
16.158333	0.5	8.323316
16.166667	0.5	8.826441
16.175000	0.5	9.232885
16.183333	0.5	9.523315
16.191667	0.5	9.683863
16.200000	0.5	9.708081
16.208333	0.5	9.596753
16.216667	0.5	9.357495
16.225000	0.5	8.997339
16.233333	0.5	8.531909
16.241667	0.5	7.979956
16.250000	0.5	7.364331
16.258333	0.5	6.707300
16.266667	0.5	6.029175
16.275000	0.5	5.348706
16.283333	0.5	4.684058
16.291667	0.5	4.051440
16.300000	0.5	3.463550
16.308333	0.5	2.930542
16.316667	0.5	2.455347
16.325000	0.5	2.036987
16.333333	0.5	1.672534
16.341667	0.5	1.359448
16.350000	0.5	1.093823
16.358333	0.5	0.870972
16.366667	0.5	0.686206
16.375000	0.5	0.532300
16.383333	0.5	0.406128
16.391667	0.5	0.306714
16.400000	0.5	0.231714
16.408333	0.5	0.175659
16.416667	0.5	0.133667
16.425000	0.5	0.096557
16.433333	0.5	0.063940
16.441667	0.5	0.033862
16.450000	0.5	0.009448
16.458333	0.5	-0.009107
16.466667	0.5	-0.022583
16.475000	0.5	-0.033325
16.483333	0.5	-0.042700
16.491667	0.5	-0.050708
16.500000	0.5	-0.057544
16.508333	0.5	-0.063794
16.516667	0.5	-0.069654
16.525000	0.5	-0.073364
16.533333	0.5	-0.073950
16.541667	0.5	-0.071021
16.550000	0.5	-0.066724
16.558333	0.5	-0.063013
16.566667	0.5	-0.061841
16.575000	0.5	-0.063404
16.583333	0.5	-0.064771
16.591667	0.5	-0.064185
16.600000	0.5	-0.059888
16.608333	0.5	-0.055200
16.616667	0.5	-0.052271
16.625000	0.5	-0.052661
16.633333	0.5	-0.054419
16.641667	0.5	-0.055396
16.650000	0.5	-0.057349
16.658333	0.5	-0.062622
16.666667	0.5	-0.071997
16.675000	0.5	-0.082349
16.683333	0.5	-0.087036
16.691667	0.5	-0.083130
16.700000	0.5	-0.074732
16.708333	0.5	-0.067310
16.716667	0.5	-0.065161
16.725000	0.5	-0.067310
16.733333	0.5	-0.071997
16.741667	0.5	-0.076880
16.750000	0.5	-0.080591
16.758333	0.5	-0.082935
16.766667	0.5	-0.080396
16.775000	0.5	-0.075708
16.783333	0.5	-0.071607
16.791667	0.5	-0.069654
16.800000	0.5	-0.070825
16.808333	0.5	-0.072583
16.816667	0.5	-0.073560
16.825000	0.5	-0.073560
16.833333	0.5	-0.074536
16.841667	0.5	-0.073364
16.850000	0.5	-0.070825
16.858333	0.5	-0.066138
16.866667	0.5	-0.062036
16.875000	0.5	-0.059302
16.883333	0.5	-0.059302
16.891667	0.5	-0.060864
16.900000	0.5	-0.062427
16.908333	0.5	-0.062818
16.916667	0.5	-0.062232
16.925000	0.5	-0.059693
16.933333	0.5	-0.053833
16.941667	0.5	-0.042505
16.950000	0.5	-0.025513
16.958333	0.5	-0.005005
16.966667	0.5	0.015893
16.975000	0.5	0.036596
16.983333	0.5	0.056323
16.991667	0.5	0.076636
17.000000	0.5	0.101831
17.008333	0.5	0.133276
17.016667	0.5	0.168237
17.025000	0.5	0.202417
17.033333	0.5	0.234839
17.041667	0.5	0.269995
17.050000	0.5	0.314721
17.058333	0.5	0.369995
17.066667	0.5	0.430737
17.075000	0.5	0.491089
17.083333	0.5	0.547339
17.091667	0.5	0.599487
17.100000	0.5	0.648315
17.108333	0.5	0.693042
17.116667	0.5	0.731128
17.125000	0.5	0.760815
17.133333	0.5	0.779761
17.141667	0.5	0.786206
17.150000	0.5	0.779175
17.158333	0.5	0.760034
17.166667	0.5	0.731518
17.175000	0.5	0.696167
17.183333	0.5	0.653784
17.191667	0.5	0.602807
17.200000	0.5	0.543628
17.208333	0.5	0.478979
17.216667	0.5	0.414331
17.225000	0.5	0.353979
17.233333	0.5	0.301245
17.241667	0.5	0.254956
17.250000	0.5	0.212378
17.258333	0.5	0.169995
17.266667	0.5	0.127417
17.275000	0.5	0.088159
17.283333	0.5	0.056714
17.291667	0.5	0.034448
17.300000	0.5	0.019800
17.308333	0.5	0.007104
17.316667	0.5	-0.007544
17.325000	0.5	-0.021802
17.333333	0.5	-0.035279
17.341667	0.5	-0.044849
17.350000	0.5	-0.048755
17.358333	0.5	-0.050122
17.366667	0.5	-0.050708
17.375000	0.5	-0.054029
17.383333	0.5	-0.058716
17.391667	0.5	-0.062232
17.400000	0.5	-0.063208
17.408333	0.5	-0.064771
17.416667	0.5	-0.070044
17.425000	0.5	-0.077661
17.433333	0.5	-0.083716
17.441667	0.5	-0.083521
17.450000	0.5	-0.077466
17.458333	0.5	-0.070825
17.466667	0.5	-0.066333
17.475000	0.5	-0.064771
17.483333	0.5	-0.066724
17.491667	0.5	-0.073364
17.500000	0.5	-0.082935
17.508333	0.5	-0.090357
17.516667	0.5	-0.092700
17.525000	0.5	-0.090747
17.533333	0.5	-0.086841
17.541667	0.5	-0.080591
17.550000	0.5	-0.075513
17.558333	0.5	-0.071411
17.566667	0.5	-0.070825
17.575000	0.5	-0.075122
17.583333	0.5	-0.082739
17.591667	0.5	-0.091333
17.600000	0.5	-0.098364
17.608333	0.5	-0.102857
17.616667	0.5	-0.103638
17.625000	0.5	-0.099146
17.633333	0.5	-0.091919
17.641667	0.5	-0.083521
17.650000	0.5	-0.079224
17.658333	0.5	-0.079810
17.666667	0.5	-0.085279
17.675000	0.5	-0.091724
17.683333	0.5	-0.098169
17.691667	0.5	-0.103638
17.700000	0.5	-0.106568
17.708333	0.5	-0.107544
17.716667	0.5	-0.106763
17.725000	0.5	-0.106763
17.733333	0.5	-0.107935
17.741667	0.5	-0.110279
17.750000	0.5	-0.110669
17.758333	0.5	-0.107935
17.766667	0.5	-0.102857
17.775000	0.5	-0.097974
17.783333	0.5	-0.094654
17.791667	0.5	-0.094068
17.800000	0.5	-0.094458
17.808333	0.5	-0.093091
17.816667	0.5	-0.091138
17.825000	0.5	-0.089185
17.833333	0.5	-0.089575
17.841667	0.5	-0.090943
17.850000	0.5	-0.090357
17.858333	0.5	-0.084888
17.866667	0.5	-0.077271
17.875000	0.5	-0.073364
17.883333	0.5	-0.075708
17.891667	0.5	-0.083521
17.900000	0.5	-0.092114
17.908333	0.5	-0.097583
17.916667	0.5	-0.100318
17.925000	0.5	-0.102661
17.933333	0.5	-0.105786
17.941667	0.5	-0.108716
17.950000	0.5	-0.108911
17.958333	0.5	-0.105200
17.966667	0.5	-0.098950
17.975000	0.5	-0.095239
17.983333	0.5	-0.096997
17.991667	0.5	-0.103052
18.000000	0.5	-0.108130
18.008333	0.5	-0.106958
18.016667	0.5	-0.100513
18.025000	0.5	-0.093091
18.033333	0.5	-0.090357
18.041667	0.5	-0.091724
18.050000	0.5	-0.093286
18.058333	0.5	-0.093872
18.066667	0.5	-0.093091
18.075000	0.5	-0.094068
18.083333	0.5	-0.098169
18.091667	0.5	-0.103638
18.100000	0.5	-0.105396
18.108333	0.5	-0.103443
18.116667	0.5	-0.099146
18.125000	0.5	-0.096021
18.133333	0.5	-0.094654
18.141667	0.5	-0.093677
18.150000	0.5	-0.091724
18.158333	0.5	-0.088208
18.166667	0.5	-0.082739
18.175000	0.5	-0.075513
18.183333	0.5	-0.068677
18.191667	0.5	-0.065943
18.200000	0.5	-0.067896
18.208333	0.5	-0.070825
18.216667	0.5	-0.069849
18.225000	0.5	-0.062818
18.233333	0.5	-0.051685
18.241667	0.5	-0.039575
18.250000	0.5	-0.027271
18.258333	0.5	-0.012427
18.266667	0.5	0.009253
18.275000	0.5	0.037378
18.283333	0.5	0.072339
18.291667	0.5	0.113550
18.300000	0.5	0.160425
18.308333	0.5	0.214331
18.316667	0.5	0.279175
18.325000	0.5	0.358862
18.333333	0.5	0.454565
18.341667	0.5	0.568823
18.350000	0.5	0.699878
18.358333	0.5	0.850268
18.366667	0.5	1.025268
18.375000	0.5	1.228589
18.383333	0.5	1.461596
18.391667	0.5	1.724878
18.400000	0.5	2.016284
18.408333	0.5	2.334253
18.416667	0.5	2.674487
18.425000	0.5	3.031128
18.433333	0.5	3.392847
18.441667	0.5	3.746558
18.450000	0.5	4.079566
18.458333	0.5	4.382495
18.466667	0.5	4.646948
18.475000	0.5	4.863550
18.483333	0.5	5.020972
18.491667	0.5	5.104566
18.500000	0.5	5.109839
18.508333	0.5	5.036401
18.516667	0.5	4.891479
18.525000	0.5	4.685425
18.533333	0.5	4.428979
18.541667	0.5	4.131323
18.550000	0.5	3.801440
18.558333	0.5	3.451636
18.566667	0.5	3.090698
18.575000	0.5	2.728198
18.583333	0.5	2.373706
18.591667	0.5	2.038354
18.600000	0.5	1.732300
18.608333	0.5	1.461987
18.616667	0.5	1.226440
18.625000	0.5	1.020776
18.633333	0.5	0.837964
18.641667	0.5	0.676245
18.650000	0.5	0.536011
18.658333	0.5	0.420190
18.666667	0.5	0.328003
18.675000	0.5	0.256714
18.683333	0.5	0.198511
18.691667	0.5	0.149096
18.700000	0.5	0.107300
18.708333	0.5	0.076245
18.716667	0.5	0.053393
18.725000	0.5	0.032300
18.733333	0.5	0.011596
18.741667	0.5	-0.007544
18.750000	0.5	-0.016724
18.758333	0.5	-0.016529
18.766667	0.5	-0.011060
18.775000	0.5	-0.008325
18.783333	0.5	-0.012818
18.791667	0.5	-0.022583
18.800000	0.5	-0.030396
18.808333	0.5	-0.030786
18.816667	0.5	-0.025318
18.825000	0.5	-0.015943
18.833333	0.5	-0.005591
18.841667	0.5	0.007690
18.850000	0.5	0.023706
18.858333	0.5	0.043628
18.866667	0.5	0.064721
18.875000	0.5	0.088745
18.883333	0.5	0.114526
18.891667	0.5	0.144604
18.900000	0.5	0.178589
18.908333	0.5	0.218042
18.916667	0.5	0.263550
18.925000	0.5	0.314917
18.933333	0.5	0.369018
18.941667	0.5	0.422143
18.950000	0.5	0.472925
18.958333	0.5	0.524292
18.966667	0.5	0.574487
18.975000	0.5	0.624487
18.983333	0.5	0.669604
18.991667	0.5	0.709057
19.000000	0.5	0.740698
19.008333	0.5	0.765893
19.016667	0.5	0.782104
19.025000	0.5	0.788354
19.033333	0.5	0.781323
19.041667	0.5	0.760620
19.050000	0.5	0.727612
19.058333	0.5	0.687768
19.066667	0.5	0.646167
19.075000	0.5	0.603393
19.083333	0.5	0.559448
19.091667	0.5	0.516870
19.100000	0.5	0.479370
19.108333	0.5	0.449487
19.116667	0.5	0.425854
19.125000	0.5	0.404956
19.133333	0.5	0.390112
19.141667	0.5	0.386011
19.150000	0.5	0.396557
19.158333	0.5	0.424487
19.166667	0.5	0.468628
19.175000	0.5	0.528979
19.183333	0.5	0.603979
19.191667	0.5	0.688745
19.200000	0.5	0.779565
19.208333	0.5	0.874292
19.216667	0.5	0.975659
19.225000	0.5	1.084253
19.233333	0.5	1.193628
19.241667	0.5	1.295776
19.250000	0.5	1.382300
19.258333	0.5	1.451831
19.266667	0.5	1.504565
19.275000	0.5	1.543042
19.283333	0.5	1.566675
19.291667	0.5	1.573901
19.300000	0.5	1.562182
19.308333	0.5	1.528198
19.316667	0.5	1.472534
19.325000	0.5	1.395972
19.333333	0.5	1.302222
19.341667	0.5	1.195971
19.350000	0.5	1.080932
19.358333	0.5	0.962768
19.366667	0.5	0.847339
19.375000	0.5	0.740698
19.383333	0.5	0.644604
19.391667	0.5	0.556714
19.400000	0.5	0.472534
19.408333	0.5	0.389331
19.416667	0.5	0.309057
19.425000	0.5	0.236596
19.433333	0.5	0.175464
19.441667	0.5	0.126440
19.450000	0.5	0.086792
19.458333	0.5	0.053589
19.466667	0.5	0.026245
19.475000	0.5	0.006518
19.483333	0.5	-0.006568
19.491667	0.5	-0.017310
19.500000	0.5	-0.030591
19.508333	0.5	-0.046607
19.516667	0.5	-0.061060
19.525000	0.5	-0.070630
19.533333	0.5	-0.077857
19.541667	0.5	-0.084107
19.550000	0.5	-0.089185
19.558333	0.5	-0.092700
19.566667	0.5	-0.096021
19.575000	0.5	-0.098364
19.583333	0.5	-0.097779
19.591667	0.5	-0.093872
19.600000	0.5	-0.089380
19.608333	0.5	-0.089380
19.616667	0.5	-0.095044
19.625000	0.5	-0.103443
19.633333	0.5	-0.111255
19.641667	0.5	-0.116333
19.650000	0.5	-0.118677
19.658333	0.5	-0.118286
19.666667	0.5	-0.115357
19.675000	0.5	-0.111255
19.683333	0.5	-0.107739
19.691667	0.5	-0.104614
19.700000	0.5	-0.101489
19.708333	0.5	-0.098950
19.716667	0.5	-0.097583
19.725000	0.5	-0.096997
19.733333	0.5	-0.096802
19.741667	0.5	-0.095044
19.750000	0.5	-0.091724
19.758333	0.5	-0.089771
19.766667	0.5	-0.091333
19.775000	0.5	-0.093872
19.783333	0.5	-0.094263
19.791667	0.5	-0.089380
19.800000	0.5	-0.081177
19.808333	0.5	-0.073755
19.816667	0.5	-0.068872
19.825000	0.5	-0.065552
19.833333	0.5	-0.060864
19.841667	0.5	-0.055982
19.850000	0.5	-0.052661
19.858333	0.5	-0.053052
19.866667	0.5	-0.056372
19.875000	0.5	-0.059107
19.883333	0.5	-0.061255
19.891667	0.5	-0.062232
19.900000	0.5	-0.064185
19.908333	0.5	-0.067310
19.916667	0.5	-0.071411
19.925000	0.5	-0.075513
19.933333	0.5	-0.078638
19.941667	0.5	-0.080982
19.950000	0.5	-0.081372
19.958333	0.5	-0.083130
19.966667	0.5	-0.085864
19.975000	0.5	-0.089575
19.983333	0.5	-0.093677
19.991667	0.5	-0.098169
20.000000	0.5	-0.104419
20.008333	0.5	-0.111450
20.016667	0.5	-0.117505
20.025000	0.5	-0.119654
20.033333	0.5	-0.118091
20.041667	0.5	-0.115357
20.050000	0.5	-0.112818
20.058333	0.5	-0.110474
20.066667	0.5	-0.108325
20.075000	0.5	-0.109107
20.083333	0.5	-0.112622
20.091667	0.5	-0.116724
20.100000	0.5	-0.121021
20.108333	0.5	-0.125708
20.116667	0.5	-0.128247
20.125000	0.5	-0.128247
20.133333	0.5	-0.125904
20.141667	0.5	-0.122193
20.150000	0.5	-0.120630
20.158333	0.5	-0.119849
20.166667	0.5	-0.116529
20.175000	0.5	-0.108716
20.183333	0.5	-0.099146
20.191667	0.5	-0.093677
20.200000	0.5	-0.095044
20.208333	0.5	-0.101489
20.216667	0.5	-0.109302
20.225000	0.5	-0.114185
20.233333	0.5	-0.116919
20.241667	0.5	-0.118286
20.250000	0.5	-0.121607
20.258333	0.5	-0.127075
20.266667	0.5	-0.130005
20.275000	0.5	-0.129419
20.283333	0.5	-0.126294
20.291667	0.5	-0.122388
20.300000	0.5	-0.121411
20.308333	0.5	-0.121411
20.316667	0.5	-0.121021
20.325000	0.5	-0.119458
20.333333	0.5	-0.120044
20.341667	0.5	-0.123169
20.350000	0.5	-0.127661
20.358333	0.5	-0.128247
20.366667	0.5	-0.126685
20.375000	0.5	-0.125318
20.383333	0.5	-0.125708
20.391667	0.5	-0.126099
20.400000	0.5	-0.122388
20.408333	0.5	-0.113794
20.416667	0.5	-0.104029
20.425000	0.5	-0.098950
20.433333	0.5	-0.100122
20.441667	0.5	-0.105591
20.450000	0.5	-0.111450
20.458333	0.5	-0.114771
20.466667	0.5	-0.115747
20.475000	0.5	-0.116529
20.483333	0.5	-0.117700
20.491667	0.5	-0.119068
20.500000	0.5	-0.119458
20.508333	0.5	-0.119263
20.516667	0.5	-0.118872
20.525000	0.5	-0.121021
20.533333	0.5	-0.125318
20.541667	0.5	-0.129614
20.550000	0.5	-0.131568
20.558333	0.5	-0.130005
20.566667	0.5	-0.127271
20.575000	0.5	-0.123364
20.583333	0.5	-0.122388
20.591667	0.5	-0.121802
20.600000	0.5	-0.119263
20.608333	0.5	-0.115747
20.616667	0.5	-0.113208
20.625000	0.5	-0.113404
20.633333	0.5	-0.115552
20.641667	0.5	-0.116724
20.650000	0.5	-0.116529
20.658333	0.5	-0.115161
20.666667	0.5	-0.112036
20.675000	0.5	-0.107349
20.683333	0.5	-0.100122
20.691667	0.5	-0.094068
20.700000	0.5	-0.092310
20.708333	0.5	-0.096021
20.716667	0.5	-0.102271
20.725000	0.5	-0.108716
20.733333	0.5	-0.112427
20.741667	0.5	-0.114575
20.750000	0.5	-0.116724
20.758333	0.5	-0.118482
20.766667	0.5	-0.118091
20.775000	0.5	-0.113599
20.783333	0.5	-0.107544
20.791667	0.5	-0.101880
20.800000	0.5	-0.097583
20.808333	0.5	-0.094263
20.816667	0.5	-0.090161
20.825000	0.5	-0.086646
20.833333	0.5	-0.085083
20.841667	0.5	-0.086060
20.850000	0.5	-0.087036
20.858333	0.5	-0.084888
20.866667	0.5	-0.079614
20.875000	0.5	-0.077466
20.883333	0.5	-0.079419
20.891667	0.5	-0.087036
20.900000	0.5	-0.094263
20.908333	0.5	-0.099927
20.916667	0.5	-0.105200
20.925000	0.5	-0.109693
20.933333	0.5	-0.113404
20.941667	0.5	-0.114575
20.950000	0.5	-0.113599
20.958333	0.5	-0.111060
20.966667	0.5	-0.109497
20.975000	0.5	-0.108521
20.983333	0.5	-0.105982
20.991667	0.5	-0.101294
21.000000	0.5	-0.096411
21.008333	0.5	-0.095435
21.016667	0.5	-0.099536
21.025000	0.5	-0.106958
21.033333	0.5	-0.113989
21.041667	0.5	-0.119849
21.050000	0.5	-0.126489
21.058333	0.5	-0.131177
21.066667	0.5	-0.130200
21.075000	0.5	-0.121411
21.083333	0.5	-0.110864
21.091667	0.5	-0.105591
21.100000	0.5	-0.108130
21.108333	0.5	-0.116529
21.116667	0.5	-0.124732
21.125000	0.5	-0.128247
21.133333	0.5	-0.125513
21.141667	0.5	-0.118677
21.150000	0.5	-0.112232
21.158333	0.5	-0.107935
21.166667	0.5	-0.106763
21.175000	0.5	-0.107739
21.183333	0.5	-0.108716
21.191667	0.5	-0.107935
21.200000	0.5	-0.105982
21.208333	0.5	-0.103833
21.216667	0.5	-0.102857
21.225000	0.5	-0.103247
21.233333	0.5	-0.103833
21.241667	0.5	-0.103443
21.250000	0.5	-0.100122
21.258333	0.5	-0.094654
21.266667	0.5	-0.089771
21.275000	0.5	-0.089185
21.283333	0.5	-0.092505
21.291667	0.5	-0.095630
21.300000	0.5	-0.094068
21.308333	0.5	-0.086841
21.316667	0.5	-0.077857
21.325000	0.5	-0.073755
21.333333	0.5	-0.074927
21.341667	0.5	-0.077271
21.350000	0.5	-0.075318
21.358333	0.5	-0.066138
21.366667	0.5	-0.053052
21.375000	0.5	-0.039966
21.383333	0.5	-0.030200
21.391667	0.5	-0.022388
21.400000	0.5	-0.011841
21.408333	0.5	0.004761
21.416667	0.5	0.027807
21.425000	0.5	0.057886
21.433333	0.5	0.094409
21.441667	0.5	0.135620
21.450000	0.5	0.180151
21.458333	0.5	0.224682
21.466667	0.5	0.271362
21.475000	0.5	0.321948
21.483333	0.5	0.378198
21.491667	0.5	0.437378
21.500000	0.5	0.495972
21.508333	0.5	0.548706
21.516667	0.5	0.593628
21.525000	0.5	0.629956
21.533333	0.5	0.659839
21.541667	0.5	0.683081
21.550000	0.5	0.697339
21.558333	0.5	0.702026
21.566667	0.5	0.695386
21.575000	0.5	0.676636
21.583333	0.5	0.645971
21.591667	0.5	0.606518
21.600000	0.5	0.562182
21.608333	0.5	0.518042
21.616667	0.5	0.474878
21.625000	0.5	0.432300
21.633333	0.5	0.388159
21.641667	0.5	0.342651
21.650000	0.5	0.297143
21.658333	0.5	0.252417
21.666667	0.5	0.209057
21.675000	0.5	0.168823
21.683333	0.5	0.134253
21.691667	0.5	0.105346
21.700000	0.5	0.081128
21.708333	0.5	0.060620
21.716667	0.5	0.041870
21.725000	0.5	0.027026
21.733333	0.5	0.015307
21.741667	0.5	0.005542
21.750000	0.5	-0.005786
21.758333	0.5	-0.016529
21.766667	0.5	-0.026489
21.775000	0.5	-0.033325
21.783333	0.5	-0.035864
21.791667	0.5	-0.037427
21.800000	0.5	-0.042700
21.808333	0.5	-0.052857
21.816667	0.5	-0.064771
21.825000	0.5	-0.073560
21.833333	0.5	-0.074732
21.841667	0.5	-0.070044
21.850000	0.5	-0.063989
21.858333	0.5	-0.063989
21.866667	0.5	-0.071021
21.875000	0.5	-0.082739
21.883333	0.5	-0.092700
21.891667	0.5	-0.095825
21.900000	0.5	-0.091919
21.908333	0.5	-0.086450
21.916667	0.5	-0.084693
21.925000	0.5	-0.088599
21.933333	0.5	-0.095044
21.941667	0.5	-0.099341
21.950000	0.5	-0.099927
21.958333	0.5	-0.099536
21.966667	0.5	-0.101880
21.975000	0.5	-0.107544
21.983333	0.5	-0.114380
21.991667	0.5	-0.117700
22.000000	0.5	-0.115747
22.008333	0.5	-0.108716
22.016667	0.5	-0.099732
22.025000	0.5	-0.090943
22.033333	0.5	-0.085864
22.041667	0.5	-0.085474
22.050000	0.5	-0.088404
22.058333	0.5	-0.092310
22.066667	0.5	-0.095239
22.075000	0.5	-0.097779
22.083333	0.5	-0.101099
22.091667	0.5	-0.106177
22.100000	0.5	-0.113208
22.108333	0.5	-0.119263
22.116667	0.5	-0.121021
22.125000	0.5	-0.118482
22.133333	0.5	-0.113599
22.141667	0.5	-0.110864
22.150000	0.5	-0.110474
22.158333	0.5	-0.113794
22.166667	0.5	-0.116529
22.175000	0.5	-0.117310
22.183333	0.5	-0.115747
22.191667	0.5	-0.113404
22.200000	0.5	-0.113989
22.208333	0.5	-0.118677
22.216667	0.5	-0.130005
22.225000	0.5	-0.140943
22.233333	0.5	-0.147583
22.241667	0.5	-0.146411
22.250000	0.5	-0.138989
22.258333	0.5	-0.128052
22.266667	0.5	-0.117505
22.275000	0.5	-0.110669
22.283333	0.5	-0.108716
22.291667	0.5	-0.111255
22.300000	0.5	-0.118286
22.308333	0.5	-0.127857
22.316667	0.5	-0.135083
22.325000	0.5	-0.137818
22.333333	0.5	-0.135083
22.341667	0.5	-0.128833
22.350000	0.5	-0.121216
22.358333	0.5	-0.115552
22.366667	0.5	-0.111450
22.375000	0.5	-0.109693
22.383333	0.5	-0.109693
22.391667	0.5	-0.109888
22.400000	0.5	-0.107544
22.408333	0.5	-0.101489
22.416667	0.5	-0.092114
22.425000	0.5	-0.081958
22.433333	0.5	-0.073755
22.441667	0.5	-0.067505
22.450000	0.5	-0.061646
22.458333	0.5	-0.053833
22.466667	0.5	-0.041919
22.475000	0.5	-0.024536
22.483333	0.5	-0.001294
22.491667	0.5	0.027807
22.500000	0.5	0.059839
22.508333	0.5	0.092065
22.516667	0.5	0.121948
22.525000	0.5	0.148901
22.533333	0.5	0.173901
22.541667	0.5	0.194995
22.550000	0.5	0.215698
22.558333	0.5	0.232886
22.566667	0.5	0.248120
22.575000	0.5	0.259448
22.583333	0.5	0.266284
22.591667	0.5	0.269409
22.600000	0.5	0.268237
22.608333	0.5	0.261792
22.616667	0.5	0.247729
22.625000	0.5	0.227026
22.633333	0.5	0.200268
22.641667	0.5	0.171557
22.650000	0.5	0.144409
22.658333	0.5	0.118432
22.666667	0.5	0.094604
22.675000	0.5	0.069214
22.683333	0.5	0.044214
22.691667	0.5	0.020386
22.700000	0.5	-0.001294
22.708333	0.5	-0.020435
22.716667	0.5	-0.038208
22.725000	0.5	-0.055396
22.733333	0.5	-0.070435
22.741667	0.5	-0.082935
22.750000	0.5	-0.092310
22.758333	0.5	-0.098755
22.766667	0.5	-0.104810
22.775000	0.5	-0.112622
22.783333	0.5	-0.123950
22.791667	0.5	-0.135474
22.800000	0.5	-0.142700
22.808333	0.5	-0.144849
22.816667	0.5	-0.143091
22.825000	0.5	-0.140747
22.833333	0.5	-0.138794
22.841667	0.5	-0.137232
22.850000	0.5	-0.135083
22.858333	0.5	-0.132739
22.866667	0.5	-0.129810
22.875000	0.5	-0.127661
22.883333	0.5	-0.127466
22.891667	0.5	-0.130200
22.900000	0.5	-0.135279
22.908333	0.5	-0.140943
22.916667	0.5	-0.145239
22.925000	0.5	-0.146802
22.933333	0.5	-0.145239
22.941667	0.5	-0.143677
22.950000	0.5	-0.143677
22.958333	0.5	-0.146802
22.966667	0.5	-0.151685
22.975000	0.5	-0.156568
22.983333	0.5	-0.160669
22.991667	0.5	-0.163599
23.000000	0.5	-0.164380
23.008333	0.5	-0.163599
23.016667	0.5	-0.161841
23.025000	0.5	-0.161450
23.033333	0.5	-0.162622
23.041667	0.5	-0.164575
23.050000	0.5	-0.167896
23.058333	0.5	-0.168286
23.066667	0.5	-0.165357
23.075000	0.5	-0.158130
23.083333	0.5	-0.148755
23.091667	0.5	-0.139185
23.100000	0.5	-0.133325
23.108333	0.5	-0.131958
23.116667	0.5	-0.134888
23.125000	0.5	-0.139380
23.133333	0.5	-0.144263
23.141667	0.5	-0.147779
23.150000	0.5	-0.151099
23.158333	0.5	-0.152661
23.166667	0.5	-0.151685
23.175000	0.5	-0.151294
23.183333	0.5	-0.152075
23.191667	0.5	-0.153638
23.200000	0.5	-0.152271
23.208333	0.5	-0.147388
23.216667	0.5	-0.142310
23.225000	0.5	-0.141333
23.233333	0.5	-0.144068
23.241667	0.5	-0.145825
23.250000	0.5	-0.143872
23.258333	0.5	-0.137622
23.266667	0.5	-0.130200
23.275000	0.5	-0.124146
23.283333	0.5	-0.122583
23.291667	0.5	-0.126099
23.300000	0.5	-0.132349
23.308333	0.5	-0.139185
23.316667	0.5	-0.145825
23.325000	0.5	-0.150904
23.333333	0.5	-0.153443
23.341667	0.5	-0.151099
23.350000	0.5	-0.144458
23.358333	0.5	-0.135083
23.366667	0.5	-0.127661
23.375000	0.5	-0.126489
23.383333	0.5	-0.129224
23.391667	0.5	-0.133130
23.400000	0.5	-0.134888
23.408333	0.5	-0.134107
23.416667	0.5	-0.134302
23.425000	0.5	-0.135083
23.433333	0.5	-0.135474
23.441667	0.5	-0.134497
23.450000	0.5	-0.132739
23.458333	0.5	-0.133521
23.466667	0.5	-0.136060
23.475000	0.5	-0.139380
23.483333	0.5	-0.140747
23.491667	0.5	-0.139966
23.500000	0.5	-0.138599
23.508333	0.5	-0.138404
23.516667	0.5	-0.139575
23.525000	0.5	-0.139966
23.533333	0.5	-0.138599
23.541667	0.5	-0.136450
23.550000	0.5	-0.135864
23.558333	0.5	-0.138013
23.566667	0.5	-0.139771
23.575000	0.5	-0.139575
23.583333	0.5	-0.137427
23.591667	0.5	-0.136450
23.600000	0.5	-0.140357
23.608333	0.5	-0.147388
23.616667	0.5	-0.151880
23.625000	0.5	-0.150904
23.633333	0.5	-0.145825
23.641667	0.5	-0.142114
23.650000	0.5	-0.142114
23.658333	0.5	-0.143677
23.666667	0.5	-0.143286
23.675000	0.5	-0.139771
23.683333	0.5	-0.135864
23.691667	0.5	-0.135474
23.700000	0.5	-0.138404
23.708333	0.5	-0.142700
23.716667	0.5	-0.146411
23.725000	0.5	-0.149732
23.733333	0.5	-0.154810
23.741667	0.5	-0.161646
23.750000	0.5	-0.168872
23.758333	0.5	-0.172974
23.766667	0.5	-0.172388
23.775000	0.5	-0.168091
23.783333	0.5	-0.163404
23.791667	0.5	-0.160474
23.800000	0.5	-0.157739
23.808333	0.5	-0.155786
23.816667	0.5	-0.154224
23.825000	0.5	-0.152271
23.833333	0.5	-0.148755
23.841667	0.5	-0.142700
23.850000	0.5	-0.136060
23.858333	0.5	-0.132739
23.866667	0.5	-0.134302
23.875000	0.5	-0.139966
23.883333	0.5	-0.146411
23.891667	0.5	-0.150708
23.900000	0.5	-0.151685
23.908333	0.5	-0.150122
23.916667	0.5	-0.147583
23.925000	0.5	-0.146021
23.933333	0.5	-0.145630
23.941667	0.5	-0.144068
23.950000	0.5	-0.139771
23.958333	0.5	-0.133130
23.966667	0.5	-0.127661
23.975000	0.5	-0.126489
23.983333	0.5	-0.128247
23.991667	0.5	-0.130786
24.000000	0.5	-0.131177
24.008333	0.5	-0.132154
24.016667	0.5	-0.135474
24.025000	0.5	-0.142700
24.033333	0.5	-0.148364
24.041667	0.5	-0.149146
24.050000	0.5	-0.145825
24.058333	0.5	-0.141724
24.066667	0.5	-0.140943
24.075000	0.5	-0.141919
24.083333	0.5	-0.143482
24.091667	0.5	-0.142310
24.100000	0.5	-0.138794
24.108333	0.5	-0.135279
24.116667	0.5	-0.132544
24.125000	0.5	-0.132349
24.133333	0.5	-0.134888
24.141667	0.5	-0.138989
24.150000	0.5	-0.143677
24.158333	0.5	-0.148755
24.166667	0.5	-0.153052
24.175000	0.5	-0.153247
24.183333	0.5	-0.149536
24.191667	0.5	-0.144458
24.200000	0.5	-0.142896
24.208333	0.5	-0.147974
24.216667	0.5	-0.157935
24.225000	0.5	-0.168482
24.233333	0.5	-0.173364
24.241667	0.5	-0.169654
24.250000	0.5	-0.159107
24.258333	0.5	-0.147388
24.266667	0.5	-0.140161
24.275000	0.5	-0.139771
24.283333	0.5	-0.144263
24.291667	0.5	-0.150513
24.300000	0.5	-0.154810
24.308333	0.5	-0.156372
24.316667	0.5	-0.153443
24.325000	0.5	-0.148364
24.333333	0.5	-0.142700
24.341667	0.5	-0.138599
24.350000	0.5	-0.138208
24.358333	0.5	-0.140943
24.366667	0.5	-0.146411
24.375000	0.5	-0.151880
24.383333	0.5	-0.155396
24.391667	0.5	-0.153247
24.400000	0.5	-0.147583
24.408333	0.5	-0.140161
24.416667	0.5	-0.135083
24.425000	0.5	-0.131958
24.433333	0.5	-0.131372
24.441667	0.5	-0.133325
24.450000	0.5	-0.135669
24.458333	0.5	-0.136255
24.466667	0.5	-0.133130
24.475000	0.5	-0.125513
24.483333	0.5	-0.113208
24.491667	0.5	-0.097193
24.500000	0.5	-0.077661
24.508333	0.5	-0.057544
24.516667	0.5	-0.038013
24.525000	0.5	-0.021021
24.533333	0.5	-0.006177
24.541667	0.5	0.008471
24.550000	0.5	0.022143
24.558333	0.5	0.038354
24.566667	0.5	0.060425
24.575000	0.5	0.087573
24.583333	0.5	0.114721
24.591667	0.5	0.136596
24.600000	0.5	0.150659
24.608333	0.5	0.159643
24.616667	0.5	0.170776
24.625000	0.5	0.185425
24.633333	0.5	0.202221
24.641667	0.5	0.218823
24.650000	0.5	0.228003
24.658333	0.5	0.228393
24.666667	0.5	0.219995
24.675000	0.5	0.205542
24.683333	0.5	0.188745
24.691667	0.5	0.169604
24.700000	0.5	0.147143
24.708333	0.5	0.119604
24.716667	0.5	0.089136
24.725000	0.5	0.060620
24.733333	0.5	0.036401
24.741667	0.5	0.017846
24.750000	0.5	0.000268
24.758333	0.5	-0.017505
24.766667	0.5	-0.036255
24.775000	0.5	-0.055396
24.783333	0.5	-0.072193
24.791667	0.5	-0.087427
24.800000	0.5	-0.099927
24.808333	0.5	-0.110669
24.816667	0.5	-0.121607
24.825000	0.5	-0.132349
24.833333	0.5	-0.141529
24.841667	0.5	-0.147583
24.850000	0.5	-0.150318
24.858333	0.5	-0.149536
24.866667	0.5	-0.147583
24.875000	0.5	-0.147193
24.883333	0.5	-0.149146
24.891667	0.5	-0.152271
24.900000	0.5	-0.153638
24.908333	0.5	-0.153443
24.916667	0.5	-0.151489
24.925000	0.5	-0.149536
24.933333	0.5	-0.147583
24.941667	0.5	-0.146411
24.950000	0.5	-0.146802
24.958333	0.5	-0.150708
24.966667	0.5	-0.156763
24.975000	0.5	-0.162427
24.983333	0.5	-0.162622
24.991667	0.5	-0.157349
25.000000	0.5	-0.148755
25.008333	0.5	-0.142114
25.016667	0.5	-0.140161
25.025000	0.5	-0.142114
25.033333	0.5	-0.145630
25.041667	0.5	-0.148560
25.050000	0.5	-0.149732
25.058333	0.5	-0.148950
25.066667	0.5	-0.146411
25.075000	0.5	-0.141919
25.083333	0.5	-0.136255
25.091667	0.5	-0.132935
25.100000	0.5	-0.133325
25.108333	0.5	-0.137036
25.116667	0.5	-0.143091
25.125000	0.5	-0.147974
25.133333	0.5	-0.149732
25.141667	0.5	-0.147974
25.150000	0.5	-0.143286
25.158333	0.5	-0.138013
25.166667	0.5	-0.134497
25.175000	0.5	-0.134888
25.183333	0.5	-0.137622
25.191667	0.5	-0.141529
25.200000	0.5	-0.145044
25.208333	0.5	-0.148364
25.216667	0.5	-0.151489
25.225000	0.5	-0.154224
25.233333	0.5	-0.155982
25.241667	0.5	-0.156568
25.250000	0.5	-0.158325
25.258333	0.5	-0.162036
25.266667	0.5	-0.167700
25.275000	0.5	-0.171607
25.283333	0.5	-0.171021
25.291667	0.5	-0.165552
25.300000	0.5	-0.157935
25.308333	0.5	-0.150122
25.316667	0.5	-0.145630
25.325000	0.5	-0.145435
25.333333	0.5	-0.147583
25.341667	0.5	-0.149732
25.350000	0.5	-0.148364
25.358333	0.5	-0.145630
25.366667	0.5	-0.142114
25.375000	0.5	-0.139575
25.383333	0.5	-0.139771
25.391667	0.5	-0.142114
25.400000	0.5	-0.146802
25.408333	0.5	-0.151685
25.416667	0.5	-0.155591
25.425000	0.5	-0.156763
25.433333	0.5	-0.155786
25.441667	0.5	-0.155005
25.450000	0.5	-0.155200
25.458333	0.5	-0.156958
25.466667	0.5	-0.159302
25.475000	0.5	-0.161255
25.483333	0.5	-0.162036
25.491667	0.5	-0.162036
25.500000	0.5	-0.159497
25.508333	0.5	-0.154224
25.516667	0.5	-0.148169
25.525000	0.5	-0.146216
25.533333	0.5	-0.151685
25.541667	0.5	-0.160083
25.550000	0.5	-0.166333
25.558333	0.5	-0.163989
25.566667	0.5	-0.154810
25.575000	0.5	-0.144263
25.583333	0.5	-0.138208
25.591667	0.5	-0.136060
25.600000	0.5	-0.136646
25.608333	0.5	-0.138208
25.616667	0.5	-0.140747
25.625000	0.5	-0.142505
25.633333	0.5	-0.141724
25.641667	0.5	-0.138013
25.650000	0.5	-0.133130
25.658333	0.5	-0.132739
25.666667	0.5	-0.137818
25.675000	0.5	-0.145239
25.683333	0.5	-0.149146
25.691667	0.5	-0.148950
25.700000	0.5	-0.147974
25.708333	0.5	-0.150708
25.716667	0.5	-0.155982
25.725000	0.5	-0.161841
25.733333	0.5	-0.164771
25.741667	0.5	-0.165357
25.750000	0.5	-0.165357
25.758333	0.5	-0.168286
25.766667	0.5	-0.171216
25.775000	0.5	-0.174146
25.783333	0.5	-0.175318
25.791667	0.5	-0.172193
25.800000	0.5	-0.164966
25.808333	0.5	-0.157154
25.816667	0.5	-0.151880
25.825000	0.5	-0.149732
25.833333	0.5	-0.150708
25.841667	0.5	-0.153247
25.850000	0.5	-0.156958
25.858333	0.5	-0.162036
25.866667	0.5	-0.166919
25.875000	0.5	-0.168286
25.883333	0.5	-0.163404
25.891667	0.5	-0.156958
25.900000	0.5	-0.152466
25.908333	0.5	-0.153052
25.916667	0.5	-0.157935
25.925000	0.5	-0.165943
25.933333	0.5	-0.173755
25.941667	0.5	-0.178052
25.950000	0.5	-0.179419
25.958333	0.5	-0.177466
25.966667	0.5	-0.174927
25.975000	0.5	-0.173364
25.983333	0.5	-0.173169
25.991667	0.5	-0.172388
26.000000	0.5	-0.169654
26.008333	0.5	-0.162622
26.016667	0.5	-0.155396
26.025000	0.5	-0.149536
26.033333	0.5	-0.148169
26.041667	0.5	-0.150708
26.050000	0.5	-0.154810
26.058333	0.5	-0.157739
26.066667	0.5	-0.159693
26.075000	0.5	-0.161060
26.083333	0.5	-0.163208
26.091667	0.5	-0.166333
26.100000	0.5	-0.169263
26.108333	0.5	-0.171216
26.116667	0.5	-0.172583
26.125000	0.5	-0.173950
26.133333	0.5	-0.174927
26.141667	0.5	-0.177661
26.150000	0.5	-0.180591
26.158333	0.5	-0.180396
26.166667	0.5	-0.175708
26.175000	0.5	-0.168482
26.183333	0.5	-0.163794
26.191667	0.5	-0.166724
26.200000	0.5	-0.175904
26.208333	0.5	-0.184107
26.216667	0.5	-0.187622
26.225000	0.5	-0.185669
26.233333	0.5	-0.178443
26.241667	0.5	-0.170239
26.250000	0.5	-0.162427
26.258333	0.5	-0.158325
26.266667	0.5	-0.156568
26.275000	0.5	-0.157349
26.283333	0.5	-0.159888
26.291667	0.5	-0.164185
26.300000	0.5	-0.168872
26.308333	0.5	-0.170435
26.316667	0.5	-0.169458
26.325000	0.5	-0.166138
26.333333	0.5	-0.163208
26.341667	0.5	-0.160669
26.350000	0.5	-0.157349
26.358333	0.5	-0.154224
26.366667	0.5	-0.152466
26.375000	0.5	-0.152857
26.383333	0.5	-0.154419
26.391667	0.5	-0.153833
26.400000	0.5	-0.151489
26.408333	0.5	-0.150708
26.416667	0.5	-0.152075
26.425000	0.5	-0.155005
26.433333	0.5	-0.155200
26.441667	0.5	-0.154224
26.450000	0.5	-0.153443
26.458333	0.5	-0.155396
26.466667	0.5	-0.160083
26.475000	0.5	-0.163794
26.483333	0.5	-0.167700
26.491667	0.5	-0.168677
26.500000	0.5	-0.169654
26.508333	0.5	-0.170435
26.516667	0.5	-0.172193
26.525000	0.5	-0.174536
26.533333	0.5	-0.177857
26.541667	0.5	-0.179029
26.550000	0.5	-0.177075
26.558333	0.5	-0.172583
26.566667	0.5	-0.171216
26.575000	0.5	-0.176294
26.583333	0.5	-0.185864
26.591667	0.5	-0.193677
26.600000	0.5	-0.193091
26.608333	0.5	-0.184107
26.616667	0.5	-0.171216
26.625000	0.5	-0.160083
26.633333	0.5	-0.156568
26.641667	0.5	-0.159497
26.650000	0.5	-0.165552
26.658333	0.5	-0.170825
26.666667	0.5	-0.174341
26.675000	0.5	-0.176685
26.683333	0.5	-0.179224
26.691667	0.5	-0.179224
26.700000	0.5	-0.175904
26.708333	0.5	-0.168677
26.716667	0.5	-0.160279
26.725000	0.5	-0.155396
26.733333	0.5	-0.155200
26.741667	0.5	-0.158521
26.750000	0.5	-0.161841
26.758333	0.5	-0.164185
26.766667	0.5	-0.163794
26.775000	0.5	-0.162622
26.783333	0.5	-0.159107
26.791667	0.5	-0.155591
26.800000	0.5	-0.151099
26.808333	0.5	-0.149732
26.816667	0.5	-0.152857
26.825000	0.5	-0.161450
26.833333	0.5	-0.172388
26.841667	0.5	-0.178247
26.850000	0.5	-0.178638
26.858333	0.5	-0.176294
26.866667	0.5	-0.176099
26.875000	0.5	-0.175904
26.883333	0.5	-0.173755
26.891667	0.5	-0.167310
26.900000	0.5	-0.160474
26.908333	0.5	-0.156958
26.916667	0.5	-0.156958
26.925000	0.5	-0.156372
26.933333	0.5	-0.155005
26.941667	0.5	-0.154224
26.950000	0.5	-0.156958
26.958333	0.5	-0.159888
26.966667	0.5	-0.161060
26.975000	0.5	-0.158325
26.983333	0.5	-0.154419
26.991667	0.5	-0.154224
27.000000	0.5	-0.158716
27.008333	0.5	-0.164185
27.016667	0.5	-0.168091
27.025000	0.5	-0.169068
27.033333	0.5	-0.168677
27.041667	0.5	-0.169263
27.050000	0.5	-0.169849
27.058333	0.5	-0.168482
27.066667	0.5	-0.164771
27.075000	0.5	-0.161450
27.083333	0.5	-0.158911
27.091667	0.5	-0.158911
27.100000	0.5	-0.162427
27.108333	0.5	-0.168872
27.116667	0.5	-0.174732
27.125000	0.5	-0.177271
27.133333	0.5	-0.178052
27.141667	0.5	-0.177466
27.150000	0.5	-0.176685
27.158333	0.5	-0.173755
27.166667	0.5	-0.169654
27.175000	0.5	-0.164966
27.183333	0.5	-0.163404
27.191667	0.5	-0.164185
27.200000	0.5	-0.166724
27.208333	0.5	-0.170044
27.216667	0.5	-0.171607
27.225000	0.5	-0.172193
27.233333	0.5	-0.171216
27.241667	0.5	-0.168677
27.250000	0.5	-0.166138
27.258333	0.5	-0.165161
27.266667	0.5	-0.164380
27.275000	0.5	-0.162232
27.283333	0.5	-0.157544
27.291667	0.5	-0.152661
27.300000	0.5	-0.149146
27.308333	0.5	-0.148950
27.316667	0.5	-0.150904
27.325000	0.5	-0.153443
27.333333	0.5	-0.154614
27.341667	0.5	-0.155396
27.350000	0.5	-0.157739
27.358333	0.5	-0.161841
27.366667	0.5	-0.168091
27.375000	0.5	-0.173364
27.383333	0.5	-0.179614
27.391667	0.5	-0.184888
27.400000	0.5	-0.188208
27.408333	0.5	-0.186450
27.416667	0.5	-0.180982
27.425000	0.5	-0.176099
27.433333	0.5	-0.174146
27.441667	0.5	-0.174732
27.450000	0.5	-0.175318
27.458333	0.5	-0.176099
27.466667	0.5	-0.176880
27.475000	0.5	-0.179419
27.483333	0.5	-0.180982
27.491667	0.5	-0.179810
27.500000	0.5	-0.173950
27.508333	0.5	-0.165357
27.516667	0.5	-0.157349
27.525000	0.5	-0.151099
27.533333	0.5	-0.146607
27.541667	0.5	-0.143677
27.550000	0.5	-0.143091
27.558333	0.5	-0.143482
27.566667	0.5	-0.143872
27.575000	0.5	-0.143286
27.583333	0.5	-0.142896
27.591667	0.5	-0.144458
27.600000	0.5	-0.147779
27.608333	0.5	-0.150708
27.616667	0.5	-0.151489
27.625000	0.5	-0.150708
27.633333	0.5	-0.151880
27.641667	0.5	-0.155982
27.650000	0.5	-0.163599
27.658333	0.5	-0.172388
27.666667	0.5	-0.178443
27.675000	0.5	-0.179810
27.683333	0.5	-0.175318
27.691667	0.5	-0.165747
27.700000	0.5	-0.155591
27.708333	0.5	-0.148755
27.716667	0.5	-0.146802
27.725000	0.5	-0.149146
27.733333	0.5	-0.154029
27.741667	0.5	-0.159302
27.750000	0.5	-0.163599
27.758333	0.5	-0.164185
27.766667	0.5	-0.161841
27.775000	0.5	-0.158325
27.783333	0.5	-0.157544
27.791667	0.5	-0.159693
27.800000	0.5	-0.163794
27.808333	0.5	-0.167896
27.816667	0.5	-0.169263
27.825000	0.5	-0.168286
27.833333	0.5	-0.163404
27.841667	0.5	-0.156958
27.850000	0.5	-0.152271
27.858333	0.5	-0.153638
27.866667	0.5	-0.161841
27.875000	0.5	-0.174927
27.883333	0.5	-0.184888
27.891667	0.5	-0.189380
27.900000	0.5	-0.187622
27.908333	0.5	-0.182935
27.916667	0.5	-0.179224
27.925000	0.5	-0.178052
27.933333	0.5	-0.180005
27.941667	0.5	-0.183911
27.950000	0.5	-0.188208
27.958333	0.5	-0.189185
27.966667	0.5	-0.185279
27.975000	0.5	-0.177466
27.983333	0.5	-0.168872
27.991667	0.5	-0.161450
28.000000	0.5	-0.156958
28.008333	0.5	-0.156958
28.016667	0.5	-0.161255
28.025000	0.5	-0.169458
28.033333	0.5	-0.175904
28.041667	0.5	-0.177075
28.050000	0.5	-0.173169
28.058333	0.5	-0.167505
28.066667	0.5	-0.164966
28.075000	0.5	-0.165357
28.083333	0.5	-0.164185
28.091667	0.5	-0.158130
28.100000	0.5	-0.150513
28.108333	0.5	-0.147193
28.116667	0.5	-0.151099
28.125000	0.5	-0.159302
28.133333	0.5	-0.167310
28.141667	0.5	-0.170239
28.150000	0.5	-0.167700
28.158333	0.5	-0.162818
28.166667	0.5	-0.159302
28.175000	0.5	-0.157935
28.183333	0.5	-0.159497
28.191667	0.5	-0.161841
28.200000	0.5	-0.162036
28.208333	0.5	-0.159693
28.216667	0.5	-0.157544
28.225000	0.5	-0.158716
28.233333	0.5	-0.164575
28.241667	0.5	-0.171216
28.250000	0.5	-0.173950
28.258333	0.5	-0.174146
28.266667	0.5	-0.174732
28.275000	0.5	-0.176489
28.283333	0.5	-0.176880
28.291667	0.5	-0.174732
28.300000	0.5	-0.171411
28.308333	0.5	-0.168872
28.316667	0.5	-0.167505
28.325000	0.5	-0.165552
28.333333	0.5	-0.163013
28.341667	0.5	-0.161060
28.350000	0.5	-0.160474
28.358333	0.5	-0.161646
28.366667	0.5	-0.163989
28.375000	0.5	-0.166724
28.383333	0.5	-0.169654
28.391667	0.5	-0.171411
28.400000	0.5	-0.173169
28.408333	0.5	-0.173560
28.416667	0.5	-0.171802
28.425000	0.5	-0.167896
28.433333	0.5	-0.164185
28.441667	0.5	-0.163404
28.450000	0.5	-0.164185
28.458333	0.5	-0.167896
28.466667	0.5	-0.172388
28.475000	0.5	-0.177466
28.483333	0.5	-0.180396
28.491667	0.5	-0.179224
28.500000	0.5	-0.174732
28.508333	0.5	-0.171411
28.516667	0.5	-0.171607
28.525000	0.5	-0.173169
28.533333	0.5	-0.173169
28.541667	0.5	-0.169849
28.550000	0.5	-0.163989
28.558333	0.5	-0.160669
28.566667	0.5	-0.159497
28.575000	0.5	-0.159888
28.583333	0.5	-0.162232
28.591667	0.5	-0.165943
28.600000	0.5	-0.171216
28.608333	0.5	-0.177075
28.616667	0.5	-0.181763
28.625000	0.5	-0.183325
28.633333	0.5	-0.180786
28.641667	0.5	-0.175122
28.650000	0.5	-0.170825
28.658333	0.5	-0.168091
28.666667	0.5	-0.165161
28.675000	0.5	-0.162818
28.683333	0.5	-0.160864
28.691667	0.5	-0.160669
28.700000	0.5	-0.162232
28.708333	0.5	-0.167114
28.716667	0.5	-0.174146
28.725000	0.5	-0.181177
28.733333	0.5	-0.186450
28.741667	0.5	-0.187622
28.750000	0.5	-0.185864
28.758333	0.5	-0.181958
28.766667	0.5	-0.177075
28.775000	0.5	-0.172974
28.783333	0.5	-0.171216
28.791667	0.5	-0.171802
28.800000	0.5	-0.175122
28.808333	0.5	-0.180005
28.816667	0.5	-0.184107
28.825000	0.5	-0.186646
28.833333	0.5	-0.186646
28.841667	0.5	-0.183911
28.850000	0.5	-0.177661
28.858333	0.5	-0.171607
28.866667	0.5	-0.170435
28.875000	0.5	-0.175513
28.883333	0.5	-0.183521
28.891667	0.5	-0.189185
28.900000	0.5	-0.189185
28.908333	0.5	-0.186255
28.916667	0.5	-0.183716
28.925000	0.5	-0.183325
28.933333	0.5	-0.184693
28.941667	0.5	-0.186841
28.950000	0.5	-0.189380
28.958333	0.5	-0.190552
28.966667	0.5	-0.189966
28.975000	0.5	-0.187232
28.983333	0.5	-0.183716
28.991667	0.5	-0.182349
29.000000	0.5	-0.183521
29.008333	0.5	-0.184497
29.016667	0.5	-0.183325
29.025000	0.5	-0.180005
29.033333	0.5	-0.176294
29.041667	0.5	-0.175122
29.050000	0.5	-0.175708
29.058333	0.5	-0.177075
29.066667	0.5	-0.176489
29.075000	0.5	-0.173950
29.083333	0.5	-0.172193
29.091667	0.5	-0.171802
29.100000	0.5	-0.173364
29.108333	0.5	-0.176489
29.116667	0.5	-0.179029
29.125000	0.5	-0.180005
29.133333	0.5	-0.179224
29.141667	0.5	-0.179224
29.150000	0.5	-0.181177
29.158333	0.5	-0.183325
29.166667	0.5	-0.183130
29.175000	0.5	-0.180005
29.183333	0.5	-0.175513
29.191667	0.5	-0.172974
29.200000	0.5	-0.172388
29.208333	0.5	-0.171021
29.216667	0.5	-0.167896
29.225000	0.5	-0.163404
29.233333	0.5	-0.163404
29.241667	0.5	-0.169458
29.250000	0.5	-0.178247
29.258333	0.5	-0.185669
29.266667	0.5	-0.187622
29.275000	0.5	-0.185474
29.283333	0.5	-0.182154
29.291667	0.5	-0.181177
29.300000	0.5	-0.183716
29.308333	0.5	-0.187036
29.316667	0.5	-0.188404
29.325000	0.5	-0.185279
29.333333	0.5	-0.178638
29.341667	0.5	-0.170825
29.350000	0.5	-0.164575
29.358333	0.5	-0.162818
29.366667	0.5	-0.163599
29.375000	0.5	-0.165943
29.383333	0.5	-0.168872
29.391667	0.5	-0.170239
29.400000	0.5	-0.170435
29.408333	0.5	-0.166724
29.416667	0.5	-0.161841
29.425000	0.5	-0.158130
29.433333	0.5	-0.158521
29.441667	0.5	-0.164380
29.450000	0.5	-0.174146
29.458333	0.5	-0.183521
29.466667	0.5	-0.189575
29.475000	0.5	-0.190943
29.483333	0.5	-0.190357
29.491667	0.5	-0.189185
29.500000	0.5	-0.187622
29.508333	0.5	-0.185279
29.516667	0.5	-0.180982
29.525000	0.5	-0.177075
29.533333	0.5	-0.174536
29.541667	0.5	-0.175904
29.550000	0.5	-0.179419
29.558333	0.5	-0.183325
29.566667	0.5	-0.184107
29.575000	0.5	-0.179810
29.583333	0.5	-0.172974
29.591667	0.5	-0.167505
29.600000	0.5	-0.166138
29.608333	0.5	-0.169263
29.616667	0.5	-0.172388
29.625000	0.5	-0.173169
29.633333	0.5	-0.173560
29.641667	0.5	-0.174732
29.650000	0.5	-0.178247
29.658333	0.5	-0.182935
29.666667	0.5	-0.185669
29.675000	0.5	-0.183911
29.683333	0.5	-0.177271
29.691667	0.5	-0.169458
29.700000	0.5	-0.164185
29.708333	0.5	-0.163794
29.716667	0.5	-0.166138
29.725000	0.5	-0.168482
29.733333	0.5	-0.169458
29.741667	0.5	-0.171802
29.750000	0.5	-0.175708
29.758333	0.5	-0.178052
29.766667	0.5	-0.176294
29.775000	0.5	-0.171802
29.783333	0.5	-0.167700
29.791667	0.5	-0.167700
29.800000	0.5	-0.170435
29.808333	0.5	-0.172779
29.816667	0.5	-0.173755
29.825000	0.5	-0.174146
29.833333	0.5	-0.174146
29.841667	0.5	-0.172779
29.850000	0.5	-0.169263
29.858333	0.5	-0.164771
29.866667	0.5	-0.163208
29.875000	0.5	-0.167896
29.883333	0.5	-0.175318
29.891667	0.5	-0.183716
29.900000	0.5	-0.190161
29.908333	0.5	-0.193677
29.916667	0.5	-0.194458
29.925000	0.5	-0.191333
29.933333	0.5	-0.186646
29.941667	0.5	-0.181372
29.950000	0.5	-0.178247
29.958333	0.5	-0.178443
29.966667	0.5	-0.181958
29.975000	0.5	-0.186841
29.983333	0.5	-0.190357
29.991667	0.5	-0.190357
30.000000	0.5	-0.188599
30.008333	0.5	-0.186841
30.016667	0.5	-0.187232
30.025000	0.5	-0.190552
30.033333	0.5	-0.194068
30.041667	0.5	-0.195239
30.050000	0.5	-0.192310
30.058333	0.5	-0.188208
30.066667	0.5	-0.184693
30.075000	0.5	-0.181958
30.083333	0.5	-0.178052
30.091667	0.5	-0.174732
30.100000	0.5	-0.174536
30.108333	0.5	-0.178443
30.116667	0.5	-0.184693
30.125000	0.5	-0.187818
30.133333	0.5	-0.187036
30.141667	0.5	-0.181958
30.150000	0.5	-0.176685
30.158333	0.5	-0.174732
30.166667	0.5	-0.177466
30.175000	0.5	-0.183130
30.183333	0.5	-0.188599
30.191667	0.5	-0.190161
30.200000	0.5	-0.188599
30.208333	0.5	-0.186060
30.216667	0.5	-0.183130
30.225000	0.5	-0.181177
30.233333	0.5	-0.181568
30.241667	0.5	-0.185279
30.250000	0.5	-0.191333
30.258333	0.5	-0.196802
30.266667	0.5	-0.198560
30.275000	0.5	-0.196997
30.283333	0.5	-0.194458
30.291667	0.5	-0.193872
30.300000	0.5	-0.195435
30.308333	0.5	-0.197974
30.316667	0.5	-0.198364
30.325000	0.5	-0.196216
30.333333	0.5	-0.193286
30.341667	0.5	-0.190943
30.350000	0.5	-0.189380
30.358333	0.5	-0.187622
30.366667	0.5	-0.183911
30.375000	0.5	-0.179614
30.383333	0.5	-0.176099
30.391667	0.5	-0.174146
30.400000	0.5	-0.174536
30.408333	0.5	-0.176880
30.416667	0.5	-0.180786
30.425000	0.5	-0.183911
30.433333	0.5	-0.183911
30.441667	0.5	-0.181372
30.450000	0.5	-0.180005
30.458333	0.5	-0.181958
30.466667	0.5	-0.185279
30.475000	0.5	-0.185669
30.483333	0.5	-0.180200
30.491667	0.5	-0.170435
30.500000	0.5	-0.161646
30.508333	0.5	-0.160083
30.516667	0.5	-0.167505
30.525000	0.5	-0.179419
30.533333	0.5	-0.188208
30.541667	0.5	-0.189185
30.550000	0.5	-0.185279
30.558333	0.5	-0.179419
30.566667	0.5	-0.178443
30.575000	0.5	-0.180982
30.583333	0.5	-0.185864
30.591667	0.5	-0.190161
30.600000	0.5	-0.189771
30.608333	0.5	-0.186841
30.616667	0.5	-0.182154
30.625000	0.5	-0.179029
30.633333	0.5	-0.177466
30.641667	0.5	-0.176685
30.650000	0.5	-0.174927
30.658333	0.5	-0.172974
30.666667	0.5	-0.171411
30.675000	0.5	-0.170630
30.683333	0.5	-0.172583
30.691667	0.5	-0.177271
30.700000	0.5	-0.183911
30.708333	0.5	-0.190161
30.716667	0.5	-0.195435
30.725000	0.5	-0.197974
30.733333	0.5	-0.196997
30.741667	0.5	-0.192505
30.750000	0.5	-0.185474
30.758333	0.5	-0.178052
30.766667	0.5	-0.172388
30.775000	0.5	-0.171216
30.783333	0.5	-0.172974
30.791667	0.5	-0.177075
30.800000	0.5	-0.181177
30.808333	0.5	-0.185279
30.816667	0.5	-0.188208
30.825000	0.5	-0.191138
30.833333	0.5	-0.195239
30.841667	0.5	-0.198755
30.850000	0.5	-0.199536
30.858333	0.5	-0.198560
30.866667	0.5	-0.196021
30.875000	0.5	-0.193677
30.883333	0.5	-0.190357
30.891667	0.5	-0.187232
30.900000	0.5	-0.184107
30.908333	0.5	-0.182544
30.916667	0.5	-0.181958
30.925000	0.5	-0.180200
30.933333	0.5	-0.177271
30.941667	0.5	-0.175513
30.950000	0.5	-0.175122
30.958333	0.5	-0.175122
30.966667	0.5	-0.174927
30.975000	0.5	-0.174732
30.983333	0.5	-0.176294
30.991667	0.5	-0.179810
31.000000	0.5	-0.184497
31.008333	0.5	-0.185864
31.016667	0.5	-0.182935
31.025000	0.5	-0.176099
31.033333	0.5	-0.169458
31.041667	0.5	-0.167896
31.050000	0.5	-0.173364
31.058333	0.5	-0.182739
31.066667	0.5	-0.188599
31.075000	0.5	-0.189185
31.083333	0.5	-0.184888
31.091667	0.5	-0.181568
31.100000	0.5	-0.181763
31.108333	0.5	-0.184497
31.116667	0.5	-0.187036
31.125000	0.5	-0.187427
31.133333	0.5	-0.185864
31.141667	0.5	-0.181568
31.150000	0.5	-0.179029
31.158333	0.5	-0.178638
31.166667	0.5	-0.182154
31.175000	0.5	-0.187818
31.183333	0.5	-0.193091
31.191667	0.5	-0.195825
31.200000	0.5	-0.197388
31.208333	0.5	-0.197193
31.216667	0.5	-0.194654
31.225000	0.5	-0.190161
31.233333	0.5	-0.187232
31.241667	0.5	-0.188013
31.250000	0.5	-0.189380
31.258333	0.5	-0.188599
31.266667	0.5	-0.184107
31.275000	0.5	-0.179614
31.283333	0.5	-0.180396
31.291667	0.5	-0.187036
31.300000	0.5	-0.194458
31.308333	0.5	-0.198364
31.316667	0.5	-0.196411
31.325000	0.5	-0.190943
31.333333	0.5	-0.184302
31.341667	0.5	-0.179029
31.350000	0.5	-0.176099
31.358333	0.5	-0.176685
31.366667	0.5	-0.178638
31.375000	0.5	-0.180005
31.383333	0.5	-0.179029
31.391667	0.5	-0.176294
31.400000	0.5	-0.175904
31.408333	0.5	-0.180200
31.416667	0.5	-0.188794
31.425000	0.5	-0.197193
31.433333	0.5	-0.201294
31.441667	0.5	-0.199927
31.450000	0.5	-0.195630
31.458333	0.5	-0.191333
31.466667	0.5	-0.190943
31.475000	0.5	-0.193677
31.483333	0.5	-0.197779
31.491667	0.5	-0.200122
31.500000	0.5	-0.200318
31.508333	0.5	-0.198364
31.516667	0.5	-0.195435
31.525000	0.5	-0.194263
31.533333	0.5	-0.195239
31.541667	0.5	-0.197193
31.550000	0.5	-0.196607
31.558333	0.5	-0.192505
31.566667	0.5	-0.186255
31.575000	0.5	-0.182544
31.583333	0.5	-0.185279
31.591667	0.5	-0.193677
31.600000	0.5	-0.201294
31.608333	0.5	-0.203052
31.616667	0.5	-0.198169
31.625000	0.5	-0.190357
31.633333	0.5	-0.184497
31.641667	0.5	-0.182935
31.650000	0.5	-0.183716
31.658333	0.5	-0.184693
31.666667	0.5	-0.184888
31.675000	0.5	-0.185279
31.683333	0.5	-0.185669
31.691667	0.5	-0.185474
31.700000	0.5	-0.184107
31.708333	0.5	-0.181763
31.716667	0.5	-0.179029
31.725000	0.5	-0.178247
31.733333	0.5	-0.180200
31.741667	0.5	-0.185864
31.750000	0.5	-0.192505
31.758333	0.5	-0.196021
31.766667	0.5	-0.196216
31.775000	0.5	-0.194849
31.783333	0.5	-0.194654
31.791667	0.5	-0.196216
31.800000	0.5	-0.195825
31.808333	0.5	-0.192700
31.816667	0.5	-0.188794
31.825000	0.5	-0.187232
31.833333	0.5	-0.191138
31.841667	0.5	-0.197193
31.850000	0.5	-0.204029
31.858333	0.5	-0.210279
31.866667	0.5	-0.214966
31.875000	0.5	-0.219068
31.883333	0.5	-0.221021
31.891667	0.5	-0.218677
31.900000	0.5	-0.212622
31.908333	0.5	-0.204810
31.916667	0.5	-0.197779
31.925000	0.5	-0.193872
31.933333	0.5	-0.192700
31.941667	0.5	-0.192896
31.950000	0.5	-0.194263
31.958333	0.5	-0.194849
31.966667	0.5	-0.194654
31.975000	0.5	-0.192310
31.983333	0.5	-0.189575
31.991667	0.5	-0.188013
32.000000	0.5	-0.188404
32.008333	0.5	-0.190357
32.016667	0.5	-0.191138
32.025000	0.5	-0.191724
32.033333	0.5	-0.192310
32.041667	0.5	-0.192896
32.050000	0.5	-0.191529
32.058333	0.5	-0.185474
32.066667	0.5	-0.176880
32.075000	0.5	-0.171021
32.083333	0.5	-0.172193
32.091667	0.5	-0.179419
32.100000	0.5	-0.186450
32.108333	0.5	-0.190161
32.116667	0.5	-0.191333
32.125000	0.5	-0.192700
32.133333	0.5	-0.192700
32.141667	0.5	-0.189380
32.150000	0.5	-0.182349
32.158333	0.5	-0.175122
32.166667	0.5	-0.172388
32.175000	0.5	-0.176294
32.183333	0.5	-0.184888
32.191667	0.5	-0.194458
32.200000	0.5	-0.201294
32.208333	0.5	-0.203833
32.216667	0.5	-0.201685
32.225000	0.5	-0.195239
32.233333	0.5	-0.186060
32.241667	0.5	-0.179029
32.250000	0.5	-0.174341
32.258333	0.5	-0.173169
32.266667	0.5	-0.173169
32.275000	0.5	-0.174732
32.283333	0.5	-0.179224
32.291667	0.5	-0.187622
32.300000	0.5	-0.196216
32.308333	0.5	-0.200904
32.316667	0.5	-0.199341
32.325000	0.5	-0.192310
32.333333	0.5	-0.184888
32.341667	0.5	-0.182544
32.350000	0.5	-0.187036
32.358333	0.5	-0.195044
32.366667	0.5	-0.201685
32.375000	0.5	-0.204029
32.383333	0.5	-0.202271
32.391667	0.5	-0.198950
32.400000	0.5	-0.196021
32.408333	0.5	-0.195044
32.416667	0.5	-0.195630
32.425000	0.5	-0.197779
32.433333	0.5	-0.200122
32.441667	0.5	-0.200122
32.450000	0.5	-0.196216
32.458333	0.5	-0.188599
32.466667	0.5	-0.181177
32.475000	0.5	-0.177661
32.483333	0.5	-0.179614
32.491667	0.5	-0.185669
32.500000	0.5	-0.192896
32.508333	0.5	-0.199732
32.516667	0.5	-0.207154
32.525000	0.5	-0.213794
32.533333	0.5	-0.218091
32.541667	0.5	-0.220044
32.550000	0.5	-0.219068
32.558333	0.5	-0.214380
32.566667	0.5	-0.204614
32.575000	0.5	-0.194654
32.583333	0.5	-0.185474
32.591667	0.5	-0.179029
32.600000	0.5	-0.175904
32.608333	0.5	-0.175904
32.616667	0.5	-0.180005
32.625000	0.5	-0.186450
32.633333	0.5	-0.192114
32.641667	0.5	-0.193286
32.650000	0.5	-0.190552
32.658333	0.5	-0.187232
32.666667	0.5	-0.184497
32.675000	0.5	-0.183130
32.683333	0.5	-0.181958
32.691667	0.5	-0.183325
32.700000	0.5	-0.188013
32.708333	0.5	-0.194068
32.716667	0.5	-0.199732
32.725000	0.5	-0.202271
32.733333	0.5	-0.201099
32.741667	0.5	-0.199536
32.750000	0.5	-0.197193
32.758333	0.5	-0.196021
32.766667	0.5	-0.195435
32.775000	0.5	-0.194654
32.783333	0.5	-0.195044
32.791667	0.5	-0.196411
32.800000	0.5	-0.200122
32.808333	0.5	-0.204614
32.816667	0.5	-0.208911
32.825000	0.5	-0.208325
32.833333	0.5	-0.202857
32.841667	0.5	-0.196802
32.850000	0.5	-0.192505
32.858333	0.5	-0.191529
32.866667	0.5	-0.192505
32.875000	0.5	-0.193091
32.883333	0.5	-0.191919
32.891667	0.5	-0.189185
32.900000	0.5	-0.186841
32.908333	0.5	-0.187232
32.916667	0.5	-0.188794
32.925000	0.5	-0.190552
32.933333	0.5	-0.189966
32.941667	0.5	-0.189771
32.950000	0.5	-0.190943
32.958333	0.5	-0.193872
32.966667	0.5	-0.196411
32.975000	0.5	-0.196216
32.983333	0.5	-0.194263
32.991667	0.5	-0.192114
33.000000	0.5	-0.191333
33.008333	0.5	-0.190747
33.016667	0.5	-0.190161
33.025000	0.5	-0.189185
33.033333	0.5	-0.189380
33.041667	0.5	-0.191724
33.050000	0.5	-0.194458
33.058333	0.5	-0.196802
33.066667	0.5	-0.195435
33.075000	0.5	-0.191724
33.083333	0.5	-0.188013
33.091667	0.5	-0.188794
33.100000	0.5	-0.195825
33.108333	0.5	-0.205005
33.116667	0.5	-0.213013
33.125000	0.5	-0.214966
33.133333	0.5	-0.213208
33.141667	0.5	-0.211841
33.150000	0.5	-0.212427
33.158333	0.5	-0.213208
33.166667	0.5	-0.211060
33.175000	0.5	-0.202271
33.183333	0.5	-0.189771
33.191667	0.5	-0.179224
33.200000	0.5	-0.175318
33.208333	0.5	-0.180591
33.216667	0.5	-0.191529
33.225000	0.5	-0.202466
33.233333	0.5	-0.211060
33.241667	0.5	-0.213989
33.250000	0.5	-0.213794
33.258333	0.5	-0.212036
33.266667	0.5	-0.210279
33.275000	0.5	-0.210279
33.283333	0.5	-0.210864
33.291667	0.5	-0.212427
33.300000	0.5	-0.212818
33.308333	0.5	-0.212232
33.316667	0.5	-0.212622
33.325000	0.5	-0.215357
33.333333	0.5	-0.218872
33.341667	0.5	-0.221021
33.350000	0.5	-0.219849
33.358333	0.5	-0.214771
33.366667	0.5	-0.206177
33.375000	0.5	-0.197388
33.383333	0.5	-0.190161
33.391667	0.5	-0.185279
33.400000	0.5	-0.183911
33.408333	0.5	-0.184497
33.416667	0.5	-0.186646
33.425000	0.5	-0.189185
33.433333	0.5	-0.192310
33.441667	0.5	-0.195630
33.450000	0.5	-0.199732
33.458333	0.5	-0.204419
33.466667	0.5	-0.208325
33.475000	0.5	-0.206763
33.483333	0.5	-0.200122
33.491667	0.5	-0.190943
33.500000	0.5	-0.183130
33.508333	0.5	-0.179614
33.516667	0.5	-0.181177
33.525000	0.5	-0.185474
33.533333	0.5	-0.188989
33.541667	0.5	-0.190552
33.550000	0.5	-0.189575
33.558333	0.5	-0.188989
33.566667	0.5	-0.189966
33.575000	0.5	-0.192310
33.583333	0.5	-0.195044
33.591667	0.5	-0.195825
33.600000	0.5	-0.194849
33.608333	0.5	-0.190747
33.616667	0.5	-0.184888
33.625000	0.5	-0.180200
33.633333	0.5	-0.178052
33.641667	0.5	-0.180005
33.650000	0.5	-0.184693
33.658333	0.5	-0.190747
33.666667	0.5	-0.194068
33.675000	0.5	-0.190552
33.683333	0.5	-0.183130
33.691667	0.5	-0.176099
33.700000	0.5	-0.173950
33.708333	0.5	-0.177466
33.716667	0.5	-0.182349
33.725000	0.5	-0.184693
33.733333	0.5	-0.184107
33.741667	0.5	-0.184107
33.750000	0.5	-0.186255
33.758333	0.5	-0.190747
33.766667	0.5	-0.195239
33.775000	0.5	-0.198560
33.783333	0.5	-0.201099
33.791667	0.5	-0.202466
33.800000	0.5	-0.200513
33.808333	0.5	-0.196216
33.816667	0.5	-0.190357
33.825000	0.5	-0.185669
33.833333	0.5	-0.186060
33.841667	0.5	-0.192505
33.850000	0.5	-0.201880
33.858333	0.5	-0.208521
33.866667	0.5	-0.206568
33.875000	0.5	-0.198950
33.883333	0.5	-0.191138
33.891667	0.5	-0.189380
33.900000	0.5	-0.193091
33.908333	0.5	-0.198560
33.916667	0.5	-0.200513
33.925000	0.5	-0.198560
33.933333	0.5	-0.193677
33.941667	0.5	-0.188794
33.950000	0.5	-0.185669
33.958333	0.5	-0.183521
33.966667	0.5	-0.182935
33.975000	0.5	-0.184693
33.983333	0.5	-0.188794
33.991667	0.5	-0.193091
34.000000	0.5	-0.196802
34.008333	0.5	-0.198169
34.016667	0.5	-0.198364
34.025000	0.5	-0.197388
34.033333	0.5	-0.196021
34.041667	0.5	-0.192310
34.050000	0.5	-0.188599
34.058333	0.5	-0.186841
34.066667	0.5	-0.188599
34.075000	0.5	-0.192505
34.083333	0.5	-0.195630
34.091667	0.5	-0.196607
34.100000	0.5	-0.194849
34.108333	0.5	-0.193677
34.116667	0.5	-0.194068
34.125000	0.5	-0.198364
34.133333	0.5	-0.203833
34.141667	0.5	-0.209107
34.150000	0.5	-0.208130
34.158333	0.5	-0.203052
34.166667	0.5	-0.199341
34.175000	0.5	-0.199927
34.183333	0.5	-0.205396
34.191667	0.5	-0.210474
34.200000	0.5	-0.212036
34.208333	0.5	-0.211060
34.216667	0.5	-0.210279
34.225000	0.5	-0.210864
34.233333	0.5	-0.211060
34.241667	0.5	-0.207935
34.250000	0.5	-0.199536
34.258333	0.5	-0.188013
34.266667	0.5	-0.177075
34.275000	0.5	-0.170825
34.283333	0.5	-0.172193
34.291667	0.5	-0.180005
34.300000	0.5	-0.189771
34.308333	0.5	-0.198755
34.316667	0.5	-0.204419
34.325000	0.5	-0.206763
34.333333	0.5	-0.204029
34.341667	0.5	-0.197583
34.350000	0.5	-0.190552
34.358333	0.5	-0.185474
34.366667	0.5	-0.184302
34.375000	0.5	-0.185474
34.383333	0.5	-0.186841
34.391667	0.5	-0.187622
34.400000	0.5	-0.187036
34.408333	0.5	-0.186841
34.416667	0.5	-0.186450
34.425000	0.5	-0.186060
34.433333	0.5	-0.187622
34.441667	0.5	-0.190747
34.450000	0.5	-0.197388
34.458333	0.5	-0.205200
34.466667	0.5	-0.212232
34.475000	0.5	-0.215747
34.483333	0.5	-0.215747
34.491667	0.5	-0.213599
34.500000	0.5	-0.211841
34.508333	0.5	-0.212232
34.516667	0.5	-0.213404
34.525000	0.5	-0.214185
34.533333	0.5	-0.213404
34.541667	0.5	-0.207739
34.550000	0.5	-0.198560
34.558333	0.5	-0.189185
34.566667	0.5	-0.183325
34.575000	0.5	-0.182544
34.583333	0.5	-0.186450
34.591667	0.5	-0.190943
34.600000	0.5	-0.194654
34.608333	0.5	-0.196216
34.616667	0.5	-0.198560
34.625000	0.5	-0.202271
34.633333	0.5	-0.206763
34.641667	0.5	-0.209693
34.650000	0.5	-0.207544
34.658333	0.5	-0.203443
34.666667	0.5	-0.199341
34.675000	0.5	-0.197388
34.683333	0.5	-0.195630
34.691667	0.5	-0.192505
34.700000	0.5	-0.187036
34.708333	0.5	-0.182739
34.716667	0.5	-0.181958
34.725000	0.5	-0.187232
34.733333	0.5	-0.195044
34.741667	0.5	-0.202271
34.750000	0.5	-0.205982
34.758333	0.5	-0.204029
34.766667	0.5	-0.197974
34.775000	0.5	-0.190161
34.783333	0.5	-0.185474
34.791667	0.5	-0.186060
34.800000	0.5	-0.192505
34.808333	0.5	-0.199732
34.816667	0.5	-0.203247
34.825000	0.5	-0.201880
34.833333	0.5	-0.199341
34.841667	0.5	-0.197779
34.850000	0.5	-0.199927
34.858333	0.5	-0.203638
34.866667	0.5	-0.208911
34.875000	0.5	-0.211255
34.883333	0.5	-0.210474
34.891667	0.5	-0.204614
34.900000	0.5	-0.196411
34.908333	0.5	-0.190943
34.916667	0.5	-0.190747
34.925000	0.5	-0.197583
34.933333	0.5	-0.207544
34.941667	0.5	-0.214575
34.950000	0.5	-0.216529
34.958333	0.5	-0.216138
34.966667	0.5	-0.215357
34.975000	0.5	-0.214185
34.983333	0.5	-0.209693
34.991667	0.5	-0.202661
35.000000	0.5	-0.196607
35.008333	0.5	-0.194263
35.016667	0.5	-0.193677
35.025000	0.5	-0.191529
35.033333	0.5	-0.185669
35.041667	0.5	-0.178833
35.050000	0.5	-0.176880
35.058333	0.5	-0.180786
35.066667	0.5	-0.188794
35.075000	0.5	-0.192700
35.083333	0.5	-0.191333
35.091667	0.5	-0.185864
35.100000	0.5	-0.181177
35.108333	0.5	-0.179029
35.116667	0.5	-0.179029
35.125000	0.5	-0.182935
35.133333	0.5	-0.189185
35.141667	0.5	-0.197583
35.150000	0.5	-0.203247
35.158333	0.5	-0.202661
35.166667	0.5	-0.197193
35.175000	0.5	-0.189380
35.183333	0.5	-0.183911
35.191667	0.5	-0.182349
35.200000	0.5	-0.185083
35.208333	0.5	-0.191724
35.216667	0.5	-0.198560
35.225000	0.5	-0.204419
35.233333	0.5	-0.210279
35.241667	0.5	-0.213208
35.250000	0.5	-0.212427
35.258333	0.5	-0.206372
35.266667	0.5	-0.198364
35.275000	0.5	-0.192896
35.283333	0.5	-0.191138
35.291667	0.5	-0.191724
35.300000	0.5	-0.191724
35.308333	0.5	-0.190943
35.316667	0.5	-0.191138
35.325000	0.5	-0.194263
35.333333	0.5	-0.199927
35.341667	0.5	-0.206568
35.350000	0.5	-0.209302
35.358333	0.5	-0.206177
35.366667	0.5	-0.202857
35.375000	0.5	-0.202857
35.383333	0.5	-0.208521
35.391667	0.5	-0.218091
35.400000	0.5	-0.224732
35.408333	0.5	-0.222779
35.416667	0.5	-0.212427
35.425000	0.5	-0.198950
35.433333	0.5	-0.191529
35.441667	0.5	-0.191333
35.450000	0.5	-0.196216
35.458333	0.5	-0.201489
35.466667	0.5	-0.205200
35.475000	0.5	-0.207935
35.483333	0.5	-0.205982
35.491667	0.5	-0.202661
35.500000	0.5	-0.198364
35.508333	0.5	-0.194458
35.516667	0.5	-0.193677
35.525000	0.5	-0.195435
35.533333	0.5	-0.199536
35.541667	0.5	-0.204224
35.550000	0.5	-0.208716
35.558333	0.5	-0.210279
35.566667	0.5	-0.210279
35.575000	0.5	-0.209888
35.583333	0.5	-0.210279
35.591667	0.5	-0.210083
35.600000	0.5	-0.208325
35.608333	0.5	-0.204029
35.616667	0.5	-0.202075
35.625000	0.5	-0.202466
35.633333	0.5	-0.205005
35.641667	0.5	-0.209693
35.650000	0.5	-0.212232
35.658333	0.5	-0.213599
35.666667	0.5	-0.212818
35.675000	0.5	-0.210474
35.683333	0.5	-0.205982
35.691667	0.5	-0.203638
35.700000	0.5	-0.203638
35.708333	0.5	-0.205396
35.716667	0.5	-0.209302
35.725000	0.5	-0.210864
35.733333	0.5	-0.210474
35.741667	0.5	-0.209107
35.750000	0.5	-0.208716
35.758333	0.5	-0.210474
35.766667	0.5	-0.212036
35.775000	0.5	-0.212818
35.783333	0.5	-0.211255
35.791667	0.5	-0.209497
35.800000	0.5	-0.208911
35.808333	0.5	-0.210864
35.816667	0.5	-0.213404
35.825000	0.5	-0.214966
35.833333	0.5	-0.213208
35.841667	0.5	-0.207935
35.850000	0.5	-0.202857
35.858333	0.5	-0.201489
35.866667	0.5	-0.204419
35.875000	0.5	-0.210669
35.883333	0.5	-0.213208
35.891667	0.5	-0.211450
35.900000	0.5	-0.208911
35.908333	0.5	-0.208716
35.916667	0.5	-0.212232
35.925000	0.5	-0.216333
35.933333	0.5	-0.217505
35.941667	0.5	-0.213794
35.950000	0.5	-0.206372
35.958333	0.5	-0.201099
35.966667	0.5	-0.200904
35.975000	0.5	-0.204029
35.983333	0.5	-0.207154
35.991667	0.5	-0.205982
36.000000	0.5	-0.202075
36.008333	0.5	-0.197974
36.016667	0.5	-0.194263
36.025000	0.5	-0.191724
36.033333	0.5	-0.190943
36.041667	0.5	-0.193677
36.050000	0.5	-0.198755
36.058333	0.5	-0.202661
36.066667	0.5	-0.202271
36.075000	0.5	-0.199536
36.083333	0.5	-0.198560
36.091667	0.5	-0.200904
36.100000	0.5	-0.204614
36.108333	0.5	-0.204614
36.116667	0.5	-0.199732
36.125000	0.5	-0.192114
36.133333	0.5	-0.185279
36.141667	0.5	-0.182349
36.150000	0.5	-0.183716
36.158333	0.5	-0.187036
36.166667	0.5	-0.190943
36.175000	0.5	-0.193677
36.183333	0.5	-0.195630
36.191667	0.5	-0.196997
36.200000	0.5	-0.199146
36.208333	0.5	-0.201880
36.216667	0.5	-0.205005
36.225000	0.5	-0.207935
36.233333	0.5	-0.207935
36.241667	0.5	-0.205005
36.250000	0.5	-0.201489
36.258333	0.5	-0.198755
36.266667	0.5	-0.198364
36.275000	0.5	-0.200513
36.283333	0.5	-0.205396
36.291667	0.5	-0.211060
36.300000	0.5	-0.213208
36.308333	0.5	-0.212232
36.316667	0.5	-0.209107
36.325000	0.5	-0.204419
36.333333	0.5	-0.201880
36.341667	0.5	-0.201880
36.350000	0.5	-0.204614
36.358333	0.5	-0.207154
36.366667	0.5	-0.208911
36.375000	0.5	-0.208911
36.383333	0.5	-0.209107
36.391667	0.5	-0.209302
36.400000	0.5	-0.207739
36.408333	0.5	-0.202857
36.416667	0.5	-0.196411
36.425000	0.5	-0.191724
36.433333	0.5	-0.190747
36.441667	0.5	-0.191724
36.450000	0.5	-0.192700
36.458333	0.5	-0.192114
36.466667	0.5	-0.192310
36.475000	0.5	-0.195239
36.483333	0.5	-0.200904
36.491667	0.5	-0.206177
36.500000	0.5	-0.209302
36.508333	0.5	-0.208130
36.516667	0.5	-0.205786
36.525000	0.5	-0.203638
36.533333	0.5	-0.200318
36.541667	0.5	-0.193872
36.550000	0.5	-0.187036
36.558333	0.5	-0.182154
36.566667	0.5	-0.183521
36.575000	0.5	-0.191138
36.583333	0.5	-0.203443
36.591667	0.5	-0.215161
36.600000	0.5	-0.222779
36.608333	0.5	-0.226099
36.616667	0.5	-0.225904
36.625000	0.5	-0.222974
36.633333	0.5	-0.215747
36.641667	0.5	-0.206177
36.650000	0.5	-0.197779
36.658333	0.5	-0.194068
36.666667	0.5	-0.193677
36.675000	0.5	-0.193677
36.683333	0.5	-0.193872
36.691667	0.5	-0.195239
36.700000	0.5	-0.199146
36.708333	0.5	-0.204810
36.716667	0.5	-0.211255
36.725000	0.5	-0.214771
36.733333	0.5	-0.216138
36.741667	0.5	-0.216138
36.750000	0.5	-0.216333
36.758333	0.5	-0.217700
36.766667	0.5	-0.219458
36.775000	0.5	-0.220825
36.783333	0.5	-0.218677
36.791667	0.5	-0.212818
36.800000	0.5	-0.203638
36.808333	0.5	-0.196997
36.816667	0.5	-0.194849
36.825000	0.5	-0.198364
36.833333	0.5	-0.204810
36.841667	0.5	-0.211841
36.850000	0.5	-0.216529
36.858333	0.5	-0.218677
36.866667	0.5	-0.219068
36.875000	0.5	-0.217896
36.883333	0.5	-0.217114
36.891667	0.5	-0.216138
36.900000	0.5	-0.215357
36.908333	0.5	-0.214771
36.916667	0.5	-0.214185
36.925000	0.5	-0.214575
36.933333	0.5	-0.216529
36.941667	0.5	-0.221021
36.950000	0.5	-0.224927
36.958333	0.5	-0.224732
36.966667	0.5	-0.218872
36.975000	0.5	-0.210864
36.983333	0.5	-0.205005
36.991667	0.5	-0.206568
37.000000	0.5	-0.213208
37.008333	0.5	-0.218872
37.016667	0.5	-0.219849
37.025000	0.5	-0.215552
37.033333	0.5	-0.207739
37.041667	0.5	-0.201489
37.050000	0.5	-0.199536
37.058333	0.5	-0.201685
37.066667	0.5	-0.205005
37.075000	0.5	-0.206372
37.083333	0.5	-0.204614
37.091667	0.5	-0.201294
37.100000	0.5	-0.199536
37.108333	0.5	-0.201099
37.116667	0.5	-0.206763
37.125000	0.5	-0.212232
37.133333	0.5	-0.214575
37.141667	0.5	-0.212818
37.150000	0.5	-0.209693
37.158333	0.5	-0.208325
37.166667	0.5	-0.208521
37.175000	0.5	-0.209888
37.183333	0.5	-0.210279
37.191667	0.5	-0.210083
37.200000	0.5	-0.207739
37.208333	0.5	-0.205982
37.216667	0.5	-0.204029
37.225000	0.5	-0.201099
37.233333	0.5	-0.198364
37.241667	0.5	-0.197388
37.250000	0.5	-0.199732
37.258333	0.5	-0.204419
37.266667	0.5	-0.210083
37.275000	0.5	-0.212622
37.283333	0.5	-0.213599
37.291667	0.5	-0.215161
37.300000	0.5	-0.218677
37.308333	0.5	-0.222974
37.316667	0.5	-0.225708
37.325000	0.5	-0.225122
37.333333	0.5	-0.221411
37.341667	0.5	-0.218677
37.350000	0.5	-0.218872
37.358333	0.5	-0.221997
37.366667	0.5	-0.224536
37.375000	0.5	-0.222779
37.383333	0.5	-0.217505
37.391667	0.5	-0.208911
37.400000	0.5	-0.198755
37.408333	0.5	-0.191724
37.416667	0.5	-0.191333
37.425000	0.5	-0.198755
37.433333	0.5	-0.210864
37.441667	0.5	-0.220239
37.450000	0.5	-0.221997
37.458333	0.5	-0.216529
37.466667	0.5	-0.207544
37.475000	0.5	-0.199341
37.483333	0.5	-0.196411
37.491667	0.5	-0.198560
37.500000	0.5	-0.205396
37.508333	0.5	-0.213013
37.516667	0.5	-0.216919
37.525000	0.5	-0.215747
37.533333	0.5	-0.209888
37.541667	0.5	-0.202661
37.550000	0.5	-0.196607
37.558333	0.5	-0.191724
37.566667	0.5	-0.188208
37.575000	0.5	-0.188599
37.583333	0.5	-0.192310
37.591667	0.5	-0.198560
37.600000	0.5	-0.204419
37.608333	0.5	-0.209497
37.616667	0.5	-0.210083
37.625000	0.5	-0.206568
37.633333	0.5	-0.200513
37.641667	0.5	-0.195630
37.650000	0.5	-0.195239
37.658333	0.5	-0.199732
37.666667	0.5	-0.205200
37.675000	0.5	-0.208325
37.683333	0.5	-0.205005
37.691667	0.5	-0.200708
37.700000	0.5	-0.197388
37.708333	0.5	-0.195630
37.716667	0.5	-0.196607
37.725000	0.5	-0.199732
37.733333	0.5	-0.203247
37.741667	0.5	-0.205982
37.750000	0.5	-0.208716
37.758333	0.5	-0.211450
37.766667	0.5	-0.216919
37.775000	0.5	-0.222974
37.783333	0.5	-0.225708
37.791667	0.5	-0.224341
37.800000	0.5	-0.220044
37.808333	0.5	-0.214185
37.816667	0.5	-0.207544
37.825000	0.5	-0.200122
37.833333	0.5	-0.194068
37.841667	0.5	-0.189771
37.850000	0.5	-0.188794
37.858333	0.5	-0.189185
37.866667	0.5	-0.191333
37.875000	0.5	-0.194263
37.883333	0.5	-0.198755
37.891667	0.5	-0.204224
37.900000	0.5	-0.208716
37.908333	0.5	-0.210279
37.916667	0.5	-0.210279
37.925000	0.5	-0.210864
37.933333	0.5	-0.214185
37.941667	0.5	-0.220630
37.950000	0.5	-0.227271
37.958333	0.5	-0.231372
37.966667	0.5	-0.231372
37.975000	0.5	-0.229224
37.983333	0.5	-0.227857
37.991667	0.5	-0.229419
38.000000	0.5	-0.233716
38.008333	0.5	-0.235864
38.016667	0.5	-0.232154
38.025000	0.5	-0.222974
38.033333	0.5	-0.213599
38.041667	0.5	-0.208716
38.050000	0.5	-0.208911
38.058333	0.5	-0.211060
38.066667	0.5	-0.210864
38.075000	0.5	-0.207544
38.083333	0.5	-0.203833
38.091667	0.5	-0.203052
38.100000	0.5	-0.205005
38.108333	0.5	-0.209888
38.116667	0.5	-0.213013
38.125000	0.5	-0.214185
38.133333	0.5	-0.213013
38.141667	0.5	-0.212232
38.150000	0.5	-0.212232
38.158333	0.5	-0.214380
38.166667	0.5	-0.215943
38.175000	0.5	-0.214771
38.183333	0.5	-0.212036
38.191667	0.5	-0.207935
38.200000	0.5	-0.205005
38.208333	0.5	-0.202661
38.216667	0.5	-0.201099
38.225000	0.5	-0.202075
38.233333	0.5	-0.205786
38.241667	0.5	-0.212232
38.250000	0.5	-0.216529
38.258333	0.5	-0.217310
38.266667	0.5	-0.217114
38.275000	0.5	-0.217114
38.283333	0.5	-0.216529
38.291667	0.5	-0.215747
38.300000	0.5	-0.215161
38.308333	0.5	-0.215552
38.316667	0.5	-0.218872
38.325000	0.5	-0.222974
38.333333	0.5	-0.226099
38.341667	0.5	-0.226099
38.350000	0.5	-0.223169
38.358333	0.5	-0.219654
38.366667	0.5	-0.215161
38.375000	0.5	-0.209888
38.383333	0.5	-0.202466
38.391667	0.5	-0.195825
38.400000	0.5	-0.191724
38.408333	0.5	-0.192310
38.416667	0.5	-0.198560
38.425000	0.5	-0.207544
38.433333	0.5	-0.215357
38.441667	0.5	-0.218872
38.450000	0.5	-0.218677
38.458333	0.5	-0.217114
38.466667	0.5	-0.216529
38.475000	0.5	-0.216138
38.483333	0.5	-0.216138
38.491667	0.5	-0.212818
38.500000	0.5	-0.207935
38.508333	0.5	-0.204029
38.516667	0.5	-0.206763
38.525000	0.5	-0.215943
38.533333	0.5	-0.227661
38.541667	0.5	-0.236060
38.550000	0.5	-0.234107
38.558333	0.5	-0.222779
38.566667	0.5	-0.208325
38.575000	0.5	-0.198755
38.583333	0.5	-0.196802
38.591667	0.5	-0.198950
38.600000	0.5	-0.199536
38.608333	0.5	-0.198169
38.616667	0.5	-0.195435
38.625000	0.5	-0.194849
38.633333	0.5	-0.196997
38.641667	0.5	-0.200904
38.650000	0.5	-0.205591
38.658333	0.5	-0.209693
38.666667	0.5	-0.211255
38.675000	0.5	-0.209497
38.683333	0.5	-0.204810
38.691667	0.5	-0.201294
38.700000	0.5	-0.200513
38.708333	0.5	-0.202271
38.716667	0.5	-0.206763
38.725000	0.5	-0.213208
38.733333	0.5	-0.217310
38.741667	0.5	-0.218677
38.750000	0.5	-0.215357
38.758333	0.5	-0.209888
38.766667	0.5	-0.205786
38.775000	0.5	-0.208130
38.783333	0.5	-0.213599
38.791667	0.5	-0.217114
38.800000	0.5	-0.218091
38.808333	0.5	-0.218091
38.816667	0.5	-0.218091
38.825000	0.5	-0.217896
38.833333	0.5	-0.216724
38.841667	0.5	-0.216138
38.850000	0.5	-0.217700
38.858333	0.5	-0.220044
38.866667	0.5	-0.221607
38.875000	0.5	-0.221021
38.883333	0.5	-0.218677
38.891667	0.5	-0.215943
38.900000	0.5	-0.212427
38.908333	0.5	-0.207739
38.916667	0.5	-0.201685
38.925000	0.5	-0.199536
38.933333	0.5	-0.201489
38.941667	0.5	-0.208325
38.950000	0.5	-0.217505
38.958333	0.5	-0.223560
38.966667	0.5	-0.222974
38.975000	0.5	-0.217114
38.983333	0.5	-0.210474
38.991667	0.5	-0.206763
39.000000	0.5	-0.209693
39.008333	0.5	-0.213794
39.016667	0.5	-0.216138
39.025000	0.5	-0.215357
39.033333	0.5	-0.212232
39.041667	0.5	-0.209302
39.050000	0.5	-0.208325
39.058333	0.5	-0.208716
39.066667	0.5	-0.211060
39.075000	0.5	-0.215161
39.083333	0.5	-0.219263
39.091667	0.5	-0.223364
39.100000	0.5	-0.224146
39.108333	0.5	-0.222583
39.116667	0.5	-0.219849
39.125000	0.5	-0.218091
39.133333	0.5	-0.218872
39.141667	0.5	-0.222193
39.150000	0.5	-0.226685
39.158333	0.5	-0.230200
39.166667	0.5	-0.231568
39.175000	0.5	-0.229224
39.183333	0.5	-0.223755
39.191667	0.5	-0.218872
39.200000	0.5	-0.215552
39.208333	0.5	-0.214380
39.216667	0.5	-0.214575
39.225000	0.5	-0.215552
39.233333	0.5	-0.217505
39.241667	0.5	-0.217896
39.250000	0.5	-0.215161
39.258333	0.5	-0.209302
39.266667	0.5	-0.204419
39.275000	0.5	-0.205591
39.283333	0.5	-0.213794
39.291667	0.5	-0.223950
39.300000	0.5	-0.232349
39.308333	0.5	-0.236060
39.316667	0.5	-0.235474
39.325000	0.5	-0.231763
39.333333	0.5	-0.227661
39.341667	0.5	-0.224146
39.350000	0.5	-0.220044
39.358333	0.5	-0.214185
39.366667	0.5	-0.205982
39.375000	0.5	-0.199536
39.383333	0.5	-0.198169
39.391667	0.5	-0.202661
39.400000	0.5	-0.209888
39.408333	0.5	-0.213013
39.416667	0.5	-0.212036
39.425000	0.5	-0.206763
39.433333	0.5	-0.202661
39.441667	0.5	-0.200708
39.450000	0.5	-0.202466
39.458333	0.5	-0.206568
39.466667	0.5	-0.210864
39.475000	0.5	-0.213404
39.483333	0.5	-0.214185
39.491667	0.5	-0.215552
39.500000	0.5	-0.217310
39.508333	0.5	-0.219263
39.516667	0.5	-0.220044
39.525000	0.5	-0.219263
39.533333	0.5	-0.219458
39.541667	0.5	-0.221802
39.550000	0.5	-0.224146
39.558333	0.5	-0.225904
39.566667	0.5	-0.226099
39.575000	0.5	-0.227661
39.583333	0.5	-0.230396
39.591667	0.5	-0.234497
39.600000	0.5	-0.236841
39.608333	0.5	-0.236255
39.616667	0.5	-0.231763
39.625000	0.5	-0.226880
39.633333	0.5	-0.222779
39.641667	0.5	-0.222974
39.650000	0.5	-0.225122
39.658333	0.5	-0.227466
39.666667	0.5	-0.224927
39.675000	0.5	-0.218872
39.683333	0.5	-0.212622
39.691667	0.5	-0.210083
39.700000	0.5	-0.211841
39.708333	0.5	-0.215552
39.716667	0.5	-0.217896
39.725000	0.5	-0.218286
39.733333	0.5	-0.217896
39.741667	0.5	-0.216919
39.750000	0.5	-0.216138
39.758333	0.5	-0.215357
39.766667	0.5	-0.216333
39.775000	0.5	-0.218286
39.783333	0.5	-0.222779
39.791667	0.5	-0.228443
39.800000	0.5	-0.233130
39.808333	0.5	-0.234888
39.816667	0.5	-0.232154
39.825000	0.5	-0.224927
39.833333	0.5	-0.215161
39.841667	0.5	-0.207935
39.850000	0.5	-0.204614
39.858333	0.5	-0.207154
39.866667	0.5	-0.213208
39.875000	0.5	-0.218872
39.883333	0.5	-0.225318
39.891667	0.5	-0.231372
39.900000	0.5	-0.235864
39.908333	0.5	-0.237622
39.916667	0.5	-0.235864
39.925000	0.5	-0.232349
39.933333	0.5	-0.228247
39.941667	0.5	-0.223364
39.950000	0.5	-0.219458
39.958333	0.5	-0.216724
39.966667	0.5	-0.216724
39.975000	0.5	-0.217505
39.983333	0.5	-0.217114
39.991667	0.5	-0.217114
40.000000	0.5	-0.217310
40.008333	0.5	-0.220239
40.016667	0.5	-0.224146
40.025000	0.5	-0.227271
40.033333	0.5	-0.227661
40.041667	0.5	-0.225318
40.050000	0.5	-0.222193
40.058333	0.5	-0.221411
40.066667	0.5	-0.223364
40.075000	0.5	-0.227075
40.083333	0.5	-0.228638
40.091667	0.5	-0.225513
40.100000	0.5	-0.218677
40.108333	0.5	-0.211646
40.116667	0.5	-0.207544
40.125000	0.5	-0.206763
40.133333	0.5	-0.208325
40.141667	0.5	-0.206958
40.150000	0.5	-0.203247
40.158333	0.5	-0.200708
40.166667	0.5	-0.202075
40.175000	0.5	-0.209107
40.183333	0.5	-0.217505
40.191667	0.5	-0.223364
40.200000	0.5	-0.222193
40.208333	0.5	-0.216138
40.216667	0.5	-0.210279
40.225000	0.5	-0.207154
40.233333	0.5	-0.209302
40.241667	0.5	-0.212036
40.250000	0.5	-0.211841
40.258333	0.5	-0.209302
40.266667	0.5	-0.205591
40.275000	0.5	-0.202661
40.283333	0.5	-0.200513
40.291667	0.5	-0.198755
40.300000	0.5	-0.199536
40.308333	0.5	-0.201489
40.316667	0.5	-0.203833
40.325000	0.5	-0.204419
40.333333	0.5	-0.203638
40.341667	0.5	-0.204029
40.350000	0.5	-0.205982
40.358333	0.5	-0.210083
40.366667	0.5	-0.211841
40.375000	0.5	-0.212818
40.383333	0.5	-0.214185
40.391667	0.5	-0.215747
40.400000	0.5	-0.216919
40.408333	0.5	-0.214185
40.416667	0.5	-0.209107
40.425000	0.5	-0.204810
40.433333	0.5	-0.205982
40.441667	0.5	-0.211646
40.450000	0.5	-0.217114
40.458333	0.5	-0.219849
40.466667	0.5	-0.218677
40.475000	0.5	-0.214771
40.483333	0.5	-0.211255
40.491667	0.5	-0.209497
40.500000	0.5	-0.210279
40.508333	0.5	-0.212232
40.516667	0.5	-0.213989
40.525000	0.5	-0.213599
40.533333	0.5	-0.212427
40.541667	0.5	-0.212232
40.550000	0.5	-0.215357
40.558333	0.5	-0.218872
40.566667	0.5	-0.220044
40.575000	0.5	-0.216724
40.583333	0.5	-0.211255
40.591667	0.5	-0.204614
40.600000	0.5	-0.200122
40.608333	0.5	-0.195630
40.616667	0.5	-0.191529
40.625000	0.5	-0.191529
40.633333	0.5	-0.196997
40.641667	0.5	-0.208325
40.650000	0.5	-0.218286
40.658333	0.5	-0.222388
40.666667	0.5	-0.220044
40.675000	0.5	-0.216138
40.683333	0.5	-0.212232
40.691667	0.5	-0.209302
40.700000	0.5	-0.205200
40.708333	0.5	-0.200904
40.716667	0.5	-0.198755
40.725000	0.5	-0.199732
40.733333	0.5	-0.204029
40.741667	0.5	-0.208325
40.750000	0.5	-0.209302
40.758333	0.5	-0.207739
40.766667	0.5	-0.207935
40.775000	0.5	-0.213013
40.783333	0.5	-0.220435
40.791667	0.5	-0.227661
40.800000	0.5	-0.231763
40.808333	0.5	-0.233325
40.816667	0.5	-0.231568
40.825000	0.5	-0.227661
40.833333	0.5	-0.221997
40.841667	0.5	-0.217505
40.850000	0.5	-0.215747
40.858333	0.5	-0.216724
40.866667	0.5	-0.217114
40.875000	0.5	-0.214185
40.883333	0.5	-0.206568
40.891667	0.5	-0.198950
40.900000	0.5	-0.193872
40.908333	0.5	-0.192896
40.916667	0.5	-0.194849
40.925000	0.5	-0.196997
40.933333	0.5	-0.199341
40.941667	0.5	-0.202857
40.950000	0.5	-0.207935
40.958333	0.5	-0.212036
40.966667	0.5	-0.215943
40.975000	0.5	-0.219068
40.983333	0.5	-0.220825
40.991667	0.5	-0.221411
41.000000	0.5	-0.221021
41.008333	0.5	-0.219654
41.016667	0.5	-0.217896
41.025000	0.5	-0.216138
41.033333	0.5	-0.215161
41.041667	0.5	-0.214966
41.050000	0.5	-0.215747
41.058333	0.5	-0.217505
41.066667	0.5	-0.219458
41.075000	0.5	-0.220435
41.083333	0.5	-0.222193
41.091667	0.5	-0.224536
41.100000	0.5	-0.228638
41.108333	0.5	-0.231763
41.116667	0.5	-0.232349
41.125000	0.5	-0.228443
41.133333	0.5	-0.220239
41.141667	0.5	-0.211646
41.150000	0.5	-0.204614
41.158333	0.5	-0.203052
41.166667	0.5	-0.208130
41.175000	0.5	-0.216529
41.183333	0.5	-0.226489
41.191667	0.5	-0.233325
41.200000	0.5	-0.235669
41.208333	0.5	-0.232739
41.216667	0.5	-0.226880
41.225000	0.5	-0.219849
41.233333	0.5	-0.213599
41.241667	0.5	-0.209302
41.250000	0.5	-0.206372
41.258333	0.5	-0.207154
41.266667	0.5	-0.210474
41.275000	0.5	-0.213404
41.283333	0.5	-0.215552
41.291667	0.5	-0.216529
41.300000	0.5	-0.218872
41.308333	0.5	-0.221997
41.316667	0.5	-0.224927
41.325000	0.5	-0.225513
41.333333	0.5	-0.222974
41.341667	0.5	-0.220435
41.350000	0.5	-0.220825
41.358333	0.5	-0.224146
41.366667	0.5	-0.228247
41.375000	0.5	-0.229614
41.383333	0.5	-0.227661
41.391667	0.5	-0.224146
41.400000	0.5	-0.221021
41.408333	0.5	-0.221216
41.416667	0.5	-0.223950
41.425000	0.5	-0.226099
41.433333	0.5	-0.225318
41.441667	0.5	-0.222779
41.450000	0.5	-0.221607
41.458333	0.5	-0.224732
41.466667	0.5	-0.229810
41.475000	0.5	-0.234888
41.483333	0.5	-0.237232
41.491667	0.5	-0.239575
41.500000	0.5	-0.242896
41.508333	0.5	-0.247193
41.516667	0.5	-0.249536
41.525000	0.5	-0.246021
41.533333	0.5	-0.238794
41.541667	0.5	-0.230786
41.550000	0.5	-0.225904
41.558333	0.5	-0.223950
41.566667	0.5	-0.222388
41.575000	0.5	-0.219458
41.583333	0.5	-0.216529
41.591667	0.5	-0.218286
41.600000	0.5	-0.223364
41.608333	0.5	-0.227271
41.616667	0.5	-0.225904
41.625000	0.5	-0.219068
41.633333	0.5	-0.209693
41.641667	0.5	-0.203443
41.650000	0.5	-0.200708
41.658333	0.5	-0.199341
41.666667	0.5	-0.198560
41.675000	0.5	-0.199732
41.683333	0.5	-0.203052
41.691667	0.5	-0.208325
41.700000	0.5	-0.213208
41.708333	0.5	-0.216138
41.716667	0.5	-0.217114
41.725000	0.5	-0.216724
41.733333	0.5	-0.216138
41.741667	0.5	-0.216724
41.750000	0.5	-0.217896
41.758333	0.5	-0.219458
41.766667	0.5	-0.220825
41.775000	0.5	-0.220825
41.783333	0.5	-0.219068
41.791667	0.5	-0.217505
41.800000	0.5	-0.217896
41.808333	0.5	-0.221216
41.816667	0.5	-0.226099
41.825000	0.5	-0.228638
41.833333	0.5	-0.228247
41.841667	0.5	-0.225513
41.850000	0.5	-0.222583
41.858333	0.5	-0.219263
41.866667	0.5	-0.216724
41.875000	0.5	-0.216333
41.883333	0.5	-0.219654
41.891667	0.5	-0.226294
41.900000	0.5	-0.231372
41.908333	0.5	-0.231568
41.916667	0.5	-0.227661
41.925000	0.5	-0.222779
41.933333	0.5	-0.222583
41.941667	0.5	-0.226294
41.950000	0.5	-0.232154
41.958333	0.5	-0.235279
41.966667	0.5	-0.234107
41.975000	0.5	-0.228247
41.983333	0.5	-0.220435
41.991667	0.5	-0.212232
42.000000	0.5	-0.205591
42.008333	0.5	-0.202466
42.016667	0.5	-0.204224
42.025000	0.5	-0.211060
42.033333	0.5	-0.216919
42.041667	0.5	-0.220435
42.050000	0.5	-0.219849
42.058333	0.5	-0.217114
42.066667	0.5	-0.215357
42.075000	0.5	-0.215161
42.083333	0.5	-0.216919
42.091667	0.5	-0.220044
42.100000	0.5	-0.224536
42.108333	0.5	-0.227466
42.116667	0.5	-0.227075
42.125000	0.5	-0.222974
42.133333	0.5	-0.218872
42.141667	0.5	-0.218091
42.150000	0.5	-0.220044
42.158333	0.5	-0.220239
42.166667	0.5	-0.215943
42.175000	0.5	-0.208325
42.183333	0.5	-0.201880
42.191667	0.5	-0.198755
42.200000	0.5	-0.199927
42.208333	0.5	-0.201685
42.216667	0.5	-0.202857
42.225000	0.5	-0.204614
42.233333	0.5	-0.207154
42.241667	0.5	-0.211841
42.250000	0.5	-0.214771
42.258333	0.5	-0.214966
42.266667	0.5	-0.213208
42.275000	0.5	-0.211841
42.283333	0.5	-0.213599
42.291667	0.5	-0.219458
42.300000	0.5	-0.226685
42.308333	0.5	-0.231568
42.316667	0.5	-0.232349
42.325000	0.5	-0.227661
42.333333	0.5	-0.221997
42.341667	0.5	-0.219458
42.350000	0.5	-0.221997
42.358333	0.5	-0.228638
42.366667	0.5	-0.236255
42.375000	0.5	-0.243286
42.383333	0.5	-0.248560
42.391667	0.5	-0.250318
42.400000	0.5	-0.246411
42.408333	0.5	-0.238794
42.416667	0.5	-0.229810
42.425000	0.5	-0.221411
42.433333	0.5	-0.216138
42.441667	0.5	-0.214185
42.450000	0.5	-0.214185
42.458333	0.5	-0.213989
42.466667	0.5	-0.213208
42.475000	0.5	-0.213208
42.483333	0.5	-0.214966
42.491667	0.5	-0.219068
42.500000	0.5	-0.222974
42.508333	0.5	-0.226294
42.516667	0.5	-0.227075
42.525000	0.5	-0.225708
42.533333	0.5	-0.224732
42.541667	0.5	-0.224536
42.550000	0.5	-0.224927
42.558333	0.5	-0.224927
42.566667	0.5	-0.222779
42.575000	0.5	-0.219068
42.583333	0.5	-0.215943
42.591667	0.5	-0.216138
42.600000	0.5	-0.221021
42.608333	0.5	-0.229810
42.616667	0.5	-0.237427
42.625000	0.5	-0.241333
42.633333	0.5	-0.240357
42.641667	0.5	-0.235669
42.650000	0.5	-0.229224
42.658333	0.5	-0.221802
42.666667	0.5	-0.215357
42.675000	0.5	-0.212232
42.683333	0.5	-0.213794
42.691667	0.5	-0.218677
42.700000	0.5	-0.223755
42.708333	0.5	-0.226099
42.716667	0.5	-0.223755
42.725000	0.5	-0.219068
42.733333	0.5	-0.214771
42.741667	0.5	-0.213208
42.750000	0.5	-0.215552
42.758333	0.5	-0.220044
42.766667	0.5	-0.224536
42.775000	0.5	-0.228833
42.783333	0.5	-0.233325
42.791667	0.5	-0.237427
42.800000	0.5	-0.238599
42.808333	0.5	-0.235669
42.816667	0.5	-0.228638
42.825000	0.5	-0.223169
42.833333	0.5	-0.222583
42.841667	0.5	-0.226099
42.850000	0.5	-0.229029
42.858333	0.5	-0.228638
42.866667	0.5	-0.226489
42.875000	0.5	-0.225904
42.883333	0.5	-0.227857
42.891667	0.5	-0.229419
42.900000	0.5	-0.229614
42.908333	0.5	-0.228247
42.916667	0.5	-0.229419
42.925000	0.5	-0.234107
42.933333	0.5	-0.241138
42.941667	0.5	-0.246607
42.950000	0.5	-0.247193
42.958333	0.5	-0.242114
42.966667	0.5	-0.231763
42.975000	0.5	-0.220044
42.983333	0.5	-0.209693
42.991667	0.5	-0.204419
43.000000	0.5	-0.204224
43.008333	0.5	-0.206763
43.016667	0.5	-0.210083
43.025000	0.5	-0.213404
43.033333	0.5	-0.217310
43.041667	0.5	-0.219849
43.050000	0.5	-0.220044
43.058333	0.5	-0.219068
43.066667	0.5	-0.220044
43.075000	0.5	-0.223950
43.083333	0.5	-0.228833
43.091667	0.5	-0.231958
43.100000	0.5	-0.232154
43.108333	0.5	-0.229224
43.116667	0.5	-0.225318
43.125000	0.5	-0.221802
43.133333	0.5	-0.217310
43.141667	0.5	-0.211450
43.150000	0.5	-0.204419
43.158333	0.5	-0.202075
43.166667	0.5	-0.208325
43.175000	0.5	-0.218677
43.183333	0.5	-0.227857
43.191667	0.5	-0.232349
43.200000	0.5	-0.231568
43.208333	0.5	-0.228638
43.216667	0.5	-0.225513
43.225000	0.5	-0.224732
43.233333	0.5	-0.225513
43.241667	0.5	-0.225904
43.250000	0.5	-0.223950
43.258333	0.5	-0.220044
43.266667	0.5	-0.216919
43.275000	0.5	-0.215943
43.283333	0.5	-0.217505
43.291667	0.5	-0.220044
43.300000	0.5	-0.222779
43.308333	0.5	-0.226880
43.316667	0.5	-0.231763
43.325000	0.5	-0.235279
43.333333	0.5	-0.234107
43.341667	0.5	-0.227661
43.350000	0.5	-0.219068
43.358333	0.5	-0.212818
43.366667	0.5	-0.212818
43.375000	0.5	-0.217114
43.383333	0.5	-0.222193
43.391667	0.5	-0.227466
43.400000	0.5	-0.230396
43.408333	0.5	-0.229419
43.416667	0.5	-0.222779
43.425000	0.5	-0.211450
43.433333	0.5	-0.201099
43.441667	0.5	-0.197583
43.450000	0.5	-0.202661
43.458333	0.5	-0.213599
43.466667	0.5	-0.223755
43.475000	0.5	-0.229614
43.483333	0.5	-0.230786
43.491667	0.5	-0.229810
43.500000	0.5	-0.227271
43.508333	0.5	-0.226099
43.516667	0.5	-0.226685
43.525000	0.5	-0.229614
43.533333	0.5	-0.232935
43.541667	0.5	-0.232935
43.550000	0.5	-0.228443
43.558333	0.5	-0.220239
43.566667	0.5	-0.213404
43.575000	0.5	-0.211646
43.583333	0.5	-0.215357
43.591667	0.5	-0.222193
43.600000	0.5	-0.228638
43.608333	0.5	-0.232154
43.616667	0.5	-0.233325
43.625000	0.5	-0.232544
43.633333	0.5	-0.231372
43.641667	0.5	-0.228443
43.650000	0.5	-0.223950
43.658333	0.5	-0.218872
43.666667	0.5	-0.215161
43.675000	0.5	-0.215161
43.683333	0.5	-0.218286
43.691667	0.5	-0.222388
43.700000	0.5	-0.224341
43.708333	0.5	-0.224341
43.716667	0.5	-0.222974
43.725000	0.5	-0.220825
43.733333	0.5	-0.218091
43.741667	0.5	-0.215747
43.750000	0.5	-0.215747
43.758333	0.5	-0.219458
43.766667	0.5	-0.227466
43.775000	0.5	-0.238208
43.783333	0.5	-0.248364
43.791667	0.5	-0.255005
43.800000	0.5	-0.255982
43.808333	0.5	-0.255005
43.816667	0.5	-0.253443
43.825000	0.5	-0.252075
43.833333	0.5	-0.248755
43.841667	0.5	-0.244263
43.850000	0.5	-0.238404
43.858333	0.5	-0.232154
43.866667	0.5	-0.226294
43.875000	0.5	-0.223560
43.883333	0.5	-0.225318
43.891667	0.5	-0.230982
43.900000	0.5	-0.237427
43.908333	0.5	-0.241529
43.916667	0.5	-0.242505
43.925000	0.5	-0.242310
43.933333	0.5	-0.240747
43.941667	0.5	-0.239185
43.950000	0.5	-0.237622
43.958333	0.5	-0.237427
43.966667	0.5	-0.235864
43.975000	0.5	-0.232154
43.983333	0.5	-0.226294
43.991667	0.5	-0.220630
44.000000	0.5	-0.218872
44.008333	0.5	-0.220435
44.016667	0.5	-0.224927
44.025000	0.5	-0.229224
44.033333	0.5	-0.232739
44.041667	0.5	-0.233325
44.050000	0.5	-0.230591
44.058333	0.5	-0.226099
44.066667	0.5	-0.222974
44.075000	0.5	-0.222779
44.083333	0.5	-0.225122
44.091667	0.5	-0.226489
44.100000	0.5	-0.226099
44.108333	0.5	-0.223950
44.116667	0.5	-0.221997
44.125000	0.5	-0.219849
44.133333	0.5	-0.217700
44.141667	0.5	-0.214185
44.150000	0.5	-0.211646
44.158333	0.5	-0.212622
44.166667	0.5	-0.218286
44.175000	0.5	-0.225513
44.183333	0.5	-0.231177
44.191667	0.5	-0.233716
44.200000	0.5	-0.235279
44.208333	0.5	-0.236841
44.216667	0.5	-0.238404
44.225000	0.5	-0.237427
44.233333	0.5	-0.236450
44.241667	0.5	-0.238404
44.250000	0.5	-0.245630
44.258333	0.5	-0.255982
44.266667	0.5	-0.260864
44.275000	0.5	-0.258325
44.283333	0.5	-0.248169
44.291667	0.5	-0.237427
44.300000	0.5	-0.230982
44.308333	0.5	-0.228833
44.316667	0.5	-0.229029
44.325000	0.5	-0.229614
44.333333	0.5	-0.229810
44.341667	0.5	-0.230005
44.350000	0.5	-0.230786
44.358333	0.5	-0.230982
44.366667	0.5	-0.230396
44.375000	0.5	-0.228247
44.383333	0.5	-0.226685
44.391667	0.5	-0.223950
44.400000	0.5	-0.221216
44.408333	0.5	-0.219263
44.416667	0.5	-0.219068
44.425000	0.5	-0.218872
44.433333	0.5	-0.216333
44.441667	0.5	-0.212232
44.450000	0.5	-0.206568
44.458333	0.5	-0.205982
44.466667	0.5	-0.210279
44.475000	0.5	-0.214771
44.483333	0.5	-0.216724
44.491667	0.5	-0.216138
44.500000	0.5	-0.217310
44.508333	0.5	-0.221997
44.516667	0.5	-0.228052
44.525000	0.5	-0.232935
44.533333	0.5	-0.234693
44.541667	0.5	-0.235669
44.550000	0.5	-0.236646
44.558333	0.5	-0.237036
44.566667	0.5	-0.234693
44.575000	0.5	-0.228052
44.583333	0.5	-0.220825
44.591667	0.5	-0.216919
44.600000	0.5	-0.218286
44.608333	0.5	-0.222388
44.616667	0.5	-0.225708
44.625000	0.5	-0.226294
44.633333	0.5	-0.225318
44.641667	0.5	-0.224732
44.650000	0.5	-0.223755
44.658333	0.5	-0.221802
44.666667	0.5	-0.218482
44.675000	0.5	-0.216919
44.683333	0.5	-0.218091
44.691667	0.5	-0.220825
44.700000	0.5	-0.224146
44.708333	0.5	-0.224927
44.716667	0.5	-0.224341
44.725000	0.5	-0.222779
44.733333	0.5	-0.222974
44.741667	0.5	-0.226294
44.750000	0.5	-0.232349
44.758333	0.5	-0.237818
44.766667	0.5	-0.238599
44.775000	0.5	-0.236841
44.783333	0.5	-0.235474
44.791667	0.5	-0.237622
44.800000	0.5	-0.240161
44.808333	0.5	-0.238404
44.816667	0.5	-0.233130
44.825000	0.5	-0.227661
44.833333	0.5	-0.227271
44.841667	0.5	-0.230591
44.850000	0.5	-0.233521
44.858333	0.5	-0.233325
44.866667	0.5	-0.229810
44.875000	0.5	-0.225513
44.883333	0.5	-0.223560
44.891667	0.5	-0.224146
44.900000	0.5	-0.226880
44.908333	0.5	-0.230396
44.916667	0.5	-0.233716
44.925000	0.5	-0.234693
44.933333	0.5	-0.232739
44.941667	0.5	-0.228247
44.950000	0.5	-0.221216
44.958333	0.5	-0.214966
44.966667	0.5	-0.211450
44.975000	0.5	-0.213208
44.983333	0.5	-0.218872
44.991667	0.5	-0.224927
45.000000	0.5	-0.227661
45.008333	0.5	-0.226489
45.016667	0.5	-0.223560
45.025000	0.5	-0.219263
45.033333	0.5	-0.216529
45.041667	0.5	-0.216529
45.050000	0.5	-0.219849
45.058333	0.5	-0.223950
45.066667	0.5	-0.227661
45.075000	0.5	-0.228833
45.083333	0.5	-0.226685
45.091667	0.5	-0.221802
45.100000	0.5	-0.214966
45.108333	0.5	-0.205396
45.116667	0.5	-0.200122
45.125000	0.5	-0.200904
45.133333	0.5	-0.209888
45.141667	0.5	-0.220825
45.150000	0.5	-0.228638
45.158333	0.5	-0.231372
45.166667	0.5	-0.229419
45.175000	0.5	-0.225904
45.183333	0.5	-0.222193
45.191667	0.5	-0.219068
45.200000	0.5	-0.216333
45.208333	0.5	-0.214185
45.216667	0.5	-0.212427
45.225000	0.5	-0.212232
45.233333	0.5	-0.213989
45.241667	0.5	-0.216919
45.250000	0.5	-0.221021
45.258333	0.5	-0.224927
45.266667	0.5	-0.228833
45.275000	0.5	-0.230591
45.283333	0.5	-0.229419
45.291667	0.5	-0.224927
45.300000	0.5	-0.219654
45.308333	0.5	-0.215943
45.316667	0.5	-0.215161
45.325000	0.5	-0.216919
45.333333	0.5	-0.219849
45.341667	0.5	-0.223169
45.350000	0.5	-0.224732
45.358333	0.5	-0.223169
45.366667	0.5	-0.219068
45.375000	0.5	-0.215161
45.383333	0.5	-0.214575
45.391667	0.5	-0.216919
45.400000	0.5	-0.219068
45.408333	0.5	-0.219654
45.416667	0.5	-0.217896
45.425000	0.5	-0.215552
45.433333	0.5	-0.213404
45.441667	0.5	-0.211841
45.450000	0.5	-0.211646
45.458333	0.5	-0.214185
45.466667	0.5	-0.220239
45.475000	0.5	-0.227466
45.483333	0.5	-0.232544
45.491667	0.5	-0.233716
45.500000	0.5	-0.231568
45.508333	0.5	-0.226685
45.516667	0.5	-0.221216
45.525000	0.5	-0.220044
45.533333	0.5	-0.222779
45.541667	0.5	-0.229224
45.550000	0.5	-0.235083
45.558333	0.5	-0.236646
45.566667	0.5	-0.234888
45.575000	0.5	-0.231177
45.583333	0.5	-0.228833
45.591667	0.5	-0.227271
45.600000	0.5	-0.226880
45.608333	0.5	-0.225904
45.616667	0.5	-0.226099
45.625000	0.5	-0.227466
45.633333	0.5	-0.230396
45.641667	0.5	-0.234302
45.650000	0.5	-0.236646
45.658333	0.5	-0.235864
45.666667	0.5	-0.231372
45.675000	0.5	-0.224732
45.683333	0.5	-0.219849
45.691667	0.5	-0.220239
45.700000	0.5	-0.226294
45.708333	0.5	-0.233716
45.716667	0.5	-0.238794
45.725000	0.5	-0.240552
45.733333	0.5	-0.240943
45.741667	0.5	-0.241919
45.750000	0.5	-0.242114
45.758333	0.5	-0.239575
45.766667	0.5	-0.232739
45.775000	0.5	-0.224341
45.783333	0.5	-0.217310
45.791667	0.5	-0.213599
45.800000	0.5	-0.214185
45.808333	0.5	-0.215161
45.816667	0.5	-0.216333
45.825000	0.5	-0.214380
45.833333	0.5	-0.211255
45.841667	0.5	-0.207739
45.850000	0.5	-0.205396
45.858333	0.5	-0.207544
45.866667	0.5	-0.210474
45.875000	0.5	-0.213794
45.883333	0.5	-0.215161
45.891667	0.5	-0.214771
45.900000	0.5	-0.215357
45.908333	0.5	-0.217505
45.916667	0.5	-0.221997
45.925000	0.5	-0.226489
45.933333	0.5	-0.228638
45.941667	0.5	-0.229029
45.950000	0.5	-0.227857
45.958333	0.5	-0.227857
45.966667	0.5	-0.226294
45.975000	0.5	-0.224927
45.983333	0.5	-0.223950
45.991667	0.5	-0.225904
46.000000	0.5	-0.229419
46.008333	0.5	-0.231763
46.016667	0.5	-0.230786
46.025000	0.5	-0.227271
46.033333	0.5	-0.225122
46.041667	0.5	-0.226294
46.050000	0.5	-0.229029
46.058333	0.5	-0.230786
46.066667	0.5	-0.230005
46.075000	0.5	-0.230005
46.083333	0.5	-0.231958
46.091667	0.5	-0.236646
46.100000	0.5	-0.242114
46.108333	0.5	-0.247193
46.116667	0.5	-0.250318
46.125000	0.5	-0.249341
46.133333	0.5	-0.246216
46.141667	0.5	-0.242896
46.150000	0.5	-0.238794
46.158333	0.5	-0.235864
46.166667	0.5	-0.235083
46.175000	0.5	-0.238599
46.183333	0.5	-0.243482
46.191667	0.5	-0.248169
46.200000	0.5	-0.250318
46.208333	0.5	-0.248364
46.216667	0.5	-0.245630
46.225000	0.5	-0.242114
46.233333	0.5	-0.236841
46.241667	0.5	-0.229419
46.250000	0.5	-0.222974
46.258333	0.5	-0.220239
46.266667	0.5	-0.222974
46.275000	0.5	-0.228443
46.283333	0.5	-0.233325
46.291667	0.5	-0.234497
46.300000	0.5	-0.232154
46.308333	0.5	-0.227271
46.316667	0.5	-0.223169
46.325000	0.5	-0.220630
46.333333	0.5	-0.220239
46.341667	0.5	-0.221802
46.350000	0.5	-0.224146
46.358333	0.5	-0.227271
46.366667	0.5	-0.230005
46.375000	0.5	-0.231763
46.383333	0.5	-0.230982
46.391667	0.5	-0.229224
46.400000	0.5	-0.229029
46.408333	0.5	-0.230396
46.416667	0.5	-0.231763
46.425000	0.5	-0.231763
46.433333	0.5	-0.230200
46.441667	0.5	-0.229224
46.450000	0.5	-0.230982
46.458333	0.5	-0.234302
46.466667	0.5	-0.235669
46.475000	0.5	-0.233130
46.483333	0.5	-0.226880
46.491667	0.5	-0.221021
46.500000	0.5	-0.219263
46.508333	0.5	-0.223560
46.516667	0.5	-0.231177
46.525000	0.5	-0.238599
46.533333	0.5	-0.244458
46.541667	0.5	-0.248169
46.550000	0.5	-0.251294
46.558333	0.5	-0.248560
46.566667	0.5	-0.240943
46.575000	0.5	-0.232349
46.583333	0.5	-0.229224
46.591667	0.5	-0.232935
46.600000	0.5	-0.238599
46.608333	0.5	-0.242310
46.616667	0.5	-0.242505
46.625000	0.5	-0.242700
46.633333	0.5	-0.246411
46.641667	0.5	-0.253833
46.650000	0.5	-0.258130
46.658333	0.5	-0.257935
46.666667	0.5	-0.254028
46.675000	0.5	-0.246997
46.683333	0.5	-0.240552
46.691667	0.5	-0.235669
46.700000	0.5	-0.231177
46.708333	0.5	-0.228052
46.716667	0.5	-0.227075
46.725000	0.5	-0.229810
46.733333	0.5	-0.235083
46.741667	0.5	-0.240552
46.750000	0.5	-0.243482
46.758333	0.5	-0.241724
46.766667	0.5	-0.238989
46.775000	0.5	-0.238599
46.783333	0.5	-0.241529
46.791667	0.5	-0.242505
46.800000	0.5	-0.239185
46.808333	0.5	-0.231958
46.816667	0.5	-0.225122
46.825000	0.5	-0.221997
46.833333	0.5	-0.222779
46.841667	0.5	-0.225708
46.850000	0.5	-0.228833
46.858333	0.5	-0.229614
46.866667	0.5	-0.226685
46.875000	0.5	-0.221411
46.883333	0.5	-0.216919
46.891667	0.5	-0.217310
46.900000	0.5	-0.222779
46.908333	0.5	-0.230396
46.916667	0.5	-0.236646
46.925000	0.5	-0.238989
46.933333	0.5	-0.236450
46.941667	0.5	-0.231568
46.950000	0.5	-0.226685
46.958333	0.5	-0.224536
46.966667	0.5	-0.226099
46.975000	0.5	-0.229419
46.983333	0.5	-0.231763
46.991667	0.5	-0.229810
47.000000	0.5	-0.223169
47.008333	0.5	-0.215357
47.016667	0.5	-0.211841
47.025000	0.5	-0.214575
47.033333	0.5	-0.222388
47.041667	0.5	-0.228833
47.050000	0.5	-0.231763
47.058333	0.5	-0.230786
47.066667	0.5	-0.229810
47.075000	0.5	-0.230786
47.083333	0.5	-0.234693
47.091667	0.5	-0.239575
47.100000	0.5	-0.243286
47.108333	0.5	-0.244458
47.116667	0.5	-0.243091
47.125000	0.5	-0.241724
47.133333	0.5	-0.240552
47.141667	0.5	-0.241724
47.150000	0.5	-0.243286
47.158333	0.5	-0.245630
47.166667	0.5	-0.247779
47.175000	0.5	-0.250708
47.183333	0.5	-0.251685
47.191667	0.5	-0.252271
47.200000	0.5	-0.252271
47.208333	0.5	-0.248755
47.216667	0.5	-0.244654
47.225000	0.5	-0.242505
47.233333	0.5	-0.245435
47.241667	0.5	-0.252857
47.250000	0.5	-0.256763
47.258333	0.5	-0.253638
47.266667	0.5	-0.241919
47.275000	0.5	-0.227271
47.283333	0.5	-0.216529
47.291667	0.5	-0.215747
47.300000	0.5	-0.224927
47.308333	0.5	-0.238989
47.316667	0.5	-0.250513
47.325000	0.5	-0.255200
47.333333	0.5	-0.253833
47.341667	0.5	-0.248755
47.350000	0.5	-0.242700
47.358333	0.5	-0.236841
47.366667	0.5	-0.231958
47.375000	0.5	-0.229810
47.383333	0.5	-0.231372
47.391667	0.5	-0.236646
47.400000	0.5	-0.240943
47.408333	0.5	-0.243286
47.416667	0.5	-0.243286
47.425000	0.5	-0.239771
47.433333	0.5	-0.235474
47.441667	0.5	-0.229810
47.450000	0.5	-0.225904
47.458333	0.5	-0.223950
47.466667	0.5	-0.224732
47.475000	0.5	-0.229029
47.483333	0.5	-0.236255
47.491667	0.5	-0.242896
47.500000	0.5	-0.244263
47.508333	0.5	-0.239966
47.516667	0.5	-0.232739
47.525000	0.5	-0.227857
47.533333	0.5	-0.227075
47.541667	0.5	-0.228638
47.550000	0.5	-0.229224
47.558333	0.5	-0.226880
47.566667	0.5	-0.221802
47.575000	0.5	-0.215943
47.583333	0.5	-0.212622
47.591667	0.5	-0.213013
47.600000	0.5	-0.218091
47.608333	0.5	-0.224927
47.616667	0.5	-0.232154
47.625000	0.5	-0.237427
47.633333	0.5	-0.239380
47.641667	0.5	-0.236450
47.650000	0.5	-0.231372
47.658333	0.5	-0.226685
47.666667	0.5	-0.225708
47.675000	0.5	-0.227466
47.683333	0.5	-0.227857
47.691667	0.5	-0.226099
47.700000	0.5	-0.222388
47.708333	0.5	-0.221021
47.716667	0.5	-0.222779
47.725000	0.5	-0.226880
47.733333	0.5	-0.230786
47.741667	0.5	-0.231568
47.750000	0.5	-0.229029
47.758333	0.5	-0.224927
47.766667	0.5	-0.221216
47.775000	0.5	-0.220044
47.783333	0.5	-0.221607
47.791667	0.5	-0.224341
47.800000	0.5	-0.228833
47.808333	0.5	-0.233716
47.816667	0.5	-0.237036
47.825000	0.5	-0.236450
47.833333	0.5	-0.230396
47.841667	0.5	-0.221216
47.850000	0.5	-0.214575
47.858333	0.5	-0.213989
47.866667	0.5	-0.220239
47.875000	0.5	-0.228052
47.883333	0.5	-0.234107
47.891667	0.5	-0.234693
47.900000	0.5	-0.231763
47.908333	0.5	-0.226880
47.916667	0.5	-0.224341
47.925000	0.5	-0.224341
47.933333	0.5	-0.226099
47.941667	0.5	-0.228443
47.950000	0.5	-0.229419
47.958333	0.5	-0.230396
47.966667	0.5	-0.232154
47.975000	0.5	-0.235474
47.983333	0.5	-0.237818
47.991667	0.5	-0.237036
48.000000	0.5	-0.232349
48.008333	0.5	-0.227075
48.016667	0.5	-0.224927
48.025000	0.5	-0.226685
48.033333	0.5	-0.227857
48.041667	0.5	-0.226685
48.050000	0.5	-0.223755
48.058333	0.5	-0.222583
48.066667	0.5	-0.225318
48.075000	0.5	-0.228443
48.083333	0.5	-0.228443
48.091667	0.5	-0.225122
48.100000	0.5	-0.222974
48.108333	0.5	-0.225122
48.116667	0.5	-0.229614
48.125000	0.5	-0.234693
48.133333	0.5	-0.238794
48.141667	0.5	-0.240943
48.150000	0.5	-0.242896
48.158333	0.5	-0.244458
48.166667	0.5	-0.246021
48.175000	0.5	-0.246021
48.183333	0.5	-0.244068
48.191667	0.5	-0.240357
48.200000	0.5	-0.236255
48.208333	0.5	-0.233521
48.216667	0.5	-0.230786
48.225000	0.5	-0.227466
48.233333	0.5	-0.223560
48.241667	0.5	-0.220044
48.250000	0.5	-0.218091
48.258333	0.5	-0.219458
48.266667	0.5	-0.223950
48.275000	0.5	-0.229810
48.283333	0.5	-0.234497
48.291667	0.5	-0.235474
48.300000	0.5	-0.233325
48.308333	0.5	-0.229419
48.316667	0.5	-0.227857
48.325000	0.5	-0.229029
48.333333	0.5	-0.232739
48.341667	0.5	-0.235279
48.350000	0.5	-0.236450
48.358333	0.5	-0.236255
48.366667	0.5	-0.237232
48.375000	0.5	-0.239966
48.383333	0.5	-0.243286
48.391667	0.5	-0.243482
48.400000	0.5	-0.239185
48.408333	0.5	-0.232544
48.416667	0.5	-0.225318
48.425000	0.5	-0.220630
48.433333	0.5	-0.220239
48.441667	0.5	-0.224732
48.450000	0.5	-0.232544
48.458333	0.5	-0.240943
48.466667	0.5	-0.245825
48.475000	0.5	-0.246216
48.483333	0.5	-0.243872
48.491667	0.5	-0.241919
48.500000	0.5	-0.242310
48.508333	0.5	-0.244654
48.516667	0.5	-0.246216
48.525000	0.5	-0.245825
48.533333	0.5	-0.243872
48.541667	0.5	-0.242700
48.550000	0.5	-0.241333
48.558333	0.5	-0.240552
48.566667	0.5	-0.241529
48.575000	0.5	-0.244654
48.583333	0.5	-0.249927
48.591667	0.5	-0.252857
48.600000	0.5	-0.250122
48.608333	0.5	-0.244263
48.616667	0.5	-0.238989
48.625000	0.5	-0.236646
48.633333	0.5	-0.235864
48.641667	0.5	-0.234107
48.650000	0.5	-0.229419
48.658333	0.5	-0.223950
48.666667	0.5	-0.221411
48.675000	0.5	-0.223169
48.683333	0.5	-0.226489
48.691667	0.5	-0.229224
48.700000	0.5	-0.231763
48.708333	0.5	-0.237427
48.716667	0.5	-0.245044
48.725000	0.5	-0.251099
48.733333	0.5	-0.249536
48.741667	0.5	-0.243286
48.750000	0.5	-0.238208
48.758333	0.5	-0.235864
48.766667	0.5	-0.235083
48.775000	0.5	-0.233521
48.783333	0.5	-0.231177
48.791667	0.5	-0.230786
48.800000	0.5	-0.229810
48.808333	0.5	-0.228052
48.816667	0.5	-0.225904
48.825000	0.5	-0.224927
48.833333	0.5	-0.227075
48.841667	0.5	-0.231372
48.850000	0.5	-0.235279
48.858333	0.5	-0.238013
48.866667	0.5	-0.239966
48.875000	0.5	-0.241333
48.883333	0.5	-0.240357
48.891667	0.5	-0.238013
48.900000	0.5	-0.236255
48.908333	0.5	-0.236255
48.916667	0.5	-0.238404
48.925000	0.5	-0.241529
48.933333	0.5	-0.244849
48.941667	0.5	-0.248950
48.950000	0.5	-0.253247
48.958333	0.5	-0.254028
48.966667	0.5	-0.251099
48.975000	0.5	-0.244068
48.983333	0.5	-0.239380
48.991667	0.5	-0.238404
49.000000	0.5	-0.240943
49.008333	0.5	-0.244263
49.016667	0.5	-0.245630
49.025000	0.5	-0.246411
49.033333	0.5	-0.248169
49.041667	0.5	-0.253052
49.050000	0.5	-0.258716
49.058333	0.5	-0.262622
49.066667	0.5	-0.260083
49.075000	0.5	-0.252661
49.083333	0.5	-0.243286
49.091667	0.5	-0.239575
49.100000	0.5	-0.241138
49.108333	0.5	-0.247193
49.116667	0.5	-0.253247
49.125000	0.5	-0.256568
49.133333	0.5	-0.258716
49.141667	0.5	-0.258521
49.150000	0.5	-0.255982
49.158333	0.5	-0.251099
49.166667	0.5	-0.245630
49.175000	0.5	-0.242700
49.183333	0.5	-0.242310
49.191667	0.5	-0.243286
49.200000	0.5	-0.244458
49.208333	0.5	-0.244458
49.216667	0.5	-0.244458
49.225000	0.5	-0.243286
49.233333	0.5	-0.240357
49.241667	0.5	-0.236060
49.250000	0.5	-0.234107
49.258333	0.5	-0.235864
49.266667	0.5	-0.240552
49.275000	0.5	-0.245435
49.283333	0.5	-0.248169
49.291667	0.5	-0.247779
49.300000	0.5	-0.243872
49.308333	0.5	-0.238404
49.316667	0.5	-0.234497
49.325000	0.5	-0.234497
49.333333	0.5	-0.237036
49.341667	0.5	-0.239771
49.350000	0.5	-0.242700
49.358333	0.5	-0.246411
49.366667	0.5	-0.253052
49.375000	0.5	-0.258716
49.383333	0.5	-0.262818
49.391667	0.5	-0.262622
49.400000	0.5	-0.256568
49.408333	0.5	-0.247193
49.416667	0.5	-0.240552
49.425000	0.5	-0.238989
49.433333	0.5	-0.242896
49.441667	0.5	-0.248560
49.450000	0.5	-0.249927
49.458333	0.5	-0.245044
49.466667	0.5	-0.238404
49.475000	0.5	-0.233130
49.483333	0.5	-0.230786
49.491667	0.5	-0.230786
49.500000	0.5	-0.230786
49.508333	0.5	-0.230200
49.516667	0.5	-0.230200
49.525000	0.5	-0.232935
49.533333	0.5	-0.239185
49.541667	0.5	-0.246411
49.550000	0.5	-0.252857
49.558333	0.5	-0.254224
49.566667	0.5	-0.250904
49.575000	0.5	-0.242505
49.583333	0.5	-0.232739
49.591667	0.5	-0.223755
49.600000	0.5	-0.218677
49.608333	0.5	-0.217700
49.616667	0.5	-0.221021
49.625000	0.5	-0.227271
49.633333	0.5	-0.234107
49.641667	0.5	-0.238404
49.650000	0.5	-0.239771
49.658333	0.5	-0.240357
49.666667	0.5	-0.241529
49.675000	0.5	-0.244458
49.683333	0.5	-0.248950
49.691667	0.5	-0.252271
49.700000	0.5	-0.254224
49.708333	0.5	-0.255786
49.716667	0.5	-0.258130
49.725000	0.5	-0.260669
49.733333	0.5	-0.263208
49.741667	0.5	-0.263794
49.750000	0.5	-0.260669
49.758333	0.5	-0.253638
49.766667	0.5	-0.244849
49.775000	0.5	-0.240552
49.783333	0.5	-0.238404
49.791667	0.5	-0.237036
49.800000	0.5	-0.235083
49.808333	0.5	-0.234302
49.816667	0.5	-0.237622
49.825000	0.5	-0.241919
49.833333	0.5	-0.244458
49.841667	0.5	-0.243286
49.850000	0.5	-0.242310
49.858333	0.5	-0.245239
49.866667	0.5	-0.252466
49.875000	0.5	-0.257349
49.883333	0.5	-0.254224
49.891667	0.5	-0.244068
49.900000	0.5	-0.233325
49.908333	0.5	-0.228443
49.916667	0.5	-0.230005
49.925000	0.5	-0.236450
49.933333	0.5	-0.244068
49.941667	0.5	-0.251099
49.950000	0.5	-0.255786
49.958333	0.5	-0.258130
49.966667	0.5	-0.257544
49.975000	0.5	-0.255005
49.983333	0.5	-0.253443
49.991667	0.5	-0.254614
50.000000	0.5	-0.258716
50.008333	0.5	-0.260864
50.016667	0.5	-0.260279
50.025000	0.5	-0.256372
50.033333	0.5	-0.253638
50.041667	0.5	-0.253638
50.050000	0.5	-0.255591
50.058333	0.5	-0.256177
50.066667	0.5	-0.253833
50.075000	0.5	-0.250708
50.083333	0.5	-0.248169
50.091667	0.5	-0.251099
50.100000	0.5	-0.254419
50.108333	0.5	-0.256177
50.116667	0.5	-0.254028
50.125000	0.5	-0.248755
50.133333	0.5	-0.244068
50.141667	0.5	-0.241724
50.150000	0.5	-0.239771
50.158333	0.5	-0.237036
50.166667	0.5	-0.235083
50.175000	0.5	-0.237036
50.183333	0.5	-0.243677
50.191667	0.5	-0.252466
50.200000	0.5	-0.257739
50.208333	0.5	-0.258716
50.216667	0.5	-0.256177
50.225000	0.5	-0.253833
50.233333	0.5	-0.252857
50.241667	0.5	-0.252271
50.250000	0.5	-0.252661
50.258333	0.5	-0.253443
50.266667	0.5	-0.254224
50.275000	0.5	-0.254224
50.283333	0.5	-0.255200
50.291667	0.5	-0.255396
50.300000	0.5	-0.253833
50.308333	0.5	-0.248560
50.316667	0.5	-0.241724
50.325000	0.5	-0.237427
50.333333	0.5	-0.237036
50.341667	0.5	-0.239575
50.350000	0.5	-0.239575
50.358333	0.5	-0.237818
50.366667	0.5	-0.235669
50.375000	0.5	-0.237232
50.383333	0.5	-0.241333
50.391667	0.5	-0.244654
50.400000	0.5	-0.244654
50.408333	0.5	-0.240161
50.416667	0.5	-0.236646
50.425000	0.5	-0.236060
50.433333	0.5	-0.240161
50.441667	0.5	-0.245239
50.450000	0.5	-0.247388
50.458333	0.5	-0.245435
50.466667	0.5	-0.238794
50.475000	0.5	-0.233521
50.483333	0.5	-0.231958
50.491667	0.5	-0.234693
50.500000	0.5	-0.239771
50.508333	0.5	-0.243677
50.516667	0.5	-0.244068
50.525000	0.5	-0.241138
50.533333	0.5	-0.238208
50.541667	0.5	-0.237818
50.550000	0.5	-0.240357
50.558333	0.5	-0.243872
50.566667	0.5	-0.244458
50.575000	0.5	-0.242700
50.583333	0.5	-0.239575
50.591667	0.5	-0.238599
50.600000	0.5	-0.238599
50.608333	0.5	-0.237818
50.616667	0.5	-0.234693
50.625000	0.5	-0.228247
50.633333	0.5	-0.224341
50.641667	0.5	-0.225122
50.650000	0.5	-0.231763
50.658333	0.5	-0.240552
50.666667	0.5	-0.246997
50.675000	0.5	-0.248755
50.683333	0.5	-0.246411
50.691667	0.5	-0.243286
50.700000	0.5	-0.241529
50.708333	0.5	-0.242114
50.716667	0.5	-0.242505
50.725000	0.5	-0.240747
50.733333	0.5	-0.236450
50.741667	0.5	-0.230786
50.750000	0.5	-0.227857
50.758333	0.5	-0.229224
50.766667	0.5	-0.233716
50.775000	0.5	-0.238013
50.783333	0.5	-0.240357
50.791667	0.5	-0.240357
50.800000	0.5	-0.239575
50.808333	0.5	-0.239575
50.816667	0.5	-0.241333
50.825000	0.5	-0.243872
50.833333	0.5	-0.244458
50.841667	0.5	-0.243091
50.850000	0.5	-0.238794
50.858333	0.5	-0.235864
50.866667	0.5	-0.236841
50.875000	0.5	-0.240552
50.883333	0.5	-0.245435
50.891667	0.5	-0.248950
50.900000	0.5	-0.250904
50.908333	0.5	-0.247974
50.916667	0.5	-0.242310
50.925000	0.5	-0.235083
50.933333	0.5	-0.230200
50.941667	0.5	-0.228833
50.950000	0.5	-0.229419
50.958333	0.5	-0.229419
50.966667	0.5	-0.229029
50.975000	0.5	-0.230982
50.983333	0.5	-0.237036
50.991667	0.5	-0.244068
51.000000	0.5	-0.247388
51.008333	0.5	-0.247583
51.016667	0.5	-0.246216
51.025000	0.5	-0.247193
51.033333	0.5	-0.250318
51.041667	0.5	-0.252075
51.050000	0.5	-0.248755
51.058333	0.5	-0.242114
51.066667	0.5	-0.235669
51.075000	0.5	-0.231958
51.083333	0.5	-0.232935
51.091667	0.5	-0.236450
51.100000	0.5	-0.239966
51.108333	0.5	-0.242114
51.116667	0.5	-0.244068
51.125000	0.5	-0.246216
51.133333	0.5	-0.249732
51.141667	0.5	-0.253443
51.150000	0.5	-0.255005
51.158333	0.5	-0.255200
51.166667	0.5	-0.253443
51.175000	0.5	-0.250513
51.183333	0.5	-0.246802
51.191667	0.5	-0.243286
51.200000	0.5	-0.240552
51.208333	0.5	-0.238794
51.216667	0.5	-0.238794
51.225000	0.5	-0.241529
51.233333	0.5	-0.244849
51.241667	0.5	-0.247779
51.250000	0.5	-0.249146
51.258333	0.5	-0.250513
51.266667	0.5	-0.252271
51.275000	0.5	-0.253247
51.283333	0.5	-0.252466
51.291667	0.5	-0.247193
51.300000	0.5	-0.241138
51.308333	0.5	-0.235669
51.316667	0.5	-0.232739
51.325000	0.5	-0.231568
51.333333	0.5	-0.233521
51.341667	0.5	-0.236450
51.350000	0.5	-0.238794
51.358333	0.5	-0.238599
51.366667	0.5	-0.234693
51.375000	0.5	-0.230396
51.383333	0.5	-0.227271
51.391667	0.5	-0.227661
51.400000	0.5	-0.230200
51.408333	0.5	-0.233911
51.416667	0.5	-0.236841
51.425000	0.5	-0.239575
51.433333	0.5	-0.243872
51.441667	0.5	-0.248950
51.450000	0.5	-0.251294
51.458333	0.5	-0.249732
51.466667	0.5	-0.245435
51.475000	0.5	-0.243872
51.483333	0.5	-0.246411
51.491667	0.5	-0.252271
51.500000	0.5	-0.256372
51.508333	0.5	-0.256177
51.516667	0.5	-0.251489
51.525000	0.5	-0.244654
51.533333	0.5	-0.239966
51.541667	0.5	-0.238989
51.550000	0.5	-0.241138
51.558333	0.5	-0.243091
51.566667	0.5	-0.242700
51.575000	0.5	-0.241333
51.583333	0.5	-0.240357
51.591667	0.5	-0.239771
51.600000	0.5	-0.239575
51.608333	0.5	-0.238989
51.616667	0.5	-0.238599
51.625000	0.5	-0.239966
51.633333	0.5	-0.242114
51.641667	0.5	-0.244849
51.650000	0.5	-0.246997
51.658333	0.5	-0.250122
51.666667	0.5	-0.252075
51.675000	0.5	-0.254614
51.683333	0.5	-0.258325
51.691667	0.5	-0.262232
51.700000	0.5	-0.264771
51.708333	0.5	-0.265161
51.716667	0.5	-0.262036
51.725000	0.5	-0.256372
51.733333	0.5	-0.251489
51.741667	0.5	-0.247974
51.750000	0.5	-0.249146
51.758333	0.5	-0.252466
51.766667	0.5	-0.254028
51.775000	0.5	-0.253638
51.783333	0.5	-0.250708
51.791667	0.5	-0.246802
51.800000	0.5	-0.243872
51.808333	0.5	-0.239575
51.816667	0.5	-0.234693
51.825000	0.5	-0.231763
51.833333	0.5	-0.232739
51.841667	0.5	-0.236450
51.850000	0.5	-0.238599
51.858333	0.5	-0.236450
51.866667	0.5	-0.231958
51.875000	0.5	-0.230982
51.883333	0.5	-0.235279
51.891667	0.5	-0.245044
51.900000	0.5	-0.257544
51.908333	0.5	-0.267700
51.916667	0.5	-0.273169
51.925000	0.5	-0.270825
51.933333	0.5	-0.262036
51.941667	0.5	-0.250122
51.950000	0.5	-0.240943
51.958333	0.5	-0.236255
51.966667	0.5	-0.235864
51.975000	0.5	-0.238208
51.983333	0.5	-0.241333
51.991667	0.5	-0.242505
52.000000	0.5	-0.242114
52.008333	0.5	-0.242700
52.016667	0.5	-0.245630
52.025000	0.5	-0.252857
52.033333	0.5	-0.257349
52.041667	0.5	-0.255591
52.050000	0.5	-0.247779
52.058333	0.5	-0.238404
52.066667	0.5	-0.233521
52.075000	0.5	-0.233911
52.083333	0.5	-0.237622
52.091667	0.5	-0.243482
52.100000	0.5	-0.248364
52.108333	0.5	-0.248950
52.116667	0.5	-0.242896
52.125000	0.5	-0.235474
52.133333	0.5	-0.231568
52.141667	0.5	-0.233716
52.150000	0.5	-0.238599
52.158333	0.5	-0.242700
52.166667	0.5	-0.244068
52.175000	0.5	-0.245239
52.183333	0.5	-0.246997
52.191667	0.5	-0.246997
52.200000	0.5	-0.242896
52.208333	0.5	-0.236060
52.216667	0.5	-0.232154
52.225000	0.5	-0.235279
52.233333	0.5	-0.244849
52.241667	0.5	-0.256763
52.250000	0.5	-0.263208
52.258333	0.5	-0.262427
52.266667	0.5	-0.255005
52.275000	0.5	-0.244654
52.283333	0.5	-0.238208
52.291667	0.5	-0.237232
52.300000	0.5	-0.241138
52.308333	0.5	-0.246411
52.316667	0.5	-0.251880
52.325000	0.5	-0.257544
52.333333	0.5	-0.264771
52.341667	0.5	-0.270630
52.350000	0.5	-0.270630
52.358333	0.5	-0.263794
52.366667	0.5	-0.251099
52.375000	0.5	-0.239771
52.383333	0.5	-0.234107
52.391667	0.5	-0.232349
52.400000	0.5	-0.232544
52.408333	0.5	-0.234497
52.416667	0.5	-0.237818
52.425000	0.5	-0.242505
52.433333	0.5	-0.246216
52.441667	0.5	-0.246411
52.450000	0.5	-0.245239
52.458333	0.5	-0.243091
52.466667	0.5	-0.241919
52.475000	0.5	-0.241333
52.483333	0.5	-0.241919
52.491667	0.5	-0.246411
52.500000	0.5	-0.255200
52.508333	0.5	-0.263599
52.516667	0.5	-0.266138
52.525000	0.5	-0.260279
52.533333	0.5	-0.247974
52.541667	0.5	-0.236255
52.550000	0.5	-0.230005
52.558333	0.5	-0.229419
52.566667	0.5	-0.232739
52.575000	0.5	-0.237427
52.583333	0.5	-0.242310
52.591667	0.5	-0.245044
52.600000	0.5	-0.245435
52.608333	0.5	-0.244654
52.616667	0.5	-0.245435
52.625000	0.5	-0.251294
52.633333	0.5	-0.258911
52.641667	0.5	-0.264966
52.650000	0.5	-0.267700
52.658333	0.5	-0.266333
52.666667	0.5	-0.261841
52.675000	0.5	-0.254810
52.683333	0.5	-0.246216
52.691667	0.5	-0.240357
52.700000	0.5	-0.238013
52.708333	0.5	-0.239575
52.716667	0.5	-0.243482
52.725000	0.5	-0.249146
52.733333	0.5	-0.254419
52.741667	0.5	-0.257544
52.750000	0.5	-0.257544
52.758333	0.5	-0.254224
52.766667	0.5	-0.248755
52.775000	0.5	-0.244849
52.783333	0.5	-0.243482
52.791667	0.5	-0.245825
52.800000	0.5	-0.249927
52.808333	0.5	-0.253638
52.816667	0.5	-0.255005
52.825000	0.5	-0.255200
52.833333	0.5	-0.255200
52.841667	0.5	-0.256177
52.850000	0.5	-0.257935
52.858333	0.5	-0.259302
52.866667	0.5	-0.258521
52.875000	0.5	-0.255005
52.883333	0.5	-0.247779
52.891667	0.5	-0.240747
52.900000	0.5	-0.236841
52.908333	0.5	-0.237427
52.916667	0.5	-0.241529
52.925000	0.5	-0.245825
52.933333	0.5	-0.248364
52.941667	0.5	-0.247583
52.950000	0.5	-0.245825
52.958333	0.5	-0.244263
52.966667	0.5	-0.242700
52.975000	0.5	-0.241138
52.983333	0.5	-0.239575
52.991667	0.5	-0.240747
53.000000	0.5	-0.242896
53.008333	0.5	-0.245825
53.016667	0.5	-0.247583
53.025000	0.5	-0.250904
53.033333	0.5	-0.256763
53.041667	0.5	-0.264380
53.050000	0.5	-0.270825
53.058333	0.5	-0.272779
53.066667	0.5	-0.270435
53.075000	0.5	-0.263794
53.083333	0.5	-0.254224
53.091667	0.5	-0.242505
53.100000	0.5	-0.233325
53.108333	0.5	-0.229224
53.116667	0.5	-0.229614
53.125000	0.5	-0.231958
53.133333	0.5	-0.233325
53.141667	0.5	-0.230982
53.150000	0.5	-0.226099
53.158333	0.5	-0.221607
53.166667	0.5	-0.220239
53.175000	0.5	-0.224146
53.183333	0.5	-0.232349
53.191667	0.5	-0.242896
53.200000	0.5	-0.253443
53.208333	0.5	-0.259302
53.216667	0.5	-0.260474
53.225000	0.5	-0.257935
53.233333	0.5	-0.253247
53.241667	0.5	-0.248560
53.250000	0.5	-0.243677
53.258333	0.5	-0.239380
53.266667	0.5	-0.234107
53.275000	0.5	-0.228247
53.283333	0.5	-0.227075
53.291667	0.5	-0.232544
53.300000	0.5	-0.243091
53.308333	0.5	-0.254419
53.316667	0.5	-0.260279
53.325000	0.5	-0.261060
53.333333	0.5	-0.259693
53.341667	0.5	-0.257154
53.350000	0.5	-0.252857
53.358333	0.5	-0.246021
53.366667	0.5	-0.240552
53.375000	0.5	-0.237427
53.383333	0.5	-0.236646
53.391667	0.5	-0.236841
53.400000	0.5	-0.237427
53.408333	0.5	-0.238794
53.416667	0.5	-0.240552
53.425000	0.5	-0.243482
53.433333	0.5	-0.246411
53.441667	0.5	-0.249927
53.450000	0.5	-0.249927
53.458333	0.5	-0.247388
53.466667	0.5	-0.245630
53.475000	0.5	-0.246802
53.483333	0.5	-0.253443
53.491667	0.5	-0.262036
53.500000	0.5	-0.268482
53.508333	0.5	-0.268286
53.516667	0.5	-0.260279
53.525000	0.5	-0.247779
53.533333	0.5	-0.236255
53.541667	0.5	-0.228833
53.550000	0.5	-0.225122
53.558333	0.5	-0.223560
53.566667	0.5	-0.224146
53.575000	0.5	-0.227075
53.583333	0.5	-0.232544
53.591667	0.5	-0.238013
53.600000	0.5	-0.240357
53.608333	0.5	-0.238404
53.616667	0.5	-0.235474
53.625000	0.5	-0.234302
53.633333	0.5	-0.238013
53.641667	0.5	-0.243482
53.650000	0.5	-0.246216
53.658333	0.5	-0.243482
53.666667	0.5	-0.237622
53.675000	0.5	-0.235083
53.683333	0.5	-0.238208
53.691667	0.5	-0.246607
53.700000	0.5	-0.256568
53.708333	0.5	-0.263013
53.716667	0.5	-0.264966
53.725000	0.5	-0.263013
53.733333	0.5	-0.257935
53.741667	0.5	-0.251685
53.750000	0.5	-0.245435
53.758333	0.5	-0.241724
53.766667	0.5	-0.239771
53.775000	0.5	-0.239966
53.783333	0.5	-0.242700
53.791667	0.5	-0.249732
53.800000	0.5	-0.256958
53.808333	0.5	-0.263013
53.816667	0.5	-0.265747
53.825000	0.5	-0.266724
53.833333	0.5	-0.266724
53.841667	0.5	-0.265552
53.850000	0.5	-0.262427
53.858333	0.5	-0.255591
53.866667	0.5	-0.245825
53.875000	0.5	-0.237232
53.883333	0.5	-0.231958
53.891667	0.5	-0.230005
53.900000	0.5	-0.230396
53.908333	0.5	-0.230591
53.916667	0.5	-0.229419
53.925000	0.5	-0.227075
53.933333	0.5	-0.225513
53.941667	0.5	-0.227857
53.950000	0.5	-0.234888
53.958333	0.5	-0.243091
53.966667	0.5	-0.247974
53.975000	0.5	-0.247779
53.983333	0.5	-0.244654
53.991667	0.5	-0.243286
54.000000	0.5	-0.248364
54.008333	0.5	-0.258521
54.016667	0.5	-0.269458
54.025000	0.5	-0.275122
54.033333	0.5	-0.273755
54.041667	0.5	-0.267114
54.050000	0.5	-0.258130
54.058333	0.5	-0.249536
54.066667	0.5	-0.241724
54.075000	0.5	-0.236841
54.083333	0.5	-0.235669
54.091667	0.5	-0.238013
54.100000	0.5	-0.241919
54.108333	0.5	-0.244654
54.116667	0.5	-0.244068
54.125000	0.5	-0.240552
54.133333	0.5	-0.235669
54.141667	0.5	-0.230982
54.150000	0.5	-0.228833
54.158333	0.5	-0.227857
54.166667	0.5	-0.226880
54.175000	0.5	-0.222974
54.183333	0.5	-0.218872
54.191667	0.5	-0.218482
54.200000	0.5	-0.224341
54.208333	0.5	-0.235279
54.216667	0.5	-0.244654
54.225000	0.5	-0.249536
54.233333	0.5	-0.246411
54.241667	0.5	-0.241138
54.250000	0.5	-0.237622
54.258333	0.5	-0.236646
54.266667	0.5	-0.235669
54.275000	0.5	-0.233521
54.283333	0.5	-0.232935
54.291667	0.5	-0.235669
54.300000	0.5	-0.240552
54.308333	0.5	-0.245239
54.316667	0.5	-0.247388
54.325000	0.5	-0.247583
54.333333	0.5	-0.249732
54.341667	0.5	-0.253247
54.350000	0.5	-0.255591
54.358333	0.5	-0.254810
54.366667	0.5	-0.250904
54.375000	0.5	-0.245630
54.383333	0.5	-0.243286
54.391667	0.5	-0.243286
54.400000	0.5	-0.244068
54.408333	0.5	-0.245239
54.416667	0.5	-0.245630
54.425000	0.5	-0.245630
54.433333	0.5	-0.244458
54.441667	0.5	-0.241333
54.450000	0.5	-0.237818
54.458333	0.5	-0.234107
54.466667	0.5	-0.230396
54.475000	0.5	-0.227271
54.483333	0.5	-0.225904
54.491667	0.5	-0.227075
54.500000	0.5	-0.231958
54.508333	0.5	-0.238989
54.516667	0.5	-0.247388
54.525000	0.5	-0.254224
54.533333	0.5	-0.257154
54.541667	0.5	-0.255982
54.550000	0.5	-0.250122
54.558333	0.5	-0.242505
54.566667	0.5	-0.235083
54.575000	0.5	-0.230982
54.583333	0.5	-0.230005
54.591667	0.5	-0.232349
54.600000	0.5	-0.235279
54.608333	0.5	-0.237232
54.616667	0.5	-0.236841
54.625000	0.5	-0.234107
54.633333	0.5	-0.229810
54.641667	0.5	-0.225904
54.650000	0.5	-0.223169
54.658333	0.5	-0.223169
54.666667	0.5	-0.225904
54.675000	0.5	-0.228247
54.683333	0.5	-0.228443
54.691667	0.5	-0.226880
54.700000	0.5	-0.225513
54.708333	0.5	-0.228443
54.716667	0.5	-0.236255
54.725000	0.5	-0.245630
54.733333	0.5	-0.253247
54.741667	0.5	-0.255786
54.750000	0.5	-0.253638
54.758333	0.5	-0.248169
54.766667	0.5	-0.243677
54.775000	0.5	-0.241724
54.783333	0.5	-0.241724
54.791667	0.5	-0.243286
54.800000	0.5	-0.244263
54.808333	0.5	-0.243872
54.816667	0.5	-0.241919
54.825000	0.5	-0.238599
54.833333	0.5	-0.233716
54.841667	0.5	-0.229419
54.850000	0.5	-0.226489
54.858333	0.5	-0.225122
54.866667	0.5	-0.224927
54.875000	0.5	-0.224927
54.883333	0.5	-0.224732
54.891667	0.5	-0.223169
54.900000	0.5	-0.221216
54.908333	0.5	-0.221021
54.916667	0.5	-0.223169
54.925000	0.5	-0.228247
54.933333	0.5	-0.231958
54.941667	0.5	-0.232544
54.950000	0.5	-0.229029
54.958333	0.5	-0.224536
54.966667	0.5	-0.220435
54.975000	0.5	-0.218677
54.983333	0.5	-0.218872
54.991667	0.5	-0.218286
55.000000	0.5	-0.217700
55.008333	0.5	-0.217114
55.016667	0.5	-0.217114
55.025000	0.5	-0.219068
55.033333	0.5	-0.222388
55.041667	0.5	-0.224927
55.050000	0.5	-0.224341
55.058333	0.5	-0.219654
55.066667	0.5	-0.213404
55.075000	0.5	-0.210279
55.083333	0.5	-0.211646
55.091667	0.5	-0.215747
55.100000	0.5	-0.218091
55.108333	0.5	-0.218091
55.116667	0.5	-0.217114
55.125000	0.5	-0.218286
55.133333	0.5	-0.220630
55.141667	0.5	-0.220435
55.150000	0.5	-0.216529
55.158333	0.5	-0.212036
55.166667	0.5	-0.210083
55.175000	0.5	-0.212622
55.183333	0.5	-0.217896
55.191667	0.5	-0.223169
55.200000	0.5	-0.224927
55.208333	0.5	-0.222583
55.216667	0.5	-0.217114
55.225000	0.5	-0.212427
55.233333	0.5	-0.210279
55.241667	0.5	-0.211060
55.250000	0.5	-0.213208
55.258333	0.5	-0.213989
55.266667	0.5	-0.215552
55.275000	0.5	-0.218286
55.283333	0.5	-0.221216
55.291667	0.5	-0.222974
55.300000	0.5	-0.222193
55.308333	0.5	-0.220435
55.316667	0.5	-0.219654
55.325000	0.5	-0.222193
55.333333	0.5	-0.227271
55.341667	0.5	-0.231958
55.350000	0.5	-0.232154
55.358333	0.5	-0.227857
55.366667	0.5	-0.221216
55.375000	0.5	-0.217310
55.383333	0.5	-0.220044
55.391667	0.5	-0.227271
55.400000	0.5	-0.235083
55.408333	0.5	-0.238404
55.416667	0.5	-0.236450
55.425000	0.5	-0.230982
55.433333	0.5	-0.223950
55.441667	0.5	-0.217310
55.450000	0.5	-0.212036
55.458333	0.5	-0.209888
55.466667	0.5	-0.212427
55.475000	0.5	-0.219849
55.483333	0.5	-0.228443
55.491667	0.5	-0.233325
55.500000	0.5	-0.232935
55.508333	0.5	-0.229614
55.516667	0.5	-0.225904
55.525000	0.5	-0.221216
55.533333	0.5	-0.216138
55.541667	0.5	-0.210864
55.550000	0.5	-0.211060
55.558333	0.5	-0.215552
55.566667	0.5	-0.220630
55.575000	0.5	-0.221997
55.583333	0.5	-0.219458
55.591667	0.5	-0.216138
55.600000	0.5	-0.216333
55.608333	0.5	-0.220239
55.616667	0.5	-0.226489
55.625000	0.5	-0.232349
55.633333	0.5	-0.233716
55.641667	0.5	-0.230786
55.650000	0.5	-0.225122
55.658333	0.5	-0.221216
55.666667	0.5	-0.222193
55.675000	0.5	-0.227466
55.683333	0.5	-0.233521
55.691667	0.5	-0.237622
55.700000	0.5	-0.238404
55.708333	0.5	-0.236450
55.716667	0.5	-0.233130
55.725000	0.5	-0.228247
55.733333	0.5	-0.224536
55.741667	0.5	-0.223169
55.750000	0.5	-0.225513
55.758333	0.5	-0.227466
55.766667	0.5	-0.227075
55.775000	0.5	-0.223169
55.783333	0.5	-0.218091
55.791667	0.5	-0.214771
55.800000	0.5	-0.214185
55.808333	0.5	-0.216138
55.816667	0.5	-0.218091
55.825000	0.5	-0.221021
55.833333	0.5	-0.224927
55.841667	0.5	-0.230982
55.850000	0.5	-0.236646
55.858333	0.5	-0.240161
55.866667	0.5	-0.238404
55.875000	0.5	-0.232935
55.883333	0.5	-0.226099
55.891667	0.5	-0.218872
55.900000	0.5	-0.213404
55.908333	0.5	-0.209693
55.916667	0.5	-0.207544
55.925000	0.5	-0.207544
55.933333	0.5	-0.210864
55.941667	0.5	-0.217114
55.950000	0.5	-0.224341
55.958333	0.5	-0.230591
55.966667	0.5	-0.234107
55.975000	0.5	-0.234693
55.983333	0.5	-0.231763
55.991667	0.5	-0.225513
56.000000	0.5	-0.216724
56.008333	0.5	-0.209497
56.016667	0.5	-0.206763
56.025000	0.5	-0.211450
56.033333	0.5	-0.218091
56.041667	0.5	-0.223755
56.050000	0.5	-0.225708
56.058333	0.5	-0.225122
56.066667	0.5	-0.223169
56.075000	0.5	-0.221216
56.083333	0.5	-0.218872
56.091667	0.5	-0.215357
56.100000	0.5	-0.212427
56.108333	0.5	-0.211450
56.116667	0.5	-0.213404
56.125000	0.5	-0.214771
56.133333	0.5	-0.212232
56.141667	0.5	-0.207739
56.150000	0.5	-0.205591
56.158333	0.5	-0.210083
56.166667	0.5	-0.214966
56.175000	0.5	-0.216138
56.183333	0.5	-0.213208
56.191667	0.5	-0.207935
56.200000	0.5	-0.204614
56.208333	0.5	-0.205200
56.216667	0.5	-0.207739
56.225000	0.5	-0.210279
56.233333	0.5	-0.213404
56.241667	0.5	-0.218091
56.250000	0.5	-0.222974
56.258333	0.5	-0.222779
56.266667	0.5	-0.215747
56.275000	0.5	-0.202661
56.283333	0.5	-0.192700
56.291667	0.5	-0.190357
56.300000	0.5	-0.196997
56.308333	0.5	-0.209107
56.316667	0.5	-0.220630
56.325000	0.5	-0.227661
56.333333	0.5	-0.228443
56.341667	0.5	-0.224927
56.350000	0.5	-0.220044
56.358333	0.5	-0.217896
56.366667	0.5	-0.217700
56.375000	0.5	-0.219654
56.383333	0.5	-0.221411
56.391667	0.5	-0.223169
56.400000	0.5	-0.226294
56.408333	0.5	-0.230005
56.416667	0.5	-0.232349
56.425000	0.5	-0.231763
56.433333	0.5	-0.228833
56.441667	0.5	-0.225122
56.450000	0.5	-0.221607
56.458333	0.5	-0.217114
56.466667	0.5	-0.211450
56.475000	0.5	-0.203833
56.483333	0.5	-0.198755
56.491667	0.5	-0.197779
56.500000	0.5	-0.200513
56.508333	0.5	-0.204614
56.516667	0.5	-0.209888
56.525000	0.5	-0.212622
56.533333	0.5	-0.214771
56.541667	0.5	-0.217896
56.550000	0.5	-0.222779
56.558333	0.5	-0.229419
56.566667	0.5	-0.234302
56.575000	0.5	-0.235669
56.583333	0.5	-0.234497
56.591667	0.5	-0.231763
56.600000	0.5	-0.230396
56.608333	0.5	-0.230200
56.616667	0.5	-0.230200
56.625000	0.5	-0.229810
56.633333	0.5	-0.231177
56.641667	0.5	-0.231763
56.650000	0.5	-0.230396
56.658333	0.5	-0.225513
56.666667	0.5	-0.218482
56.675000	0.5	-0.212427
56.683333	0.5	-0.209497
56.691667	0.5	-0.209302
56.700000	0.5	-0.212427
56.708333	0.5	-0.218286
56.716667	0.5	-0.225318
56.725000	0.5	-0.230786
56.733333	0.5	-0.230982
56.741667	0.5	-0.225904
56.750000	0.5	-0.218677
56.758333	0.5	-0.213404
56.766667	0.5	-0.212427
56.775000	0.5	-0.214380
56.783333	0.5	-0.216529
56.791667	0.5	-0.217114
56.800000	0.5	-0.217114
56.808333	0.5	-0.217700
56.816667	0.5	-0.219458
56.825000	0.5	-0.221607
56.833333	0.5	-0.221216
56.841667	0.5	-0.217896
56.850000	0.5	-0.213599
56.858333	0.5	-0.210474
56.866667	0.5	-0.210083
56.875000	0.5	-0.211450
56.883333	0.5	-0.214771
56.891667	0.5	-0.217505
56.900000	0.5	-0.218286
56.908333	0.5	-0.216529
56.916667	0.5	-0.212818
56.925000	0.5	-0.210279
56.933333	0.5	-0.211646
56.941667	0.5	-0.216529
56.950000	0.5	-0.222583
56.958333	0.5	-0.226685
56.966667	0.5	-0.228443
56.975000	0.5	-0.227857
56.983333	0.5	-0.225122
56.991667	0.5	-0.220435
57.000000	0.5	-0.212622
57.008333	0.5	-0.203052
57.016667	0.5	-0.196607
57.025000	0.5	-0.193286
57.033333	0.5	-0.193872
57.041667	0.5	-0.195239
57.050000	0.5	-0.195630
57.058333	0.5	-0.193091
57.066667	0.5	-0.189575
57.075000	0.5	-0.187818
57.083333	0.5	-0.189575
57.091667	0.5	-0.194068
57.100000	0.5	-0.198950
57.108333	0.5	-0.202661
57.116667	0.5	-0.205005
57.125000	0.5	-0.205396
57.133333	0.5	-0.205591
57.141667	0.5	-0.204419
57.150000	0.5	-0.201489
57.158333	0.5	-0.197974
57.166667	0.5	-0.195630
57.175000	0.5	-0.195239
57.183333	0.5	-0.194263
57.191667	0.5	-0.192505
57.200000	0.5	-0.190161
57.208333	0.5	-0.190161
57.216667	0.5	-0.193872
57.225000	0.5	-0.198560
57.233333	0.5	-0.202075
57.241667	0.5	-0.201099
57.250000	0.5	-0.196607
57.258333	0.5	-0.192505
57.266667	0.5	-0.188794
57.275000	0.5	-0.187818
57.283333	0.5	-0.188794
57.291667	0.5	-0.192700
57.300000	0.5	-0.196411
57.308333	0.5	-0.199146
57.316667	0.5	-0.199536
57.325000	0.5	-0.198950
57.333333	0.5	-0.197779
57.341667	0.5	-0.195435
57.350000	0.5	-0.190357
57.358333	0.5	-0.183325
57.366667	0.5	-0.177075
57.375000	0.5	-0.174146
57.383333	0.5	-0.174536
57.391667	0.5	-0.174927
57.400000	0.5	-0.172193
57.408333	0.5	-0.166919
57.416667	0.5	-0.161255
57.425000	0.5	-0.157739
57.433333	0.5	-0.155982
57.441667	0.5	-0.154810
57.450000	0.5	-0.154419
57.458333	0.5	-0.155396
57.466667	0.5	-0.159497
57.475000	0.5	-0.165747
57.483333	0.5	-0.171802
57.491667	0.5	-0.174341
57.500000	0.5	-0.173364
57.508333	0.5	-0.170825
57.516667	0.5	-0.167310
57.525000	0.5	-0.163989
57.533333	0.5	-0.160474
57.541667	0.5	-0.155396
57.550000	0.5	-0.148950
57.558333	0.5	-0.142505
57.566667	0.5	-0.136450
57.575000	0.5	-0.131958
57.583333	0.5	-0.129224
57.591667	0.5	-0.128638
57.600000	0.5	-0.130200
57.608333	0.5	-0.132349
57.616667	0.5	-0.133325
57.625000	0.5	-0.132349
57.633333	0.5	-0.130005
57.641667	0.5	-0.128833
57.650000	0.5	-0.129810
57.658333	0.5	-0.131958
57.666667	0.5	-0.133130
57.675000	0.5	-0.131763
57.683333	0.5	-0.128833
57.691667	0.5	-0.124927
57.700000	0.5	-0.120630
57.708333	0.5	-0.116138
57.716667	0.5	-0.111646
57.725000	0.5	-0.108716
57.733333	0.5	-0.108911
57.741667	0.5	-0.112818
57.750000	0.5	-0.118677
57.758333	0.5	-0.123950
57.766667	0.5	-0.124927
57.775000	0.5	-0.121607
57.783333	0.5	-0.118091
57.791667	0.5	-0.116138
57.800000	0.5	-0.115552
57.808333	0.5	-0.115161
57.816667	0.5	-0.113599
57.825000	0.5	-0.112232
57.833333	0.5	-0.113404
57.841667	0.5	-0.117505
57.850000	0.5	-0.121411
57.858333	0.5	-0.121997
57.866667	0.5	-0.118482
57.875000	0.5	-0.113013
57.883333	0.5	-0.105786
57.891667	0.5	-0.099341
57.900000	0.5	-0.094458
57.908333	0.5	-0.092700
57.916667	0.5	-0.092505
57.925000	0.5	-0.093872
57.933333	0.5	-0.094849
57.941667	0.5	-0.096216
57.950000	0.5	-0.096607
57.958333	0.5	-0.094263
57.966667	0.5	-0.089380
57.975000	0.5	-0.083130
57.983333	0.5	-0.080396
57.991667	0.5	-0.081568
58.000000	0.5	-0.083716
58.008333	0.5	-0.080591
58.016667	0.5	-0.073755
58.025000	0.5	-0.063404
58.033333	0.5	-0.051685
58.041667	0.5	-0.040747
58.050000	0.5	-0.032154
58.058333	0.5	-0.030005
58.066667	0.5	-0.034107
58.075000	0.5	-0.046216
58.083333	0.5	-0.060669
58.091667	0.5	-0.072388
58.100000	0.5	-0.078443
58.108333	0.5	-0.079029
58.116667	0.5	-0.077466
58.125000	0.5	-0.076099
58.133333	0.5	-0.075122
58.141667	0.5	-0.072193
58.150000	0.5	-0.066724
58.158333	0.5	-0.059107
58.166667	0.5	-0.052466
58.175000	0.5	-0.046802
58.183333	0.5	-0.042700
58.191667	0.5	-0.038794
58.200000	0.5	-0.035864
58.208333	0.5	-0.032349
58.216667	0.5	-0.029224
58.225000	0.5	-0.026294
58.233333	0.5	-0.021802
58.241667	0.5	-0.016529
58.250000	0.5	-0.009693
58.258333	0.5	-0.003247
58.266667	0.5	0.001245
58.275000	0.5	-0.000122
58.283333	0.5	-0.006763
58.291667	0.5	-0.016138
58.300000	0.5	-0.023560
58.308333	0.5	-0.023169
58.316667	0.5	-0.014575
58.325000	0.5	-0.001489
58.333333	0.5	0.010034
58.341667	0.5	0.016284
58.350000	0.5	0.019214
58.358333	0.5	0.020190
58.366667	0.5	0.021167
58.375000	0.5	0.022925
58.383333	0.5	0.026831
58.391667	0.5	0.031128
58.400000	0.5	0.034448
58.408333	0.5	0.035034
58.416667	0.5	0.034839
58.425000	0.5	0.035620
58.433333	0.5	0.036792
58.441667	0.5	0.036401
58.450000	0.5	0.034253
58.458333	0.5	0.032495
58.466667	0.5	0.032300
58.475000	0.5	0.036596
58.483333	0.5	0.043042
58.491667	0.5	0.048511
58.500000	0.5	0.052026
58.508333	0.5	0.055737
58.516667	0.5	0.060620
58.525000	0.5	0.067846
58.533333	0.5	0.075659
58.541667	0.5	0.081323
58.550000	0.5	0.084253
58.558333	0.5	0.082300
58.566667	0.5	0.080346
58.575000	0.5	0.079175
58.583333	0.5	0.080932
58.591667	0.5	0.085425
58.600000	0.5	0.089721
58.608333	0.5	0.094409
58.616667	0.5	0.098511
58.625000	0.5	0.101636
58.633333	0.5	0.101636
58.641667	0.5	0.099487
58.650000	0.5	0.097534
58.658333	0.5	0.100073
58.666667	0.5	0.109057
58.675000	0.5	0.119995
58.683333	0.5	0.132104
58.691667	0.5	0.140112
58.700000	0.5	0.146753
58.708333	0.5	0.151831
58.716667	0.5	0.154956
58.725000	0.5	0.156518
58.733333	0.5	0.156518
58.741667	0.5	0.158276
58.750000	0.5	0.162182
58.758333	0.5	0.167065
58.766667	0.5	0.170190
58.775000	0.5	0.167065
58.783333	0.5	0.161206
58.791667	0.5	0.155542
58.800000	0.5	0.155151
58.808333	0.5	0.159839
58.816667	0.5	0.168042
58.825000	0.5	0.175464
58.833333	0.5	0.181323
58.841667	0.5	0.185229
58.850000	0.5	0.189526
58.858333	0.5	0.193628
58.866667	0.5	0.197143
58.875000	0.5	0.201831
58.883333	0.5	0.207495
58.891667	0.5	0.215307
58.900000	0.5	0.222339
58.908333	0.5	0.228979
58.916667	0.5	0.234253
58.925000	0.5	0.237378
58.933333	0.5	0.238550
58.941667	0.5	0.238940
58.950000	0.5	0.240112
58.958333	0.5	0.243823
58.966667	0.5	0.249682
58.975000	0.5	0.256128
58.983333	0.5	0.262768
58.991667	0.5	0.269604
59.000000	0.5	0.278198
59.008333	0.5	0.286987
59.016667	0.5	0.296362
59.025000	0.5	0.303393
59.033333	0.5	0.307886
59.041667	0.5	0.310620
59.050000	0.5	0.310815
59.058333	0.5	0.311596
59.066667	0.5	0.314721
59.075000	0.5	0.321362
59.083333	0.5	0.330932
59.091667	0.5	0.339917
59.100000	0.5	0.345971
59.108333	0.5	0.346948
59.116667	0.5	0.345776
59.125000	0.5	0.343823
59.133333	0.5	0.344409
59.141667	0.5	0.346167
59.150000	0.5	0.347729
59.158333	0.5	0.348315
59.166667	0.5	0.348706
59.175000	0.5	0.352221
59.183333	0.5	0.359057
59.191667	0.5	0.368823
59.200000	0.5	0.378979
59.208333	0.5	0.385620
59.216667	0.5	0.389526
59.225000	0.5	0.393237
59.233333	0.5	0.398120
59.241667	0.5	0.403784
59.250000	0.5	0.409057
59.258333	0.5	0.414136
59.266667	0.5	0.422143
59.275000	0.5	0.431518
59.283333	0.5	0.440307
59.291667	0.5	0.444800
59.300000	0.5	0.444995
59.308333	0.5	0.445386
59.316667	0.5	0.448120
59.325000	0.5	0.452807
59.333333	0.5	0.459057
59.341667	0.5	0.464331
59.350000	0.5	0.469409
59.358333	0.5	0.473120
59.366667	0.5	0.474487
59.375000	0.5	0.476245
59.383333	0.5	0.481323
59.391667	0.5	0.491089
59.400000	0.5	0.502807
59.408333	0.5	0.513354
59.416667	0.5	0.521167
59.425000	0.5	0.528003
59.433333	0.5	0.532886
59.441667	0.5	0.536596
59.450000	0.5	0.538940
59.458333	0.5	0.541479
59.466667	0.5	0.544214
59.475000	0.5	0.544214
59.483333	0.5	0.544604
59.491667	0.5	0.547925
59.500000	0.5	0.556323
59.508333	0.5	0.567846
59.516667	0.5	0.581128
59.525000	0.5	0.592456
59.533333	0.5	0.600854
59.541667	0.5	0.607104
59.550000	0.5	0.611987
59.558333	0.5	0.616870
59.566667	0.5	0.622143
59.575000	0.5	0.627221
59.583333	0.5	0.629956
59.591667	0.5	0.632886
59.600000	0.5	0.637964
59.608333	0.5	0.645971
59.616667	0.5	0.654175
59.625000	0.5	0.659643
59.633333	0.5	0.661987
59.641667	0.5	0.664526
59.650000	0.5	0.669800
59.658333	0.5	0.675854
59.666667	0.5	0.679565
59.675000	0.5	0.680346
59.683333	0.5	0.681518
59.691667	0.5	0.685229
59.700000	0.5	0.691675
59.708333	0.5	0.700073
59.716667	0.5	0.706909
59.725000	0.5	0.712573
59.733333	0.5	0.715698
59.741667	0.5	0.718432
59.750000	0.5	0.723901
59.758333	0.5	0.732104
59.766667	0.5	0.742261
59.775000	0.5	0.753393
59.783333	0.5	0.761206
59.791667	0.5	0.765503
59.800000	0.5	0.769409
59.808333	0.5	0.775854
59.816667	0.5	0.783471
59.825000	0.5	0.788940
59.833333	0.5	0.788354
59.841667	0.5	0.784057
59.850000	0.5	0.782300
59.858333	0.5	0.787378
59.866667	0.5	0.798706
59.875000	0.5	0.811597
59.883333	0.5	0.823511
59.891667	0.5	0.834253
59.900000	0.5	0.842261
59.908333	0.5	0.846557
59.916667	0.5	0.849682
59.925000	0.5	0.853198
59.933333	0.5	0.858276
59.941667	0.5	0.863940
59.950000	0.5	0.868628
59.958333	0.5	0.871557
59.966667	0.5	0.872729
59.975000	0.5	0.872925
59.983333	0.5	0.873901
59.991667	0.5	0.878784
60.000000	0.5	0.887768
60.008333	0.5	0.902222
60.016667	0.5	0.919214
60.025000	0.5	0.935034
60.033333	0.5	0.945971
60.041667	0.5	0.952026
60.050000	0.5	0.954370
60.058333	0.5	0.953784
60.066667	0.5	0.953393
60.075000	0.5	0.953003
60.083333	0.5	0.955737
60.091667	0.5	0.962964
60.100000	0.5	0.976245
60.108333	0.5	0.993432
60.116667	0.5	1.010620
60.125000	0.5	1.021362
60.133333	0.5	1.023901
60.141667	0.5	1.022925
60.150000	0.5	1.021557
60.158333	0.5	1.024487
60.166667	0.5	1.030347
60.175000	0.5	1.038354
60.183333	0.5	1.047534
60.191667	0.5	1.055346
60.200000	0.5	1.060620
60.208333	0.5	1.061987
60.216667	0.5	1.061401
60.225000	0.5	1.062964
60.233333	0.5	1.069995
60.241667	0.5	1.082495
60.250000	0.5	1.096753
60.258333	0.5	1.107495
60.266667	0.5	1.115307
60.275000	0.5	1.120386
60.283333	0.5	1.124292
60.291667	0.5	1.128393
60.300000	0.5	1.131323
60.308333	0.5	1.134253
60.316667	0.5	1.136596
60.325000	0.5	1.138354
60.333333	0.5	1.139136
60.341667	0.5	1.140503
60.350000	0.5	1.143432
60.358333	0.5	1.149878
60.366667	0.5	1.158862
60.375000	0.5	1.168432
60.383333	0.5	1.177807
60.391667	0.5	1.185620
60.400000	0.5	1.193237
60.408333	0.5	1.200659
60.416667	0.5	1.209253
60.425000	0.5	1.217651
60.433333	0.5	1.227221
60.441667	0.5	1.238159
60.450000	0.5	1.249682
60.458333	0.5	1.258081
60.466667	0.5	1.263354
60.475000	0.5	1.266675
60.483333	0.5	1.269800
60.491667	0.5	1.273315
60.500000	0.5	1.275854
60.508333	0.5	1.276050
60.516667	0.5	1.274682
60.525000	0.5	1.274878
60.533333	0.5	1.279370
60.541667	0.5	1.287768
60.550000	0.5	1.297339
60.558333	0.5	1.302026
60.566667	0.5	1.303784
60.575000	0.5	1.307104
60.583333	0.5	1.315307
60.591667	0.5	1.326636
60.600000	0.5	1.339526
60.608333	0.5	1.349682
60.616667	0.5	1.359643
60.625000	0.5	1.369409
60.633333	0.5	1.377417
60.641667	0.5	1.381128
60.650000	0.5	1.382690
60.658333	0.5	1.385815
60.666667	0.5	1.393042
60.675000	0.5	1.403393
60.683333	0.5	1.415893
60.691667	0.5	1.428003
60.700000	0.5	1.437964
60.708333	0.5	1.444604
60.716667	0.5	1.445971
60.725000	0.5	1.445190
60.733333	0.5	1.445190
60.741667	0.5	1.451245
60.750000	0.5	1.464331
60.758333	0.5	1.479565
60.766667	0.5	1.493432
60.775000	0.5	1.503393
60.783333	0.5	1.509448
60.791667	0.5	1.512768
60.800000	0.5	1.516675
60.808333	0.5	1.519800
60.816667	0.5	1.522729
60.825000	0.5	1.524878
60.833333	0.5	1.526050
60.841667	0.5	1.529175
60.850000	0.5	1.535815
60.858333	0.5	1.543628
60.866667	0.5	1.548315
60.875000	0.5	1.548511
60.883333	0.5	1.549096
60.891667	0.5	1.555346
60.900000	0.5	1.568042
60.908333	0.5	1.583081
60.916667	0.5	1.595971
60.925000	0.5	1.605151
60.933333	0.5	1.614917
60.941667	0.5	1.626245
60.950000	0.5	1.635034
60.958333	0.5	1.638940
60.966667	0.5	1.638745
60.975000	0.5	1.638940
60.983333	0.5	1.642456
60.991667	0.5	1.650073
61.000000	0.5	1.659253
61.008333	0.5	1.667261
61.016667	0.5	1.672339
61.025000	0.5	1.672925
61.033333	0.5	1.670972
61.041667	0.5	1.670972
61.050000	0.5	1.676050
61.058333	0.5	1.686401
61.066667	0.5	1.696948
61.075000	0.5	1.703589
61.083333	0.5	1.704761
61.091667	0.5	1.703393
61.100000	0.5	1.703589
61.108333	0.5	1.706518
61.116667	0.5	1.713940
61.125000	0.5	1.723706
61.133333	0.5	1.734253
61.141667	0.5	1.741870
61.150000	0.5	1.743823
61.158333	0.5	1.742651
61.166667	0.5	1.739917
61.175000	0.5	1.738940
61.183333	0.5	1.737964
61.191667	0.5	1.738159
61.200000	0.5	1.740893
61.208333	0.5	1.747339
61.216667	0.5	1.756714
61.225000	0.5	1.764722
61.233333	0.5	1.772143
61.241667	0.5	1.780932
61.250000	0.5	1.790893
61.258333	0.5	1.798706
61.266667	0.5	1.800464
61.275000	0.5	1.798120
61.283333	0.5	1.794604
61.291667	0.5	1.793628
61.300000	0.5	1.794800
61.308333	0.5	1.797925
61.316667	0.5	1.801831
61.325000	0.5	1.805542
61.333333	0.5	1.807886
61.341667	0.5	1.809253
61.350000	0.5	1.812182
61.358333	0.5	1.817456
61.366667	0.5	1.824292
61.375000	0.5	1.829761
61.383333	0.5	1.832690
61.391667	0.5	1.831909
61.400000	0.5	1.828393
61.408333	0.5	1.825854
61.416667	0.5	1.826831
61.425000	0.5	1.832886
61.433333	0.5	1.841284
61.441667	0.5	1.845776
61.450000	0.5	1.844409
61.458333	0.5	1.838354
61.466667	0.5	1.832300
61.475000	0.5	1.832104
61.483333	0.5	1.839917
61.491667	0.5	1.848511
61.500000	0.5	1.853979
61.508333	0.5	1.855151
61.516667	0.5	1.854565
61.525000	0.5	1.854175
61.533333	0.5	1.853589
61.541667	0.5	1.850268
61.550000	0.5	1.844800
61.558333	0.5	1.838745
61.566667	0.5	1.834253
61.575000	0.5	1.830932
61.583333	0.5	1.828784
61.591667	0.5	1.827807
61.600000	0.5	1.826831
61.608333	0.5	1.826636
61.616667	0.5	1.823901
61.625000	0.5	1.818042
61.633333	0.5	1.810620
61.641667	0.5	1.805932
61.650000	0.5	1.806128
61.658333	0.5	1.808862
61.666667	0.5	1.808276
61.675000	0.5	1.800073
61.683333	0.5	1.785620
61.691667	0.5	1.773511
61.700000	0.5	1.762964
61.708333	0.5	1.748901
61.716667	0.5	1.727612
61.725000	0.5	1.698706
61.733333	0.5	1.667065
61.741667	0.5	1.638159
61.750000	0.5	1.610229
61.758333	0.5	1.583081
61.766667	0.5	1.554565
61.775000	0.5	1.524682
61.783333	0.5	1.491089
61.791667	0.5	1.453979
61.800000	0.5	1.411987
61.808333	0.5	1.364526
61.816667	0.5	1.309839
61.825000	0.5	1.242846
61.833333	0.5	1.158276
61.841667	0.5	1.057104
61.850000	0.5	0.958471
61.858333	0.5	0.890307
61.866667	0.5	0.875268
61.875000	0.5	0.914721
61.883333	0.5	0.990893
61.891667	0.5	1.082886
61.900000	0.5	1.178393
61.908333	0.5	1.274878
61.916667	0.5	1.369018
61.925000	0.5	1.460034
61.933333	0.5	1.547925
61.941667	0.5	1.636011
61.950000	0.5	1.721362
61.958333	0.5	1.795972
61.966667	0.5	1.851440
61.975000	0.5	1.888745
61.983333	0.5	1.915503
61.991667	0.5	1.938550
62.000000	0.5	1.947925
62.008333	0.5	1.919604
62.016667	0.5	1.825073
62.025000	0.5	1.655932
62.033333	0.5	1.430542
62.041667	0.5	1.185229
62.050000	0.5	0.957886
62.058333	0.5	0.771362
62.066667	0.5	0.632104
62.075000	0.5	0.532690
62.083333	0.5	0.460620
62.091667	0.5	0.399878
62.100000	0.5	0.334057
62.108333	0.5	0.258081
62.116667	0.5	0.176440
62.125000	0.5	0.100659
62.133333	0.5	0.039721
62.141667	0.5	-0.005591
62.150000	0.5	-0.038208
62.158333	0.5	-0.061060
62.166667	0.5	-0.073950
62.175000	0.5	-0.078638
62.183333	0.5	-0.076489
62.191667	0.5	-0.072583
62.200000	0.5	-0.067114
62.208333	0.5	-0.066138
62.216667	0.5	-0.069458
62.225000	0.5	-0.074732
62.233333	0.5	-0.078052
62.241667	0.5	-0.077857
62.250000	0.5	-0.074927
62.258333	0.5	-0.071802
62.266667	0.5	-0.070630
62.275000	0.5	-0.070630
62.283333	0.5	-0.070630
62.291667	0.5	-0.070044
62.300000	0.5	-0.068677
62.308333	0.5	-0.068677
62.316667	0.5	-0.072583
62.325000	0.5	-0.077466
62.333333	0.5	-0.081177
62.341667	0.5	-0.080005
62.350000	0.5	-0.075513
62.358333	0.5	-0.070630
62.366667	0.5	-0.064185
62.375000	0.5	-0.058325
62.383333	0.5	-0.053443
62.391667	0.5	-0.053052
62.400000	0.5	-0.055786
62.408333	0.5	-0.059497
62.416667	0.5	-0.061255
62.425000	0.5	-0.060474
62.433333	0.5	-0.058911
62.441667	0.5	-0.055982
62.450000	0.5	-0.054614
62.458333	0.5	-0.054614
62.466667	0.5	-0.056372
62.475000	0.5	-0.058325
62.483333	0.5	-0.057544
62.491667	0.5	-0.052661
62.500000	0.5	-0.045630
62.508333	0.5	-0.040161
62.516667	0.5	-0.040161
62.525000	0.5	-0.044849
62.533333	0.5	-0.047193
62.541667	0.5	-0.045239
62.550000	0.5	-0.039575
62.558333	0.5	-0.035669
62.566667	0.5	-0.035669
62.575000	0.5	-0.038404
62.583333	0.5	-0.043091
62.591667	0.5	-0.047193
62.600000	0.5	-0.051099
62.608333	0.5	-0.054614
62.616667	0.5	-0.055005
62.625000	0.5	-0.048950
62.633333	0.5	-0.036646
62.641667	0.5	-0.023364
62.650000	0.5	-0.013599
62.658333	0.5	-0.010083
62.666667	0.5	-0.011060
62.675000	0.5	-0.014185
62.683333	0.5	-0.017700
62.691667	0.5	-0.019849
62.700000	0.5	-0.021411
62.708333	0.5	-0.023364
62.716667	0.5	-0.025513
62.725000	0.5	-0.027271
62.733333	0.5	-0.026685
62.741667	0.5	-0.022779
62.750000	0.5	-0.017310
62.758333	0.5	-0.011841
62.766667	0.5	-0.008325
62.775000	0.5	-0.006177
62.783333	0.5	-0.004029
62.791667	0.5	-0.002466
62.800000	0.5	-0.002466
62.808333	0.5	-0.005200
62.816667	0.5	-0.009497
62.825000	0.5	-0.014185
62.833333	0.5	-0.017114
62.841667	0.5	-0.018677
62.850000	0.5	-0.018872
62.858333	0.5	-0.017896
62.866667	0.5	-0.015552
62.875000	0.5	-0.011255
62.883333	0.5	-0.006763
62.891667	0.5	-0.004810
62.900000	0.5	-0.006568
62.908333	0.5	-0.009693
62.916667	0.5	-0.011841
62.925000	0.5	-0.011060
62.933333	0.5	-0.007739
62.941667	0.5	-0.005005
62.950000	0.5	-0.004614
62.958333	0.5	-0.006958
62.966667	0.5	-0.008325
62.975000	0.5	-0.006958
62.983333	0.5	-0.002271
62.991667	0.5	0.004761
63.000000	0.5	0.009448
63.008333	0.5	0.013550
63.016667	0.5	0.017065
63.025000	0.5	0.020190
63.033333	0.5	0.023120
63.041667	0.5	0.024292
63.050000	0.5	0.023511
63.058333	0.5	0.019409
63.066667	0.5	0.012182
63.075000	0.5	0.002417
63.083333	0.5	-0.006177
63.091667	0.5	-0.010279
63.100000	0.5	-0.011450
63.108333	0.5	-0.012427
63.116667	0.5	-0.015161
63.125000	0.5	-0.018091
63.133333	0.5	-0.016724
63.141667	0.5	-0.009693
63.150000	0.5	0.002807
63.158333	0.5	0.014917
63.166667	0.5	0.020581
63.175000	0.5	0.019409
63.183333	0.5	0.014526
63.191667	0.5	0.008667
63.200000	0.5	0.003979
63.208333	0.5	-0.000513
63.216667	0.5	-0.003247
63.225000	0.5	-0.004224
63.233333	0.5	-0.004224
63.241667	0.5	-0.003443
63.250000	0.5	-0.003247
63.258333	0.5	-0.003247
63.266667	0.5	-0.004029
63.275000	0.5	-0.005982
63.283333	0.5	-0.009107
63.291667	0.5	-0.010864
63.300000	0.5	-0.010669
63.308333	0.5	-0.008130
63.316667	0.5	-0.005200
63.325000	0.5	-0.002271
63.333333	0.5	0.001440
63.341667	0.5	0.004370
63.350000	0.5	0.003198
63.358333	0.5	-0.003052
63.366667	0.5	-0.009693
63.375000	0.5	-0.013989
63.383333	0.5	-0.012818
63.391667	0.5	-0.007349
63.400000	0.5	0.001440
63.408333	0.5	0.008276
63.416667	0.5	0.012182
63.425000	0.5	0.010815
63.433333	0.5	0.006323
63.441667	0.5	-0.000318
63.450000	0.5	-0.006958
63.458333	0.5	-0.011450
63.466667	0.5	-0.013989
63.475000	0.5	-0.012232
63.483333	0.5	-0.008130
63.491667	0.5	-0.004419
63.500000	0.5	-0.000708
63.508333	0.5	0.002807
63.516667	0.5	0.007495
63.525000	0.5	0.012182
63.533333	0.5	0.014526
63.541667	0.5	0.012768
63.550000	0.5	0.009253
63.558333	0.5	0.005737
63.566667	0.5	0.004565
63.575000	0.5	0.004565
63.583333	0.5	0.004175
63.591667	0.5	0.000854
63.600000	0.5	-0.004224
63.608333	0.5	-0.007739
63.616667	0.5	-0.009888
63.625000	0.5	-0.009693
63.633333	0.5	-0.009107
63.641667	0.5	-0.009107
63.650000	0.5	-0.008911
63.658333	0.5	-0.006958
63.666667	0.5	-0.004614
63.675000	0.5	-0.004810
63.683333	0.5	-0.009497
63.691667	0.5	-0.016138
63.700000	0.5	-0.020435
63.708333	0.5	-0.019458
63.716667	0.5	-0.015552
63.725000	0.5	-0.012427
63.733333	0.5	-0.012427
63.741667	0.5	-0.014966
63.750000	0.5	-0.019263
63.758333	0.5	-0.022779
63.766667	0.5	-0.022388
63.775000	0.5	-0.015747
63.783333	0.5	-0.003052
63.791667	0.5	0.010229
63.800000	0.5	0.015698
63.808333	0.5	0.011792
63.816667	0.5	0.002221
63.825000	0.5	-0.006177
63.833333	0.5	-0.006958
63.841667	0.5	-0.001880
63.850000	0.5	0.004565
63.858333	0.5	0.007495
63.866667	0.5	0.005932
63.875000	0.5	0.001050
63.883333	0.5	-0.005786
63.891667	0.5	-0.011646
63.900000	0.5	-0.013989
63.908333	0.5	-0.011450
63.916667	0.5	-0.004419
63.925000	0.5	0.003198
63.933333	0.5	0.006518
63.941667	0.5	0.003784
63.950000	0.5	-0.001880
63.958333	0.5	-0.004224
63.966667	0.5	-0.003443
63.975000	0.5	-0.001099
63.983333	0.5	0.001636
63.991667	0.5	0.000268
64.000000	0.5	-0.002466
64.008333	0.5	-0.004614
64.016667	0.5	-0.004614
64.025000	0.5	-0.002466
64.033333	0.5	0.002026
64.041667	0.5	0.005542
64.050000	0.5	0.007886
64.058333	0.5	0.010229
64.066667	0.5	0.013550
64.075000	0.5	0.016675
64.083333	0.5	0.017651
64.091667	0.5	0.015112
64.100000	0.5	0.010425
64.108333	0.5	0.005737
64.116667	0.5	0.003589
64.125000	0.5	0.003979
64.133333	0.5	0.006128
64.141667	0.5	0.009253
64.150000	0.5	0.010425
64.158333	0.5	0.008471
64.166667	0.5	0.002612
64.175000	0.5	-0.004224
64.183333	0.5	-0.008325
64.191667	0.5	-0.008911
64.200000	0.5	-0.006763
64.208333	0.5	-0.004029
64.216667	0.5	-0.002466
64.225000	0.5	-0.003052
64.233333	0.5	-0.005396
64.241667	0.5	-0.008716
64.250000	0.5	-0.012036
64.258333	0.5	-0.013404
64.266667	0.5	-0.011060
64.275000	0.5	-0.004810
64.283333	0.5	0.002221
64.291667	0.5	0.004761
64.300000	0.5	0.003003
64.308333	0.5	-0.001489
64.316667	0.5	-0.001294
64.325000	0.5	0.004370
64.333333	0.5	0.012378
64.341667	0.5	0.018237
64.350000	0.5	0.020190
64.358333	0.5	0.017261
64.366667	0.5	0.013354
64.375000	0.5	0.008862
64.383333	0.5	0.006714
64.391667	0.5	0.006518
64.400000	0.5	0.008276
64.408333	0.5	0.011206
64.416667	0.5	0.014526
64.425000	0.5	0.016675
64.433333	0.5	0.016479
64.441667	0.5	0.013940
64.450000	0.5	0.011011
64.458333	0.5	0.011596
64.466667	0.5	0.017065
64.475000	0.5	0.024096
64.483333	0.5	0.027026
64.491667	0.5	0.022729
64.500000	0.5	0.012573
64.508333	0.5	0.001440
64.516667	0.5	-0.004419
64.525000	0.5	-0.003638
64.533333	0.5	0.003393
64.541667	0.5	0.011596
64.550000	0.5	0.018237
64.558333	0.5	0.022339
64.566667	0.5	0.024682
64.575000	0.5	0.025268
64.583333	0.5	0.025268
64.591667	0.5	0.023315
64.600000	0.5	0.020581
64.608333	0.5	0.017065
64.616667	0.5	0.012573
64.625000	0.5	0.008471
64.633333	0.5	0.003003
64.641667	0.5	-0.002857
64.650000	0.5	-0.006763
64.658333	0.5	-0.007544
64.666667	0.5	-0.003443
64.675000	0.5	0.004956
64.683333	0.5	0.012182
64.691667	0.5	0.015698
64.700000	0.5	0.014721
64.708333	0.5	0.013550
64.716667	0.5	0.016089
64.725000	0.5	0.022339
64.733333	0.5	0.028979
64.741667	0.5	0.030151
64.750000	0.5	0.023901
64.758333	0.5	0.012768
64.766667	0.5	0.003003
64.775000	0.5	0.000659
64.783333	0.5	0.008667
64.791667	0.5	0.020581
64.800000	0.5	0.030151
64.808333	0.5	0.031323
64.816667	0.5	0.025073
64.825000	0.5	0.017456
64.833333	0.5	0.013550
64.841667	0.5	0.015307
64.850000	0.5	0.020971
64.858333	0.5	0.025268
64.866667	0.5	0.025464
64.875000	0.5	0.020776
64.883333	0.5	0.013354
64.891667	0.5	0.006714
64.900000	0.5	0.000854
64.908333	0.5	-0.004810
64.916667	0.5	-0.009888
64.925000	0.5	-0.013599
64.933333	0.5	-0.015161
64.941667	0.5	-0.012622
64.950000	0.5	-0.007154
64.958333	0.5	-0.000122
64.966667	0.5	0.007104
64.975000	0.5	0.012378
64.983333	0.5	0.015307
64.991667	0.5	0.015698
65.000000	0.5	0.014136
