# Supplementary material for: HappyTools: A software for high-throughput HPLC data processing and quantitation
Source: PLoS One. 2018 Jul 6;13(7):e0200280. doi: 10.1371/journal.pone.0200280 (PMC6034860; doi:10.1371/journal.pone.0200280)
Supplement: S1 Data — The source code of HappyTools is included in this zip file, together with all the raw chromatograms as exported from ThermoFisher Chromeleon. A visual tutorial and a document demonstrating how to reproduce the results used in this study are also included. (ZIP) [file pone.0200280.s013.zip › Data/Biopharmaceutical/IgG Vtag 5_ACQUITY FLR ChA.txt]

File Path	chrom://mascot-server/ChromeleonLocal/Raw Data/Users/Jenifer Hendel/2018/Vtag3.seq/302.smp/ACQUITY FLR ChA.channel/ACQUITY FLR ChA.chm
Channel	ACQUITY FLR ChA

Injection Information:
Data Vault	ChromeleonLocal
Injection	IgG Vtag 5
Injection Number	6
Position	
Comment	$$ 2.1 vial 2:A,6 injection 1
Processing Method	New Processing Method
Instrument Method	
Type	Unknown
Status	Finished
Injection Date	11/05/2018
Injection Time	11:06:13
Injection Volume (µL)	25.0000
Dilution Factor	1.0000
Weight	1.0000

Chromatogram Data Information:
Time Min. (min)	0.000000
Time Max. (min)	65.000000
Data Points	7801
Detector	
Generating Data System	Chromeleon 7.2.4.8179
Exporting Data System	Chromeleon 7.2.2.0
Operator	Simon.Peel
Signal Quantity	Response
Signal Unit	EU
Signal Min.	-0.287774
Signal Max.	23.546406
Channel	ACQUITY FLR ChA
Driver Name	AnDI Import Plug-in
Channel Type	Evaluation
Min. Step (s)	0.5
Max. Step (s)	0.5
Average Step (s)	0.5

Signal Parameter Information:
Signal Info	techCHROM

Chromatogram Data:
Time (min)	Step (s)	Value (EU)
0.000000	n.a.	0.000000
0.008333	0.5	0.000484
0.016667	0.5	0.002069
0.025000	0.5	0.006952
0.033333	0.5	0.012226
0.041667	0.5	0.017694
0.050000	0.5	0.022187
0.058333	0.5	0.022968
0.066667	0.5	0.019648
0.075000	0.5	0.013984
0.083333	0.5	0.008124
0.091667	0.5	0.005976
0.100000	0.5	0.008710
0.108333	0.5	0.012226
0.116667	0.5	0.012226
0.125000	0.5	0.008319
0.133333	0.5	0.002460
0.141667	0.5	0.000507
0.150000	0.5	0.003046
0.158333	0.5	0.005976
0.166667	0.5	0.004999
0.175000	0.5	-0.000079
0.183333	0.5	-0.004766
0.191667	0.5	-0.007501
0.200000	0.5	-0.008282
0.208333	0.5	-0.007110
0.216667	0.5	-0.006329
0.225000	0.5	-0.004376
0.233333	0.5	-0.001056
0.241667	0.5	0.002655
0.250000	0.5	0.005585
0.258333	0.5	0.002265
0.266667	0.5	-0.004571
0.275000	0.5	-0.012774
0.283333	0.5	-0.018438
0.291667	0.5	-0.021173
0.300000	0.5	-0.022735
0.308333	0.5	-0.023712
0.316667	0.5	-0.023321
0.325000	0.5	-0.019415
0.333333	0.5	-0.012774
0.341667	0.5	-0.008477
0.350000	0.5	-0.008087
0.358333	0.5	-0.010235
0.366667	0.5	-0.010431
0.375000	0.5	-0.008087
0.383333	0.5	-0.005938
0.391667	0.5	-0.007110
0.400000	0.5	-0.012774
0.408333	0.5	-0.020001
0.416667	0.5	-0.025079
0.425000	0.5	-0.026446
0.433333	0.5	-0.024298
0.441667	0.5	-0.019024
0.450000	0.5	-0.012970
0.458333	0.5	-0.009845
0.466667	0.5	-0.011407
0.475000	0.5	-0.017657
0.483333	0.5	-0.025665
0.491667	0.5	-0.030743
0.500000	0.5	-0.031720
0.508333	0.5	-0.029766
0.516667	0.5	-0.026056
0.525000	0.5	-0.022735
0.533333	0.5	-0.019610
0.541667	0.5	-0.018438
0.550000	0.5	-0.016876
0.558333	0.5	-0.013556
0.566667	0.5	-0.006720
0.575000	0.5	-0.001056
0.583333	0.5	0.000312
0.591667	0.5	-0.003985
0.600000	0.5	-0.009259
0.608333	0.5	-0.011212
0.616667	0.5	-0.008477
0.625000	0.5	-0.003790
0.633333	0.5	-0.000274
0.641667	0.5	0.001093
0.650000	0.5	-0.000274
0.658333	0.5	-0.002227
0.666667	0.5	-0.004181
0.675000	0.5	-0.004766
0.683333	0.5	-0.003790
0.691667	0.5	-0.002032
0.700000	0.5	0.004609
0.708333	0.5	0.028632
0.716667	0.5	0.096991
0.725000	0.5	0.246015
0.733333	0.5	0.504999
0.741667	0.5	0.881952
0.750000	0.5	1.371405
0.758333	0.5	1.943866
0.766667	0.5	2.537812
0.775000	0.5	3.051288
0.783333	0.5	3.372187
0.791667	0.5	3.430780
0.800000	0.5	3.238593
0.808333	0.5	2.874726
0.816667	0.5	2.442890
0.825000	0.5	2.082538
0.833333	0.5	2.011445
0.841667	0.5	2.385663
0.850000	0.5	3.127069
0.858333	0.5	3.855390
0.866667	0.5	4.198945
0.875000	0.5	4.046015
0.883333	0.5	3.613984
0.891667	0.5	3.228046
0.900000	0.5	2.998749
0.908333	0.5	2.873358
0.916667	0.5	2.738593
0.925000	0.5	2.563983
0.933333	0.5	2.369062
0.941667	0.5	2.191913
0.950000	0.5	2.067499
0.958333	0.5	2.020429
0.966667	0.5	2.056171
0.975000	0.5	2.180780
0.983333	0.5	2.596015
0.991667	0.5	4.759491
1.000000	0.5	9.607148
1.008333	0.5	16.706367
1.016667	0.5	22.488201
1.025000	0.5	23.546406
1.033333	0.5	19.275702
1.041667	0.5	12.288790
1.050000	0.5	6.572382
1.058333	0.5	3.513202
1.066667	0.5	2.628827
1.075000	0.5	2.438788
1.083333	0.5	2.513983
1.091667	0.5	2.833905
1.100000	0.5	3.302069
1.108333	0.5	3.720038
1.116667	0.5	3.896015
1.125000	0.5	3.750116
1.133333	0.5	3.351874
1.141667	0.5	2.861444
1.150000	0.5	2.432929
1.158333	0.5	2.147773
1.166667	0.5	2.007734
1.175000	0.5	1.970819
1.183333	0.5	1.987226
1.191667	0.5	2.026484
1.200000	0.5	2.069648
1.208333	0.5	2.104609
1.216667	0.5	2.114374
1.225000	0.5	2.088202
1.233333	0.5	2.026874
1.241667	0.5	1.955780
1.250000	0.5	1.905390
1.258333	0.5	1.893085
1.266667	0.5	1.902655
1.275000	0.5	1.895429
1.283333	0.5	1.841913
1.291667	0.5	1.745234
1.300000	0.5	1.641913
1.308333	0.5	1.578827
1.316667	0.5	1.590546
1.325000	0.5	1.678046
1.333333	0.5	1.808124
1.341667	0.5	1.930780
1.350000	0.5	2.001679
1.358333	0.5	2.005194
1.366667	0.5	1.956366
1.375000	0.5	1.884101
1.383333	0.5	1.812226
1.391667	0.5	1.747382
1.400000	0.5	1.681171
1.408333	0.5	1.604218
1.416667	0.5	1.511054
1.425000	0.5	1.408319
1.433333	0.5	1.310273
1.441667	0.5	1.228046
1.450000	0.5	1.164569
1.458333	0.5	1.117890
1.466667	0.5	1.084687
1.475000	0.5	1.065937
1.483333	0.5	1.065937
1.491667	0.5	1.087226
1.500000	0.5	1.121015
1.508333	0.5	1.146796
1.516667	0.5	1.142694
1.525000	0.5	1.101874
1.533333	0.5	1.037421
1.541667	0.5	0.974726
1.550000	0.5	0.933710
1.558333	0.5	0.919843
1.566667	0.5	0.928046
1.575000	0.5	0.943085
1.583333	0.5	0.955194
1.591667	0.5	0.955585
1.600000	0.5	0.940155
1.608333	0.5	0.908319
1.616667	0.5	0.865155
1.625000	0.5	0.818671
1.633333	0.5	0.781562
1.641667	0.5	0.763788
1.650000	0.5	0.772773
1.658333	0.5	0.812616
1.666667	0.5	0.881171
1.675000	0.5	0.971405
1.683333	0.5	1.071991
1.691667	0.5	1.167499
1.700000	0.5	1.245819
1.708333	0.5	1.306562
1.716667	0.5	1.365351
1.725000	0.5	1.441327
1.733333	0.5	1.541913
1.741667	0.5	1.655976
1.750000	0.5	1.763007
1.758333	0.5	1.857929
1.766667	0.5	1.961835
1.775000	0.5	2.102265
1.783333	0.5	2.284882
1.791667	0.5	2.479218
1.800000	0.5	2.628437
1.808333	0.5	2.687812
1.816667	0.5	2.646015
1.825000	0.5	2.524726
1.833333	0.5	2.353241
1.841667	0.5	2.152655
1.850000	0.5	1.936249
1.858333	0.5	1.719843
1.866667	0.5	1.530195
1.875000	0.5	1.414765
1.883333	0.5	1.464960
1.891667	0.5	1.800116
1.900000	0.5	2.481757
1.908333	0.5	3.437226
1.916667	0.5	4.512421
1.925000	0.5	5.544648
1.933333	0.5	6.396991
1.941667	0.5	6.901875
1.950000	0.5	6.906562
1.958333	0.5	6.384101
1.966667	0.5	5.508319
1.975000	0.5	4.587616
1.983333	0.5	3.837226
1.991667	0.5	3.288984
2.000000	0.5	2.852851
2.008333	0.5	2.453827
2.016667	0.5	2.073749
2.025000	0.5	1.730194
2.033333	0.5	1.452655
2.041667	0.5	1.254999
2.050000	0.5	1.119843
2.058333	0.5	1.008124
2.066667	0.5	0.878241
2.075000	0.5	0.717499
2.083333	0.5	0.546796
2.091667	0.5	0.402460
2.100000	0.5	0.305585
2.108333	0.5	0.253632
2.116667	0.5	0.231562
2.125000	0.5	0.225898
2.133333	0.5	0.228437
2.141667	0.5	0.236444
2.150000	0.5	0.251679
2.158333	0.5	0.274335
2.166667	0.5	0.301874
2.175000	0.5	0.325702
2.183333	0.5	0.341327
2.191667	0.5	0.345819
2.200000	0.5	0.343671
2.208333	0.5	0.336054
2.216667	0.5	0.326288
2.225000	0.5	0.315351
2.233333	0.5	0.304413
2.241667	0.5	0.294062
2.250000	0.5	0.284296
2.258333	0.5	0.275702
2.266667	0.5	0.267109
2.275000	0.5	0.260077
2.283333	0.5	0.254609
2.291667	0.5	0.252265
2.300000	0.5	0.254023
2.308333	0.5	0.256952
2.316667	0.5	0.256757
2.325000	0.5	0.251874
2.333333	0.5	0.245234
2.341667	0.5	0.240351
2.350000	0.5	0.239765
2.358333	0.5	0.242109
2.366667	0.5	0.244843
2.375000	0.5	0.244062
2.383333	0.5	0.240741
2.391667	0.5	0.236054
2.400000	0.5	0.231366
2.408333	0.5	0.224530
2.416667	0.5	0.215351
2.425000	0.5	0.204218
2.433333	0.5	0.196405
2.441667	0.5	0.195234
2.450000	0.5	0.199726
2.458333	0.5	0.207148
2.466667	0.5	0.214569
2.475000	0.5	0.220624
2.483333	0.5	0.227655
2.491667	0.5	0.238984
2.500000	0.5	0.256562
2.508333	0.5	0.277851
2.516667	0.5	0.299530
2.525000	0.5	0.317499
2.533333	0.5	0.329999
2.541667	0.5	0.339765
2.550000	0.5	0.345819
2.558333	0.5	0.348554
2.566667	0.5	0.347187
2.575000	0.5	0.345624
2.583333	0.5	0.346796
2.591667	0.5	0.353632
2.600000	0.5	0.363788
2.608333	0.5	0.373944
2.616667	0.5	0.382343
2.625000	0.5	0.388593
2.633333	0.5	0.395624
2.641667	0.5	0.403241
2.650000	0.5	0.411249
2.658333	0.5	0.417304
2.666667	0.5	0.419452
2.675000	0.5	0.416132
2.683333	0.5	0.408124
2.691667	0.5	0.395624
2.700000	0.5	0.378046
2.708333	0.5	0.358319
2.716667	0.5	0.337616
2.725000	0.5	0.318280
2.733333	0.5	0.303046
2.741667	0.5	0.289569
2.750000	0.5	0.278046
2.758333	0.5	0.267890
2.766667	0.5	0.260077
2.775000	0.5	0.254804
2.783333	0.5	0.252265
2.791667	0.5	0.252460
2.800000	0.5	0.252460
2.808333	0.5	0.251679
2.816667	0.5	0.249530
2.825000	0.5	0.248749
2.833333	0.5	0.248163
2.841667	0.5	0.247577
2.850000	0.5	0.242890
2.858333	0.5	0.236640
2.866667	0.5	0.230780
2.875000	0.5	0.227655
2.883333	0.5	0.226093
2.891667	0.5	0.221991
2.900000	0.5	0.212226
2.908333	0.5	0.198163
2.916667	0.5	0.183515
2.925000	0.5	0.173554
2.933333	0.5	0.169452
2.941667	0.5	0.172577
2.950000	0.5	0.176874
2.958333	0.5	0.180780
2.966667	0.5	0.181562
2.975000	0.5	0.179218
2.983333	0.5	0.177851
2.991667	0.5	0.178827
3.000000	0.5	0.183710
3.008333	0.5	0.189374
3.016667	0.5	0.192499
3.025000	0.5	0.189960
3.033333	0.5	0.181757
3.041667	0.5	0.171601
3.050000	0.5	0.163398
3.058333	0.5	0.162226
3.066667	0.5	0.166913
3.075000	0.5	0.174921
3.083333	0.5	0.181171
3.091667	0.5	0.185273
3.100000	0.5	0.187421
3.108333	0.5	0.187812
3.116667	0.5	0.185859
3.125000	0.5	0.181171
3.133333	0.5	0.175312
3.141667	0.5	0.167499
3.150000	0.5	0.160077
3.158333	0.5	0.152265
3.166667	0.5	0.145234
3.175000	0.5	0.141523
3.183333	0.5	0.141132
3.191667	0.5	0.142304
3.200000	0.5	0.143280
3.208333	0.5	0.143671
3.216667	0.5	0.145234
3.225000	0.5	0.147773
3.233333	0.5	0.149530
3.241667	0.5	0.147968
3.250000	0.5	0.144452
3.258333	0.5	0.141132
3.266667	0.5	0.141523
3.275000	0.5	0.145624
3.283333	0.5	0.148554
3.291667	0.5	0.148163
3.300000	0.5	0.143671
3.308333	0.5	0.139374
3.316667	0.5	0.137812
3.325000	0.5	0.138984
3.333333	0.5	0.141718
3.341667	0.5	0.143866
3.350000	0.5	0.144843
3.358333	0.5	0.146015
3.366667	0.5	0.146601
3.375000	0.5	0.145234
3.383333	0.5	0.141718
3.391667	0.5	0.136640
3.400000	0.5	0.133710
3.408333	0.5	0.133515
3.416667	0.5	0.135468
3.425000	0.5	0.136835
3.433333	0.5	0.138007
3.441667	0.5	0.140155
3.450000	0.5	0.145038
3.458333	0.5	0.152851
3.466667	0.5	0.159882
3.475000	0.5	0.163984
3.483333	0.5	0.164179
3.491667	0.5	0.165155
3.500000	0.5	0.168866
3.508333	0.5	0.176288
3.516667	0.5	0.182538
3.525000	0.5	0.187812
3.533333	0.5	0.189765
3.541667	0.5	0.188984
3.550000	0.5	0.185077
3.558333	0.5	0.179023
3.566667	0.5	0.171601
3.575000	0.5	0.165351
3.583333	0.5	0.161640
3.591667	0.5	0.156757
3.600000	0.5	0.151288
3.608333	0.5	0.145624
3.616667	0.5	0.143476
3.625000	0.5	0.144257
3.633333	0.5	0.145819
3.641667	0.5	0.146015
3.650000	0.5	0.144648
3.658333	0.5	0.142890
3.666667	0.5	0.142304
3.675000	0.5	0.142109
3.683333	0.5	0.139960
3.691667	0.5	0.134882
3.700000	0.5	0.128046
3.708333	0.5	0.123944
3.716667	0.5	0.122773
3.725000	0.5	0.121601
3.733333	0.5	0.115937
3.741667	0.5	0.108515
3.750000	0.5	0.103241
3.758333	0.5	0.103827
3.766667	0.5	0.110468
3.775000	0.5	0.116718
3.783333	0.5	0.119843
3.791667	0.5	0.119257
3.800000	0.5	0.120429
3.808333	0.5	0.122382
3.816667	0.5	0.124140
3.825000	0.5	0.124140
3.833333	0.5	0.123359
3.841667	0.5	0.124921
3.850000	0.5	0.130194
3.858333	0.5	0.137616
3.866667	0.5	0.145234
3.875000	0.5	0.153046
3.883333	0.5	0.161249
3.891667	0.5	0.172773
3.900000	0.5	0.185663
3.908333	0.5	0.199726
3.916667	0.5	0.214569
3.925000	0.5	0.229609
3.933333	0.5	0.245624
3.941667	0.5	0.265937
3.950000	0.5	0.285273
3.958333	0.5	0.300702
3.966667	0.5	0.306562
3.975000	0.5	0.304804
3.983333	0.5	0.297382
3.991667	0.5	0.289569
4.000000	0.5	0.283515
4.008333	0.5	0.278437
4.016667	0.5	0.271405
4.025000	0.5	0.260273
4.033333	0.5	0.243671
4.041667	0.5	0.223749
4.050000	0.5	0.201874
4.058333	0.5	0.182538
4.066667	0.5	0.166523
4.075000	0.5	0.155585
4.083333	0.5	0.147968
4.091667	0.5	0.139960
4.100000	0.5	0.130585
4.108333	0.5	0.121796
4.116667	0.5	0.117890
4.125000	0.5	0.119648
4.133333	0.5	0.125507
4.141667	0.5	0.131366
4.150000	0.5	0.132148
4.158333	0.5	0.129218
4.166667	0.5	0.126288
4.175000	0.5	0.127655
4.183333	0.5	0.134296
4.191667	0.5	0.140937
4.200000	0.5	0.145819
4.208333	0.5	0.145819
4.216667	0.5	0.141718
4.225000	0.5	0.137226
4.233333	0.5	0.134296
4.241667	0.5	0.134491
4.250000	0.5	0.136835
4.258333	0.5	0.137812
4.266667	0.5	0.135663
4.275000	0.5	0.128632
4.283333	0.5	0.119648
4.291667	0.5	0.112616
4.300000	0.5	0.107734
4.308333	0.5	0.106366
4.316667	0.5	0.106171
4.325000	0.5	0.106562
4.333333	0.5	0.105976
4.341667	0.5	0.105585
4.350000	0.5	0.105976
4.358333	0.5	0.106952
4.366667	0.5	0.107734
4.375000	0.5	0.107929
4.383333	0.5	0.106562
4.391667	0.5	0.105585
4.400000	0.5	0.105585
4.408333	0.5	0.105585
4.416667	0.5	0.104804
4.425000	0.5	0.103437
4.433333	0.5	0.102655
4.441667	0.5	0.102655
4.450000	0.5	0.101874
4.458333	0.5	0.099726
4.466667	0.5	0.096210
4.475000	0.5	0.093671
4.483333	0.5	0.093671
4.491667	0.5	0.096991
4.500000	0.5	0.103046
4.508333	0.5	0.109101
4.516667	0.5	0.111249
4.525000	0.5	0.107538
4.533333	0.5	0.100312
4.541667	0.5	0.093085
4.550000	0.5	0.091327
4.558333	0.5	0.095429
4.566667	0.5	0.101679
4.575000	0.5	0.105194
4.583333	0.5	0.104218
4.591667	0.5	0.101093
4.600000	0.5	0.098749
4.608333	0.5	0.098749
4.616667	0.5	0.099140
4.625000	0.5	0.095624
4.633333	0.5	0.089960
4.641667	0.5	0.085273
4.650000	0.5	0.087616
4.658333	0.5	0.092694
4.666667	0.5	0.096601
4.675000	0.5	0.097968
4.683333	0.5	0.099530
4.691667	0.5	0.101484
4.700000	0.5	0.103827
4.708333	0.5	0.104609
4.716667	0.5	0.104804
4.725000	0.5	0.105585
4.733333	0.5	0.104413
4.741667	0.5	0.097968
4.750000	0.5	0.086054
4.758333	0.5	0.073749
4.766667	0.5	0.068085
4.775000	0.5	0.069648
4.783333	0.5	0.075507
4.791667	0.5	0.081171
4.800000	0.5	0.084296
4.808333	0.5	0.086835
4.816667	0.5	0.088984
4.825000	0.5	0.089960
4.833333	0.5	0.088984
4.841667	0.5	0.085663
4.850000	0.5	0.082929
4.858333	0.5	0.083905
4.866667	0.5	0.089179
4.875000	0.5	0.096210
4.883333	0.5	0.103437
4.891667	0.5	0.110468
4.900000	0.5	0.119257
4.908333	0.5	0.128241
4.916667	0.5	0.136640
4.925000	0.5	0.140546
4.933333	0.5	0.142109
4.941667	0.5	0.144452
4.950000	0.5	0.146405
4.958333	0.5	0.148163
4.966667	0.5	0.148163
4.975000	0.5	0.145624
4.983333	0.5	0.138984
4.991667	0.5	0.128827
5.000000	0.5	0.118280
5.008333	0.5	0.111640
5.016667	0.5	0.110663
5.025000	0.5	0.114765
5.033333	0.5	0.121015
5.041667	0.5	0.127265
5.050000	0.5	0.130976
5.058333	0.5	0.127460
5.066667	0.5	0.119257
5.075000	0.5	0.107929
5.083333	0.5	0.097187
5.091667	0.5	0.088984
5.100000	0.5	0.084491
5.108333	0.5	0.084101
5.116667	0.5	0.087616
5.125000	0.5	0.093280
5.133333	0.5	0.098163
5.141667	0.5	0.100312
5.150000	0.5	0.100702
5.158333	0.5	0.102851
5.166667	0.5	0.110468
5.175000	0.5	0.121796
5.183333	0.5	0.133124
5.191667	0.5	0.138202
5.200000	0.5	0.136444
5.208333	0.5	0.130976
5.216667	0.5	0.124140
5.225000	0.5	0.119452
5.233333	0.5	0.118476
5.241667	0.5	0.120429
5.250000	0.5	0.124140
5.258333	0.5	0.127851
5.266667	0.5	0.130976
5.275000	0.5	0.132538
5.283333	0.5	0.134491
5.291667	0.5	0.136249
5.300000	0.5	0.137812
5.308333	0.5	0.137616
5.316667	0.5	0.136249
5.325000	0.5	0.136444
5.333333	0.5	0.140546
5.341667	0.5	0.146601
5.350000	0.5	0.151093
5.358333	0.5	0.149921
5.366667	0.5	0.142304
5.375000	0.5	0.132734
5.383333	0.5	0.125702
5.391667	0.5	0.123359
5.400000	0.5	0.122968
5.408333	0.5	0.120234
5.416667	0.5	0.115351
5.425000	0.5	0.111835
5.433333	0.5	0.110468
5.441667	0.5	0.111249
5.450000	0.5	0.111835
5.458333	0.5	0.111054
5.466667	0.5	0.108319
5.475000	0.5	0.106171
5.483333	0.5	0.105390
5.491667	0.5	0.108515
5.500000	0.5	0.113984
5.508333	0.5	0.121015
5.516667	0.5	0.125702
5.525000	0.5	0.127655
5.533333	0.5	0.127460
5.541667	0.5	0.126288
5.550000	0.5	0.124335
5.558333	0.5	0.121796
5.566667	0.5	0.120429
5.575000	0.5	0.120429
5.583333	0.5	0.121991
5.591667	0.5	0.123554
5.600000	0.5	0.124335
5.608333	0.5	0.122382
5.616667	0.5	0.116913
5.625000	0.5	0.107929
5.633333	0.5	0.097187
5.641667	0.5	0.089179
5.650000	0.5	0.085663
5.658333	0.5	0.089374
5.666667	0.5	0.092694
5.675000	0.5	0.092890
5.683333	0.5	0.088007
5.691667	0.5	0.080390
5.700000	0.5	0.076288
5.708333	0.5	0.077460
5.716667	0.5	0.083319
5.725000	0.5	0.090351
5.733333	0.5	0.092890
5.741667	0.5	0.090351
5.750000	0.5	0.082538
5.758333	0.5	0.074726
5.766667	0.5	0.070038
5.775000	0.5	0.069843
5.783333	0.5	0.072382
5.791667	0.5	0.074335
5.800000	0.5	0.072382
5.808333	0.5	0.066523
5.816667	0.5	0.060663
5.825000	0.5	0.057538
5.833333	0.5	0.056757
5.841667	0.5	0.056757
5.850000	0.5	0.056757
5.858333	0.5	0.056171
5.866667	0.5	0.055976
5.875000	0.5	0.056366
5.883333	0.5	0.055976
5.891667	0.5	0.055780
5.900000	0.5	0.057343
5.908333	0.5	0.060663
5.916667	0.5	0.064374
5.925000	0.5	0.064960
5.933333	0.5	0.059491
5.941667	0.5	0.049530
5.950000	0.5	0.039569
5.958333	0.5	0.034101
5.966667	0.5	0.034882
5.975000	0.5	0.039374
5.983333	0.5	0.045819
5.991667	0.5	0.052069
6.000000	0.5	0.055585
6.008333	0.5	0.057929
6.016667	0.5	0.059101
6.025000	0.5	0.061444
6.033333	0.5	0.065155
6.041667	0.5	0.067890
6.050000	0.5	0.069648
6.058333	0.5	0.069062
6.066667	0.5	0.066718
6.075000	0.5	0.062421
6.083333	0.5	0.056757
6.091667	0.5	0.052655
6.100000	0.5	0.052265
6.108333	0.5	0.055780
6.116667	0.5	0.060859
6.125000	0.5	0.063398
6.133333	0.5	0.061249
6.141667	0.5	0.056366
6.150000	0.5	0.054023
6.158333	0.5	0.055780
6.166667	0.5	0.061249
6.175000	0.5	0.069452
6.183333	0.5	0.077460
6.191667	0.5	0.082538
6.200000	0.5	0.083319
6.208333	0.5	0.080976
6.216667	0.5	0.078046
6.225000	0.5	0.076288
6.233333	0.5	0.074140
6.241667	0.5	0.069843
6.250000	0.5	0.063593
6.258333	0.5	0.056366
6.266667	0.5	0.051093
6.275000	0.5	0.048163
6.283333	0.5	0.045429
6.291667	0.5	0.043671
6.300000	0.5	0.043280
6.308333	0.5	0.046601
6.316667	0.5	0.053046
6.325000	0.5	0.061835
6.333333	0.5	0.070624
6.341667	0.5	0.075898
6.350000	0.5	0.076093
6.358333	0.5	0.071991
6.366667	0.5	0.066718
6.375000	0.5	0.062812
6.383333	0.5	0.061640
6.391667	0.5	0.061640
6.400000	0.5	0.060663
6.408333	0.5	0.060663
6.416667	0.5	0.061640
6.425000	0.5	0.065741
6.433333	0.5	0.072577
6.441667	0.5	0.079218
6.450000	0.5	0.081952
6.458333	0.5	0.078827
6.466667	0.5	0.071601
6.475000	0.5	0.065937
6.483333	0.5	0.064765
6.491667	0.5	0.066718
6.500000	0.5	0.069452
6.508333	0.5	0.069062
6.516667	0.5	0.065741
6.525000	0.5	0.063007
6.533333	0.5	0.063984
6.541667	0.5	0.069648
6.550000	0.5	0.077460
6.558333	0.5	0.082343
6.566667	0.5	0.081952
6.575000	0.5	0.078827
6.583333	0.5	0.075702
6.591667	0.5	0.073749
6.600000	0.5	0.073163
6.608333	0.5	0.072382
6.616667	0.5	0.073359
6.625000	0.5	0.078241
6.633333	0.5	0.084491
6.641667	0.5	0.088788
6.650000	0.5	0.084882
6.658333	0.5	0.075116
6.666667	0.5	0.062421
6.675000	0.5	0.052851
6.683333	0.5	0.049530
6.691667	0.5	0.051093
6.700000	0.5	0.055780
6.708333	0.5	0.061640
6.716667	0.5	0.068476
6.725000	0.5	0.075898
6.733333	0.5	0.082929
6.741667	0.5	0.088202
6.750000	0.5	0.089765
6.758333	0.5	0.086444
6.766667	0.5	0.080780
6.775000	0.5	0.074140
6.783333	0.5	0.067499
6.791667	0.5	0.061640
6.800000	0.5	0.057343
6.808333	0.5	0.055390
6.816667	0.5	0.055976
6.825000	0.5	0.058905
6.833333	0.5	0.062616
6.841667	0.5	0.067304
6.850000	0.5	0.070819
6.858333	0.5	0.074335
6.866667	0.5	0.077851
6.875000	0.5	0.081562
6.883333	0.5	0.084296
6.891667	0.5	0.084882
6.900000	0.5	0.083124
6.908333	0.5	0.079413
6.916667	0.5	0.076679
6.925000	0.5	0.076288
6.933333	0.5	0.077851
6.941667	0.5	0.079218
6.950000	0.5	0.078827
6.958333	0.5	0.075702
6.966667	0.5	0.073163
6.975000	0.5	0.072968
6.983333	0.5	0.075116
6.991667	0.5	0.075507
7.000000	0.5	0.072773
7.008333	0.5	0.069062
7.016667	0.5	0.067499
7.025000	0.5	0.068476
7.033333	0.5	0.070234
7.041667	0.5	0.070234
7.050000	0.5	0.068280
7.058333	0.5	0.064374
7.066667	0.5	0.058515
7.075000	0.5	0.052851
7.083333	0.5	0.048749
7.091667	0.5	0.046210
7.100000	0.5	0.043671
7.108333	0.5	0.042304
7.116667	0.5	0.042304
7.125000	0.5	0.044843
7.133333	0.5	0.050312
7.141667	0.5	0.056562
7.150000	0.5	0.063984
7.158333	0.5	0.071601
7.166667	0.5	0.076484
7.175000	0.5	0.075312
7.183333	0.5	0.069452
7.191667	0.5	0.063984
7.200000	0.5	0.063593
7.208333	0.5	0.068085
7.216667	0.5	0.071601
7.225000	0.5	0.070429
7.233333	0.5	0.064374
7.241667	0.5	0.059296
7.250000	0.5	0.058124
7.258333	0.5	0.062226
7.266667	0.5	0.068866
7.275000	0.5	0.074335
7.283333	0.5	0.078241
7.291667	0.5	0.079804
7.300000	0.5	0.080194
7.308333	0.5	0.079218
7.316667	0.5	0.077460
7.325000	0.5	0.075312
7.333333	0.5	0.073554
7.341667	0.5	0.073359
7.350000	0.5	0.074140
7.358333	0.5	0.074140
7.366667	0.5	0.071210
7.375000	0.5	0.063593
7.383333	0.5	0.055780
7.391667	0.5	0.052460
7.400000	0.5	0.055194
7.408333	0.5	0.061835
7.416667	0.5	0.069843
7.425000	0.5	0.076093
7.433333	0.5	0.080390
7.441667	0.5	0.082343
7.450000	0.5	0.081366
7.458333	0.5	0.076874
7.466667	0.5	0.070038
7.475000	0.5	0.063007
7.483333	0.5	0.057538
7.491667	0.5	0.056562
7.500000	0.5	0.060077
7.508333	0.5	0.067499
7.516667	0.5	0.072773
7.525000	0.5	0.073554
7.533333	0.5	0.070624
7.541667	0.5	0.069648
7.550000	0.5	0.074140
7.558333	0.5	0.081562
7.566667	0.5	0.087421
7.575000	0.5	0.087030
7.583333	0.5	0.083124
7.591667	0.5	0.082734
7.600000	0.5	0.088007
7.608333	0.5	0.095429
7.616667	0.5	0.102265
7.625000	0.5	0.107538
7.633333	0.5	0.111835
7.641667	0.5	0.113398
7.650000	0.5	0.112030
7.658333	0.5	0.107734
7.666667	0.5	0.102655
7.675000	0.5	0.098163
7.683333	0.5	0.096210
7.691667	0.5	0.095624
7.700000	0.5	0.094843
7.708333	0.5	0.094062
7.716667	0.5	0.093866
7.725000	0.5	0.093866
7.733333	0.5	0.094257
7.741667	0.5	0.093476
7.750000	0.5	0.090351
7.758333	0.5	0.083710
7.766667	0.5	0.076874
7.775000	0.5	0.070038
7.783333	0.5	0.063593
7.791667	0.5	0.058905
7.800000	0.5	0.056757
7.808333	0.5	0.056757
7.816667	0.5	0.056366
7.825000	0.5	0.054999
7.833333	0.5	0.054023
7.841667	0.5	0.056952
7.850000	0.5	0.063788
7.858333	0.5	0.071601
7.866667	0.5	0.074921
7.875000	0.5	0.073554
7.883333	0.5	0.070624
7.891667	0.5	0.069452
7.900000	0.5	0.070624
7.908333	0.5	0.072382
7.916667	0.5	0.072382
7.925000	0.5	0.071015
7.933333	0.5	0.069257
7.941667	0.5	0.068476
7.950000	0.5	0.068476
7.958333	0.5	0.068476
7.966667	0.5	0.068476
7.975000	0.5	0.072187
7.983333	0.5	0.076874
7.991667	0.5	0.080194
8.000000	0.5	0.079609
8.008333	0.5	0.075312
8.016667	0.5	0.071796
8.025000	0.5	0.069062
8.033333	0.5	0.066132
8.041667	0.5	0.059882
8.050000	0.5	0.052265
8.058333	0.5	0.048163
8.066667	0.5	0.049140
8.075000	0.5	0.054999
8.083333	0.5	0.061249
8.091667	0.5	0.067499
8.100000	0.5	0.073554
8.108333	0.5	0.079999
8.116667	0.5	0.084687
8.125000	0.5	0.087616
8.133333	0.5	0.088984
8.141667	0.5	0.089569
8.150000	0.5	0.088984
8.158333	0.5	0.086444
8.166667	0.5	0.083319
8.175000	0.5	0.083515
8.183333	0.5	0.087616
8.191667	0.5	0.092694
8.200000	0.5	0.094648
8.208333	0.5	0.094843
8.216667	0.5	0.097577
8.225000	0.5	0.102460
8.233333	0.5	0.108319
8.241667	0.5	0.110273
8.250000	0.5	0.106366
8.258333	0.5	0.098359
8.266667	0.5	0.088593
8.275000	0.5	0.081366
8.283333	0.5	0.080194
8.291667	0.5	0.085077
8.300000	0.5	0.090937
8.308333	0.5	0.094648
8.316667	0.5	0.093280
8.325000	0.5	0.089179
8.333333	0.5	0.084687
8.341667	0.5	0.082343
8.350000	0.5	0.083124
8.358333	0.5	0.084491
8.366667	0.5	0.087226
8.375000	0.5	0.088007
8.383333	0.5	0.087226
8.391667	0.5	0.086835
8.400000	0.5	0.088984
8.408333	0.5	0.091913
8.416667	0.5	0.094257
8.425000	0.5	0.094648
8.433333	0.5	0.092694
8.441667	0.5	0.090155
8.450000	0.5	0.087421
8.458333	0.5	0.084491
8.466667	0.5	0.083515
8.475000	0.5	0.082148
8.483333	0.5	0.082538
8.491667	0.5	0.083710
8.500000	0.5	0.084687
8.508333	0.5	0.085077
8.516667	0.5	0.084101
8.525000	0.5	0.084101
8.533333	0.5	0.084101
8.541667	0.5	0.085077
8.550000	0.5	0.085077
8.558333	0.5	0.084491
8.566667	0.5	0.083319
8.575000	0.5	0.083905
8.583333	0.5	0.088007
8.591667	0.5	0.094843
8.600000	0.5	0.102069
8.608333	0.5	0.107148
8.616667	0.5	0.109491
8.625000	0.5	0.108905
8.633333	0.5	0.107734
8.641667	0.5	0.106757
8.650000	0.5	0.107734
8.658333	0.5	0.109491
8.666667	0.5	0.111054
8.675000	0.5	0.111054
8.683333	0.5	0.108710
8.691667	0.5	0.105585
8.700000	0.5	0.102851
8.708333	0.5	0.101288
8.716667	0.5	0.099921
8.725000	0.5	0.097968
8.733333	0.5	0.096210
8.741667	0.5	0.095624
8.750000	0.5	0.096210
8.758333	0.5	0.096405
8.766667	0.5	0.094452
8.775000	0.5	0.089960
8.783333	0.5	0.084491
8.791667	0.5	0.081366
8.800000	0.5	0.079413
8.808333	0.5	0.078241
8.816667	0.5	0.077460
8.825000	0.5	0.079218
8.833333	0.5	0.081366
8.841667	0.5	0.082148
8.850000	0.5	0.081562
8.858333	0.5	0.080780
8.866667	0.5	0.085273
8.875000	0.5	0.093476
8.883333	0.5	0.101288
8.891667	0.5	0.103046
8.900000	0.5	0.098163
8.908333	0.5	0.088593
8.916667	0.5	0.079218
8.925000	0.5	0.075312
8.933333	0.5	0.074921
8.941667	0.5	0.075312
8.950000	0.5	0.075898
8.958333	0.5	0.079218
8.966667	0.5	0.086640
8.975000	0.5	0.096796
8.983333	0.5	0.104218
8.991667	0.5	0.105585
9.000000	0.5	0.100702
9.008333	0.5	0.093866
9.016667	0.5	0.088788
9.025000	0.5	0.086054
9.033333	0.5	0.088593
9.041667	0.5	0.088984
9.050000	0.5	0.087616
9.058333	0.5	0.083124
9.066667	0.5	0.078241
9.075000	0.5	0.074335
9.083333	0.5	0.072382
9.091667	0.5	0.074530
9.100000	0.5	0.080780
9.108333	0.5	0.089765
9.116667	0.5	0.094257
9.125000	0.5	0.093866
9.133333	0.5	0.089960
9.141667	0.5	0.084296
9.150000	0.5	0.081366
9.158333	0.5	0.080585
9.166667	0.5	0.080780
9.175000	0.5	0.080780
9.183333	0.5	0.079413
9.191667	0.5	0.077069
9.200000	0.5	0.075312
9.208333	0.5	0.077069
9.216667	0.5	0.081171
9.225000	0.5	0.084491
9.233333	0.5	0.086054
9.241667	0.5	0.084882
9.250000	0.5	0.082929
9.258333	0.5	0.079804
9.266667	0.5	0.075312
9.275000	0.5	0.069648
9.283333	0.5	0.064960
9.291667	0.5	0.060663
9.300000	0.5	0.058124
9.308333	0.5	0.058124
9.316667	0.5	0.062030
9.325000	0.5	0.069257
9.333333	0.5	0.076093
9.341667	0.5	0.079804
9.350000	0.5	0.080194
9.358333	0.5	0.080194
9.366667	0.5	0.080976
9.375000	0.5	0.082148
9.383333	0.5	0.081562
9.391667	0.5	0.076874
9.400000	0.5	0.070038
9.408333	0.5	0.065741
9.416667	0.5	0.066718
9.425000	0.5	0.071405
9.433333	0.5	0.076288
9.441667	0.5	0.079804
9.450000	0.5	0.081757
9.458333	0.5	0.083905
9.466667	0.5	0.084101
9.475000	0.5	0.082343
9.483333	0.5	0.079999
9.491667	0.5	0.078437
9.500000	0.5	0.076679
9.508333	0.5	0.073944
9.516667	0.5	0.070624
9.525000	0.5	0.068280
9.533333	0.5	0.068866
9.541667	0.5	0.071405
9.550000	0.5	0.073359
9.558333	0.5	0.073359
9.566667	0.5	0.071601
9.575000	0.5	0.070429
9.583333	0.5	0.071601
9.591667	0.5	0.076288
9.600000	0.5	0.082148
9.608333	0.5	0.085468
9.616667	0.5	0.084101
9.625000	0.5	0.081171
9.633333	0.5	0.080194
9.641667	0.5	0.082538
9.650000	0.5	0.087616
9.658333	0.5	0.094843
9.666667	0.5	0.104218
9.675000	0.5	0.114569
9.683333	0.5	0.122968
9.691667	0.5	0.126093
9.700000	0.5	0.122968
9.708333	0.5	0.114960
9.716667	0.5	0.104999
9.725000	0.5	0.094257
9.733333	0.5	0.081562
9.741667	0.5	0.071405
9.750000	0.5	0.064765
9.758333	0.5	0.063007
9.766667	0.5	0.066523
9.775000	0.5	0.071210
9.783333	0.5	0.075312
9.791667	0.5	0.079413
9.800000	0.5	0.085859
9.808333	0.5	0.093671
9.816667	0.5	0.099335
9.825000	0.5	0.099530
9.833333	0.5	0.094452
9.841667	0.5	0.087616
9.850000	0.5	0.084101
9.858333	0.5	0.086835
9.866667	0.5	0.093476
9.875000	0.5	0.099140
9.883333	0.5	0.103046
9.891667	0.5	0.103632
9.900000	0.5	0.103241
9.908333	0.5	0.102655
9.916667	0.5	0.102655
9.925000	0.5	0.103632
9.933333	0.5	0.103046
9.941667	0.5	0.099726
9.950000	0.5	0.094843
9.958333	0.5	0.091132
9.966667	0.5	0.091718
9.975000	0.5	0.097382
9.983333	0.5	0.105780
9.991667	0.5	0.113007
10.000000	0.5	0.117499
10.008333	0.5	0.120038
10.016667	0.5	0.121991
10.025000	0.5	0.123163
10.033333	0.5	0.122773
10.041667	0.5	0.119257
10.050000	0.5	0.113398
10.058333	0.5	0.106757
10.066667	0.5	0.102851
10.075000	0.5	0.101679
10.083333	0.5	0.101093
10.091667	0.5	0.098554
10.100000	0.5	0.091718
10.108333	0.5	0.082929
10.116667	0.5	0.079413
10.125000	0.5	0.081757
10.133333	0.5	0.087616
10.141667	0.5	0.092499
10.150000	0.5	0.093866
10.158333	0.5	0.093476
10.166667	0.5	0.092304
10.175000	0.5	0.090546
10.183333	0.5	0.087421
10.191667	0.5	0.082929
10.200000	0.5	0.080585
10.208333	0.5	0.079609
10.216667	0.5	0.081562
10.225000	0.5	0.082148
10.233333	0.5	0.080780
10.241667	0.5	0.076484
10.250000	0.5	0.073163
10.258333	0.5	0.073554
10.266667	0.5	0.079413
10.275000	0.5	0.087812
10.283333	0.5	0.092890
10.291667	0.5	0.092109
10.300000	0.5	0.088202
10.308333	0.5	0.084296
10.316667	0.5	0.084882
10.325000	0.5	0.086835
10.333333	0.5	0.085468
10.341667	0.5	0.080976
10.350000	0.5	0.073944
10.358333	0.5	0.067304
10.366667	0.5	0.063007
10.375000	0.5	0.063398
10.383333	0.5	0.067499
10.391667	0.5	0.072187
10.400000	0.5	0.074921
10.408333	0.5	0.073749
10.416667	0.5	0.071991
10.425000	0.5	0.072773
10.433333	0.5	0.073749
10.441667	0.5	0.074726
10.450000	0.5	0.073749
10.458333	0.5	0.074140
10.466667	0.5	0.077069
10.475000	0.5	0.081171
10.483333	0.5	0.084101
10.491667	0.5	0.083319
10.500000	0.5	0.080780
10.508333	0.5	0.077460
10.516667	0.5	0.076484
10.525000	0.5	0.078632
10.533333	0.5	0.083710
10.541667	0.5	0.090351
10.550000	0.5	0.093085
10.558333	0.5	0.090937
10.566667	0.5	0.085273
10.575000	0.5	0.081562
10.583333	0.5	0.084101
10.591667	0.5	0.091327
10.600000	0.5	0.100507
10.608333	0.5	0.112226
10.616667	0.5	0.128437
10.625000	0.5	0.148554
10.633333	0.5	0.172187
10.641667	0.5	0.196991
10.650000	0.5	0.223749
10.658333	0.5	0.252265
10.666667	0.5	0.280585
10.675000	0.5	0.307148
10.683333	0.5	0.327851
10.691667	0.5	0.345234
10.700000	0.5	0.357929
10.708333	0.5	0.366718
10.716667	0.5	0.372382
10.725000	0.5	0.374726
10.733333	0.5	0.371796
10.741667	0.5	0.361640
10.750000	0.5	0.345624
10.758333	0.5	0.325312
10.766667	0.5	0.307538
10.775000	0.5	0.291913
10.783333	0.5	0.279218
10.791667	0.5	0.266523
10.800000	0.5	0.251093
10.808333	0.5	0.234491
10.816667	0.5	0.215546
10.825000	0.5	0.195234
10.833333	0.5	0.174335
10.841667	0.5	0.153437
10.850000	0.5	0.136054
10.858333	0.5	0.122577
10.866667	0.5	0.115741
10.875000	0.5	0.113788
10.883333	0.5	0.112030
10.891667	0.5	0.108515
10.900000	0.5	0.103241
10.908333	0.5	0.096015
10.916667	0.5	0.088007
10.925000	0.5	0.078827
10.933333	0.5	0.071210
10.941667	0.5	0.066327
10.950000	0.5	0.064765
10.958333	0.5	0.063788
10.966667	0.5	0.061640
10.975000	0.5	0.056757
10.983333	0.5	0.053046
10.991667	0.5	0.053437
11.000000	0.5	0.059101
11.008333	0.5	0.067694
11.016667	0.5	0.073359
11.025000	0.5	0.074921
11.033333	0.5	0.072187
11.041667	0.5	0.068280
11.050000	0.5	0.065741
11.058333	0.5	0.066718
11.066667	0.5	0.073554
11.075000	0.5	0.086444
11.083333	0.5	0.102655
11.091667	0.5	0.117499
11.100000	0.5	0.129413
11.108333	0.5	0.139960
11.116667	0.5	0.149530
11.125000	0.5	0.160468
11.133333	0.5	0.173749
11.141667	0.5	0.188202
11.150000	0.5	0.201874
11.158333	0.5	0.213593
11.166667	0.5	0.220819
11.175000	0.5	0.223163
11.183333	0.5	0.221405
11.191667	0.5	0.217304
11.200000	0.5	0.212616
11.208333	0.5	0.207929
11.216667	0.5	0.204218
11.225000	0.5	0.199140
11.233333	0.5	0.193280
11.241667	0.5	0.185273
11.250000	0.5	0.175898
11.258333	0.5	0.164765
11.266667	0.5	0.154804
11.275000	0.5	0.146210
11.283333	0.5	0.138593
11.291667	0.5	0.129804
11.300000	0.5	0.120038
11.308333	0.5	0.111054
11.316667	0.5	0.104023
11.325000	0.5	0.097187
11.333333	0.5	0.089374
11.341667	0.5	0.079999
11.350000	0.5	0.074335
11.358333	0.5	0.070819
11.366667	0.5	0.068085
11.375000	0.5	0.063398
11.383333	0.5	0.057148
11.391667	0.5	0.052851
11.400000	0.5	0.049726
11.408333	0.5	0.045234
11.416667	0.5	0.038202
11.425000	0.5	0.032538
11.433333	0.5	0.033124
11.441667	0.5	0.041718
11.450000	0.5	0.053827
11.458333	0.5	0.059296
11.466667	0.5	0.056171
11.475000	0.5	0.048554
11.483333	0.5	0.043866
11.491667	0.5	0.045624
11.500000	0.5	0.050898
11.508333	0.5	0.053632
11.516667	0.5	0.053241
11.525000	0.5	0.049335
11.533333	0.5	0.043671
11.541667	0.5	0.040741
11.550000	0.5	0.044257
11.558333	0.5	0.054804
11.566667	0.5	0.066327
11.575000	0.5	0.074140
11.583333	0.5	0.075312
11.591667	0.5	0.071405
11.600000	0.5	0.066718
11.608333	0.5	0.065546
11.616667	0.5	0.067694
11.625000	0.5	0.071796
11.633333	0.5	0.074335
11.641667	0.5	0.071796
11.650000	0.5	0.063398
11.658333	0.5	0.052460
11.666667	0.5	0.041913
11.675000	0.5	0.035663
11.683333	0.5	0.030390
11.691667	0.5	0.024140
11.700000	0.5	0.017499
11.708333	0.5	0.015155
11.716667	0.5	0.019843
11.725000	0.5	0.031171
11.733333	0.5	0.042304
11.741667	0.5	0.050116
11.750000	0.5	0.050507
11.758333	0.5	0.044648
11.766667	0.5	0.035859
11.775000	0.5	0.027069
11.783333	0.5	0.020624
11.791667	0.5	0.017890
11.800000	0.5	0.018280
11.808333	0.5	0.019452
11.816667	0.5	0.018280
11.825000	0.5	0.013788
11.833333	0.5	0.009101
11.841667	0.5	0.007148
11.850000	0.5	0.010077
11.858333	0.5	0.014765
11.866667	0.5	0.019062
11.875000	0.5	0.023359
11.883333	0.5	0.027460
11.891667	0.5	0.030780
11.900000	0.5	0.031757
11.908333	0.5	0.029023
11.916667	0.5	0.024335
11.925000	0.5	0.019062
11.933333	0.5	0.015937
11.941667	0.5	0.016132
11.950000	0.5	0.019062
11.958333	0.5	0.022382
11.966667	0.5	0.023163
11.975000	0.5	0.021405
11.983333	0.5	0.019062
11.991667	0.5	0.019452
12.000000	0.5	0.021601
12.008333	0.5	0.024335
12.016667	0.5	0.027265
12.025000	0.5	0.031366
12.033333	0.5	0.036249
12.041667	0.5	0.039765
12.050000	0.5	0.039765
12.058333	0.5	0.036249
12.066667	0.5	0.030585
12.075000	0.5	0.024140
12.083333	0.5	0.018671
12.091667	0.5	0.016132
12.100000	0.5	0.017694
12.108333	0.5	0.021796
12.116667	0.5	0.023944
12.125000	0.5	0.022382
12.133333	0.5	0.018671
12.141667	0.5	0.017304
12.150000	0.5	0.021601
12.158333	0.5	0.029218
12.166667	0.5	0.036054
12.175000	0.5	0.037421
12.183333	0.5	0.033319
12.191667	0.5	0.026093
12.200000	0.5	0.020624
12.208333	0.5	0.016523
12.216667	0.5	0.014569
12.225000	0.5	0.012030
12.233333	0.5	0.009687
12.241667	0.5	0.006952
12.250000	0.5	0.003827
12.258333	0.5	0.001288
12.266667	0.5	-0.000860
12.275000	0.5	-0.001837
12.283333	0.5	-0.001837
12.291667	0.5	-0.003009
12.300000	0.5	-0.005938
12.308333	0.5	-0.008673
12.316667	0.5	-0.009454
12.325000	0.5	-0.006915
12.333333	0.5	-0.000860
12.341667	0.5	0.006171
12.350000	0.5	0.011640
12.358333	0.5	0.015351
12.366667	0.5	0.018866
12.375000	0.5	0.022968
12.383333	0.5	0.028046
12.391667	0.5	0.030194
12.400000	0.5	0.026288
12.408333	0.5	0.017304
12.416667	0.5	0.006562
12.425000	0.5	-0.002618
12.433333	0.5	-0.005352
12.441667	0.5	-0.005548
12.450000	0.5	-0.005157
12.458333	0.5	-0.004181
12.466667	0.5	-0.004181
12.475000	0.5	-0.003985
12.483333	0.5	-0.003399
12.491667	0.5	0.000312
12.500000	0.5	0.007148
12.508333	0.5	0.013788
12.516667	0.5	0.017109
12.525000	0.5	0.015155
12.533333	0.5	0.011640
12.541667	0.5	0.010273
12.550000	0.5	0.014569
12.558333	0.5	0.022773
12.566667	0.5	0.030194
12.575000	0.5	0.034101
12.583333	0.5	0.031562
12.591667	0.5	0.026679
12.600000	0.5	0.024726
12.608333	0.5	0.029804
12.616667	0.5	0.045038
12.625000	0.5	0.064569
12.633333	0.5	0.082734
12.641667	0.5	0.097382
12.650000	0.5	0.109101
12.658333	0.5	0.119257
12.666667	0.5	0.127851
12.675000	0.5	0.134882
12.683333	0.5	0.138788
12.691667	0.5	0.144843
12.700000	0.5	0.154609
12.708333	0.5	0.166913
12.716667	0.5	0.178632
12.725000	0.5	0.184296
12.733333	0.5	0.183515
12.741667	0.5	0.178241
12.750000	0.5	0.171210
12.758333	0.5	0.162226
12.766667	0.5	0.149335
12.775000	0.5	0.131562
12.783333	0.5	0.111444
12.791667	0.5	0.094843
12.800000	0.5	0.081562
12.808333	0.5	0.073359
12.816667	0.5	0.065546
12.825000	0.5	0.054023
12.833333	0.5	0.040351
12.841667	0.5	0.027460
12.850000	0.5	0.019257
12.858333	0.5	0.015546
12.866667	0.5	0.013593
12.875000	0.5	0.011640
12.883333	0.5	0.007929
12.891667	0.5	0.002460
12.900000	0.5	-0.002813
12.908333	0.5	-0.007110
12.916667	0.5	-0.010626
12.925000	0.5	-0.013165
12.933333	0.5	-0.015704
12.941667	0.5	-0.018438
12.950000	0.5	-0.021563
12.958333	0.5	-0.022540
12.966667	0.5	-0.020977
12.975000	0.5	-0.017266
12.983333	0.5	-0.014532
12.991667	0.5	-0.014727
13.000000	0.5	-0.016095
13.008333	0.5	-0.016290
13.016667	0.5	-0.014337
13.025000	0.5	-0.010821
13.033333	0.5	-0.007306
13.041667	0.5	-0.004962
13.050000	0.5	-0.004181
13.058333	0.5	-0.003204
13.066667	0.5	-0.002032
13.075000	0.5	0.000507
13.083333	0.5	0.003437
13.091667	0.5	0.007929
13.100000	0.5	0.014765
13.108333	0.5	0.025116
13.116667	0.5	0.037421
13.125000	0.5	0.047382
13.133333	0.5	0.053437
13.141667	0.5	0.056952
13.150000	0.5	0.062226
13.158333	0.5	0.070624
13.166667	0.5	0.079023
13.175000	0.5	0.085663
13.183333	0.5	0.090546
13.191667	0.5	0.094062
13.200000	0.5	0.097968
13.208333	0.5	0.102851
13.216667	0.5	0.106952
13.225000	0.5	0.108515
13.233333	0.5	0.106952
13.241667	0.5	0.102655
13.250000	0.5	0.096991
13.258333	0.5	0.092109
13.266667	0.5	0.090741
13.275000	0.5	0.093280
13.283333	0.5	0.096991
13.291667	0.5	0.097382
13.300000	0.5	0.090546
13.308333	0.5	0.078632
13.316667	0.5	0.066132
13.325000	0.5	0.056366
13.333333	0.5	0.047968
13.341667	0.5	0.040155
13.350000	0.5	0.033710
13.358333	0.5	0.030194
13.366667	0.5	0.031171
13.375000	0.5	0.035077
13.383333	0.5	0.038984
13.391667	0.5	0.040546
13.400000	0.5	0.039960
13.408333	0.5	0.037226
13.416667	0.5	0.034687
13.425000	0.5	0.031757
13.433333	0.5	0.030390
13.441667	0.5	0.030780
13.450000	0.5	0.033319
13.458333	0.5	0.035859
13.466667	0.5	0.037030
13.475000	0.5	0.035663
13.483333	0.5	0.035859
13.491667	0.5	0.040351
13.500000	0.5	0.050116
13.508333	0.5	0.059882
13.516667	0.5	0.064374
13.525000	0.5	0.062030
13.533333	0.5	0.053046
13.541667	0.5	0.039765
13.550000	0.5	0.026484
13.558333	0.5	0.015937
13.566667	0.5	0.010273
13.575000	0.5	0.010468
13.583333	0.5	0.014765
13.591667	0.5	0.019648
13.600000	0.5	0.020429
13.608333	0.5	0.016913
13.616667	0.5	0.010663
13.625000	0.5	0.004804
13.633333	0.5	0.001484
13.641667	0.5	0.000312
13.650000	0.5	-0.000665
13.658333	0.5	-0.002423
13.666667	0.5	-0.003595
13.675000	0.5	-0.003204
13.683333	0.5	-0.002227
13.691667	0.5	0.000116
13.700000	0.5	0.003046
13.708333	0.5	0.006952
13.716667	0.5	0.009296
13.725000	0.5	0.009687
13.733333	0.5	0.008319
13.741667	0.5	0.006366
13.750000	0.5	0.005976
13.758333	0.5	0.004218
13.766667	0.5	0.000898
13.775000	0.5	-0.003790
13.783333	0.5	-0.007891
13.791667	0.5	-0.010431
13.800000	0.5	-0.011407
13.808333	0.5	-0.011602
13.816667	0.5	-0.011407
13.825000	0.5	-0.009259
13.833333	0.5	-0.006134
13.841667	0.5	-0.003204
13.850000	0.5	-0.001446
13.858333	0.5	0.000312
13.866667	0.5	0.001874
13.875000	0.5	0.003827
13.883333	0.5	0.003046
13.891667	0.5	0.002851
13.900000	0.5	0.002460
13.908333	0.5	0.002069
13.916667	0.5	0.001484
13.925000	0.5	0.001093
13.933333	0.5	0.002265
13.941667	0.5	0.005585
13.950000	0.5	0.005976
13.958333	0.5	0.003437
13.966667	0.5	0.000702
13.975000	0.5	0.002655
13.983333	0.5	0.010859
13.991667	0.5	0.019257
14.000000	0.5	0.024140
14.008333	0.5	0.024140
14.016667	0.5	0.022577
14.025000	0.5	0.021601
14.033333	0.5	0.022187
14.041667	0.5	0.022577
14.050000	0.5	0.021991
14.058333	0.5	0.019452
14.066667	0.5	0.016132
14.075000	0.5	0.012616
14.083333	0.5	0.011640
14.091667	0.5	0.014960
14.100000	0.5	0.021405
14.108333	0.5	0.024335
14.116667	0.5	0.021015
14.125000	0.5	0.012812
14.133333	0.5	0.004609
14.141667	0.5	-0.000274
14.150000	0.5	-0.001641
14.158333	0.5	-0.002618
14.166667	0.5	-0.006134
14.175000	0.5	-0.013751
14.183333	0.5	-0.021759
14.191667	0.5	-0.027227
14.200000	0.5	-0.029376
14.208333	0.5	-0.029962
14.216667	0.5	-0.030548
14.225000	0.5	-0.031329
14.233333	0.5	-0.031134
14.241667	0.5	-0.031134
14.250000	0.5	-0.031134
14.258333	0.5	-0.031134
14.266667	0.5	-0.030352
14.275000	0.5	-0.027423
14.283333	0.5	-0.025079
14.291667	0.5	-0.024298
14.300000	0.5	-0.025470
14.308333	0.5	-0.027227
14.316667	0.5	-0.029376
14.325000	0.5	-0.030938
14.333333	0.5	-0.030157
14.341667	0.5	-0.028399
14.350000	0.5	-0.026446
14.358333	0.5	-0.025274
14.366667	0.5	-0.022735
14.375000	0.5	-0.018438
14.383333	0.5	-0.012579
14.391667	0.5	-0.006720
14.400000	0.5	-0.001056
14.408333	0.5	0.002655
14.416667	0.5	0.005780
14.425000	0.5	0.003241
14.433333	0.5	-0.003985
14.441667	0.5	-0.014337
14.450000	0.5	-0.024102
14.458333	0.5	-0.031134
14.466667	0.5	-0.034454
14.475000	0.5	-0.036407
14.483333	0.5	-0.038556
14.491667	0.5	-0.039337
14.500000	0.5	-0.036602
14.508333	0.5	-0.033868
14.516667	0.5	-0.031524
14.525000	0.5	-0.030352
14.533333	0.5	-0.029571
14.541667	0.5	-0.027423
14.550000	0.5	-0.025470
14.558333	0.5	-0.024298
14.566667	0.5	-0.024688
14.575000	0.5	-0.025665
14.583333	0.5	-0.025470
14.591667	0.5	-0.025274
14.600000	0.5	-0.025470
14.608333	0.5	-0.026446
14.616667	0.5	-0.026251
14.625000	0.5	-0.024102
14.633333	0.5	-0.022540
14.641667	0.5	-0.023516
14.650000	0.5	-0.026641
14.658333	0.5	-0.029376
14.666667	0.5	-0.031134
14.675000	0.5	-0.031134
14.683333	0.5	-0.030157
14.691667	0.5	-0.028595
14.700000	0.5	-0.026056
14.708333	0.5	-0.021368
14.716667	0.5	-0.016290
14.725000	0.5	-0.011407
14.733333	0.5	-0.007306
14.741667	0.5	-0.005352
14.750000	0.5	-0.006134
14.758333	0.5	-0.007891
14.766667	0.5	-0.009259
14.775000	0.5	-0.010040
14.783333	0.5	-0.010626
14.791667	0.5	-0.011798
14.800000	0.5	-0.012970
14.808333	0.5	-0.014337
14.816667	0.5	-0.015899
14.825000	0.5	-0.017852
14.833333	0.5	-0.020001
14.841667	0.5	-0.021368
14.850000	0.5	-0.022149
14.858333	0.5	-0.023126
14.866667	0.5	-0.025274
14.875000	0.5	-0.027032
14.883333	0.5	-0.026837
14.891667	0.5	-0.023907
14.900000	0.5	-0.020587
14.908333	0.5	-0.017071
14.916667	0.5	-0.013360
14.925000	0.5	-0.008282
14.933333	0.5	-0.002813
14.941667	0.5	-0.000079
14.950000	0.5	-0.002227
14.958333	0.5	-0.008673
14.966667	0.5	-0.015509
14.975000	0.5	-0.019610
14.983333	0.5	-0.020391
14.991667	0.5	-0.021368
15.000000	0.5	-0.024688
15.008333	0.5	-0.030157
15.016667	0.5	-0.034454
15.025000	0.5	-0.036407
15.033333	0.5	-0.035821
15.041667	0.5	-0.035040
15.050000	0.5	-0.035431
15.058333	0.5	-0.036602
15.066667	0.5	-0.038946
15.075000	0.5	-0.036798
15.083333	0.5	-0.035040
15.091667	0.5	-0.034063
15.100000	0.5	-0.035040
15.108333	0.5	-0.036407
15.116667	0.5	-0.036993
15.125000	0.5	-0.034649
15.133333	0.5	-0.031524
15.141667	0.5	-0.029766
15.150000	0.5	-0.030548
15.158333	0.5	-0.031915
15.166667	0.5	-0.034649
15.175000	0.5	-0.038751
15.183333	0.5	-0.044415
15.191667	0.5	-0.049688
15.200000	0.5	-0.053204
15.208333	0.5	-0.053985
15.216667	0.5	-0.052423
15.225000	0.5	-0.052423
15.233333	0.5	-0.053399
15.241667	0.5	-0.054571
15.250000	0.5	-0.051641
15.258333	0.5	-0.045587
15.266667	0.5	-0.040509
15.275000	0.5	-0.041095
15.283333	0.5	-0.048516
15.291667	0.5	-0.057891
15.300000	0.5	-0.063751
15.308333	0.5	-0.063360
15.316667	0.5	-0.057501
15.325000	0.5	-0.047931
15.333333	0.5	-0.039141
15.341667	0.5	-0.032696
15.350000	0.5	-0.032306
15.358333	0.5	-0.036016
15.366667	0.5	-0.042657
15.375000	0.5	-0.050470
15.383333	0.5	-0.058477
15.391667	0.5	-0.063556
15.400000	0.5	-0.064337
15.408333	0.5	-0.059454
15.416667	0.5	-0.051446
15.425000	0.5	-0.042657
15.433333	0.5	-0.034845
15.441667	0.5	-0.031329
15.450000	0.5	-0.032696
15.458333	0.5	-0.038556
15.466667	0.5	-0.043438
15.475000	0.5	-0.044024
15.483333	0.5	-0.039141
15.491667	0.5	-0.031915
15.500000	0.5	-0.026251
15.508333	0.5	-0.023907
15.516667	0.5	-0.023907
15.525000	0.5	-0.025079
15.533333	0.5	-0.025079
15.541667	0.5	-0.022931
15.550000	0.5	-0.018829
15.558333	0.5	-0.015118
15.566667	0.5	-0.014141
15.575000	0.5	-0.016876
15.583333	0.5	-0.022345
15.591667	0.5	-0.027032
15.600000	0.5	-0.028595
15.608333	0.5	-0.027227
15.616667	0.5	-0.024102
15.625000	0.5	-0.022345
15.633333	0.5	-0.023712
15.641667	0.5	-0.029181
15.650000	0.5	-0.037384
15.658333	0.5	-0.047149
15.666667	0.5	-0.054376
15.675000	0.5	-0.058087
15.683333	0.5	-0.058673
15.691667	0.5	-0.057891
15.700000	0.5	-0.057501
15.708333	0.5	-0.058673
15.716667	0.5	-0.060235
15.725000	0.5	-0.061016
15.733333	0.5	-0.059454
15.741667	0.5	-0.056915
15.750000	0.5	-0.055938
15.758333	0.5	-0.056915
15.766667	0.5	-0.059063
15.775000	0.5	-0.060626
15.783333	0.5	-0.059649
15.791667	0.5	-0.055743
15.800000	0.5	-0.051056
15.808333	0.5	-0.046173
15.816667	0.5	-0.042657
15.825000	0.5	-0.040899
15.833333	0.5	-0.041876
15.841667	0.5	-0.045001
15.850000	0.5	-0.048126
15.858333	0.5	-0.048516
15.866667	0.5	-0.044610
15.875000	0.5	-0.036016
15.883333	0.5	-0.027813
15.891667	0.5	-0.023712
15.900000	0.5	-0.026251
15.908333	0.5	-0.031329
15.916667	0.5	-0.033087
15.925000	0.5	-0.026837
15.933333	0.5	-0.012774
15.941667	0.5	0.005780
15.950000	0.5	0.026484
15.958333	0.5	0.048944
15.966667	0.5	0.073944
15.975000	0.5	0.102851
15.983333	0.5	0.135468
15.991667	0.5	0.172577
16.000000	0.5	0.215546
16.008333	0.5	0.268476
16.016667	0.5	0.333319
16.025000	0.5	0.410859
16.033333	0.5	0.502851
16.041667	0.5	0.611835
16.050000	0.5	0.743280
16.058333	0.5	0.903241
16.066667	0.5	1.098944
16.075000	0.5	1.334491
16.083333	0.5	1.616523
16.091667	0.5	1.949726
16.100000	0.5	2.337226
16.108333	0.5	2.782733
16.116667	0.5	3.284687
16.125000	0.5	3.840937
16.133333	0.5	4.447577
16.141667	0.5	5.100702
16.150000	0.5	5.791132
16.158333	0.5	6.509296
16.166667	0.5	7.235468
16.175000	0.5	7.947577
16.183333	0.5	8.618476
16.191667	0.5	9.222383
16.200000	0.5	9.735078
16.208333	0.5	10.135468
16.216667	0.5	10.410664
16.225000	0.5	10.551874
16.233333	0.5	10.555586
16.241667	0.5	10.420429
16.250000	0.5	10.149726
16.258333	0.5	9.755390
16.266667	0.5	9.254218
16.275000	0.5	8.667109
16.283333	0.5	8.016913
16.291667	0.5	7.323554
16.300000	0.5	6.606562
16.308333	0.5	5.885859
16.316667	0.5	5.179608
16.325000	0.5	4.505195
16.333333	0.5	3.876483
16.341667	0.5	3.299140
16.350000	0.5	2.778632
16.358333	0.5	2.315937
16.366667	0.5	1.912226
16.375000	0.5	1.564569
16.383333	0.5	1.270234
16.391667	0.5	1.021796
16.400000	0.5	0.815741
16.408333	0.5	0.648163
16.416667	0.5	0.514765
16.425000	0.5	0.409101
16.433333	0.5	0.323749
16.441667	0.5	0.253437
16.450000	0.5	0.194648
16.458333	0.5	0.144843
16.466667	0.5	0.102460
16.475000	0.5	0.065351
16.483333	0.5	0.032538
16.491667	0.5	0.008905
16.500000	0.5	-0.007110
16.508333	0.5	-0.015509
16.516667	0.5	-0.022149
16.525000	0.5	-0.028009
16.533333	0.5	-0.033087
16.541667	0.5	-0.035040
16.550000	0.5	-0.034845
16.558333	0.5	-0.034454
16.566667	0.5	-0.035821
16.575000	0.5	-0.038556
16.583333	0.5	-0.039532
16.591667	0.5	-0.036602
16.600000	0.5	-0.032110
16.608333	0.5	-0.028009
16.616667	0.5	-0.024884
16.625000	0.5	-0.024298
16.633333	0.5	-0.025860
16.641667	0.5	-0.029962
16.650000	0.5	-0.034259
16.658333	0.5	-0.037579
16.666667	0.5	-0.037384
16.675000	0.5	-0.035821
16.683333	0.5	-0.035235
16.691667	0.5	-0.038556
16.700000	0.5	-0.045001
16.708333	0.5	-0.051251
16.716667	0.5	-0.054376
16.725000	0.5	-0.053204
16.733333	0.5	-0.049493
16.741667	0.5	-0.045977
16.750000	0.5	-0.045587
16.758333	0.5	-0.048712
16.766667	0.5	-0.053595
16.775000	0.5	-0.058087
16.783333	0.5	-0.060235
16.791667	0.5	-0.060235
16.800000	0.5	-0.059063
16.808333	0.5	-0.057696
16.816667	0.5	-0.056915
16.825000	0.5	-0.056134
16.833333	0.5	-0.055548
16.841667	0.5	-0.053985
16.850000	0.5	-0.051251
16.858333	0.5	-0.046759
16.866667	0.5	-0.043634
16.875000	0.5	-0.043438
16.883333	0.5	-0.047149
16.891667	0.5	-0.053790
16.900000	0.5	-0.060235
16.908333	0.5	-0.065313
16.916667	0.5	-0.068438
16.925000	0.5	-0.069220
16.933333	0.5	-0.066681
16.941667	0.5	-0.060431
16.950000	0.5	-0.051056
16.958333	0.5	-0.039727
16.966667	0.5	-0.029181
16.975000	0.5	-0.021173
16.983333	0.5	-0.014337
16.991667	0.5	-0.004571
17.000000	0.5	0.012030
17.008333	0.5	0.032929
17.016667	0.5	0.055194
17.025000	0.5	0.074335
17.033333	0.5	0.092109
17.041667	0.5	0.113398
17.050000	0.5	0.143085
17.058333	0.5	0.181562
17.066667	0.5	0.226093
17.075000	0.5	0.273359
17.083333	0.5	0.321796
17.091667	0.5	0.370624
17.100000	0.5	0.422773
17.108333	0.5	0.477069
17.116667	0.5	0.535468
17.125000	0.5	0.594257
17.133333	0.5	0.653437
17.141667	0.5	0.710468
17.150000	0.5	0.762030
17.158333	0.5	0.805780
17.166667	0.5	0.837812
17.175000	0.5	0.857734
17.183333	0.5	0.865155
17.191667	0.5	0.862030
17.200000	0.5	0.849335
17.208333	0.5	0.827460
17.216667	0.5	0.796015
17.225000	0.5	0.751679
17.233333	0.5	0.698944
17.241667	0.5	0.639374
17.250000	0.5	0.579218
17.258333	0.5	0.516523
17.266667	0.5	0.452460
17.275000	0.5	0.388202
17.283333	0.5	0.330390
17.291667	0.5	0.282538
17.300000	0.5	0.240937
17.308333	0.5	0.200507
17.316667	0.5	0.157538
17.325000	0.5	0.113984
17.333333	0.5	0.073944
17.341667	0.5	0.039179
17.350000	0.5	0.011640
17.358333	0.5	-0.010431
17.366667	0.5	-0.024493
17.375000	0.5	-0.030938
17.383333	0.5	-0.031524
17.391667	0.5	-0.030352
17.400000	0.5	-0.031524
17.408333	0.5	-0.037774
17.416667	0.5	-0.044610
17.425000	0.5	-0.049493
17.433333	0.5	-0.050665
17.441667	0.5	-0.050665
17.450000	0.5	-0.050665
17.458333	0.5	-0.048712
17.466667	0.5	-0.045782
17.475000	0.5	-0.043829
17.483333	0.5	-0.047149
17.491667	0.5	-0.056134
17.500000	0.5	-0.067266
17.508333	0.5	-0.075079
17.516667	0.5	-0.078009
17.525000	0.5	-0.078009
17.533333	0.5	-0.078399
17.541667	0.5	-0.081720
17.550000	0.5	-0.085040
17.558333	0.5	-0.085431
17.566667	0.5	-0.081329
17.575000	0.5	-0.073712
17.583333	0.5	-0.070391
17.591667	0.5	-0.072149
17.600000	0.5	-0.077423
17.608333	0.5	-0.081329
17.616667	0.5	-0.080743
17.625000	0.5	-0.078204
17.633333	0.5	-0.077032
17.641667	0.5	-0.077032
17.650000	0.5	-0.074493
17.658333	0.5	-0.070977
17.666667	0.5	-0.066290
17.675000	0.5	-0.064532
17.683333	0.5	-0.066681
17.691667	0.5	-0.071954
17.700000	0.5	-0.078204
17.708333	0.5	-0.082891
17.716667	0.5	-0.085040
17.725000	0.5	-0.086407
17.733333	0.5	-0.087384
17.741667	0.5	-0.088556
17.750000	0.5	-0.089337
17.758333	0.5	-0.090509
17.766667	0.5	-0.094415
17.775000	0.5	-0.099493
17.783333	0.5	-0.103985
17.791667	0.5	-0.104571
17.800000	0.5	-0.102813
17.808333	0.5	-0.100274
17.816667	0.5	-0.098907
17.825000	0.5	-0.097931
17.833333	0.5	-0.095587
17.841667	0.5	-0.092852
17.850000	0.5	-0.091095
17.858333	0.5	-0.089727
17.866667	0.5	-0.087579
17.875000	0.5	-0.084259
17.883333	0.5	-0.082110
17.891667	0.5	-0.085040
17.900000	0.5	-0.093243
17.908333	0.5	-0.102813
17.916667	0.5	-0.109063
17.925000	0.5	-0.110040
17.933333	0.5	-0.106329
17.941667	0.5	-0.100274
17.950000	0.5	-0.094024
17.958333	0.5	-0.091095
17.966667	0.5	-0.095196
17.975000	0.5	-0.105743
17.983333	0.5	-0.119024
17.991667	0.5	-0.126251
18.000000	0.5	-0.122931
18.008333	0.5	-0.108673
18.016667	0.5	-0.090899
18.025000	0.5	-0.073321
18.033333	0.5	-0.062384
18.041667	0.5	-0.058673
18.050000	0.5	-0.060431
18.058333	0.5	-0.067462
18.066667	0.5	-0.076056
18.075000	0.5	-0.085040
18.083333	0.5	-0.089532
18.091667	0.5	-0.090118
18.100000	0.5	-0.088360
18.108333	0.5	-0.083868
18.116667	0.5	-0.078399
18.125000	0.5	-0.074102
18.133333	0.5	-0.073126
18.141667	0.5	-0.075274
18.150000	0.5	-0.082696
18.158333	0.5	-0.090313
18.166667	0.5	-0.097735
18.175000	0.5	-0.102227
18.183333	0.5	-0.101837
18.191667	0.5	-0.097540
18.200000	0.5	-0.092462
18.208333	0.5	-0.087579
18.216667	0.5	-0.082891
18.225000	0.5	-0.077227
18.233333	0.5	-0.071173
18.241667	0.5	-0.066290
18.250000	0.5	-0.060626
18.258333	0.5	-0.054181
18.266667	0.5	-0.044415
18.275000	0.5	-0.031134
18.283333	0.5	-0.015118
18.291667	0.5	0.003827
18.300000	0.5	0.026484
18.308333	0.5	0.053632
18.316667	0.5	0.084491
18.325000	0.5	0.121601
18.333333	0.5	0.163593
18.341667	0.5	0.211640
18.350000	0.5	0.266718
18.358333	0.5	0.331562
18.366667	0.5	0.411249
18.375000	0.5	0.509101
18.383333	0.5	0.625898
18.391667	0.5	0.763202
18.400000	0.5	0.923554
18.408333	0.5	1.109882
18.416667	0.5	1.324921
18.425000	0.5	1.570038
18.433333	0.5	1.842499
18.441667	0.5	2.140546
18.450000	0.5	2.461249
18.458333	0.5	2.803241
18.466667	0.5	3.161640
18.475000	0.5	3.526679
18.483333	0.5	3.885663
18.491667	0.5	4.225507
18.500000	0.5	4.536835
18.508333	0.5	4.813007
18.516667	0.5	5.048944
18.525000	0.5	5.236249
18.533333	0.5	5.367694
18.541667	0.5	5.434491
18.550000	0.5	5.428437
18.558333	0.5	5.346406
18.566667	0.5	5.193671
18.575000	0.5	4.979804
18.583333	0.5	4.714179
18.591667	0.5	4.406757
18.600000	0.5	4.065742
18.608333	0.5	3.704023
18.616667	0.5	3.337616
18.625000	0.5	2.977655
18.633333	0.5	2.631562
18.641667	0.5	2.301484
18.650000	0.5	1.988788
18.658333	0.5	1.697577
18.666667	0.5	1.433124
18.675000	0.5	1.198554
18.683333	0.5	0.994648
18.691667	0.5	0.818671
18.700000	0.5	0.668476
18.708333	0.5	0.544062
18.716667	0.5	0.442109
18.725000	0.5	0.358515
18.733333	0.5	0.286835
18.741667	0.5	0.225116
18.750000	0.5	0.172187
18.758333	0.5	0.127655
18.766667	0.5	0.089960
18.775000	0.5	0.057538
18.783333	0.5	0.031952
18.791667	0.5	0.013788
18.800000	0.5	-0.000274
18.808333	0.5	-0.011602
18.816667	0.5	-0.019806
18.825000	0.5	-0.023907
18.833333	0.5	-0.022345
18.841667	0.5	-0.016290
18.850000	0.5	-0.009063
18.858333	0.5	-0.003204
18.866667	0.5	0.001093
18.875000	0.5	0.007734
18.883333	0.5	0.016523
18.891667	0.5	0.027069
18.900000	0.5	0.038007
18.908333	0.5	0.050312
18.916667	0.5	0.066523
18.925000	0.5	0.093085
18.933333	0.5	0.131171
18.941667	0.5	0.176874
18.950000	0.5	0.224335
18.958333	0.5	0.270624
18.966667	0.5	0.317304
18.975000	0.5	0.367694
18.983333	0.5	0.424530
18.991667	0.5	0.487226
19.000000	0.5	0.553827
19.008333	0.5	0.620624
19.016667	0.5	0.681757
19.025000	0.5	0.734882
19.033333	0.5	0.778241
19.041667	0.5	0.813788
19.050000	0.5	0.844257
19.058333	0.5	0.871015
19.066667	0.5	0.891913
19.075000	0.5	0.901874
19.083333	0.5	0.896991
19.091667	0.5	0.875702
19.100000	0.5	0.840351
19.108333	0.5	0.796601
19.116667	0.5	0.747968
19.125000	0.5	0.696601
19.133333	0.5	0.642109
19.141667	0.5	0.586444
19.150000	0.5	0.534491
19.158333	0.5	0.492304
19.166667	0.5	0.462226
19.175000	0.5	0.445819
19.183333	0.5	0.440937
19.191667	0.5	0.445819
19.200000	0.5	0.460273
19.208333	0.5	0.483905
19.216667	0.5	0.520819
19.225000	0.5	0.574530
19.233333	0.5	0.645819
19.241667	0.5	0.731171
19.250000	0.5	0.826679
19.258333	0.5	0.930780
19.266667	0.5	1.041913
19.275000	0.5	1.158515
19.283333	0.5	1.275507
19.291667	0.5	1.388007
19.300000	0.5	1.491913
19.308333	0.5	1.586054
19.316667	0.5	1.666132
19.325000	0.5	1.725507
19.333333	0.5	1.758710
19.341667	0.5	1.766327
19.350000	0.5	1.752069
19.358333	0.5	1.718671
19.366667	0.5	1.664765
19.375000	0.5	1.588007
19.383333	0.5	1.491718
19.391667	0.5	1.383905
19.400000	0.5	1.270819
19.408333	0.5	1.156171
19.416667	0.5	1.039569
19.425000	0.5	0.921796
19.433333	0.5	0.803437
19.441667	0.5	0.688007
19.450000	0.5	0.577265
19.458333	0.5	0.474921
19.466667	0.5	0.382343
19.475000	0.5	0.302265
19.483333	0.5	0.234296
19.491667	0.5	0.178827
19.500000	0.5	0.135273
19.508333	0.5	0.100507
19.516667	0.5	0.069452
19.525000	0.5	0.039569
19.533333	0.5	0.012226
19.541667	0.5	-0.009845
19.550000	0.5	-0.021759
19.558333	0.5	-0.026251
19.566667	0.5	-0.029766
19.575000	0.5	-0.037384
19.583333	0.5	-0.050079
19.591667	0.5	-0.064337
19.600000	0.5	-0.078790
19.608333	0.5	-0.090313
19.616667	0.5	-0.096759
19.625000	0.5	-0.097345
19.633333	0.5	-0.092657
19.641667	0.5	-0.086016
19.650000	0.5	-0.079571
19.658333	0.5	-0.075470
19.666667	0.5	-0.075860
19.675000	0.5	-0.080743
19.683333	0.5	-0.086993
19.691667	0.5	-0.092852
19.700000	0.5	-0.095977
19.708333	0.5	-0.095782
19.716667	0.5	-0.093048
19.725000	0.5	-0.089923
19.733333	0.5	-0.086602
19.741667	0.5	-0.082110
19.750000	0.5	-0.075470
19.758333	0.5	-0.069610
19.766667	0.5	-0.066290
19.775000	0.5	-0.066095
19.783333	0.5	-0.069220
19.791667	0.5	-0.072931
19.800000	0.5	-0.075665
19.808333	0.5	-0.077032
19.816667	0.5	-0.076641
19.825000	0.5	-0.073516
19.833333	0.5	-0.068438
19.841667	0.5	-0.064141
19.850000	0.5	-0.059845
19.858333	0.5	-0.055548
19.866667	0.5	-0.049298
19.875000	0.5	-0.040899
19.883333	0.5	-0.032501
19.891667	0.5	-0.027423
19.900000	0.5	-0.025860
19.908333	0.5	-0.028399
19.916667	0.5	-0.032110
19.925000	0.5	-0.035431
19.933333	0.5	-0.037384
19.941667	0.5	-0.039337
19.950000	0.5	-0.040509
19.958333	0.5	-0.040118
19.966667	0.5	-0.037774
19.975000	0.5	-0.035235
19.983333	0.5	-0.035821
19.991667	0.5	-0.042657
20.000000	0.5	-0.052032
20.008333	0.5	-0.061212
20.016667	0.5	-0.065509
20.025000	0.5	-0.065118
20.033333	0.5	-0.061993
20.041667	0.5	-0.059454
20.050000	0.5	-0.059845
20.058333	0.5	-0.063165
20.066667	0.5	-0.067266
20.075000	0.5	-0.070782
20.083333	0.5	-0.073516
20.091667	0.5	-0.077423
20.100000	0.5	-0.081915
20.108333	0.5	-0.086798
20.116667	0.5	-0.090509
20.125000	0.5	-0.094024
20.133333	0.5	-0.097149
20.141667	0.5	-0.100079
20.150000	0.5	-0.102423
20.158333	0.5	-0.102032
20.166667	0.5	-0.100079
20.175000	0.5	-0.098516
20.183333	0.5	-0.099102
20.191667	0.5	-0.102423
20.200000	0.5	-0.107306
20.208333	0.5	-0.111212
20.216667	0.5	-0.112188
20.225000	0.5	-0.111016
20.233333	0.5	-0.109845
20.241667	0.5	-0.110626
20.250000	0.5	-0.112774
20.258333	0.5	-0.115313
20.266667	0.5	-0.117071
20.275000	0.5	-0.117071
20.283333	0.5	-0.113165
20.291667	0.5	-0.106720
20.300000	0.5	-0.101641
20.308333	0.5	-0.101056
20.316667	0.5	-0.105352
20.325000	0.5	-0.109845
20.333333	0.5	-0.111798
20.341667	0.5	-0.109845
20.350000	0.5	-0.106720
20.358333	0.5	-0.103009
20.366667	0.5	-0.101446
20.375000	0.5	-0.102227
20.383333	0.5	-0.106524
20.391667	0.5	-0.113360
20.400000	0.5	-0.121563
20.408333	0.5	-0.126837
20.416667	0.5	-0.126056
20.425000	0.5	-0.118829
20.433333	0.5	-0.110040
20.441667	0.5	-0.105157
20.450000	0.5	-0.106134
20.458333	0.5	-0.110431
20.466667	0.5	-0.113946
20.475000	0.5	-0.115118
20.483333	0.5	-0.113946
20.491667	0.5	-0.111993
20.500000	0.5	-0.109454
20.508333	0.5	-0.107696
20.516667	0.5	-0.108477
20.525000	0.5	-0.111212
20.533333	0.5	-0.114727
20.541667	0.5	-0.116876
20.550000	0.5	-0.116876
20.558333	0.5	-0.115704
20.566667	0.5	-0.115313
20.575000	0.5	-0.115899
20.583333	0.5	-0.115509
20.591667	0.5	-0.114532
20.600000	0.5	-0.111993
20.608333	0.5	-0.109454
20.616667	0.5	-0.105938
20.625000	0.5	-0.102618
20.633333	0.5	-0.099298
20.641667	0.5	-0.098516
20.650000	0.5	-0.100470
20.658333	0.5	-0.103790
20.666667	0.5	-0.106329
20.675000	0.5	-0.105548
20.683333	0.5	-0.102423
20.691667	0.5	-0.097149
20.700000	0.5	-0.093438
20.708333	0.5	-0.091876
20.716667	0.5	-0.092462
20.725000	0.5	-0.093048
20.733333	0.5	-0.093438
20.741667	0.5	-0.092462
20.750000	0.5	-0.091681
20.758333	0.5	-0.091681
20.766667	0.5	-0.092266
20.775000	0.5	-0.092657
20.783333	0.5	-0.093438
20.791667	0.5	-0.094220
20.800000	0.5	-0.096759
20.808333	0.5	-0.101446
20.816667	0.5	-0.105548
20.825000	0.5	-0.109845
20.833333	0.5	-0.111602
20.841667	0.5	-0.112579
20.850000	0.5	-0.112384
20.858333	0.5	-0.111212
20.866667	0.5	-0.107306
20.875000	0.5	-0.101837
20.883333	0.5	-0.096563
20.891667	0.5	-0.093829
20.900000	0.5	-0.093243
20.908333	0.5	-0.093634
20.916667	0.5	-0.092266
20.925000	0.5	-0.088946
20.933333	0.5	-0.085040
20.941667	0.5	-0.081524
20.950000	0.5	-0.078595
20.958333	0.5	-0.076251
20.966667	0.5	-0.075079
20.975000	0.5	-0.075860
20.983333	0.5	-0.081134
20.991667	0.5	-0.087970
21.000000	0.5	-0.093634
21.008333	0.5	-0.094415
21.016667	0.5	-0.091290
21.025000	0.5	-0.087970
21.033333	0.5	-0.087188
21.041667	0.5	-0.087774
21.050000	0.5	-0.086016
21.058333	0.5	-0.080157
21.066667	0.5	-0.074298
21.075000	0.5	-0.074298
21.083333	0.5	-0.082891
21.091667	0.5	-0.095196
21.100000	0.5	-0.106329
21.108333	0.5	-0.113360
21.116667	0.5	-0.117266
21.125000	0.5	-0.118048
21.133333	0.5	-0.117266
21.141667	0.5	-0.114337
21.150000	0.5	-0.110626
21.158333	0.5	-0.109649
21.166667	0.5	-0.112384
21.175000	0.5	-0.117657
21.183333	0.5	-0.121563
21.191667	0.5	-0.119415
21.200000	0.5	-0.112970
21.208333	0.5	-0.105548
21.216667	0.5	-0.101641
21.225000	0.5	-0.102032
21.233333	0.5	-0.107110
21.241667	0.5	-0.111602
21.250000	0.5	-0.113946
21.258333	0.5	-0.112970
21.266667	0.5	-0.110626
21.275000	0.5	-0.108673
21.283333	0.5	-0.107696
21.291667	0.5	-0.105352
21.300000	0.5	-0.101446
21.308333	0.5	-0.096563
21.316667	0.5	-0.092657
21.325000	0.5	-0.089923
21.333333	0.5	-0.088165
21.341667	0.5	-0.086798
21.350000	0.5	-0.087774
21.358333	0.5	-0.090509
21.366667	0.5	-0.092462
21.375000	0.5	-0.090509
21.383333	0.5	-0.083282
21.391667	0.5	-0.071954
21.400000	0.5	-0.061407
21.408333	0.5	-0.052032
21.416667	0.5	-0.043438
21.425000	0.5	-0.033868
21.433333	0.5	-0.023516
21.441667	0.5	-0.011407
21.450000	0.5	0.005780
21.458333	0.5	0.027655
21.466667	0.5	0.055780
21.475000	0.5	0.087421
21.483333	0.5	0.121405
21.491667	0.5	0.157148
21.500000	0.5	0.196991
21.508333	0.5	0.241132
21.516667	0.5	0.291132
21.525000	0.5	0.345429
21.533333	0.5	0.401874
21.541667	0.5	0.458319
21.550000	0.5	0.514374
21.558333	0.5	0.570234
21.566667	0.5	0.626874
21.575000	0.5	0.680976
21.583333	0.5	0.726093
21.591667	0.5	0.758710
21.600000	0.5	0.777655
21.608333	0.5	0.785468
21.616667	0.5	0.784687
21.625000	0.5	0.776093
21.633333	0.5	0.758905
21.641667	0.5	0.729999
21.650000	0.5	0.689179
21.658333	0.5	0.639179
21.666667	0.5	0.584687
21.675000	0.5	0.531366
21.683333	0.5	0.480390
21.691667	0.5	0.429609
21.700000	0.5	0.376093
21.708333	0.5	0.321405
21.716667	0.5	0.270819
21.725000	0.5	0.228241
21.733333	0.5	0.192304
21.741667	0.5	0.158515
21.750000	0.5	0.126093
21.758333	0.5	0.098359
21.766667	0.5	0.076874
21.775000	0.5	0.062421
21.783333	0.5	0.050312
21.791667	0.5	0.038398
21.800000	0.5	0.028632
21.808333	0.5	0.020234
21.816667	0.5	0.013007
21.825000	0.5	0.003241
21.833333	0.5	-0.008477
21.841667	0.5	-0.020001
21.850000	0.5	-0.029181
21.858333	0.5	-0.036407
21.866667	0.5	-0.042071
21.875000	0.5	-0.045782
21.883333	0.5	-0.047735
21.891667	0.5	-0.048907
21.900000	0.5	-0.050274
21.908333	0.5	-0.052227
21.916667	0.5	-0.055352
21.925000	0.5	-0.059063
21.933333	0.5	-0.063360
21.941667	0.5	-0.068438
21.950000	0.5	-0.072149
21.958333	0.5	-0.072345
21.966667	0.5	-0.070587
21.975000	0.5	-0.070587
21.983333	0.5	-0.075860
21.991667	0.5	-0.084845
22.000000	0.5	-0.093829
22.008333	0.5	-0.098126
22.016667	0.5	-0.097149
22.025000	0.5	-0.095196
22.033333	0.5	-0.094610
22.041667	0.5	-0.095782
22.050000	0.5	-0.098516
22.058333	0.5	-0.101056
22.066667	0.5	-0.101251
22.075000	0.5	-0.099688
22.083333	0.5	-0.097345
22.091667	0.5	-0.095391
22.100000	0.5	-0.095196
22.108333	0.5	-0.095587
22.116667	0.5	-0.095196
22.125000	0.5	-0.091876
22.133333	0.5	-0.086212
22.141667	0.5	-0.079376
22.150000	0.5	-0.073321
22.158333	0.5	-0.072345
22.166667	0.5	-0.076056
22.175000	0.5	-0.086212
22.183333	0.5	-0.098321
22.191667	0.5	-0.110040
22.200000	0.5	-0.120196
22.208333	0.5	-0.127813
22.216667	0.5	-0.131524
22.225000	0.5	-0.132306
22.233333	0.5	-0.131329
22.241667	0.5	-0.130938
22.250000	0.5	-0.132306
22.258333	0.5	-0.132891
22.266667	0.5	-0.131329
22.275000	0.5	-0.127227
22.283333	0.5	-0.125860
22.291667	0.5	-0.127227
22.300000	0.5	-0.130938
22.308333	0.5	-0.133673
22.316667	0.5	-0.133282
22.325000	0.5	-0.131720
22.333333	0.5	-0.129962
22.341667	0.5	-0.129766
22.350000	0.5	-0.129181
22.358333	0.5	-0.127032
22.366667	0.5	-0.124102
22.375000	0.5	-0.121173
22.383333	0.5	-0.117462
22.391667	0.5	-0.113360
22.400000	0.5	-0.109845
22.408333	0.5	-0.107501
22.416667	0.5	-0.106134
22.425000	0.5	-0.103985
22.433333	0.5	-0.100470
22.441667	0.5	-0.095587
22.450000	0.5	-0.091485
22.458333	0.5	-0.087774
22.466667	0.5	-0.084649
22.475000	0.5	-0.078595
22.483333	0.5	-0.067852
22.491667	0.5	-0.052227
22.500000	0.5	-0.031524
22.508333	0.5	-0.010626
22.516667	0.5	0.008515
22.525000	0.5	0.025312
22.533333	0.5	0.041327
22.541667	0.5	0.059491
22.550000	0.5	0.080390
22.558333	0.5	0.106562
22.566667	0.5	0.138007
22.575000	0.5	0.171991
22.583333	0.5	0.204023
22.591667	0.5	0.232148
22.600000	0.5	0.255780
22.608333	0.5	0.276484
22.616667	0.5	0.293476
22.625000	0.5	0.306757
22.633333	0.5	0.313398
22.641667	0.5	0.315546
22.650000	0.5	0.315351
22.658333	0.5	0.312421
22.666667	0.5	0.303437
22.675000	0.5	0.284491
22.683333	0.5	0.258905
22.691667	0.5	0.229999
22.700000	0.5	0.202265
22.708333	0.5	0.175702
22.716667	0.5	0.149921
22.725000	0.5	0.124335
22.733333	0.5	0.100507
22.741667	0.5	0.078241
22.750000	0.5	0.058710
22.758333	0.5	0.038007
22.766667	0.5	0.017109
22.775000	0.5	-0.004766
22.783333	0.5	-0.026837
22.791667	0.5	-0.047931
22.800000	0.5	-0.066876
22.808333	0.5	-0.082696
22.816667	0.5	-0.095391
22.825000	0.5	-0.103595
22.833333	0.5	-0.110431
22.841667	0.5	-0.116095
22.850000	0.5	-0.121563
22.858333	0.5	-0.126641
22.866667	0.5	-0.129571
22.875000	0.5	-0.131524
22.883333	0.5	-0.131915
22.891667	0.5	-0.130938
22.900000	0.5	-0.126837
22.908333	0.5	-0.120587
22.916667	0.5	-0.114727
22.925000	0.5	-0.112579
22.933333	0.5	-0.116095
22.941667	0.5	-0.125860
22.950000	0.5	-0.135626
22.958333	0.5	-0.144024
22.966667	0.5	-0.147931
22.975000	0.5	-0.148712
22.983333	0.5	-0.146954
22.991667	0.5	-0.146954
23.000000	0.5	-0.149102
23.008333	0.5	-0.152813
23.016667	0.5	-0.154376
23.025000	0.5	-0.152032
23.033333	0.5	-0.145001
23.041667	0.5	-0.136407
23.050000	0.5	-0.130352
23.058333	0.5	-0.128399
23.066667	0.5	-0.129571
23.075000	0.5	-0.130548
23.083333	0.5	-0.128009
23.091667	0.5	-0.123126
23.100000	0.5	-0.117266
23.108333	0.5	-0.115704
23.116667	0.5	-0.119806
23.125000	0.5	-0.128790
23.133333	0.5	-0.137188
23.141667	0.5	-0.142071
23.150000	0.5	-0.141485
23.158333	0.5	-0.137774
23.166667	0.5	-0.136602
23.175000	0.5	-0.138360
23.183333	0.5	-0.139532
23.191667	0.5	-0.136602
23.200000	0.5	-0.130157
23.208333	0.5	-0.124298
23.216667	0.5	-0.122345
23.225000	0.5	-0.123907
23.233333	0.5	-0.127618
23.241667	0.5	-0.131720
23.250000	0.5	-0.135626
23.258333	0.5	-0.136407
23.266667	0.5	-0.132696
23.275000	0.5	-0.127227
23.283333	0.5	-0.124493
23.291667	0.5	-0.128009
23.300000	0.5	-0.135235
23.308333	0.5	-0.141681
23.316667	0.5	-0.142852
23.325000	0.5	-0.137774
23.333333	0.5	-0.128790
23.341667	0.5	-0.120587
23.350000	0.5	-0.117071
23.358333	0.5	-0.120391
23.366667	0.5	-0.127813
23.375000	0.5	-0.132891
23.383333	0.5	-0.133868
23.391667	0.5	-0.130352
23.400000	0.5	-0.127032
23.408333	0.5	-0.126251
23.416667	0.5	-0.128399
23.425000	0.5	-0.131329
23.433333	0.5	-0.131915
23.441667	0.5	-0.130157
23.450000	0.5	-0.126056
23.458333	0.5	-0.121563
23.466667	0.5	-0.115899
23.475000	0.5	-0.109845
23.483333	0.5	-0.104376
23.491667	0.5	-0.102618
23.500000	0.5	-0.107110
23.508333	0.5	-0.117462
23.516667	0.5	-0.128790
23.525000	0.5	-0.136016
23.533333	0.5	-0.137774
23.541667	0.5	-0.136993
23.550000	0.5	-0.136212
23.558333	0.5	-0.136407
23.566667	0.5	-0.137579
23.575000	0.5	-0.136798
23.583333	0.5	-0.132696
23.591667	0.5	-0.126056
23.600000	0.5	-0.116485
23.608333	0.5	-0.110431
23.616667	0.5	-0.109845
23.625000	0.5	-0.115313
23.633333	0.5	-0.126641
23.641667	0.5	-0.136602
23.650000	0.5	-0.143634
23.658333	0.5	-0.146759
23.666667	0.5	-0.146563
23.675000	0.5	-0.142852
23.683333	0.5	-0.138556
23.691667	0.5	-0.136602
23.700000	0.5	-0.137970
23.708333	0.5	-0.141485
23.716667	0.5	-0.143243
23.725000	0.5	-0.144220
23.733333	0.5	-0.145391
23.741667	0.5	-0.147345
23.750000	0.5	-0.147931
23.758333	0.5	-0.145977
23.766667	0.5	-0.143634
23.775000	0.5	-0.145391
23.783333	0.5	-0.152618
23.791667	0.5	-0.160626
23.800000	0.5	-0.165509
23.808333	0.5	-0.162188
23.816667	0.5	-0.154571
23.825000	0.5	-0.147931
23.833333	0.5	-0.145587
23.841667	0.5	-0.146368
23.850000	0.5	-0.148907
23.858333	0.5	-0.149884
23.866667	0.5	-0.145977
23.875000	0.5	-0.137970
23.883333	0.5	-0.127813
23.891667	0.5	-0.119415
23.900000	0.5	-0.116290
23.908333	0.5	-0.116681
23.916667	0.5	-0.115704
23.925000	0.5	-0.113360
23.933333	0.5	-0.112384
23.941667	0.5	-0.115899
23.950000	0.5	-0.125860
23.958333	0.5	-0.135040
23.966667	0.5	-0.139337
23.975000	0.5	-0.136407
23.983333	0.5	-0.130938
23.991667	0.5	-0.128790
24.000000	0.5	-0.131134
24.008333	0.5	-0.135235
24.016667	0.5	-0.138556
24.025000	0.5	-0.140509
24.033333	0.5	-0.142462
24.041667	0.5	-0.145196
24.050000	0.5	-0.147735
24.058333	0.5	-0.146759
24.066667	0.5	-0.142657
24.075000	0.5	-0.138946
24.083333	0.5	-0.138751
24.091667	0.5	-0.145391
24.100000	0.5	-0.155157
24.108333	0.5	-0.164727
24.116667	0.5	-0.167852
24.125000	0.5	-0.166876
24.133333	0.5	-0.162384
24.141667	0.5	-0.156720
24.150000	0.5	-0.149688
24.158333	0.5	-0.141485
24.166667	0.5	-0.135235
24.175000	0.5	-0.132306
24.183333	0.5	-0.131720
24.191667	0.5	-0.133282
24.200000	0.5	-0.136602
24.208333	0.5	-0.143243
24.216667	0.5	-0.152032
24.225000	0.5	-0.158868
24.233333	0.5	-0.162774
24.241667	0.5	-0.160040
24.250000	0.5	-0.153399
24.258333	0.5	-0.147345
24.266667	0.5	-0.145001
24.275000	0.5	-0.149493
24.283333	0.5	-0.159063
24.291667	0.5	-0.170001
24.300000	0.5	-0.175470
24.308333	0.5	-0.174493
24.316667	0.5	-0.168634
24.325000	0.5	-0.159063
24.333333	0.5	-0.149298
24.341667	0.5	-0.140899
24.350000	0.5	-0.132696
24.358333	0.5	-0.125860
24.366667	0.5	-0.123126
24.375000	0.5	-0.126056
24.383333	0.5	-0.132891
24.391667	0.5	-0.139727
24.400000	0.5	-0.143243
24.408333	0.5	-0.143438
24.416667	0.5	-0.141681
24.425000	0.5	-0.138946
24.433333	0.5	-0.136016
24.441667	0.5	-0.133868
24.450000	0.5	-0.135040
24.458333	0.5	-0.138556
24.466667	0.5	-0.142852
24.475000	0.5	-0.145001
24.483333	0.5	-0.142462
24.491667	0.5	-0.136993
24.500000	0.5	-0.129181
24.508333	0.5	-0.120391
24.516667	0.5	-0.112970
24.525000	0.5	-0.107696
24.533333	0.5	-0.103009
24.541667	0.5	-0.095391
24.550000	0.5	-0.085431
24.558333	0.5	-0.071173
24.566667	0.5	-0.055938
24.575000	0.5	-0.040509
24.583333	0.5	-0.025860
24.591667	0.5	-0.012579
24.600000	0.5	0.001484
24.608333	0.5	0.018866
24.616667	0.5	0.039374
24.625000	0.5	0.063788
24.633333	0.5	0.091718
24.641667	0.5	0.121796
24.650000	0.5	0.151874
24.658333	0.5	0.176874
24.666667	0.5	0.193866
24.675000	0.5	0.204218
24.683333	0.5	0.214374
24.691667	0.5	0.227851
24.700000	0.5	0.244648
24.708333	0.5	0.261640
24.716667	0.5	0.270234
24.725000	0.5	0.269062
24.733333	0.5	0.256952
24.741667	0.5	0.236835
24.750000	0.5	0.212812
24.758333	0.5	0.189179
24.766667	0.5	0.167499
24.775000	0.5	0.146405
24.783333	0.5	0.120624
24.791667	0.5	0.090155
24.800000	0.5	0.059101
24.808333	0.5	0.031952
24.816667	0.5	0.011444
24.825000	0.5	-0.008087
24.833333	0.5	-0.026251
24.841667	0.5	-0.045587
24.850000	0.5	-0.060821
24.858333	0.5	-0.073126
24.866667	0.5	-0.083477
24.875000	0.5	-0.091485
24.883333	0.5	-0.097540
24.891667	0.5	-0.103595
24.900000	0.5	-0.110626
24.908333	0.5	-0.119415
24.916667	0.5	-0.128009
24.925000	0.5	-0.132696
24.933333	0.5	-0.135235
24.941667	0.5	-0.135821
24.950000	0.5	-0.138360
24.958333	0.5	-0.142462
24.966667	0.5	-0.147345
24.975000	0.5	-0.151251
24.983333	0.5	-0.154376
24.991667	0.5	-0.155938
25.000000	0.5	-0.155548
25.008333	0.5	-0.152813
25.016667	0.5	-0.148321
25.025000	0.5	-0.144806
25.033333	0.5	-0.142852
25.041667	0.5	-0.143243
25.050000	0.5	-0.143438
25.058333	0.5	-0.143243
25.066667	0.5	-0.142462
25.075000	0.5	-0.140509
25.083333	0.5	-0.137774
25.091667	0.5	-0.135626
25.100000	0.5	-0.135235
25.108333	0.5	-0.137970
25.116667	0.5	-0.142462
25.125000	0.5	-0.147345
25.133333	0.5	-0.152618
25.141667	0.5	-0.159845
25.150000	0.5	-0.167657
25.158333	0.5	-0.172345
25.166667	0.5	-0.170587
25.175000	0.5	-0.164727
25.183333	0.5	-0.157696
25.191667	0.5	-0.154571
25.200000	0.5	-0.154181
25.208333	0.5	-0.154181
25.216667	0.5	-0.152813
25.225000	0.5	-0.151641
25.233333	0.5	-0.152618
25.241667	0.5	-0.153985
25.250000	0.5	-0.152618
25.258333	0.5	-0.147345
25.266667	0.5	-0.141485
25.275000	0.5	-0.140313
25.283333	0.5	-0.144806
25.291667	0.5	-0.151056
25.300000	0.5	-0.154376
25.308333	0.5	-0.153595
25.316667	0.5	-0.149884
25.325000	0.5	-0.147345
25.333333	0.5	-0.148907
25.341667	0.5	-0.154962
25.350000	0.5	-0.162188
25.358333	0.5	-0.165509
25.366667	0.5	-0.162970
25.375000	0.5	-0.158673
25.383333	0.5	-0.158282
25.391667	0.5	-0.162188
25.400000	0.5	-0.167266
25.408333	0.5	-0.169806
25.416667	0.5	-0.169806
25.425000	0.5	-0.168634
25.433333	0.5	-0.167462
25.441667	0.5	-0.166876
25.450000	0.5	-0.166876
25.458333	0.5	-0.165899
25.466667	0.5	-0.161798
25.475000	0.5	-0.156134
25.483333	0.5	-0.152227
25.491667	0.5	-0.149493
25.500000	0.5	-0.147931
25.508333	0.5	-0.146173
25.516667	0.5	-0.143048
25.525000	0.5	-0.141876
25.533333	0.5	-0.144610
25.541667	0.5	-0.153204
25.550000	0.5	-0.164923
25.558333	0.5	-0.173712
25.566667	0.5	-0.175079
25.575000	0.5	-0.170196
25.583333	0.5	-0.163165
25.591667	0.5	-0.158477
25.600000	0.5	-0.158673
25.608333	0.5	-0.161212
25.616667	0.5	-0.163946
25.625000	0.5	-0.163946
25.633333	0.5	-0.164337
25.641667	0.5	-0.167266
25.650000	0.5	-0.172540
25.658333	0.5	-0.176837
25.666667	0.5	-0.176446
25.675000	0.5	-0.169610
25.683333	0.5	-0.159845
25.691667	0.5	-0.153985
25.700000	0.5	-0.153985
25.708333	0.5	-0.157110
25.716667	0.5	-0.160626
25.725000	0.5	-0.161016
25.733333	0.5	-0.157891
25.741667	0.5	-0.153204
25.750000	0.5	-0.149493
25.758333	0.5	-0.150274
25.766667	0.5	-0.155743
25.775000	0.5	-0.163360
25.783333	0.5	-0.169806
25.791667	0.5	-0.171954
25.800000	0.5	-0.169806
25.808333	0.5	-0.163751
25.816667	0.5	-0.154376
25.825000	0.5	-0.146563
25.833333	0.5	-0.143438
25.841667	0.5	-0.148126
25.850000	0.5	-0.158087
25.858333	0.5	-0.168438
25.866667	0.5	-0.173516
25.875000	0.5	-0.173516
25.883333	0.5	-0.171368
25.891667	0.5	-0.169806
25.900000	0.5	-0.169024
25.908333	0.5	-0.167266
25.916667	0.5	-0.163751
25.925000	0.5	-0.160821
25.933333	0.5	-0.160235
25.941667	0.5	-0.161993
25.950000	0.5	-0.166290
25.958333	0.5	-0.171173
25.966667	0.5	-0.175274
25.975000	0.5	-0.176446
25.983333	0.5	-0.172149
25.991667	0.5	-0.161602
26.000000	0.5	-0.149493
26.008333	0.5	-0.140899
26.016667	0.5	-0.140118
26.025000	0.5	-0.145196
26.033333	0.5	-0.151837
26.041667	0.5	-0.156720
26.050000	0.5	-0.159063
26.058333	0.5	-0.160626
26.066667	0.5	-0.161602
26.075000	0.5	-0.160821
26.083333	0.5	-0.158868
26.091667	0.5	-0.156524
26.100000	0.5	-0.157891
26.108333	0.5	-0.162774
26.116667	0.5	-0.169415
26.125000	0.5	-0.174493
26.133333	0.5	-0.177423
26.141667	0.5	-0.175860
26.150000	0.5	-0.170001
26.158333	0.5	-0.160235
26.166667	0.5	-0.151641
26.175000	0.5	-0.148126
26.183333	0.5	-0.149884
26.191667	0.5	-0.153985
26.200000	0.5	-0.155743
26.208333	0.5	-0.154962
26.216667	0.5	-0.154181
26.225000	0.5	-0.154571
26.233333	0.5	-0.156720
26.241667	0.5	-0.159063
26.250000	0.5	-0.159845
26.258333	0.5	-0.157891
26.266667	0.5	-0.153985
26.275000	0.5	-0.150470
26.283333	0.5	-0.146954
26.291667	0.5	-0.145196
26.300000	0.5	-0.144610
26.308333	0.5	-0.145977
26.316667	0.5	-0.148126
26.325000	0.5	-0.150079
26.333333	0.5	-0.151251
26.341667	0.5	-0.151056
26.350000	0.5	-0.149298
26.358333	0.5	-0.146954
26.366667	0.5	-0.145391
26.375000	0.5	-0.146759
26.383333	0.5	-0.152618
26.391667	0.5	-0.162384
26.400000	0.5	-0.172149
26.408333	0.5	-0.177032
26.416667	0.5	-0.176251
26.425000	0.5	-0.171759
26.433333	0.5	-0.168048
26.441667	0.5	-0.164923
26.450000	0.5	-0.161602
26.458333	0.5	-0.160821
26.466667	0.5	-0.161798
26.475000	0.5	-0.165899
26.483333	0.5	-0.169806
26.491667	0.5	-0.173126
26.500000	0.5	-0.175274
26.508333	0.5	-0.175860
26.516667	0.5	-0.175860
26.525000	0.5	-0.172735
26.533333	0.5	-0.166485
26.541667	0.5	-0.159063
26.550000	0.5	-0.155938
26.558333	0.5	-0.156524
26.566667	0.5	-0.158673
26.575000	0.5	-0.158477
26.583333	0.5	-0.155157
26.591667	0.5	-0.149688
26.600000	0.5	-0.144806
26.608333	0.5	-0.142071
26.616667	0.5	-0.141485
26.625000	0.5	-0.143634
26.633333	0.5	-0.148712
26.641667	0.5	-0.155352
26.650000	0.5	-0.160821
26.658333	0.5	-0.163946
26.666667	0.5	-0.163946
26.675000	0.5	-0.164727
26.683333	0.5	-0.167657
26.691667	0.5	-0.171173
26.700000	0.5	-0.170977
26.708333	0.5	-0.165118
26.716667	0.5	-0.155938
26.725000	0.5	-0.150274
26.733333	0.5	-0.148516
26.741667	0.5	-0.152227
26.750000	0.5	-0.156720
26.758333	0.5	-0.159259
26.766667	0.5	-0.160821
26.775000	0.5	-0.163751
26.783333	0.5	-0.167462
26.791667	0.5	-0.169610
26.800000	0.5	-0.169024
26.808333	0.5	-0.166681
26.816667	0.5	-0.165118
26.825000	0.5	-0.164923
26.833333	0.5	-0.166485
26.841667	0.5	-0.166876
26.850000	0.5	-0.166876
26.858333	0.5	-0.167266
26.866667	0.5	-0.169220
26.875000	0.5	-0.172540
26.883333	0.5	-0.175860
26.891667	0.5	-0.178204
26.900000	0.5	-0.179376
26.908333	0.5	-0.181134
26.916667	0.5	-0.183282
26.925000	0.5	-0.186016
26.933333	0.5	-0.188556
26.941667	0.5	-0.189141
26.950000	0.5	-0.186212
26.958333	0.5	-0.179376
26.966667	0.5	-0.169806
26.975000	0.5	-0.159454
26.983333	0.5	-0.153399
26.991667	0.5	-0.152813
27.000000	0.5	-0.156524
27.008333	0.5	-0.163946
27.016667	0.5	-0.168438
27.025000	0.5	-0.166681
27.033333	0.5	-0.160040
27.041667	0.5	-0.154376
27.050000	0.5	-0.153204
27.058333	0.5	-0.156524
27.066667	0.5	-0.160626
27.075000	0.5	-0.163946
27.083333	0.5	-0.161993
27.091667	0.5	-0.158087
27.100000	0.5	-0.154571
27.108333	0.5	-0.152423
27.116667	0.5	-0.153790
27.125000	0.5	-0.157110
27.133333	0.5	-0.162384
27.141667	0.5	-0.168438
27.150000	0.5	-0.175470
27.158333	0.5	-0.181915
27.166667	0.5	-0.184649
27.175000	0.5	-0.183477
27.183333	0.5	-0.180157
27.191667	0.5	-0.178595
27.200000	0.5	-0.179376
27.208333	0.5	-0.181329
27.216667	0.5	-0.183477
27.225000	0.5	-0.185431
27.233333	0.5	-0.186993
27.241667	0.5	-0.188165
27.250000	0.5	-0.186602
27.258333	0.5	-0.182501
27.266667	0.5	-0.177813
27.275000	0.5	-0.174884
27.283333	0.5	-0.175860
27.291667	0.5	-0.178595
27.300000	0.5	-0.180743
27.308333	0.5	-0.181524
27.316667	0.5	-0.180548
27.325000	0.5	-0.180157
27.333333	0.5	-0.178399
27.341667	0.5	-0.176056
27.350000	0.5	-0.171759
27.358333	0.5	-0.167852
27.366667	0.5	-0.163946
27.375000	0.5	-0.161798
27.383333	0.5	-0.162188
27.391667	0.5	-0.164141
27.400000	0.5	-0.165899
27.408333	0.5	-0.167462
27.416667	0.5	-0.169220
27.425000	0.5	-0.170196
27.433333	0.5	-0.170782
27.441667	0.5	-0.169024
27.450000	0.5	-0.165899
27.458333	0.5	-0.161407
27.466667	0.5	-0.159063
27.475000	0.5	-0.159063
27.483333	0.5	-0.159845
27.491667	0.5	-0.160040
27.500000	0.5	-0.158673
27.508333	0.5	-0.156720
27.516667	0.5	-0.153595
27.525000	0.5	-0.150274
27.533333	0.5	-0.146759
27.541667	0.5	-0.145001
27.550000	0.5	-0.146368
27.558333	0.5	-0.152423
27.566667	0.5	-0.161798
27.575000	0.5	-0.170977
27.583333	0.5	-0.175079
27.591667	0.5	-0.173712
27.600000	0.5	-0.168243
27.608333	0.5	-0.160626
27.616667	0.5	-0.155548
27.625000	0.5	-0.152618
27.633333	0.5	-0.152227
27.641667	0.5	-0.153009
27.650000	0.5	-0.155352
27.658333	0.5	-0.157110
27.666667	0.5	-0.156134
27.675000	0.5	-0.152618
27.683333	0.5	-0.149102
27.691667	0.5	-0.149688
27.700000	0.5	-0.154962
27.708333	0.5	-0.163165
27.716667	0.5	-0.168634
27.725000	0.5	-0.169806
27.733333	0.5	-0.169024
27.741667	0.5	-0.167266
27.750000	0.5	-0.166095
27.758333	0.5	-0.166876
27.766667	0.5	-0.170001
27.775000	0.5	-0.173321
27.783333	0.5	-0.174298
27.791667	0.5	-0.172149
27.800000	0.5	-0.167657
27.808333	0.5	-0.163556
27.816667	0.5	-0.161016
27.825000	0.5	-0.160040
27.833333	0.5	-0.159454
27.841667	0.5	-0.160040
27.850000	0.5	-0.161212
27.858333	0.5	-0.162774
27.866667	0.5	-0.162774
27.875000	0.5	-0.160626
27.883333	0.5	-0.160040
27.891667	0.5	-0.161993
27.900000	0.5	-0.166876
27.908333	0.5	-0.171173
27.916667	0.5	-0.172149
27.925000	0.5	-0.170391
27.933333	0.5	-0.168438
27.941667	0.5	-0.170196
27.950000	0.5	-0.174688
27.958333	0.5	-0.180157
27.966667	0.5	-0.183282
27.975000	0.5	-0.183868
27.983333	0.5	-0.183477
27.991667	0.5	-0.182696
28.000000	0.5	-0.183087
28.008333	0.5	-0.184649
28.016667	0.5	-0.186798
28.025000	0.5	-0.186993
28.033333	0.5	-0.184454
28.041667	0.5	-0.180743
28.050000	0.5	-0.178009
28.058333	0.5	-0.176837
28.066667	0.5	-0.175274
28.075000	0.5	-0.170782
28.083333	0.5	-0.165899
28.091667	0.5	-0.161212
28.100000	0.5	-0.163751
28.108333	0.5	-0.167852
28.116667	0.5	-0.172540
28.125000	0.5	-0.174688
28.133333	0.5	-0.174493
28.141667	0.5	-0.172735
28.150000	0.5	-0.170001
28.158333	0.5	-0.167071
28.166667	0.5	-0.164337
28.175000	0.5	-0.161407
28.183333	0.5	-0.159845
28.191667	0.5	-0.159454
28.200000	0.5	-0.160235
28.208333	0.5	-0.163751
28.216667	0.5	-0.168243
28.225000	0.5	-0.170782
28.233333	0.5	-0.171368
28.241667	0.5	-0.170391
28.250000	0.5	-0.169806
28.258333	0.5	-0.169806
28.266667	0.5	-0.169806
28.275000	0.5	-0.169806
28.283333	0.5	-0.169806
28.291667	0.5	-0.170587
28.300000	0.5	-0.172540
28.308333	0.5	-0.173712
28.316667	0.5	-0.174688
28.325000	0.5	-0.174884
28.333333	0.5	-0.176641
28.341667	0.5	-0.179181
28.350000	0.5	-0.180743
28.358333	0.5	-0.180743
28.366667	0.5	-0.178399
28.375000	0.5	-0.174688
28.383333	0.5	-0.170391
28.391667	0.5	-0.170001
28.400000	0.5	-0.174102
28.408333	0.5	-0.182696
28.416667	0.5	-0.191485
28.425000	0.5	-0.196563
28.433333	0.5	-0.195782
28.441667	0.5	-0.189923
28.450000	0.5	-0.182306
28.458333	0.5	-0.177032
28.466667	0.5	-0.175665
28.475000	0.5	-0.178009
28.483333	0.5	-0.180548
28.491667	0.5	-0.179766
28.500000	0.5	-0.175274
28.508333	0.5	-0.169415
28.516667	0.5	-0.165118
28.525000	0.5	-0.162774
28.533333	0.5	-0.161602
28.541667	0.5	-0.161212
28.550000	0.5	-0.160235
28.558333	0.5	-0.159259
28.566667	0.5	-0.157306
28.575000	0.5	-0.153985
28.583333	0.5	-0.148516
28.591667	0.5	-0.143048
28.600000	0.5	-0.141095
28.608333	0.5	-0.146563
28.616667	0.5	-0.157891
28.625000	0.5	-0.170782
28.633333	0.5	-0.178595
28.641667	0.5	-0.181329
28.650000	0.5	-0.182891
28.658333	0.5	-0.185040
28.666667	0.5	-0.185431
28.675000	0.5	-0.181524
28.683333	0.5	-0.173321
28.691667	0.5	-0.165899
28.700000	0.5	-0.164923
28.708333	0.5	-0.171173
28.716667	0.5	-0.179571
28.725000	0.5	-0.184649
28.733333	0.5	-0.184649
28.741667	0.5	-0.180743
28.750000	0.5	-0.175860
28.758333	0.5	-0.170587
28.766667	0.5	-0.163556
28.775000	0.5	-0.157110
28.783333	0.5	-0.154181
28.791667	0.5	-0.154571
28.800000	0.5	-0.158673
28.808333	0.5	-0.161212
28.816667	0.5	-0.161212
28.825000	0.5	-0.158087
28.833333	0.5	-0.154376
28.841667	0.5	-0.151446
28.850000	0.5	-0.149298
28.858333	0.5	-0.147540
28.866667	0.5	-0.146759
28.875000	0.5	-0.150274
28.883333	0.5	-0.155352
28.891667	0.5	-0.159649
28.900000	0.5	-0.159259
28.908333	0.5	-0.155157
28.916667	0.5	-0.151837
28.925000	0.5	-0.151446
28.933333	0.5	-0.154962
28.941667	0.5	-0.158673
28.950000	0.5	-0.159845
28.958333	0.5	-0.158673
28.966667	0.5	-0.158087
28.975000	0.5	-0.160040
28.983333	0.5	-0.166290
28.991667	0.5	-0.171759
29.000000	0.5	-0.174688
29.008333	0.5	-0.172345
29.016667	0.5	-0.166290
29.025000	0.5	-0.159649
29.033333	0.5	-0.158087
29.041667	0.5	-0.163556
29.050000	0.5	-0.170391
29.058333	0.5	-0.175274
29.066667	0.5	-0.176837
29.075000	0.5	-0.178204
29.083333	0.5	-0.181524
29.091667	0.5	-0.186212
29.100000	0.5	-0.188946
29.108333	0.5	-0.185821
29.116667	0.5	-0.180352
29.125000	0.5	-0.176251
29.133333	0.5	-0.176446
29.141667	0.5	-0.178204
29.150000	0.5	-0.178399
29.158333	0.5	-0.176251
29.166667	0.5	-0.174298
29.175000	0.5	-0.173712
29.183333	0.5	-0.172735
29.191667	0.5	-0.168829
29.200000	0.5	-0.164337
29.208333	0.5	-0.161407
29.216667	0.5	-0.164727
29.225000	0.5	-0.170587
29.233333	0.5	-0.175665
29.241667	0.5	-0.179181
29.250000	0.5	-0.179571
29.258333	0.5	-0.179571
29.266667	0.5	-0.179962
29.275000	0.5	-0.182696
29.283333	0.5	-0.183673
29.291667	0.5	-0.183087
29.300000	0.5	-0.180157
29.308333	0.5	-0.178009
29.316667	0.5	-0.177618
29.325000	0.5	-0.178595
29.333333	0.5	-0.179766
29.341667	0.5	-0.180352
29.350000	0.5	-0.181915
29.358333	0.5	-0.183477
29.366667	0.5	-0.183673
29.375000	0.5	-0.183087
29.383333	0.5	-0.180938
29.391667	0.5	-0.178204
29.400000	0.5	-0.175274
29.408333	0.5	-0.172735
29.416667	0.5	-0.171368
29.425000	0.5	-0.170391
29.433333	0.5	-0.171173
29.441667	0.5	-0.172345
29.450000	0.5	-0.171954
29.458333	0.5	-0.168829
29.466667	0.5	-0.163556
29.475000	0.5	-0.159259
29.483333	0.5	-0.159063
29.491667	0.5	-0.161993
29.500000	0.5	-0.165899
29.508333	0.5	-0.168243
29.516667	0.5	-0.170977
29.525000	0.5	-0.175274
29.533333	0.5	-0.178204
29.541667	0.5	-0.176446
29.550000	0.5	-0.171173
29.558333	0.5	-0.166681
29.566667	0.5	-0.165509
29.575000	0.5	-0.166095
29.583333	0.5	-0.165509
29.591667	0.5	-0.164141
29.600000	0.5	-0.165509
29.608333	0.5	-0.169806
29.616667	0.5	-0.174298
29.625000	0.5	-0.175079
29.633333	0.5	-0.170782
29.641667	0.5	-0.164532
29.650000	0.5	-0.159454
29.658333	0.5	-0.159454
29.666667	0.5	-0.163556
29.675000	0.5	-0.167852
29.683333	0.5	-0.170001
29.691667	0.5	-0.169024
29.700000	0.5	-0.165118
29.708333	0.5	-0.161407
29.716667	0.5	-0.161212
29.725000	0.5	-0.165313
29.733333	0.5	-0.170001
29.741667	0.5	-0.175860
29.750000	0.5	-0.183673
29.758333	0.5	-0.190704
29.766667	0.5	-0.195001
29.775000	0.5	-0.193634
29.783333	0.5	-0.189337
29.791667	0.5	-0.185431
29.800000	0.5	-0.184845
29.808333	0.5	-0.186407
29.816667	0.5	-0.188556
29.825000	0.5	-0.191290
29.833333	0.5	-0.192071
29.841667	0.5	-0.188556
29.850000	0.5	-0.179376
29.858333	0.5	-0.167266
29.866667	0.5	-0.159649
29.875000	0.5	-0.161798
29.883333	0.5	-0.172345
29.891667	0.5	-0.181915
29.900000	0.5	-0.186212
29.908333	0.5	-0.184454
29.916667	0.5	-0.180548
29.925000	0.5	-0.178790
29.933333	0.5	-0.180548
29.941667	0.5	-0.183673
29.950000	0.5	-0.183868
29.958333	0.5	-0.181134
29.966667	0.5	-0.175274
29.975000	0.5	-0.168829
29.983333	0.5	-0.163165
29.991667	0.5	-0.161016
30.000000	0.5	-0.164727
30.008333	0.5	-0.170196
30.016667	0.5	-0.176641
30.025000	0.5	-0.180938
30.033333	0.5	-0.182501
30.041667	0.5	-0.180157
30.050000	0.5	-0.175274
30.058333	0.5	-0.169024
30.066667	0.5	-0.161407
30.075000	0.5	-0.156915
30.083333	0.5	-0.155743
30.091667	0.5	-0.157501
30.100000	0.5	-0.158868
30.108333	0.5	-0.158673
30.116667	0.5	-0.156524
30.125000	0.5	-0.154376
30.133333	0.5	-0.154376
30.141667	0.5	-0.158087
30.150000	0.5	-0.164923
30.158333	0.5	-0.170391
30.166667	0.5	-0.176251
30.175000	0.5	-0.181524
30.183333	0.5	-0.185235
30.191667	0.5	-0.187970
30.200000	0.5	-0.189532
30.208333	0.5	-0.192266
30.216667	0.5	-0.197149
30.225000	0.5	-0.200665
30.233333	0.5	-0.200274
30.241667	0.5	-0.193829
30.250000	0.5	-0.183868
30.258333	0.5	-0.173712
30.266667	0.5	-0.166485
30.275000	0.5	-0.164727
30.283333	0.5	-0.167462
30.291667	0.5	-0.172735
30.300000	0.5	-0.176446
30.308333	0.5	-0.178790
30.316667	0.5	-0.179571
30.325000	0.5	-0.179571
30.333333	0.5	-0.179571
30.341667	0.5	-0.179571
30.350000	0.5	-0.179766
30.358333	0.5	-0.180938
30.366667	0.5	-0.182306
30.375000	0.5	-0.182891
30.383333	0.5	-0.181915
30.391667	0.5	-0.180743
30.400000	0.5	-0.180938
30.408333	0.5	-0.182501
30.416667	0.5	-0.182501
30.425000	0.5	-0.178009
30.433333	0.5	-0.170196
30.441667	0.5	-0.163556
30.450000	0.5	-0.161016
30.458333	0.5	-0.164727
30.466667	0.5	-0.171173
30.475000	0.5	-0.178204
30.483333	0.5	-0.184259
30.491667	0.5	-0.188946
30.500000	0.5	-0.190899
30.508333	0.5	-0.189532
30.516667	0.5	-0.186212
30.525000	0.5	-0.181524
30.533333	0.5	-0.177813
30.541667	0.5	-0.176641
30.550000	0.5	-0.177813
30.558333	0.5	-0.181524
30.566667	0.5	-0.186407
30.575000	0.5	-0.191095
30.583333	0.5	-0.194415
30.591667	0.5	-0.196954
30.600000	0.5	-0.196954
30.608333	0.5	-0.193243
30.616667	0.5	-0.186212
30.625000	0.5	-0.178204
30.633333	0.5	-0.171759
30.641667	0.5	-0.168243
30.650000	0.5	-0.166095
30.658333	0.5	-0.162970
30.666667	0.5	-0.161993
30.675000	0.5	-0.165118
30.683333	0.5	-0.170977
30.691667	0.5	-0.178399
30.700000	0.5	-0.184454
30.708333	0.5	-0.189337
30.716667	0.5	-0.192852
30.725000	0.5	-0.195196
30.733333	0.5	-0.194415
30.741667	0.5	-0.188556
30.750000	0.5	-0.179571
30.758333	0.5	-0.171173
30.766667	0.5	-0.167852
30.775000	0.5	-0.168243
30.783333	0.5	-0.171759
30.791667	0.5	-0.175665
30.800000	0.5	-0.180157
30.808333	0.5	-0.183477
30.816667	0.5	-0.184845
30.825000	0.5	-0.185821
30.833333	0.5	-0.187970
30.841667	0.5	-0.191485
30.850000	0.5	-0.195196
30.858333	0.5	-0.196954
30.866667	0.5	-0.197149
30.875000	0.5	-0.198126
30.883333	0.5	-0.198126
30.891667	0.5	-0.197149
30.900000	0.5	-0.195196
30.908333	0.5	-0.193438
30.916667	0.5	-0.192462
30.925000	0.5	-0.191876
30.933333	0.5	-0.188165
30.941667	0.5	-0.180548
30.950000	0.5	-0.170001
30.958333	0.5	-0.161407
30.966667	0.5	-0.159063
30.975000	0.5	-0.162384
30.983333	0.5	-0.168829
30.991667	0.5	-0.172931
31.000000	0.5	-0.174884
31.008333	0.5	-0.175079
31.016667	0.5	-0.174688
31.025000	0.5	-0.175470
31.033333	0.5	-0.177032
31.041667	0.5	-0.179376
31.050000	0.5	-0.182501
31.058333	0.5	-0.185040
31.066667	0.5	-0.188360
31.075000	0.5	-0.193243
31.083333	0.5	-0.200079
31.091667	0.5	-0.208673
31.100000	0.5	-0.212774
31.108333	0.5	-0.209063
31.116667	0.5	-0.196173
31.125000	0.5	-0.182306
31.133333	0.5	-0.173907
31.141667	0.5	-0.173321
31.150000	0.5	-0.178595
31.158333	0.5	-0.184063
31.166667	0.5	-0.187188
31.175000	0.5	-0.187384
31.183333	0.5	-0.185821
31.191667	0.5	-0.183282
31.200000	0.5	-0.180157
31.208333	0.5	-0.178595
31.216667	0.5	-0.180352
31.225000	0.5	-0.184454
31.233333	0.5	-0.189923
31.241667	0.5	-0.194220
31.250000	0.5	-0.195196
31.258333	0.5	-0.192071
31.266667	0.5	-0.185431
31.275000	0.5	-0.178985
31.283333	0.5	-0.174884
31.291667	0.5	-0.172735
31.300000	0.5	-0.172931
31.308333	0.5	-0.175079
31.316667	0.5	-0.179766
31.325000	0.5	-0.186602
31.333333	0.5	-0.192071
31.341667	0.5	-0.192657
31.350000	0.5	-0.187970
31.358333	0.5	-0.181524
31.366667	0.5	-0.178009
31.375000	0.5	-0.177227
31.383333	0.5	-0.177618
31.391667	0.5	-0.176641
31.400000	0.5	-0.174884
31.408333	0.5	-0.174102
31.416667	0.5	-0.177032
31.425000	0.5	-0.182891
31.433333	0.5	-0.187579
31.441667	0.5	-0.188360
31.450000	0.5	-0.187774
31.458333	0.5	-0.189141
31.466667	0.5	-0.195587
31.475000	0.5	-0.204181
31.483333	0.5	-0.210235
31.491667	0.5	-0.208087
31.500000	0.5	-0.197540
31.508333	0.5	-0.184845
31.516667	0.5	-0.172345
31.525000	0.5	-0.162579
31.533333	0.5	-0.156720
31.541667	0.5	-0.157696
31.550000	0.5	-0.164727
31.558333	0.5	-0.175274
31.566667	0.5	-0.186212
31.575000	0.5	-0.192071
31.583333	0.5	-0.192852
31.591667	0.5	-0.190704
31.600000	0.5	-0.188946
31.608333	0.5	-0.188556
31.616667	0.5	-0.189532
31.625000	0.5	-0.190313
31.633333	0.5	-0.191290
31.641667	0.5	-0.191095
31.650000	0.5	-0.189337
31.658333	0.5	-0.184259
31.666667	0.5	-0.176837
31.675000	0.5	-0.170977
31.683333	0.5	-0.170977
31.691667	0.5	-0.177813
31.700000	0.5	-0.187774
31.708333	0.5	-0.195196
31.716667	0.5	-0.196954
31.725000	0.5	-0.192462
31.733333	0.5	-0.185040
31.741667	0.5	-0.179181
31.750000	0.5	-0.178790
31.758333	0.5	-0.182501
31.766667	0.5	-0.186993
31.775000	0.5	-0.189141
31.783333	0.5	-0.188165
31.791667	0.5	-0.188165
31.800000	0.5	-0.192657
31.808333	0.5	-0.200860
31.816667	0.5	-0.209259
31.825000	0.5	-0.213360
31.833333	0.5	-0.213360
31.841667	0.5	-0.210235
31.850000	0.5	-0.206720
31.858333	0.5	-0.202032
31.866667	0.5	-0.198516
31.875000	0.5	-0.193048
31.883333	0.5	-0.187188
31.891667	0.5	-0.181524
31.900000	0.5	-0.178790
31.908333	0.5	-0.179376
31.916667	0.5	-0.181524
31.925000	0.5	-0.181915
31.933333	0.5	-0.177618
31.941667	0.5	-0.173126
31.950000	0.5	-0.170782
31.958333	0.5	-0.172149
31.966667	0.5	-0.175274
31.975000	0.5	-0.177618
31.983333	0.5	-0.178595
31.991667	0.5	-0.179571
32.000000	0.5	-0.179571
32.008333	0.5	-0.180548
32.016667	0.5	-0.179962
32.025000	0.5	-0.179766
32.033333	0.5	-0.178399
32.041667	0.5	-0.176056
32.050000	0.5	-0.172149
32.058333	0.5	-0.168438
32.066667	0.5	-0.168243
32.075000	0.5	-0.170977
32.083333	0.5	-0.175079
32.091667	0.5	-0.177227
32.100000	0.5	-0.177618
32.108333	0.5	-0.177813
32.116667	0.5	-0.179571
32.125000	0.5	-0.181915
32.133333	0.5	-0.184063
32.141667	0.5	-0.186602
32.150000	0.5	-0.190313
32.158333	0.5	-0.194806
32.166667	0.5	-0.196954
32.175000	0.5	-0.196368
32.183333	0.5	-0.194610
32.191667	0.5	-0.194220
32.200000	0.5	-0.195196
32.208333	0.5	-0.195196
32.216667	0.5	-0.193634
32.225000	0.5	-0.191095
32.233333	0.5	-0.188556
32.241667	0.5	-0.186798
32.250000	0.5	-0.186407
32.258333	0.5	-0.186798
32.266667	0.5	-0.187970
32.275000	0.5	-0.189337
32.283333	0.5	-0.190313
32.291667	0.5	-0.191485
32.300000	0.5	-0.193438
32.308333	0.5	-0.195782
32.316667	0.5	-0.197149
32.325000	0.5	-0.197149
32.333333	0.5	-0.195196
32.341667	0.5	-0.192657
32.350000	0.5	-0.192657
32.358333	0.5	-0.196173
32.366667	0.5	-0.200470
32.375000	0.5	-0.203009
32.383333	0.5	-0.202227
32.391667	0.5	-0.199102
32.400000	0.5	-0.196954
32.408333	0.5	-0.196759
32.416667	0.5	-0.197931
32.425000	0.5	-0.198712
32.433333	0.5	-0.199102
32.441667	0.5	-0.199102
32.450000	0.5	-0.199884
32.458333	0.5	-0.199102
32.466667	0.5	-0.197735
32.475000	0.5	-0.195001
32.483333	0.5	-0.192071
32.491667	0.5	-0.190313
32.500000	0.5	-0.191681
32.508333	0.5	-0.195782
32.516667	0.5	-0.202423
32.525000	0.5	-0.209259
32.533333	0.5	-0.211602
32.541667	0.5	-0.209063
32.550000	0.5	-0.203790
32.558333	0.5	-0.197735
32.566667	0.5	-0.191876
32.575000	0.5	-0.184649
32.583333	0.5	-0.178009
32.591667	0.5	-0.175665
32.600000	0.5	-0.180352
32.608333	0.5	-0.190899
32.616667	0.5	-0.201446
32.625000	0.5	-0.206720
32.633333	0.5	-0.202813
32.641667	0.5	-0.193243
32.650000	0.5	-0.182891
32.658333	0.5	-0.174884
32.666667	0.5	-0.171954
32.675000	0.5	-0.172931
32.683333	0.5	-0.176837
32.691667	0.5	-0.183087
32.700000	0.5	-0.189337
32.708333	0.5	-0.194220
32.716667	0.5	-0.196368
32.725000	0.5	-0.198321
32.733333	0.5	-0.202227
32.741667	0.5	-0.207696
32.750000	0.5	-0.210431
32.758333	0.5	-0.209259
32.766667	0.5	-0.206134
32.775000	0.5	-0.202423
32.783333	0.5	-0.200665
32.791667	0.5	-0.198126
32.800000	0.5	-0.194610
32.808333	0.5	-0.189923
32.816667	0.5	-0.185821
32.825000	0.5	-0.183868
32.833333	0.5	-0.185821
32.841667	0.5	-0.192266
32.850000	0.5	-0.200274
32.858333	0.5	-0.205938
32.866667	0.5	-0.205938
32.875000	0.5	-0.202032
32.883333	0.5	-0.200079
32.891667	0.5	-0.200079
32.900000	0.5	-0.197931
32.908333	0.5	-0.193048
32.916667	0.5	-0.185821
32.925000	0.5	-0.180157
32.933333	0.5	-0.179962
32.941667	0.5	-0.183477
32.950000	0.5	-0.188556
32.958333	0.5	-0.194024
32.966667	0.5	-0.199493
32.975000	0.5	-0.205743
32.983333	0.5	-0.209454
32.991667	0.5	-0.206915
33.000000	0.5	-0.199688
33.008333	0.5	-0.193634
33.016667	0.5	-0.193048
33.025000	0.5	-0.196368
33.033333	0.5	-0.200274
33.041667	0.5	-0.200860
33.050000	0.5	-0.198907
33.058333	0.5	-0.197931
33.066667	0.5	-0.198516
33.075000	0.5	-0.200665
33.083333	0.5	-0.200665
33.091667	0.5	-0.197735
33.100000	0.5	-0.193048
33.108333	0.5	-0.192071
33.116667	0.5	-0.197540
33.125000	0.5	-0.207110
33.133333	0.5	-0.212579
33.141667	0.5	-0.212774
33.150000	0.5	-0.208868
33.158333	0.5	-0.204181
33.166667	0.5	-0.198712
33.175000	0.5	-0.191876
33.183333	0.5	-0.182891
33.191667	0.5	-0.175079
33.200000	0.5	-0.174688
33.208333	0.5	-0.180938
33.216667	0.5	-0.189532
33.225000	0.5	-0.193829
33.233333	0.5	-0.193829
33.241667	0.5	-0.192266
33.250000	0.5	-0.193438
33.258333	0.5	-0.198321
33.266667	0.5	-0.205157
33.275000	0.5	-0.209259
33.283333	0.5	-0.209845
33.291667	0.5	-0.208868
33.300000	0.5	-0.208868
33.308333	0.5	-0.209063
33.316667	0.5	-0.209063
33.325000	0.5	-0.206329
33.333333	0.5	-0.200470
33.341667	0.5	-0.193048
33.350000	0.5	-0.185431
33.358333	0.5	-0.180157
33.366667	0.5	-0.179376
33.375000	0.5	-0.184649
33.383333	0.5	-0.192462
33.391667	0.5	-0.199493
33.400000	0.5	-0.201837
33.408333	0.5	-0.199102
33.416667	0.5	-0.195782
33.425000	0.5	-0.194415
33.433333	0.5	-0.196563
33.441667	0.5	-0.197735
33.450000	0.5	-0.195977
33.458333	0.5	-0.191681
33.466667	0.5	-0.189923
33.475000	0.5	-0.194024
33.483333	0.5	-0.203790
33.491667	0.5	-0.214141
33.500000	0.5	-0.220001
33.508333	0.5	-0.220391
33.516667	0.5	-0.215899
33.525000	0.5	-0.210821
33.533333	0.5	-0.206524
33.541667	0.5	-0.205548
33.550000	0.5	-0.208282
33.558333	0.5	-0.211602
33.566667	0.5	-0.213556
33.575000	0.5	-0.210626
33.583333	0.5	-0.202423
33.591667	0.5	-0.193438
33.600000	0.5	-0.188556
33.608333	0.5	-0.188751
33.616667	0.5	-0.192852
33.625000	0.5	-0.198907
33.633333	0.5	-0.204181
33.641667	0.5	-0.206524
33.650000	0.5	-0.203399
33.658333	0.5	-0.195782
33.666667	0.5	-0.184454
33.675000	0.5	-0.173516
33.683333	0.5	-0.168243
33.691667	0.5	-0.171368
33.700000	0.5	-0.180938
33.708333	0.5	-0.192852
33.716667	0.5	-0.203009
33.725000	0.5	-0.208477
33.733333	0.5	-0.208868
33.741667	0.5	-0.204181
33.750000	0.5	-0.197149
33.758333	0.5	-0.192657
33.766667	0.5	-0.193438
33.775000	0.5	-0.198516
33.783333	0.5	-0.202227
33.791667	0.5	-0.200079
33.800000	0.5	-0.194220
33.808333	0.5	-0.191485
33.816667	0.5	-0.196368
33.825000	0.5	-0.206915
33.833333	0.5	-0.216681
33.841667	0.5	-0.220782
33.850000	0.5	-0.218438
33.858333	0.5	-0.212970
33.866667	0.5	-0.208673
33.875000	0.5	-0.206329
33.883333	0.5	-0.205548
33.891667	0.5	-0.203790
33.900000	0.5	-0.201251
33.908333	0.5	-0.197931
33.916667	0.5	-0.193829
33.925000	0.5	-0.188360
33.933333	0.5	-0.182501
33.941667	0.5	-0.179571
33.950000	0.5	-0.181720
33.958333	0.5	-0.189337
33.966667	0.5	-0.199102
33.975000	0.5	-0.203790
33.983333	0.5	-0.198712
33.991667	0.5	-0.189337
34.000000	0.5	-0.181720
34.008333	0.5	-0.180548
34.016667	0.5	-0.185431
34.025000	0.5	-0.191290
34.033333	0.5	-0.194806
34.041667	0.5	-0.193048
34.050000	0.5	-0.188556
34.058333	0.5	-0.185821
34.066667	0.5	-0.187188
34.075000	0.5	-0.192071
34.083333	0.5	-0.196368
34.091667	0.5	-0.196759
34.100000	0.5	-0.195587
34.108333	0.5	-0.194610
34.116667	0.5	-0.195391
34.125000	0.5	-0.195587
34.133333	0.5	-0.195196
34.141667	0.5	-0.196173
34.150000	0.5	-0.200079
34.158333	0.5	-0.205743
34.166667	0.5	-0.210040
34.175000	0.5	-0.210626
34.183333	0.5	-0.208477
34.191667	0.5	-0.203399
34.200000	0.5	-0.197735
34.208333	0.5	-0.193048
34.216667	0.5	-0.191290
34.225000	0.5	-0.192657
34.233333	0.5	-0.195977
34.241667	0.5	-0.200860
34.250000	0.5	-0.207501
34.258333	0.5	-0.213556
34.266667	0.5	-0.217266
34.275000	0.5	-0.215704
34.283333	0.5	-0.208868
34.291667	0.5	-0.200470
34.300000	0.5	-0.195977
34.308333	0.5	-0.196954
34.316667	0.5	-0.201837
34.325000	0.5	-0.207696
34.333333	0.5	-0.209649
34.341667	0.5	-0.206915
34.350000	0.5	-0.201056
34.358333	0.5	-0.196954
34.366667	0.5	-0.197345
34.375000	0.5	-0.201056
34.383333	0.5	-0.206915
34.391667	0.5	-0.212384
34.400000	0.5	-0.216095
34.408333	0.5	-0.218243
34.416667	0.5	-0.218048
34.425000	0.5	-0.215704
34.433333	0.5	-0.213165
34.441667	0.5	-0.211016
34.450000	0.5	-0.212970
34.458333	0.5	-0.216876
34.466667	0.5	-0.221368
34.475000	0.5	-0.221759
34.483333	0.5	-0.215704
34.491667	0.5	-0.206720
34.500000	0.5	-0.198321
34.508333	0.5	-0.197540
34.516667	0.5	-0.203204
34.525000	0.5	-0.212188
34.533333	0.5	-0.217852
34.541667	0.5	-0.218243
34.550000	0.5	-0.212970
34.558333	0.5	-0.203399
34.566667	0.5	-0.193438
34.575000	0.5	-0.185626
34.583333	0.5	-0.182891
34.591667	0.5	-0.184649
34.600000	0.5	-0.190118
34.608333	0.5	-0.195587
34.616667	0.5	-0.198516
34.625000	0.5	-0.199493
34.633333	0.5	-0.200470
34.641667	0.5	-0.201837
34.650000	0.5	-0.202813
34.658333	0.5	-0.200665
34.666667	0.5	-0.197540
34.675000	0.5	-0.196563
34.683333	0.5	-0.201056
34.691667	0.5	-0.209845
34.700000	0.5	-0.218634
34.708333	0.5	-0.223907
34.716667	0.5	-0.223321
34.725000	0.5	-0.218243
34.733333	0.5	-0.211798
34.741667	0.5	-0.207696
34.750000	0.5	-0.205938
34.758333	0.5	-0.201837
34.766667	0.5	-0.197345
34.775000	0.5	-0.194024
34.783333	0.5	-0.194610
34.791667	0.5	-0.199493
34.800000	0.5	-0.205743
34.808333	0.5	-0.209845
34.816667	0.5	-0.213556
34.825000	0.5	-0.218243
34.833333	0.5	-0.223126
34.841667	0.5	-0.225274
34.850000	0.5	-0.222931
34.858333	0.5	-0.215899
34.866667	0.5	-0.205938
34.875000	0.5	-0.195001
34.883333	0.5	-0.186993
34.891667	0.5	-0.184063
34.900000	0.5	-0.186407
34.908333	0.5	-0.191290
34.916667	0.5	-0.195782
34.925000	0.5	-0.197345
34.933333	0.5	-0.197149
34.941667	0.5	-0.197345
34.950000	0.5	-0.201056
34.958333	0.5	-0.207891
34.966667	0.5	-0.212188
34.975000	0.5	-0.211407
34.983333	0.5	-0.205743
34.991667	0.5	-0.198321
35.000000	0.5	-0.194024
35.008333	0.5	-0.189923
35.016667	0.5	-0.186602
35.025000	0.5	-0.185431
35.033333	0.5	-0.188360
35.041667	0.5	-0.194415
35.050000	0.5	-0.198321
35.058333	0.5	-0.196759
35.066667	0.5	-0.190899
35.075000	0.5	-0.186798
35.083333	0.5	-0.188165
35.091667	0.5	-0.194806
35.100000	0.5	-0.202227
35.108333	0.5	-0.208087
35.116667	0.5	-0.208282
35.125000	0.5	-0.203595
35.133333	0.5	-0.197149
35.141667	0.5	-0.193438
35.150000	0.5	-0.195977
35.158333	0.5	-0.204571
35.166667	0.5	-0.214532
35.175000	0.5	-0.220782
35.183333	0.5	-0.220196
35.191667	0.5	-0.215313
35.200000	0.5	-0.209845
35.208333	0.5	-0.206915
35.216667	0.5	-0.206524
35.225000	0.5	-0.206915
35.233333	0.5	-0.206524
35.241667	0.5	-0.205352
35.250000	0.5	-0.206134
35.258333	0.5	-0.209845
35.266667	0.5	-0.215118
35.275000	0.5	-0.220587
35.283333	0.5	-0.224102
35.291667	0.5	-0.222931
35.300000	0.5	-0.216876
35.308333	0.5	-0.207696
35.316667	0.5	-0.199298
35.325000	0.5	-0.196563
35.333333	0.5	-0.198712
35.341667	0.5	-0.202813
35.350000	0.5	-0.206134
35.358333	0.5	-0.207696
35.366667	0.5	-0.210626
35.375000	0.5	-0.214141
35.383333	0.5	-0.215704
35.391667	0.5	-0.214337
35.400000	0.5	-0.211016
35.408333	0.5	-0.209063
35.416667	0.5	-0.208868
35.425000	0.5	-0.208868
35.433333	0.5	-0.207696
35.441667	0.5	-0.204376
35.450000	0.5	-0.200079
35.458333	0.5	-0.198321
35.466667	0.5	-0.200274
35.475000	0.5	-0.206134
35.483333	0.5	-0.211798
35.491667	0.5	-0.214532
35.500000	0.5	-0.213360
35.508333	0.5	-0.209454
35.516667	0.5	-0.205743
35.525000	0.5	-0.200860
35.533333	0.5	-0.197540
35.541667	0.5	-0.195391
35.550000	0.5	-0.196368
35.558333	0.5	-0.199884
35.566667	0.5	-0.202618
35.575000	0.5	-0.203790
35.583333	0.5	-0.200470
35.591667	0.5	-0.195977
35.600000	0.5	-0.191290
35.608333	0.5	-0.189337
35.616667	0.5	-0.192071
35.625000	0.5	-0.199102
35.633333	0.5	-0.208477
35.641667	0.5	-0.214532
35.650000	0.5	-0.215704
35.658333	0.5	-0.214337
35.666667	0.5	-0.214141
35.675000	0.5	-0.215899
35.683333	0.5	-0.218048
35.691667	0.5	-0.217462
35.700000	0.5	-0.213751
35.708333	0.5	-0.209259
35.716667	0.5	-0.204181
35.725000	0.5	-0.200665
35.733333	0.5	-0.201446
35.741667	0.5	-0.205743
35.750000	0.5	-0.211212
35.758333	0.5	-0.213751
35.766667	0.5	-0.212970
35.775000	0.5	-0.210626
35.783333	0.5	-0.209845
35.791667	0.5	-0.212774
35.800000	0.5	-0.217657
35.808333	0.5	-0.221563
35.816667	0.5	-0.223321
35.825000	0.5	-0.221368
35.833333	0.5	-0.216290
35.841667	0.5	-0.210626
35.850000	0.5	-0.204766
35.858333	0.5	-0.201641
35.866667	0.5	-0.201056
35.875000	0.5	-0.203204
35.883333	0.5	-0.207501
35.891667	0.5	-0.211212
35.900000	0.5	-0.213946
35.908333	0.5	-0.214532
35.916667	0.5	-0.212970
35.925000	0.5	-0.209845
35.933333	0.5	-0.207110
35.941667	0.5	-0.205548
35.950000	0.5	-0.203790
35.958333	0.5	-0.201641
35.966667	0.5	-0.200665
35.975000	0.5	-0.202423
35.983333	0.5	-0.208282
35.991667	0.5	-0.214923
36.000000	0.5	-0.221368
36.008333	0.5	-0.225860
36.016667	0.5	-0.226251
36.025000	0.5	-0.221173
36.033333	0.5	-0.212774
36.041667	0.5	-0.204766
36.050000	0.5	-0.200274
36.058333	0.5	-0.200274
36.066667	0.5	-0.199298
36.075000	0.5	-0.195001
36.083333	0.5	-0.189923
36.091667	0.5	-0.188751
36.100000	0.5	-0.191485
36.108333	0.5	-0.195782
36.116667	0.5	-0.198321
36.125000	0.5	-0.199102
36.133333	0.5	-0.198907
36.141667	0.5	-0.198712
36.150000	0.5	-0.199102
36.158333	0.5	-0.199102
36.166667	0.5	-0.199102
36.175000	0.5	-0.200470
36.183333	0.5	-0.202227
36.191667	0.5	-0.205938
36.200000	0.5	-0.207891
36.208333	0.5	-0.207501
36.216667	0.5	-0.203399
36.225000	0.5	-0.196563
36.233333	0.5	-0.190509
36.241667	0.5	-0.186798
36.250000	0.5	-0.187188
36.258333	0.5	-0.190704
36.266667	0.5	-0.196759
36.275000	0.5	-0.204766
36.283333	0.5	-0.212188
36.291667	0.5	-0.216290
36.300000	0.5	-0.214532
36.308333	0.5	-0.208868
36.316667	0.5	-0.201056
36.325000	0.5	-0.196368
36.333333	0.5	-0.196173
36.341667	0.5	-0.199884
36.350000	0.5	-0.205743
36.358333	0.5	-0.210821
36.366667	0.5	-0.216095
36.375000	0.5	-0.220587
36.383333	0.5	-0.222931
36.391667	0.5	-0.222735
36.400000	0.5	-0.221173
36.408333	0.5	-0.221759
36.416667	0.5	-0.223712
36.425000	0.5	-0.224688
36.433333	0.5	-0.224493
36.441667	0.5	-0.222345
36.450000	0.5	-0.220977
36.458333	0.5	-0.219220
36.466667	0.5	-0.216485
36.475000	0.5	-0.211016
36.483333	0.5	-0.202618
36.491667	0.5	-0.195391
36.500000	0.5	-0.192266
36.508333	0.5	-0.195196
36.516667	0.5	-0.201056
36.525000	0.5	-0.208673
36.533333	0.5	-0.213751
36.541667	0.5	-0.216681
36.550000	0.5	-0.218048
36.558333	0.5	-0.220196
36.566667	0.5	-0.223712
36.575000	0.5	-0.228399
36.583333	0.5	-0.231720
36.591667	0.5	-0.230743
36.600000	0.5	-0.226056
36.608333	0.5	-0.218438
36.616667	0.5	-0.211212
36.625000	0.5	-0.205743
36.633333	0.5	-0.200470
36.641667	0.5	-0.195587
36.650000	0.5	-0.189337
36.658333	0.5	-0.184259
36.666667	0.5	-0.182891
36.675000	0.5	-0.186602
36.683333	0.5	-0.194220
36.691667	0.5	-0.205548
36.700000	0.5	-0.214923
36.708333	0.5	-0.220001
36.716667	0.5	-0.219024
36.725000	0.5	-0.214141
36.733333	0.5	-0.208868
36.741667	0.5	-0.205352
36.750000	0.5	-0.205548
36.758333	0.5	-0.207891
36.766667	0.5	-0.211798
36.775000	0.5	-0.217071
36.783333	0.5	-0.225470
36.791667	0.5	-0.235431
36.800000	0.5	-0.242266
36.808333	0.5	-0.240704
36.816667	0.5	-0.229376
36.825000	0.5	-0.214141
36.833333	0.5	-0.201446
36.841667	0.5	-0.195782
36.850000	0.5	-0.194415
36.858333	0.5	-0.193634
36.866667	0.5	-0.193634
36.875000	0.5	-0.196173
36.883333	0.5	-0.204766
36.891667	0.5	-0.216485
36.900000	0.5	-0.226641
36.908333	0.5	-0.231134
36.916667	0.5	-0.228790
36.925000	0.5	-0.224493
36.933333	0.5	-0.221368
36.941667	0.5	-0.220196
36.950000	0.5	-0.219415
36.958333	0.5	-0.216095
36.966667	0.5	-0.210821
36.975000	0.5	-0.204962
36.983333	0.5	-0.200860
36.991667	0.5	-0.198516
37.000000	0.5	-0.198516
37.008333	0.5	-0.200665
37.016667	0.5	-0.205743
37.025000	0.5	-0.213556
37.033333	0.5	-0.222540
37.041667	0.5	-0.230157
37.050000	0.5	-0.233282
37.058333	0.5	-0.230938
37.066667	0.5	-0.222540
37.075000	0.5	-0.212188
37.083333	0.5	-0.203009
37.091667	0.5	-0.199493
37.100000	0.5	-0.201446
37.108333	0.5	-0.208087
37.116667	0.5	-0.213751
37.125000	0.5	-0.218634
37.133333	0.5	-0.221563
37.141667	0.5	-0.222540
37.150000	0.5	-0.221563
37.158333	0.5	-0.221563
37.166667	0.5	-0.222149
37.175000	0.5	-0.222149
37.183333	0.5	-0.220001
37.191667	0.5	-0.216681
37.200000	0.5	-0.215899
37.208333	0.5	-0.219610
37.216667	0.5	-0.226446
37.225000	0.5	-0.232110
37.233333	0.5	-0.232891
37.241667	0.5	-0.227423
37.250000	0.5	-0.217852
37.258333	0.5	-0.208282
37.266667	0.5	-0.201446
37.275000	0.5	-0.200470
37.283333	0.5	-0.202813
37.291667	0.5	-0.206329
37.300000	0.5	-0.210040
37.308333	0.5	-0.215704
37.316667	0.5	-0.221563
37.325000	0.5	-0.224102
37.333333	0.5	-0.220001
37.341667	0.5	-0.210821
37.350000	0.5	-0.200665
37.358333	0.5	-0.194220
37.366667	0.5	-0.193438
37.375000	0.5	-0.195782
37.383333	0.5	-0.197931
37.391667	0.5	-0.197735
37.400000	0.5	-0.195977
37.408333	0.5	-0.195196
37.416667	0.5	-0.196759
37.425000	0.5	-0.201056
37.433333	0.5	-0.206720
37.441667	0.5	-0.209845
37.450000	0.5	-0.212579
37.458333	0.5	-0.214923
37.466667	0.5	-0.217852
37.475000	0.5	-0.220001
37.483333	0.5	-0.219220
37.491667	0.5	-0.214923
37.500000	0.5	-0.208673
37.508333	0.5	-0.202813
37.516667	0.5	-0.201641
37.525000	0.5	-0.205743
37.533333	0.5	-0.210821
37.541667	0.5	-0.215704
37.550000	0.5	-0.220391
37.558333	0.5	-0.223907
37.566667	0.5	-0.223516
37.575000	0.5	-0.218243
37.583333	0.5	-0.208868
37.591667	0.5	-0.199298
37.600000	0.5	-0.194024
37.608333	0.5	-0.193243
37.616667	0.5	-0.194610
37.625000	0.5	-0.198516
37.633333	0.5	-0.203204
37.641667	0.5	-0.207501
37.650000	0.5	-0.209259
37.658333	0.5	-0.210040
37.666667	0.5	-0.211602
37.675000	0.5	-0.215509
37.683333	0.5	-0.220782
37.691667	0.5	-0.225860
37.700000	0.5	-0.227227
37.708333	0.5	-0.225274
37.716667	0.5	-0.221368
37.725000	0.5	-0.218048
37.733333	0.5	-0.217657
37.741667	0.5	-0.217852
37.750000	0.5	-0.219806
37.758333	0.5	-0.222540
37.766667	0.5	-0.228399
37.775000	0.5	-0.234845
37.783333	0.5	-0.239532
37.791667	0.5	-0.240509
37.800000	0.5	-0.236798
37.808333	0.5	-0.229376
37.816667	0.5	-0.220782
37.825000	0.5	-0.213946
37.833333	0.5	-0.210235
37.841667	0.5	-0.210235
37.850000	0.5	-0.210821
37.858333	0.5	-0.211016
37.866667	0.5	-0.212188
37.875000	0.5	-0.215704
37.883333	0.5	-0.219610
37.891667	0.5	-0.222735
37.900000	0.5	-0.223516
37.908333	0.5	-0.223516
37.916667	0.5	-0.223126
37.925000	0.5	-0.223516
37.933333	0.5	-0.223516
37.941667	0.5	-0.222345
37.950000	0.5	-0.220587
37.958333	0.5	-0.219610
37.966667	0.5	-0.220196
37.975000	0.5	-0.220587
37.983333	0.5	-0.219806
37.991667	0.5	-0.215704
38.000000	0.5	-0.209454
38.008333	0.5	-0.199493
38.016667	0.5	-0.191095
38.025000	0.5	-0.184649
38.033333	0.5	-0.183868
38.041667	0.5	-0.188556
38.050000	0.5	-0.196759
38.058333	0.5	-0.204376
38.066667	0.5	-0.208868
38.075000	0.5	-0.209259
38.083333	0.5	-0.208868
38.091667	0.5	-0.210235
38.100000	0.5	-0.213165
38.108333	0.5	-0.215704
38.116667	0.5	-0.216681
38.125000	0.5	-0.215509
38.133333	0.5	-0.214337
38.141667	0.5	-0.214923
38.150000	0.5	-0.217657
38.158333	0.5	-0.219806
38.166667	0.5	-0.218048
38.175000	0.5	-0.211407
38.183333	0.5	-0.203595
38.191667	0.5	-0.200079
38.200000	0.5	-0.202813
38.208333	0.5	-0.209649
38.216667	0.5	-0.215704
38.225000	0.5	-0.218829
38.233333	0.5	-0.219220
38.241667	0.5	-0.216485
38.250000	0.5	-0.210626
38.258333	0.5	-0.202813
38.266667	0.5	-0.197540
38.275000	0.5	-0.196954
38.283333	0.5	-0.202423
38.291667	0.5	-0.211798
38.300000	0.5	-0.222540
38.308333	0.5	-0.230548
38.316667	0.5	-0.234063
38.325000	0.5	-0.232306
38.333333	0.5	-0.226837
38.341667	0.5	-0.221368
38.350000	0.5	-0.217657
38.358333	0.5	-0.215118
38.366667	0.5	-0.212579
38.375000	0.5	-0.209063
38.383333	0.5	-0.204571
38.391667	0.5	-0.202032
38.400000	0.5	-0.204766
38.408333	0.5	-0.211407
38.416667	0.5	-0.218243
38.425000	0.5	-0.222540
38.433333	0.5	-0.223126
38.441667	0.5	-0.221954
38.450000	0.5	-0.220977
38.458333	0.5	-0.220391
38.466667	0.5	-0.218243
38.475000	0.5	-0.213751
38.483333	0.5	-0.209259
38.491667	0.5	-0.208282
38.500000	0.5	-0.211798
38.508333	0.5	-0.216681
38.516667	0.5	-0.220391
38.525000	0.5	-0.223907
38.533333	0.5	-0.227423
38.541667	0.5	-0.227813
38.550000	0.5	-0.221563
38.558333	0.5	-0.209649
38.566667	0.5	-0.197345
38.575000	0.5	-0.193829
38.583333	0.5	-0.197735
38.591667	0.5	-0.204571
38.600000	0.5	-0.207891
38.608333	0.5	-0.207891
38.616667	0.5	-0.210235
38.625000	0.5	-0.216095
38.633333	0.5	-0.223907
38.641667	0.5	-0.228790
38.650000	0.5	-0.230352
38.658333	0.5	-0.229181
38.666667	0.5	-0.228399
38.675000	0.5	-0.228399
38.683333	0.5	-0.228399
38.691667	0.5	-0.228985
38.700000	0.5	-0.229571
38.708333	0.5	-0.229376
38.716667	0.5	-0.225470
38.725000	0.5	-0.220977
38.733333	0.5	-0.219806
38.741667	0.5	-0.223907
38.750000	0.5	-0.228985
38.758333	0.5	-0.230743
38.766667	0.5	-0.228595
38.775000	0.5	-0.225665
38.783333	0.5	-0.223712
38.791667	0.5	-0.219610
38.800000	0.5	-0.212970
38.808333	0.5	-0.203790
38.816667	0.5	-0.197735
38.825000	0.5	-0.198126
38.833333	0.5	-0.201056
38.841667	0.5	-0.206720
38.850000	0.5	-0.209259
38.858333	0.5	-0.211993
38.866667	0.5	-0.215313
38.875000	0.5	-0.219024
38.883333	0.5	-0.222735
38.891667	0.5	-0.226251
38.900000	0.5	-0.228790
38.908333	0.5	-0.229376
38.916667	0.5	-0.228985
38.925000	0.5	-0.227227
38.933333	0.5	-0.224884
38.941667	0.5	-0.221954
38.950000	0.5	-0.219024
38.958333	0.5	-0.217462
38.966667	0.5	-0.217657
38.975000	0.5	-0.217852
38.983333	0.5	-0.217266
38.991667	0.5	-0.215704
39.000000	0.5	-0.213751
39.008333	0.5	-0.211993
39.016667	0.5	-0.209063
39.025000	0.5	-0.205352
39.033333	0.5	-0.202423
39.041667	0.5	-0.203009
39.050000	0.5	-0.206720
39.058333	0.5	-0.209845
39.066667	0.5	-0.211993
39.075000	0.5	-0.212774
39.083333	0.5	-0.212970
39.091667	0.5	-0.213946
39.100000	0.5	-0.215704
39.108333	0.5	-0.219220
39.116667	0.5	-0.223516
39.125000	0.5	-0.228399
39.133333	0.5	-0.232501
39.141667	0.5	-0.233282
39.150000	0.5	-0.232110
39.158333	0.5	-0.229181
39.166667	0.5	-0.226641
39.175000	0.5	-0.228009
39.183333	0.5	-0.232306
39.191667	0.5	-0.236993
39.200000	0.5	-0.237774
39.208333	0.5	-0.233477
39.216667	0.5	-0.225665
39.225000	0.5	-0.217657
39.233333	0.5	-0.213556
39.241667	0.5	-0.213360
39.250000	0.5	-0.218048
39.258333	0.5	-0.225860
39.266667	0.5	-0.233673
39.275000	0.5	-0.237970
39.283333	0.5	-0.235040
39.291667	0.5	-0.224688
39.300000	0.5	-0.210821
39.308333	0.5	-0.199884
39.316667	0.5	-0.197735
39.325000	0.5	-0.204962
39.333333	0.5	-0.217071
39.341667	0.5	-0.228204
39.350000	0.5	-0.233477
39.358333	0.5	-0.230938
39.366667	0.5	-0.222149
39.375000	0.5	-0.212579
39.383333	0.5	-0.208087
39.391667	0.5	-0.211798
39.400000	0.5	-0.222149
39.408333	0.5	-0.233868
39.416667	0.5	-0.243634
39.425000	0.5	-0.251251
39.433333	0.5	-0.255352
39.441667	0.5	-0.255938
39.450000	0.5	-0.251837
39.458333	0.5	-0.242657
39.466667	0.5	-0.232501
39.475000	0.5	-0.225470
39.483333	0.5	-0.223321
39.491667	0.5	-0.226641
39.500000	0.5	-0.234063
39.508333	0.5	-0.240118
39.516667	0.5	-0.241681
39.525000	0.5	-0.236212
39.533333	0.5	-0.226641
39.541667	0.5	-0.217852
39.550000	0.5	-0.214532
39.558333	0.5	-0.215509
39.566667	0.5	-0.216681
39.575000	0.5	-0.215899
39.583333	0.5	-0.212579
39.591667	0.5	-0.210821
39.600000	0.5	-0.211993
39.608333	0.5	-0.218048
39.616667	0.5	-0.225079
39.625000	0.5	-0.230548
39.633333	0.5	-0.232110
39.641667	0.5	-0.230352
39.650000	0.5	-0.226837
39.658333	0.5	-0.224102
39.666667	0.5	-0.221954
39.675000	0.5	-0.220782
39.683333	0.5	-0.222149
39.691667	0.5	-0.225079
39.700000	0.5	-0.229571
39.708333	0.5	-0.231134
39.716667	0.5	-0.228399
39.725000	0.5	-0.223321
39.733333	0.5	-0.217657
39.741667	0.5	-0.215704
39.750000	0.5	-0.215704
39.758333	0.5	-0.215313
39.766667	0.5	-0.213556
39.775000	0.5	-0.211212
39.783333	0.5	-0.211212
39.791667	0.5	-0.214727
39.800000	0.5	-0.219610
39.808333	0.5	-0.222345
39.816667	0.5	-0.220587
39.825000	0.5	-0.216681
39.833333	0.5	-0.211798
39.841667	0.5	-0.209063
39.850000	0.5	-0.209649
39.858333	0.5	-0.214337
39.866667	0.5	-0.220001
39.875000	0.5	-0.223516
39.883333	0.5	-0.223712
39.891667	0.5	-0.220391
39.900000	0.5	-0.215118
39.908333	0.5	-0.210235
39.916667	0.5	-0.208282
39.925000	0.5	-0.211016
39.933333	0.5	-0.217462
39.941667	0.5	-0.220977
39.950000	0.5	-0.219415
39.958333	0.5	-0.213165
39.966667	0.5	-0.208087
39.975000	0.5	-0.207110
39.983333	0.5	-0.209649
39.991667	0.5	-0.212970
40.000000	0.5	-0.215118
40.008333	0.5	-0.216095
40.016667	0.5	-0.217852
40.025000	0.5	-0.220782
40.033333	0.5	-0.224102
40.041667	0.5	-0.226251
40.050000	0.5	-0.226056
40.058333	0.5	-0.224884
40.066667	0.5	-0.222931
40.075000	0.5	-0.222345
40.083333	0.5	-0.222540
40.091667	0.5	-0.225470
40.100000	0.5	-0.231720
40.108333	0.5	-0.237774
40.116667	0.5	-0.240118
40.125000	0.5	-0.236798
40.133333	0.5	-0.229766
40.141667	0.5	-0.221954
40.150000	0.5	-0.215704
40.158333	0.5	-0.210626
40.166667	0.5	-0.206720
40.175000	0.5	-0.204962
40.183333	0.5	-0.205743
40.191667	0.5	-0.210040
40.200000	0.5	-0.216876
40.208333	0.5	-0.222931
40.216667	0.5	-0.224493
40.225000	0.5	-0.221563
40.233333	0.5	-0.216681
40.241667	0.5	-0.213556
40.250000	0.5	-0.212774
40.258333	0.5	-0.214141
40.266667	0.5	-0.216290
40.275000	0.5	-0.219806
40.283333	0.5	-0.223516
40.291667	0.5	-0.226641
40.300000	0.5	-0.226837
40.308333	0.5	-0.226251
40.316667	0.5	-0.225470
40.325000	0.5	-0.225274
40.333333	0.5	-0.224298
40.341667	0.5	-0.222345
40.350000	0.5	-0.220001
40.358333	0.5	-0.218634
40.366667	0.5	-0.219024
40.375000	0.5	-0.220001
40.383333	0.5	-0.221563
40.391667	0.5	-0.223126
40.400000	0.5	-0.224884
40.408333	0.5	-0.225470
40.416667	0.5	-0.223516
40.425000	0.5	-0.220001
40.433333	0.5	-0.216485
40.441667	0.5	-0.214923
40.450000	0.5	-0.214727
40.458333	0.5	-0.214532
40.466667	0.5	-0.212579
40.475000	0.5	-0.211016
40.483333	0.5	-0.213946
40.491667	0.5	-0.220977
40.500000	0.5	-0.228985
40.508333	0.5	-0.231720
40.516667	0.5	-0.229962
40.525000	0.5	-0.226251
40.533333	0.5	-0.225860
40.541667	0.5	-0.228009
40.550000	0.5	-0.229376
40.558333	0.5	-0.228790
40.566667	0.5	-0.226446
40.575000	0.5	-0.225079
40.583333	0.5	-0.226446
40.591667	0.5	-0.229376
40.600000	0.5	-0.232501
40.608333	0.5	-0.234259
40.616667	0.5	-0.232110
40.625000	0.5	-0.227032
40.633333	0.5	-0.220977
40.641667	0.5	-0.218048
40.650000	0.5	-0.220001
40.658333	0.5	-0.226251
40.666667	0.5	-0.234063
40.675000	0.5	-0.239532
40.683333	0.5	-0.240899
40.691667	0.5	-0.238556
40.700000	0.5	-0.233282
40.708333	0.5	-0.228009
40.716667	0.5	-0.224688
40.725000	0.5	-0.223907
40.733333	0.5	-0.225079
40.741667	0.5	-0.227423
40.750000	0.5	-0.228985
40.758333	0.5	-0.229376
40.766667	0.5	-0.228009
40.775000	0.5	-0.225274
40.783333	0.5	-0.222345
40.791667	0.5	-0.220001
40.800000	0.5	-0.220391
40.808333	0.5	-0.222345
40.816667	0.5	-0.225470
40.825000	0.5	-0.228595
40.833333	0.5	-0.231524
40.841667	0.5	-0.231915
40.850000	0.5	-0.229766
40.858333	0.5	-0.226251
40.866667	0.5	-0.224493
40.875000	0.5	-0.224884
40.883333	0.5	-0.226641
40.891667	0.5	-0.229181
40.900000	0.5	-0.231720
40.908333	0.5	-0.234063
40.916667	0.5	-0.236016
40.925000	0.5	-0.236798
40.933333	0.5	-0.235821
40.941667	0.5	-0.234063
40.950000	0.5	-0.232501
40.958333	0.5	-0.233477
40.966667	0.5	-0.234649
40.975000	0.5	-0.235040
40.983333	0.5	-0.232110
40.991667	0.5	-0.227813
41.000000	0.5	-0.224493
41.008333	0.5	-0.223516
41.016667	0.5	-0.223126
41.025000	0.5	-0.220782
41.033333	0.5	-0.218048
41.041667	0.5	-0.219024
41.050000	0.5	-0.224688
41.058333	0.5	-0.232110
41.066667	0.5	-0.236016
41.075000	0.5	-0.235821
41.083333	0.5	-0.235235
41.091667	0.5	-0.235821
41.100000	0.5	-0.236798
41.108333	0.5	-0.234259
41.116667	0.5	-0.227423
41.125000	0.5	-0.219610
41.133333	0.5	-0.214923
41.141667	0.5	-0.217852
41.150000	0.5	-0.226056
41.158333	0.5	-0.236798
41.166667	0.5	-0.244415
41.175000	0.5	-0.245001
41.183333	0.5	-0.241095
41.191667	0.5	-0.237384
41.200000	0.5	-0.237188
41.208333	0.5	-0.238751
41.216667	0.5	-0.237188
41.225000	0.5	-0.230743
41.233333	0.5	-0.222735
41.241667	0.5	-0.217852
41.250000	0.5	-0.219610
41.258333	0.5	-0.227032
41.266667	0.5	-0.235235
41.275000	0.5	-0.240313
41.283333	0.5	-0.240313
41.291667	0.5	-0.235235
41.300000	0.5	-0.228009
41.308333	0.5	-0.222540
41.316667	0.5	-0.218829
41.325000	0.5	-0.216681
41.333333	0.5	-0.213556
41.341667	0.5	-0.209649
41.350000	0.5	-0.206720
41.358333	0.5	-0.204962
41.366667	0.5	-0.202813
41.375000	0.5	-0.201251
41.383333	0.5	-0.202032
41.391667	0.5	-0.207306
41.400000	0.5	-0.214532
41.408333	0.5	-0.221173
41.416667	0.5	-0.225079
41.425000	0.5	-0.227618
41.433333	0.5	-0.230743
41.441667	0.5	-0.235040
41.450000	0.5	-0.237188
41.458333	0.5	-0.235235
41.466667	0.5	-0.231329
41.475000	0.5	-0.227618
41.483333	0.5	-0.226056
41.491667	0.5	-0.227618
41.500000	0.5	-0.230938
41.508333	0.5	-0.234845
41.516667	0.5	-0.237774
41.525000	0.5	-0.238165
41.533333	0.5	-0.236798
41.541667	0.5	-0.235235
41.550000	0.5	-0.236016
41.558333	0.5	-0.238165
41.566667	0.5	-0.239727
41.575000	0.5	-0.238751
41.583333	0.5	-0.234259
41.591667	0.5	-0.228595
41.600000	0.5	-0.223907
41.608333	0.5	-0.220391
41.616667	0.5	-0.216681
41.625000	0.5	-0.211798
41.633333	0.5	-0.207306
41.641667	0.5	-0.205548
41.650000	0.5	-0.208087
41.658333	0.5	-0.213556
41.666667	0.5	-0.216485
41.675000	0.5	-0.216681
41.683333	0.5	-0.216095
41.691667	0.5	-0.216485
41.700000	0.5	-0.216681
41.708333	0.5	-0.216095
41.716667	0.5	-0.214727
41.725000	0.5	-0.214727
41.733333	0.5	-0.216681
41.741667	0.5	-0.219024
41.750000	0.5	-0.218829
41.758333	0.5	-0.215899
41.766667	0.5	-0.211602
41.775000	0.5	-0.208673
41.783333	0.5	-0.208868
41.791667	0.5	-0.212970
41.800000	0.5	-0.220977
41.808333	0.5	-0.228204
41.816667	0.5	-0.230352
41.825000	0.5	-0.227423
41.833333	0.5	-0.223321
41.841667	0.5	-0.222149
41.850000	0.5	-0.225665
41.858333	0.5	-0.231134
41.866667	0.5	-0.233868
41.875000	0.5	-0.233087
41.883333	0.5	-0.231329
41.891667	0.5	-0.232110
41.900000	0.5	-0.234454
41.908333	0.5	-0.234063
41.916667	0.5	-0.228009
41.925000	0.5	-0.220001
41.933333	0.5	-0.216485
41.941667	0.5	-0.220391
41.950000	0.5	-0.229181
41.958333	0.5	-0.234259
41.966667	0.5	-0.232891
41.975000	0.5	-0.226837
41.983333	0.5	-0.221759
41.991667	0.5	-0.220391
42.000000	0.5	-0.224884
42.008333	0.5	-0.235431
42.016667	0.5	-0.250665
42.025000	0.5	-0.262970
42.033333	0.5	-0.269024
42.041667	0.5	-0.264337
42.050000	0.5	-0.253204
42.058333	0.5	-0.240313
42.066667	0.5	-0.233477
42.075000	0.5	-0.232891
42.083333	0.5	-0.235821
42.091667	0.5	-0.238556
42.100000	0.5	-0.240118
42.108333	0.5	-0.241290
42.116667	0.5	-0.243634
42.125000	0.5	-0.246173
42.133333	0.5	-0.245587
42.141667	0.5	-0.242657
42.150000	0.5	-0.242071
42.158333	0.5	-0.244024
42.166667	0.5	-0.246759
42.175000	0.5	-0.246173
42.183333	0.5	-0.242071
42.191667	0.5	-0.236798
42.200000	0.5	-0.232696
42.208333	0.5	-0.229181
42.216667	0.5	-0.227618
42.225000	0.5	-0.227813
42.233333	0.5	-0.230352
42.241667	0.5	-0.234259
42.250000	0.5	-0.237970
42.258333	0.5	-0.239141
42.266667	0.5	-0.238360
42.275000	0.5	-0.237579
42.283333	0.5	-0.237774
42.291667	0.5	-0.239141
42.300000	0.5	-0.237579
42.308333	0.5	-0.232306
42.316667	0.5	-0.225274
42.325000	0.5	-0.220391
42.333333	0.5	-0.220782
42.341667	0.5	-0.224493
42.350000	0.5	-0.228204
42.358333	0.5	-0.229376
42.366667	0.5	-0.230352
42.375000	0.5	-0.230743
42.383333	0.5	-0.232891
42.391667	0.5	-0.234845
42.400000	0.5	-0.235235
42.408333	0.5	-0.232891
42.416667	0.5	-0.228790
42.425000	0.5	-0.227032
42.433333	0.5	-0.227618
42.441667	0.5	-0.228399
42.450000	0.5	-0.226641
42.458333	0.5	-0.223516
42.466667	0.5	-0.220391
42.475000	0.5	-0.219220
42.483333	0.5	-0.218243
42.491667	0.5	-0.217266
42.500000	0.5	-0.216681
42.508333	0.5	-0.218829
42.516667	0.5	-0.222735
42.525000	0.5	-0.227227
42.533333	0.5	-0.230548
42.541667	0.5	-0.232696
42.550000	0.5	-0.233868
42.558333	0.5	-0.233282
42.566667	0.5	-0.230352
42.575000	0.5	-0.225470
42.583333	0.5	-0.222931
42.591667	0.5	-0.222735
42.600000	0.5	-0.224298
42.608333	0.5	-0.226641
42.616667	0.5	-0.229181
42.625000	0.5	-0.231720
42.633333	0.5	-0.232306
42.641667	0.5	-0.231720
42.650000	0.5	-0.230352
42.658333	0.5	-0.230548
42.666667	0.5	-0.231524
42.675000	0.5	-0.231134
42.683333	0.5	-0.228399
42.691667	0.5	-0.222345
42.700000	0.5	-0.216681
42.708333	0.5	-0.212188
42.716667	0.5	-0.209845
42.725000	0.5	-0.210626
42.733333	0.5	-0.212970
42.741667	0.5	-0.216681
42.750000	0.5	-0.221563
42.758333	0.5	-0.228009
42.766667	0.5	-0.235040
42.775000	0.5	-0.240899
42.783333	0.5	-0.241485
42.791667	0.5	-0.236602
42.800000	0.5	-0.228595
42.808333	0.5	-0.220782
42.816667	0.5	-0.216095
42.825000	0.5	-0.213751
42.833333	0.5	-0.214337
42.841667	0.5	-0.216290
42.850000	0.5	-0.216681
42.858333	0.5	-0.215899
42.866667	0.5	-0.215704
42.875000	0.5	-0.217657
42.883333	0.5	-0.222735
42.891667	0.5	-0.227618
42.900000	0.5	-0.229766
42.908333	0.5	-0.228204
42.916667	0.5	-0.225860
42.925000	0.5	-0.225860
42.933333	0.5	-0.228595
42.941667	0.5	-0.232306
42.950000	0.5	-0.235431
42.958333	0.5	-0.237970
42.966667	0.5	-0.238946
42.975000	0.5	-0.238165
42.983333	0.5	-0.236798
42.991667	0.5	-0.234454
43.000000	0.5	-0.232110
43.008333	0.5	-0.229766
43.016667	0.5	-0.229571
43.025000	0.5	-0.233282
43.033333	0.5	-0.238165
43.041667	0.5	-0.241290
43.050000	0.5	-0.240899
43.058333	0.5	-0.237774
43.066667	0.5	-0.235040
43.075000	0.5	-0.234259
43.083333	0.5	-0.234259
43.091667	0.5	-0.234259
43.100000	0.5	-0.232501
43.108333	0.5	-0.229571
43.116667	0.5	-0.225470
43.125000	0.5	-0.221368
43.133333	0.5	-0.219220
43.141667	0.5	-0.220001
43.150000	0.5	-0.223712
43.158333	0.5	-0.229181
43.166667	0.5	-0.234063
43.175000	0.5	-0.236993
43.183333	0.5	-0.236602
43.191667	0.5	-0.233282
43.200000	0.5	-0.228204
43.208333	0.5	-0.224688
43.216667	0.5	-0.224298
43.225000	0.5	-0.226056
43.233333	0.5	-0.228399
43.241667	0.5	-0.229571
43.250000	0.5	-0.230157
43.258333	0.5	-0.230157
43.266667	0.5	-0.229962
43.275000	0.5	-0.230352
43.283333	0.5	-0.231134
43.291667	0.5	-0.232696
43.300000	0.5	-0.233282
43.308333	0.5	-0.232696
43.316667	0.5	-0.229376
43.325000	0.5	-0.223712
43.333333	0.5	-0.219610
43.341667	0.5	-0.218048
43.350000	0.5	-0.219610
43.358333	0.5	-0.223126
43.366667	0.5	-0.226056
43.375000	0.5	-0.227032
43.383333	0.5	-0.226251
43.391667	0.5	-0.224493
43.400000	0.5	-0.221954
43.408333	0.5	-0.221954
43.416667	0.5	-0.225860
43.425000	0.5	-0.234259
43.433333	0.5	-0.245196
43.441667	0.5	-0.252618
43.450000	0.5	-0.253399
43.458333	0.5	-0.248712
43.466667	0.5	-0.241681
43.475000	0.5	-0.236212
43.483333	0.5	-0.233477
43.491667	0.5	-0.234454
43.500000	0.5	-0.239141
43.508333	0.5	-0.245391
43.516667	0.5	-0.249688
43.525000	0.5	-0.249884
43.533333	0.5	-0.246563
43.541667	0.5	-0.241681
43.550000	0.5	-0.235821
43.558333	0.5	-0.229766
43.566667	0.5	-0.223907
43.575000	0.5	-0.220782
43.583333	0.5	-0.222540
43.591667	0.5	-0.228009
43.600000	0.5	-0.235235
43.608333	0.5	-0.238165
43.616667	0.5	-0.235040
43.625000	0.5	-0.225470
43.633333	0.5	-0.216095
43.641667	0.5	-0.211602
43.650000	0.5	-0.214532
43.658333	0.5	-0.222540
43.666667	0.5	-0.231524
43.675000	0.5	-0.240704
43.683333	0.5	-0.247931
43.691667	0.5	-0.251641
43.700000	0.5	-0.252032
43.708333	0.5	-0.249493
43.716667	0.5	-0.244220
43.725000	0.5	-0.236798
43.733333	0.5	-0.227227
43.741667	0.5	-0.218243
43.750000	0.5	-0.214141
43.758333	0.5	-0.217462
43.766667	0.5	-0.224884
43.775000	0.5	-0.232306
43.783333	0.5	-0.235821
43.791667	0.5	-0.235626
43.800000	0.5	-0.230938
43.808333	0.5	-0.222931
43.816667	0.5	-0.214923
43.825000	0.5	-0.211016
43.833333	0.5	-0.213556
43.841667	0.5	-0.219024
43.850000	0.5	-0.226251
43.858333	0.5	-0.230352
43.866667	0.5	-0.233087
43.875000	0.5	-0.233087
43.883333	0.5	-0.230743
43.891667	0.5	-0.228009
43.900000	0.5	-0.227032
43.908333	0.5	-0.229376
43.916667	0.5	-0.232891
43.925000	0.5	-0.235431
43.933333	0.5	-0.235040
43.941667	0.5	-0.232891
43.950000	0.5	-0.230938
43.958333	0.5	-0.231524
43.966667	0.5	-0.233282
43.975000	0.5	-0.234454
43.983333	0.5	-0.232891
43.991667	0.5	-0.228595
44.000000	0.5	-0.223712
44.008333	0.5	-0.220782
44.016667	0.5	-0.221173
44.025000	0.5	-0.223712
44.033333	0.5	-0.225470
44.041667	0.5	-0.224298
44.050000	0.5	-0.220587
44.058333	0.5	-0.217071
44.066667	0.5	-0.219220
44.075000	0.5	-0.227618
44.083333	0.5	-0.238360
44.091667	0.5	-0.246173
44.100000	0.5	-0.246954
44.108333	0.5	-0.242657
44.116667	0.5	-0.241876
44.125000	0.5	-0.246173
44.133333	0.5	-0.252813
44.141667	0.5	-0.256524
44.150000	0.5	-0.254766
44.158333	0.5	-0.249688
44.166667	0.5	-0.242462
44.175000	0.5	-0.237384
44.183333	0.5	-0.233087
44.191667	0.5	-0.228399
44.200000	0.5	-0.224884
44.208333	0.5	-0.225079
44.216667	0.5	-0.230548
44.225000	0.5	-0.237970
44.233333	0.5	-0.243829
44.241667	0.5	-0.243829
44.250000	0.5	-0.237384
44.258333	0.5	-0.227423
44.266667	0.5	-0.219610
44.275000	0.5	-0.218243
44.283333	0.5	-0.224102
44.291667	0.5	-0.233282
44.300000	0.5	-0.239923
44.308333	0.5	-0.240509
44.316667	0.5	-0.236212
44.325000	0.5	-0.229766
44.333333	0.5	-0.222735
44.341667	0.5	-0.218243
44.350000	0.5	-0.215704
44.358333	0.5	-0.216876
44.366667	0.5	-0.221759
44.375000	0.5	-0.228204
44.383333	0.5	-0.231720
44.391667	0.5	-0.230157
44.400000	0.5	-0.226251
44.408333	0.5	-0.223907
44.416667	0.5	-0.225274
44.425000	0.5	-0.228595
44.433333	0.5	-0.232891
44.441667	0.5	-0.235431
44.450000	0.5	-0.239141
44.458333	0.5	-0.241876
44.466667	0.5	-0.241681
44.475000	0.5	-0.235235
44.483333	0.5	-0.224493
44.491667	0.5	-0.216681
44.500000	0.5	-0.216290
44.508333	0.5	-0.224688
44.516667	0.5	-0.236798
44.525000	0.5	-0.249493
44.533333	0.5	-0.257696
44.541667	0.5	-0.259063
44.550000	0.5	-0.253595
44.558333	0.5	-0.241485
44.566667	0.5	-0.229766
44.575000	0.5	-0.221759
44.583333	0.5	-0.221173
44.591667	0.5	-0.225860
44.600000	0.5	-0.232891
44.608333	0.5	-0.238165
44.616667	0.5	-0.240704
44.625000	0.5	-0.240704
44.633333	0.5	-0.237970
44.641667	0.5	-0.234259
44.650000	0.5	-0.229962
44.658333	0.5	-0.229571
44.666667	0.5	-0.233477
44.675000	0.5	-0.240118
44.683333	0.5	-0.244024
44.691667	0.5	-0.241485
44.700000	0.5	-0.233673
44.708333	0.5	-0.226641
44.716667	0.5	-0.225079
44.725000	0.5	-0.227423
44.733333	0.5	-0.228009
44.741667	0.5	-0.223907
44.750000	0.5	-0.216290
44.758333	0.5	-0.210235
44.766667	0.5	-0.207891
44.775000	0.5	-0.209259
44.783333	0.5	-0.213946
44.791667	0.5	-0.222540
44.800000	0.5	-0.232501
44.808333	0.5	-0.239923
44.816667	0.5	-0.242462
44.825000	0.5	-0.241095
44.833333	0.5	-0.240118
44.841667	0.5	-0.240899
44.850000	0.5	-0.241681
44.858333	0.5	-0.239532
44.866667	0.5	-0.235431
44.875000	0.5	-0.232501
44.883333	0.5	-0.232501
44.891667	0.5	-0.234063
44.900000	0.5	-0.235821
44.908333	0.5	-0.237188
44.916667	0.5	-0.237188
44.925000	0.5	-0.235431
44.933333	0.5	-0.232501
44.941667	0.5	-0.229766
44.950000	0.5	-0.228790
44.958333	0.5	-0.229376
44.966667	0.5	-0.231329
44.975000	0.5	-0.232306
44.983333	0.5	-0.232306
44.991667	0.5	-0.231915
45.000000	0.5	-0.231720
45.008333	0.5	-0.232306
45.016667	0.5	-0.235626
45.025000	0.5	-0.241095
45.033333	0.5	-0.245587
45.041667	0.5	-0.245587
45.050000	0.5	-0.241290
45.058333	0.5	-0.236602
45.066667	0.5	-0.234259
45.075000	0.5	-0.236407
45.083333	0.5	-0.239727
45.091667	0.5	-0.241095
45.100000	0.5	-0.240313
45.108333	0.5	-0.238360
45.116667	0.5	-0.237188
45.125000	0.5	-0.237188
45.133333	0.5	-0.236407
45.141667	0.5	-0.233087
45.150000	0.5	-0.228009
45.158333	0.5	-0.221173
45.166667	0.5	-0.214727
45.175000	0.5	-0.210626
45.183333	0.5	-0.210626
45.191667	0.5	-0.214727
45.200000	0.5	-0.220977
45.208333	0.5	-0.225860
45.216667	0.5	-0.228595
45.225000	0.5	-0.230157
45.233333	0.5	-0.231524
45.241667	0.5	-0.234454
45.250000	0.5	-0.239141
45.258333	0.5	-0.245587
45.266667	0.5	-0.252423
45.275000	0.5	-0.256720
45.283333	0.5	-0.257501
45.291667	0.5	-0.253595
45.300000	0.5	-0.246173
45.308333	0.5	-0.238165
45.316667	0.5	-0.235431
45.325000	0.5	-0.239727
45.333333	0.5	-0.247540
45.341667	0.5	-0.251446
45.350000	0.5	-0.246954
45.358333	0.5	-0.238360
45.366667	0.5	-0.233087
45.375000	0.5	-0.234259
45.383333	0.5	-0.240118
45.391667	0.5	-0.247149
45.400000	0.5	-0.252618
45.408333	0.5	-0.254766
45.416667	0.5	-0.254376
45.425000	0.5	-0.250860
45.433333	0.5	-0.245587
45.441667	0.5	-0.240313
45.450000	0.5	-0.237384
45.458333	0.5	-0.233868
45.466667	0.5	-0.229766
45.475000	0.5	-0.226446
45.483333	0.5	-0.225470
45.491667	0.5	-0.226641
45.500000	0.5	-0.227423
45.508333	0.5	-0.228399
45.516667	0.5	-0.228985
45.525000	0.5	-0.233282
45.533333	0.5	-0.239727
45.541667	0.5	-0.244806
45.550000	0.5	-0.245587
45.558333	0.5	-0.239727
45.566667	0.5	-0.233673
45.575000	0.5	-0.228790
45.583333	0.5	-0.228985
45.591667	0.5	-0.233673
45.600000	0.5	-0.241290
45.608333	0.5	-0.247735
45.616667	0.5	-0.249493
45.625000	0.5	-0.245391
45.633333	0.5	-0.239337
45.641667	0.5	-0.234259
45.650000	0.5	-0.230548
45.658333	0.5	-0.226446
45.666667	0.5	-0.221759
45.675000	0.5	-0.218048
45.683333	0.5	-0.217657
45.691667	0.5	-0.222735
45.700000	0.5	-0.229962
45.708333	0.5	-0.234454
45.716667	0.5	-0.234845
45.725000	0.5	-0.233477
45.733333	0.5	-0.235626
45.741667	0.5	-0.243438
45.750000	0.5	-0.254766
45.758333	0.5	-0.262774
45.766667	0.5	-0.263946
45.775000	0.5	-0.259063
45.783333	0.5	-0.252227
45.791667	0.5	-0.247149
45.800000	0.5	-0.244024
45.808333	0.5	-0.242266
45.816667	0.5	-0.238556
45.825000	0.5	-0.233087
45.833333	0.5	-0.227423
45.841667	0.5	-0.222931
45.850000	0.5	-0.221563
45.858333	0.5	-0.223712
45.866667	0.5	-0.228790
45.875000	0.5	-0.234063
45.883333	0.5	-0.236602
45.891667	0.5	-0.234649
45.900000	0.5	-0.230938
45.908333	0.5	-0.229571
45.916667	0.5	-0.232306
45.925000	0.5	-0.237970
45.933333	0.5	-0.241681
45.941667	0.5	-0.239727
45.950000	0.5	-0.233087
45.958333	0.5	-0.227423
45.966667	0.5	-0.226251
45.975000	0.5	-0.230743
45.983333	0.5	-0.235626
45.991667	0.5	-0.237188
46.000000	0.5	-0.234845
46.008333	0.5	-0.232501
46.016667	0.5	-0.231329
46.025000	0.5	-0.231524
46.033333	0.5	-0.231720
46.041667	0.5	-0.232891
46.050000	0.5	-0.235235
46.058333	0.5	-0.240899
46.066667	0.5	-0.247540
46.075000	0.5	-0.252423
46.083333	0.5	-0.255157
46.091667	0.5	-0.255743
46.100000	0.5	-0.254571
46.108333	0.5	-0.253204
46.116667	0.5	-0.252813
46.125000	0.5	-0.253399
46.133333	0.5	-0.253595
46.141667	0.5	-0.250860
46.150000	0.5	-0.244220
46.158333	0.5	-0.237188
46.166667	0.5	-0.231915
46.175000	0.5	-0.231329
46.183333	0.5	-0.235235
46.191667	0.5	-0.240509
46.200000	0.5	-0.244806
46.208333	0.5	-0.247540
46.216667	0.5	-0.247735
46.225000	0.5	-0.246368
46.233333	0.5	-0.243048
46.241667	0.5	-0.239532
46.250000	0.5	-0.238165
46.258333	0.5	-0.240118
46.266667	0.5	-0.246563
46.275000	0.5	-0.250665
46.283333	0.5	-0.249688
46.291667	0.5	-0.243438
46.300000	0.5	-0.241095
46.308333	0.5	-0.242657
46.316667	0.5	-0.246954
46.325000	0.5	-0.247540
46.333333	0.5	-0.241485
46.341667	0.5	-0.233477
46.350000	0.5	-0.226641
46.358333	0.5	-0.222735
46.366667	0.5	-0.222540
46.375000	0.5	-0.225470
46.383333	0.5	-0.229376
46.391667	0.5	-0.233087
46.400000	0.5	-0.233087
46.408333	0.5	-0.227813
46.416667	0.5	-0.220587
46.425000	0.5	-0.216095
46.433333	0.5	-0.218438
46.441667	0.5	-0.224884
46.450000	0.5	-0.229571
46.458333	0.5	-0.228985
46.466667	0.5	-0.223907
46.475000	0.5	-0.219806
46.483333	0.5	-0.220782
46.491667	0.5	-0.226251
46.500000	0.5	-0.232110
46.508333	0.5	-0.234845
46.516667	0.5	-0.236016
46.525000	0.5	-0.238360
46.533333	0.5	-0.243829
46.541667	0.5	-0.250665
46.550000	0.5	-0.252227
46.558333	0.5	-0.247345
46.566667	0.5	-0.238751
46.575000	0.5	-0.230743
46.583333	0.5	-0.227032
46.591667	0.5	-0.228595
46.600000	0.5	-0.233282
46.608333	0.5	-0.236798
46.616667	0.5	-0.236407
46.625000	0.5	-0.231329
46.633333	0.5	-0.224688
46.641667	0.5	-0.220196
46.650000	0.5	-0.221563
46.658333	0.5	-0.227813
46.666667	0.5	-0.235431
46.675000	0.5	-0.240509
46.683333	0.5	-0.242071
46.691667	0.5	-0.242071
46.700000	0.5	-0.242071
46.708333	0.5	-0.240704
46.716667	0.5	-0.235431
46.725000	0.5	-0.227423
46.733333	0.5	-0.221759
46.741667	0.5	-0.223321
46.750000	0.5	-0.229962
46.758333	0.5	-0.238556
46.766667	0.5	-0.242071
46.775000	0.5	-0.239532
46.783333	0.5	-0.231524
46.791667	0.5	-0.223516
46.800000	0.5	-0.219024
46.808333	0.5	-0.219415
46.816667	0.5	-0.222540
46.825000	0.5	-0.225860
46.833333	0.5	-0.229962
46.841667	0.5	-0.235821
46.850000	0.5	-0.244415
46.858333	0.5	-0.251837
46.866667	0.5	-0.254376
46.875000	0.5	-0.253009
46.883333	0.5	-0.251837
46.891667	0.5	-0.253985
46.900000	0.5	-0.259649
46.908333	0.5	-0.265704
46.916667	0.5	-0.269415
46.925000	0.5	-0.269220
46.933333	0.5	-0.264923
46.941667	0.5	-0.258087
46.950000	0.5	-0.251056
46.958333	0.5	-0.247149
46.966667	0.5	-0.247149
46.975000	0.5	-0.250860
46.983333	0.5	-0.255548
46.991667	0.5	-0.257306
47.000000	0.5	-0.255157
47.008333	0.5	-0.248907
47.016667	0.5	-0.241290
47.025000	0.5	-0.237188
47.033333	0.5	-0.236602
47.041667	0.5	-0.238751
47.050000	0.5	-0.242852
47.058333	0.5	-0.248907
47.066667	0.5	-0.256524
47.075000	0.5	-0.263165
47.083333	0.5	-0.267071
47.091667	0.5	-0.265899
47.100000	0.5	-0.261602
47.108333	0.5	-0.258087
47.116667	0.5	-0.258282
47.125000	0.5	-0.262579
47.133333	0.5	-0.267266
47.141667	0.5	-0.269024
47.150000	0.5	-0.265313
47.158333	0.5	-0.258868
47.166667	0.5	-0.254962
47.175000	0.5	-0.255743
47.183333	0.5	-0.259454
47.191667	0.5	-0.261602
47.200000	0.5	-0.258282
47.208333	0.5	-0.250665
47.216667	0.5	-0.240704
47.225000	0.5	-0.232696
47.233333	0.5	-0.227032
47.241667	0.5	-0.226056
47.250000	0.5	-0.230938
47.258333	0.5	-0.239337
47.266667	0.5	-0.247345
47.275000	0.5	-0.249688
47.283333	0.5	-0.246173
47.291667	0.5	-0.239141
47.300000	0.5	-0.235626
47.308333	0.5	-0.237188
47.316667	0.5	-0.244220
47.325000	0.5	-0.252227
47.333333	0.5	-0.256329
47.341667	0.5	-0.254766
47.350000	0.5	-0.249688
47.358333	0.5	-0.243438
47.366667	0.5	-0.242071
47.375000	0.5	-0.246563
47.383333	0.5	-0.255352
47.391667	0.5	-0.263751
47.400000	0.5	-0.268048
47.408333	0.5	-0.266095
47.416667	0.5	-0.260040
47.425000	0.5	-0.254571
47.433333	0.5	-0.252032
47.441667	0.5	-0.252618
47.450000	0.5	-0.254571
47.458333	0.5	-0.257110
47.466667	0.5	-0.258087
47.475000	0.5	-0.254766
47.483333	0.5	-0.248321
47.491667	0.5	-0.241095
47.500000	0.5	-0.238946
47.508333	0.5	-0.241290
47.516667	0.5	-0.246173
47.525000	0.5	-0.250274
47.533333	0.5	-0.252227
47.541667	0.5	-0.253204
47.550000	0.5	-0.253790
47.558333	0.5	-0.254181
47.566667	0.5	-0.256329
47.575000	0.5	-0.259845
47.583333	0.5	-0.263751
47.591667	0.5	-0.266485
47.600000	0.5	-0.268048
47.608333	0.5	-0.269024
47.616667	0.5	-0.268438
47.625000	0.5	-0.265118
47.633333	0.5	-0.257501
47.641667	0.5	-0.248126
47.650000	0.5	-0.240509
47.658333	0.5	-0.237579
47.666667	0.5	-0.239141
47.675000	0.5	-0.243048
47.683333	0.5	-0.249688
47.691667	0.5	-0.255743
47.700000	0.5	-0.261016
47.708333	0.5	-0.263360
47.716667	0.5	-0.262970
47.725000	0.5	-0.261602
47.733333	0.5	-0.262384
47.741667	0.5	-0.263946
47.750000	0.5	-0.265509
47.758333	0.5	-0.263751
47.766667	0.5	-0.259649
47.775000	0.5	-0.253595
47.783333	0.5	-0.246954
47.791667	0.5	-0.239532
47.800000	0.5	-0.233282
47.808333	0.5	-0.230352
47.816667	0.5	-0.232306
47.825000	0.5	-0.240118
47.833333	0.5	-0.250860
47.841667	0.5	-0.257891
47.850000	0.5	-0.257501
47.858333	0.5	-0.250860
47.866667	0.5	-0.241485
47.875000	0.5	-0.236407
47.883333	0.5	-0.235626
47.891667	0.5	-0.237384
47.900000	0.5	-0.236798
47.908333	0.5	-0.233087
47.916667	0.5	-0.227618
47.925000	0.5	-0.223126
47.933333	0.5	-0.221563
47.941667	0.5	-0.222345
47.950000	0.5	-0.225860
47.958333	0.5	-0.230548
47.966667	0.5	-0.236016
47.975000	0.5	-0.240509
47.983333	0.5	-0.241290
47.991667	0.5	-0.238165
48.000000	0.5	-0.233477
48.008333	0.5	-0.231720
48.016667	0.5	-0.235040
48.025000	0.5	-0.241876
48.033333	0.5	-0.248907
48.041667	0.5	-0.251837
48.050000	0.5	-0.250470
48.058333	0.5	-0.248712
48.066667	0.5	-0.249493
48.075000	0.5	-0.251641
48.083333	0.5	-0.252032
48.091667	0.5	-0.245977
48.100000	0.5	-0.235626
48.108333	0.5	-0.225470
48.116667	0.5	-0.218048
48.125000	0.5	-0.215704
48.133333	0.5	-0.216485
48.141667	0.5	-0.219415
48.150000	0.5	-0.223516
48.158333	0.5	-0.227618
48.166667	0.5	-0.231720
48.175000	0.5	-0.234259
48.183333	0.5	-0.236212
48.191667	0.5	-0.239337
48.200000	0.5	-0.244220
48.208333	0.5	-0.249688
48.216667	0.5	-0.251837
48.225000	0.5	-0.250860
48.233333	0.5	-0.249102
48.241667	0.5	-0.249102
48.250000	0.5	-0.251056
48.258333	0.5	-0.252227
48.266667	0.5	-0.251641
48.275000	0.5	-0.251837
48.283333	0.5	-0.253985
48.291667	0.5	-0.260040
48.300000	0.5	-0.267657
48.308333	0.5	-0.274298
48.316667	0.5	-0.278399
48.325000	0.5	-0.277423
48.333333	0.5	-0.272735
48.341667	0.5	-0.265313
48.350000	0.5	-0.258868
48.358333	0.5	-0.255352
48.366667	0.5	-0.254181
48.375000	0.5	-0.253790
48.383333	0.5	-0.253790
48.391667	0.5	-0.254962
48.400000	0.5	-0.256524
48.408333	0.5	-0.256524
48.416667	0.5	-0.254571
48.425000	0.5	-0.250079
48.433333	0.5	-0.244806
48.441667	0.5	-0.243048
48.450000	0.5	-0.243048
48.458333	0.5	-0.243634
48.466667	0.5	-0.241876
48.475000	0.5	-0.239727
48.483333	0.5	-0.239923
48.491667	0.5	-0.244415
48.500000	0.5	-0.251641
48.508333	0.5	-0.253985
48.516667	0.5	-0.251641
48.525000	0.5	-0.246563
48.533333	0.5	-0.241876
48.541667	0.5	-0.238751
48.550000	0.5	-0.235235
48.558333	0.5	-0.231134
48.566667	0.5	-0.227618
48.575000	0.5	-0.226446
48.583333	0.5	-0.228009
48.591667	0.5	-0.230743
48.600000	0.5	-0.235235
48.608333	0.5	-0.241681
48.616667	0.5	-0.250860
48.625000	0.5	-0.260626
48.633333	0.5	-0.268048
48.641667	0.5	-0.269806
48.650000	0.5	-0.266095
48.658333	0.5	-0.259649
48.666667	0.5	-0.256720
48.675000	0.5	-0.257891
48.683333	0.5	-0.260235
48.691667	0.5	-0.259649
48.700000	0.5	-0.254376
48.708333	0.5	-0.246368
48.716667	0.5	-0.239141
48.725000	0.5	-0.236212
48.733333	0.5	-0.236407
48.741667	0.5	-0.240118
48.750000	0.5	-0.245391
48.758333	0.5	-0.250274
48.766667	0.5	-0.250274
48.775000	0.5	-0.244415
48.783333	0.5	-0.237579
48.791667	0.5	-0.235040
48.800000	0.5	-0.238556
48.808333	0.5	-0.246563
48.816667	0.5	-0.256329
48.825000	0.5	-0.263946
48.833333	0.5	-0.268829
48.841667	0.5	-0.268829
48.850000	0.5	-0.263165
48.858333	0.5	-0.252618
48.866667	0.5	-0.239727
48.875000	0.5	-0.232501
48.883333	0.5	-0.231329
48.891667	0.5	-0.235821
48.900000	0.5	-0.241681
48.908333	0.5	-0.247345
48.916667	0.5	-0.251056
48.925000	0.5	-0.253985
48.933333	0.5	-0.256134
48.941667	0.5	-0.255743
48.950000	0.5	-0.252423
48.958333	0.5	-0.248321
48.966667	0.5	-0.245391
48.975000	0.5	-0.244415
48.983333	0.5	-0.244610
48.991667	0.5	-0.246173
49.000000	0.5	-0.247931
49.008333	0.5	-0.249688
49.016667	0.5	-0.249493
49.025000	0.5	-0.246368
49.033333	0.5	-0.240704
49.041667	0.5	-0.235235
49.050000	0.5	-0.233087
49.058333	0.5	-0.234649
49.066667	0.5	-0.238946
49.075000	0.5	-0.242462
49.083333	0.5	-0.243438
49.091667	0.5	-0.241290
49.100000	0.5	-0.237579
49.108333	0.5	-0.233868
49.116667	0.5	-0.231329
49.125000	0.5	-0.230743
49.133333	0.5	-0.233282
49.141667	0.5	-0.237970
49.150000	0.5	-0.243048
49.158333	0.5	-0.249884
49.166667	0.5	-0.253985
49.175000	0.5	-0.256915
49.183333	0.5	-0.256524
49.191667	0.5	-0.253595
49.200000	0.5	-0.250079
49.208333	0.5	-0.248126
49.216667	0.5	-0.248712
49.225000	0.5	-0.249884
49.233333	0.5	-0.253009
49.241667	0.5	-0.258282
49.250000	0.5	-0.266095
49.258333	0.5	-0.272345
49.266667	0.5	-0.272931
49.275000	0.5	-0.266876
49.283333	0.5	-0.257696
49.291667	0.5	-0.251641
49.300000	0.5	-0.250079
49.308333	0.5	-0.251251
49.316667	0.5	-0.252423
49.325000	0.5	-0.254571
49.333333	0.5	-0.260235
49.341667	0.5	-0.268048
49.350000	0.5	-0.275274
49.358333	0.5	-0.277032
49.366667	0.5	-0.274102
49.375000	0.5	-0.269415
49.383333	0.5	-0.266095
49.391667	0.5	-0.267071
49.400000	0.5	-0.270196
49.408333	0.5	-0.272345
49.416667	0.5	-0.270977
49.425000	0.5	-0.266290
49.433333	0.5	-0.259454
49.441667	0.5	-0.251056
49.450000	0.5	-0.243048
49.458333	0.5	-0.236212
49.466667	0.5	-0.232306
49.475000	0.5	-0.230352
49.483333	0.5	-0.233087
49.491667	0.5	-0.238946
49.500000	0.5	-0.247540
49.508333	0.5	-0.254571
49.516667	0.5	-0.256720
49.525000	0.5	-0.254766
49.533333	0.5	-0.249493
49.541667	0.5	-0.240509
49.550000	0.5	-0.233087
49.558333	0.5	-0.228204
49.566667	0.5	-0.227618
49.575000	0.5	-0.229571
49.583333	0.5	-0.231524
49.591667	0.5	-0.232891
49.600000	0.5	-0.232306
49.608333	0.5	-0.232110
49.616667	0.5	-0.234454
49.625000	0.5	-0.241290
49.633333	0.5	-0.250860
49.641667	0.5	-0.256720
49.650000	0.5	-0.256329
49.658333	0.5	-0.250860
49.666667	0.5	-0.245587
49.675000	0.5	-0.243829
49.683333	0.5	-0.246368
49.691667	0.5	-0.249493
49.700000	0.5	-0.252618
49.708333	0.5	-0.255743
49.716667	0.5	-0.259259
49.725000	0.5	-0.261016
49.733333	0.5	-0.261602
49.741667	0.5	-0.261212
49.750000	0.5	-0.260626
49.758333	0.5	-0.261407
49.766667	0.5	-0.261602
49.775000	0.5	-0.260821
49.783333	0.5	-0.260040
49.791667	0.5	-0.258673
49.800000	0.5	-0.259063
49.808333	0.5	-0.260821
49.816667	0.5	-0.263556
49.825000	0.5	-0.265509
49.833333	0.5	-0.265704
49.841667	0.5	-0.264337
49.850000	0.5	-0.262774
49.858333	0.5	-0.262970
49.866667	0.5	-0.264727
49.875000	0.5	-0.266485
49.883333	0.5	-0.266485
49.891667	0.5	-0.266095
49.900000	0.5	-0.265509
49.908333	0.5	-0.265509
49.916667	0.5	-0.265509
49.925000	0.5	-0.263946
49.933333	0.5	-0.261993
49.941667	0.5	-0.260626
49.950000	0.5	-0.261602
49.958333	0.5	-0.264923
49.966667	0.5	-0.269024
49.975000	0.5	-0.270391
49.983333	0.5	-0.268438
49.991667	0.5	-0.264532
50.000000	0.5	-0.262774
50.008333	0.5	-0.266095
50.016667	0.5	-0.273516
50.025000	0.5	-0.279571
50.033333	0.5	-0.278399
50.041667	0.5	-0.269415
50.050000	0.5	-0.256134
50.058333	0.5	-0.245391
50.066667	0.5	-0.242657
50.075000	0.5	-0.250079
50.083333	0.5	-0.259649
50.091667	0.5	-0.267462
50.100000	0.5	-0.270001
50.108333	0.5	-0.268243
50.116667	0.5	-0.263556
50.125000	0.5	-0.258087
50.133333	0.5	-0.251837
50.141667	0.5	-0.245391
50.150000	0.5	-0.241290
50.158333	0.5	-0.241095
50.166667	0.5	-0.245782
50.175000	0.5	-0.253595
50.183333	0.5	-0.262384
50.191667	0.5	-0.269806
50.200000	0.5	-0.272735
50.208333	0.5	-0.268634
50.216667	0.5	-0.259649
50.225000	0.5	-0.250274
50.233333	0.5	-0.244610
50.241667	0.5	-0.245782
50.250000	0.5	-0.249884
50.258333	0.5	-0.252423
50.266667	0.5	-0.251837
50.275000	0.5	-0.249298
50.283333	0.5	-0.248516
50.291667	0.5	-0.249688
50.300000	0.5	-0.253009
50.308333	0.5	-0.256720
50.316667	0.5	-0.259063
50.325000	0.5	-0.259649
50.333333	0.5	-0.258868
50.341667	0.5	-0.260626
50.350000	0.5	-0.264141
50.358333	0.5	-0.268048
50.366667	0.5	-0.269610
50.375000	0.5	-0.267462
50.383333	0.5	-0.263556
50.391667	0.5	-0.258673
50.400000	0.5	-0.254181
50.408333	0.5	-0.250274
50.416667	0.5	-0.247931
50.425000	0.5	-0.248321
50.433333	0.5	-0.251446
50.441667	0.5	-0.256329
50.450000	0.5	-0.260431
50.458333	0.5	-0.262774
50.466667	0.5	-0.264727
50.475000	0.5	-0.266876
50.483333	0.5	-0.269024
50.491667	0.5	-0.269024
50.500000	0.5	-0.267657
50.508333	0.5	-0.265899
50.516667	0.5	-0.266095
50.525000	0.5	-0.267071
50.533333	0.5	-0.268634
50.541667	0.5	-0.270782
50.550000	0.5	-0.272540
50.558333	0.5	-0.272345
50.566667	0.5	-0.267266
50.575000	0.5	-0.258477
50.583333	0.5	-0.247540
50.591667	0.5	-0.239727
50.600000	0.5	-0.237188
50.608333	0.5	-0.238751
50.616667	0.5	-0.242657
50.625000	0.5	-0.248907
50.633333	0.5	-0.253790
50.641667	0.5	-0.256329
50.650000	0.5	-0.255157
50.658333	0.5	-0.249884
50.666667	0.5	-0.243048
50.675000	0.5	-0.239727
50.683333	0.5	-0.240509
50.691667	0.5	-0.242657
50.700000	0.5	-0.244024
50.708333	0.5	-0.244610
50.716667	0.5	-0.245391
50.725000	0.5	-0.247540
50.733333	0.5	-0.249493
50.741667	0.5	-0.250470
50.750000	0.5	-0.250079
50.758333	0.5	-0.247735
50.766667	0.5	-0.243048
50.775000	0.5	-0.238946
50.783333	0.5	-0.236602
50.791667	0.5	-0.237774
50.800000	0.5	-0.242266
50.808333	0.5	-0.248907
50.816667	0.5	-0.253399
50.825000	0.5	-0.255938
50.833333	0.5	-0.258673
50.841667	0.5	-0.261602
50.850000	0.5	-0.262384
50.858333	0.5	-0.258673
50.866667	0.5	-0.251641
50.875000	0.5	-0.244610
50.883333	0.5	-0.243438
50.891667	0.5	-0.248321
50.900000	0.5	-0.254766
50.908333	0.5	-0.260040
50.916667	0.5	-0.263360
50.925000	0.5	-0.264532
50.933333	0.5	-0.264337
50.941667	0.5	-0.262970
50.950000	0.5	-0.261016
50.958333	0.5	-0.259649
50.966667	0.5	-0.261016
50.975000	0.5	-0.264923
50.983333	0.5	-0.270782
50.991667	0.5	-0.275079
51.000000	0.5	-0.274493
51.008333	0.5	-0.269415
51.016667	0.5	-0.263556
51.025000	0.5	-0.260821
51.033333	0.5	-0.261798
51.041667	0.5	-0.265509
51.050000	0.5	-0.270977
51.058333	0.5	-0.276251
51.066667	0.5	-0.278009
51.075000	0.5	-0.273516
51.083333	0.5	-0.262970
51.091667	0.5	-0.250860
51.100000	0.5	-0.242266
51.108333	0.5	-0.242462
51.116667	0.5	-0.252032
51.125000	0.5	-0.263946
51.133333	0.5	-0.273907
51.141667	0.5	-0.274884
51.150000	0.5	-0.265899
51.158333	0.5	-0.253009
51.166667	0.5	-0.242657
51.175000	0.5	-0.240899
51.183333	0.5	-0.243048
51.191667	0.5	-0.244220
51.200000	0.5	-0.242657
51.208333	0.5	-0.240509
51.216667	0.5	-0.240899
51.225000	0.5	-0.243243
51.233333	0.5	-0.247931
51.241667	0.5	-0.250665
51.250000	0.5	-0.252618
51.258333	0.5	-0.254766
51.266667	0.5	-0.257306
51.275000	0.5	-0.261407
51.283333	0.5	-0.265118
51.291667	0.5	-0.266290
51.300000	0.5	-0.263556
51.308333	0.5	-0.258673
51.316667	0.5	-0.252813
51.325000	0.5	-0.247735
51.333333	0.5	-0.242071
51.341667	0.5	-0.236993
51.350000	0.5	-0.234259
51.358333	0.5	-0.236212
51.366667	0.5	-0.243243
51.375000	0.5	-0.252032
51.383333	0.5	-0.256329
51.391667	0.5	-0.255157
51.400000	0.5	-0.251641
51.408333	0.5	-0.247931
51.416667	0.5	-0.244220
51.425000	0.5	-0.242266
51.433333	0.5	-0.242071
51.441667	0.5	-0.244415
51.450000	0.5	-0.252032
51.458333	0.5	-0.260040
51.466667	0.5	-0.265509
51.475000	0.5	-0.265704
51.483333	0.5	-0.261016
51.491667	0.5	-0.252618
51.500000	0.5	-0.241290
51.508333	0.5	-0.233477
51.516667	0.5	-0.231524
51.525000	0.5	-0.236016
51.533333	0.5	-0.243634
51.541667	0.5	-0.250860
51.550000	0.5	-0.253204
51.558333	0.5	-0.254181
51.566667	0.5	-0.254766
51.575000	0.5	-0.254571
51.583333	0.5	-0.251837
51.591667	0.5	-0.246563
51.600000	0.5	-0.241290
51.608333	0.5	-0.239141
51.616667	0.5	-0.240509
51.625000	0.5	-0.245587
51.633333	0.5	-0.253399
51.641667	0.5	-0.260626
51.650000	0.5	-0.265118
51.658333	0.5	-0.264727
51.666667	0.5	-0.260040
51.675000	0.5	-0.254962
51.683333	0.5	-0.253985
51.691667	0.5	-0.256329
51.700000	0.5	-0.257696
51.708333	0.5	-0.255157
51.716667	0.5	-0.249298
51.725000	0.5	-0.243829
51.733333	0.5	-0.244415
51.741667	0.5	-0.250274
51.750000	0.5	-0.257696
51.758333	0.5	-0.265118
51.766667	0.5	-0.270196
51.775000	0.5	-0.273126
51.783333	0.5	-0.271563
51.791667	0.5	-0.267266
51.800000	0.5	-0.262579
51.808333	0.5	-0.259649
51.816667	0.5	-0.259649
51.825000	0.5	-0.259649
51.833333	0.5	-0.258282
51.841667	0.5	-0.254376
51.850000	0.5	-0.250470
51.858333	0.5	-0.248907
51.866667	0.5	-0.249493
51.875000	0.5	-0.249884
51.883333	0.5	-0.249884
51.891667	0.5	-0.251251
51.900000	0.5	-0.254766
51.908333	0.5	-0.259454
51.916667	0.5	-0.262579
51.925000	0.5	-0.262384
51.933333	0.5	-0.260821
51.941667	0.5	-0.260040
51.950000	0.5	-0.260040
51.958333	0.5	-0.259649
51.966667	0.5	-0.259845
51.975000	0.5	-0.261407
51.983333	0.5	-0.262579
51.991667	0.5	-0.261602
52.000000	0.5	-0.258673
52.008333	0.5	-0.256720
52.016667	0.5	-0.259845
52.025000	0.5	-0.266095
52.033333	0.5	-0.270782
52.041667	0.5	-0.270196
52.050000	0.5	-0.263556
52.058333	0.5	-0.253204
52.066667	0.5	-0.242462
52.075000	0.5	-0.236407
52.083333	0.5	-0.235626
52.091667	0.5	-0.239141
52.100000	0.5	-0.244415
52.108333	0.5	-0.250860
52.116667	0.5	-0.254376
52.125000	0.5	-0.255352
52.133333	0.5	-0.251837
52.141667	0.5	-0.245391
52.150000	0.5	-0.240704
52.158333	0.5	-0.242266
52.166667	0.5	-0.248516
52.175000	0.5	-0.256915
52.183333	0.5	-0.264337
52.191667	0.5	-0.270001
52.200000	0.5	-0.272931
52.208333	0.5	-0.271563
52.216667	0.5	-0.268438
52.225000	0.5	-0.263946
52.233333	0.5	-0.261016
52.241667	0.5	-0.257501
52.250000	0.5	-0.252423
52.258333	0.5	-0.245196
52.266667	0.5	-0.239923
52.275000	0.5	-0.238946
52.283333	0.5	-0.239532
52.291667	0.5	-0.240118
52.300000	0.5	-0.239727
52.308333	0.5	-0.237384
52.316667	0.5	-0.234259
52.325000	0.5	-0.233477
52.333333	0.5	-0.237384
52.341667	0.5	-0.244610
52.350000	0.5	-0.252227
52.358333	0.5	-0.255157
52.366667	0.5	-0.254766
52.375000	0.5	-0.255157
52.383333	0.5	-0.258477
52.391667	0.5	-0.261798
52.400000	0.5	-0.261212
52.408333	0.5	-0.255938
52.416667	0.5	-0.249493
52.425000	0.5	-0.247149
52.433333	0.5	-0.250665
52.441667	0.5	-0.256720
52.450000	0.5	-0.260431
52.458333	0.5	-0.259845
52.466667	0.5	-0.257306
52.475000	0.5	-0.254962
52.483333	0.5	-0.254962
52.491667	0.5	-0.258282
52.500000	0.5	-0.263556
52.508333	0.5	-0.267657
52.516667	0.5	-0.268634
52.525000	0.5	-0.265313
52.533333	0.5	-0.258477
52.541667	0.5	-0.251837
52.550000	0.5	-0.249298
52.558333	0.5	-0.252032
52.566667	0.5	-0.258282
52.575000	0.5	-0.262970
52.583333	0.5	-0.263556
52.591667	0.5	-0.261212
52.600000	0.5	-0.258477
52.608333	0.5	-0.258087
52.616667	0.5	-0.259259
52.625000	0.5	-0.260040
52.633333	0.5	-0.258282
52.641667	0.5	-0.254766
52.650000	0.5	-0.251056
52.658333	0.5	-0.247931
52.666667	0.5	-0.243634
52.675000	0.5	-0.241485
52.683333	0.5	-0.241290
52.691667	0.5	-0.246368
52.700000	0.5	-0.254571
52.708333	0.5	-0.262970
52.716667	0.5	-0.268048
52.725000	0.5	-0.269415
52.733333	0.5	-0.268634
52.741667	0.5	-0.267657
52.750000	0.5	-0.268243
52.758333	0.5	-0.269415
52.766667	0.5	-0.270196
52.775000	0.5	-0.270391
52.783333	0.5	-0.270782
52.791667	0.5	-0.273907
52.800000	0.5	-0.279571
52.808333	0.5	-0.284845
52.816667	0.5	-0.286798
52.825000	0.5	-0.283673
52.833333	0.5	-0.276446
52.841667	0.5	-0.269415
52.850000	0.5	-0.265118
52.858333	0.5	-0.263946
52.866667	0.5	-0.263165
52.875000	0.5	-0.261993
52.883333	0.5	-0.261212
52.891667	0.5	-0.262384
52.900000	0.5	-0.266290
52.908333	0.5	-0.269610
52.916667	0.5	-0.270977
52.925000	0.5	-0.269220
52.933333	0.5	-0.266485
52.941667	0.5	-0.263751
52.950000	0.5	-0.262970
52.958333	0.5	-0.265118
52.966667	0.5	-0.267657
52.975000	0.5	-0.269415
52.983333	0.5	-0.267266
52.991667	0.5	-0.264337
53.000000	0.5	-0.262579
53.008333	0.5	-0.262384
53.016667	0.5	-0.261407
53.025000	0.5	-0.258477
53.033333	0.5	-0.257110
53.041667	0.5	-0.259454
53.050000	0.5	-0.265118
53.058333	0.5	-0.270782
53.066667	0.5	-0.274298
53.075000	0.5	-0.275274
53.083333	0.5	-0.274493
53.091667	0.5	-0.272149
53.100000	0.5	-0.267852
53.108333	0.5	-0.262579
53.116667	0.5	-0.258087
53.125000	0.5	-0.256720
53.133333	0.5	-0.257501
53.141667	0.5	-0.259454
53.150000	0.5	-0.259649
53.158333	0.5	-0.258477
53.166667	0.5	-0.258087
53.175000	0.5	-0.261993
53.183333	0.5	-0.269220
53.191667	0.5	-0.276251
53.200000	0.5	-0.278399
53.208333	0.5	-0.274884
53.216667	0.5	-0.268634
53.225000	0.5	-0.264337
53.233333	0.5	-0.265704
53.241667	0.5	-0.270782
53.250000	0.5	-0.278204
53.258333	0.5	-0.284063
53.266667	0.5	-0.287774
53.275000	0.5	-0.287384
53.283333	0.5	-0.285040
53.291667	0.5	-0.281915
53.300000	0.5	-0.278595
53.308333	0.5	-0.277032
53.316667	0.5	-0.277227
53.325000	0.5	-0.277227
53.333333	0.5	-0.274493
53.341667	0.5	-0.268243
53.350000	0.5	-0.260821
53.358333	0.5	-0.256524
53.366667	0.5	-0.257110
53.375000	0.5	-0.258477
53.383333	0.5	-0.257891
53.391667	0.5	-0.254962
53.400000	0.5	-0.253204
53.408333	0.5	-0.255743
53.416667	0.5	-0.261212
53.425000	0.5	-0.263165
53.433333	0.5	-0.258087
53.441667	0.5	-0.251056
53.450000	0.5	-0.250274
53.458333	0.5	-0.259063
53.466667	0.5	-0.273126
53.475000	0.5	-0.282110
53.483333	0.5	-0.282110
53.491667	0.5	-0.274298
53.500000	0.5	-0.264727
53.508333	0.5	-0.258282
53.516667	0.5	-0.256915
53.525000	0.5	-0.259845
53.533333	0.5	-0.263165
53.541667	0.5	-0.265509
53.550000	0.5	-0.267266
53.558333	0.5	-0.267852
53.566667	0.5	-0.266095
53.575000	0.5	-0.261798
53.583333	0.5	-0.258087
53.591667	0.5	-0.257110
53.600000	0.5	-0.260040
53.608333	0.5	-0.261798
53.616667	0.5	-0.260235
53.625000	0.5	-0.256329
53.633333	0.5	-0.255352
53.641667	0.5	-0.259259
53.650000	0.5	-0.265704
53.658333	0.5	-0.271368
53.666667	0.5	-0.273907
53.675000	0.5	-0.273907
53.683333	0.5	-0.272931
53.691667	0.5	-0.271368
53.700000	0.5	-0.269024
53.708333	0.5	-0.267071
53.716667	0.5	-0.266681
53.725000	0.5	-0.267462
53.733333	0.5	-0.265899
53.741667	0.5	-0.260626
53.750000	0.5	-0.253985
53.758333	0.5	-0.250860
53.766667	0.5	-0.252813
53.775000	0.5	-0.257696
53.783333	0.5	-0.262579
53.791667	0.5	-0.267657
53.800000	0.5	-0.274102
53.808333	0.5	-0.280743
53.816667	0.5	-0.283868
53.825000	0.5	-0.280548
53.833333	0.5	-0.271368
53.841667	0.5	-0.261407
53.850000	0.5	-0.256329
53.858333	0.5	-0.257110
53.866667	0.5	-0.261016
53.875000	0.5	-0.262579
53.883333	0.5	-0.260235
53.891667	0.5	-0.255938
53.900000	0.5	-0.255352
53.908333	0.5	-0.260821
53.916667	0.5	-0.268829
53.925000	0.5	-0.274688
53.933333	0.5	-0.274102
53.941667	0.5	-0.269415
53.950000	0.5	-0.263360
53.958333	0.5	-0.259454
53.966667	0.5	-0.258673
53.975000	0.5	-0.259845
53.983333	0.5	-0.262384
53.991667	0.5	-0.264532
54.000000	0.5	-0.263360
54.008333	0.5	-0.257891
54.016667	0.5	-0.250274
54.025000	0.5	-0.244415
54.033333	0.5	-0.246759
54.041667	0.5	-0.254766
54.050000	0.5	-0.263946
54.058333	0.5	-0.268634
54.066667	0.5	-0.269024
54.075000	0.5	-0.266681
54.083333	0.5	-0.265313
54.091667	0.5	-0.263556
54.100000	0.5	-0.261798
54.108333	0.5	-0.259649
54.116667	0.5	-0.258282
54.125000	0.5	-0.257696
54.133333	0.5	-0.257110
54.141667	0.5	-0.255548
54.150000	0.5	-0.254766
54.158333	0.5	-0.255743
54.166667	0.5	-0.257891
54.175000	0.5	-0.260040
54.183333	0.5	-0.260235
54.191667	0.5	-0.259454
54.200000	0.5	-0.258673
54.208333	0.5	-0.258868
54.216667	0.5	-0.260040
54.225000	0.5	-0.260626
54.233333	0.5	-0.260040
54.241667	0.5	-0.257306
54.250000	0.5	-0.252813
54.258333	0.5	-0.247735
54.266667	0.5	-0.242852
54.275000	0.5	-0.241485
54.283333	0.5	-0.245587
54.291667	0.5	-0.252423
54.300000	0.5	-0.257891
54.308333	0.5	-0.257110
54.316667	0.5	-0.252813
54.325000	0.5	-0.249298
54.333333	0.5	-0.250274
54.341667	0.5	-0.253009
54.350000	0.5	-0.253204
54.358333	0.5	-0.250665
54.366667	0.5	-0.247540
54.375000	0.5	-0.247735
54.383333	0.5	-0.250079
54.391667	0.5	-0.252813
54.400000	0.5	-0.253985
54.408333	0.5	-0.255157
54.416667	0.5	-0.257110
54.425000	0.5	-0.260040
54.433333	0.5	-0.262188
54.441667	0.5	-0.262384
54.450000	0.5	-0.262384
54.458333	0.5	-0.262579
54.466667	0.5	-0.263360
54.475000	0.5	-0.265704
54.483333	0.5	-0.269610
54.491667	0.5	-0.273907
54.500000	0.5	-0.275274
54.508333	0.5	-0.273907
54.516667	0.5	-0.269806
54.525000	0.5	-0.266095
54.533333	0.5	-0.264141
54.541667	0.5	-0.262188
54.550000	0.5	-0.259454
54.558333	0.5	-0.257110
54.566667	0.5	-0.256720
54.575000	0.5	-0.257696
54.583333	0.5	-0.258673
54.591667	0.5	-0.257501
54.600000	0.5	-0.255352
54.608333	0.5	-0.253399
54.616667	0.5	-0.253595
54.625000	0.5	-0.253790
54.633333	0.5	-0.254376
54.641667	0.5	-0.254766
54.650000	0.5	-0.255938
54.658333	0.5	-0.256915
54.666667	0.5	-0.256720
54.675000	0.5	-0.255157
54.683333	0.5	-0.253595
54.691667	0.5	-0.253009
54.700000	0.5	-0.252813
54.708333	0.5	-0.253595
54.716667	0.5	-0.253985
54.725000	0.5	-0.255157
54.733333	0.5	-0.255743
54.741667	0.5	-0.255743
54.750000	0.5	-0.255157
54.758333	0.5	-0.253985
54.766667	0.5	-0.254571
54.775000	0.5	-0.257306
54.783333	0.5	-0.261212
54.791667	0.5	-0.263165
54.800000	0.5	-0.262579
54.808333	0.5	-0.259259
54.816667	0.5	-0.256134
54.825000	0.5	-0.254376
54.833333	0.5	-0.253399
54.841667	0.5	-0.250665
54.850000	0.5	-0.244806
54.858333	0.5	-0.238946
54.866667	0.5	-0.235235
54.875000	0.5	-0.235626
54.883333	0.5	-0.239337
54.891667	0.5	-0.243243
54.900000	0.5	-0.244806
54.908333	0.5	-0.243634
54.916667	0.5	-0.243243
54.925000	0.5	-0.243438
54.933333	0.5	-0.243438
54.941667	0.5	-0.240899
54.950000	0.5	-0.237774
54.958333	0.5	-0.237970
54.966667	0.5	-0.243438
54.975000	0.5	-0.252032
54.983333	0.5	-0.258282
54.991667	0.5	-0.262188
55.000000	0.5	-0.265509
55.008333	0.5	-0.270587
55.016667	0.5	-0.276446
55.025000	0.5	-0.280157
55.033333	0.5	-0.278595
55.041667	0.5	-0.273321
55.050000	0.5	-0.265313
55.058333	0.5	-0.257696
55.066667	0.5	-0.251837
55.075000	0.5	-0.248516
55.083333	0.5	-0.248516
55.091667	0.5	-0.249884
55.100000	0.5	-0.248516
55.108333	0.5	-0.243048
55.116667	0.5	-0.239532
55.125000	0.5	-0.239337
55.133333	0.5	-0.242462
55.141667	0.5	-0.246173
55.150000	0.5	-0.247735
55.158333	0.5	-0.246954
55.166667	0.5	-0.244220
55.175000	0.5	-0.240704
55.183333	0.5	-0.236407
55.191667	0.5	-0.232501
55.200000	0.5	-0.230157
55.208333	0.5	-0.229962
55.216667	0.5	-0.231134
55.225000	0.5	-0.230743
55.233333	0.5	-0.228399
55.241667	0.5	-0.226251
55.250000	0.5	-0.225470
55.258333	0.5	-0.227423
55.266667	0.5	-0.230548
55.275000	0.5	-0.235040
55.283333	0.5	-0.240313
55.291667	0.5	-0.245782
55.300000	0.5	-0.248712
55.308333	0.5	-0.243829
55.316667	0.5	-0.234845
55.325000	0.5	-0.226641
55.333333	0.5	-0.223516
55.341667	0.5	-0.223907
55.350000	0.5	-0.224102
55.358333	0.5	-0.222149
55.366667	0.5	-0.219806
55.375000	0.5	-0.221173
55.383333	0.5	-0.227227
55.391667	0.5	-0.235821
55.400000	0.5	-0.241876
55.408333	0.5	-0.242852
55.416667	0.5	-0.239141
55.425000	0.5	-0.234454
55.433333	0.5	-0.232501
55.441667	0.5	-0.235235
55.450000	0.5	-0.239727
55.458333	0.5	-0.240704
55.466667	0.5	-0.238556
55.475000	0.5	-0.234454
55.483333	0.5	-0.232891
55.491667	0.5	-0.233477
55.500000	0.5	-0.235626
55.508333	0.5	-0.236993
55.516667	0.5	-0.235235
55.525000	0.5	-0.230352
55.533333	0.5	-0.225079
55.541667	0.5	-0.222149
55.550000	0.5	-0.223126
55.558333	0.5	-0.226251
55.566667	0.5	-0.229181
55.575000	0.5	-0.230352
55.583333	0.5	-0.230743
55.591667	0.5	-0.231329
55.600000	0.5	-0.231720
55.608333	0.5	-0.233673
55.616667	0.5	-0.238165
55.625000	0.5	-0.242852
55.633333	0.5	-0.246563
55.641667	0.5	-0.243829
55.650000	0.5	-0.238751
55.658333	0.5	-0.234454
55.666667	0.5	-0.233868
55.675000	0.5	-0.237188
55.683333	0.5	-0.242657
55.691667	0.5	-0.246954
55.700000	0.5	-0.247735
55.708333	0.5	-0.244024
55.716667	0.5	-0.237384
55.725000	0.5	-0.230157
55.733333	0.5	-0.224688
55.741667	0.5	-0.222540
55.750000	0.5	-0.222931
55.758333	0.5	-0.224688
55.766667	0.5	-0.225860
55.775000	0.5	-0.225470
55.783333	0.5	-0.225470
55.791667	0.5	-0.226641
55.800000	0.5	-0.229962
55.808333	0.5	-0.232696
55.816667	0.5	-0.232501
55.825000	0.5	-0.230743
55.833333	0.5	-0.230548
55.841667	0.5	-0.234063
55.850000	0.5	-0.239727
55.858333	0.5	-0.241485
55.866667	0.5	-0.236016
55.875000	0.5	-0.225274
55.883333	0.5	-0.214337
55.891667	0.5	-0.209063
55.900000	0.5	-0.211602
55.908333	0.5	-0.221368
55.916667	0.5	-0.233477
55.925000	0.5	-0.243634
55.933333	0.5	-0.249102
55.941667	0.5	-0.247540
55.950000	0.5	-0.240704
55.958333	0.5	-0.231524
55.966667	0.5	-0.222931
55.975000	0.5	-0.218048
55.983333	0.5	-0.217852
55.991667	0.5	-0.224102
56.000000	0.5	-0.231134
56.008333	0.5	-0.236016
56.016667	0.5	-0.236798
56.025000	0.5	-0.235821
56.033333	0.5	-0.236602
56.041667	0.5	-0.239337
56.050000	0.5	-0.243634
56.058333	0.5	-0.246954
56.066667	0.5	-0.246173
56.075000	0.5	-0.242852
56.083333	0.5	-0.239727
56.091667	0.5	-0.235235
56.100000	0.5	-0.230157
56.108333	0.5	-0.225665
56.116667	0.5	-0.223907
56.125000	0.5	-0.227618
56.133333	0.5	-0.234649
56.141667	0.5	-0.241876
56.150000	0.5	-0.245391
56.158333	0.5	-0.243634
56.166667	0.5	-0.237970
56.175000	0.5	-0.232306
56.183333	0.5	-0.229181
56.191667	0.5	-0.228399
56.200000	0.5	-0.228399
56.208333	0.5	-0.226641
56.216667	0.5	-0.223712
56.225000	0.5	-0.220196
56.233333	0.5	-0.219024
56.241667	0.5	-0.221563
56.250000	0.5	-0.226837
56.258333	0.5	-0.232891
56.266667	0.5	-0.238360
56.275000	0.5	-0.240899
56.283333	0.5	-0.239727
56.291667	0.5	-0.238360
56.300000	0.5	-0.239337
56.308333	0.5	-0.242657
56.316667	0.5	-0.244415
56.325000	0.5	-0.240509
56.333333	0.5	-0.232696
56.341667	0.5	-0.225665
56.350000	0.5	-0.225079
56.358333	0.5	-0.229376
56.366667	0.5	-0.232501
56.375000	0.5	-0.231134
56.383333	0.5	-0.226446
56.391667	0.5	-0.223126
56.400000	0.5	-0.224688
56.408333	0.5	-0.230352
56.416667	0.5	-0.236212
56.425000	0.5	-0.241095
56.433333	0.5	-0.245391
56.441667	0.5	-0.248516
56.450000	0.5	-0.248712
56.458333	0.5	-0.243243
56.466667	0.5	-0.234259
56.475000	0.5	-0.224688
56.483333	0.5	-0.218243
56.491667	0.5	-0.218243
56.500000	0.5	-0.224102
56.508333	0.5	-0.231915
56.516667	0.5	-0.237970
56.525000	0.5	-0.239532
56.533333	0.5	-0.236212
56.541667	0.5	-0.231915
56.550000	0.5	-0.229571
56.558333	0.5	-0.231134
56.566667	0.5	-0.235235
56.575000	0.5	-0.239923
56.583333	0.5	-0.242266
56.591667	0.5	-0.241485
56.600000	0.5	-0.237188
56.608333	0.5	-0.232501
56.616667	0.5	-0.230352
56.625000	0.5	-0.231720
56.633333	0.5	-0.236212
56.641667	0.5	-0.240899
56.650000	0.5	-0.243634
56.658333	0.5	-0.244806
56.666667	0.5	-0.245001
56.675000	0.5	-0.245001
56.683333	0.5	-0.245001
56.691667	0.5	-0.245001
56.700000	0.5	-0.244415
56.708333	0.5	-0.243438
56.716667	0.5	-0.242266
56.725000	0.5	-0.240313
56.733333	0.5	-0.237188
56.741667	0.5	-0.232306
56.750000	0.5	-0.225860
56.758333	0.5	-0.220587
56.766667	0.5	-0.217462
56.775000	0.5	-0.217852
56.783333	0.5	-0.220587
56.791667	0.5	-0.223321
56.800000	0.5	-0.226446
56.808333	0.5	-0.230352
56.816667	0.5	-0.234845
56.825000	0.5	-0.238556
56.833333	0.5	-0.238556
56.841667	0.5	-0.234063
56.850000	0.5	-0.226837
56.858333	0.5	-0.219610
56.866667	0.5	-0.212774
56.875000	0.5	-0.207891
56.883333	0.5	-0.203595
56.891667	0.5	-0.202032
56.900000	0.5	-0.203790
56.908333	0.5	-0.208477
56.916667	0.5	-0.214337
56.925000	0.5	-0.220391
56.933333	0.5	-0.225470
56.941667	0.5	-0.226837
56.950000	0.5	-0.224493
56.958333	0.5	-0.219415
56.966667	0.5	-0.214532
56.975000	0.5	-0.212384
56.983333	0.5	-0.211602
56.991667	0.5	-0.209845
57.000000	0.5	-0.207696
57.008333	0.5	-0.206915
57.016667	0.5	-0.209259
57.025000	0.5	-0.212774
57.033333	0.5	-0.217071
57.041667	0.5	-0.219220
57.050000	0.5	-0.220001
57.058333	0.5	-0.218048
57.066667	0.5	-0.212774
57.075000	0.5	-0.206329
57.083333	0.5	-0.199102
57.091667	0.5	-0.196368
57.100000	0.5	-0.198321
57.108333	0.5	-0.204962
57.116667	0.5	-0.213751
57.125000	0.5	-0.222735
57.133333	0.5	-0.228790
57.141667	0.5	-0.229766
57.150000	0.5	-0.226837
57.158333	0.5	-0.223516
57.166667	0.5	-0.220977
57.175000	0.5	-0.220587
57.183333	0.5	-0.221173
57.191667	0.5	-0.220001
57.200000	0.5	-0.217266
57.208333	0.5	-0.212774
57.216667	0.5	-0.208868
57.225000	0.5	-0.203399
57.233333	0.5	-0.199102
57.241667	0.5	-0.197149
57.250000	0.5	-0.196173
57.258333	0.5	-0.196173
57.266667	0.5	-0.195391
57.275000	0.5	-0.193438
57.283333	0.5	-0.193048
57.291667	0.5	-0.193829
57.300000	0.5	-0.196368
57.308333	0.5	-0.199102
57.316667	0.5	-0.202227
57.325000	0.5	-0.207696
57.333333	0.5	-0.213360
57.341667	0.5	-0.218243
57.350000	0.5	-0.219024
57.358333	0.5	-0.213556
57.366667	0.5	-0.203399
57.375000	0.5	-0.194220
57.383333	0.5	-0.190509
57.391667	0.5	-0.190899
57.400000	0.5	-0.194610
57.408333	0.5	-0.197540
57.416667	0.5	-0.197735
57.425000	0.5	-0.195782
57.433333	0.5	-0.191290
57.441667	0.5	-0.185821
57.450000	0.5	-0.183673
57.458333	0.5	-0.185626
57.466667	0.5	-0.189727
57.475000	0.5	-0.192852
57.483333	0.5	-0.192266
57.491667	0.5	-0.190313
57.500000	0.5	-0.190118
57.508333	0.5	-0.191290
57.516667	0.5	-0.193048
57.525000	0.5	-0.192071
57.533333	0.5	-0.188360
57.541667	0.5	-0.183673
57.550000	0.5	-0.179962
57.558333	0.5	-0.175274
57.566667	0.5	-0.169415
57.575000	0.5	-0.162774
57.583333	0.5	-0.157891
57.591667	0.5	-0.157891
57.600000	0.5	-0.160040
57.608333	0.5	-0.161602
57.616667	0.5	-0.158477
57.625000	0.5	-0.151837
57.633333	0.5	-0.144024
57.641667	0.5	-0.137579
57.650000	0.5	-0.134454
57.658333	0.5	-0.133087
57.666667	0.5	-0.132501
57.675000	0.5	-0.130157
57.683333	0.5	-0.126641
57.691667	0.5	-0.123516
57.700000	0.5	-0.123126
57.708333	0.5	-0.125860
57.716667	0.5	-0.126837
57.725000	0.5	-0.124493
57.733333	0.5	-0.119220
57.741667	0.5	-0.115899
57.750000	0.5	-0.116681
57.758333	0.5	-0.120196
57.766667	0.5	-0.124102
57.775000	0.5	-0.126251
57.783333	0.5	-0.126837
57.791667	0.5	-0.125470
57.800000	0.5	-0.123321
57.808333	0.5	-0.122345
57.816667	0.5	-0.122931
57.825000	0.5	-0.122931
57.833333	0.5	-0.120782
57.841667	0.5	-0.116095
57.850000	0.5	-0.111602
57.858333	0.5	-0.108868
57.866667	0.5	-0.108868
57.875000	0.5	-0.110626
57.883333	0.5	-0.112970
57.891667	0.5	-0.115899
57.900000	0.5	-0.117462
57.908333	0.5	-0.119024
57.916667	0.5	-0.118048
57.925000	0.5	-0.116485
57.933333	0.5	-0.115509
57.941667	0.5	-0.116681
57.950000	0.5	-0.118438
57.958333	0.5	-0.119610
57.966667	0.5	-0.119220
57.975000	0.5	-0.116876
57.983333	0.5	-0.113360
57.991667	0.5	-0.108087
58.000000	0.5	-0.101251
58.008333	0.5	-0.093048
58.016667	0.5	-0.086212
58.025000	0.5	-0.083868
58.033333	0.5	-0.085040
58.041667	0.5	-0.089141
58.050000	0.5	-0.091485
58.058333	0.5	-0.090509
58.066667	0.5	-0.086212
58.075000	0.5	-0.079766
58.083333	0.5	-0.073712
58.091667	0.5	-0.071368
58.100000	0.5	-0.071173
58.108333	0.5	-0.071173
58.116667	0.5	-0.069806
58.125000	0.5	-0.066681
58.133333	0.5	-0.064532
58.141667	0.5	-0.065704
58.150000	0.5	-0.068048
58.158333	0.5	-0.068438
58.166667	0.5	-0.063946
58.175000	0.5	-0.055548
58.183333	0.5	-0.047735
58.191667	0.5	-0.043243
58.200000	0.5	-0.044220
58.208333	0.5	-0.047735
58.216667	0.5	-0.052423
58.225000	0.5	-0.055548
58.233333	0.5	-0.056720
58.241667	0.5	-0.057696
58.250000	0.5	-0.056134
58.258333	0.5	-0.050079
58.266667	0.5	-0.037384
58.275000	0.5	-0.022149
58.283333	0.5	-0.009649
58.291667	0.5	-0.003009
58.300000	0.5	-0.003204
58.308333	0.5	-0.006720
58.316667	0.5	-0.013165
58.325000	0.5	-0.019806
58.333333	0.5	-0.025079
58.341667	0.5	-0.026056
58.350000	0.5	-0.022149
58.358333	0.5	-0.015313
58.366667	0.5	-0.008282
58.375000	0.5	-0.002618
58.383333	0.5	0.003437
58.391667	0.5	0.009491
58.400000	0.5	0.014179
58.408333	0.5	0.017499
58.416667	0.5	0.020624
58.425000	0.5	0.024921
58.433333	0.5	0.031366
58.441667	0.5	0.037812
58.450000	0.5	0.042499
58.458333	0.5	0.044062
58.466667	0.5	0.041913
58.475000	0.5	0.038007
58.483333	0.5	0.033515
58.491667	0.5	0.030976
58.500000	0.5	0.029609
58.508333	0.5	0.028632
58.516667	0.5	0.029413
58.525000	0.5	0.034101
58.533333	0.5	0.044257
58.541667	0.5	0.057538
58.550000	0.5	0.069257
58.558333	0.5	0.075507
58.566667	0.5	0.075702
58.575000	0.5	0.070624
58.583333	0.5	0.066913
58.591667	0.5	0.067109
58.600000	0.5	0.071405
58.608333	0.5	0.076288
58.616667	0.5	0.079609
58.625000	0.5	0.081952
58.633333	0.5	0.085273
58.641667	0.5	0.090351
58.650000	0.5	0.094257
58.658333	0.5	0.095624
58.666667	0.5	0.096015
58.675000	0.5	0.098749
58.683333	0.5	0.105780
58.691667	0.5	0.114960
58.700000	0.5	0.125312
58.708333	0.5	0.134687
58.716667	0.5	0.142304
58.725000	0.5	0.148359
58.733333	0.5	0.152460
58.741667	0.5	0.152655
58.750000	0.5	0.150312
58.758333	0.5	0.147577
58.766667	0.5	0.147773
58.775000	0.5	0.152851
58.783333	0.5	0.160273
58.791667	0.5	0.167499
58.800000	0.5	0.173359
58.808333	0.5	0.175507
58.816667	0.5	0.176484
58.825000	0.5	0.176874
58.833333	0.5	0.176874
58.841667	0.5	0.177851
58.850000	0.5	0.180194
58.858333	0.5	0.183905
58.866667	0.5	0.187226
58.875000	0.5	0.189374
58.883333	0.5	0.193085
58.891667	0.5	0.198554
58.900000	0.5	0.205390
58.908333	0.5	0.212812
58.916667	0.5	0.218866
58.925000	0.5	0.223944
58.933333	0.5	0.230390
58.941667	0.5	0.237616
58.950000	0.5	0.242499
58.958333	0.5	0.244257
58.966667	0.5	0.242890
58.975000	0.5	0.241327
58.983333	0.5	0.241718
58.991667	0.5	0.244257
59.000000	0.5	0.250116
59.008333	0.5	0.259296
59.016667	0.5	0.267499
59.025000	0.5	0.273944
59.033333	0.5	0.277069
59.041667	0.5	0.279804
59.050000	0.5	0.284687
59.058333	0.5	0.292694
59.066667	0.5	0.302851
59.075000	0.5	0.310273
59.083333	0.5	0.314765
59.091667	0.5	0.317890
59.100000	0.5	0.322382
59.108333	0.5	0.328437
59.116667	0.5	0.334101
59.125000	0.5	0.338202
59.133333	0.5	0.337812
59.141667	0.5	0.334101
59.150000	0.5	0.331171
59.158333	0.5	0.330780
59.166667	0.5	0.335468
59.175000	0.5	0.346210
59.183333	0.5	0.360468
59.191667	0.5	0.373359
59.200000	0.5	0.383710
59.208333	0.5	0.388202
59.216667	0.5	0.388398
59.225000	0.5	0.386444
59.233333	0.5	0.384101
59.241667	0.5	0.382929
59.250000	0.5	0.383905
59.258333	0.5	0.387030
59.266667	0.5	0.392890
59.275000	0.5	0.399921
59.283333	0.5	0.410273
59.291667	0.5	0.422968
59.300000	0.5	0.435663
59.308333	0.5	0.447382
59.316667	0.5	0.455390
59.325000	0.5	0.460859
59.333333	0.5	0.463007
59.341667	0.5	0.463007
59.350000	0.5	0.461054
59.358333	0.5	0.462226
59.366667	0.5	0.465741
59.375000	0.5	0.470429
59.383333	0.5	0.476679
59.391667	0.5	0.483319
59.400000	0.5	0.489960
59.408333	0.5	0.496405
59.416667	0.5	0.502265
59.425000	0.5	0.508124
59.433333	0.5	0.510663
59.441667	0.5	0.512812
59.450000	0.5	0.515937
59.458333	0.5	0.521015
59.466667	0.5	0.528046
59.475000	0.5	0.534687
59.483333	0.5	0.541523
59.491667	0.5	0.550116
59.500000	0.5	0.559296
59.508333	0.5	0.567304
59.516667	0.5	0.571991
59.525000	0.5	0.573749
59.533333	0.5	0.575116
59.541667	0.5	0.578241
59.550000	0.5	0.584491
59.558333	0.5	0.595038
59.566667	0.5	0.605780
59.575000	0.5	0.616132
59.583333	0.5	0.622577
59.591667	0.5	0.625702
59.600000	0.5	0.626484
59.608333	0.5	0.627460
59.616667	0.5	0.630390
59.625000	0.5	0.633319
59.633333	0.5	0.637030
59.641667	0.5	0.641718
59.650000	0.5	0.646405
59.658333	0.5	0.649726
59.666667	0.5	0.652851
59.675000	0.5	0.657343
59.683333	0.5	0.662421
59.691667	0.5	0.668671
59.700000	0.5	0.674140
59.708333	0.5	0.678827
59.716667	0.5	0.686640
59.725000	0.5	0.698554
59.733333	0.5	0.713984
59.741667	0.5	0.727265
59.750000	0.5	0.736444
59.758333	0.5	0.740546
59.766667	0.5	0.740546
59.775000	0.5	0.738593
59.783333	0.5	0.739179
59.791667	0.5	0.746796
59.800000	0.5	0.763007
59.808333	0.5	0.780976
59.816667	0.5	0.795038
59.825000	0.5	0.801288
59.833333	0.5	0.798163
59.841667	0.5	0.790741
59.850000	0.5	0.786249
59.858333	0.5	0.787616
59.866667	0.5	0.794843
59.875000	0.5	0.803046
59.883333	0.5	0.808319
59.891667	0.5	0.810859
59.900000	0.5	0.815741
59.908333	0.5	0.824530
59.916667	0.5	0.835859
59.925000	0.5	0.846405
59.933333	0.5	0.852069
59.941667	0.5	0.855585
59.950000	0.5	0.858710
59.958333	0.5	0.864569
59.966667	0.5	0.873163
59.975000	0.5	0.883319
59.983333	0.5	0.891523
59.991667	0.5	0.896405
60.000000	0.5	0.899335
60.008333	0.5	0.899530
60.016667	0.5	0.899921
60.025000	0.5	0.904023
60.033333	0.5	0.913984
60.041667	0.5	0.928827
60.050000	0.5	0.941327
60.058333	0.5	0.948749
60.066667	0.5	0.954218
60.075000	0.5	0.959882
60.083333	0.5	0.969648
60.091667	0.5	0.979413
60.100000	0.5	0.986444
60.108333	0.5	0.988984
60.116667	0.5	0.987421
60.125000	0.5	0.986640
60.133333	0.5	0.988202
60.141667	0.5	0.994257
60.150000	0.5	1.002655
60.158333	0.5	1.012812
60.166667	0.5	1.022577
60.175000	0.5	1.030390
60.183333	0.5	1.035077
60.191667	0.5	1.036444
60.200000	0.5	1.038984
60.208333	0.5	1.045624
60.216667	0.5	1.056952
60.225000	0.5	1.068476
60.233333	0.5	1.077265
60.241667	0.5	1.084101
60.250000	0.5	1.092499
60.258333	0.5	1.102265
60.266667	0.5	1.112812
60.275000	0.5	1.121015
60.283333	0.5	1.125312
60.291667	0.5	1.128046
60.300000	0.5	1.131952
60.308333	0.5	1.136640
60.316667	0.5	1.141913
60.325000	0.5	1.146405
60.333333	0.5	1.149530
60.341667	0.5	1.152655
60.350000	0.5	1.156757
60.358333	0.5	1.163007
60.366667	0.5	1.171991
60.375000	0.5	1.181366
60.383333	0.5	1.189960
60.391667	0.5	1.196991
60.400000	0.5	1.202460
60.408333	0.5	1.205780
60.416667	0.5	1.208124
60.425000	0.5	1.209882
60.433333	0.5	1.213398
60.441667	0.5	1.218476
60.450000	0.5	1.226679
60.458333	0.5	1.236444
60.466667	0.5	1.244648
60.475000	0.5	1.249335
60.483333	0.5	1.251093
60.491667	0.5	1.251679
60.500000	0.5	1.255194
60.508333	0.5	1.260859
60.516667	0.5	1.268866
60.525000	0.5	1.277655
60.533333	0.5	1.286835
60.541667	0.5	1.294257
60.550000	0.5	1.301288
60.558333	0.5	1.305780
60.566667	0.5	1.310663
60.575000	0.5	1.315155
60.583333	0.5	1.319452
60.591667	0.5	1.325116
60.600000	0.5	1.331562
60.608333	0.5	1.339179
60.616667	0.5	1.344062
60.625000	0.5	1.349335
60.633333	0.5	1.355976
60.641667	0.5	1.364765
60.650000	0.5	1.373749
60.658333	0.5	1.381562
60.666667	0.5	1.385663
60.675000	0.5	1.388593
60.683333	0.5	1.395038
60.691667	0.5	1.404804
60.700000	0.5	1.414960
60.708333	0.5	1.422773
60.716667	0.5	1.427069
60.725000	0.5	1.432734
60.733333	0.5	1.442304
60.741667	0.5	1.453827
60.750000	0.5	1.463984
60.758333	0.5	1.469062
60.766667	0.5	1.470624
60.775000	0.5	1.472187
60.783333	0.5	1.474530
60.791667	0.5	1.476679
60.800000	0.5	1.479218
60.808333	0.5	1.481366
60.816667	0.5	1.485273
60.825000	0.5	1.491132
60.833333	0.5	1.499530
60.841667	0.5	1.511444
60.850000	0.5	1.525507
60.858333	0.5	1.541132
60.866667	0.5	1.557734
60.875000	0.5	1.571796
60.883333	0.5	1.581952
60.891667	0.5	1.589569
60.900000	0.5	1.592304
60.908333	0.5	1.594257
60.916667	0.5	1.599921
60.925000	0.5	1.610273
60.933333	0.5	1.621991
60.941667	0.5	1.629609
60.950000	0.5	1.630585
60.958333	0.5	1.627069
60.966667	0.5	1.627069
60.975000	0.5	1.630780
60.983333	0.5	1.637616
60.991667	0.5	1.646405
61.000000	0.5	1.655390
61.008333	0.5	1.663984
61.016667	0.5	1.669648
61.025000	0.5	1.671991
61.033333	0.5	1.671601
61.041667	0.5	1.672382
61.050000	0.5	1.676288
61.058333	0.5	1.682538
61.066667	0.5	1.691132
61.075000	0.5	1.699140
61.083333	0.5	1.705976
61.091667	0.5	1.711249
61.100000	0.5	1.713984
61.108333	0.5	1.713202
61.116667	0.5	1.709296
61.125000	0.5	1.705585
61.133333	0.5	1.704413
61.141667	0.5	1.707929
61.150000	0.5	1.715155
61.158333	0.5	1.722773
61.166667	0.5	1.729413
61.175000	0.5	1.735273
61.183333	0.5	1.740351
61.191667	0.5	1.742694
61.200000	0.5	1.743280
61.208333	0.5	1.744452
61.216667	0.5	1.750507
61.225000	0.5	1.761444
61.233333	0.5	1.771601
61.241667	0.5	1.779218
61.250000	0.5	1.781952
61.258333	0.5	1.782929
61.266667	0.5	1.783710
61.275000	0.5	1.787030
61.283333	0.5	1.791913
61.291667	0.5	1.798944
61.300000	0.5	1.803437
61.308333	0.5	1.804609
61.316667	0.5	1.803046
61.325000	0.5	1.801874
61.333333	0.5	1.803241
61.341667	0.5	1.806562
61.350000	0.5	1.809101
61.358333	0.5	1.808124
61.366667	0.5	1.805585
61.375000	0.5	1.803437
61.383333	0.5	1.805780
61.391667	0.5	1.811835
61.400000	0.5	1.821405
61.408333	0.5	1.830976
61.416667	0.5	1.837616
61.425000	0.5	1.839960
61.433333	0.5	1.839179
61.441667	0.5	1.838398
61.450000	0.5	1.838984
61.458333	0.5	1.841132
61.466667	0.5	1.841913
61.475000	0.5	1.841327
61.483333	0.5	1.839569
61.491667	0.5	1.836835
61.500000	0.5	1.835077
61.508333	0.5	1.835468
61.516667	0.5	1.840155
61.525000	0.5	1.846601
61.533333	0.5	1.852460
61.541667	0.5	1.855780
61.550000	0.5	1.855780
61.558333	0.5	1.853241
61.566667	0.5	1.849726
61.575000	0.5	1.845624
61.583333	0.5	1.841913
61.591667	0.5	1.838202
61.600000	0.5	1.834296
61.608333	0.5	1.832734
61.616667	0.5	1.831562
61.625000	0.5	1.830194
61.633333	0.5	1.827655
61.641667	0.5	1.821015
61.650000	0.5	1.811445
61.658333	0.5	1.799335
61.666667	0.5	1.787226
61.675000	0.5	1.777460
61.683333	0.5	1.767694
61.691667	0.5	1.756952
61.700000	0.5	1.742109
61.708333	0.5	1.723554
61.716667	0.5	1.700116
61.725000	0.5	1.674726
61.733333	0.5	1.652069
61.741667	0.5	1.637226
61.750000	0.5	1.625702
61.758333	0.5	1.610468
61.766667	0.5	1.582734
61.775000	0.5	1.541132
61.783333	0.5	1.489960
61.791667	0.5	1.435468
61.800000	0.5	1.383124
61.808333	0.5	1.331952
61.816667	0.5	1.279999
61.825000	0.5	1.219648
61.833333	0.5	1.144843
61.841667	0.5	1.053827
61.850000	0.5	0.959296
61.858333	0.5	0.889960
61.866667	0.5	0.870234
61.875000	0.5	0.907148
61.883333	0.5	0.982538
61.891667	0.5	1.072382
61.900000	0.5	1.164569
61.908333	0.5	1.256366
61.916667	0.5	1.349335
61.925000	0.5	1.443476
61.933333	0.5	1.536835
61.941667	0.5	1.631562
61.950000	0.5	1.723944
61.958333	0.5	1.803632
61.966667	0.5	1.861054
61.975000	0.5	1.894843
61.983333	0.5	1.912616
61.991667	0.5	1.924530
62.000000	0.5	1.922968
62.008333	0.5	1.886640
62.016667	0.5	1.793280
62.025000	0.5	1.638593
62.033333	0.5	1.437226
62.041667	0.5	1.217695
62.050000	0.5	1.007148
62.058333	0.5	0.822382
62.066667	0.5	0.669843
62.075000	0.5	0.548749
62.083333	0.5	0.451093
62.091667	0.5	0.370819
62.100000	0.5	0.297577
62.108333	0.5	0.226679
62.116667	0.5	0.158515
62.125000	0.5	0.095234
62.133333	0.5	0.042890
62.141667	0.5	0.001874
62.150000	0.5	-0.028790
62.158333	0.5	-0.052618
62.166667	0.5	-0.070001
62.175000	0.5	-0.082110
62.183333	0.5	-0.088946
62.191667	0.5	-0.092852
62.200000	0.5	-0.095001
62.208333	0.5	-0.095001
62.216667	0.5	-0.092657
62.225000	0.5	-0.088751
62.233333	0.5	-0.085626
62.241667	0.5	-0.084063
62.250000	0.5	-0.083868
62.258333	0.5	-0.082891
62.266667	0.5	-0.081915
62.275000	0.5	-0.082110
62.283333	0.5	-0.084063
62.291667	0.5	-0.088751
62.300000	0.5	-0.094610
62.308333	0.5	-0.100079
62.316667	0.5	-0.103009
62.325000	0.5	-0.103009
62.333333	0.5	-0.099298
62.341667	0.5	-0.092071
62.350000	0.5	-0.081915
62.358333	0.5	-0.069806
62.366667	0.5	-0.060235
62.375000	0.5	-0.055743
62.383333	0.5	-0.057696
62.391667	0.5	-0.063751
62.400000	0.5	-0.072149
62.408333	0.5	-0.080157
62.416667	0.5	-0.084649
62.425000	0.5	-0.084649
62.433333	0.5	-0.079962
62.441667	0.5	-0.071563
62.450000	0.5	-0.063556
62.458333	0.5	-0.059649
62.466667	0.5	-0.061602
62.475000	0.5	-0.067462
62.483333	0.5	-0.071563
62.491667	0.5	-0.070782
62.500000	0.5	-0.065118
62.508333	0.5	-0.057306
62.516667	0.5	-0.050860
62.525000	0.5	-0.046563
62.533333	0.5	-0.045196
62.541667	0.5	-0.045782
62.550000	0.5	-0.045196
62.558333	0.5	-0.044415
62.566667	0.5	-0.042071
62.575000	0.5	-0.040509
62.583333	0.5	-0.038165
62.591667	0.5	-0.035821
62.600000	0.5	-0.033087
62.608333	0.5	-0.031329
62.616667	0.5	-0.032110
62.625000	0.5	-0.035040
62.633333	0.5	-0.041095
62.641667	0.5	-0.045001
62.650000	0.5	-0.046368
62.658333	0.5	-0.044610
62.666667	0.5	-0.041681
62.675000	0.5	-0.037188
62.683333	0.5	-0.032891
62.691667	0.5	-0.030548
62.700000	0.5	-0.028985
62.708333	0.5	-0.028204
62.716667	0.5	-0.027618
62.725000	0.5	-0.027618
62.733333	0.5	-0.028204
62.741667	0.5	-0.028985
62.750000	0.5	-0.030743
62.758333	0.5	-0.034454
62.766667	0.5	-0.041485
62.775000	0.5	-0.045587
62.783333	0.5	-0.043438
62.791667	0.5	-0.033477
62.800000	0.5	-0.022735
62.808333	0.5	-0.017071
62.816667	0.5	-0.019610
62.825000	0.5	-0.025860
62.833333	0.5	-0.030548
62.841667	0.5	-0.029376
62.850000	0.5	-0.022931
62.858333	0.5	-0.014337
62.866667	0.5	-0.007696
62.875000	0.5	-0.005743
62.883333	0.5	-0.007306
62.891667	0.5	-0.011602
62.900000	0.5	-0.015118
62.908333	0.5	-0.016876
62.916667	0.5	-0.017462
62.925000	0.5	-0.018829
62.933333	0.5	-0.019806
62.941667	0.5	-0.020001
62.950000	0.5	-0.017266
62.958333	0.5	-0.011798
62.966667	0.5	-0.006720
62.975000	0.5	-0.004376
62.983333	0.5	-0.004766
62.991667	0.5	-0.004962
63.000000	0.5	-0.004766
63.008333	0.5	-0.004571
63.016667	0.5	-0.007696
63.025000	0.5	-0.015509
63.033333	0.5	-0.025470
63.041667	0.5	-0.034259
63.050000	0.5	-0.039532
63.058333	0.5	-0.036993
63.066667	0.5	-0.029962
63.075000	0.5	-0.022735
63.083333	0.5	-0.019220
63.091667	0.5	-0.020001
63.100000	0.5	-0.022931
63.108333	0.5	-0.024493
63.116667	0.5	-0.025274
63.125000	0.5	-0.026641
63.133333	0.5	-0.029181
63.141667	0.5	-0.032501
63.150000	0.5	-0.033868
63.158333	0.5	-0.031524
63.166667	0.5	-0.026056
63.175000	0.5	-0.020391
63.183333	0.5	-0.015509
63.191667	0.5	-0.011016
63.200000	0.5	-0.007696
63.208333	0.5	-0.008087
63.216667	0.5	-0.011798
63.225000	0.5	-0.018243
63.233333	0.5	-0.021368
63.241667	0.5	-0.018243
63.250000	0.5	-0.010431
63.258333	0.5	-0.002618
63.266667	0.5	0.002265
63.275000	0.5	0.003046
63.283333	0.5	0.000116
63.291667	0.5	-0.005352
63.300000	0.5	-0.012188
63.308333	0.5	-0.015899
63.316667	0.5	-0.015118
63.325000	0.5	-0.010626
63.333333	0.5	-0.006134
63.341667	0.5	-0.004962
63.350000	0.5	-0.006134
63.358333	0.5	-0.008477
63.366667	0.5	-0.009649
63.375000	0.5	-0.010040
63.383333	0.5	-0.009063
63.391667	0.5	-0.007696
63.400000	0.5	-0.005157
63.408333	0.5	-0.000274
63.416667	0.5	0.007148
63.425000	0.5	0.011444
63.433333	0.5	0.009687
63.441667	0.5	0.000312
63.450000	0.5	-0.010626
63.458333	0.5	-0.016876
63.466667	0.5	-0.016290
63.475000	0.5	-0.011212
63.483333	0.5	-0.005157
63.491667	0.5	-0.000860
63.500000	0.5	0.003632
63.508333	0.5	0.006366
63.516667	0.5	0.006562
63.525000	0.5	0.005194
63.533333	0.5	0.002265
63.541667	0.5	-0.000470
63.550000	0.5	-0.005157
63.558333	0.5	-0.012579
63.566667	0.5	-0.020001
63.575000	0.5	-0.024493
63.583333	0.5	-0.023126
63.591667	0.5	-0.018048
63.600000	0.5	-0.013751
63.608333	0.5	-0.011602
63.616667	0.5	-0.012188
63.625000	0.5	-0.014141
63.633333	0.5	-0.017071
63.641667	0.5	-0.019610
63.650000	0.5	-0.019415
63.658333	0.5	-0.015313
63.666667	0.5	-0.007306
63.675000	0.5	0.000702
63.683333	0.5	0.006757
63.691667	0.5	0.007538
63.700000	0.5	0.006952
63.708333	0.5	0.007538
63.716667	0.5	0.010468
63.725000	0.5	0.011249
63.733333	0.5	0.008515
63.741667	0.5	0.001874
63.750000	0.5	-0.004181
63.758333	0.5	-0.005743
63.766667	0.5	-0.004571
63.775000	0.5	-0.001837
63.783333	0.5	0.000116
63.791667	0.5	-0.000860
63.800000	0.5	-0.003399
63.808333	0.5	-0.007696
63.816667	0.5	-0.012188
63.825000	0.5	-0.015899
63.833333	0.5	-0.017657
63.841667	0.5	-0.015899
63.850000	0.5	-0.010821
63.858333	0.5	-0.002423
63.866667	0.5	0.006171
63.875000	0.5	0.009882
63.883333	0.5	0.008710
63.891667	0.5	0.002655
63.900000	0.5	-0.003204
63.908333	0.5	-0.006524
63.916667	0.5	-0.008282
63.925000	0.5	-0.009454
63.933333	0.5	-0.010626
63.941667	0.5	-0.009454
63.950000	0.5	-0.006134
63.958333	0.5	-0.001837
63.966667	0.5	0.002851
63.975000	0.5	0.006171
63.983333	0.5	0.005976
63.991667	0.5	0.002655
64.000000	0.5	-0.001837
64.008333	0.5	-0.005938
64.016667	0.5	-0.010626
64.025000	0.5	-0.015509
64.033333	0.5	-0.021368
64.041667	0.5	-0.027618
64.050000	0.5	-0.032501
64.058333	0.5	-0.034845
64.066667	0.5	-0.033868
64.075000	0.5	-0.030157
64.083333	0.5	-0.024493
64.091667	0.5	-0.018829
64.100000	0.5	-0.014727
64.108333	0.5	-0.014141
64.116667	0.5	-0.017266
64.125000	0.5	-0.019610
64.133333	0.5	-0.018438
64.141667	0.5	-0.012384
64.150000	0.5	-0.005352
64.158333	0.5	-0.001251
64.166667	0.5	-0.000470
64.175000	0.5	-0.001641
64.183333	0.5	-0.002423
64.191667	0.5	-0.002227
64.200000	0.5	-0.001837
64.208333	0.5	-0.001837
64.216667	0.5	-0.003399
64.225000	0.5	-0.006134
64.233333	0.5	-0.008868
64.241667	0.5	-0.011212
64.250000	0.5	-0.012384
64.258333	0.5	-0.013556
64.266667	0.5	-0.014337
64.275000	0.5	-0.014532
64.283333	0.5	-0.015899
64.291667	0.5	-0.020196
64.300000	0.5	-0.027813
64.308333	0.5	-0.035821
64.316667	0.5	-0.040704
64.325000	0.5	-0.037579
64.333333	0.5	-0.029181
64.341667	0.5	-0.018438
64.350000	0.5	-0.009845
64.358333	0.5	-0.006329
64.366667	0.5	-0.006329
64.375000	0.5	-0.006720
64.383333	0.5	-0.004181
64.391667	0.5	0.002069
64.400000	0.5	0.008905
64.408333	0.5	0.010077
64.416667	0.5	0.003827
64.425000	0.5	-0.005743
64.433333	0.5	-0.014141
64.441667	0.5	-0.019415
64.450000	0.5	-0.021563
64.458333	0.5	-0.022345
64.466667	0.5	-0.023321
64.475000	0.5	-0.021954
64.483333	0.5	-0.016290
64.491667	0.5	-0.007696
64.500000	0.5	0.001679
64.508333	0.5	0.008905
64.516667	0.5	0.012421
64.525000	0.5	0.011640
64.533333	0.5	0.007734
64.541667	0.5	0.001288
64.550000	0.5	-0.003009
64.558333	0.5	-0.003790
64.566667	0.5	-0.001837
64.575000	0.5	0.000116
64.583333	0.5	0.000312
64.591667	0.5	-0.003790
64.600000	0.5	-0.008673
64.608333	0.5	-0.011407
64.616667	0.5	-0.010235
64.625000	0.5	-0.005352
64.633333	0.5	0.001874
64.641667	0.5	0.007734
64.650000	0.5	0.008124
64.658333	0.5	0.001484
64.666667	0.5	-0.008673
64.675000	0.5	-0.018438
64.683333	0.5	-0.025274
64.691667	0.5	-0.027423
64.700000	0.5	-0.026641
64.708333	0.5	-0.025665
64.716667	0.5	-0.027423
64.725000	0.5	-0.031524
64.733333	0.5	-0.035040
64.741667	0.5	-0.033868
64.750000	0.5	-0.028399
64.758333	0.5	-0.020001
64.766667	0.5	-0.012970
64.775000	0.5	-0.007501
64.783333	0.5	-0.003595
64.791667	0.5	-0.000860
64.800000	0.5	0.001288
64.808333	0.5	0.003241
64.816667	0.5	0.005780
64.825000	0.5	0.005780
64.833333	0.5	0.002265
64.841667	0.5	-0.005157
64.850000	0.5	-0.013751
64.858333	0.5	-0.021173
64.866667	0.5	-0.026446
64.875000	0.5	-0.030548
64.883333	0.5	-0.032891
64.891667	0.5	-0.033868
64.900000	0.5	-0.030938
64.908333	0.5	-0.023516
64.916667	0.5	-0.012970
64.925000	0.5	-0.001837
64.933333	0.5	0.006562
64.941667	0.5	0.009296
64.950000	0.5	0.007929
64.958333	0.5	0.004218
64.966667	0.5	0.000312
64.975000	0.5	-0.003790
64.983333	0.5	-0.009454
64.991667	0.5	-0.014727
65.000000	0.5	-0.018048
