# Supplementary material for: HappyTools: A software for high-throughput HPLC data processing and quantitation
Source: PLoS One. 2018 Jul 6;13(7):e0200280. doi: 10.1371/journal.pone.0200280 (PMC6034860; doi:10.1371/journal.pone.0200280)
Supplement: S1 Data — The source code of HappyTools is included in this zip file, together with all the raw chromatograms as exported from ThermoFisher Chromeleon. A visual tutorial and a document demonstrating how to reproduce the results used in this study are also included. (ZIP) [file pone.0200280.s013.zip › Data/Biopharmaceutical/IgG Vtag 6_ACQUITY FLR ChA.txt]

File Path	chrom://mascot-server/ChromeleonLocal/Raw Data/Users/Jenifer Hendel/2018/Vtag3.seq/486.smp/ACQUITY FLR ChA.channel/ACQUITY FLR ChA.chm
Channel	ACQUITY FLR ChA

Injection Information:
Data Vault	ChromeleonLocal
Injection	IgG Vtag 6
Injection Number	7
Position	
Comment	$$ 2.1 vial 2:A,7 injection 1
Processing Method	New Processing Method
Instrument Method	
Type	Unknown
Status	Finished
Injection Date	11/05/2018
Injection Time	12:12:38
Injection Volume (µL)	25.0000
Dilution Factor	1.0000
Weight	1.0000

Chromatogram Data Information:
Time Min. (min)	0.000000
Time Max. (min)	65.000000
Data Points	7801
Detector	
Generating Data System	Chromeleon 7.2.4.8179
Exporting Data System	Chromeleon 7.2.2.0
Operator	Simon.Peel
Signal Quantity	Response
Signal Unit	EU
Signal Min.	-0.261689
Signal Max.	27.112921
Channel	ACQUITY FLR ChA
Driver Name	AnDI Import Plug-in
Channel Type	Evaluation
Min. Step (s)	0.5
Max. Step (s)	0.5
Average Step (s)	0.5

Signal Parameter Information:
Signal Info	techCHROM

Chromatogram Data:
Time (min)	Step (s)	Value (EU)
0.000000	n.a.	0.000000
0.008333	0.5	-0.000133
0.016667	0.5	0.001592
0.025000	0.5	0.004912
0.033333	0.5	0.011357
0.041667	0.5	0.020342
0.050000	0.5	0.025420
0.058333	0.5	0.025811
0.066667	0.5	0.019951
0.075000	0.5	0.009600
0.083333	0.5	0.000615
0.091667	0.5	-0.003682
0.100000	0.5	-0.002510
0.108333	0.5	0.001006
0.116667	0.5	0.004717
0.125000	0.5	0.005693
0.133333	0.5	0.005498
0.141667	0.5	0.003936
0.150000	0.5	0.001201
0.158333	0.5	-0.001338
0.166667	0.5	-0.003486
0.175000	0.5	-0.003096
0.183333	0.5	-0.001143
0.191667	0.5	0.002178
0.200000	0.5	0.005693
0.208333	0.5	0.007256
0.216667	0.5	0.007256
0.225000	0.5	0.005693
0.233333	0.5	0.004717
0.241667	0.5	0.005107
0.250000	0.5	0.007061
0.258333	0.5	0.008428
0.266667	0.5	0.007647
0.275000	0.5	0.005107
0.283333	0.5	0.001982
0.291667	0.5	0.002959
0.300000	0.5	0.009014
0.308333	0.5	0.018779
0.316667	0.5	0.025420
0.325000	0.5	0.025029
0.333333	0.5	0.018584
0.341667	0.5	0.009209
0.350000	0.5	0.001592
0.358333	0.5	-0.003877
0.366667	0.5	-0.007393
0.375000	0.5	-0.009150
0.383333	0.5	-0.010908
0.391667	0.5	-0.011885
0.400000	0.5	-0.011494
0.408333	0.5	-0.008564
0.416667	0.5	-0.005439
0.425000	0.5	-0.004463
0.433333	0.5	-0.007197
0.441667	0.5	-0.009736
0.450000	0.5	-0.007393
0.458333	0.5	0.000029
0.466667	0.5	0.009209
0.475000	0.5	0.015654
0.483333	0.5	0.015068
0.491667	0.5	0.008623
0.500000	0.5	0.000420
0.508333	0.5	-0.007783
0.516667	0.5	-0.014619
0.525000	0.5	-0.017549
0.533333	0.5	-0.016377
0.541667	0.5	-0.011299
0.550000	0.5	-0.005049
0.558333	0.5	-0.001924
0.566667	0.5	-0.003682
0.575000	0.5	-0.007197
0.583333	0.5	-0.009150
0.591667	0.5	-0.008955
0.600000	0.5	-0.008760
0.608333	0.5	-0.012861
0.616667	0.5	-0.017744
0.625000	0.5	-0.020674
0.633333	0.5	-0.017353
0.641667	0.5	-0.009736
0.650000	0.5	-0.001143
0.658333	0.5	0.004522
0.666667	0.5	0.005693
0.675000	0.5	0.004326
0.683333	0.5	0.001397
0.691667	0.5	0.001982
0.700000	0.5	0.010381
0.708333	0.5	0.037725
0.716667	0.5	0.104912
0.725000	0.5	0.242608
0.733333	0.5	0.480303
0.741667	0.5	0.835772
0.750000	0.5	1.313115
0.758333	0.5	1.885967
0.766667	0.5	2.488897
0.775000	0.5	3.012725
0.783333	0.5	3.341045
0.791667	0.5	3.409404
0.800000	0.5	3.235381
0.808333	0.5	2.895732
0.816667	0.5	2.482646
0.825000	0.5	2.100420
0.833333	0.5	1.933623
0.841667	0.5	2.142412
0.850000	0.5	2.728545
0.858333	0.5	3.410381
0.866667	0.5	3.839873
0.875000	0.5	3.847686
0.883333	0.5	3.551592
0.891667	0.5	3.234014
0.900000	0.5	3.037920
0.908333	0.5	2.949639
0.916667	0.5	2.854522
0.925000	0.5	2.695733
0.933333	0.5	2.479326
0.941667	0.5	2.254717
0.950000	0.5	2.079717
0.958333	0.5	1.989092
0.966667	0.5	1.992217
0.975000	0.5	2.092607
0.983333	0.5	2.448467
0.991667	0.5	4.637139
1.000000	0.5	9.863115
1.008333	0.5	17.991436
1.016667	0.5	25.141045
1.025000	0.5	27.112921
1.033333	0.5	22.751005
1.041667	0.5	14.732061
1.050000	0.5	7.739483
1.058333	0.5	3.848272
1.066667	0.5	2.634014
1.075000	0.5	2.344365
1.083333	0.5	2.323467
1.091667	0.5	2.567217
1.100000	0.5	3.044561
1.108333	0.5	3.585967
1.116667	0.5	3.956865
1.125000	0.5	3.990459
1.133333	0.5	3.680889
1.141667	0.5	3.170146
1.150000	0.5	2.651592
1.158333	0.5	2.264678
1.166667	0.5	2.048467
1.175000	0.5	1.967607
1.183333	0.5	1.957647
1.191667	0.5	1.966631
1.200000	0.5	1.974639
1.208333	0.5	1.980889
1.216667	0.5	1.985381
1.225000	0.5	1.976397
1.233333	0.5	1.936162
1.241667	0.5	1.861162
1.250000	0.5	1.769170
1.258333	0.5	1.689092
1.266667	0.5	1.639873
1.275000	0.5	1.617022
1.283333	0.5	1.595928
1.291667	0.5	1.554131
1.300000	0.5	1.490654
1.308333	0.5	1.428350
1.316667	0.5	1.400811
1.325000	0.5	1.427764
1.333333	0.5	1.503936
1.341667	0.5	1.601397
1.350000	0.5	1.688506
1.358333	0.5	1.742217
1.366667	0.5	1.754326
1.375000	0.5	1.733428
1.383333	0.5	1.693975
1.391667	0.5	1.650811
1.400000	0.5	1.604326
1.408333	0.5	1.546123
1.416667	0.5	1.467217
1.425000	0.5	1.368584
1.433333	0.5	1.263897
1.441667	0.5	1.167022
1.450000	0.5	1.083818
1.458333	0.5	1.015264
1.466667	0.5	0.961162
1.475000	0.5	0.920928
1.483333	0.5	0.895928
1.491667	0.5	0.884209
1.500000	0.5	0.884404
1.508333	0.5	0.890264
1.516667	0.5	0.891045
1.525000	0.5	0.877764
1.533333	0.5	0.849443
1.541667	0.5	0.813701
1.550000	0.5	0.784795
1.558333	0.5	0.769365
1.566667	0.5	0.767022
1.575000	0.5	0.772295
1.583333	0.5	0.778350
1.591667	0.5	0.781084
1.600000	0.5	0.775420
1.608333	0.5	0.757061
1.616667	0.5	0.725811
1.625000	0.5	0.688506
1.633333	0.5	0.658037
1.641667	0.5	0.643779
1.650000	0.5	0.648076
1.658333	0.5	0.668389
1.666667	0.5	0.703545
1.675000	0.5	0.754912
1.683333	0.5	0.822100
1.691667	0.5	0.896709
1.700000	0.5	0.964873
1.708333	0.5	1.013115
1.716667	0.5	1.048272
1.725000	0.5	1.089483
1.733333	0.5	1.158232
1.741667	0.5	1.257451
1.750000	0.5	1.368193
1.758333	0.5	1.467217
1.766667	0.5	1.557842
1.775000	0.5	1.671709
1.783333	0.5	1.839483
1.791667	0.5	2.062920
1.800000	0.5	2.292022
1.808333	0.5	2.461358
1.816667	0.5	2.518389
1.825000	0.5	2.454326
1.833333	0.5	2.294365
1.841667	0.5	2.078154
1.850000	0.5	1.840654
1.858333	0.5	1.604326
1.866667	0.5	1.387529
1.875000	0.5	1.211162
1.883333	0.5	1.119365
1.891667	0.5	1.213701
1.900000	0.5	1.612139
1.908333	0.5	2.344365
1.916667	0.5	3.289678
1.925000	0.5	4.238115
1.933333	0.5	4.993975
1.941667	0.5	5.411553
1.950000	0.5	5.408233
1.958333	0.5	4.987725
1.966667	0.5	4.274834
1.975000	0.5	3.497295
1.983333	0.5	2.871514
1.991667	0.5	2.450225
2.000000	0.5	2.149443
2.008333	0.5	1.861357
2.016667	0.5	1.547490
2.025000	0.5	1.233818
2.033333	0.5	0.971514
2.041667	0.5	0.796709
2.050000	0.5	0.703545
2.058333	0.5	0.649053
2.066667	0.5	0.587529
2.075000	0.5	0.497100
2.083333	0.5	0.390850
2.091667	0.5	0.301982
2.100000	0.5	0.247490
2.108333	0.5	0.225420
2.116667	0.5	0.218193
2.125000	0.5	0.215459
2.133333	0.5	0.212529
2.141667	0.5	0.210772
2.150000	0.5	0.213311
2.158333	0.5	0.223076
2.166667	0.5	0.240068
2.175000	0.5	0.259795
2.183333	0.5	0.278936
2.191667	0.5	0.292217
2.200000	0.5	0.296514
2.208333	0.5	0.293193
2.216667	0.5	0.283233
2.225000	0.5	0.269170
2.233333	0.5	0.253350
2.241667	0.5	0.240654
2.250000	0.5	0.234014
2.258333	0.5	0.234014
2.266667	0.5	0.238701
2.275000	0.5	0.243584
2.283333	0.5	0.245342
2.291667	0.5	0.242998
2.300000	0.5	0.236357
2.308333	0.5	0.227959
2.316667	0.5	0.219365
2.325000	0.5	0.213311
2.333333	0.5	0.208623
2.341667	0.5	0.201787
2.350000	0.5	0.193584
2.358333	0.5	0.187529
2.366667	0.5	0.186748
2.375000	0.5	0.190850
2.383333	0.5	0.194756
2.391667	0.5	0.195342
2.400000	0.5	0.191240
2.408333	0.5	0.184990
2.416667	0.5	0.177959
2.425000	0.5	0.170732
2.433333	0.5	0.162920
2.441667	0.5	0.157647
2.450000	0.5	0.159990
2.458333	0.5	0.169756
2.466667	0.5	0.183428
2.475000	0.5	0.193584
2.483333	0.5	0.198662
2.491667	0.5	0.200811
2.500000	0.5	0.202959
2.508333	0.5	0.205303
2.516667	0.5	0.207256
2.525000	0.5	0.209404
2.533333	0.5	0.212725
2.541667	0.5	0.217803
2.550000	0.5	0.223857
2.558333	0.5	0.227568
2.566667	0.5	0.228350
2.575000	0.5	0.226983
2.583333	0.5	0.225420
2.591667	0.5	0.225225
2.600000	0.5	0.227959
2.608333	0.5	0.236357
2.616667	0.5	0.251787
2.625000	0.5	0.274834
2.633333	0.5	0.302178
2.641667	0.5	0.329717
2.650000	0.5	0.351983
2.658333	0.5	0.363115
2.666667	0.5	0.362529
2.675000	0.5	0.352959
2.683333	0.5	0.338701
2.691667	0.5	0.324443
2.700000	0.5	0.311943
2.708333	0.5	0.299834
2.716667	0.5	0.290068
2.725000	0.5	0.281279
2.733333	0.5	0.272295
2.741667	0.5	0.259404
2.750000	0.5	0.244951
2.758333	0.5	0.230498
2.766667	0.5	0.218584
2.775000	0.5	0.211943
2.783333	0.5	0.206475
2.791667	0.5	0.199834
2.800000	0.5	0.193584
2.808333	0.5	0.190850
2.816667	0.5	0.192412
2.825000	0.5	0.198272
2.833333	0.5	0.205889
2.841667	0.5	0.213701
2.850000	0.5	0.219170
2.858333	0.5	0.219170
2.866667	0.5	0.213897
2.875000	0.5	0.205498
2.883333	0.5	0.197295
2.891667	0.5	0.190850
2.900000	0.5	0.184600
2.908333	0.5	0.176592
2.916667	0.5	0.167998
2.925000	0.5	0.159990
2.933333	0.5	0.152764
2.941667	0.5	0.147100
2.950000	0.5	0.141240
2.958333	0.5	0.136748
2.966667	0.5	0.134404
2.975000	0.5	0.136553
2.983333	0.5	0.142217
2.991667	0.5	0.145928
3.000000	0.5	0.144365
3.008333	0.5	0.137334
3.016667	0.5	0.130303
3.025000	0.5	0.127178
3.033333	0.5	0.129326
3.041667	0.5	0.133428
3.050000	0.5	0.136553
3.058333	0.5	0.138311
3.066667	0.5	0.138897
3.075000	0.5	0.138897
3.083333	0.5	0.136748
3.091667	0.5	0.132647
3.100000	0.5	0.128545
3.108333	0.5	0.126787
3.116667	0.5	0.128545
3.125000	0.5	0.132647
3.133333	0.5	0.138701
3.141667	0.5	0.143975
3.150000	0.5	0.144951
3.158333	0.5	0.141631
3.166667	0.5	0.131865
3.175000	0.5	0.117998
3.183333	0.5	0.104717
3.191667	0.5	0.096514
3.200000	0.5	0.101397
3.208333	0.5	0.114092
3.216667	0.5	0.127568
3.225000	0.5	0.134014
3.233333	0.5	0.131475
3.241667	0.5	0.124443
3.250000	0.5	0.117412
3.258333	0.5	0.113897
3.266667	0.5	0.111748
3.275000	0.5	0.108623
3.283333	0.5	0.103350
3.291667	0.5	0.095928
3.300000	0.5	0.089678
3.308333	0.5	0.085772
3.316667	0.5	0.083818
3.325000	0.5	0.084600
3.333333	0.5	0.085576
3.341667	0.5	0.085772
3.350000	0.5	0.083232
3.358333	0.5	0.080303
3.366667	0.5	0.080498
3.375000	0.5	0.085186
3.383333	0.5	0.093779
3.391667	0.5	0.103350
3.400000	0.5	0.108623
3.408333	0.5	0.110967
3.416667	0.5	0.111162
3.425000	0.5	0.111748
3.433333	0.5	0.114482
3.441667	0.5	0.119365
3.450000	0.5	0.127178
3.458333	0.5	0.132451
3.466667	0.5	0.133233
3.475000	0.5	0.129717
3.483333	0.5	0.125615
3.491667	0.5	0.126201
3.500000	0.5	0.132061
3.508333	0.5	0.141631
3.516667	0.5	0.148272
3.525000	0.5	0.150615
3.533333	0.5	0.149248
3.541667	0.5	0.145342
3.550000	0.5	0.139092
3.558333	0.5	0.131084
3.566667	0.5	0.123076
3.575000	0.5	0.117412
3.583333	0.5	0.116240
3.591667	0.5	0.118975
3.600000	0.5	0.122295
3.608333	0.5	0.123662
3.616667	0.5	0.121318
3.625000	0.5	0.116631
3.633333	0.5	0.110772
3.641667	0.5	0.104326
3.650000	0.5	0.098662
3.658333	0.5	0.095342
3.666667	0.5	0.094561
3.675000	0.5	0.093389
3.683333	0.5	0.090654
3.691667	0.5	0.086162
3.700000	0.5	0.084014
3.708333	0.5	0.084990
3.716667	0.5	0.088115
3.725000	0.5	0.090264
3.733333	0.5	0.089678
3.741667	0.5	0.087139
3.750000	0.5	0.084014
3.758333	0.5	0.080303
3.766667	0.5	0.076397
3.775000	0.5	0.071709
3.783333	0.5	0.066045
3.791667	0.5	0.059014
3.800000	0.5	0.051006
3.808333	0.5	0.046904
3.816667	0.5	0.049834
3.825000	0.5	0.063311
3.833333	0.5	0.081865
3.841667	0.5	0.099639
3.850000	0.5	0.109014
3.858333	0.5	0.109404
3.866667	0.5	0.103740
3.875000	0.5	0.095928
3.883333	0.5	0.092607
3.891667	0.5	0.095537
3.900000	0.5	0.105693
3.908333	0.5	0.118193
3.916667	0.5	0.131670
3.925000	0.5	0.146123
3.933333	0.5	0.159990
3.941667	0.5	0.173857
3.950000	0.5	0.187139
3.958333	0.5	0.198467
3.966667	0.5	0.207842
3.975000	0.5	0.215850
3.983333	0.5	0.220342
3.991667	0.5	0.219170
4.000000	0.5	0.214678
4.008333	0.5	0.211162
4.016667	0.5	0.209404
4.025000	0.5	0.206670
4.033333	0.5	0.199443
4.041667	0.5	0.187139
4.050000	0.5	0.172490
4.058333	0.5	0.159795
4.066667	0.5	0.147881
4.075000	0.5	0.136162
4.083333	0.5	0.125615
4.091667	0.5	0.117803
4.100000	0.5	0.112334
4.108333	0.5	0.106279
4.116667	0.5	0.098272
4.125000	0.5	0.090459
4.133333	0.5	0.085381
4.141667	0.5	0.082647
4.150000	0.5	0.081279
4.158333	0.5	0.081865
4.166667	0.5	0.083623
4.175000	0.5	0.085381
4.183333	0.5	0.083623
4.191667	0.5	0.078545
4.200000	0.5	0.073076
4.208333	0.5	0.070537
4.216667	0.5	0.072490
4.225000	0.5	0.075225
4.233333	0.5	0.077959
4.241667	0.5	0.080693
4.250000	0.5	0.083232
4.258333	0.5	0.084600
4.266667	0.5	0.083428
4.275000	0.5	0.082061
4.283333	0.5	0.080693
4.291667	0.5	0.079326
4.300000	0.5	0.075811
4.308333	0.5	0.071514
4.316667	0.5	0.070342
4.325000	0.5	0.072295
4.333333	0.5	0.075615
4.341667	0.5	0.075420
4.350000	0.5	0.070732
4.358333	0.5	0.063115
4.366667	0.5	0.055889
4.375000	0.5	0.051397
4.383333	0.5	0.049053
4.391667	0.5	0.048662
4.400000	0.5	0.048662
4.408333	0.5	0.049248
4.416667	0.5	0.048467
4.425000	0.5	0.047100
4.433333	0.5	0.046709
4.441667	0.5	0.047686
4.450000	0.5	0.051006
4.458333	0.5	0.053154
4.466667	0.5	0.052764
4.475000	0.5	0.049834
4.483333	0.5	0.046904
4.491667	0.5	0.045928
4.500000	0.5	0.048662
4.508333	0.5	0.054522
4.516667	0.5	0.063701
4.525000	0.5	0.072100
4.533333	0.5	0.080107
4.541667	0.5	0.087139
4.550000	0.5	0.091826
4.558333	0.5	0.093389
4.566667	0.5	0.089483
4.575000	0.5	0.080693
4.583333	0.5	0.068779
4.591667	0.5	0.056865
4.600000	0.5	0.049248
4.608333	0.5	0.046709
4.616667	0.5	0.047881
4.625000	0.5	0.050420
4.633333	0.5	0.053740
4.641667	0.5	0.058232
4.650000	0.5	0.063506
4.658333	0.5	0.068193
4.666667	0.5	0.068975
4.675000	0.5	0.064873
4.683333	0.5	0.057256
4.691667	0.5	0.049834
4.700000	0.5	0.047295
4.708333	0.5	0.047686
4.716667	0.5	0.049443
4.725000	0.5	0.051982
4.733333	0.5	0.056670
4.741667	0.5	0.060967
4.750000	0.5	0.062139
4.758333	0.5	0.059795
4.766667	0.5	0.055889
4.775000	0.5	0.054717
4.783333	0.5	0.056475
4.791667	0.5	0.059404
4.800000	0.5	0.061357
4.808333	0.5	0.063115
4.816667	0.5	0.065654
4.825000	0.5	0.066826
4.833333	0.5	0.065459
4.841667	0.5	0.061357
4.850000	0.5	0.055889
4.858333	0.5	0.052764
4.866667	0.5	0.053740
4.875000	0.5	0.057061
4.883333	0.5	0.062334
4.891667	0.5	0.069170
4.900000	0.5	0.077959
4.908333	0.5	0.086748
4.916667	0.5	0.091436
4.925000	0.5	0.091436
4.933333	0.5	0.086943
4.941667	0.5	0.080498
4.950000	0.5	0.073076
4.958333	0.5	0.065850
4.966667	0.5	0.058623
4.975000	0.5	0.052959
4.983333	0.5	0.052568
4.991667	0.5	0.053740
5.000000	0.5	0.055889
5.008333	0.5	0.057256
5.016667	0.5	0.056475
5.025000	0.5	0.056475
5.033333	0.5	0.060576
5.041667	0.5	0.067022
5.050000	0.5	0.073076
5.058333	0.5	0.075615
5.066667	0.5	0.072490
5.075000	0.5	0.066631
5.083333	0.5	0.060967
5.091667	0.5	0.058428
5.100000	0.5	0.060576
5.108333	0.5	0.064482
5.116667	0.5	0.069170
5.125000	0.5	0.072295
5.133333	0.5	0.072490
5.141667	0.5	0.067607
5.150000	0.5	0.058428
5.158333	0.5	0.046709
5.166667	0.5	0.038701
5.175000	0.5	0.035772
5.183333	0.5	0.037529
5.191667	0.5	0.041826
5.200000	0.5	0.046709
5.208333	0.5	0.051006
5.216667	0.5	0.055107
5.225000	0.5	0.058818
5.233333	0.5	0.060381
5.241667	0.5	0.061748
5.250000	0.5	0.063897
5.258333	0.5	0.067412
5.266667	0.5	0.072881
5.275000	0.5	0.077568
5.283333	0.5	0.079717
5.291667	0.5	0.076982
5.300000	0.5	0.071904
5.308333	0.5	0.067412
5.316667	0.5	0.066631
5.325000	0.5	0.069170
5.333333	0.5	0.072490
5.341667	0.5	0.073076
5.350000	0.5	0.072295
5.358333	0.5	0.071123
5.366667	0.5	0.072686
5.375000	0.5	0.075420
5.383333	0.5	0.076982
5.391667	0.5	0.074834
5.400000	0.5	0.067803
5.408333	0.5	0.058818
5.416667	0.5	0.050029
5.425000	0.5	0.045537
5.433333	0.5	0.045147
5.441667	0.5	0.047881
5.450000	0.5	0.051201
5.458333	0.5	0.052568
5.466667	0.5	0.050811
5.475000	0.5	0.047881
5.483333	0.5	0.044951
5.491667	0.5	0.045342
5.500000	0.5	0.047490
5.508333	0.5	0.050029
5.516667	0.5	0.052568
5.525000	0.5	0.055303
5.533333	0.5	0.061748
5.541667	0.5	0.068779
5.550000	0.5	0.074834
5.558333	0.5	0.075420
5.566667	0.5	0.070537
5.575000	0.5	0.062334
5.583333	0.5	0.052959
5.591667	0.5	0.048272
5.600000	0.5	0.047686
5.608333	0.5	0.050615
5.616667	0.5	0.055889
5.625000	0.5	0.061357
5.633333	0.5	0.065654
5.641667	0.5	0.067022
5.650000	0.5	0.065068
5.658333	0.5	0.060381
5.666667	0.5	0.054131
5.675000	0.5	0.048857
5.683333	0.5	0.044756
5.691667	0.5	0.040654
5.700000	0.5	0.039092
5.708333	0.5	0.042803
5.716667	0.5	0.049834
5.725000	0.5	0.057647
5.733333	0.5	0.059209
5.741667	0.5	0.053740
5.750000	0.5	0.049053
5.758333	0.5	0.048076
5.766667	0.5	0.051201
5.775000	0.5	0.053154
5.783333	0.5	0.051397
5.791667	0.5	0.044756
5.800000	0.5	0.035967
5.808333	0.5	0.027764
5.816667	0.5	0.020732
5.825000	0.5	0.015850
5.833333	0.5	0.015459
5.841667	0.5	0.020147
5.850000	0.5	0.028154
5.858333	0.5	0.039287
5.866667	0.5	0.049639
5.875000	0.5	0.058037
5.883333	0.5	0.061357
5.891667	0.5	0.058623
5.900000	0.5	0.053740
5.908333	0.5	0.051592
5.916667	0.5	0.053350
5.925000	0.5	0.054522
5.933333	0.5	0.053350
5.941667	0.5	0.047881
5.950000	0.5	0.040654
5.958333	0.5	0.034990
5.966667	0.5	0.030498
5.975000	0.5	0.027764
5.983333	0.5	0.024443
5.991667	0.5	0.021318
6.000000	0.5	0.018193
6.008333	0.5	0.016436
6.016667	0.5	0.018584
6.025000	0.5	0.023662
6.033333	0.5	0.031084
6.041667	0.5	0.037139
6.050000	0.5	0.040459
6.058333	0.5	0.039287
6.066667	0.5	0.036357
6.075000	0.5	0.034014
6.083333	0.5	0.033037
6.091667	0.5	0.034209
6.100000	0.5	0.036162
6.108333	0.5	0.038311
6.116667	0.5	0.039678
6.125000	0.5	0.039678
6.133333	0.5	0.038506
6.141667	0.5	0.037725
6.150000	0.5	0.037725
6.158333	0.5	0.039482
6.166667	0.5	0.039873
6.175000	0.5	0.039873
6.183333	0.5	0.040068
6.191667	0.5	0.041631
6.200000	0.5	0.044170
6.208333	0.5	0.048076
6.216667	0.5	0.052568
6.225000	0.5	0.055498
6.233333	0.5	0.055693
6.241667	0.5	0.052178
6.250000	0.5	0.046318
6.258333	0.5	0.040850
6.266667	0.5	0.037529
6.275000	0.5	0.036357
6.283333	0.5	0.037334
6.291667	0.5	0.040459
6.300000	0.5	0.045147
6.308333	0.5	0.049639
6.316667	0.5	0.051787
6.325000	0.5	0.050811
6.333333	0.5	0.046514
6.341667	0.5	0.040068
6.350000	0.5	0.035967
6.358333	0.5	0.035967
6.366667	0.5	0.040068
6.375000	0.5	0.044170
6.383333	0.5	0.044756
6.391667	0.5	0.040264
6.400000	0.5	0.034014
6.408333	0.5	0.031084
6.416667	0.5	0.032647
6.425000	0.5	0.037529
6.433333	0.5	0.042217
6.441667	0.5	0.043779
6.450000	0.5	0.042022
6.458333	0.5	0.039287
6.466667	0.5	0.039287
6.475000	0.5	0.042803
6.483333	0.5	0.048272
6.491667	0.5	0.053154
6.500000	0.5	0.054522
6.508333	0.5	0.053350
6.516667	0.5	0.050225
6.525000	0.5	0.048272
6.533333	0.5	0.048662
6.541667	0.5	0.048662
6.550000	0.5	0.047686
6.558333	0.5	0.043779
6.566667	0.5	0.038897
6.575000	0.5	0.034404
6.583333	0.5	0.031670
6.591667	0.5	0.031865
6.600000	0.5	0.035772
6.608333	0.5	0.042607
6.616667	0.5	0.049443
6.625000	0.5	0.052568
6.633333	0.5	0.051201
6.641667	0.5	0.047295
6.650000	0.5	0.045928
6.658333	0.5	0.049053
6.666667	0.5	0.054522
6.675000	0.5	0.059209
6.683333	0.5	0.056279
6.691667	0.5	0.048857
6.700000	0.5	0.040459
6.708333	0.5	0.035576
6.716667	0.5	0.035186
6.725000	0.5	0.037139
6.733333	0.5	0.037920
6.741667	0.5	0.036943
6.750000	0.5	0.033428
6.758333	0.5	0.028350
6.766667	0.5	0.023662
6.775000	0.5	0.021318
6.783333	0.5	0.022881
6.791667	0.5	0.028154
6.800000	0.5	0.034404
6.808333	0.5	0.038115
6.816667	0.5	0.039873
6.825000	0.5	0.039873
6.833333	0.5	0.039092
6.841667	0.5	0.039873
6.850000	0.5	0.041240
6.858333	0.5	0.043389
6.866667	0.5	0.045537
6.875000	0.5	0.045928
6.883333	0.5	0.044756
6.891667	0.5	0.042217
6.900000	0.5	0.039678
6.908333	0.5	0.037139
6.916667	0.5	0.035772
6.925000	0.5	0.036748
6.933333	0.5	0.041631
6.941667	0.5	0.049248
6.950000	0.5	0.056865
6.958333	0.5	0.059795
6.966667	0.5	0.055889
6.975000	0.5	0.049834
6.983333	0.5	0.044951
6.991667	0.5	0.042998
7.000000	0.5	0.044561
7.008333	0.5	0.047295
7.016667	0.5	0.050811
7.025000	0.5	0.053350
7.033333	0.5	0.053154
7.041667	0.5	0.048076
7.050000	0.5	0.038897
7.058333	0.5	0.028154
7.066667	0.5	0.018389
7.075000	0.5	0.011553
7.083333	0.5	0.009600
7.091667	0.5	0.011748
7.100000	0.5	0.018389
7.108333	0.5	0.025420
7.116667	0.5	0.033428
7.125000	0.5	0.040459
7.133333	0.5	0.044170
7.141667	0.5	0.042412
7.150000	0.5	0.036162
7.158333	0.5	0.030107
7.166667	0.5	0.028740
7.175000	0.5	0.033818
7.183333	0.5	0.040459
7.191667	0.5	0.044951
7.200000	0.5	0.045732
7.208333	0.5	0.044365
7.216667	0.5	0.042412
7.225000	0.5	0.040850
7.233333	0.5	0.040264
7.241667	0.5	0.041240
7.250000	0.5	0.043193
7.258333	0.5	0.045147
7.266667	0.5	0.046904
7.275000	0.5	0.050615
7.283333	0.5	0.055303
7.291667	0.5	0.059209
7.300000	0.5	0.054912
7.308333	0.5	0.044951
7.316667	0.5	0.033232
7.325000	0.5	0.024443
7.333333	0.5	0.022100
7.341667	0.5	0.027764
7.350000	0.5	0.037725
7.358333	0.5	0.045537
7.366667	0.5	0.047490
7.375000	0.5	0.044561
7.383333	0.5	0.042022
7.391667	0.5	0.043975
7.400000	0.5	0.048857
7.408333	0.5	0.054131
7.416667	0.5	0.054717
7.425000	0.5	0.050420
7.433333	0.5	0.043584
7.441667	0.5	0.038506
7.450000	0.5	0.040264
7.458333	0.5	0.047295
7.466667	0.5	0.054522
7.475000	0.5	0.057256
7.483333	0.5	0.055889
7.491667	0.5	0.054522
7.500000	0.5	0.055303
7.508333	0.5	0.058037
7.516667	0.5	0.059404
7.525000	0.5	0.059209
7.533333	0.5	0.058428
7.541667	0.5	0.056475
7.550000	0.5	0.056475
7.558333	0.5	0.057647
7.566667	0.5	0.059014
7.575000	0.5	0.059209
7.583333	0.5	0.054522
7.591667	0.5	0.048662
7.600000	0.5	0.044561
7.608333	0.5	0.044561
7.616667	0.5	0.048662
7.625000	0.5	0.053545
7.633333	0.5	0.058428
7.641667	0.5	0.060967
7.650000	0.5	0.062139
7.658333	0.5	0.062334
7.666667	0.5	0.061357
7.675000	0.5	0.061748
7.683333	0.5	0.064482
7.691667	0.5	0.068193
7.700000	0.5	0.071514
7.708333	0.5	0.072100
7.716667	0.5	0.070342
7.725000	0.5	0.067217
7.733333	0.5	0.062725
7.741667	0.5	0.056865
7.750000	0.5	0.051592
7.758333	0.5	0.049053
7.766667	0.5	0.049248
7.775000	0.5	0.050225
7.783333	0.5	0.053154
7.791667	0.5	0.059990
7.800000	0.5	0.067022
7.808333	0.5	0.072490
7.816667	0.5	0.070147
7.825000	0.5	0.061748
7.833333	0.5	0.051592
7.841667	0.5	0.043193
7.850000	0.5	0.038897
7.858333	0.5	0.037920
7.866667	0.5	0.040264
7.875000	0.5	0.044951
7.883333	0.5	0.050420
7.891667	0.5	0.053936
7.900000	0.5	0.054522
7.908333	0.5	0.052764
7.916667	0.5	0.049639
7.925000	0.5	0.044756
7.933333	0.5	0.038506
7.941667	0.5	0.034014
7.950000	0.5	0.032256
7.958333	0.5	0.034404
7.966667	0.5	0.035967
7.975000	0.5	0.034014
7.983333	0.5	0.027959
7.991667	0.5	0.020928
8.000000	0.5	0.017803
8.008333	0.5	0.019756
8.016667	0.5	0.025225
8.025000	0.5	0.031865
8.033333	0.5	0.038311
8.041667	0.5	0.043779
8.050000	0.5	0.048467
8.058333	0.5	0.050615
8.066667	0.5	0.050029
8.075000	0.5	0.047490
8.083333	0.5	0.043584
8.091667	0.5	0.040850
8.100000	0.5	0.041436
8.108333	0.5	0.047100
8.116667	0.5	0.055889
8.125000	0.5	0.064092
8.133333	0.5	0.066045
8.141667	0.5	0.062334
8.150000	0.5	0.056865
8.158333	0.5	0.053740
8.166667	0.5	0.053936
8.175000	0.5	0.054522
8.183333	0.5	0.054522
8.191667	0.5	0.053545
8.200000	0.5	0.054131
8.208333	0.5	0.055498
8.216667	0.5	0.055498
8.225000	0.5	0.055693
8.233333	0.5	0.058428
8.241667	0.5	0.065654
8.250000	0.5	0.076982
8.258333	0.5	0.086943
8.266667	0.5	0.090459
8.275000	0.5	0.085186
8.283333	0.5	0.074443
8.291667	0.5	0.063897
8.300000	0.5	0.056670
8.308333	0.5	0.053545
8.316667	0.5	0.054131
8.325000	0.5	0.056279
8.333333	0.5	0.059404
8.341667	0.5	0.061162
8.350000	0.5	0.060967
8.358333	0.5	0.058818
8.366667	0.5	0.055107
8.375000	0.5	0.052959
8.383333	0.5	0.053154
8.391667	0.5	0.056865
8.400000	0.5	0.062334
8.408333	0.5	0.066436
8.416667	0.5	0.067998
8.425000	0.5	0.067022
8.433333	0.5	0.064482
8.441667	0.5	0.062529
8.450000	0.5	0.061162
8.458333	0.5	0.059404
8.466667	0.5	0.056279
8.475000	0.5	0.052373
8.483333	0.5	0.049248
8.491667	0.5	0.046709
8.500000	0.5	0.045928
8.508333	0.5	0.046514
8.516667	0.5	0.047490
8.525000	0.5	0.047881
8.533333	0.5	0.048857
8.541667	0.5	0.051787
8.550000	0.5	0.056865
8.558333	0.5	0.062920
8.566667	0.5	0.067412
8.575000	0.5	0.069170
8.583333	0.5	0.069170
8.591667	0.5	0.070342
8.600000	0.5	0.074443
8.608333	0.5	0.080303
8.616667	0.5	0.083623
8.625000	0.5	0.083428
8.633333	0.5	0.078936
8.641667	0.5	0.074053
8.650000	0.5	0.070342
8.658333	0.5	0.066240
8.666667	0.5	0.062334
8.675000	0.5	0.057061
8.683333	0.5	0.054131
8.691667	0.5	0.052959
8.700000	0.5	0.053936
8.708333	0.5	0.055303
8.716667	0.5	0.054912
8.725000	0.5	0.052764
8.733333	0.5	0.050420
8.741667	0.5	0.048857
8.750000	0.5	0.049248
8.758333	0.5	0.050225
8.766667	0.5	0.051201
8.775000	0.5	0.051592
8.783333	0.5	0.052178
8.791667	0.5	0.054522
8.800000	0.5	0.059209
8.808333	0.5	0.064873
8.816667	0.5	0.067217
8.825000	0.5	0.063897
8.833333	0.5	0.056670
8.841667	0.5	0.050225
8.850000	0.5	0.050225
8.858333	0.5	0.053740
8.866667	0.5	0.056084
8.875000	0.5	0.055693
8.883333	0.5	0.055889
8.891667	0.5	0.060772
8.900000	0.5	0.067998
8.908333	0.5	0.073858
8.916667	0.5	0.076006
8.925000	0.5	0.075225
8.933333	0.5	0.073272
8.941667	0.5	0.070928
8.950000	0.5	0.068389
8.958333	0.5	0.067803
8.966667	0.5	0.069365
8.975000	0.5	0.072295
8.983333	0.5	0.074053
8.991667	0.5	0.072881
9.000000	0.5	0.069756
9.008333	0.5	0.066436
9.016667	0.5	0.063311
9.025000	0.5	0.060576
9.033333	0.5	0.057061
9.041667	0.5	0.054522
9.050000	0.5	0.051592
9.058333	0.5	0.050615
9.066667	0.5	0.051787
9.075000	0.5	0.055107
9.083333	0.5	0.059990
9.091667	0.5	0.062725
9.100000	0.5	0.066045
9.108333	0.5	0.069170
9.116667	0.5	0.073662
9.125000	0.5	0.074834
9.133333	0.5	0.071904
9.141667	0.5	0.064287
9.150000	0.5	0.053936
9.158333	0.5	0.046904
9.166667	0.5	0.047686
9.175000	0.5	0.055107
9.183333	0.5	0.065850
9.191667	0.5	0.073272
9.200000	0.5	0.074248
9.208333	0.5	0.069561
9.216667	0.5	0.061943
9.225000	0.5	0.055498
9.233333	0.5	0.053350
9.241667	0.5	0.056279
9.250000	0.5	0.062725
9.258333	0.5	0.068975
9.266667	0.5	0.073858
9.275000	0.5	0.074639
9.283333	0.5	0.071514
9.291667	0.5	0.065850
9.300000	0.5	0.059209
9.308333	0.5	0.052764
9.316667	0.5	0.050615
9.325000	0.5	0.051982
9.333333	0.5	0.057842
9.341667	0.5	0.065850
9.350000	0.5	0.071904
9.358333	0.5	0.074053
9.366667	0.5	0.073858
9.375000	0.5	0.073272
9.383333	0.5	0.076006
9.391667	0.5	0.079522
9.400000	0.5	0.080107
9.408333	0.5	0.074639
9.416667	0.5	0.064482
9.425000	0.5	0.054912
9.433333	0.5	0.051397
9.441667	0.5	0.053740
9.450000	0.5	0.058818
9.458333	0.5	0.060772
9.466667	0.5	0.058037
9.475000	0.5	0.051787
9.483333	0.5	0.045147
9.491667	0.5	0.040850
9.500000	0.5	0.041045
9.508333	0.5	0.046709
9.516667	0.5	0.054717
9.525000	0.5	0.062139
9.533333	0.5	0.062920
9.541667	0.5	0.058428
9.550000	0.5	0.052568
9.558333	0.5	0.049053
9.566667	0.5	0.048857
9.575000	0.5	0.048467
9.583333	0.5	0.046514
9.591667	0.5	0.041240
9.600000	0.5	0.036748
9.608333	0.5	0.034990
9.616667	0.5	0.037920
9.625000	0.5	0.043975
9.633333	0.5	0.051592
9.641667	0.5	0.057842
9.650000	0.5	0.060381
9.658333	0.5	0.056865
9.666667	0.5	0.050420
9.675000	0.5	0.044170
9.683333	0.5	0.039482
9.691667	0.5	0.038506
9.700000	0.5	0.039287
9.708333	0.5	0.040850
9.716667	0.5	0.041826
9.725000	0.5	0.041631
9.733333	0.5	0.040654
9.741667	0.5	0.040264
9.750000	0.5	0.042217
9.758333	0.5	0.046709
9.766667	0.5	0.051006
9.775000	0.5	0.052568
9.783333	0.5	0.050420
9.791667	0.5	0.048467
9.800000	0.5	0.048662
9.808333	0.5	0.049639
9.816667	0.5	0.048272
9.825000	0.5	0.043975
9.833333	0.5	0.037139
9.841667	0.5	0.034209
9.850000	0.5	0.037334
9.858333	0.5	0.045928
9.866667	0.5	0.056279
9.875000	0.5	0.061357
9.883333	0.5	0.059209
9.891667	0.5	0.051982
9.900000	0.5	0.045732
9.908333	0.5	0.041436
9.916667	0.5	0.039287
9.925000	0.5	0.037725
9.933333	0.5	0.036943
9.941667	0.5	0.037334
9.950000	0.5	0.039482
9.958333	0.5	0.042217
9.966667	0.5	0.043779
9.975000	0.5	0.044756
9.983333	0.5	0.046514
9.991667	0.5	0.050615
10.000000	0.5	0.056670
10.008333	0.5	0.061162
10.016667	0.5	0.061357
10.025000	0.5	0.057256
10.033333	0.5	0.052178
10.041667	0.5	0.049053
10.050000	0.5	0.049639
10.058333	0.5	0.052764
10.066667	0.5	0.059209
10.075000	0.5	0.066045
10.083333	0.5	0.071904
10.091667	0.5	0.073662
10.100000	0.5	0.068779
10.108333	0.5	0.060186
10.116667	0.5	0.051787
10.125000	0.5	0.048662
10.133333	0.5	0.051592
10.141667	0.5	0.056279
10.150000	0.5	0.059404
10.158333	0.5	0.057061
10.166667	0.5	0.052568
10.175000	0.5	0.048662
10.183333	0.5	0.048467
10.191667	0.5	0.051787
10.200000	0.5	0.057061
10.208333	0.5	0.061943
10.216667	0.5	0.064678
10.225000	0.5	0.067412
10.233333	0.5	0.069756
10.241667	0.5	0.070147
10.250000	0.5	0.069561
10.258333	0.5	0.068779
10.266667	0.5	0.067803
10.275000	0.5	0.065850
10.283333	0.5	0.062139
10.291667	0.5	0.059014
10.300000	0.5	0.060186
10.308333	0.5	0.066436
10.316667	0.5	0.073858
10.325000	0.5	0.078350
10.333333	0.5	0.077178
10.341667	0.5	0.072881
10.350000	0.5	0.067412
10.358333	0.5	0.063701
10.366667	0.5	0.061357
10.375000	0.5	0.058232
10.383333	0.5	0.055498
10.391667	0.5	0.053936
10.400000	0.5	0.052178
10.408333	0.5	0.049834
10.416667	0.5	0.046318
10.425000	0.5	0.045147
10.433333	0.5	0.049639
10.441667	0.5	0.061162
10.450000	0.5	0.074248
10.458333	0.5	0.083623
10.466667	0.5	0.086748
10.475000	0.5	0.084600
10.483333	0.5	0.080693
10.491667	0.5	0.078545
10.500000	0.5	0.079131
10.508333	0.5	0.080693
10.516667	0.5	0.082451
10.525000	0.5	0.082842
10.533333	0.5	0.080889
10.541667	0.5	0.077764
10.550000	0.5	0.074834
10.558333	0.5	0.074248
10.566667	0.5	0.076787
10.575000	0.5	0.081279
10.583333	0.5	0.088115
10.591667	0.5	0.098662
10.600000	0.5	0.112725
10.608333	0.5	0.130498
10.616667	0.5	0.151201
10.625000	0.5	0.171709
10.633333	0.5	0.192217
10.641667	0.5	0.211162
10.650000	0.5	0.229717
10.658333	0.5	0.248076
10.666667	0.5	0.266436
10.675000	0.5	0.284209
10.683333	0.5	0.298662
10.691667	0.5	0.312725
10.700000	0.5	0.325420
10.708333	0.5	0.336358
10.716667	0.5	0.342607
10.725000	0.5	0.342607
10.733333	0.5	0.336162
10.741667	0.5	0.326592
10.750000	0.5	0.314092
10.758333	0.5	0.296514
10.766667	0.5	0.277178
10.775000	0.5	0.254912
10.783333	0.5	0.235381
10.791667	0.5	0.217217
10.800000	0.5	0.201982
10.808333	0.5	0.188115
10.816667	0.5	0.175225
10.825000	0.5	0.164092
10.833333	0.5	0.151006
10.841667	0.5	0.135381
10.850000	0.5	0.121318
10.858333	0.5	0.110186
10.866667	0.5	0.102178
10.875000	0.5	0.094756
10.883333	0.5	0.089678
10.891667	0.5	0.084990
10.900000	0.5	0.082256
10.908333	0.5	0.078545
10.916667	0.5	0.072881
10.925000	0.5	0.064873
10.933333	0.5	0.055498
10.941667	0.5	0.048857
10.950000	0.5	0.046904
10.958333	0.5	0.047100
10.966667	0.5	0.048857
10.975000	0.5	0.050615
10.983333	0.5	0.051982
10.991667	0.5	0.052568
11.000000	0.5	0.051787
11.008333	0.5	0.050420
11.016667	0.5	0.050811
11.025000	0.5	0.054522
11.033333	0.5	0.061162
11.041667	0.5	0.068584
11.050000	0.5	0.073858
11.058333	0.5	0.077178
11.066667	0.5	0.077959
11.075000	0.5	0.078154
11.083333	0.5	0.080498
11.091667	0.5	0.085772
11.100000	0.5	0.093779
11.108333	0.5	0.102764
11.116667	0.5	0.112529
11.125000	0.5	0.125029
11.133333	0.5	0.141045
11.141667	0.5	0.156865
11.150000	0.5	0.172100
11.158333	0.5	0.188506
11.166667	0.5	0.203936
11.175000	0.5	0.217412
11.183333	0.5	0.225811
11.191667	0.5	0.226787
11.200000	0.5	0.221123
11.208333	0.5	0.213115
11.216667	0.5	0.203936
11.225000	0.5	0.195733
11.233333	0.5	0.187334
11.241667	0.5	0.176201
11.250000	0.5	0.162920
11.258333	0.5	0.147100
11.266667	0.5	0.129912
11.275000	0.5	0.116436
11.283333	0.5	0.106279
11.291667	0.5	0.097881
11.300000	0.5	0.091240
11.308333	0.5	0.084404
11.316667	0.5	0.076397
11.325000	0.5	0.068584
11.333333	0.5	0.063701
11.341667	0.5	0.062334
11.350000	0.5	0.061162
11.358333	0.5	0.057842
11.366667	0.5	0.053350
11.375000	0.5	0.049053
11.383333	0.5	0.045537
11.391667	0.5	0.040264
11.400000	0.5	0.033623
11.408333	0.5	0.027373
11.416667	0.5	0.026201
11.425000	0.5	0.029912
11.433333	0.5	0.037139
11.441667	0.5	0.043779
11.450000	0.5	0.048272
11.458333	0.5	0.050029
11.466667	0.5	0.050029
11.475000	0.5	0.048272
11.483333	0.5	0.045342
11.491667	0.5	0.042607
11.500000	0.5	0.040850
11.508333	0.5	0.041631
11.516667	0.5	0.044365
11.525000	0.5	0.048272
11.533333	0.5	0.053154
11.541667	0.5	0.061162
11.550000	0.5	0.069365
11.558333	0.5	0.075420
11.566667	0.5	0.076397
11.575000	0.5	0.070732
11.583333	0.5	0.060381
11.591667	0.5	0.049639
11.600000	0.5	0.042412
11.608333	0.5	0.038115
11.616667	0.5	0.035576
11.625000	0.5	0.033232
11.633333	0.5	0.029717
11.641667	0.5	0.025420
11.650000	0.5	0.021709
11.658333	0.5	0.019561
11.666667	0.5	0.018975
11.675000	0.5	0.019951
11.683333	0.5	0.021123
11.691667	0.5	0.023467
11.700000	0.5	0.025029
11.708333	0.5	0.024639
11.716667	0.5	0.022295
11.725000	0.5	0.018975
11.733333	0.5	0.017412
11.741667	0.5	0.017412
11.750000	0.5	0.017607
11.758333	0.5	0.015459
11.766667	0.5	0.011357
11.775000	0.5	0.008428
11.783333	0.5	0.006670
11.791667	0.5	0.007256
11.800000	0.5	0.009209
11.808333	0.5	0.012725
11.816667	0.5	0.018779
11.825000	0.5	0.025029
11.833333	0.5	0.029326
11.841667	0.5	0.030107
11.850000	0.5	0.028350
11.858333	0.5	0.025811
11.866667	0.5	0.025029
11.875000	0.5	0.024248
11.883333	0.5	0.022686
11.891667	0.5	0.018779
11.900000	0.5	0.014092
11.908333	0.5	0.011162
11.916667	0.5	0.009600
11.925000	0.5	0.007256
11.933333	0.5	0.001982
11.941667	0.5	-0.003486
11.950000	0.5	-0.006416
11.958333	0.5	-0.003096
11.966667	0.5	0.004326
11.975000	0.5	0.013897
11.983333	0.5	0.022686
11.991667	0.5	0.029131
12.000000	0.5	0.031865
12.008333	0.5	0.030303
12.016667	0.5	0.026397
12.025000	0.5	0.023857
12.033333	0.5	0.024834
12.041667	0.5	0.027959
12.050000	0.5	0.030498
12.058333	0.5	0.030498
12.066667	0.5	0.028154
12.075000	0.5	0.025029
12.083333	0.5	0.022881
12.091667	0.5	0.022295
12.100000	0.5	0.023662
12.108333	0.5	0.025615
12.116667	0.5	0.026982
12.125000	0.5	0.028545
12.133333	0.5	0.029912
12.141667	0.5	0.031865
12.150000	0.5	0.033037
12.158333	0.5	0.032451
12.166667	0.5	0.029522
12.175000	0.5	0.026201
12.183333	0.5	0.023857
12.191667	0.5	0.022490
12.200000	0.5	0.022295
12.208333	0.5	0.021709
12.216667	0.5	0.019561
12.225000	0.5	0.015459
12.233333	0.5	0.009209
12.241667	0.5	0.001982
12.250000	0.5	-0.006221
12.258333	0.5	-0.014033
12.266667	0.5	-0.019111
12.275000	0.5	-0.018916
12.283333	0.5	-0.014814
12.291667	0.5	-0.009736
12.300000	0.5	-0.007978
12.308333	0.5	-0.009736
12.316667	0.5	-0.013447
12.325000	0.5	-0.016963
12.333333	0.5	-0.018916
12.341667	0.5	-0.018525
12.350000	0.5	-0.015791
12.358333	0.5	-0.009736
12.366667	0.5	-0.001924
12.375000	0.5	0.006670
12.383333	0.5	0.012529
12.391667	0.5	0.014287
12.400000	0.5	0.012139
12.408333	0.5	0.007647
12.416667	0.5	0.004131
12.425000	0.5	0.001006
12.433333	0.5	-0.001143
12.441667	0.5	-0.003682
12.450000	0.5	-0.005049
12.458333	0.5	-0.003486
12.466667	0.5	-0.000166
12.475000	0.5	0.004522
12.483333	0.5	0.008623
12.491667	0.5	0.012725
12.500000	0.5	0.015654
12.508333	0.5	0.017217
12.516667	0.5	0.018193
12.525000	0.5	0.020732
12.533333	0.5	0.025225
12.541667	0.5	0.030107
12.550000	0.5	0.032842
12.558333	0.5	0.033232
12.566667	0.5	0.031865
12.575000	0.5	0.031084
12.583333	0.5	0.033037
12.591667	0.5	0.037920
12.600000	0.5	0.044170
12.608333	0.5	0.049443
12.616667	0.5	0.053545
12.625000	0.5	0.059209
12.633333	0.5	0.065850
12.641667	0.5	0.075420
12.650000	0.5	0.088506
12.658333	0.5	0.105889
12.666667	0.5	0.122686
12.675000	0.5	0.136162
12.683333	0.5	0.145537
12.691667	0.5	0.148858
12.700000	0.5	0.150420
12.708333	0.5	0.152568
12.716667	0.5	0.155889
12.725000	0.5	0.159600
12.733333	0.5	0.160186
12.741667	0.5	0.154912
12.750000	0.5	0.144561
12.758333	0.5	0.132451
12.766667	0.5	0.123272
12.775000	0.5	0.114678
12.783333	0.5	0.101201
12.791667	0.5	0.081084
12.800000	0.5	0.061748
12.808333	0.5	0.048272
12.816667	0.5	0.044951
12.825000	0.5	0.044561
12.833333	0.5	0.041240
12.841667	0.5	0.031865
12.850000	0.5	0.020537
12.858333	0.5	0.009990
12.866667	0.5	0.004912
12.875000	0.5	0.003936
12.883333	0.5	0.005107
12.891667	0.5	0.007256
12.900000	0.5	0.008037
12.908333	0.5	0.007647
12.916667	0.5	0.005303
12.925000	0.5	0.002178
12.933333	0.5	0.000811
12.941667	0.5	0.002959
12.950000	0.5	0.008623
12.958333	0.5	0.012334
12.966667	0.5	0.009404
12.975000	0.5	0.000420
12.983333	0.5	-0.009150
12.991667	0.5	-0.012471
13.000000	0.5	-0.007588
13.008333	0.5	0.000225
13.016667	0.5	0.003545
13.025000	0.5	0.002178
13.033333	0.5	-0.003096
13.041667	0.5	-0.006416
13.050000	0.5	-0.005830
13.058333	0.5	-0.000166
13.066667	0.5	0.007647
13.075000	0.5	0.013115
13.083333	0.5	0.013897
13.091667	0.5	0.009404
13.100000	0.5	0.004717
13.108333	0.5	0.001397
13.116667	0.5	0.003740
13.125000	0.5	0.010186
13.133333	0.5	0.022490
13.141667	0.5	0.037334
13.150000	0.5	0.053350
13.158333	0.5	0.067607
13.166667	0.5	0.075615
13.175000	0.5	0.079912
13.183333	0.5	0.082451
13.191667	0.5	0.085967
13.200000	0.5	0.092412
13.208333	0.5	0.102178
13.216667	0.5	0.111943
13.225000	0.5	0.119561
13.233333	0.5	0.123662
13.241667	0.5	0.121904
13.250000	0.5	0.114873
13.258333	0.5	0.103936
13.266667	0.5	0.092217
13.275000	0.5	0.084795
13.283333	0.5	0.080889
13.291667	0.5	0.079326
13.300000	0.5	0.076006
13.308333	0.5	0.069170
13.316667	0.5	0.060576
13.325000	0.5	0.051982
13.333333	0.5	0.044756
13.341667	0.5	0.037139
13.350000	0.5	0.029912
13.358333	0.5	0.024834
13.366667	0.5	0.025811
13.375000	0.5	0.030693
13.383333	0.5	0.035381
13.391667	0.5	0.035772
13.400000	0.5	0.029717
13.408333	0.5	0.021514
13.416667	0.5	0.018584
13.425000	0.5	0.023272
13.433333	0.5	0.031865
13.441667	0.5	0.037920
13.450000	0.5	0.038506
13.458333	0.5	0.036162
13.466667	0.5	0.036357
13.475000	0.5	0.039678
13.483333	0.5	0.042607
13.491667	0.5	0.041045
13.500000	0.5	0.034404
13.508333	0.5	0.027373
13.516667	0.5	0.024834
13.525000	0.5	0.028740
13.533333	0.5	0.036553
13.541667	0.5	0.042803
13.550000	0.5	0.046318
13.558333	0.5	0.044561
13.566667	0.5	0.039873
13.575000	0.5	0.034014
13.583333	0.5	0.028350
13.591667	0.5	0.025029
13.600000	0.5	0.024639
13.608333	0.5	0.027373
13.616667	0.5	0.030498
13.625000	0.5	0.032647
13.633333	0.5	0.034600
13.641667	0.5	0.037139
13.650000	0.5	0.039482
13.658333	0.5	0.039092
13.666667	0.5	0.033428
13.675000	0.5	0.022490
13.683333	0.5	0.009990
13.691667	0.5	0.000029
13.700000	0.5	-0.007978
13.708333	0.5	-0.013838
13.716667	0.5	-0.017353
13.725000	0.5	-0.016572
13.733333	0.5	-0.012471
13.741667	0.5	-0.005830
13.750000	0.5	0.001787
13.758333	0.5	0.010772
13.766667	0.5	0.022100
13.775000	0.5	0.028740
13.783333	0.5	0.027959
13.791667	0.5	0.018975
13.800000	0.5	0.007061
13.808333	0.5	-0.000166
13.816667	0.5	0.000615
13.825000	0.5	0.006084
13.833333	0.5	0.010772
13.841667	0.5	0.009404
13.850000	0.5	0.003545
13.858333	0.5	-0.003096
13.866667	0.5	-0.006807
13.875000	0.5	-0.006807
13.883333	0.5	-0.005049
13.891667	0.5	-0.002314
13.900000	0.5	-0.000752
13.908333	0.5	0.000225
13.916667	0.5	-0.000557
13.925000	0.5	-0.001143
13.933333	0.5	0.000029
13.941667	0.5	0.002568
13.950000	0.5	0.006084
13.958333	0.5	0.009014
13.966667	0.5	0.012139
13.975000	0.5	0.015850
13.983333	0.5	0.018975
13.991667	0.5	0.020928
14.000000	0.5	0.022686
14.008333	0.5	0.025029
14.016667	0.5	0.026787
14.025000	0.5	0.026787
14.033333	0.5	0.026201
14.041667	0.5	0.026397
14.050000	0.5	0.027959
14.058333	0.5	0.028154
14.066667	0.5	0.026592
14.075000	0.5	0.023272
14.083333	0.5	0.020537
14.091667	0.5	0.017412
14.100000	0.5	0.012334
14.108333	0.5	0.005107
14.116667	0.5	-0.002705
14.125000	0.5	-0.010127
14.133333	0.5	-0.015596
14.141667	0.5	-0.018135
14.150000	0.5	-0.017744
14.158333	0.5	-0.016963
14.166667	0.5	-0.018916
14.175000	0.5	-0.023213
14.183333	0.5	-0.028682
14.191667	0.5	-0.029463
14.200000	0.5	-0.026924
14.208333	0.5	-0.023408
14.216667	0.5	-0.022236
14.225000	0.5	-0.023018
14.233333	0.5	-0.024385
14.241667	0.5	-0.025752
14.250000	0.5	-0.029072
14.258333	0.5	-0.033369
14.266667	0.5	-0.037080
14.275000	0.5	-0.036885
14.283333	0.5	-0.031807
14.291667	0.5	-0.022236
14.300000	0.5	-0.014228
14.308333	0.5	-0.010713
14.316667	0.5	-0.010908
14.325000	0.5	-0.012861
14.333333	0.5	-0.015205
14.341667	0.5	-0.017744
14.350000	0.5	-0.019893
14.358333	0.5	-0.021260
14.366667	0.5	-0.020283
14.375000	0.5	-0.016768
14.383333	0.5	-0.014033
14.391667	0.5	-0.015010
14.400000	0.5	-0.020478
14.408333	0.5	-0.026924
14.416667	0.5	-0.029463
14.425000	0.5	-0.028291
14.433333	0.5	-0.024971
14.441667	0.5	-0.025752
14.450000	0.5	-0.028486
14.458333	0.5	-0.029463
14.466667	0.5	-0.027510
14.475000	0.5	-0.025166
14.483333	0.5	-0.024971
14.491667	0.5	-0.027119
14.500000	0.5	-0.028291
14.508333	0.5	-0.029658
14.516667	0.5	-0.032197
14.525000	0.5	-0.036299
14.533333	0.5	-0.039619
14.541667	0.5	-0.040791
14.550000	0.5	-0.039033
14.558333	0.5	-0.037861
14.566667	0.5	-0.037861
14.575000	0.5	-0.039814
14.583333	0.5	-0.041377
14.591667	0.5	-0.042353
14.600000	0.5	-0.043525
14.608333	0.5	-0.044307
14.616667	0.5	-0.044697
14.625000	0.5	-0.040986
14.633333	0.5	-0.033564
14.641667	0.5	-0.022822
14.650000	0.5	-0.015010
14.658333	0.5	-0.012080
14.666667	0.5	-0.013643
14.675000	0.5	-0.016572
14.683333	0.5	-0.019307
14.691667	0.5	-0.020674
14.700000	0.5	-0.018916
14.708333	0.5	-0.015205
14.716667	0.5	-0.011689
14.725000	0.5	-0.011103
14.733333	0.5	-0.013252
14.741667	0.5	-0.015400
14.750000	0.5	-0.014619
14.758333	0.5	-0.011299
14.766667	0.5	-0.009150
14.775000	0.5	-0.011689
14.783333	0.5	-0.018135
14.791667	0.5	-0.028096
14.800000	0.5	-0.036103
14.808333	0.5	-0.039424
14.816667	0.5	-0.037080
14.825000	0.5	-0.029268
14.833333	0.5	-0.018721
14.841667	0.5	-0.010127
14.850000	0.5	-0.006221
14.858333	0.5	-0.004463
14.866667	0.5	-0.001924
14.875000	0.5	0.002568
14.883333	0.5	0.007256
14.891667	0.5	0.008037
14.900000	0.5	0.004522
14.908333	0.5	-0.000752
14.916667	0.5	-0.004658
14.925000	0.5	-0.007393
14.933333	0.5	-0.010713
14.941667	0.5	-0.015791
14.950000	0.5	-0.019502
14.958333	0.5	-0.022041
14.966667	0.5	-0.023408
14.975000	0.5	-0.026728
14.983333	0.5	-0.032783
14.991667	0.5	-0.040400
15.000000	0.5	-0.046455
15.008333	0.5	-0.049385
15.016667	0.5	-0.050166
15.025000	0.5	-0.050947
15.033333	0.5	-0.053291
15.041667	0.5	-0.057783
15.050000	0.5	-0.061103
15.058333	0.5	-0.062080
15.066667	0.5	-0.059736
15.075000	0.5	-0.056221
15.083333	0.5	-0.052314
15.091667	0.5	-0.047432
15.100000	0.5	-0.041377
15.108333	0.5	-0.034932
15.116667	0.5	-0.030244
15.125000	0.5	-0.029658
15.133333	0.5	-0.031807
15.141667	0.5	-0.035127
15.150000	0.5	-0.038838
15.158333	0.5	-0.041768
15.166667	0.5	-0.043135
15.175000	0.5	-0.041377
15.183333	0.5	-0.036689
15.191667	0.5	-0.030439
15.200000	0.5	-0.025361
15.208333	0.5	-0.026533
15.216667	0.5	-0.033564
15.225000	0.5	-0.044111
15.233333	0.5	-0.053682
15.241667	0.5	-0.059150
15.250000	0.5	-0.059736
15.258333	0.5	-0.057978
15.266667	0.5	-0.054463
15.275000	0.5	-0.049971
15.283333	0.5	-0.044697
15.291667	0.5	-0.040205
15.300000	0.5	-0.038447
15.308333	0.5	-0.041963
15.316667	0.5	-0.047627
15.325000	0.5	-0.051924
15.333333	0.5	-0.051924
15.341667	0.5	-0.047236
15.350000	0.5	-0.042158
15.358333	0.5	-0.038643
15.366667	0.5	-0.038252
15.375000	0.5	-0.038252
15.383333	0.5	-0.039619
15.391667	0.5	-0.043525
15.400000	0.5	-0.050947
15.408333	0.5	-0.057783
15.416667	0.5	-0.057783
15.425000	0.5	-0.049189
15.433333	0.5	-0.035908
15.441667	0.5	-0.025557
15.450000	0.5	-0.022041
15.458333	0.5	-0.024971
15.466667	0.5	-0.030049
15.475000	0.5	-0.033564
15.483333	0.5	-0.034932
15.491667	0.5	-0.032393
15.500000	0.5	-0.025947
15.508333	0.5	-0.017549
15.516667	0.5	-0.012275
15.525000	0.5	-0.011689
15.533333	0.5	-0.015010
15.541667	0.5	-0.018721
15.550000	0.5	-0.020869
15.558333	0.5	-0.023018
15.566667	0.5	-0.025557
15.575000	0.5	-0.026728
15.583333	0.5	-0.022432
15.591667	0.5	-0.015791
15.600000	0.5	-0.010713
15.608333	0.5	-0.009346
15.616667	0.5	-0.012080
15.625000	0.5	-0.014424
15.633333	0.5	-0.016182
15.641667	0.5	-0.019111
15.650000	0.5	-0.023603
15.658333	0.5	-0.028682
15.666667	0.5	-0.031807
15.675000	0.5	-0.034541
15.683333	0.5	-0.039814
15.691667	0.5	-0.044893
15.700000	0.5	-0.046455
15.708333	0.5	-0.042158
15.716667	0.5	-0.036689
15.725000	0.5	-0.034541
15.733333	0.5	-0.036299
15.741667	0.5	-0.038838
15.750000	0.5	-0.040205
15.758333	0.5	-0.040205
15.766667	0.5	-0.039228
15.775000	0.5	-0.039033
15.783333	0.5	-0.037861
15.791667	0.5	-0.036299
15.800000	0.5	-0.038057
15.808333	0.5	-0.043135
15.816667	0.5	-0.051143
15.825000	0.5	-0.057783
15.833333	0.5	-0.060322
15.841667	0.5	-0.057783
15.850000	0.5	-0.050557
15.858333	0.5	-0.041377
15.866667	0.5	-0.034150
15.875000	0.5	-0.030244
15.883333	0.5	-0.029853
15.891667	0.5	-0.028486
15.900000	0.5	-0.024775
15.908333	0.5	-0.020478
15.916667	0.5	-0.015791
15.925000	0.5	-0.010908
15.933333	0.5	-0.004463
15.941667	0.5	0.004912
15.950000	0.5	0.017412
15.958333	0.5	0.032061
15.966667	0.5	0.049053
15.975000	0.5	0.070147
15.983333	0.5	0.093779
15.991667	0.5	0.120928
16.000000	0.5	0.155107
16.008333	0.5	0.198272
16.016667	0.5	0.252178
16.025000	0.5	0.317412
16.033333	0.5	0.397686
16.041667	0.5	0.496904
16.050000	0.5	0.620928
16.058333	0.5	0.772295
16.066667	0.5	0.952764
16.075000	0.5	1.164092
16.083333	0.5	1.412334
16.091667	0.5	1.702764
16.100000	0.5	2.043193
16.108333	0.5	2.436944
16.116667	0.5	2.889092
16.125000	0.5	3.403936
16.133333	0.5	3.979326
16.141667	0.5	4.605889
16.150000	0.5	5.269951
16.158333	0.5	5.955693
16.166667	0.5	6.642217
16.175000	0.5	7.311358
16.183333	0.5	7.943584
16.191667	0.5	8.518780
16.200000	0.5	9.015265
16.208333	0.5	9.407061
16.216667	0.5	9.670342
16.225000	0.5	9.790850
16.233333	0.5	9.762529
16.241667	0.5	9.586944
16.250000	0.5	9.271318
16.258333	0.5	8.830889
16.266667	0.5	8.288507
16.275000	0.5	7.672491
16.283333	0.5	7.005498
16.291667	0.5	6.308818
16.300000	0.5	5.601397
16.308333	0.5	4.903935
16.316667	0.5	4.238311
16.325000	0.5	3.621123
16.333333	0.5	3.063897
16.341667	0.5	2.568389
16.350000	0.5	2.130693
16.358333	0.5	1.746514
16.366667	0.5	1.413701
16.375000	0.5	1.134404
16.383333	0.5	0.906865
16.391667	0.5	0.723858
16.400000	0.5	0.575420
16.408333	0.5	0.452764
16.416667	0.5	0.350811
16.425000	0.5	0.265459
16.433333	0.5	0.194170
16.441667	0.5	0.135772
16.450000	0.5	0.092607
16.458333	0.5	0.064873
16.466667	0.5	0.048467
16.475000	0.5	0.036943
16.483333	0.5	0.022881
16.491667	0.5	0.004912
16.500000	0.5	-0.011689
16.508333	0.5	-0.024580
16.516667	0.5	-0.033174
16.525000	0.5	-0.036103
16.533333	0.5	-0.037275
16.541667	0.5	-0.036885
16.550000	0.5	-0.035713
16.558333	0.5	-0.034932
16.566667	0.5	-0.033369
16.575000	0.5	-0.031611
16.583333	0.5	-0.027119
16.591667	0.5	-0.021260
16.600000	0.5	-0.016182
16.608333	0.5	-0.015205
16.616667	0.5	-0.019502
16.625000	0.5	-0.028682
16.633333	0.5	-0.038057
16.641667	0.5	-0.045478
16.650000	0.5	-0.050557
16.658333	0.5	-0.052314
16.666667	0.5	-0.052314
16.675000	0.5	-0.050557
16.683333	0.5	-0.049971
16.691667	0.5	-0.049971
16.700000	0.5	-0.049971
16.708333	0.5	-0.049971
16.716667	0.5	-0.049385
16.725000	0.5	-0.048408
16.733333	0.5	-0.048213
16.741667	0.5	-0.048994
16.750000	0.5	-0.049775
16.758333	0.5	-0.051143
16.766667	0.5	-0.053291
16.775000	0.5	-0.056025
16.783333	0.5	-0.056807
16.791667	0.5	-0.056025
16.800000	0.5	-0.052314
16.808333	0.5	-0.049189
16.816667	0.5	-0.048018
16.825000	0.5	-0.048603
16.833333	0.5	-0.051143
16.841667	0.5	-0.055635
16.850000	0.5	-0.059736
16.858333	0.5	-0.062666
16.866667	0.5	-0.061494
16.875000	0.5	-0.056807
16.883333	0.5	-0.051143
16.891667	0.5	-0.045478
16.900000	0.5	-0.040010
16.908333	0.5	-0.034346
16.916667	0.5	-0.030049
16.925000	0.5	-0.028486
16.933333	0.5	-0.028682
16.941667	0.5	-0.027119
16.950000	0.5	-0.022236
16.958333	0.5	-0.015205
16.966667	0.5	-0.008174
16.975000	0.5	-0.001533
16.983333	0.5	0.004717
16.991667	0.5	0.013115
17.000000	0.5	0.025811
17.008333	0.5	0.042412
17.016667	0.5	0.065068
17.025000	0.5	0.089873
17.033333	0.5	0.116045
17.041667	0.5	0.142803
17.050000	0.5	0.173272
17.058333	0.5	0.210967
17.066667	0.5	0.258623
17.075000	0.5	0.314873
17.083333	0.5	0.377568
17.091667	0.5	0.441826
17.100000	0.5	0.506670
17.108333	0.5	0.568779
17.116667	0.5	0.627568
17.125000	0.5	0.678350
17.133333	0.5	0.718193
17.141667	0.5	0.746123
17.150000	0.5	0.765850
17.158333	0.5	0.780693
17.166667	0.5	0.791436
17.175000	0.5	0.794170
17.183333	0.5	0.784014
17.191667	0.5	0.755108
17.200000	0.5	0.709795
17.208333	0.5	0.654131
17.216667	0.5	0.595928
17.225000	0.5	0.538701
17.233333	0.5	0.483428
17.241667	0.5	0.428936
17.250000	0.5	0.373076
17.258333	0.5	0.316045
17.266667	0.5	0.259990
17.275000	0.5	0.207842
17.283333	0.5	0.163311
17.291667	0.5	0.126006
17.300000	0.5	0.093389
17.308333	0.5	0.063701
17.316667	0.5	0.038311
17.325000	0.5	0.019756
17.333333	0.5	0.007256
17.341667	0.5	-0.001338
17.350000	0.5	-0.009736
17.358333	0.5	-0.018721
17.366667	0.5	-0.027900
17.375000	0.5	-0.036103
17.383333	0.5	-0.042939
17.391667	0.5	-0.049580
17.400000	0.5	-0.055244
17.408333	0.5	-0.060518
17.416667	0.5	-0.063838
17.425000	0.5	-0.065400
17.433333	0.5	-0.066572
17.441667	0.5	-0.067939
17.450000	0.5	-0.071260
17.458333	0.5	-0.073603
17.466667	0.5	-0.074971
17.475000	0.5	-0.073408
17.483333	0.5	-0.070674
17.491667	0.5	-0.066377
17.500000	0.5	-0.063057
17.508333	0.5	-0.058760
17.516667	0.5	-0.054072
17.525000	0.5	-0.050361
17.533333	0.5	-0.048213
17.541667	0.5	-0.048799
17.550000	0.5	-0.050752
17.558333	0.5	-0.053096
17.566667	0.5	-0.054853
17.575000	0.5	-0.056025
17.583333	0.5	-0.057978
17.591667	0.5	-0.059736
17.600000	0.5	-0.061494
17.608333	0.5	-0.063252
17.616667	0.5	-0.065010
17.625000	0.5	-0.066377
17.633333	0.5	-0.068525
17.641667	0.5	-0.068525
17.650000	0.5	-0.068525
17.658333	0.5	-0.069893
17.666667	0.5	-0.075752
17.675000	0.5	-0.084541
17.683333	0.5	-0.091963
17.691667	0.5	-0.093721
17.700000	0.5	-0.089424
17.708333	0.5	-0.083174
17.716667	0.5	-0.079463
17.725000	0.5	-0.081221
17.733333	0.5	-0.086103
17.741667	0.5	-0.089619
17.750000	0.5	-0.088643
17.758333	0.5	-0.083564
17.766667	0.5	-0.078486
17.775000	0.5	-0.076728
17.783333	0.5	-0.079268
17.791667	0.5	-0.084150
17.800000	0.5	-0.087275
17.808333	0.5	-0.087080
17.816667	0.5	-0.083760
17.825000	0.5	-0.079268
17.833333	0.5	-0.075166
17.841667	0.5	-0.072627
17.850000	0.5	-0.072627
17.858333	0.5	-0.073994
17.866667	0.5	-0.074385
17.875000	0.5	-0.073408
17.883333	0.5	-0.072432
17.891667	0.5	-0.072627
17.900000	0.5	-0.075752
17.908333	0.5	-0.081025
17.916667	0.5	-0.083564
17.925000	0.5	-0.082783
17.933333	0.5	-0.079268
17.941667	0.5	-0.076728
17.950000	0.5	-0.077510
17.958333	0.5	-0.079853
17.966667	0.5	-0.081025
17.975000	0.5	-0.079658
17.983333	0.5	-0.076143
17.991667	0.5	-0.071455
18.000000	0.5	-0.064033
18.008333	0.5	-0.056807
18.016667	0.5	-0.050947
18.025000	0.5	-0.049971
18.033333	0.5	-0.053877
18.041667	0.5	-0.058760
18.050000	0.5	-0.062471
18.058333	0.5	-0.064619
18.066667	0.5	-0.068135
18.075000	0.5	-0.073603
18.083333	0.5	-0.080244
18.091667	0.5	-0.085713
18.100000	0.5	-0.087861
18.108333	0.5	-0.085322
18.116667	0.5	-0.079463
18.125000	0.5	-0.070478
18.133333	0.5	-0.063447
18.141667	0.5	-0.062080
18.150000	0.5	-0.066767
18.158333	0.5	-0.073994
18.166667	0.5	-0.078682
18.175000	0.5	-0.078682
18.183333	0.5	-0.074971
18.191667	0.5	-0.070478
18.200000	0.5	-0.066182
18.208333	0.5	-0.064619
18.216667	0.5	-0.065010
18.225000	0.5	-0.066377
18.233333	0.5	-0.065400
18.241667	0.5	-0.062666
18.250000	0.5	-0.057978
18.258333	0.5	-0.052510
18.266667	0.5	-0.045088
18.275000	0.5	-0.031416
18.283333	0.5	-0.008369
18.291667	0.5	0.020928
18.300000	0.5	0.049639
18.308333	0.5	0.077764
18.316667	0.5	0.107061
18.325000	0.5	0.143975
18.333333	0.5	0.191436
18.341667	0.5	0.249639
18.350000	0.5	0.317803
18.358333	0.5	0.396709
18.366667	0.5	0.487529
18.375000	0.5	0.592412
18.383333	0.5	0.715850
18.391667	0.5	0.861553
18.400000	0.5	1.035772
18.408333	0.5	1.239092
18.416667	0.5	1.469951
18.425000	0.5	1.722881
18.433333	0.5	1.994756
18.441667	0.5	2.284795
18.450000	0.5	2.592607
18.458333	0.5	2.914287
18.466667	0.5	3.239092
18.475000	0.5	3.554717
18.483333	0.5	3.851397
18.491667	0.5	4.122100
18.500000	0.5	4.361553
18.508333	0.5	4.560771
18.516667	0.5	4.710772
18.525000	0.5	4.800615
18.533333	0.5	4.823662
18.541667	0.5	4.779131
18.550000	0.5	4.675029
18.558333	0.5	4.519756
18.566667	0.5	4.318779
18.575000	0.5	4.074053
18.583333	0.5	3.788897
18.591667	0.5	3.470342
18.600000	0.5	3.132451
18.608333	0.5	2.791045
18.616667	0.5	2.459990
18.625000	0.5	2.147490
18.633333	0.5	1.857647
18.641667	0.5	1.591436
18.650000	0.5	1.348076
18.658333	0.5	1.128740
18.666667	0.5	0.934014
18.675000	0.5	0.762725
18.683333	0.5	0.616045
18.691667	0.5	0.492412
18.700000	0.5	0.392803
18.708333	0.5	0.313701
18.716667	0.5	0.251592
18.725000	0.5	0.198858
18.733333	0.5	0.150420
18.741667	0.5	0.107061
18.750000	0.5	0.070928
18.758333	0.5	0.044365
18.766667	0.5	0.027373
18.775000	0.5	0.014287
18.783333	0.5	0.002568
18.791667	0.5	-0.010322
18.800000	0.5	-0.022236
18.808333	0.5	-0.030830
18.816667	0.5	-0.031611
18.825000	0.5	-0.024971
18.833333	0.5	-0.016768
18.841667	0.5	-0.011103
18.850000	0.5	-0.009932
18.858333	0.5	-0.010713
18.866667	0.5	-0.008955
18.875000	0.5	-0.000361
18.883333	0.5	0.016631
18.891667	0.5	0.038311
18.900000	0.5	0.062725
18.908333	0.5	0.086748
18.916667	0.5	0.112920
18.925000	0.5	0.139482
18.933333	0.5	0.168975
18.941667	0.5	0.204131
18.950000	0.5	0.247295
18.958333	0.5	0.300615
18.966667	0.5	0.361943
18.975000	0.5	0.425029
18.983333	0.5	0.485381
18.991667	0.5	0.542022
19.000000	0.5	0.594951
19.008333	0.5	0.643193
19.016667	0.5	0.683623
19.025000	0.5	0.713311
19.033333	0.5	0.736943
19.041667	0.5	0.757256
19.050000	0.5	0.778350
19.058333	0.5	0.794170
19.066667	0.5	0.798272
19.075000	0.5	0.783818
19.083333	0.5	0.750615
19.091667	0.5	0.705303
19.100000	0.5	0.655889
19.108333	0.5	0.607451
19.116667	0.5	0.561943
19.125000	0.5	0.519170
19.133333	0.5	0.479326
19.141667	0.5	0.443193
19.150000	0.5	0.413115
19.158333	0.5	0.392217
19.166667	0.5	0.382256
19.175000	0.5	0.384990
19.183333	0.5	0.400615
19.191667	0.5	0.426592
19.200000	0.5	0.463701
19.208333	0.5	0.513115
19.216667	0.5	0.575225
19.225000	0.5	0.649248
19.233333	0.5	0.734990
19.241667	0.5	0.829326
19.250000	0.5	0.930303
19.258333	0.5	1.036358
19.266667	0.5	1.143193
19.275000	0.5	1.244365
19.283333	0.5	1.336553
19.291667	0.5	1.415850
19.300000	0.5	1.480108
19.308333	0.5	1.528936
19.316667	0.5	1.562725
19.325000	0.5	1.577959
19.333333	0.5	1.571709
19.341667	0.5	1.540459
19.350000	0.5	1.485772
19.358333	0.5	1.411553
19.366667	0.5	1.321318
19.375000	0.5	1.218193
19.383333	0.5	1.107061
19.391667	0.5	0.991826
19.400000	0.5	0.877568
19.408333	0.5	0.768389
19.416667	0.5	0.665654
19.425000	0.5	0.570928
19.433333	0.5	0.483428
19.441667	0.5	0.402178
19.450000	0.5	0.326787
19.458333	0.5	0.259600
19.466667	0.5	0.202568
19.475000	0.5	0.155693
19.483333	0.5	0.116436
19.491667	0.5	0.080889
19.500000	0.5	0.047686
19.508333	0.5	0.018389
19.516667	0.5	-0.004072
19.525000	0.5	-0.017744
19.533333	0.5	-0.025752
19.541667	0.5	-0.031221
19.550000	0.5	-0.036689
19.558333	0.5	-0.045088
19.566667	0.5	-0.054268
19.575000	0.5	-0.061494
19.583333	0.5	-0.066767
19.591667	0.5	-0.070088
19.600000	0.5	-0.071260
19.608333	0.5	-0.070674
19.616667	0.5	-0.070283
19.625000	0.5	-0.069111
19.633333	0.5	-0.068525
19.641667	0.5	-0.066572
19.650000	0.5	-0.066572
19.658333	0.5	-0.068721
19.666667	0.5	-0.073213
19.675000	0.5	-0.079853
19.683333	0.5	-0.084932
19.691667	0.5	-0.085908
19.700000	0.5	-0.083174
19.708333	0.5	-0.078486
19.716667	0.5	-0.075166
19.725000	0.5	-0.075166
19.733333	0.5	-0.075361
19.741667	0.5	-0.073799
19.750000	0.5	-0.071455
19.758333	0.5	-0.070283
19.766667	0.5	-0.071846
19.775000	0.5	-0.074971
19.783333	0.5	-0.075752
19.791667	0.5	-0.071260
19.800000	0.5	-0.064033
19.808333	0.5	-0.059150
19.816667	0.5	-0.058760
19.825000	0.5	-0.062666
19.833333	0.5	-0.066963
19.841667	0.5	-0.069111
19.850000	0.5	-0.066767
19.858333	0.5	-0.062080
19.866667	0.5	-0.058174
19.875000	0.5	-0.055439
19.883333	0.5	-0.052900
19.891667	0.5	-0.050557
19.900000	0.5	-0.046846
19.908333	0.5	-0.042158
19.916667	0.5	-0.036299
19.925000	0.5	-0.030830
19.933333	0.5	-0.024775
19.941667	0.5	-0.020478
19.950000	0.5	-0.018721
19.958333	0.5	-0.019307
19.966667	0.5	-0.023603
19.975000	0.5	-0.032978
19.983333	0.5	-0.044697
19.991667	0.5	-0.057002
20.000000	0.5	-0.068525
20.008333	0.5	-0.075557
20.016667	0.5	-0.078486
20.025000	0.5	-0.078682
20.033333	0.5	-0.077119
20.041667	0.5	-0.075557
20.050000	0.5	-0.075361
20.058333	0.5	-0.075947
20.066667	0.5	-0.078096
20.075000	0.5	-0.079853
20.083333	0.5	-0.081611
20.091667	0.5	-0.083369
20.100000	0.5	-0.086494
20.108333	0.5	-0.092158
20.116667	0.5	-0.098994
20.125000	0.5	-0.103682
20.133333	0.5	-0.105439
20.141667	0.5	-0.101338
20.150000	0.5	-0.091768
20.158333	0.5	-0.080830
20.166667	0.5	-0.072432
20.175000	0.5	-0.070283
20.183333	0.5	-0.075557
20.191667	0.5	-0.083955
20.200000	0.5	-0.091572
20.208333	0.5	-0.095478
20.216667	0.5	-0.095674
20.225000	0.5	-0.093916
20.233333	0.5	-0.090596
20.241667	0.5	-0.088057
20.250000	0.5	-0.087080
20.258333	0.5	-0.088252
20.266667	0.5	-0.092744
20.275000	0.5	-0.100361
20.283333	0.5	-0.108564
20.291667	0.5	-0.114424
20.300000	0.5	-0.114228
20.308333	0.5	-0.108760
20.316667	0.5	-0.101338
20.325000	0.5	-0.094893
20.333333	0.5	-0.090010
20.341667	0.5	-0.086689
20.350000	0.5	-0.084150
20.358333	0.5	-0.082392
20.366667	0.5	-0.081611
20.375000	0.5	-0.082588
20.383333	0.5	-0.084541
20.391667	0.5	-0.085908
20.400000	0.5	-0.086103
20.408333	0.5	-0.086494
20.416667	0.5	-0.089619
20.425000	0.5	-0.096064
20.433333	0.5	-0.103682
20.441667	0.5	-0.109736
20.450000	0.5	-0.111494
20.458333	0.5	-0.109736
20.466667	0.5	-0.107978
20.475000	0.5	-0.107588
20.483333	0.5	-0.107588
20.491667	0.5	-0.107197
20.500000	0.5	-0.105635
20.508333	0.5	-0.104072
20.516667	0.5	-0.103096
20.525000	0.5	-0.101533
20.533333	0.5	-0.098408
20.541667	0.5	-0.095088
20.550000	0.5	-0.092158
20.558333	0.5	-0.090596
20.566667	0.5	-0.090010
20.575000	0.5	-0.089814
20.583333	0.5	-0.090205
20.591667	0.5	-0.093330
20.600000	0.5	-0.098603
20.608333	0.5	-0.104072
20.616667	0.5	-0.105439
20.625000	0.5	-0.102705
20.633333	0.5	-0.099580
20.641667	0.5	-0.100166
20.650000	0.5	-0.104853
20.658333	0.5	-0.111299
20.666667	0.5	-0.115205
20.675000	0.5	-0.115400
20.683333	0.5	-0.114228
20.691667	0.5	-0.113057
20.700000	0.5	-0.111494
20.708333	0.5	-0.107783
20.716667	0.5	-0.103486
20.725000	0.5	-0.098603
20.733333	0.5	-0.093330
20.741667	0.5	-0.089424
20.750000	0.5	-0.085518
20.758333	0.5	-0.082588
20.766667	0.5	-0.081416
20.775000	0.5	-0.082783
20.783333	0.5	-0.087471
20.791667	0.5	-0.093525
20.800000	0.5	-0.100557
20.808333	0.5	-0.104463
20.816667	0.5	-0.103486
20.825000	0.5	-0.099189
20.833333	0.5	-0.095674
20.841667	0.5	-0.095869
20.850000	0.5	-0.098994
20.858333	0.5	-0.102119
20.866667	0.5	-0.102314
20.875000	0.5	-0.099775
20.883333	0.5	-0.096064
20.891667	0.5	-0.092549
20.900000	0.5	-0.090010
20.908333	0.5	-0.088643
20.916667	0.5	-0.086299
20.925000	0.5	-0.083174
20.933333	0.5	-0.078877
20.941667	0.5	-0.076533
20.950000	0.5	-0.076924
20.958333	0.5	-0.078682
20.966667	0.5	-0.081611
20.975000	0.5	-0.084346
20.983333	0.5	-0.086494
20.991667	0.5	-0.088057
21.000000	0.5	-0.089033
21.008333	0.5	-0.090791
21.016667	0.5	-0.093916
21.025000	0.5	-0.098799
21.033333	0.5	-0.102510
21.041667	0.5	-0.102705
21.050000	0.5	-0.098408
21.058333	0.5	-0.090986
21.066667	0.5	-0.084736
21.075000	0.5	-0.082783
21.083333	0.5	-0.085127
21.091667	0.5	-0.089814
21.100000	0.5	-0.093916
21.108333	0.5	-0.096650
21.116667	0.5	-0.097627
21.125000	0.5	-0.097041
21.133333	0.5	-0.098213
21.141667	0.5	-0.101728
21.150000	0.5	-0.105830
21.158333	0.5	-0.107978
21.166667	0.5	-0.105635
21.175000	0.5	-0.100361
21.183333	0.5	-0.097822
21.191667	0.5	-0.100752
21.200000	0.5	-0.107002
21.208333	0.5	-0.112666
21.216667	0.5	-0.113642
21.225000	0.5	-0.109932
21.233333	0.5	-0.102314
21.241667	0.5	-0.096455
21.250000	0.5	-0.094893
21.258333	0.5	-0.099189
21.266667	0.5	-0.104658
21.275000	0.5	-0.106025
21.283333	0.5	-0.099580
21.291667	0.5	-0.089033
21.300000	0.5	-0.081611
21.308333	0.5	-0.080439
21.316667	0.5	-0.082197
21.325000	0.5	-0.082588
21.333333	0.5	-0.078877
21.341667	0.5	-0.072822
21.350000	0.5	-0.065986
21.358333	0.5	-0.061299
21.366667	0.5	-0.058760
21.375000	0.5	-0.057978
21.383333	0.5	-0.059346
21.391667	0.5	-0.060518
21.400000	0.5	-0.059541
21.408333	0.5	-0.054658
21.416667	0.5	-0.045869
21.425000	0.5	-0.034541
21.433333	0.5	-0.019111
21.441667	0.5	0.000420
21.450000	0.5	0.025420
21.458333	0.5	0.056084
21.466667	0.5	0.091045
21.475000	0.5	0.129131
21.483333	0.5	0.171904
21.491667	0.5	0.219561
21.500000	0.5	0.271514
21.508333	0.5	0.324053
21.516667	0.5	0.374834
21.525000	0.5	0.422100
21.533333	0.5	0.467607
21.541667	0.5	0.511357
21.550000	0.5	0.554912
21.558333	0.5	0.598076
21.566667	0.5	0.638701
21.575000	0.5	0.673467
21.583333	0.5	0.695732
21.591667	0.5	0.702764
21.600000	0.5	0.694951
21.608333	0.5	0.675615
21.616667	0.5	0.648857
21.625000	0.5	0.615264
21.633333	0.5	0.577764
21.641667	0.5	0.536553
21.650000	0.5	0.493779
21.658333	0.5	0.451397
21.666667	0.5	0.408818
21.675000	0.5	0.365264
21.683333	0.5	0.320928
21.691667	0.5	0.275225
21.700000	0.5	0.231279
21.708333	0.5	0.191436
21.716667	0.5	0.158037
21.725000	0.5	0.130498
21.733333	0.5	0.109209
21.741667	0.5	0.090459
21.750000	0.5	0.073272
21.758333	0.5	0.056084
21.766667	0.5	0.039873
21.775000	0.5	0.025420
21.783333	0.5	0.011748
21.791667	0.5	0.000029
21.800000	0.5	-0.009150
21.808333	0.5	-0.015596
21.816667	0.5	-0.018721
21.825000	0.5	-0.019697
21.833333	0.5	-0.019697
21.841667	0.5	-0.018330
21.850000	0.5	-0.019111
21.858333	0.5	-0.021846
21.866667	0.5	-0.029853
21.875000	0.5	-0.038447
21.883333	0.5	-0.044111
21.891667	0.5	-0.045283
21.900000	0.5	-0.041768
21.908333	0.5	-0.036885
21.916667	0.5	-0.034541
21.925000	0.5	-0.037275
21.933333	0.5	-0.043525
21.941667	0.5	-0.051728
21.950000	0.5	-0.058174
21.958333	0.5	-0.063643
21.966667	0.5	-0.069893
21.975000	0.5	-0.076338
21.983333	0.5	-0.080049
21.991667	0.5	-0.080244
22.000000	0.5	-0.078486
22.008333	0.5	-0.077900
22.016667	0.5	-0.081025
22.025000	0.5	-0.085322
22.033333	0.5	-0.088057
22.041667	0.5	-0.088057
22.050000	0.5	-0.087080
22.058333	0.5	-0.087471
22.066667	0.5	-0.088838
22.075000	0.5	-0.088252
22.083333	0.5	-0.084541
22.091667	0.5	-0.080830
22.100000	0.5	-0.079268
22.108333	0.5	-0.080049
22.116667	0.5	-0.082783
22.125000	0.5	-0.084932
22.133333	0.5	-0.086103
22.141667	0.5	-0.086299
22.150000	0.5	-0.086103
22.158333	0.5	-0.085127
22.166667	0.5	-0.085322
22.175000	0.5	-0.087861
22.183333	0.5	-0.091963
22.191667	0.5	-0.095283
22.200000	0.5	-0.097627
22.208333	0.5	-0.099971
22.216667	0.5	-0.101924
22.225000	0.5	-0.103682
22.233333	0.5	-0.105439
22.241667	0.5	-0.106416
22.250000	0.5	-0.107393
22.258333	0.5	-0.107588
22.266667	0.5	-0.107393
22.275000	0.5	-0.106416
22.283333	0.5	-0.105635
22.291667	0.5	-0.106416
22.300000	0.5	-0.109150
22.308333	0.5	-0.113447
22.316667	0.5	-0.117744
22.325000	0.5	-0.122236
22.333333	0.5	-0.123213
22.341667	0.5	-0.120674
22.350000	0.5	-0.114228
22.358333	0.5	-0.103877
22.366667	0.5	-0.094697
22.375000	0.5	-0.087080
22.383333	0.5	-0.084541
22.391667	0.5	-0.088252
22.400000	0.5	-0.097822
22.408333	0.5	-0.110127
22.416667	0.5	-0.119111
22.425000	0.5	-0.121064
22.433333	0.5	-0.116182
22.441667	0.5	-0.107197
22.450000	0.5	-0.098799
22.458333	0.5	-0.090400
22.466667	0.5	-0.080439
22.475000	0.5	-0.067353
22.483333	0.5	-0.051338
22.491667	0.5	-0.035518
22.500000	0.5	-0.018721
22.508333	0.5	-0.003877
22.516667	0.5	0.011943
22.525000	0.5	0.029717
22.533333	0.5	0.049639
22.541667	0.5	0.074639
22.550000	0.5	0.103154
22.558333	0.5	0.134600
22.566667	0.5	0.164483
22.575000	0.5	0.192412
22.583333	0.5	0.216826
22.591667	0.5	0.237725
22.600000	0.5	0.251787
22.608333	0.5	0.260381
22.616667	0.5	0.266631
22.625000	0.5	0.271709
22.633333	0.5	0.275420
22.641667	0.5	0.274834
22.650000	0.5	0.267803
22.658333	0.5	0.254522
22.666667	0.5	0.238311
22.675000	0.5	0.218975
22.683333	0.5	0.197295
22.691667	0.5	0.171709
22.700000	0.5	0.142022
22.708333	0.5	0.110186
22.716667	0.5	0.077959
22.725000	0.5	0.048272
22.733333	0.5	0.022490
22.741667	0.5	-0.000752
22.750000	0.5	-0.019111
22.758333	0.5	-0.034736
22.766667	0.5	-0.043135
22.775000	0.5	-0.046650
22.783333	0.5	-0.048408
22.791667	0.5	-0.052900
22.800000	0.5	-0.062666
22.808333	0.5	-0.075557
22.816667	0.5	-0.088252
22.825000	0.5	-0.097822
22.833333	0.5	-0.105439
22.841667	0.5	-0.112471
22.850000	0.5	-0.117158
22.858333	0.5	-0.119502
22.866667	0.5	-0.119111
22.875000	0.5	-0.118525
22.883333	0.5	-0.119697
22.891667	0.5	-0.121064
22.900000	0.5	-0.120088
22.908333	0.5	-0.113447
22.916667	0.5	-0.104658
22.925000	0.5	-0.099971
22.933333	0.5	-0.101728
22.941667	0.5	-0.110127
22.950000	0.5	-0.121650
22.958333	0.5	-0.133564
22.966667	0.5	-0.141768
22.975000	0.5	-0.142549
22.983333	0.5	-0.135518
22.991667	0.5	-0.125947
23.000000	0.5	-0.120478
23.008333	0.5	-0.121064
23.016667	0.5	-0.123799
23.025000	0.5	-0.124580
23.033333	0.5	-0.123213
23.041667	0.5	-0.121846
23.050000	0.5	-0.120478
23.058333	0.5	-0.117158
23.066667	0.5	-0.111885
23.075000	0.5	-0.105635
23.083333	0.5	-0.102314
23.091667	0.5	-0.100361
23.100000	0.5	-0.100361
23.108333	0.5	-0.101924
23.116667	0.5	-0.108564
23.125000	0.5	-0.117744
23.133333	0.5	-0.125361
23.141667	0.5	-0.127900
23.150000	0.5	-0.125947
23.158333	0.5	-0.122041
23.166667	0.5	-0.120283
23.175000	0.5	-0.121455
23.183333	0.5	-0.123799
23.191667	0.5	-0.126728
23.200000	0.5	-0.129658
23.208333	0.5	-0.134346
23.216667	0.5	-0.139814
23.225000	0.5	-0.143916
23.233333	0.5	-0.142744
23.241667	0.5	-0.136103
23.250000	0.5	-0.125166
23.258333	0.5	-0.114619
23.266667	0.5	-0.106807
23.275000	0.5	-0.104658
23.283333	0.5	-0.106807
23.291667	0.5	-0.110908
23.300000	0.5	-0.113057
23.308333	0.5	-0.112861
23.316667	0.5	-0.111885
23.325000	0.5	-0.110518
23.333333	0.5	-0.112275
23.341667	0.5	-0.118525
23.350000	0.5	-0.128096
23.358333	0.5	-0.136689
23.366667	0.5	-0.139814
23.375000	0.5	-0.136689
23.383333	0.5	-0.130244
23.391667	0.5	-0.125752
23.400000	0.5	-0.124189
23.408333	0.5	-0.123799
23.416667	0.5	-0.120283
23.425000	0.5	-0.114619
23.433333	0.5	-0.109932
23.441667	0.5	-0.109932
23.450000	0.5	-0.116182
23.458333	0.5	-0.123603
23.466667	0.5	-0.128682
23.475000	0.5	-0.128877
23.483333	0.5	-0.123799
23.491667	0.5	-0.118330
23.500000	0.5	-0.116377
23.508333	0.5	-0.119307
23.516667	0.5	-0.123994
23.525000	0.5	-0.127900
23.533333	0.5	-0.130830
23.541667	0.5	-0.132002
23.550000	0.5	-0.131025
23.558333	0.5	-0.127705
23.566667	0.5	-0.123603
23.575000	0.5	-0.122432
23.583333	0.5	-0.125166
23.591667	0.5	-0.130049
23.600000	0.5	-0.133564
23.608333	0.5	-0.133760
23.616667	0.5	-0.131611
23.625000	0.5	-0.128877
23.633333	0.5	-0.126338
23.641667	0.5	-0.123408
23.650000	0.5	-0.122041
23.658333	0.5	-0.121260
23.666667	0.5	-0.121260
23.675000	0.5	-0.121064
23.683333	0.5	-0.120283
23.691667	0.5	-0.120088
23.700000	0.5	-0.120283
23.708333	0.5	-0.120283
23.716667	0.5	-0.120283
23.725000	0.5	-0.122627
23.733333	0.5	-0.127119
23.741667	0.5	-0.131025
23.750000	0.5	-0.128291
23.758333	0.5	-0.120088
23.766667	0.5	-0.109541
23.775000	0.5	-0.103877
23.783333	0.5	-0.102705
23.791667	0.5	-0.104072
23.800000	0.5	-0.106807
23.808333	0.5	-0.113252
23.816667	0.5	-0.120869
23.825000	0.5	-0.127900
23.833333	0.5	-0.131807
23.841667	0.5	-0.129463
23.850000	0.5	-0.122236
23.858333	0.5	-0.111103
23.866667	0.5	-0.099971
23.875000	0.5	-0.092744
23.883333	0.5	-0.089033
23.891667	0.5	-0.089814
23.900000	0.5	-0.094697
23.908333	0.5	-0.102119
23.916667	0.5	-0.110518
23.925000	0.5	-0.115596
23.933333	0.5	-0.115010
23.941667	0.5	-0.109150
23.950000	0.5	-0.102705
23.958333	0.5	-0.098799
23.966667	0.5	-0.096650
23.975000	0.5	-0.094893
23.983333	0.5	-0.094893
23.991667	0.5	-0.097432
24.000000	0.5	-0.103096
24.008333	0.5	-0.110518
24.016667	0.5	-0.116182
24.025000	0.5	-0.118916
24.033333	0.5	-0.120674
24.041667	0.5	-0.123799
24.050000	0.5	-0.126924
24.058333	0.5	-0.129072
24.066667	0.5	-0.128486
24.075000	0.5	-0.125557
24.083333	0.5	-0.120283
24.091667	0.5	-0.115205
24.100000	0.5	-0.111103
24.108333	0.5	-0.110518
24.116667	0.5	-0.112666
24.125000	0.5	-0.115791
24.133333	0.5	-0.117744
24.141667	0.5	-0.118525
24.150000	0.5	-0.119697
24.158333	0.5	-0.120869
24.166667	0.5	-0.120869
24.175000	0.5	-0.117158
24.183333	0.5	-0.110713
24.191667	0.5	-0.106221
24.200000	0.5	-0.105830
24.208333	0.5	-0.108760
24.216667	0.5	-0.111885
24.225000	0.5	-0.114033
24.233333	0.5	-0.115791
24.241667	0.5	-0.120088
24.250000	0.5	-0.125752
24.258333	0.5	-0.131221
24.266667	0.5	-0.133760
24.275000	0.5	-0.131611
24.283333	0.5	-0.126338
24.291667	0.5	-0.119893
24.300000	0.5	-0.114424
24.308333	0.5	-0.110713
24.316667	0.5	-0.108955
24.325000	0.5	-0.112666
24.333333	0.5	-0.116377
24.341667	0.5	-0.120088
24.350000	0.5	-0.118916
24.358333	0.5	-0.112275
24.366667	0.5	-0.103486
24.375000	0.5	-0.098213
24.383333	0.5	-0.098017
24.391667	0.5	-0.102119
24.400000	0.5	-0.109150
24.408333	0.5	-0.117939
24.416667	0.5	-0.125166
24.425000	0.5	-0.130635
24.433333	0.5	-0.131025
24.441667	0.5	-0.126143
24.450000	0.5	-0.117939
24.458333	0.5	-0.109736
24.466667	0.5	-0.105830
24.475000	0.5	-0.105635
24.483333	0.5	-0.105244
24.491667	0.5	-0.101728
24.500000	0.5	-0.095869
24.508333	0.5	-0.090010
24.516667	0.5	-0.086299
24.525000	0.5	-0.082978
24.533333	0.5	-0.079463
24.541667	0.5	-0.072432
24.550000	0.5	-0.060518
24.558333	0.5	-0.044697
24.566667	0.5	-0.026533
24.575000	0.5	-0.007002
24.583333	0.5	0.013311
24.591667	0.5	0.034990
24.600000	0.5	0.058428
24.608333	0.5	0.080498
24.616667	0.5	0.101592
24.625000	0.5	0.120147
24.633333	0.5	0.138311
24.641667	0.5	0.156279
24.650000	0.5	0.172881
24.658333	0.5	0.189482
24.666667	0.5	0.204912
24.675000	0.5	0.217607
24.683333	0.5	0.226201
24.691667	0.5	0.226983
24.700000	0.5	0.220732
24.708333	0.5	0.212725
24.716667	0.5	0.205303
24.725000	0.5	0.199248
24.733333	0.5	0.191826
24.741667	0.5	0.180693
24.750000	0.5	0.163897
24.758333	0.5	0.140654
24.766667	0.5	0.112920
24.775000	0.5	0.084209
24.783333	0.5	0.057842
24.791667	0.5	0.032256
24.800000	0.5	0.007647
24.808333	0.5	-0.015010
24.816667	0.5	-0.033760
24.825000	0.5	-0.044111
24.833333	0.5	-0.049971
24.841667	0.5	-0.056221
24.850000	0.5	-0.066767
24.858333	0.5	-0.081221
24.866667	0.5	-0.094893
24.875000	0.5	-0.104268
24.883333	0.5	-0.107393
24.891667	0.5	-0.107393
24.900000	0.5	-0.107783
24.908333	0.5	-0.112275
24.916667	0.5	-0.117939
24.925000	0.5	-0.123213
24.933333	0.5	-0.126338
24.941667	0.5	-0.128682
24.950000	0.5	-0.133174
24.958333	0.5	-0.138838
24.966667	0.5	-0.143135
24.975000	0.5	-0.142939
24.983333	0.5	-0.138838
24.991667	0.5	-0.134150
25.000000	0.5	-0.130830
25.008333	0.5	-0.129658
25.016667	0.5	-0.130049
25.025000	0.5	-0.130439
25.033333	0.5	-0.131416
25.041667	0.5	-0.131611
25.050000	0.5	-0.129658
25.058333	0.5	-0.123994
25.066667	0.5	-0.116182
25.075000	0.5	-0.107197
25.083333	0.5	-0.101143
25.091667	0.5	-0.100947
25.100000	0.5	-0.108174
25.108333	0.5	-0.120478
25.116667	0.5	-0.131807
25.125000	0.5	-0.136494
25.133333	0.5	-0.133564
25.141667	0.5	-0.125361
25.150000	0.5	-0.118721
25.158333	0.5	-0.116572
25.166667	0.5	-0.118721
25.175000	0.5	-0.122236
25.183333	0.5	-0.124580
25.191667	0.5	-0.126533
25.200000	0.5	-0.130049
25.208333	0.5	-0.134932
25.216667	0.5	-0.139619
25.225000	0.5	-0.141768
25.233333	0.5	-0.140010
25.241667	0.5	-0.136689
25.250000	0.5	-0.131611
25.258333	0.5	-0.125947
25.266667	0.5	-0.119697
25.275000	0.5	-0.114619
25.283333	0.5	-0.111885
25.291667	0.5	-0.110713
25.300000	0.5	-0.110518
25.308333	0.5	-0.110127
25.316667	0.5	-0.111299
25.325000	0.5	-0.116182
25.333333	0.5	-0.124775
25.341667	0.5	-0.134541
25.350000	0.5	-0.141572
25.358333	0.5	-0.145869
25.366667	0.5	-0.147432
25.375000	0.5	-0.148603
25.383333	0.5	-0.148017
25.391667	0.5	-0.145478
25.400000	0.5	-0.141182
25.408333	0.5	-0.137471
25.416667	0.5	-0.135908
25.425000	0.5	-0.138057
25.433333	0.5	-0.142353
25.441667	0.5	-0.145674
25.450000	0.5	-0.145478
25.458333	0.5	-0.140205
25.466667	0.5	-0.131611
25.475000	0.5	-0.123408
25.483333	0.5	-0.121064
25.491667	0.5	-0.124189
25.500000	0.5	-0.128486
25.508333	0.5	-0.131416
25.516667	0.5	-0.132978
25.525000	0.5	-0.136103
25.533333	0.5	-0.140596
25.541667	0.5	-0.142939
25.550000	0.5	-0.139228
25.558333	0.5	-0.132197
25.566667	0.5	-0.127510
25.575000	0.5	-0.129267
25.583333	0.5	-0.135908
25.591667	0.5	-0.142744
25.600000	0.5	-0.146846
25.608333	0.5	-0.148994
25.616667	0.5	-0.151728
25.625000	0.5	-0.153291
25.633333	0.5	-0.151533
25.641667	0.5	-0.147041
25.650000	0.5	-0.141768
25.658333	0.5	-0.137666
25.666667	0.5	-0.135908
25.675000	0.5	-0.135908
25.683333	0.5	-0.137080
25.691667	0.5	-0.138057
25.700000	0.5	-0.139228
25.708333	0.5	-0.140986
25.716667	0.5	-0.143330
25.725000	0.5	-0.145088
25.733333	0.5	-0.144892
25.741667	0.5	-0.141768
25.750000	0.5	-0.137861
25.758333	0.5	-0.133955
25.766667	0.5	-0.130635
25.775000	0.5	-0.126924
25.783333	0.5	-0.122822
25.791667	0.5	-0.120478
25.800000	0.5	-0.122432
25.808333	0.5	-0.127900
25.816667	0.5	-0.135127
25.825000	0.5	-0.142353
25.833333	0.5	-0.148408
25.841667	0.5	-0.150557
25.850000	0.5	-0.148994
25.858333	0.5	-0.144697
25.866667	0.5	-0.138838
25.875000	0.5	-0.135322
25.883333	0.5	-0.132978
25.891667	0.5	-0.132978
25.900000	0.5	-0.133564
25.908333	0.5	-0.133174
25.916667	0.5	-0.132392
25.925000	0.5	-0.130830
25.933333	0.5	-0.130439
25.941667	0.5	-0.130049
25.950000	0.5	-0.128877
25.958333	0.5	-0.125557
25.966667	0.5	-0.121650
25.975000	0.5	-0.120283
25.983333	0.5	-0.122236
25.991667	0.5	-0.126338
26.000000	0.5	-0.127510
26.008333	0.5	-0.125166
26.016667	0.5	-0.121455
26.025000	0.5	-0.120674
26.033333	0.5	-0.124580
26.041667	0.5	-0.131416
26.050000	0.5	-0.137861
26.058333	0.5	-0.141768
26.066667	0.5	-0.143721
26.075000	0.5	-0.143135
26.083333	0.5	-0.140010
26.091667	0.5	-0.136689
26.100000	0.5	-0.134346
26.108333	0.5	-0.134736
26.116667	0.5	-0.136103
26.125000	0.5	-0.138252
26.133333	0.5	-0.140400
26.141667	0.5	-0.141572
26.150000	0.5	-0.141768
26.158333	0.5	-0.142549
26.166667	0.5	-0.145674
26.175000	0.5	-0.149385
26.183333	0.5	-0.153096
26.191667	0.5	-0.153096
26.200000	0.5	-0.150557
26.208333	0.5	-0.150752
26.216667	0.5	-0.153096
26.225000	0.5	-0.154072
26.233333	0.5	-0.153291
26.241667	0.5	-0.149971
26.250000	0.5	-0.148017
26.258333	0.5	-0.147822
26.266667	0.5	-0.148994
26.275000	0.5	-0.150361
26.283333	0.5	-0.148408
26.291667	0.5	-0.143916
26.300000	0.5	-0.136885
26.308333	0.5	-0.131025
26.316667	0.5	-0.128096
26.325000	0.5	-0.128096
26.333333	0.5	-0.130049
26.341667	0.5	-0.132392
26.350000	0.5	-0.135127
26.358333	0.5	-0.137861
26.366667	0.5	-0.144111
26.375000	0.5	-0.153486
26.383333	0.5	-0.161885
26.391667	0.5	-0.165596
26.400000	0.5	-0.162861
26.408333	0.5	-0.156025
26.416667	0.5	-0.148603
26.425000	0.5	-0.143916
26.433333	0.5	-0.141182
26.441667	0.5	-0.139814
26.450000	0.5	-0.139033
26.458333	0.5	-0.138838
26.466667	0.5	-0.138643
26.475000	0.5	-0.136689
26.483333	0.5	-0.133369
26.491667	0.5	-0.129463
26.500000	0.5	-0.127119
26.508333	0.5	-0.128291
26.516667	0.5	-0.132588
26.525000	0.5	-0.139619
26.533333	0.5	-0.148213
26.541667	0.5	-0.156611
26.550000	0.5	-0.161885
26.558333	0.5	-0.161299
26.566667	0.5	-0.154658
26.575000	0.5	-0.144307
26.583333	0.5	-0.137666
26.591667	0.5	-0.138838
26.600000	0.5	-0.146650
26.608333	0.5	-0.157588
26.616667	0.5	-0.165010
26.625000	0.5	-0.166768
26.633333	0.5	-0.163252
26.641667	0.5	-0.157393
26.650000	0.5	-0.151338
26.658333	0.5	-0.147236
26.666667	0.5	-0.146650
26.675000	0.5	-0.148213
26.683333	0.5	-0.151533
26.691667	0.5	-0.154658
26.700000	0.5	-0.154658
26.708333	0.5	-0.150752
26.716667	0.5	-0.143916
26.725000	0.5	-0.139033
26.733333	0.5	-0.139033
26.741667	0.5	-0.144111
26.750000	0.5	-0.150752
26.758333	0.5	-0.156221
26.766667	0.5	-0.159736
26.775000	0.5	-0.162080
26.783333	0.5	-0.162080
26.791667	0.5	-0.158369
26.800000	0.5	-0.151143
26.808333	0.5	-0.143916
26.816667	0.5	-0.140010
26.825000	0.5	-0.140791
26.833333	0.5	-0.146260
26.841667	0.5	-0.155439
26.850000	0.5	-0.163057
26.858333	0.5	-0.164814
26.866667	0.5	-0.161103
26.875000	0.5	-0.154072
26.883333	0.5	-0.146846
26.891667	0.5	-0.142353
26.900000	0.5	-0.140010
26.908333	0.5	-0.138838
26.916667	0.5	-0.138838
26.925000	0.5	-0.138447
26.933333	0.5	-0.138838
26.941667	0.5	-0.141768
26.950000	0.5	-0.147627
26.958333	0.5	-0.157197
26.966667	0.5	-0.164228
26.975000	0.5	-0.165596
26.983333	0.5	-0.160713
26.991667	0.5	-0.152510
27.000000	0.5	-0.145088
27.008333	0.5	-0.143916
27.016667	0.5	-0.146650
27.025000	0.5	-0.151924
27.033333	0.5	-0.155049
27.041667	0.5	-0.156025
27.050000	0.5	-0.157783
27.058333	0.5	-0.160908
27.066667	0.5	-0.164814
27.075000	0.5	-0.165986
27.083333	0.5	-0.163642
27.091667	0.5	-0.159346
27.100000	0.5	-0.154853
27.108333	0.5	-0.150947
27.116667	0.5	-0.147822
27.125000	0.5	-0.146650
27.133333	0.5	-0.148017
27.141667	0.5	-0.152705
27.150000	0.5	-0.156611
27.158333	0.5	-0.156221
27.166667	0.5	-0.150361
27.175000	0.5	-0.141768
27.183333	0.5	-0.133760
27.191667	0.5	-0.127314
27.200000	0.5	-0.122822
27.208333	0.5	-0.119893
27.216667	0.5	-0.122041
27.225000	0.5	-0.130244
27.233333	0.5	-0.141572
27.241667	0.5	-0.150752
27.250000	0.5	-0.154072
27.258333	0.5	-0.149775
27.266667	0.5	-0.146455
27.275000	0.5	-0.146064
27.283333	0.5	-0.147822
27.291667	0.5	-0.149385
27.300000	0.5	-0.149580
27.308333	0.5	-0.148603
27.316667	0.5	-0.148799
27.325000	0.5	-0.149971
27.333333	0.5	-0.151338
27.341667	0.5	-0.148408
27.350000	0.5	-0.139814
27.358333	0.5	-0.130244
27.366667	0.5	-0.124775
27.375000	0.5	-0.125947
27.383333	0.5	-0.132002
27.391667	0.5	-0.139033
27.400000	0.5	-0.143330
27.408333	0.5	-0.143525
27.416667	0.5	-0.140791
27.425000	0.5	-0.137275
27.433333	0.5	-0.134932
27.441667	0.5	-0.133369
27.450000	0.5	-0.132588
27.458333	0.5	-0.132588
27.466667	0.5	-0.135518
27.475000	0.5	-0.141963
27.483333	0.5	-0.149385
27.491667	0.5	-0.154853
27.500000	0.5	-0.155049
27.508333	0.5	-0.151924
27.516667	0.5	-0.148994
27.525000	0.5	-0.149385
27.533333	0.5	-0.153291
27.541667	0.5	-0.156611
27.550000	0.5	-0.157002
27.558333	0.5	-0.153096
27.566667	0.5	-0.146650
27.575000	0.5	-0.143721
27.583333	0.5	-0.145869
27.591667	0.5	-0.149385
27.600000	0.5	-0.148603
27.608333	0.5	-0.141768
27.616667	0.5	-0.133174
27.625000	0.5	-0.129463
27.633333	0.5	-0.132197
27.641667	0.5	-0.138057
27.650000	0.5	-0.142158
27.658333	0.5	-0.144892
27.666667	0.5	-0.149580
27.675000	0.5	-0.157978
27.683333	0.5	-0.165010
27.691667	0.5	-0.167158
27.700000	0.5	-0.160713
27.708333	0.5	-0.148799
27.716667	0.5	-0.138643
27.725000	0.5	-0.134150
27.733333	0.5	-0.134541
27.741667	0.5	-0.136494
27.750000	0.5	-0.137275
27.758333	0.5	-0.135908
27.766667	0.5	-0.134541
27.775000	0.5	-0.134932
27.783333	0.5	-0.136885
27.791667	0.5	-0.139814
27.800000	0.5	-0.141768
27.808333	0.5	-0.142353
27.816667	0.5	-0.141963
27.825000	0.5	-0.142939
27.833333	0.5	-0.144502
27.841667	0.5	-0.147236
27.850000	0.5	-0.149189
27.858333	0.5	-0.148799
27.866667	0.5	-0.147627
27.875000	0.5	-0.146064
27.883333	0.5	-0.145283
27.891667	0.5	-0.144502
27.900000	0.5	-0.144502
27.908333	0.5	-0.146260
27.916667	0.5	-0.148994
27.925000	0.5	-0.152705
27.933333	0.5	-0.154268
27.941667	0.5	-0.153096
27.950000	0.5	-0.150361
27.958333	0.5	-0.148017
27.966667	0.5	-0.146650
27.975000	0.5	-0.146064
27.983333	0.5	-0.145088
27.991667	0.5	-0.144111
28.000000	0.5	-0.142744
28.008333	0.5	-0.142744
28.016667	0.5	-0.144502
28.025000	0.5	-0.148017
28.033333	0.5	-0.152119
28.041667	0.5	-0.154463
28.050000	0.5	-0.156221
28.058333	0.5	-0.157393
28.066667	0.5	-0.160322
28.075000	0.5	-0.163642
28.083333	0.5	-0.165791
28.091667	0.5	-0.165400
28.100000	0.5	-0.163252
28.108333	0.5	-0.160127
28.116667	0.5	-0.156221
28.125000	0.5	-0.150947
28.133333	0.5	-0.146064
28.141667	0.5	-0.143916
28.150000	0.5	-0.145478
28.158333	0.5	-0.148603
28.166667	0.5	-0.153291
28.175000	0.5	-0.158369
28.183333	0.5	-0.163838
28.191667	0.5	-0.169111
28.200000	0.5	-0.172041
28.208333	0.5	-0.171260
28.216667	0.5	-0.167744
28.225000	0.5	-0.162471
28.233333	0.5	-0.155830
28.241667	0.5	-0.149775
28.250000	0.5	-0.145674
28.258333	0.5	-0.144697
28.266667	0.5	-0.145088
28.275000	0.5	-0.146064
28.283333	0.5	-0.148603
28.291667	0.5	-0.153291
28.300000	0.5	-0.158564
28.308333	0.5	-0.161494
28.316667	0.5	-0.160713
28.325000	0.5	-0.156416
28.333333	0.5	-0.151143
28.341667	0.5	-0.147822
28.350000	0.5	-0.148213
28.358333	0.5	-0.152119
28.366667	0.5	-0.157588
28.375000	0.5	-0.162275
28.383333	0.5	-0.164814
28.391667	0.5	-0.164033
28.400000	0.5	-0.161689
28.408333	0.5	-0.161299
28.416667	0.5	-0.164228
28.425000	0.5	-0.169307
28.433333	0.5	-0.174580
28.441667	0.5	-0.176533
28.450000	0.5	-0.173799
28.458333	0.5	-0.169307
28.466667	0.5	-0.167158
28.475000	0.5	-0.167939
28.483333	0.5	-0.170283
28.491667	0.5	-0.171455
28.500000	0.5	-0.172236
28.508333	0.5	-0.173994
28.516667	0.5	-0.176924
28.525000	0.5	-0.177119
28.533333	0.5	-0.172627
28.541667	0.5	-0.165400
28.550000	0.5	-0.158564
28.558333	0.5	-0.156416
28.566667	0.5	-0.159346
28.575000	0.5	-0.165596
28.583333	0.5	-0.172627
28.591667	0.5	-0.175557
28.600000	0.5	-0.173799
28.608333	0.5	-0.167744
28.616667	0.5	-0.161689
28.625000	0.5	-0.156807
28.633333	0.5	-0.153877
28.641667	0.5	-0.153096
28.650000	0.5	-0.154268
28.658333	0.5	-0.157002
28.666667	0.5	-0.158174
28.675000	0.5	-0.158174
28.683333	0.5	-0.156221
28.691667	0.5	-0.157588
28.700000	0.5	-0.161299
28.708333	0.5	-0.165791
28.716667	0.5	-0.166377
28.725000	0.5	-0.162275
28.733333	0.5	-0.156416
28.741667	0.5	-0.152900
28.750000	0.5	-0.153486
28.758333	0.5	-0.155830
28.766667	0.5	-0.156025
28.775000	0.5	-0.153682
28.783333	0.5	-0.149385
28.791667	0.5	-0.147822
28.800000	0.5	-0.148994
28.808333	0.5	-0.151338
28.816667	0.5	-0.152510
28.825000	0.5	-0.152510
28.833333	0.5	-0.152119
28.841667	0.5	-0.153486
28.850000	0.5	-0.155830
28.858333	0.5	-0.157197
28.866667	0.5	-0.154463
28.875000	0.5	-0.147432
28.883333	0.5	-0.140205
28.891667	0.5	-0.136494
28.900000	0.5	-0.137080
28.908333	0.5	-0.142353
28.916667	0.5	-0.149971
28.925000	0.5	-0.158174
28.933333	0.5	-0.165010
28.941667	0.5	-0.169502
28.950000	0.5	-0.171846
28.958333	0.5	-0.170674
28.966667	0.5	-0.168330
28.975000	0.5	-0.164228
28.983333	0.5	-0.160908
28.991667	0.5	-0.161103
29.000000	0.5	-0.165986
29.008333	0.5	-0.173994
29.016667	0.5	-0.179267
29.025000	0.5	-0.177705
29.033333	0.5	-0.169307
29.041667	0.5	-0.159346
29.050000	0.5	-0.151924
29.058333	0.5	-0.147822
29.066667	0.5	-0.145869
29.075000	0.5	-0.143916
29.083333	0.5	-0.142158
29.091667	0.5	-0.145869
29.100000	0.5	-0.156025
29.108333	0.5	-0.168135
29.116667	0.5	-0.175752
29.125000	0.5	-0.175361
29.133333	0.5	-0.170869
29.141667	0.5	-0.168330
29.150000	0.5	-0.173018
29.158333	0.5	-0.181221
29.166667	0.5	-0.185322
29.175000	0.5	-0.181025
29.183333	0.5	-0.172041
29.191667	0.5	-0.163642
29.200000	0.5	-0.159932
29.208333	0.5	-0.159346
29.216667	0.5	-0.158369
29.225000	0.5	-0.157588
29.233333	0.5	-0.158564
29.241667	0.5	-0.162861
29.250000	0.5	-0.167939
29.258333	0.5	-0.169697
29.266667	0.5	-0.166572
29.275000	0.5	-0.160127
29.283333	0.5	-0.154658
29.291667	0.5	-0.153096
29.300000	0.5	-0.156416
29.308333	0.5	-0.162666
29.316667	0.5	-0.167158
29.325000	0.5	-0.168525
29.333333	0.5	-0.164619
29.341667	0.5	-0.156611
29.350000	0.5	-0.146064
29.358333	0.5	-0.139814
29.366667	0.5	-0.137471
29.375000	0.5	-0.140400
29.383333	0.5	-0.145869
29.391667	0.5	-0.154268
29.400000	0.5	-0.162275
29.408333	0.5	-0.168916
29.416667	0.5	-0.173994
29.425000	0.5	-0.176924
29.433333	0.5	-0.177510
29.441667	0.5	-0.175166
29.450000	0.5	-0.169893
29.458333	0.5	-0.162471
29.466667	0.5	-0.156221
29.475000	0.5	-0.153682
29.483333	0.5	-0.155244
29.491667	0.5	-0.159346
29.500000	0.5	-0.163252
29.508333	0.5	-0.165205
29.516667	0.5	-0.164228
29.525000	0.5	-0.161103
29.533333	0.5	-0.156807
29.541667	0.5	-0.152119
29.550000	0.5	-0.148213
29.558333	0.5	-0.147822
29.566667	0.5	-0.152510
29.575000	0.5	-0.161494
29.583333	0.5	-0.172432
29.591667	0.5	-0.180830
29.600000	0.5	-0.182197
29.608333	0.5	-0.177705
29.616667	0.5	-0.172041
29.625000	0.5	-0.169697
29.633333	0.5	-0.172432
29.641667	0.5	-0.175752
29.650000	0.5	-0.175166
29.658333	0.5	-0.169893
29.666667	0.5	-0.162471
29.675000	0.5	-0.156416
29.683333	0.5	-0.151924
29.691667	0.5	-0.150947
29.700000	0.5	-0.155049
29.708333	0.5	-0.161885
29.716667	0.5	-0.170283
29.725000	0.5	-0.177705
29.733333	0.5	-0.182197
29.741667	0.5	-0.182978
29.750000	0.5	-0.181611
29.758333	0.5	-0.179658
29.766667	0.5	-0.176924
29.775000	0.5	-0.174971
29.783333	0.5	-0.173799
29.791667	0.5	-0.173799
29.800000	0.5	-0.172627
29.808333	0.5	-0.170088
29.816667	0.5	-0.168330
29.825000	0.5	-0.168330
29.833333	0.5	-0.170674
29.841667	0.5	-0.172041
29.850000	0.5	-0.171064
29.858333	0.5	-0.168330
29.866667	0.5	-0.165791
29.875000	0.5	-0.163447
29.883333	0.5	-0.159346
29.891667	0.5	-0.153877
29.900000	0.5	-0.147627
29.908333	0.5	-0.144697
29.916667	0.5	-0.147041
29.925000	0.5	-0.154853
29.933333	0.5	-0.163252
29.941667	0.5	-0.169111
29.950000	0.5	-0.169502
29.958333	0.5	-0.164814
29.966667	0.5	-0.158564
29.975000	0.5	-0.154853
29.983333	0.5	-0.155244
29.991667	0.5	-0.157978
30.000000	0.5	-0.160713
30.008333	0.5	-0.160713
30.016667	0.5	-0.157978
30.025000	0.5	-0.154658
30.033333	0.5	-0.153096
30.041667	0.5	-0.153682
30.050000	0.5	-0.156221
30.058333	0.5	-0.157978
30.066667	0.5	-0.158564
30.075000	0.5	-0.158760
30.083333	0.5	-0.160713
30.091667	0.5	-0.165596
30.100000	0.5	-0.171064
30.108333	0.5	-0.174971
30.116667	0.5	-0.174580
30.125000	0.5	-0.172236
30.133333	0.5	-0.168525
30.141667	0.5	-0.165205
30.150000	0.5	-0.161885
30.158333	0.5	-0.160517
30.166667	0.5	-0.162471
30.175000	0.5	-0.169307
30.183333	0.5	-0.178877
30.191667	0.5	-0.185713
30.200000	0.5	-0.186299
30.208333	0.5	-0.180635
30.216667	0.5	-0.173994
30.225000	0.5	-0.170674
30.233333	0.5	-0.172236
30.241667	0.5	-0.176924
30.250000	0.5	-0.181807
30.258333	0.5	-0.186494
30.266667	0.5	-0.189228
30.275000	0.5	-0.188838
30.283333	0.5	-0.186689
30.291667	0.5	-0.184932
30.300000	0.5	-0.183955
30.308333	0.5	-0.184541
30.316667	0.5	-0.183564
30.325000	0.5	-0.180635
30.333333	0.5	-0.173994
30.341667	0.5	-0.165596
30.350000	0.5	-0.159150
30.358333	0.5	-0.157393
30.366667	0.5	-0.160127
30.375000	0.5	-0.163057
30.383333	0.5	-0.162471
30.391667	0.5	-0.158369
30.400000	0.5	-0.154658
30.408333	0.5	-0.154463
30.416667	0.5	-0.158760
30.425000	0.5	-0.165791
30.433333	0.5	-0.171260
30.441667	0.5	-0.173408
30.450000	0.5	-0.173213
30.458333	0.5	-0.172041
30.466667	0.5	-0.171846
30.475000	0.5	-0.171846
30.483333	0.5	-0.172236
30.491667	0.5	-0.172822
30.500000	0.5	-0.172627
30.508333	0.5	-0.170088
30.516667	0.5	-0.166963
30.525000	0.5	-0.165400
30.533333	0.5	-0.168135
30.541667	0.5	-0.173799
30.550000	0.5	-0.178877
30.558333	0.5	-0.182002
30.566667	0.5	-0.182783
30.575000	0.5	-0.182588
30.583333	0.5	-0.180244
30.591667	0.5	-0.177705
30.600000	0.5	-0.174775
30.608333	0.5	-0.173018
30.616667	0.5	-0.170674
30.625000	0.5	-0.167549
30.633333	0.5	-0.166377
30.641667	0.5	-0.168330
30.650000	0.5	-0.173408
30.658333	0.5	-0.178291
30.666667	0.5	-0.181416
30.675000	0.5	-0.182978
30.683333	0.5	-0.184541
30.691667	0.5	-0.186689
30.700000	0.5	-0.187471
30.708333	0.5	-0.185322
30.716667	0.5	-0.180830
30.725000	0.5	-0.175947
30.733333	0.5	-0.172627
30.741667	0.5	-0.170869
30.750000	0.5	-0.169697
30.758333	0.5	-0.168721
30.766667	0.5	-0.167744
30.775000	0.5	-0.167158
30.783333	0.5	-0.166572
30.791667	0.5	-0.164033
30.800000	0.5	-0.160713
30.808333	0.5	-0.159150
30.816667	0.5	-0.162666
30.825000	0.5	-0.171260
30.833333	0.5	-0.181416
30.841667	0.5	-0.185518
30.850000	0.5	-0.181611
30.858333	0.5	-0.171846
30.866667	0.5	-0.161885
30.875000	0.5	-0.156611
30.883333	0.5	-0.156025
30.891667	0.5	-0.157978
30.900000	0.5	-0.159150
30.908333	0.5	-0.158174
30.916667	0.5	-0.157393
30.925000	0.5	-0.158369
30.933333	0.5	-0.160322
30.941667	0.5	-0.160908
30.950000	0.5	-0.159541
30.958333	0.5	-0.157588
30.966667	0.5	-0.155439
30.975000	0.5	-0.154463
30.983333	0.5	-0.154463
30.991667	0.5	-0.154463
31.000000	0.5	-0.154853
31.008333	0.5	-0.154072
31.016667	0.5	-0.151924
31.025000	0.5	-0.150166
31.033333	0.5	-0.152119
31.041667	0.5	-0.154072
31.050000	0.5	-0.154853
31.058333	0.5	-0.155439
31.066667	0.5	-0.157588
31.075000	0.5	-0.162080
31.083333	0.5	-0.164814
31.091667	0.5	-0.164033
31.100000	0.5	-0.157197
31.108333	0.5	-0.146260
31.116667	0.5	-0.135908
31.125000	0.5	-0.128486
31.133333	0.5	-0.127314
31.141667	0.5	-0.132588
31.150000	0.5	-0.143916
31.158333	0.5	-0.157002
31.166667	0.5	-0.166182
31.175000	0.5	-0.170674
31.183333	0.5	-0.171650
31.191667	0.5	-0.171846
31.200000	0.5	-0.171846
31.208333	0.5	-0.172627
31.216667	0.5	-0.172627
31.225000	0.5	-0.171260
31.233333	0.5	-0.169502
31.241667	0.5	-0.168330
31.250000	0.5	-0.170088
31.258333	0.5	-0.173994
31.266667	0.5	-0.179072
31.275000	0.5	-0.184541
31.283333	0.5	-0.188643
31.291667	0.5	-0.191182
31.300000	0.5	-0.191182
31.308333	0.5	-0.187861
31.316667	0.5	-0.182783
31.325000	0.5	-0.178291
31.333333	0.5	-0.176142
31.341667	0.5	-0.175947
31.350000	0.5	-0.175361
31.358333	0.5	-0.172627
31.366667	0.5	-0.166768
31.375000	0.5	-0.159932
31.383333	0.5	-0.154072
31.391667	0.5	-0.149385
31.400000	0.5	-0.148603
31.408333	0.5	-0.149580
31.416667	0.5	-0.151143
31.425000	0.5	-0.154268
31.433333	0.5	-0.158369
31.441667	0.5	-0.161885
31.450000	0.5	-0.162080
31.458333	0.5	-0.159932
31.466667	0.5	-0.157197
31.475000	0.5	-0.156807
31.483333	0.5	-0.158564
31.491667	0.5	-0.160713
31.500000	0.5	-0.162275
31.508333	0.5	-0.164619
31.516667	0.5	-0.168721
31.525000	0.5	-0.173018
31.533333	0.5	-0.175557
31.541667	0.5	-0.175361
31.550000	0.5	-0.173799
31.558333	0.5	-0.171846
31.566667	0.5	-0.171064
31.575000	0.5	-0.170869
31.583333	0.5	-0.172822
31.591667	0.5	-0.177510
31.600000	0.5	-0.183564
31.608333	0.5	-0.188447
31.616667	0.5	-0.189619
31.625000	0.5	-0.186885
31.633333	0.5	-0.182002
31.641667	0.5	-0.176924
31.650000	0.5	-0.172041
31.658333	0.5	-0.166572
31.666667	0.5	-0.161494
31.675000	0.5	-0.159346
31.683333	0.5	-0.161299
31.691667	0.5	-0.165205
31.700000	0.5	-0.167939
31.708333	0.5	-0.166963
31.716667	0.5	-0.164424
31.725000	0.5	-0.164619
31.733333	0.5	-0.167549
31.741667	0.5	-0.168916
31.750000	0.5	-0.166182
31.758333	0.5	-0.161299
31.766667	0.5	-0.158564
31.775000	0.5	-0.159541
31.783333	0.5	-0.162471
31.791667	0.5	-0.165010
31.800000	0.5	-0.166377
31.808333	0.5	-0.168135
31.816667	0.5	-0.170478
31.825000	0.5	-0.173213
31.833333	0.5	-0.174971
31.841667	0.5	-0.174775
31.850000	0.5	-0.172041
31.858333	0.5	-0.166377
31.866667	0.5	-0.158955
31.875000	0.5	-0.151924
31.883333	0.5	-0.149775
31.891667	0.5	-0.154853
31.900000	0.5	-0.161885
31.908333	0.5	-0.168135
31.916667	0.5	-0.170478
31.925000	0.5	-0.169111
31.933333	0.5	-0.166377
31.941667	0.5	-0.163252
31.950000	0.5	-0.160713
31.958333	0.5	-0.159541
31.966667	0.5	-0.162275
31.975000	0.5	-0.168330
31.983333	0.5	-0.175557
31.991667	0.5	-0.179267
32.000000	0.5	-0.178486
32.008333	0.5	-0.173994
32.016667	0.5	-0.170478
32.025000	0.5	-0.169111
32.033333	0.5	-0.170674
32.041667	0.5	-0.173603
32.050000	0.5	-0.176338
32.058333	0.5	-0.176728
32.066667	0.5	-0.174580
32.075000	0.5	-0.172432
32.083333	0.5	-0.172236
32.091667	0.5	-0.174385
32.100000	0.5	-0.176728
32.108333	0.5	-0.177900
32.116667	0.5	-0.177900
32.125000	0.5	-0.177119
32.133333	0.5	-0.175752
32.141667	0.5	-0.171846
32.150000	0.5	-0.166182
32.158333	0.5	-0.161494
32.166667	0.5	-0.161689
32.175000	0.5	-0.165205
32.183333	0.5	-0.169307
32.191667	0.5	-0.173018
32.200000	0.5	-0.178291
32.208333	0.5	-0.186299
32.216667	0.5	-0.195674
32.225000	0.5	-0.200166
32.233333	0.5	-0.198018
32.241667	0.5	-0.190986
32.250000	0.5	-0.185908
32.258333	0.5	-0.184150
32.266667	0.5	-0.186103
32.275000	0.5	-0.188838
32.283333	0.5	-0.189619
32.291667	0.5	-0.187471
32.300000	0.5	-0.182978
32.308333	0.5	-0.176338
32.316667	0.5	-0.168916
32.325000	0.5	-0.161299
32.333333	0.5	-0.155830
32.341667	0.5	-0.154463
32.350000	0.5	-0.156807
32.358333	0.5	-0.162080
32.366667	0.5	-0.165400
32.375000	0.5	-0.166963
32.383333	0.5	-0.165986
32.391667	0.5	-0.165205
32.400000	0.5	-0.166572
32.408333	0.5	-0.168721
32.416667	0.5	-0.171650
32.425000	0.5	-0.173799
32.433333	0.5	-0.176728
32.441667	0.5	-0.179658
32.450000	0.5	-0.180830
32.458333	0.5	-0.179463
32.466667	0.5	-0.173994
32.475000	0.5	-0.167744
32.483333	0.5	-0.162666
32.491667	0.5	-0.161494
32.500000	0.5	-0.163642
32.508333	0.5	-0.167549
32.516667	0.5	-0.169697
32.525000	0.5	-0.171064
32.533333	0.5	-0.172236
32.541667	0.5	-0.175947
32.550000	0.5	-0.181221
32.558333	0.5	-0.186689
32.566667	0.5	-0.192744
32.575000	0.5	-0.196650
32.583333	0.5	-0.198408
32.591667	0.5	-0.196064
32.600000	0.5	-0.190791
32.608333	0.5	-0.186103
32.616667	0.5	-0.183955
32.625000	0.5	-0.182783
32.633333	0.5	-0.181025
32.641667	0.5	-0.176924
32.650000	0.5	-0.172432
32.658333	0.5	-0.171064
32.666667	0.5	-0.171455
32.675000	0.5	-0.172432
32.683333	0.5	-0.171064
32.691667	0.5	-0.167939
32.700000	0.5	-0.167939
32.708333	0.5	-0.172236
32.716667	0.5	-0.180439
32.725000	0.5	-0.186885
32.733333	0.5	-0.190986
32.741667	0.5	-0.190596
32.750000	0.5	-0.186494
32.758333	0.5	-0.180049
32.766667	0.5	-0.175947
32.775000	0.5	-0.177900
32.783333	0.5	-0.183564
32.791667	0.5	-0.189619
32.800000	0.5	-0.191572
32.808333	0.5	-0.189033
32.816667	0.5	-0.184932
32.825000	0.5	-0.183369
32.833333	0.5	-0.185713
32.841667	0.5	-0.192353
32.850000	0.5	-0.197627
32.858333	0.5	-0.196455
32.866667	0.5	-0.188057
32.875000	0.5	-0.178096
32.883333	0.5	-0.171846
32.891667	0.5	-0.172236
32.900000	0.5	-0.179072
32.908333	0.5	-0.186689
32.916667	0.5	-0.192744
32.925000	0.5	-0.192744
32.933333	0.5	-0.189228
32.941667	0.5	-0.185322
32.950000	0.5	-0.183760
32.958333	0.5	-0.183955
32.966667	0.5	-0.185713
32.975000	0.5	-0.189619
32.983333	0.5	-0.195674
32.991667	0.5	-0.201338
33.000000	0.5	-0.203877
33.008333	0.5	-0.201533
33.016667	0.5	-0.194892
33.025000	0.5	-0.188643
33.033333	0.5	-0.186299
33.041667	0.5	-0.188643
33.050000	0.5	-0.192158
33.058333	0.5	-0.195283
33.066667	0.5	-0.196846
33.075000	0.5	-0.198018
33.083333	0.5	-0.200166
33.091667	0.5	-0.201728
33.100000	0.5	-0.202119
33.108333	0.5	-0.200166
33.116667	0.5	-0.195088
33.125000	0.5	-0.188057
33.133333	0.5	-0.182588
33.141667	0.5	-0.179463
33.150000	0.5	-0.178877
33.158333	0.5	-0.180049
33.166667	0.5	-0.180635
33.175000	0.5	-0.179072
33.183333	0.5	-0.176338
33.191667	0.5	-0.173603
33.200000	0.5	-0.175947
33.208333	0.5	-0.182978
33.216667	0.5	-0.190596
33.225000	0.5	-0.192549
33.233333	0.5	-0.187080
33.241667	0.5	-0.181221
33.250000	0.5	-0.181416
33.258333	0.5	-0.186689
33.266667	0.5	-0.190596
33.275000	0.5	-0.189228
33.283333	0.5	-0.184736
33.291667	0.5	-0.182002
33.300000	0.5	-0.183174
33.308333	0.5	-0.186885
33.316667	0.5	-0.188643
33.325000	0.5	-0.187275
33.333333	0.5	-0.183760
33.341667	0.5	-0.181221
33.350000	0.5	-0.181025
33.358333	0.5	-0.180244
33.366667	0.5	-0.176338
33.375000	0.5	-0.168916
33.383333	0.5	-0.163447
33.391667	0.5	-0.162861
33.400000	0.5	-0.168135
33.408333	0.5	-0.173994
33.416667	0.5	-0.177705
33.425000	0.5	-0.180244
33.433333	0.5	-0.183369
33.441667	0.5	-0.186689
33.450000	0.5	-0.187471
33.458333	0.5	-0.184541
33.466667	0.5	-0.179072
33.475000	0.5	-0.174385
33.483333	0.5	-0.173018
33.491667	0.5	-0.174189
33.500000	0.5	-0.177900
33.508333	0.5	-0.182978
33.516667	0.5	-0.187666
33.525000	0.5	-0.190986
33.533333	0.5	-0.191572
33.541667	0.5	-0.191572
33.550000	0.5	-0.193525
33.558333	0.5	-0.194502
33.566667	0.5	-0.193525
33.575000	0.5	-0.189619
33.583333	0.5	-0.185713
33.591667	0.5	-0.183174
33.600000	0.5	-0.183760
33.608333	0.5	-0.188252
33.616667	0.5	-0.194697
33.625000	0.5	-0.198213
33.633333	0.5	-0.196846
33.641667	0.5	-0.191767
33.650000	0.5	-0.186689
33.658333	0.5	-0.184150
33.666667	0.5	-0.183369
33.675000	0.5	-0.184150
33.683333	0.5	-0.186299
33.691667	0.5	-0.188057
33.700000	0.5	-0.187471
33.708333	0.5	-0.184736
33.716667	0.5	-0.180244
33.725000	0.5	-0.176142
33.733333	0.5	-0.173408
33.741667	0.5	-0.171455
33.750000	0.5	-0.171260
33.758333	0.5	-0.171846
33.766667	0.5	-0.172041
33.775000	0.5	-0.171846
33.783333	0.5	-0.173994
33.791667	0.5	-0.179463
33.800000	0.5	-0.185518
33.808333	0.5	-0.188447
33.816667	0.5	-0.186299
33.825000	0.5	-0.182783
33.833333	0.5	-0.183955
33.841667	0.5	-0.190986
33.850000	0.5	-0.199971
33.858333	0.5	-0.203486
33.866667	0.5	-0.199385
33.875000	0.5	-0.189814
33.883333	0.5	-0.181807
33.891667	0.5	-0.178096
33.900000	0.5	-0.180244
33.908333	0.5	-0.186103
33.916667	0.5	-0.194111
33.925000	0.5	-0.197822
33.933333	0.5	-0.196260
33.941667	0.5	-0.190791
33.950000	0.5	-0.187080
33.958333	0.5	-0.185518
33.966667	0.5	-0.184541
33.975000	0.5	-0.182002
33.983333	0.5	-0.177510
33.991667	0.5	-0.172041
34.000000	0.5	-0.167549
34.008333	0.5	-0.166377
34.016667	0.5	-0.169111
34.025000	0.5	-0.173994
34.033333	0.5	-0.179853
34.041667	0.5	-0.185713
34.050000	0.5	-0.190791
34.058333	0.5	-0.196260
34.066667	0.5	-0.198994
34.075000	0.5	-0.198603
34.083333	0.5	-0.195283
34.091667	0.5	-0.189619
34.100000	0.5	-0.184932
34.108333	0.5	-0.182978
34.116667	0.5	-0.184932
34.125000	0.5	-0.187861
34.133333	0.5	-0.188447
34.141667	0.5	-0.185518
34.150000	0.5	-0.180830
34.158333	0.5	-0.175947
34.166667	0.5	-0.172627
34.175000	0.5	-0.170478
34.183333	0.5	-0.168721
34.191667	0.5	-0.167158
34.200000	0.5	-0.166963
34.208333	0.5	-0.168525
34.216667	0.5	-0.173018
34.225000	0.5	-0.178096
34.233333	0.5	-0.182783
34.241667	0.5	-0.185518
34.250000	0.5	-0.186494
34.258333	0.5	-0.187275
34.266667	0.5	-0.190010
34.275000	0.5	-0.196260
34.283333	0.5	-0.202705
34.291667	0.5	-0.207783
34.300000	0.5	-0.208564
34.308333	0.5	-0.205049
34.316667	0.5	-0.199385
34.325000	0.5	-0.193916
34.333333	0.5	-0.190791
34.341667	0.5	-0.189228
34.350000	0.5	-0.187666
34.358333	0.5	-0.185518
34.366667	0.5	-0.183369
34.375000	0.5	-0.182197
34.383333	0.5	-0.181221
34.391667	0.5	-0.179072
34.400000	0.5	-0.176728
34.408333	0.5	-0.177900
34.416667	0.5	-0.183760
34.425000	0.5	-0.192744
34.433333	0.5	-0.200752
34.441667	0.5	-0.203096
34.450000	0.5	-0.201924
34.458333	0.5	-0.199775
34.466667	0.5	-0.201143
34.475000	0.5	-0.206221
34.483333	0.5	-0.212080
34.491667	0.5	-0.214814
34.500000	0.5	-0.210908
34.508333	0.5	-0.204072
34.516667	0.5	-0.197236
34.525000	0.5	-0.191963
34.533333	0.5	-0.188447
34.541667	0.5	-0.186103
34.550000	0.5	-0.184346
34.558333	0.5	-0.182197
34.566667	0.5	-0.181025
34.575000	0.5	-0.180830
34.583333	0.5	-0.181807
34.591667	0.5	-0.183369
34.600000	0.5	-0.183564
34.608333	0.5	-0.181611
34.616667	0.5	-0.179463
34.625000	0.5	-0.179658
34.633333	0.5	-0.182588
34.641667	0.5	-0.185713
34.650000	0.5	-0.185713
34.658333	0.5	-0.181807
34.666667	0.5	-0.176924
34.675000	0.5	-0.174971
34.683333	0.5	-0.177119
34.691667	0.5	-0.182588
34.700000	0.5	-0.189033
34.708333	0.5	-0.196455
34.716667	0.5	-0.200361
34.725000	0.5	-0.202705
34.733333	0.5	-0.199971
34.741667	0.5	-0.193525
34.750000	0.5	-0.186494
34.758333	0.5	-0.184150
34.766667	0.5	-0.186299
34.775000	0.5	-0.189814
34.783333	0.5	-0.191377
34.791667	0.5	-0.189228
34.800000	0.5	-0.186689
34.808333	0.5	-0.186689
34.816667	0.5	-0.190205
34.825000	0.5	-0.196846
34.833333	0.5	-0.202705
34.841667	0.5	-0.206611
34.850000	0.5	-0.208174
34.858333	0.5	-0.207392
34.866667	0.5	-0.203291
34.875000	0.5	-0.196650
34.883333	0.5	-0.188447
34.891667	0.5	-0.182978
34.900000	0.5	-0.181807
34.908333	0.5	-0.182393
34.916667	0.5	-0.184346
34.925000	0.5	-0.186494
34.933333	0.5	-0.189814
34.941667	0.5	-0.194111
34.950000	0.5	-0.195674
34.958333	0.5	-0.194892
34.966667	0.5	-0.190791
34.975000	0.5	-0.187471
34.983333	0.5	-0.187275
34.991667	0.5	-0.190205
35.000000	0.5	-0.195674
35.008333	0.5	-0.198994
35.016667	0.5	-0.200361
35.025000	0.5	-0.199385
35.033333	0.5	-0.197822
35.041667	0.5	-0.194697
35.050000	0.5	-0.189424
35.058333	0.5	-0.183760
35.066667	0.5	-0.181025
35.075000	0.5	-0.182197
35.083333	0.5	-0.187471
35.091667	0.5	-0.194892
35.100000	0.5	-0.200361
35.108333	0.5	-0.204463
35.116667	0.5	-0.206221
35.125000	0.5	-0.206221
35.133333	0.5	-0.206221
35.141667	0.5	-0.207783
35.150000	0.5	-0.210517
35.158333	0.5	-0.212080
35.166667	0.5	-0.211103
35.175000	0.5	-0.207197
35.183333	0.5	-0.203486
35.191667	0.5	-0.199971
35.200000	0.5	-0.196846
35.208333	0.5	-0.192939
35.216667	0.5	-0.189619
35.225000	0.5	-0.187666
35.233333	0.5	-0.185518
35.241667	0.5	-0.183369
35.250000	0.5	-0.182783
35.258333	0.5	-0.185713
35.266667	0.5	-0.192744
35.275000	0.5	-0.200752
35.283333	0.5	-0.204853
35.291667	0.5	-0.204658
35.300000	0.5	-0.200752
35.308333	0.5	-0.196260
35.316667	0.5	-0.191377
35.325000	0.5	-0.188252
35.333333	0.5	-0.186689
35.341667	0.5	-0.186299
35.350000	0.5	-0.187666
35.358333	0.5	-0.190205
35.366667	0.5	-0.193135
35.375000	0.5	-0.189619
35.383333	0.5	-0.183174
35.391667	0.5	-0.175947
35.400000	0.5	-0.174580
35.408333	0.5	-0.179658
35.416667	0.5	-0.188252
35.425000	0.5	-0.196455
35.433333	0.5	-0.200166
35.441667	0.5	-0.199775
35.450000	0.5	-0.196260
35.458333	0.5	-0.190986
35.466667	0.5	-0.189814
35.475000	0.5	-0.193721
35.483333	0.5	-0.199580
35.491667	0.5	-0.202900
35.500000	0.5	-0.201338
35.508333	0.5	-0.195869
35.516667	0.5	-0.188838
35.525000	0.5	-0.183955
35.533333	0.5	-0.180830
35.541667	0.5	-0.179267
35.550000	0.5	-0.178877
35.558333	0.5	-0.178877
35.566667	0.5	-0.179463
35.575000	0.5	-0.181221
35.583333	0.5	-0.185713
35.591667	0.5	-0.195674
35.600000	0.5	-0.206611
35.608333	0.5	-0.214619
35.616667	0.5	-0.216572
35.625000	0.5	-0.212666
35.633333	0.5	-0.206221
35.641667	0.5	-0.201143
35.650000	0.5	-0.198408
35.658333	0.5	-0.198994
35.666667	0.5	-0.200752
35.675000	0.5	-0.199385
35.683333	0.5	-0.193330
35.691667	0.5	-0.184932
35.700000	0.5	-0.180049
35.708333	0.5	-0.180244
35.716667	0.5	-0.184150
35.725000	0.5	-0.186885
35.733333	0.5	-0.188643
35.741667	0.5	-0.189619
35.750000	0.5	-0.193330
35.758333	0.5	-0.198408
35.766667	0.5	-0.202314
35.775000	0.5	-0.204268
35.783333	0.5	-0.203096
35.791667	0.5	-0.199971
35.800000	0.5	-0.197432
35.808333	0.5	-0.195674
35.816667	0.5	-0.194892
35.825000	0.5	-0.194111
35.833333	0.5	-0.190596
35.841667	0.5	-0.187275
35.850000	0.5	-0.185518
35.858333	0.5	-0.187275
35.866667	0.5	-0.193525
35.875000	0.5	-0.201924
35.883333	0.5	-0.207392
35.891667	0.5	-0.207002
35.900000	0.5	-0.200947
35.908333	0.5	-0.190986
35.916667	0.5	-0.182783
35.925000	0.5	-0.179267
35.933333	0.5	-0.179853
35.941667	0.5	-0.183760
35.950000	0.5	-0.189424
35.958333	0.5	-0.197627
35.966667	0.5	-0.204072
35.975000	0.5	-0.205830
35.983333	0.5	-0.202314
35.991667	0.5	-0.198408
36.000000	0.5	-0.196064
36.008333	0.5	-0.198018
36.016667	0.5	-0.201143
36.025000	0.5	-0.201924
36.033333	0.5	-0.199775
36.041667	0.5	-0.195478
36.050000	0.5	-0.190791
36.058333	0.5	-0.190010
36.066667	0.5	-0.194697
36.075000	0.5	-0.203291
36.083333	0.5	-0.212666
36.091667	0.5	-0.218330
36.100000	0.5	-0.217744
36.108333	0.5	-0.212471
36.116667	0.5	-0.206807
36.125000	0.5	-0.204658
36.133333	0.5	-0.205244
36.141667	0.5	-0.203877
36.150000	0.5	-0.198603
36.158333	0.5	-0.190596
36.166667	0.5	-0.184736
36.175000	0.5	-0.182783
36.183333	0.5	-0.183369
36.191667	0.5	-0.184541
36.200000	0.5	-0.184150
36.208333	0.5	-0.183369
36.216667	0.5	-0.182783
36.225000	0.5	-0.181611
36.233333	0.5	-0.179658
36.241667	0.5	-0.177900
36.250000	0.5	-0.180049
36.258333	0.5	-0.185322
36.266667	0.5	-0.193330
36.275000	0.5	-0.201143
36.283333	0.5	-0.208174
36.291667	0.5	-0.215400
36.300000	0.5	-0.220088
36.308333	0.5	-0.218721
36.316667	0.5	-0.209932
36.325000	0.5	-0.197236
36.333333	0.5	-0.185322
36.341667	0.5	-0.179853
36.350000	0.5	-0.181807
36.358333	0.5	-0.188252
36.366667	0.5	-0.196064
36.375000	0.5	-0.200557
36.383333	0.5	-0.199971
36.391667	0.5	-0.196064
36.400000	0.5	-0.189619
36.408333	0.5	-0.185322
36.416667	0.5	-0.182978
36.425000	0.5	-0.182002
36.433333	0.5	-0.182978
36.441667	0.5	-0.184932
36.450000	0.5	-0.188643
36.458333	0.5	-0.193721
36.466667	0.5	-0.198018
36.475000	0.5	-0.200166
36.483333	0.5	-0.200361
36.491667	0.5	-0.200752
36.500000	0.5	-0.203096
36.508333	0.5	-0.206807
36.516667	0.5	-0.209932
36.525000	0.5	-0.208760
36.533333	0.5	-0.203877
36.541667	0.5	-0.198408
36.550000	0.5	-0.195674
36.558333	0.5	-0.197627
36.566667	0.5	-0.201143
36.575000	0.5	-0.202900
36.583333	0.5	-0.200752
36.591667	0.5	-0.197432
36.600000	0.5	-0.197432
36.608333	0.5	-0.202119
36.616667	0.5	-0.209736
36.625000	0.5	-0.213252
36.633333	0.5	-0.209541
36.641667	0.5	-0.200752
36.650000	0.5	-0.191572
36.658333	0.5	-0.187080
36.666667	0.5	-0.187666
36.675000	0.5	-0.190791
36.683333	0.5	-0.194697
36.691667	0.5	-0.196650
36.700000	0.5	-0.198213
36.708333	0.5	-0.200361
36.716667	0.5	-0.202900
36.725000	0.5	-0.206025
36.733333	0.5	-0.208760
36.741667	0.5	-0.209736
36.750000	0.5	-0.208174
36.758333	0.5	-0.204658
36.766667	0.5	-0.199971
36.775000	0.5	-0.195674
36.783333	0.5	-0.193525
36.791667	0.5	-0.194502
36.800000	0.5	-0.198213
36.808333	0.5	-0.200752
36.816667	0.5	-0.199189
36.825000	0.5	-0.194307
36.833333	0.5	-0.187666
36.841667	0.5	-0.186494
36.850000	0.5	-0.191377
36.858333	0.5	-0.199189
36.866667	0.5	-0.201728
36.875000	0.5	-0.198018
36.883333	0.5	-0.189619
36.891667	0.5	-0.183564
36.900000	0.5	-0.182002
36.908333	0.5	-0.184932
36.916667	0.5	-0.190010
36.925000	0.5	-0.196455
36.933333	0.5	-0.201143
36.941667	0.5	-0.203486
36.950000	0.5	-0.202705
36.958333	0.5	-0.199385
36.966667	0.5	-0.194307
36.975000	0.5	-0.189033
36.983333	0.5	-0.186299
36.991667	0.5	-0.187080
37.000000	0.5	-0.192353
37.008333	0.5	-0.201143
37.016667	0.5	-0.209346
37.025000	0.5	-0.213838
37.033333	0.5	-0.212471
37.041667	0.5	-0.205049
37.050000	0.5	-0.196455
37.058333	0.5	-0.189619
37.066667	0.5	-0.187080
37.075000	0.5	-0.186689
37.083333	0.5	-0.187080
37.091667	0.5	-0.188643
37.100000	0.5	-0.192744
37.108333	0.5	-0.200557
37.116667	0.5	-0.210517
37.125000	0.5	-0.217549
37.133333	0.5	-0.216768
37.141667	0.5	-0.209541
37.150000	0.5	-0.199580
37.158333	0.5	-0.190986
37.166667	0.5	-0.188643
37.175000	0.5	-0.190400
37.183333	0.5	-0.194502
37.191667	0.5	-0.197822
37.200000	0.5	-0.201924
37.208333	0.5	-0.206025
37.216667	0.5	-0.209541
37.225000	0.5	-0.210517
37.233333	0.5	-0.207783
37.241667	0.5	-0.203486
37.250000	0.5	-0.200166
37.258333	0.5	-0.198603
37.266667	0.5	-0.198213
37.275000	0.5	-0.197432
37.283333	0.5	-0.198018
37.291667	0.5	-0.198408
37.300000	0.5	-0.197627
37.308333	0.5	-0.195088
37.316667	0.5	-0.189814
37.325000	0.5	-0.186494
37.333333	0.5	-0.184150
37.341667	0.5	-0.180439
37.350000	0.5	-0.175166
37.358333	0.5	-0.172236
37.366667	0.5	-0.174189
37.375000	0.5	-0.180244
37.383333	0.5	-0.186494
37.391667	0.5	-0.187471
37.400000	0.5	-0.184346
37.408333	0.5	-0.180830
37.416667	0.5	-0.180635
37.425000	0.5	-0.183369
37.433333	0.5	-0.184736
37.441667	0.5	-0.183369
37.450000	0.5	-0.179463
37.458333	0.5	-0.178096
37.466667	0.5	-0.182588
37.475000	0.5	-0.191963
37.483333	0.5	-0.201143
37.491667	0.5	-0.204853
37.500000	0.5	-0.203877
37.508333	0.5	-0.201143
37.516667	0.5	-0.199189
37.525000	0.5	-0.199580
37.533333	0.5	-0.200947
37.541667	0.5	-0.201924
37.550000	0.5	-0.200947
37.558333	0.5	-0.200361
37.566667	0.5	-0.200752
37.575000	0.5	-0.203096
37.583333	0.5	-0.204072
37.591667	0.5	-0.200166
37.600000	0.5	-0.191963
37.608333	0.5	-0.183174
37.616667	0.5	-0.180244
37.625000	0.5	-0.181807
37.633333	0.5	-0.184932
37.641667	0.5	-0.185322
37.650000	0.5	-0.182197
37.658333	0.5	-0.177900
37.666667	0.5	-0.175166
37.675000	0.5	-0.177705
37.683333	0.5	-0.184736
37.691667	0.5	-0.195674
37.700000	0.5	-0.204658
37.708333	0.5	-0.208955
37.716667	0.5	-0.207783
37.725000	0.5	-0.203877
37.733333	0.5	-0.200752
37.741667	0.5	-0.198994
37.750000	0.5	-0.198408
37.758333	0.5	-0.197627
37.766667	0.5	-0.197822
37.775000	0.5	-0.199580
37.783333	0.5	-0.202900
37.791667	0.5	-0.207002
37.800000	0.5	-0.210517
37.808333	0.5	-0.212080
37.816667	0.5	-0.211689
37.825000	0.5	-0.209346
37.833333	0.5	-0.206416
37.841667	0.5	-0.203096
37.850000	0.5	-0.201143
37.858333	0.5	-0.202510
37.866667	0.5	-0.206221
37.875000	0.5	-0.210713
37.883333	0.5	-0.212666
37.891667	0.5	-0.212471
37.900000	0.5	-0.212080
37.908333	0.5	-0.212666
37.916667	0.5	-0.213643
37.925000	0.5	-0.211103
37.933333	0.5	-0.205830
37.941667	0.5	-0.195869
37.950000	0.5	-0.184736
37.958333	0.5	-0.176142
37.966667	0.5	-0.174189
37.975000	0.5	-0.177705
37.983333	0.5	-0.182783
37.991667	0.5	-0.185908
38.000000	0.5	-0.186885
38.008333	0.5	-0.188252
38.016667	0.5	-0.191963
38.025000	0.5	-0.197041
38.033333	0.5	-0.200166
38.041667	0.5	-0.201338
38.050000	0.5	-0.200166
38.058333	0.5	-0.197432
38.066667	0.5	-0.195283
38.075000	0.5	-0.194892
38.083333	0.5	-0.198213
38.091667	0.5	-0.203486
38.100000	0.5	-0.208369
38.108333	0.5	-0.210127
38.116667	0.5	-0.208369
38.125000	0.5	-0.205049
38.133333	0.5	-0.201728
38.141667	0.5	-0.197432
38.150000	0.5	-0.191963
38.158333	0.5	-0.187080
38.166667	0.5	-0.184932
38.175000	0.5	-0.188838
38.183333	0.5	-0.196846
38.191667	0.5	-0.204853
38.200000	0.5	-0.209736
38.208333	0.5	-0.211494
38.216667	0.5	-0.210713
38.225000	0.5	-0.208760
38.233333	0.5	-0.207588
38.241667	0.5	-0.207588
38.250000	0.5	-0.210517
38.258333	0.5	-0.214033
38.266667	0.5	-0.217353
38.275000	0.5	-0.218721
38.283333	0.5	-0.217939
38.291667	0.5	-0.214814
38.300000	0.5	-0.210127
38.308333	0.5	-0.204658
38.316667	0.5	-0.199189
38.325000	0.5	-0.197432
38.333333	0.5	-0.198799
38.341667	0.5	-0.202900
38.350000	0.5	-0.206807
38.358333	0.5	-0.209150
38.366667	0.5	-0.210713
38.375000	0.5	-0.211299
38.383333	0.5	-0.210713
38.391667	0.5	-0.207002
38.400000	0.5	-0.199385
38.408333	0.5	-0.189228
38.416667	0.5	-0.182783
38.425000	0.5	-0.182002
38.433333	0.5	-0.184736
38.441667	0.5	-0.187471
38.450000	0.5	-0.188643
38.458333	0.5	-0.189424
38.466667	0.5	-0.193135
38.475000	0.5	-0.197432
38.483333	0.5	-0.200557
38.491667	0.5	-0.202314
38.500000	0.5	-0.203096
38.508333	0.5	-0.202314
38.516667	0.5	-0.199580
38.525000	0.5	-0.194892
38.533333	0.5	-0.188838
38.541667	0.5	-0.185908
38.550000	0.5	-0.184346
38.558333	0.5	-0.182588
38.566667	0.5	-0.179463
38.575000	0.5	-0.176924
38.583333	0.5	-0.175166
38.591667	0.5	-0.176533
38.600000	0.5	-0.179463
38.608333	0.5	-0.182588
38.616667	0.5	-0.186299
38.625000	0.5	-0.189228
38.633333	0.5	-0.191182
38.641667	0.5	-0.191572
38.650000	0.5	-0.191182
38.658333	0.5	-0.192939
38.666667	0.5	-0.196064
38.675000	0.5	-0.199580
38.683333	0.5	-0.201924
38.691667	0.5	-0.200752
38.700000	0.5	-0.198408
38.708333	0.5	-0.196455
38.716667	0.5	-0.196455
38.725000	0.5	-0.197432
38.733333	0.5	-0.196260
38.741667	0.5	-0.190596
38.750000	0.5	-0.184736
38.758333	0.5	-0.181416
38.766667	0.5	-0.182588
38.775000	0.5	-0.186299
38.783333	0.5	-0.189814
38.791667	0.5	-0.192549
38.800000	0.5	-0.196650
38.808333	0.5	-0.201533
38.816667	0.5	-0.206611
38.825000	0.5	-0.208955
38.833333	0.5	-0.208174
38.841667	0.5	-0.204463
38.850000	0.5	-0.199385
38.858333	0.5	-0.195869
38.866667	0.5	-0.191963
38.875000	0.5	-0.189033
38.883333	0.5	-0.186885
38.891667	0.5	-0.187080
38.900000	0.5	-0.190010
38.908333	0.5	-0.195674
38.916667	0.5	-0.199971
38.925000	0.5	-0.202314
38.933333	0.5	-0.203682
38.941667	0.5	-0.205635
38.950000	0.5	-0.207197
38.958333	0.5	-0.206807
38.966667	0.5	-0.205049
38.975000	0.5	-0.203682
38.983333	0.5	-0.203291
38.991667	0.5	-0.201924
39.000000	0.5	-0.199580
39.008333	0.5	-0.196650
39.016667	0.5	-0.194697
39.025000	0.5	-0.193721
39.033333	0.5	-0.193525
39.041667	0.5	-0.193721
39.050000	0.5	-0.195283
39.058333	0.5	-0.197822
39.066667	0.5	-0.200947
39.075000	0.5	-0.201924
39.083333	0.5	-0.200947
39.091667	0.5	-0.200361
39.100000	0.5	-0.200947
39.108333	0.5	-0.203486
39.116667	0.5	-0.206025
39.125000	0.5	-0.208564
39.133333	0.5	-0.211299
39.141667	0.5	-0.215400
39.150000	0.5	-0.217744
39.158333	0.5	-0.215400
39.166667	0.5	-0.206807
39.175000	0.5	-0.194502
39.183333	0.5	-0.186299
39.191667	0.5	-0.186103
39.200000	0.5	-0.194111
39.208333	0.5	-0.204658
39.216667	0.5	-0.212861
39.225000	0.5	-0.216182
39.233333	0.5	-0.213838
39.241667	0.5	-0.206221
39.250000	0.5	-0.197822
39.258333	0.5	-0.190986
39.266667	0.5	-0.190791
39.275000	0.5	-0.197822
39.283333	0.5	-0.206025
39.291667	0.5	-0.212471
39.300000	0.5	-0.213252
39.308333	0.5	-0.210908
39.316667	0.5	-0.208564
39.325000	0.5	-0.208369
39.333333	0.5	-0.209541
39.341667	0.5	-0.210322
39.350000	0.5	-0.212666
39.358333	0.5	-0.215986
39.366667	0.5	-0.219307
39.375000	0.5	-0.220674
39.383333	0.5	-0.218330
39.391667	0.5	-0.214033
39.400000	0.5	-0.209150
39.408333	0.5	-0.204658
39.416667	0.5	-0.201924
39.425000	0.5	-0.201143
39.433333	0.5	-0.200361
39.441667	0.5	-0.198994
39.450000	0.5	-0.195674
39.458333	0.5	-0.190791
39.466667	0.5	-0.187471
39.475000	0.5	-0.186885
39.483333	0.5	-0.190791
39.491667	0.5	-0.196846
39.500000	0.5	-0.201924
39.508333	0.5	-0.203096
39.516667	0.5	-0.200361
39.525000	0.5	-0.195478
39.533333	0.5	-0.190010
39.541667	0.5	-0.189228
39.550000	0.5	-0.192158
39.558333	0.5	-0.198213
39.566667	0.5	-0.203291
39.575000	0.5	-0.207392
39.583333	0.5	-0.208760
39.591667	0.5	-0.207002
39.600000	0.5	-0.201924
39.608333	0.5	-0.192939
39.616667	0.5	-0.182197
39.625000	0.5	-0.176338
39.633333	0.5	-0.177510
39.641667	0.5	-0.184346
39.650000	0.5	-0.192744
39.658333	0.5	-0.197236
39.666667	0.5	-0.199580
39.675000	0.5	-0.201533
39.683333	0.5	-0.203877
39.691667	0.5	-0.205049
39.700000	0.5	-0.202900
39.708333	0.5	-0.199189
39.716667	0.5	-0.196846
39.725000	0.5	-0.196455
39.733333	0.5	-0.196064
39.741667	0.5	-0.194697
39.750000	0.5	-0.192158
39.758333	0.5	-0.189228
39.766667	0.5	-0.187080
39.775000	0.5	-0.185127
39.783333	0.5	-0.184932
39.791667	0.5	-0.187666
39.800000	0.5	-0.194307
39.808333	0.5	-0.201728
39.816667	0.5	-0.205830
39.825000	0.5	-0.207783
39.833333	0.5	-0.207002
39.841667	0.5	-0.204658
39.850000	0.5	-0.200361
39.858333	0.5	-0.193135
39.866667	0.5	-0.185713
39.875000	0.5	-0.182002
39.883333	0.5	-0.184150
39.891667	0.5	-0.190400
39.900000	0.5	-0.195283
39.908333	0.5	-0.193135
39.916667	0.5	-0.185713
39.925000	0.5	-0.180439
39.933333	0.5	-0.181221
39.941667	0.5	-0.187861
39.950000	0.5	-0.197822
39.958333	0.5	-0.204072
39.966667	0.5	-0.206807
39.975000	0.5	-0.206416
39.983333	0.5	-0.204072
39.991667	0.5	-0.198994
40.000000	0.5	-0.192158
40.008333	0.5	-0.186885
40.016667	0.5	-0.184736
40.025000	0.5	-0.186103
40.033333	0.5	-0.190791
40.041667	0.5	-0.197041
40.050000	0.5	-0.201143
40.058333	0.5	-0.203096
40.066667	0.5	-0.200752
40.075000	0.5	-0.195478
40.083333	0.5	-0.191572
40.091667	0.5	-0.193525
40.100000	0.5	-0.201533
40.108333	0.5	-0.210322
40.116667	0.5	-0.213838
40.125000	0.5	-0.210713
40.133333	0.5	-0.203877
40.141667	0.5	-0.198799
40.150000	0.5	-0.197432
40.158333	0.5	-0.196650
40.166667	0.5	-0.193916
40.175000	0.5	-0.189228
40.183333	0.5	-0.187666
40.191667	0.5	-0.189228
40.200000	0.5	-0.190400
40.208333	0.5	-0.189814
40.216667	0.5	-0.186689
40.225000	0.5	-0.185127
40.233333	0.5	-0.186494
40.241667	0.5	-0.190205
40.250000	0.5	-0.191572
40.258333	0.5	-0.190986
40.266667	0.5	-0.190010
40.275000	0.5	-0.193916
40.283333	0.5	-0.203486
40.291667	0.5	-0.215010
40.300000	0.5	-0.223994
40.308333	0.5	-0.226338
40.316667	0.5	-0.221846
40.325000	0.5	-0.215205
40.333333	0.5	-0.210127
40.341667	0.5	-0.207978
40.350000	0.5	-0.209541
40.358333	0.5	-0.214033
40.366667	0.5	-0.220674
40.375000	0.5	-0.227119
40.383333	0.5	-0.230439
40.391667	0.5	-0.227705
40.400000	0.5	-0.219893
40.408333	0.5	-0.209541
40.416667	0.5	-0.201533
40.425000	0.5	-0.198408
40.433333	0.5	-0.200557
40.441667	0.5	-0.205244
40.450000	0.5	-0.208564
40.458333	0.5	-0.208369
40.466667	0.5	-0.205439
40.475000	0.5	-0.203682
40.483333	0.5	-0.203486
40.491667	0.5	-0.204072
40.500000	0.5	-0.203291
40.508333	0.5	-0.200947
40.516667	0.5	-0.198603
40.525000	0.5	-0.198799
40.533333	0.5	-0.202705
40.541667	0.5	-0.209346
40.550000	0.5	-0.215010
40.558333	0.5	-0.217939
40.566667	0.5	-0.217353
40.575000	0.5	-0.215010
40.583333	0.5	-0.213057
40.591667	0.5	-0.212080
40.600000	0.5	-0.212080
40.608333	0.5	-0.212275
40.616667	0.5	-0.213057
40.625000	0.5	-0.213057
40.633333	0.5	-0.211494
40.641667	0.5	-0.208174
40.650000	0.5	-0.204658
40.658333	0.5	-0.202510
40.666667	0.5	-0.202705
40.675000	0.5	-0.204072
40.683333	0.5	-0.204268
40.691667	0.5	-0.203682
40.700000	0.5	-0.204072
40.708333	0.5	-0.206611
40.716667	0.5	-0.211103
40.725000	0.5	-0.215986
40.733333	0.5	-0.219111
40.741667	0.5	-0.221455
40.750000	0.5	-0.222822
40.758333	0.5	-0.224971
40.766667	0.5	-0.227705
40.775000	0.5	-0.230244
40.783333	0.5	-0.231611
40.791667	0.5	-0.229853
40.800000	0.5	-0.226728
40.808333	0.5	-0.221650
40.816667	0.5	-0.214033
40.825000	0.5	-0.205049
40.833333	0.5	-0.197041
40.841667	0.5	-0.192353
40.850000	0.5	-0.195869
40.858333	0.5	-0.203486
40.866667	0.5	-0.210127
40.875000	0.5	-0.212471
40.883333	0.5	-0.210908
40.891667	0.5	-0.208564
40.900000	0.5	-0.207197
40.908333	0.5	-0.207588
40.916667	0.5	-0.208174
40.925000	0.5	-0.207783
40.933333	0.5	-0.207588
40.941667	0.5	-0.206416
40.950000	0.5	-0.204658
40.958333	0.5	-0.201924
40.966667	0.5	-0.200166
40.975000	0.5	-0.198408
40.983333	0.5	-0.196650
40.991667	0.5	-0.195478
41.000000	0.5	-0.196846
41.008333	0.5	-0.201338
41.016667	0.5	-0.206807
41.025000	0.5	-0.212861
41.033333	0.5	-0.218330
41.041667	0.5	-0.224189
41.050000	0.5	-0.227510
41.058333	0.5	-0.226338
41.066667	0.5	-0.220088
41.075000	0.5	-0.211494
41.083333	0.5	-0.203877
41.091667	0.5	-0.198603
41.100000	0.5	-0.197236
41.108333	0.5	-0.198994
41.116667	0.5	-0.202900
41.125000	0.5	-0.204658
41.133333	0.5	-0.202314
41.141667	0.5	-0.197627
41.150000	0.5	-0.195088
41.158333	0.5	-0.196846
41.166667	0.5	-0.201338
41.175000	0.5	-0.204072
41.183333	0.5	-0.203486
41.191667	0.5	-0.199971
41.200000	0.5	-0.196260
41.208333	0.5	-0.196064
41.216667	0.5	-0.199580
41.225000	0.5	-0.206416
41.233333	0.5	-0.213643
41.241667	0.5	-0.220674
41.250000	0.5	-0.226338
41.258333	0.5	-0.228291
41.266667	0.5	-0.225752
41.275000	0.5	-0.219502
41.283333	0.5	-0.212080
41.291667	0.5	-0.206416
41.300000	0.5	-0.205439
41.308333	0.5	-0.208955
41.316667	0.5	-0.215010
41.325000	0.5	-0.220088
41.333333	0.5	-0.220478
41.341667	0.5	-0.216572
41.350000	0.5	-0.212080
41.358333	0.5	-0.209346
41.366667	0.5	-0.209541
41.375000	0.5	-0.209541
41.383333	0.5	-0.206221
41.391667	0.5	-0.199971
41.400000	0.5	-0.191963
41.408333	0.5	-0.186885
41.416667	0.5	-0.187861
41.425000	0.5	-0.193721
41.433333	0.5	-0.199580
41.441667	0.5	-0.202119
41.450000	0.5	-0.201924
41.458333	0.5	-0.201338
41.466667	0.5	-0.201338
41.475000	0.5	-0.202119
41.483333	0.5	-0.203096
41.491667	0.5	-0.206807
41.500000	0.5	-0.212275
41.508333	0.5	-0.217549
41.516667	0.5	-0.219697
41.525000	0.5	-0.218916
41.533333	0.5	-0.217353
41.541667	0.5	-0.216963
41.550000	0.5	-0.217353
41.558333	0.5	-0.216768
41.566667	0.5	-0.214228
41.575000	0.5	-0.211299
41.583333	0.5	-0.207392
41.591667	0.5	-0.204463
41.600000	0.5	-0.203291
41.608333	0.5	-0.206221
41.616667	0.5	-0.211885
41.625000	0.5	-0.217939
41.633333	0.5	-0.222432
41.641667	0.5	-0.224580
41.650000	0.5	-0.224385
41.658333	0.5	-0.223017
41.666667	0.5	-0.220869
41.675000	0.5	-0.219111
41.683333	0.5	-0.217939
41.691667	0.5	-0.218135
41.700000	0.5	-0.219307
41.708333	0.5	-0.220674
41.716667	0.5	-0.220674
41.725000	0.5	-0.219307
41.733333	0.5	-0.217744
41.741667	0.5	-0.216377
41.750000	0.5	-0.214424
41.758333	0.5	-0.209541
41.766667	0.5	-0.200947
41.775000	0.5	-0.190010
41.783333	0.5	-0.183369
41.791667	0.5	-0.183760
41.800000	0.5	-0.189814
41.808333	0.5	-0.198408
41.816667	0.5	-0.203486
41.825000	0.5	-0.205635
41.833333	0.5	-0.206807
41.841667	0.5	-0.210517
41.850000	0.5	-0.217744
41.858333	0.5	-0.224775
41.866667	0.5	-0.228096
41.875000	0.5	-0.225947
41.883333	0.5	-0.221846
41.891667	0.5	-0.218916
41.900000	0.5	-0.218916
41.908333	0.5	-0.219697
41.916667	0.5	-0.218330
41.925000	0.5	-0.213838
41.933333	0.5	-0.208174
41.941667	0.5	-0.204853
41.950000	0.5	-0.203291
41.958333	0.5	-0.203291
41.966667	0.5	-0.203291
41.975000	0.5	-0.203682
41.983333	0.5	-0.205439
41.991667	0.5	-0.207002
42.000000	0.5	-0.207002
42.008333	0.5	-0.205439
42.016667	0.5	-0.204268
42.025000	0.5	-0.204268
42.033333	0.5	-0.205244
42.041667	0.5	-0.204463
42.050000	0.5	-0.201143
42.058333	0.5	-0.197236
42.066667	0.5	-0.195478
42.075000	0.5	-0.196846
42.083333	0.5	-0.199580
42.091667	0.5	-0.202510
42.100000	0.5	-0.205635
42.108333	0.5	-0.209346
42.116667	0.5	-0.212666
42.125000	0.5	-0.213643
42.133333	0.5	-0.211103
42.141667	0.5	-0.207002
42.150000	0.5	-0.204463
42.158333	0.5	-0.206025
42.166667	0.5	-0.210127
42.175000	0.5	-0.214619
42.183333	0.5	-0.215791
42.191667	0.5	-0.213838
42.200000	0.5	-0.209541
42.208333	0.5	-0.205830
42.216667	0.5	-0.204463
42.225000	0.5	-0.204853
42.233333	0.5	-0.207197
42.241667	0.5	-0.209736
42.250000	0.5	-0.211885
42.258333	0.5	-0.212080
42.266667	0.5	-0.210322
42.275000	0.5	-0.209150
42.283333	0.5	-0.210127
42.291667	0.5	-0.211885
42.300000	0.5	-0.210713
42.308333	0.5	-0.205244
42.316667	0.5	-0.198603
42.325000	0.5	-0.194111
42.333333	0.5	-0.193721
42.341667	0.5	-0.195478
42.350000	0.5	-0.198408
42.358333	0.5	-0.201728
42.366667	0.5	-0.204658
42.375000	0.5	-0.207783
42.383333	0.5	-0.210517
42.391667	0.5	-0.211885
42.400000	0.5	-0.211103
42.408333	0.5	-0.207197
42.416667	0.5	-0.202314
42.425000	0.5	-0.199385
42.433333	0.5	-0.200166
42.441667	0.5	-0.203096
42.450000	0.5	-0.207197
42.458333	0.5	-0.210127
42.466667	0.5	-0.212666
42.475000	0.5	-0.214424
42.483333	0.5	-0.215010
42.491667	0.5	-0.214814
42.500000	0.5	-0.212861
42.508333	0.5	-0.210713
42.516667	0.5	-0.210322
42.525000	0.5	-0.212861
42.533333	0.5	-0.216768
42.541667	0.5	-0.218916
42.550000	0.5	-0.217744
42.558333	0.5	-0.214814
42.566667	0.5	-0.213447
42.575000	0.5	-0.213252
42.583333	0.5	-0.214033
42.591667	0.5	-0.214228
42.600000	0.5	-0.216182
42.608333	0.5	-0.220869
42.616667	0.5	-0.227119
42.625000	0.5	-0.232197
42.633333	0.5	-0.232978
42.641667	0.5	-0.228877
42.650000	0.5	-0.221650
42.658333	0.5	-0.214033
42.666667	0.5	-0.207978
42.675000	0.5	-0.202510
42.683333	0.5	-0.198603
42.691667	0.5	-0.196846
42.700000	0.5	-0.199971
42.708333	0.5	-0.208369
42.716667	0.5	-0.219893
42.725000	0.5	-0.230439
42.733333	0.5	-0.236885
42.741667	0.5	-0.234736
42.750000	0.5	-0.227314
42.758333	0.5	-0.220283
42.766667	0.5	-0.217549
42.775000	0.5	-0.219697
42.783333	0.5	-0.223408
42.791667	0.5	-0.224189
42.800000	0.5	-0.220283
42.808333	0.5	-0.213252
42.816667	0.5	-0.207588
42.825000	0.5	-0.206025
42.833333	0.5	-0.209150
42.841667	0.5	-0.214033
42.850000	0.5	-0.216768
42.858333	0.5	-0.216377
42.866667	0.5	-0.213252
42.875000	0.5	-0.209541
42.883333	0.5	-0.206611
42.891667	0.5	-0.204853
42.900000	0.5	-0.204268
42.908333	0.5	-0.203682
42.916667	0.5	-0.205635
42.925000	0.5	-0.210127
42.933333	0.5	-0.215010
42.941667	0.5	-0.219111
42.950000	0.5	-0.219502
42.958333	0.5	-0.215791
42.966667	0.5	-0.209150
42.975000	0.5	-0.202119
42.983333	0.5	-0.197041
42.991667	0.5	-0.197041
43.000000	0.5	-0.203486
43.008333	0.5	-0.213838
43.016667	0.5	-0.224385
43.025000	0.5	-0.230049
43.033333	0.5	-0.230244
43.041667	0.5	-0.226728
43.050000	0.5	-0.223213
43.058333	0.5	-0.222041
43.066667	0.5	-0.223603
43.075000	0.5	-0.225557
43.083333	0.5	-0.225166
43.091667	0.5	-0.220478
43.100000	0.5	-0.213643
43.108333	0.5	-0.207392
43.116667	0.5	-0.206025
43.125000	0.5	-0.209932
43.133333	0.5	-0.213252
43.141667	0.5	-0.211689
43.150000	0.5	-0.205635
43.158333	0.5	-0.199775
43.166667	0.5	-0.198603
43.175000	0.5	-0.200947
43.183333	0.5	-0.204268
43.191667	0.5	-0.207392
43.200000	0.5	-0.211689
43.208333	0.5	-0.217158
43.216667	0.5	-0.222432
43.225000	0.5	-0.224189
43.233333	0.5	-0.222432
43.241667	0.5	-0.219111
43.250000	0.5	-0.216377
43.258333	0.5	-0.216572
43.266667	0.5	-0.220283
43.275000	0.5	-0.226338
43.283333	0.5	-0.231611
43.291667	0.5	-0.235908
43.300000	0.5	-0.235713
43.308333	0.5	-0.232197
43.316667	0.5	-0.227900
43.325000	0.5	-0.223799
43.333333	0.5	-0.220088
43.341667	0.5	-0.219307
43.350000	0.5	-0.220674
43.358333	0.5	-0.223017
43.366667	0.5	-0.223799
43.375000	0.5	-0.223213
43.383333	0.5	-0.221455
43.391667	0.5	-0.219893
43.400000	0.5	-0.219893
43.408333	0.5	-0.219111
43.416667	0.5	-0.218135
43.425000	0.5	-0.217549
43.433333	0.5	-0.216963
43.441667	0.5	-0.217939
43.450000	0.5	-0.219111
43.458333	0.5	-0.221064
43.466667	0.5	-0.224775
43.475000	0.5	-0.229463
43.483333	0.5	-0.232197
43.491667	0.5	-0.230244
43.500000	0.5	-0.224971
43.508333	0.5	-0.219893
43.516667	0.5	-0.216963
43.525000	0.5	-0.216768
43.533333	0.5	-0.215986
43.541667	0.5	-0.215205
43.550000	0.5	-0.215400
43.558333	0.5	-0.218330
43.566667	0.5	-0.223603
43.575000	0.5	-0.227900
43.583333	0.5	-0.229658
43.591667	0.5	-0.228486
43.600000	0.5	-0.225752
43.608333	0.5	-0.222236
43.616667	0.5	-0.218916
43.625000	0.5	-0.215400
43.633333	0.5	-0.213838
43.641667	0.5	-0.212861
43.650000	0.5	-0.209346
43.658333	0.5	-0.203877
43.666667	0.5	-0.197627
43.675000	0.5	-0.195869
43.683333	0.5	-0.198408
43.691667	0.5	-0.203682
43.700000	0.5	-0.208564
43.708333	0.5	-0.214033
43.716667	0.5	-0.218916
43.725000	0.5	-0.222822
43.733333	0.5	-0.223603
43.741667	0.5	-0.219893
43.750000	0.5	-0.213838
43.758333	0.5	-0.208174
43.766667	0.5	-0.204463
43.775000	0.5	-0.203877
43.783333	0.5	-0.205439
43.791667	0.5	-0.208564
43.800000	0.5	-0.211103
43.808333	0.5	-0.212666
43.816667	0.5	-0.213643
43.825000	0.5	-0.215010
43.833333	0.5	-0.217158
43.841667	0.5	-0.217939
43.850000	0.5	-0.217549
43.858333	0.5	-0.216377
43.866667	0.5	-0.215010
43.875000	0.5	-0.215986
43.883333	0.5	-0.218916
43.891667	0.5	-0.222822
43.900000	0.5	-0.226142
43.908333	0.5	-0.227510
43.916667	0.5	-0.225361
43.925000	0.5	-0.220869
43.933333	0.5	-0.215205
43.941667	0.5	-0.212275
43.950000	0.5	-0.213447
43.958333	0.5	-0.217549
43.966667	0.5	-0.221650
43.975000	0.5	-0.223799
43.983333	0.5	-0.222627
43.991667	0.5	-0.220088
44.000000	0.5	-0.217158
44.008333	0.5	-0.215986
44.016667	0.5	-0.216963
44.025000	0.5	-0.220674
44.033333	0.5	-0.223408
44.041667	0.5	-0.223408
44.050000	0.5	-0.220478
44.058333	0.5	-0.217158
44.066667	0.5	-0.217549
44.075000	0.5	-0.221846
44.083333	0.5	-0.227314
44.091667	0.5	-0.231807
44.100000	0.5	-0.235908
44.108333	0.5	-0.239033
44.116667	0.5	-0.243330
44.125000	0.5	-0.248018
44.133333	0.5	-0.249189
44.141667	0.5	-0.244111
44.150000	0.5	-0.232978
44.158333	0.5	-0.219697
44.166667	0.5	-0.209736
44.175000	0.5	-0.205049
44.183333	0.5	-0.205049
44.191667	0.5	-0.207392
44.200000	0.5	-0.209736
44.208333	0.5	-0.210127
44.216667	0.5	-0.208760
44.225000	0.5	-0.206611
44.233333	0.5	-0.204658
44.241667	0.5	-0.202900
44.250000	0.5	-0.202314
44.258333	0.5	-0.202900
44.266667	0.5	-0.206416
44.275000	0.5	-0.211885
44.283333	0.5	-0.215596
44.291667	0.5	-0.215205
44.300000	0.5	-0.213057
44.308333	0.5	-0.211885
44.316667	0.5	-0.217158
44.325000	0.5	-0.227119
44.333333	0.5	-0.238057
44.341667	0.5	-0.243135
44.350000	0.5	-0.240986
44.358333	0.5	-0.236103
44.366667	0.5	-0.231416
44.375000	0.5	-0.232002
44.383333	0.5	-0.233369
44.391667	0.5	-0.233369
44.400000	0.5	-0.229658
44.408333	0.5	-0.224971
44.416667	0.5	-0.223994
44.425000	0.5	-0.226728
44.433333	0.5	-0.231611
44.441667	0.5	-0.235713
44.450000	0.5	-0.236885
44.458333	0.5	-0.233760
44.466667	0.5	-0.226728
44.475000	0.5	-0.218525
44.483333	0.5	-0.209736
44.491667	0.5	-0.205049
44.500000	0.5	-0.205635
44.508333	0.5	-0.211689
44.516667	0.5	-0.220674
44.525000	0.5	-0.229463
44.533333	0.5	-0.235713
44.541667	0.5	-0.236494
44.550000	0.5	-0.230635
44.558333	0.5	-0.224775
44.566667	0.5	-0.222432
44.575000	0.5	-0.223994
44.583333	0.5	-0.227119
44.591667	0.5	-0.228096
44.600000	0.5	-0.226338
44.608333	0.5	-0.222432
44.616667	0.5	-0.217939
44.625000	0.5	-0.213057
44.633333	0.5	-0.208174
44.641667	0.5	-0.203682
44.650000	0.5	-0.200166
44.658333	0.5	-0.198994
44.666667	0.5	-0.198799
44.675000	0.5	-0.199971
44.683333	0.5	-0.203096
44.691667	0.5	-0.206807
44.700000	0.5	-0.210127
44.708333	0.5	-0.211885
44.716667	0.5	-0.213057
44.725000	0.5	-0.214033
44.733333	0.5	-0.214033
44.741667	0.5	-0.213643
44.750000	0.5	-0.211885
44.758333	0.5	-0.211103
44.766667	0.5	-0.212471
44.775000	0.5	-0.213838
44.783333	0.5	-0.214619
44.791667	0.5	-0.213057
44.800000	0.5	-0.212080
44.808333	0.5	-0.212666
44.816667	0.5	-0.216963
44.825000	0.5	-0.223408
44.833333	0.5	-0.228877
44.841667	0.5	-0.231416
44.850000	0.5	-0.230049
44.858333	0.5	-0.226728
44.866667	0.5	-0.223603
44.875000	0.5	-0.221650
44.883333	0.5	-0.219502
44.891667	0.5	-0.218135
44.900000	0.5	-0.218916
44.908333	0.5	-0.222822
44.916667	0.5	-0.227510
44.925000	0.5	-0.229658
44.933333	0.5	-0.227119
44.941667	0.5	-0.223603
44.950000	0.5	-0.223408
44.958333	0.5	-0.227119
44.966667	0.5	-0.232783
44.975000	0.5	-0.236103
44.983333	0.5	-0.236494
44.991667	0.5	-0.234736
45.000000	0.5	-0.233174
45.008333	0.5	-0.230635
45.016667	0.5	-0.226728
45.025000	0.5	-0.222432
45.033333	0.5	-0.218525
45.041667	0.5	-0.217353
45.050000	0.5	-0.217939
45.058333	0.5	-0.217353
45.066667	0.5	-0.216182
45.075000	0.5	-0.216182
45.083333	0.5	-0.219111
45.091667	0.5	-0.223603
45.100000	0.5	-0.226533
45.108333	0.5	-0.226338
45.116667	0.5	-0.223213
45.125000	0.5	-0.220674
45.133333	0.5	-0.219307
45.141667	0.5	-0.218916
45.150000	0.5	-0.218916
45.158333	0.5	-0.218916
45.166667	0.5	-0.218330
45.175000	0.5	-0.217549
45.183333	0.5	-0.214814
45.191667	0.5	-0.210127
45.200000	0.5	-0.206416
45.208333	0.5	-0.205439
45.216667	0.5	-0.209736
45.225000	0.5	-0.216572
45.233333	0.5	-0.222822
45.241667	0.5	-0.225947
45.250000	0.5	-0.225557
45.258333	0.5	-0.224385
45.266667	0.5	-0.223799
45.275000	0.5	-0.225166
45.283333	0.5	-0.225752
45.291667	0.5	-0.225361
45.300000	0.5	-0.221260
45.308333	0.5	-0.213838
45.316667	0.5	-0.204853
45.325000	0.5	-0.197627
45.333333	0.5	-0.194697
45.341667	0.5	-0.196260
45.350000	0.5	-0.199971
45.358333	0.5	-0.202705
45.366667	0.5	-0.204268
45.375000	0.5	-0.205439
45.383333	0.5	-0.207783
45.391667	0.5	-0.210322
45.400000	0.5	-0.212666
45.408333	0.5	-0.214424
45.416667	0.5	-0.217158
45.425000	0.5	-0.221846
45.433333	0.5	-0.226142
45.441667	0.5	-0.229268
45.450000	0.5	-0.229658
45.458333	0.5	-0.230635
45.466667	0.5	-0.231416
45.475000	0.5	-0.230439
45.483333	0.5	-0.225947
45.491667	0.5	-0.218330
45.500000	0.5	-0.211299
45.508333	0.5	-0.205244
45.516667	0.5	-0.201728
45.525000	0.5	-0.199775
45.533333	0.5	-0.199775
45.541667	0.5	-0.202314
45.550000	0.5	-0.206807
45.558333	0.5	-0.211103
45.566667	0.5	-0.212471
45.575000	0.5	-0.209150
45.583333	0.5	-0.202510
45.591667	0.5	-0.195674
45.600000	0.5	-0.191963
45.608333	0.5	-0.193721
45.616667	0.5	-0.198408
45.625000	0.5	-0.203096
45.633333	0.5	-0.207978
45.641667	0.5	-0.214814
45.650000	0.5	-0.224775
45.658333	0.5	-0.236494
45.666667	0.5	-0.242744
45.675000	0.5	-0.240400
45.683333	0.5	-0.230244
45.691667	0.5	-0.220674
45.700000	0.5	-0.217744
45.708333	0.5	-0.218525
45.716667	0.5	-0.219697
45.725000	0.5	-0.215986
45.733333	0.5	-0.210127
45.741667	0.5	-0.206611
45.750000	0.5	-0.209541
45.758333	0.5	-0.217744
45.766667	0.5	-0.225557
45.775000	0.5	-0.229658
45.783333	0.5	-0.229658
45.791667	0.5	-0.228682
45.800000	0.5	-0.228486
45.808333	0.5	-0.226338
45.816667	0.5	-0.221650
45.825000	0.5	-0.214228
45.833333	0.5	-0.209346
45.841667	0.5	-0.208760
45.850000	0.5	-0.211299
45.858333	0.5	-0.212666
45.866667	0.5	-0.210127
45.875000	0.5	-0.207197
45.883333	0.5	-0.207197
45.891667	0.5	-0.209541
45.900000	0.5	-0.212275
45.908333	0.5	-0.212275
45.916667	0.5	-0.209346
45.925000	0.5	-0.206025
45.933333	0.5	-0.204658
45.941667	0.5	-0.207002
45.950000	0.5	-0.211103
45.958333	0.5	-0.216963
45.966667	0.5	-0.222041
45.975000	0.5	-0.226338
45.983333	0.5	-0.229463
45.991667	0.5	-0.229268
46.000000	0.5	-0.225947
46.008333	0.5	-0.219893
46.016667	0.5	-0.213252
46.025000	0.5	-0.207588
46.033333	0.5	-0.204853
46.041667	0.5	-0.204853
46.050000	0.5	-0.206025
46.058333	0.5	-0.209150
46.066667	0.5	-0.211885
46.075000	0.5	-0.213447
46.083333	0.5	-0.212666
46.091667	0.5	-0.211103
46.100000	0.5	-0.210713
46.108333	0.5	-0.213643
46.116667	0.5	-0.218916
46.125000	0.5	-0.223213
46.133333	0.5	-0.224580
46.141667	0.5	-0.221064
46.150000	0.5	-0.215986
46.158333	0.5	-0.210908
46.166667	0.5	-0.207002
46.175000	0.5	-0.203682
46.183333	0.5	-0.199971
46.191667	0.5	-0.197236
46.200000	0.5	-0.198213
46.208333	0.5	-0.203486
46.216667	0.5	-0.210127
46.225000	0.5	-0.215986
46.233333	0.5	-0.219111
46.241667	0.5	-0.221650
46.250000	0.5	-0.225752
46.258333	0.5	-0.232393
46.266667	0.5	-0.237666
46.275000	0.5	-0.235322
46.283333	0.5	-0.224775
46.291667	0.5	-0.213252
46.300000	0.5	-0.207783
46.308333	0.5	-0.210908
46.316667	0.5	-0.219893
46.325000	0.5	-0.227705
46.333333	0.5	-0.231807
46.341667	0.5	-0.232588
46.350000	0.5	-0.232588
46.358333	0.5	-0.232393
46.366667	0.5	-0.230830
46.375000	0.5	-0.228486
46.383333	0.5	-0.224971
46.391667	0.5	-0.221650
46.400000	0.5	-0.218525
46.408333	0.5	-0.214619
46.416667	0.5	-0.210517
46.425000	0.5	-0.208174
46.433333	0.5	-0.209150
46.441667	0.5	-0.211299
46.450000	0.5	-0.212666
46.458333	0.5	-0.213057
46.466667	0.5	-0.214228
46.475000	0.5	-0.216963
46.483333	0.5	-0.221064
46.491667	0.5	-0.224580
46.500000	0.5	-0.224971
46.508333	0.5	-0.224775
46.516667	0.5	-0.224971
46.525000	0.5	-0.227314
46.533333	0.5	-0.230830
46.541667	0.5	-0.235713
46.550000	0.5	-0.237275
46.558333	0.5	-0.234150
46.566667	0.5	-0.227314
46.575000	0.5	-0.218916
46.583333	0.5	-0.212080
46.591667	0.5	-0.210127
46.600000	0.5	-0.213057
46.608333	0.5	-0.217549
46.616667	0.5	-0.220283
46.625000	0.5	-0.219111
46.633333	0.5	-0.215986
46.641667	0.5	-0.211299
46.650000	0.5	-0.207978
46.658333	0.5	-0.205830
46.666667	0.5	-0.204268
46.675000	0.5	-0.204268
46.683333	0.5	-0.206416
46.691667	0.5	-0.212080
46.700000	0.5	-0.219502
46.708333	0.5	-0.224971
46.716667	0.5	-0.224580
46.725000	0.5	-0.219111
46.733333	0.5	-0.212080
46.741667	0.5	-0.207588
46.750000	0.5	-0.206221
46.758333	0.5	-0.206221
46.766667	0.5	-0.204658
46.775000	0.5	-0.201143
46.783333	0.5	-0.195478
46.791667	0.5	-0.191572
46.800000	0.5	-0.193525
46.808333	0.5	-0.201338
46.816667	0.5	-0.210713
46.825000	0.5	-0.216572
46.833333	0.5	-0.215791
46.841667	0.5	-0.211103
46.850000	0.5	-0.206807
46.858333	0.5	-0.206807
46.866667	0.5	-0.211885
46.875000	0.5	-0.216377
46.883333	0.5	-0.217158
46.891667	0.5	-0.212861
46.900000	0.5	-0.207783
46.908333	0.5	-0.206611
46.916667	0.5	-0.210322
46.925000	0.5	-0.217353
46.933333	0.5	-0.222822
46.941667	0.5	-0.225947
46.950000	0.5	-0.226728
46.958333	0.5	-0.226142
46.966667	0.5	-0.223408
46.975000	0.5	-0.218721
46.983333	0.5	-0.212471
46.991667	0.5	-0.207197
47.000000	0.5	-0.203291
47.008333	0.5	-0.200557
47.016667	0.5	-0.198213
47.025000	0.5	-0.196455
47.033333	0.5	-0.197822
47.041667	0.5	-0.203096
47.050000	0.5	-0.211103
47.058333	0.5	-0.217158
47.066667	0.5	-0.218525
47.075000	0.5	-0.216768
47.083333	0.5	-0.215010
47.091667	0.5	-0.216572
47.100000	0.5	-0.221260
47.108333	0.5	-0.227314
47.116667	0.5	-0.234736
47.125000	0.5	-0.241377
47.133333	0.5	-0.245088
47.141667	0.5	-0.244697
47.150000	0.5	-0.240400
47.158333	0.5	-0.233369
47.166667	0.5	-0.226728
47.175000	0.5	-0.221846
47.183333	0.5	-0.217939
47.191667	0.5	-0.215205
47.200000	0.5	-0.213838
47.208333	0.5	-0.214424
47.216667	0.5	-0.215010
47.225000	0.5	-0.214619
47.233333	0.5	-0.211299
47.241667	0.5	-0.207197
47.250000	0.5	-0.204658
47.258333	0.5	-0.205049
47.266667	0.5	-0.208174
47.275000	0.5	-0.211689
47.283333	0.5	-0.214228
47.291667	0.5	-0.216963
47.300000	0.5	-0.220478
47.308333	0.5	-0.223799
47.316667	0.5	-0.225557
47.325000	0.5	-0.224580
47.333333	0.5	-0.219893
47.341667	0.5	-0.214814
47.350000	0.5	-0.212080
47.358333	0.5	-0.213447
47.366667	0.5	-0.218330
47.375000	0.5	-0.223799
47.383333	0.5	-0.228291
47.391667	0.5	-0.229658
47.400000	0.5	-0.228682
47.408333	0.5	-0.225752
47.416667	0.5	-0.222236
47.425000	0.5	-0.218721
47.433333	0.5	-0.217549
47.441667	0.5	-0.219111
47.450000	0.5	-0.221455
47.458333	0.5	-0.222822
47.466667	0.5	-0.221846
47.475000	0.5	-0.219307
47.483333	0.5	-0.219697
47.491667	0.5	-0.223799
47.500000	0.5	-0.229658
47.508333	0.5	-0.232588
47.516667	0.5	-0.229463
47.525000	0.5	-0.222822
47.533333	0.5	-0.217353
47.541667	0.5	-0.215205
47.550000	0.5	-0.214424
47.558333	0.5	-0.211103
47.566667	0.5	-0.205439
47.575000	0.5	-0.199775
47.583333	0.5	-0.198408
47.591667	0.5	-0.200361
47.600000	0.5	-0.204853
47.608333	0.5	-0.208174
47.616667	0.5	-0.210127
47.625000	0.5	-0.211299
47.633333	0.5	-0.212275
47.641667	0.5	-0.213643
47.650000	0.5	-0.219697
47.658333	0.5	-0.231416
47.666667	0.5	-0.245869
47.675000	0.5	-0.256416
47.683333	0.5	-0.259541
47.691667	0.5	-0.256611
47.700000	0.5	-0.252314
47.708333	0.5	-0.250166
47.716667	0.5	-0.248799
47.725000	0.5	-0.245869
47.733333	0.5	-0.240205
47.741667	0.5	-0.232783
47.750000	0.5	-0.227900
47.758333	0.5	-0.227314
47.766667	0.5	-0.230049
47.775000	0.5	-0.232393
47.783333	0.5	-0.232002
47.791667	0.5	-0.228877
47.800000	0.5	-0.225361
47.808333	0.5	-0.224775
47.816667	0.5	-0.226924
47.825000	0.5	-0.230439
47.833333	0.5	-0.231416
47.841667	0.5	-0.228291
47.850000	0.5	-0.223213
47.858333	0.5	-0.217939
47.866667	0.5	-0.214033
47.875000	0.5	-0.212080
47.883333	0.5	-0.212471
47.891667	0.5	-0.215986
47.900000	0.5	-0.221064
47.908333	0.5	-0.225947
47.916667	0.5	-0.229853
47.925000	0.5	-0.231416
47.933333	0.5	-0.231025
47.941667	0.5	-0.228682
47.950000	0.5	-0.225947
47.958333	0.5	-0.224775
47.966667	0.5	-0.223799
47.975000	0.5	-0.222822
47.983333	0.5	-0.222041
47.991667	0.5	-0.222041
48.000000	0.5	-0.224189
48.008333	0.5	-0.226728
48.016667	0.5	-0.228682
48.025000	0.5	-0.228682
48.033333	0.5	-0.227510
48.041667	0.5	-0.225557
48.050000	0.5	-0.223799
48.058333	0.5	-0.223994
48.066667	0.5	-0.226338
48.075000	0.5	-0.229268
48.083333	0.5	-0.229072
48.091667	0.5	-0.224385
48.100000	0.5	-0.216768
48.108333	0.5	-0.211885
48.116667	0.5	-0.212275
48.125000	0.5	-0.218330
48.133333	0.5	-0.227314
48.141667	0.5	-0.234736
48.150000	0.5	-0.237666
48.158333	0.5	-0.236885
48.166667	0.5	-0.235908
48.175000	0.5	-0.236689
48.183333	0.5	-0.237471
48.191667	0.5	-0.234932
48.200000	0.5	-0.229072
48.208333	0.5	-0.224580
48.216667	0.5	-0.223213
48.225000	0.5	-0.223799
48.233333	0.5	-0.222822
48.241667	0.5	-0.217353
48.250000	0.5	-0.209736
48.258333	0.5	-0.204463
48.266667	0.5	-0.203682
48.275000	0.5	-0.207002
48.283333	0.5	-0.212080
48.291667	0.5	-0.216768
48.300000	0.5	-0.219502
48.308333	0.5	-0.218330
48.316667	0.5	-0.216182
48.325000	0.5	-0.215010
48.333333	0.5	-0.215791
48.341667	0.5	-0.218916
48.350000	0.5	-0.223408
48.358333	0.5	-0.228291
48.366667	0.5	-0.232002
48.375000	0.5	-0.233369
48.383333	0.5	-0.229463
48.391667	0.5	-0.221846
48.400000	0.5	-0.214228
48.408333	0.5	-0.211299
48.416667	0.5	-0.215400
48.425000	0.5	-0.222822
48.433333	0.5	-0.229658
48.441667	0.5	-0.232002
48.450000	0.5	-0.231221
48.458333	0.5	-0.228682
48.466667	0.5	-0.226924
48.475000	0.5	-0.227314
48.483333	0.5	-0.229658
48.491667	0.5	-0.233174
48.500000	0.5	-0.235713
48.508333	0.5	-0.234736
48.516667	0.5	-0.231807
48.525000	0.5	-0.228291
48.533333	0.5	-0.224775
48.541667	0.5	-0.221846
48.550000	0.5	-0.221064
48.558333	0.5	-0.222822
48.566667	0.5	-0.226338
48.575000	0.5	-0.229072
48.583333	0.5	-0.229072
48.591667	0.5	-0.225752
48.600000	0.5	-0.222041
48.608333	0.5	-0.219307
48.616667	0.5	-0.218916
48.625000	0.5	-0.219697
48.633333	0.5	-0.220869
48.641667	0.5	-0.220674
48.650000	0.5	-0.218525
48.658333	0.5	-0.213252
48.666667	0.5	-0.206416
48.675000	0.5	-0.199189
48.683333	0.5	-0.195674
48.691667	0.5	-0.196455
48.700000	0.5	-0.200361
48.708333	0.5	-0.204658
48.716667	0.5	-0.206221
48.725000	0.5	-0.206416
48.733333	0.5	-0.207002
48.741667	0.5	-0.210127
48.750000	0.5	-0.215205
48.758333	0.5	-0.219697
48.766667	0.5	-0.221846
48.775000	0.5	-0.221260
48.783333	0.5	-0.222236
48.791667	0.5	-0.227314
48.800000	0.5	-0.234346
48.808333	0.5	-0.239228
48.816667	0.5	-0.238838
48.825000	0.5	-0.236299
48.833333	0.5	-0.233174
48.841667	0.5	-0.230244
48.850000	0.5	-0.225752
48.858333	0.5	-0.221064
48.866667	0.5	-0.219111
48.875000	0.5	-0.220674
48.883333	0.5	-0.222432
48.891667	0.5	-0.222432
48.900000	0.5	-0.219697
48.908333	0.5	-0.216377
48.916667	0.5	-0.215010
48.925000	0.5	-0.216182
48.933333	0.5	-0.219893
48.941667	0.5	-0.223603
48.950000	0.5	-0.226142
48.958333	0.5	-0.225557
48.966667	0.5	-0.221455
48.975000	0.5	-0.214619
48.983333	0.5	-0.210127
48.991667	0.5	-0.208564
49.000000	0.5	-0.211299
49.008333	0.5	-0.215596
49.016667	0.5	-0.219111
49.025000	0.5	-0.219697
49.033333	0.5	-0.215986
49.041667	0.5	-0.209541
49.050000	0.5	-0.204853
49.058333	0.5	-0.205439
49.066667	0.5	-0.211494
49.075000	0.5	-0.219111
49.083333	0.5	-0.224775
49.091667	0.5	-0.227510
49.100000	0.5	-0.228877
49.108333	0.5	-0.230244
49.116667	0.5	-0.231611
49.125000	0.5	-0.234736
49.133333	0.5	-0.237471
49.141667	0.5	-0.238447
49.150000	0.5	-0.237471
49.158333	0.5	-0.233174
49.166667	0.5	-0.229463
49.175000	0.5	-0.227119
49.183333	0.5	-0.225557
49.191667	0.5	-0.222627
49.200000	0.5	-0.218721
49.208333	0.5	-0.214424
49.216667	0.5	-0.212471
49.225000	0.5	-0.213643
49.233333	0.5	-0.218330
49.241667	0.5	-0.225557
49.250000	0.5	-0.232002
49.258333	0.5	-0.236494
49.266667	0.5	-0.236299
49.275000	0.5	-0.232783
49.283333	0.5	-0.229463
49.291667	0.5	-0.228486
49.300000	0.5	-0.230244
49.308333	0.5	-0.235713
49.316667	0.5	-0.240791
49.325000	0.5	-0.244502
49.333333	0.5	-0.245674
49.341667	0.5	-0.243135
49.350000	0.5	-0.239424
49.358333	0.5	-0.234736
49.366667	0.5	-0.231807
49.375000	0.5	-0.230049
49.383333	0.5	-0.228096
49.391667	0.5	-0.224971
49.400000	0.5	-0.223017
49.408333	0.5	-0.224775
49.416667	0.5	-0.230244
49.425000	0.5	-0.237471
49.433333	0.5	-0.240986
49.441667	0.5	-0.239228
49.450000	0.5	-0.232978
49.458333	0.5	-0.224580
49.466667	0.5	-0.219307
49.475000	0.5	-0.220283
49.483333	0.5	-0.228096
49.491667	0.5	-0.241182
49.500000	0.5	-0.252705
49.508333	0.5	-0.259150
49.516667	0.5	-0.257978
49.525000	0.5	-0.249971
49.533333	0.5	-0.238838
49.541667	0.5	-0.229463
49.550000	0.5	-0.225947
49.558333	0.5	-0.227119
49.566667	0.5	-0.229658
49.575000	0.5	-0.231807
49.583333	0.5	-0.233174
49.591667	0.5	-0.235127
49.600000	0.5	-0.236885
49.608333	0.5	-0.237471
49.616667	0.5	-0.236885
49.625000	0.5	-0.234541
49.633333	0.5	-0.232002
49.641667	0.5	-0.230635
49.650000	0.5	-0.230635
49.658333	0.5	-0.230635
49.666667	0.5	-0.229268
49.675000	0.5	-0.225947
49.683333	0.5	-0.222822
49.691667	0.5	-0.222432
49.700000	0.5	-0.227119
49.708333	0.5	-0.235908
49.716667	0.5	-0.243525
49.725000	0.5	-0.246064
49.733333	0.5	-0.242353
49.741667	0.5	-0.232978
49.750000	0.5	-0.222627
49.758333	0.5	-0.214424
49.766667	0.5	-0.209932
49.775000	0.5	-0.208369
49.783333	0.5	-0.209932
49.791667	0.5	-0.212471
49.800000	0.5	-0.214033
49.808333	0.5	-0.212471
49.816667	0.5	-0.209932
49.825000	0.5	-0.209541
49.833333	0.5	-0.214228
49.841667	0.5	-0.222822
49.850000	0.5	-0.230049
49.858333	0.5	-0.232393
49.866667	0.5	-0.231025
49.875000	0.5	-0.231221
49.883333	0.5	-0.237275
49.891667	0.5	-0.243721
49.900000	0.5	-0.244697
49.908333	0.5	-0.237471
49.916667	0.5	-0.225947
49.925000	0.5	-0.218721
49.933333	0.5	-0.217158
49.941667	0.5	-0.218721
49.950000	0.5	-0.221455
49.958333	0.5	-0.224580
49.966667	0.5	-0.227314
49.975000	0.5	-0.228486
49.983333	0.5	-0.225752
49.991667	0.5	-0.220674
50.000000	0.5	-0.216182
50.008333	0.5	-0.214033
50.016667	0.5	-0.215205
50.025000	0.5	-0.218135
50.033333	0.5	-0.222041
50.041667	0.5	-0.225947
50.050000	0.5	-0.227314
50.058333	0.5	-0.226533
50.066667	0.5	-0.225752
50.075000	0.5	-0.227510
50.083333	0.5	-0.231221
50.091667	0.5	-0.236885
50.100000	0.5	-0.240986
50.108333	0.5	-0.243525
50.116667	0.5	-0.245869
50.125000	0.5	-0.246455
50.133333	0.5	-0.247236
50.141667	0.5	-0.246260
50.150000	0.5	-0.245674
50.158333	0.5	-0.243330
50.166667	0.5	-0.239619
50.175000	0.5	-0.237275
50.183333	0.5	-0.237080
50.191667	0.5	-0.241377
50.200000	0.5	-0.247236
50.208333	0.5	-0.251338
50.216667	0.5	-0.250752
50.225000	0.5	-0.246064
50.233333	0.5	-0.241182
50.241667	0.5	-0.238252
50.250000	0.5	-0.236299
50.258333	0.5	-0.233174
50.266667	0.5	-0.227314
50.275000	0.5	-0.220478
50.283333	0.5	-0.216182
50.291667	0.5	-0.216963
50.300000	0.5	-0.223213
50.308333	0.5	-0.229658
50.316667	0.5	-0.232197
50.325000	0.5	-0.232002
50.333333	0.5	-0.230830
50.341667	0.5	-0.231025
50.350000	0.5	-0.230830
50.358333	0.5	-0.230830
50.366667	0.5	-0.231611
50.375000	0.5	-0.233760
50.383333	0.5	-0.236885
50.391667	0.5	-0.238252
50.400000	0.5	-0.237666
50.408333	0.5	-0.235713
50.416667	0.5	-0.232393
50.425000	0.5	-0.229072
50.433333	0.5	-0.226924
50.441667	0.5	-0.227119
50.450000	0.5	-0.229463
50.458333	0.5	-0.232197
50.466667	0.5	-0.236494
50.475000	0.5	-0.239033
50.483333	0.5	-0.238252
50.491667	0.5	-0.234150
50.500000	0.5	-0.229853
50.508333	0.5	-0.229072
50.516667	0.5	-0.231221
50.525000	0.5	-0.235518
50.533333	0.5	-0.237080
50.541667	0.5	-0.238252
50.550000	0.5	-0.241963
50.558333	0.5	-0.244893
50.566667	0.5	-0.243330
50.575000	0.5	-0.236103
50.583333	0.5	-0.228096
50.591667	0.5	-0.223017
50.600000	0.5	-0.220478
50.608333	0.5	-0.219893
50.616667	0.5	-0.221260
50.625000	0.5	-0.225752
50.633333	0.5	-0.231611
50.641667	0.5	-0.236103
50.650000	0.5	-0.236885
50.658333	0.5	-0.236103
50.666667	0.5	-0.235518
50.675000	0.5	-0.235518
50.683333	0.5	-0.232783
50.691667	0.5	-0.229463
50.700000	0.5	-0.224189
50.708333	0.5	-0.219697
50.716667	0.5	-0.216182
50.725000	0.5	-0.216377
50.733333	0.5	-0.219697
50.741667	0.5	-0.223799
50.750000	0.5	-0.228096
50.758333	0.5	-0.232783
50.766667	0.5	-0.239033
50.775000	0.5	-0.243135
50.783333	0.5	-0.243135
50.791667	0.5	-0.238057
50.800000	0.5	-0.231807
50.808333	0.5	-0.230830
50.816667	0.5	-0.235908
50.825000	0.5	-0.242939
50.833333	0.5	-0.246846
50.841667	0.5	-0.246455
50.850000	0.5	-0.243525
50.858333	0.5	-0.240596
50.866667	0.5	-0.241767
50.875000	0.5	-0.245088
50.883333	0.5	-0.246846
50.891667	0.5	-0.242158
50.900000	0.5	-0.231807
50.908333	0.5	-0.222627
50.916667	0.5	-0.218916
50.925000	0.5	-0.219502
50.933333	0.5	-0.219307
50.941667	0.5	-0.215986
50.950000	0.5	-0.213057
50.958333	0.5	-0.213447
50.966667	0.5	-0.218721
50.975000	0.5	-0.224971
50.983333	0.5	-0.229268
50.991667	0.5	-0.230635
51.000000	0.5	-0.230830
51.008333	0.5	-0.232393
51.016667	0.5	-0.236494
51.025000	0.5	-0.238642
51.033333	0.5	-0.240205
51.041667	0.5	-0.239424
51.050000	0.5	-0.238838
51.058333	0.5	-0.238252
51.066667	0.5	-0.240205
51.075000	0.5	-0.243721
51.083333	0.5	-0.247236
51.091667	0.5	-0.248603
51.100000	0.5	-0.245088
51.108333	0.5	-0.239424
51.116667	0.5	-0.234150
51.125000	0.5	-0.231025
51.133333	0.5	-0.229463
51.141667	0.5	-0.226533
51.150000	0.5	-0.224189
51.158333	0.5	-0.224189
51.166667	0.5	-0.227705
51.175000	0.5	-0.234346
51.183333	0.5	-0.241182
51.191667	0.5	-0.245283
51.200000	0.5	-0.247432
51.208333	0.5	-0.247236
51.216667	0.5	-0.244502
51.225000	0.5	-0.238838
51.233333	0.5	-0.229072
51.241667	0.5	-0.221846
51.250000	0.5	-0.218721
51.258333	0.5	-0.221846
51.266667	0.5	-0.228291
51.275000	0.5	-0.236299
51.283333	0.5	-0.243135
51.291667	0.5	-0.248018
51.300000	0.5	-0.249189
51.308333	0.5	-0.246260
51.316667	0.5	-0.240596
51.325000	0.5	-0.234150
51.333333	0.5	-0.230244
51.341667	0.5	-0.229072
51.350000	0.5	-0.229853
51.358333	0.5	-0.233955
51.366667	0.5	-0.238447
51.375000	0.5	-0.241182
51.383333	0.5	-0.240400
51.391667	0.5	-0.236299
51.400000	0.5	-0.230830
51.408333	0.5	-0.228682
51.416667	0.5	-0.229853
51.425000	0.5	-0.235518
51.433333	0.5	-0.242549
51.441667	0.5	-0.248213
51.450000	0.5	-0.252705
51.458333	0.5	-0.254853
51.466667	0.5	-0.254268
51.475000	0.5	-0.250166
51.483333	0.5	-0.244893
51.491667	0.5	-0.239424
51.500000	0.5	-0.235908
51.508333	0.5	-0.234736
51.516667	0.5	-0.236885
51.525000	0.5	-0.241182
51.533333	0.5	-0.244697
51.541667	0.5	-0.245869
51.550000	0.5	-0.241377
51.558333	0.5	-0.233564
51.566667	0.5	-0.226924
51.575000	0.5	-0.225166
51.583333	0.5	-0.228291
51.591667	0.5	-0.231611
51.600000	0.5	-0.233564
51.608333	0.5	-0.232783
51.616667	0.5	-0.231025
51.625000	0.5	-0.228291
51.633333	0.5	-0.224580
51.641667	0.5	-0.221260
51.650000	0.5	-0.221650
51.658333	0.5	-0.224775
51.666667	0.5	-0.227900
51.675000	0.5	-0.228682
51.683333	0.5	-0.227119
51.691667	0.5	-0.226728
51.700000	0.5	-0.225752
51.708333	0.5	-0.224580
51.716667	0.5	-0.222236
51.725000	0.5	-0.221650
51.733333	0.5	-0.224580
51.741667	0.5	-0.228682
51.750000	0.5	-0.231025
51.758333	0.5	-0.228682
51.766667	0.5	-0.224385
51.775000	0.5	-0.221064
51.783333	0.5	-0.220869
51.791667	0.5	-0.221846
51.800000	0.5	-0.221260
51.808333	0.5	-0.218721
51.816667	0.5	-0.215986
51.825000	0.5	-0.214814
51.833333	0.5	-0.214814
51.841667	0.5	-0.214619
51.850000	0.5	-0.214033
51.858333	0.5	-0.213643
51.866667	0.5	-0.211885
51.875000	0.5	-0.208760
51.883333	0.5	-0.205830
51.891667	0.5	-0.204853
51.900000	0.5	-0.207588
51.908333	0.5	-0.212080
51.916667	0.5	-0.216768
51.925000	0.5	-0.220869
51.933333	0.5	-0.225947
51.941667	0.5	-0.233174
51.950000	0.5	-0.240205
51.958333	0.5	-0.244111
51.966667	0.5	-0.245088
51.975000	0.5	-0.245283
51.983333	0.5	-0.246846
51.991667	0.5	-0.250947
52.000000	0.5	-0.254268
52.008333	0.5	-0.254658
52.016667	0.5	-0.252119
52.025000	0.5	-0.249580
52.033333	0.5	-0.249189
52.041667	0.5	-0.248994
52.050000	0.5	-0.246260
52.058333	0.5	-0.241377
52.066667	0.5	-0.236689
52.075000	0.5	-0.235127
52.083333	0.5	-0.237471
52.091667	0.5	-0.240791
52.100000	0.5	-0.244307
52.108333	0.5	-0.247627
52.116667	0.5	-0.251338
52.125000	0.5	-0.255244
52.133333	0.5	-0.257783
52.141667	0.5	-0.255830
52.150000	0.5	-0.248994
52.158333	0.5	-0.237861
52.166667	0.5	-0.226142
52.175000	0.5	-0.219111
52.183333	0.5	-0.217744
52.191667	0.5	-0.222236
52.200000	0.5	-0.228682
52.208333	0.5	-0.232978
52.216667	0.5	-0.233369
52.225000	0.5	-0.231025
52.233333	0.5	-0.227900
52.241667	0.5	-0.225557
52.250000	0.5	-0.223603
52.258333	0.5	-0.222822
52.266667	0.5	-0.222822
52.275000	0.5	-0.222236
52.283333	0.5	-0.220869
52.291667	0.5	-0.219307
52.300000	0.5	-0.218916
52.308333	0.5	-0.219893
52.316667	0.5	-0.220283
52.325000	0.5	-0.218135
52.333333	0.5	-0.215010
52.341667	0.5	-0.213252
52.350000	0.5	-0.214424
52.358333	0.5	-0.216768
52.366667	0.5	-0.217353
52.375000	0.5	-0.214424
52.383333	0.5	-0.209150
52.391667	0.5	-0.205635
52.400000	0.5	-0.206025
52.408333	0.5	-0.209150
52.416667	0.5	-0.214033
52.425000	0.5	-0.218916
52.433333	0.5	-0.225752
52.441667	0.5	-0.232783
52.450000	0.5	-0.237471
52.458333	0.5	-0.234932
52.466667	0.5	-0.227510
52.475000	0.5	-0.221846
52.483333	0.5	-0.221650
52.491667	0.5	-0.225557
52.500000	0.5	-0.230049
52.508333	0.5	-0.231221
52.516667	0.5	-0.229268
52.525000	0.5	-0.227510
52.533333	0.5	-0.227900
52.541667	0.5	-0.231025
52.550000	0.5	-0.236299
52.558333	0.5	-0.241377
52.566667	0.5	-0.245869
52.575000	0.5	-0.248213
52.583333	0.5	-0.247627
52.591667	0.5	-0.246260
52.600000	0.5	-0.244307
52.608333	0.5	-0.243330
52.616667	0.5	-0.243330
52.625000	0.5	-0.244697
52.633333	0.5	-0.246064
52.641667	0.5	-0.248213
52.650000	0.5	-0.250361
52.658333	0.5	-0.252705
52.666667	0.5	-0.252510
52.675000	0.5	-0.248018
52.683333	0.5	-0.240596
52.691667	0.5	-0.232197
52.700000	0.5	-0.229658
52.708333	0.5	-0.231221
52.716667	0.5	-0.235908
52.725000	0.5	-0.238838
52.733333	0.5	-0.239424
52.741667	0.5	-0.239228
52.750000	0.5	-0.239424
52.758333	0.5	-0.240400
52.766667	0.5	-0.243135
52.775000	0.5	-0.247041
52.783333	0.5	-0.250752
52.791667	0.5	-0.253682
52.800000	0.5	-0.255049
52.808333	0.5	-0.254658
52.816667	0.5	-0.251728
52.825000	0.5	-0.248018
52.833333	0.5	-0.243721
52.841667	0.5	-0.242158
52.850000	0.5	-0.244307
52.858333	0.5	-0.248018
52.866667	0.5	-0.250752
52.875000	0.5	-0.249775
52.883333	0.5	-0.246064
52.891667	0.5	-0.242549
52.900000	0.5	-0.240596
52.908333	0.5	-0.239814
52.916667	0.5	-0.237666
52.925000	0.5	-0.234346
52.933333	0.5	-0.231416
52.941667	0.5	-0.229853
52.950000	0.5	-0.229072
52.958333	0.5	-0.228682
52.966667	0.5	-0.229658
52.975000	0.5	-0.231221
52.983333	0.5	-0.233174
52.991667	0.5	-0.233174
53.000000	0.5	-0.230635
53.008333	0.5	-0.226533
53.016667	0.5	-0.221455
53.025000	0.5	-0.217158
53.033333	0.5	-0.214228
53.041667	0.5	-0.212080
53.050000	0.5	-0.211103
53.058333	0.5	-0.210127
53.066667	0.5	-0.210127
53.075000	0.5	-0.211689
53.083333	0.5	-0.215010
53.091667	0.5	-0.222236
53.100000	0.5	-0.231611
53.108333	0.5	-0.240400
53.116667	0.5	-0.243525
53.125000	0.5	-0.240400
53.133333	0.5	-0.235127
53.141667	0.5	-0.230244
53.150000	0.5	-0.228486
53.158333	0.5	-0.227510
53.166667	0.5	-0.226142
53.175000	0.5	-0.226142
53.183333	0.5	-0.228486
53.191667	0.5	-0.231807
53.200000	0.5	-0.233564
53.208333	0.5	-0.233564
53.216667	0.5	-0.233564
53.225000	0.5	-0.235127
53.233333	0.5	-0.236494
53.241667	0.5	-0.235322
53.250000	0.5	-0.231416
53.258333	0.5	-0.227705
53.266667	0.5	-0.224385
53.275000	0.5	-0.223799
53.283333	0.5	-0.225557
53.291667	0.5	-0.228291
53.300000	0.5	-0.230439
53.308333	0.5	-0.230244
53.316667	0.5	-0.227705
53.325000	0.5	-0.224580
53.333333	0.5	-0.222822
53.341667	0.5	-0.223408
53.350000	0.5	-0.225166
53.358333	0.5	-0.226924
53.366667	0.5	-0.228877
53.375000	0.5	-0.233955
53.383333	0.5	-0.242744
53.391667	0.5	-0.250947
53.400000	0.5	-0.253291
53.408333	0.5	-0.245869
53.416667	0.5	-0.232197
53.425000	0.5	-0.218916
53.433333	0.5	-0.211689
53.441667	0.5	-0.210127
53.450000	0.5	-0.212471
53.458333	0.5	-0.215986
53.466667	0.5	-0.219111
53.475000	0.5	-0.221260
53.483333	0.5	-0.222236
53.491667	0.5	-0.223799
53.500000	0.5	-0.225752
53.508333	0.5	-0.226533
53.516667	0.5	-0.224385
53.525000	0.5	-0.220283
53.533333	0.5	-0.215791
53.541667	0.5	-0.212471
53.550000	0.5	-0.212275
53.558333	0.5	-0.213447
53.566667	0.5	-0.214619
53.575000	0.5	-0.214228
53.583333	0.5	-0.215986
53.591667	0.5	-0.222041
53.600000	0.5	-0.233369
53.608333	0.5	-0.247432
53.616667	0.5	-0.258174
53.625000	0.5	-0.261689
53.633333	0.5	-0.257783
53.641667	0.5	-0.249189
53.650000	0.5	-0.240791
53.658333	0.5	-0.236299
53.666667	0.5	-0.233564
53.675000	0.5	-0.232393
53.683333	0.5	-0.230244
53.691667	0.5	-0.228682
53.700000	0.5	-0.229463
53.708333	0.5	-0.233955
53.716667	0.5	-0.239424
53.725000	0.5	-0.242744
53.733333	0.5	-0.244307
53.741667	0.5	-0.244307
53.750000	0.5	-0.243525
53.758333	0.5	-0.240400
53.766667	0.5	-0.234150
53.775000	0.5	-0.226533
53.783333	0.5	-0.222041
53.791667	0.5	-0.221846
53.800000	0.5	-0.226533
53.808333	0.5	-0.231611
53.816667	0.5	-0.236494
53.825000	0.5	-0.237471
53.833333	0.5	-0.237666
53.841667	0.5	-0.239424
53.850000	0.5	-0.242158
53.858333	0.5	-0.245674
53.866667	0.5	-0.247822
53.875000	0.5	-0.248799
53.883333	0.5	-0.248213
53.891667	0.5	-0.245088
53.900000	0.5	-0.239228
53.908333	0.5	-0.231025
53.916667	0.5	-0.225947
53.925000	0.5	-0.224775
53.933333	0.5	-0.225166
53.941667	0.5	-0.225752
53.950000	0.5	-0.224385
53.958333	0.5	-0.223017
53.966667	0.5	-0.223994
53.975000	0.5	-0.228291
53.983333	0.5	-0.231416
53.991667	0.5	-0.230830
54.000000	0.5	-0.226924
54.008333	0.5	-0.224580
54.016667	0.5	-0.226142
54.025000	0.5	-0.231416
54.033333	0.5	-0.237861
54.041667	0.5	-0.239033
54.050000	0.5	-0.235908
54.058333	0.5	-0.229658
54.066667	0.5	-0.225557
54.075000	0.5	-0.222432
54.083333	0.5	-0.221650
54.091667	0.5	-0.222236
54.100000	0.5	-0.224189
54.108333	0.5	-0.224775
54.116667	0.5	-0.223408
54.125000	0.5	-0.220088
54.133333	0.5	-0.217158
54.141667	0.5	-0.216963
54.150000	0.5	-0.219502
54.158333	0.5	-0.224189
54.166667	0.5	-0.229463
54.175000	0.5	-0.235127
54.183333	0.5	-0.239033
54.191667	0.5	-0.238642
54.200000	0.5	-0.232783
54.208333	0.5	-0.225947
54.216667	0.5	-0.221650
54.225000	0.5	-0.220869
54.233333	0.5	-0.221846
54.241667	0.5	-0.223408
54.250000	0.5	-0.226338
54.258333	0.5	-0.229658
54.266667	0.5	-0.230635
54.275000	0.5	-0.227510
54.283333	0.5	-0.218916
54.291667	0.5	-0.210127
54.300000	0.5	-0.205439
54.308333	0.5	-0.208564
54.316667	0.5	-0.218525
54.325000	0.5	-0.231221
54.333333	0.5	-0.241182
54.341667	0.5	-0.242549
54.350000	0.5	-0.239424
54.358333	0.5	-0.234932
54.366667	0.5	-0.231221
54.375000	0.5	-0.229268
54.383333	0.5	-0.224385
54.391667	0.5	-0.218135
54.400000	0.5	-0.213447
54.408333	0.5	-0.213057
54.416667	0.5	-0.217549
54.425000	0.5	-0.224385
54.433333	0.5	-0.231221
54.441667	0.5	-0.237080
54.450000	0.5	-0.239814
54.458333	0.5	-0.240596
54.466667	0.5	-0.240791
54.475000	0.5	-0.238838
54.483333	0.5	-0.234736
54.491667	0.5	-0.228096
54.500000	0.5	-0.221650
54.508333	0.5	-0.215010
54.516667	0.5	-0.211885
54.525000	0.5	-0.212861
54.533333	0.5	-0.218330
54.541667	0.5	-0.227705
54.550000	0.5	-0.237666
54.558333	0.5	-0.242744
54.566667	0.5	-0.241182
54.575000	0.5	-0.233760
54.583333	0.5	-0.225166
54.591667	0.5	-0.220478
54.600000	0.5	-0.221650
54.608333	0.5	-0.227510
54.616667	0.5	-0.235322
54.625000	0.5	-0.241182
54.633333	0.5	-0.243525
54.641667	0.5	-0.243330
54.650000	0.5	-0.243330
54.658333	0.5	-0.243525
54.666667	0.5	-0.244893
54.675000	0.5	-0.244111
54.683333	0.5	-0.241182
54.691667	0.5	-0.237861
54.700000	0.5	-0.235908
54.708333	0.5	-0.235518
54.716667	0.5	-0.232393
54.725000	0.5	-0.225752
54.733333	0.5	-0.216963
54.741667	0.5	-0.209346
54.750000	0.5	-0.205830
54.758333	0.5	-0.207002
54.766667	0.5	-0.211103
54.775000	0.5	-0.215205
54.783333	0.5	-0.218721
54.791667	0.5	-0.221455
54.800000	0.5	-0.223603
54.808333	0.5	-0.225752
54.816667	0.5	-0.228877
54.825000	0.5	-0.234150
54.833333	0.5	-0.240010
54.841667	0.5	-0.242353
54.850000	0.5	-0.241767
54.858333	0.5	-0.238252
54.866667	0.5	-0.232002
54.875000	0.5	-0.225361
54.883333	0.5	-0.219307
54.891667	0.5	-0.213643
54.900000	0.5	-0.211885
54.908333	0.5	-0.213252
54.916667	0.5	-0.218135
54.925000	0.5	-0.223994
54.933333	0.5	-0.228682
54.941667	0.5	-0.230244
54.950000	0.5	-0.227900
54.958333	0.5	-0.225166
54.966667	0.5	-0.223994
54.975000	0.5	-0.226142
54.983333	0.5	-0.228291
54.991667	0.5	-0.229268
55.000000	0.5	-0.225947
55.008333	0.5	-0.220283
55.016667	0.5	-0.214814
55.025000	0.5	-0.212080
55.033333	0.5	-0.215010
55.041667	0.5	-0.220869
55.050000	0.5	-0.227314
55.058333	0.5	-0.230049
55.066667	0.5	-0.228682
55.075000	0.5	-0.224775
55.083333	0.5	-0.220283
55.091667	0.5	-0.216182
55.100000	0.5	-0.212080
55.108333	0.5	-0.209346
55.116667	0.5	-0.207783
55.125000	0.5	-0.208955
55.133333	0.5	-0.211689
55.141667	0.5	-0.215205
55.150000	0.5	-0.216768
55.158333	0.5	-0.217549
55.166667	0.5	-0.218135
55.175000	0.5	-0.221064
55.183333	0.5	-0.226338
55.191667	0.5	-0.231611
55.200000	0.5	-0.235518
55.208333	0.5	-0.232783
55.216667	0.5	-0.227314
55.225000	0.5	-0.220674
55.233333	0.5	-0.214814
55.241667	0.5	-0.210517
55.250000	0.5	-0.209346
55.258333	0.5	-0.213057
55.266667	0.5	-0.221064
55.275000	0.5	-0.229853
55.283333	0.5	-0.235713
55.291667	0.5	-0.234932
55.300000	0.5	-0.228096
55.308333	0.5	-0.220674
55.316667	0.5	-0.215596
55.325000	0.5	-0.214814
55.333333	0.5	-0.214619
55.341667	0.5	-0.212861
55.350000	0.5	-0.209541
55.358333	0.5	-0.207002
55.366667	0.5	-0.207002
55.375000	0.5	-0.208174
55.383333	0.5	-0.208174
55.391667	0.5	-0.207783
55.400000	0.5	-0.206221
55.408333	0.5	-0.206221
55.416667	0.5	-0.206416
55.425000	0.5	-0.209346
55.433333	0.5	-0.213643
55.441667	0.5	-0.218721
55.450000	0.5	-0.222041
55.458333	0.5	-0.221846
55.466667	0.5	-0.217549
55.475000	0.5	-0.212080
55.483333	0.5	-0.209541
55.491667	0.5	-0.209150
55.500000	0.5	-0.208760
55.508333	0.5	-0.206025
55.516667	0.5	-0.203096
55.525000	0.5	-0.202314
55.533333	0.5	-0.204072
55.541667	0.5	-0.206416
55.550000	0.5	-0.206807
55.558333	0.5	-0.205049
55.566667	0.5	-0.203291
55.575000	0.5	-0.203877
55.583333	0.5	-0.207197
55.591667	0.5	-0.211299
55.600000	0.5	-0.216377
55.608333	0.5	-0.220088
55.616667	0.5	-0.222432
55.625000	0.5	-0.223994
55.633333	0.5	-0.225361
55.641667	0.5	-0.226728
55.650000	0.5	-0.226533
55.658333	0.5	-0.225361
55.666667	0.5	-0.223799
55.675000	0.5	-0.222822
55.683333	0.5	-0.221064
55.691667	0.5	-0.216182
55.700000	0.5	-0.209346
55.708333	0.5	-0.203682
55.716667	0.5	-0.202510
55.725000	0.5	-0.204463
55.733333	0.5	-0.206807
55.741667	0.5	-0.208174
55.750000	0.5	-0.208760
55.758333	0.5	-0.211299
55.766667	0.5	-0.215400
55.775000	0.5	-0.220478
55.783333	0.5	-0.222627
55.791667	0.5	-0.220283
55.800000	0.5	-0.214228
55.808333	0.5	-0.206807
55.816667	0.5	-0.201728
55.825000	0.5	-0.198799
55.833333	0.5	-0.196260
55.841667	0.5	-0.191963
55.850000	0.5	-0.188643
55.858333	0.5	-0.189424
55.866667	0.5	-0.195478
55.875000	0.5	-0.202705
55.883333	0.5	-0.207783
55.891667	0.5	-0.210127
55.900000	0.5	-0.210713
55.908333	0.5	-0.211103
55.916667	0.5	-0.213643
55.925000	0.5	-0.217939
55.933333	0.5	-0.222822
55.941667	0.5	-0.225947
55.950000	0.5	-0.226533
55.958333	0.5	-0.225361
55.966667	0.5	-0.222627
55.975000	0.5	-0.218916
55.983333	0.5	-0.212861
55.991667	0.5	-0.205244
56.000000	0.5	-0.198799
56.008333	0.5	-0.197432
56.016667	0.5	-0.204268
56.025000	0.5	-0.214814
56.033333	0.5	-0.225166
56.041667	0.5	-0.228486
56.050000	0.5	-0.227314
56.058333	0.5	-0.225166
56.066667	0.5	-0.227705
56.075000	0.5	-0.235713
56.083333	0.5	-0.244502
56.091667	0.5	-0.248603
56.100000	0.5	-0.245088
56.108333	0.5	-0.235713
56.116667	0.5	-0.223799
56.125000	0.5	-0.215205
56.133333	0.5	-0.209932
56.141667	0.5	-0.208174
56.150000	0.5	-0.207197
56.158333	0.5	-0.207002
56.166667	0.5	-0.206416
56.175000	0.5	-0.206221
56.183333	0.5	-0.206221
56.191667	0.5	-0.206221
56.200000	0.5	-0.206807
56.208333	0.5	-0.206807
56.216667	0.5	-0.206807
56.225000	0.5	-0.207783
56.233333	0.5	-0.210322
56.241667	0.5	-0.215010
56.250000	0.5	-0.221455
56.258333	0.5	-0.228682
56.266667	0.5	-0.233760
56.275000	0.5	-0.232978
56.283333	0.5	-0.225557
56.291667	0.5	-0.214228
56.300000	0.5	-0.204853
56.308333	0.5	-0.200361
56.316667	0.5	-0.200557
56.325000	0.5	-0.201924
56.333333	0.5	-0.200557
56.341667	0.5	-0.196455
56.350000	0.5	-0.192353
56.358333	0.5	-0.190205
56.366667	0.5	-0.193330
56.375000	0.5	-0.200557
56.383333	0.5	-0.211494
56.391667	0.5	-0.223408
56.400000	0.5	-0.232588
56.408333	0.5	-0.234541
56.416667	0.5	-0.228486
56.425000	0.5	-0.221455
56.433333	0.5	-0.217353
56.441667	0.5	-0.217549
56.450000	0.5	-0.218721
56.458333	0.5	-0.218721
56.466667	0.5	-0.216768
56.475000	0.5	-0.213057
56.483333	0.5	-0.209150
56.491667	0.5	-0.204658
56.500000	0.5	-0.202314
56.508333	0.5	-0.200752
56.516667	0.5	-0.198799
56.525000	0.5	-0.195088
56.533333	0.5	-0.190205
56.541667	0.5	-0.189424
56.550000	0.5	-0.194307
56.558333	0.5	-0.200361
56.566667	0.5	-0.206221
56.575000	0.5	-0.210127
56.583333	0.5	-0.212861
56.591667	0.5	-0.215010
56.600000	0.5	-0.217353
56.608333	0.5	-0.219697
56.616667	0.5	-0.222041
56.625000	0.5	-0.222822
56.633333	0.5	-0.221846
56.641667	0.5	-0.219697
56.650000	0.5	-0.217939
56.658333	0.5	-0.216963
56.666667	0.5	-0.217744
56.675000	0.5	-0.218135
56.683333	0.5	-0.219111
56.691667	0.5	-0.219893
56.700000	0.5	-0.219697
56.708333	0.5	-0.218525
56.716667	0.5	-0.216572
56.725000	0.5	-0.212666
56.733333	0.5	-0.207783
56.741667	0.5	-0.200947
56.750000	0.5	-0.194307
56.758333	0.5	-0.189814
56.766667	0.5	-0.191182
56.775000	0.5	-0.198408
56.783333	0.5	-0.206221
56.791667	0.5	-0.212080
56.800000	0.5	-0.215400
56.808333	0.5	-0.216768
56.816667	0.5	-0.216963
56.825000	0.5	-0.216377
56.833333	0.5	-0.214814
56.841667	0.5	-0.212471
56.850000	0.5	-0.212275
56.858333	0.5	-0.214033
56.866667	0.5	-0.216768
56.875000	0.5	-0.219893
56.883333	0.5	-0.222432
56.891667	0.5	-0.224189
56.900000	0.5	-0.223213
56.908333	0.5	-0.219111
56.916667	0.5	-0.212666
56.925000	0.5	-0.207197
56.933333	0.5	-0.204268
56.941667	0.5	-0.204072
56.950000	0.5	-0.205635
56.958333	0.5	-0.205439
56.966667	0.5	-0.203096
56.975000	0.5	-0.199385
56.983333	0.5	-0.195283
56.991667	0.5	-0.190986
57.000000	0.5	-0.190986
57.008333	0.5	-0.194697
57.016667	0.5	-0.199385
57.025000	0.5	-0.202510
57.033333	0.5	-0.202705
57.041667	0.5	-0.200361
57.050000	0.5	-0.198603
57.058333	0.5	-0.198213
57.066667	0.5	-0.197822
57.075000	0.5	-0.197822
57.083333	0.5	-0.197627
57.091667	0.5	-0.198213
57.100000	0.5	-0.198213
57.108333	0.5	-0.196064
57.116667	0.5	-0.191572
57.125000	0.5	-0.185713
57.133333	0.5	-0.180830
57.141667	0.5	-0.177119
57.150000	0.5	-0.176728
57.158333	0.5	-0.180439
57.166667	0.5	-0.185713
57.175000	0.5	-0.190791
57.183333	0.5	-0.194697
57.191667	0.5	-0.196260
57.200000	0.5	-0.196846
57.208333	0.5	-0.195674
57.216667	0.5	-0.192353
57.225000	0.5	-0.187080
57.233333	0.5	-0.180244
57.241667	0.5	-0.173603
57.250000	0.5	-0.168721
57.258333	0.5	-0.167158
57.266667	0.5	-0.169697
57.275000	0.5	-0.175361
57.283333	0.5	-0.180244
57.291667	0.5	-0.181611
57.300000	0.5	-0.178877
57.308333	0.5	-0.174971
57.316667	0.5	-0.172432
57.325000	0.5	-0.173799
57.333333	0.5	-0.177510
57.341667	0.5	-0.181416
57.350000	0.5	-0.183760
57.358333	0.5	-0.185518
57.366667	0.5	-0.185127
57.375000	0.5	-0.182783
57.383333	0.5	-0.177705
57.391667	0.5	-0.171455
57.400000	0.5	-0.166377
57.408333	0.5	-0.164424
57.416667	0.5	-0.166572
57.425000	0.5	-0.169893
57.433333	0.5	-0.172627
57.441667	0.5	-0.172432
57.450000	0.5	-0.170869
57.458333	0.5	-0.169111
57.466667	0.5	-0.169111
57.475000	0.5	-0.170478
57.483333	0.5	-0.171064
57.491667	0.5	-0.168916
57.500000	0.5	-0.162861
57.508333	0.5	-0.155049
57.516667	0.5	-0.147041
57.525000	0.5	-0.143916
57.533333	0.5	-0.144697
57.541667	0.5	-0.148017
57.550000	0.5	-0.148994
57.558333	0.5	-0.146064
57.566667	0.5	-0.139619
57.575000	0.5	-0.131416
57.583333	0.5	-0.123799
57.591667	0.5	-0.120088
57.600000	0.5	-0.120283
57.608333	0.5	-0.122236
57.616667	0.5	-0.121260
57.625000	0.5	-0.115205
57.633333	0.5	-0.104658
57.641667	0.5	-0.097236
57.650000	0.5	-0.096455
57.658333	0.5	-0.102510
57.666667	0.5	-0.113252
57.675000	0.5	-0.122041
57.683333	0.5	-0.125166
57.691667	0.5	-0.122432
57.700000	0.5	-0.118135
57.708333	0.5	-0.115596
57.716667	0.5	-0.115986
57.725000	0.5	-0.115205
57.733333	0.5	-0.111299
57.741667	0.5	-0.104072
57.750000	0.5	-0.099385
57.758333	0.5	-0.098994
57.766667	0.5	-0.101924
57.775000	0.5	-0.104853
57.783333	0.5	-0.106221
57.791667	0.5	-0.105635
57.800000	0.5	-0.104268
57.808333	0.5	-0.103682
57.816667	0.5	-0.104268
57.825000	0.5	-0.106221
57.833333	0.5	-0.108564
57.841667	0.5	-0.110518
57.850000	0.5	-0.107197
57.858333	0.5	-0.100557
57.866667	0.5	-0.090986
57.875000	0.5	-0.080244
57.883333	0.5	-0.071260
57.891667	0.5	-0.065400
57.900000	0.5	-0.066182
57.908333	0.5	-0.072627
57.916667	0.5	-0.079268
57.925000	0.5	-0.082588
57.933333	0.5	-0.080830
57.941667	0.5	-0.075557
57.950000	0.5	-0.070869
57.958333	0.5	-0.068721
57.966667	0.5	-0.066963
57.975000	0.5	-0.066572
57.983333	0.5	-0.066963
57.991667	0.5	-0.070674
58.000000	0.5	-0.076338
58.008333	0.5	-0.082588
58.016667	0.5	-0.085908
58.025000	0.5	-0.083174
58.033333	0.5	-0.078291
58.041667	0.5	-0.073994
58.050000	0.5	-0.073603
58.058333	0.5	-0.074385
58.066667	0.5	-0.072627
58.075000	0.5	-0.066963
58.083333	0.5	-0.060127
58.091667	0.5	-0.055049
58.100000	0.5	-0.054463
58.108333	0.5	-0.057002
58.116667	0.5	-0.058564
58.125000	0.5	-0.055049
58.133333	0.5	-0.045478
58.141667	0.5	-0.035908
58.150000	0.5	-0.029658
58.158333	0.5	-0.026143
58.166667	0.5	-0.023603
58.175000	0.5	-0.019697
58.183333	0.5	-0.015986
58.191667	0.5	-0.015205
58.200000	0.5	-0.018721
58.208333	0.5	-0.023603
58.216667	0.5	-0.029463
58.225000	0.5	-0.033955
58.233333	0.5	-0.034346
58.241667	0.5	-0.031221
58.250000	0.5	-0.023799
58.258333	0.5	-0.016182
58.266667	0.5	-0.011494
58.275000	0.5	-0.008564
58.283333	0.5	-0.005635
58.291667	0.5	-0.002119
58.300000	0.5	0.001982
58.308333	0.5	0.006475
58.316667	0.5	0.009990
58.325000	0.5	0.009795
58.333333	0.5	0.006865
58.341667	0.5	0.003545
58.350000	0.5	0.003936
58.358333	0.5	0.010576
58.366667	0.5	0.021318
58.375000	0.5	0.028154
58.383333	0.5	0.028740
58.391667	0.5	0.024639
58.400000	0.5	0.021709
58.408333	0.5	0.023272
58.416667	0.5	0.029522
58.425000	0.5	0.035967
58.433333	0.5	0.038897
58.441667	0.5	0.039287
58.450000	0.5	0.038701
58.458333	0.5	0.039482
58.466667	0.5	0.042607
58.475000	0.5	0.048076
58.483333	0.5	0.054131
58.491667	0.5	0.062920
58.500000	0.5	0.070342
58.508333	0.5	0.077764
58.516667	0.5	0.083818
58.525000	0.5	0.087920
58.533333	0.5	0.088506
58.541667	0.5	0.084404
58.550000	0.5	0.077373
58.558333	0.5	0.071318
58.566667	0.5	0.070928
58.575000	0.5	0.076397
58.583333	0.5	0.085186
58.591667	0.5	0.092607
58.600000	0.5	0.099443
58.608333	0.5	0.106084
58.616667	0.5	0.113897
58.625000	0.5	0.121514
58.633333	0.5	0.126787
58.641667	0.5	0.129522
58.650000	0.5	0.130693
58.658333	0.5	0.131475
58.666667	0.5	0.131670
58.675000	0.5	0.132842
58.683333	0.5	0.134404
58.691667	0.5	0.137334
58.700000	0.5	0.140654
58.708333	0.5	0.141436
58.716667	0.5	0.139092
58.725000	0.5	0.137725
58.733333	0.5	0.138701
58.741667	0.5	0.144365
58.750000	0.5	0.153350
58.758333	0.5	0.164287
58.766667	0.5	0.175029
58.775000	0.5	0.183037
58.783333	0.5	0.186162
58.791667	0.5	0.185576
58.800000	0.5	0.185772
58.808333	0.5	0.188311
58.816667	0.5	0.194561
58.825000	0.5	0.200420
58.833333	0.5	0.204912
58.841667	0.5	0.205303
58.850000	0.5	0.202568
58.858333	0.5	0.200420
58.866667	0.5	0.200420
58.875000	0.5	0.204717
58.883333	0.5	0.210576
58.891667	0.5	0.217412
58.900000	0.5	0.222881
58.908333	0.5	0.228154
58.916667	0.5	0.232061
58.925000	0.5	0.235186
58.933333	0.5	0.241436
58.941667	0.5	0.251397
58.950000	0.5	0.264873
58.958333	0.5	0.277178
58.966667	0.5	0.283818
58.975000	0.5	0.284600
58.983333	0.5	0.283818
58.991667	0.5	0.284795
59.000000	0.5	0.288115
59.008333	0.5	0.292607
59.016667	0.5	0.296904
59.025000	0.5	0.303350
59.033333	0.5	0.313115
59.041667	0.5	0.321904
59.050000	0.5	0.328936
59.058333	0.5	0.330889
59.066667	0.5	0.330108
59.075000	0.5	0.327373
59.083333	0.5	0.326201
59.091667	0.5	0.326201
59.100000	0.5	0.326006
59.108333	0.5	0.326201
59.116667	0.5	0.327178
59.125000	0.5	0.333232
59.133333	0.5	0.344365
59.141667	0.5	0.358037
59.150000	0.5	0.367412
59.158333	0.5	0.373076
59.166667	0.5	0.379131
59.175000	0.5	0.386943
59.183333	0.5	0.395928
59.191667	0.5	0.400029
59.200000	0.5	0.398272
59.208333	0.5	0.392608
59.216667	0.5	0.388115
59.225000	0.5	0.392803
59.233333	0.5	0.405107
59.241667	0.5	0.420342
59.250000	0.5	0.432842
59.258333	0.5	0.438701
59.266667	0.5	0.439483
59.275000	0.5	0.439287
59.283333	0.5	0.440068
59.291667	0.5	0.442607
59.300000	0.5	0.448857
59.308333	0.5	0.457842
59.316667	0.5	0.467998
59.325000	0.5	0.476787
59.333333	0.5	0.481670
59.341667	0.5	0.485772
59.350000	0.5	0.489873
59.358333	0.5	0.493193
59.366667	0.5	0.495537
59.375000	0.5	0.497686
59.383333	0.5	0.500811
59.391667	0.5	0.504717
59.400000	0.5	0.509014
59.408333	0.5	0.512139
59.416667	0.5	0.512920
59.425000	0.5	0.513311
59.433333	0.5	0.516240
59.441667	0.5	0.523467
59.450000	0.5	0.533233
59.458333	0.5	0.542998
59.466667	0.5	0.550225
59.475000	0.5	0.555498
59.483333	0.5	0.562529
59.491667	0.5	0.570537
59.500000	0.5	0.578740
59.508333	0.5	0.584795
59.516667	0.5	0.588311
59.525000	0.5	0.588311
59.533333	0.5	0.587139
59.541667	0.5	0.586357
59.550000	0.5	0.588897
59.558333	0.5	0.597490
59.566667	0.5	0.612334
59.575000	0.5	0.627764
59.583333	0.5	0.639678
59.591667	0.5	0.644951
59.600000	0.5	0.645342
59.608333	0.5	0.646514
59.616667	0.5	0.652959
59.625000	0.5	0.662139
59.633333	0.5	0.671514
59.641667	0.5	0.679326
59.650000	0.5	0.687139
59.658333	0.5	0.691826
59.666667	0.5	0.693584
59.675000	0.5	0.691826
59.683333	0.5	0.689092
59.691667	0.5	0.689092
59.700000	0.5	0.694365
59.708333	0.5	0.702959
59.716667	0.5	0.711357
59.725000	0.5	0.717607
59.733333	0.5	0.721123
59.741667	0.5	0.726397
59.750000	0.5	0.730303
59.758333	0.5	0.735186
59.766667	0.5	0.741826
59.775000	0.5	0.751201
59.783333	0.5	0.761357
59.791667	0.5	0.768975
59.800000	0.5	0.769951
59.808333	0.5	0.769561
59.816667	0.5	0.773662
59.825000	0.5	0.784600
59.833333	0.5	0.798272
59.841667	0.5	0.810381
59.850000	0.5	0.817217
59.858333	0.5	0.822100
59.866667	0.5	0.826397
59.875000	0.5	0.831865
59.883333	0.5	0.836748
59.891667	0.5	0.840654
59.900000	0.5	0.841631
59.908333	0.5	0.841826
59.916667	0.5	0.844756
59.925000	0.5	0.853740
59.933333	0.5	0.866240
59.941667	0.5	0.880303
59.950000	0.5	0.892217
59.958333	0.5	0.899053
59.966667	0.5	0.900029
59.975000	0.5	0.898076
59.983333	0.5	0.894170
59.991667	0.5	0.890459
60.000000	0.5	0.889873
60.008333	0.5	0.894170
60.016667	0.5	0.900811
60.025000	0.5	0.908037
60.033333	0.5	0.913897
60.041667	0.5	0.918779
60.050000	0.5	0.924443
60.058333	0.5	0.933037
60.066667	0.5	0.943975
60.075000	0.5	0.957061
60.083333	0.5	0.971123
60.091667	0.5	0.983623
60.100000	0.5	0.992217
60.108333	0.5	0.995928
60.116667	0.5	0.996904
60.125000	0.5	0.996709
60.133333	0.5	1.000029
60.141667	0.5	1.008623
60.150000	0.5	1.021123
60.158333	0.5	1.032061
60.166667	0.5	1.040850
60.175000	0.5	1.045732
60.183333	0.5	1.049639
60.191667	0.5	1.055498
60.200000	0.5	1.065264
60.208333	0.5	1.076201
60.216667	0.5	1.087725
60.225000	0.5	1.097686
60.233333	0.5	1.106084
60.241667	0.5	1.113311
60.250000	0.5	1.118975
60.258333	0.5	1.122490
60.266667	0.5	1.123467
60.275000	0.5	1.122686
60.283333	0.5	1.122295
60.291667	0.5	1.123076
60.300000	0.5	1.124834
60.308333	0.5	1.127764
60.316667	0.5	1.132061
60.325000	0.5	1.140068
60.333333	0.5	1.149248
60.341667	0.5	1.155889
60.350000	0.5	1.157842
60.358333	0.5	1.157061
60.366667	0.5	1.158818
60.375000	0.5	1.165459
60.383333	0.5	1.176787
60.391667	0.5	1.190459
60.400000	0.5	1.202764
60.408333	0.5	1.215264
60.416667	0.5	1.227178
60.425000	0.5	1.235186
60.433333	0.5	1.238115
60.441667	0.5	1.237334
60.450000	0.5	1.237139
60.458333	0.5	1.238701
60.466667	0.5	1.243584
60.475000	0.5	1.249053
60.483333	0.5	1.253545
60.491667	0.5	1.256084
60.500000	0.5	1.259014
60.508333	0.5	1.264873
60.516667	0.5	1.274248
60.525000	0.5	1.285186
60.533333	0.5	1.295732
60.541667	0.5	1.304717
60.550000	0.5	1.312529
60.558333	0.5	1.317217
60.566667	0.5	1.319170
60.575000	0.5	1.318389
60.583333	0.5	1.319170
60.591667	0.5	1.323076
60.600000	0.5	1.329131
60.608333	0.5	1.337529
60.616667	0.5	1.347490
60.625000	0.5	1.359990
60.633333	0.5	1.370928
60.641667	0.5	1.378740
60.650000	0.5	1.382647
60.658333	0.5	1.384404
60.666667	0.5	1.388701
60.675000	0.5	1.396904
60.683333	0.5	1.407842
60.691667	0.5	1.417608
60.700000	0.5	1.423467
60.708333	0.5	1.424443
60.716667	0.5	1.422881
60.725000	0.5	1.424834
60.733333	0.5	1.432647
60.741667	0.5	1.444561
60.750000	0.5	1.457061
60.758333	0.5	1.468779
60.766667	0.5	1.481475
60.775000	0.5	1.492412
60.783333	0.5	1.502568
60.791667	0.5	1.509014
60.800000	0.5	1.513311
60.808333	0.5	1.517803
60.816667	0.5	1.522490
60.825000	0.5	1.528740
60.833333	0.5	1.536358
60.841667	0.5	1.544170
60.850000	0.5	1.550420
60.858333	0.5	1.556475
60.866667	0.5	1.563115
60.875000	0.5	1.570147
60.883333	0.5	1.577568
60.891667	0.5	1.583428
60.900000	0.5	1.588701
60.908333	0.5	1.592803
60.916667	0.5	1.597295
60.925000	0.5	1.603350
60.933333	0.5	1.609795
60.941667	0.5	1.618193
60.950000	0.5	1.627178
60.958333	0.5	1.634990
60.966667	0.5	1.642412
60.975000	0.5	1.651201
60.983333	0.5	1.661748
60.991667	0.5	1.673272
61.000000	0.5	1.679912
61.008333	0.5	1.677178
61.016667	0.5	1.667608
61.025000	0.5	1.657647
61.033333	0.5	1.655498
61.041667	0.5	1.661943
61.050000	0.5	1.672881
61.058333	0.5	1.681475
61.066667	0.5	1.685576
61.075000	0.5	1.687334
61.083333	0.5	1.691631
61.091667	0.5	1.700811
61.100000	0.5	1.712334
61.108333	0.5	1.722490
61.116667	0.5	1.730303
61.125000	0.5	1.733623
61.133333	0.5	1.734404
61.141667	0.5	1.732842
61.150000	0.5	1.731865
61.158333	0.5	1.735186
61.166667	0.5	1.743779
61.175000	0.5	1.753936
61.183333	0.5	1.760186
61.191667	0.5	1.760967
61.200000	0.5	1.759209
61.208333	0.5	1.759404
61.216667	0.5	1.762139
61.225000	0.5	1.767217
61.233333	0.5	1.770733
61.241667	0.5	1.772881
61.250000	0.5	1.774639
61.258333	0.5	1.776983
61.266667	0.5	1.780107
61.275000	0.5	1.786748
61.283333	0.5	1.795147
61.291667	0.5	1.803154
61.300000	0.5	1.807647
61.308333	0.5	1.806084
61.316667	0.5	1.803936
61.325000	0.5	1.804131
61.333333	0.5	1.808623
61.341667	0.5	1.812920
61.350000	0.5	1.813311
61.358333	0.5	1.810772
61.366667	0.5	1.808623
61.375000	0.5	1.810967
61.383333	0.5	1.819365
61.391667	0.5	1.830889
61.400000	0.5	1.842998
61.408333	0.5	1.851201
61.416667	0.5	1.851787
61.425000	0.5	1.845537
61.433333	0.5	1.835967
61.441667	0.5	1.828936
61.450000	0.5	1.828936
61.458333	0.5	1.835772
61.466667	0.5	1.845732
61.475000	0.5	1.855498
61.483333	0.5	1.861553
61.491667	0.5	1.866045
61.500000	0.5	1.870537
61.508333	0.5	1.875029
61.516667	0.5	1.877568
61.525000	0.5	1.877959
61.533333	0.5	1.874443
61.541667	0.5	1.868389
61.550000	0.5	1.862920
61.558333	0.5	1.858428
61.566667	0.5	1.855498
61.575000	0.5	1.852959
61.583333	0.5	1.849248
61.591667	0.5	1.845342
61.600000	0.5	1.843389
61.608333	0.5	1.845537
61.616667	0.5	1.852373
61.625000	0.5	1.859014
61.633333	0.5	1.862920
61.641667	0.5	1.861943
61.650000	0.5	1.857256
61.658333	0.5	1.851982
61.666667	0.5	1.844170
61.675000	0.5	1.834990
61.683333	0.5	1.819756
61.691667	0.5	1.799443
61.700000	0.5	1.777568
61.708333	0.5	1.755889
61.716667	0.5	1.735576
61.725000	0.5	1.714287
61.733333	0.5	1.691631
61.741667	0.5	1.665459
61.750000	0.5	1.636943
61.758333	0.5	1.607451
61.766667	0.5	1.576787
61.775000	0.5	1.544951
61.783333	0.5	1.510772
61.791667	0.5	1.471709
61.800000	0.5	1.427959
61.808333	0.5	1.378154
61.816667	0.5	1.322881
61.825000	0.5	1.258232
61.833333	0.5	1.179131
61.841667	0.5	1.084404
61.850000	0.5	0.987725
61.858333	0.5	0.918389
61.866667	0.5	0.899248
61.875000	0.5	0.932647
61.883333	0.5	1.002373
61.891667	0.5	1.086357
61.900000	0.5	1.173662
61.908333	0.5	1.263701
61.916667	0.5	1.358037
61.925000	0.5	1.452373
61.933333	0.5	1.543975
61.941667	0.5	1.633428
61.950000	0.5	1.719756
61.958333	0.5	1.800811
61.966667	0.5	1.869951
61.975000	0.5	1.924053
61.983333	0.5	1.964678
61.991667	0.5	1.995342
62.000000	0.5	2.006670
62.008333	0.5	1.976006
62.016667	0.5	1.872881
62.025000	0.5	1.692217
62.033333	0.5	1.456279
62.041667	0.5	1.210186
62.050000	0.5	0.990654
62.058333	0.5	0.809795
62.066667	0.5	0.665068
62.075000	0.5	0.547686
62.083333	0.5	0.452568
62.091667	0.5	0.374443
62.100000	0.5	0.305889
62.108333	0.5	0.241045
62.116667	0.5	0.177568
62.125000	0.5	0.119561
62.133333	0.5	0.070342
62.141667	0.5	0.030107
62.150000	0.5	-0.000752
62.158333	0.5	-0.024189
62.166667	0.5	-0.039228
62.175000	0.5	-0.046650
62.183333	0.5	-0.048603
62.191667	0.5	-0.047627
62.200000	0.5	-0.048408
62.208333	0.5	-0.052119
62.216667	0.5	-0.058369
62.225000	0.5	-0.063252
62.233333	0.5	-0.065400
62.241667	0.5	-0.065010
62.250000	0.5	-0.063838
62.258333	0.5	-0.064228
62.266667	0.5	-0.067353
62.275000	0.5	-0.072432
62.283333	0.5	-0.076533
62.291667	0.5	-0.077314
62.300000	0.5	-0.072627
62.308333	0.5	-0.062861
62.316667	0.5	-0.053291
62.325000	0.5	-0.046455
62.333333	0.5	-0.042353
62.341667	0.5	-0.039424
62.350000	0.5	-0.035322
62.358333	0.5	-0.030244
62.366667	0.5	-0.027119
62.375000	0.5	-0.029463
62.383333	0.5	-0.037275
62.391667	0.5	-0.048018
62.400000	0.5	-0.056611
62.408333	0.5	-0.060518
62.416667	0.5	-0.058564
62.425000	0.5	-0.053291
62.433333	0.5	-0.047236
62.441667	0.5	-0.043916
62.450000	0.5	-0.042939
62.458333	0.5	-0.043135
62.466667	0.5	-0.044307
62.475000	0.5	-0.045283
62.483333	0.5	-0.046064
62.491667	0.5	-0.045869
62.500000	0.5	-0.044307
62.508333	0.5	-0.041572
62.516667	0.5	-0.038643
62.525000	0.5	-0.035908
62.533333	0.5	-0.032588
62.541667	0.5	-0.026924
62.550000	0.5	-0.018721
62.558333	0.5	-0.011494
62.566667	0.5	-0.007002
62.575000	0.5	-0.007002
62.583333	0.5	-0.011299
62.591667	0.5	-0.018330
62.600000	0.5	-0.024775
62.608333	0.5	-0.028877
62.616667	0.5	-0.025752
62.625000	0.5	-0.019307
62.633333	0.5	-0.013252
62.641667	0.5	-0.008564
62.650000	0.5	-0.007002
62.658333	0.5	-0.005830
62.666667	0.5	-0.006025
62.675000	0.5	-0.005439
62.683333	0.5	-0.005049
62.691667	0.5	-0.004072
62.700000	0.5	-0.003096
62.708333	0.5	-0.003486
62.716667	0.5	-0.004072
62.725000	0.5	-0.005244
62.733333	0.5	-0.004658
62.741667	0.5	-0.002705
62.750000	0.5	0.000225
62.758333	0.5	0.002959
62.766667	0.5	0.002764
62.775000	0.5	0.001397
62.783333	0.5	-0.002119
62.791667	0.5	-0.006025
62.800000	0.5	-0.009150
62.808333	0.5	-0.009736
62.816667	0.5	-0.007002
62.825000	0.5	-0.000361
62.833333	0.5	0.008037
62.841667	0.5	0.015654
62.850000	0.5	0.019756
62.858333	0.5	0.018975
62.866667	0.5	0.013701
62.875000	0.5	0.008623
62.883333	0.5	0.005889
62.891667	0.5	0.006670
62.900000	0.5	0.009014
62.908333	0.5	0.012920
62.916667	0.5	0.017022
62.925000	0.5	0.017022
62.933333	0.5	0.011943
62.941667	0.5	0.003350
62.950000	0.5	-0.005830
62.958333	0.5	-0.013838
62.966667	0.5	-0.017158
62.975000	0.5	-0.016572
62.983333	0.5	-0.012861
62.991667	0.5	-0.006416
63.000000	0.5	-0.001143
63.008333	0.5	0.001592
63.016667	0.5	0.001201
63.025000	0.5	0.000420
63.033333	0.5	0.002178
63.041667	0.5	0.005498
63.050000	0.5	0.008428
63.058333	0.5	0.008623
63.066667	0.5	0.007451
63.075000	0.5	0.005107
63.083333	0.5	0.001787
63.091667	0.5	-0.002119
63.100000	0.5	-0.005049
63.108333	0.5	-0.003682
63.116667	0.5	0.002178
63.125000	0.5	0.010772
63.133333	0.5	0.017022
63.141667	0.5	0.017803
63.150000	0.5	0.011357
63.158333	0.5	0.003350
63.166667	0.5	-0.002900
63.175000	0.5	-0.003877
63.183333	0.5	-0.001533
63.191667	0.5	0.001397
63.200000	0.5	0.003545
63.208333	0.5	0.003154
63.216667	0.5	0.001787
63.225000	0.5	-0.000557
63.233333	0.5	-0.003096
63.241667	0.5	-0.004072
63.250000	0.5	-0.002705
63.258333	0.5	0.000029
63.266667	0.5	0.000811
63.275000	0.5	-0.000947
63.283333	0.5	-0.002900
63.291667	0.5	-0.003096
63.300000	0.5	-0.000361
63.308333	0.5	0.003350
63.316667	0.5	0.005303
63.325000	0.5	0.003350
63.333333	0.5	-0.001143
63.341667	0.5	-0.006025
63.350000	0.5	-0.009346
63.358333	0.5	-0.009736
63.366667	0.5	-0.007588
63.375000	0.5	-0.004268
63.383333	0.5	-0.002314
63.391667	0.5	-0.002119
63.400000	0.5	-0.001924
63.408333	0.5	0.000029
63.416667	0.5	0.002959
63.425000	0.5	0.005889
63.433333	0.5	0.006279
63.441667	0.5	0.003350
63.450000	0.5	-0.001728
63.458333	0.5	-0.006807
63.466667	0.5	-0.008760
63.475000	0.5	-0.008369
63.483333	0.5	-0.007002
63.491667	0.5	-0.005244
63.500000	0.5	-0.003877
63.508333	0.5	-0.001924
63.516667	0.5	-0.001924
63.525000	0.5	-0.006221
63.533333	0.5	-0.013447
63.541667	0.5	-0.019111
63.550000	0.5	-0.018525
63.558333	0.5	-0.011689
63.566667	0.5	-0.000166
63.575000	0.5	0.010576
63.583333	0.5	0.018389
63.591667	0.5	0.020342
63.600000	0.5	0.019561
63.608333	0.5	0.016631
63.616667	0.5	0.012920
63.625000	0.5	0.009014
63.633333	0.5	0.004717
63.641667	0.5	0.000420
63.650000	0.5	-0.000752
63.658333	0.5	0.000029
63.666667	0.5	0.001982
63.675000	0.5	0.002764
63.683333	0.5	0.002568
63.691667	0.5	0.001201
63.700000	0.5	0.000029
63.708333	0.5	-0.000166
63.716667	0.5	0.000811
63.725000	0.5	0.001787
63.733333	0.5	0.003350
63.741667	0.5	0.005693
63.750000	0.5	0.008037
63.758333	0.5	0.008232
63.766667	0.5	0.005107
63.775000	0.5	0.002568
63.783333	0.5	0.004131
63.791667	0.5	0.010576
63.800000	0.5	0.018389
63.808333	0.5	0.019951
63.816667	0.5	0.015850
63.825000	0.5	0.009014
63.833333	0.5	0.004522
63.841667	0.5	0.002373
63.850000	0.5	0.001592
63.858333	0.5	0.000811
63.866667	0.5	0.000811
63.875000	0.5	0.002959
63.883333	0.5	0.007451
63.891667	0.5	0.012529
63.900000	0.5	0.017022
63.908333	0.5	0.015654
63.916667	0.5	0.013701
63.925000	0.5	0.014482
63.933333	0.5	0.018193
63.941667	0.5	0.019951
63.950000	0.5	0.019170
63.958333	0.5	0.017217
63.966667	0.5	0.014092
63.975000	0.5	0.010186
63.983333	0.5	0.002959
63.991667	0.5	-0.004658
64.000000	0.5	-0.007783
64.008333	0.5	-0.002510
64.016667	0.5	0.008232
64.025000	0.5	0.017217
64.033333	0.5	0.019365
64.041667	0.5	0.014482
64.050000	0.5	0.008623
64.058333	0.5	0.003936
64.066667	0.5	0.000811
64.075000	0.5	-0.002119
64.083333	0.5	-0.003682
64.091667	0.5	-0.003486
64.100000	0.5	-0.003291
64.108333	0.5	-0.004463
64.116667	0.5	-0.005830
64.125000	0.5	-0.004853
64.133333	0.5	-0.000947
64.141667	0.5	0.004326
64.150000	0.5	0.006475
64.158333	0.5	0.004522
64.166667	0.5	0.000615
64.175000	0.5	-0.002510
64.183333	0.5	-0.002314
64.191667	0.5	0.000811
64.200000	0.5	0.006475
64.208333	0.5	0.011748
64.216667	0.5	0.015264
64.225000	0.5	0.016436
64.233333	0.5	0.016436
64.241667	0.5	0.016045
64.250000	0.5	0.016045
64.258333	0.5	0.014287
64.266667	0.5	0.012920
64.275000	0.5	0.012139
64.283333	0.5	0.011162
64.291667	0.5	0.009600
64.300000	0.5	0.005693
64.308333	0.5	0.001006
64.316667	0.5	-0.002510
64.325000	0.5	-0.002510
64.333333	0.5	-0.000557
64.341667	0.5	0.000615
64.350000	0.5	-0.003096
64.358333	0.5	-0.009346
64.366667	0.5	-0.014424
64.375000	0.5	-0.014033
64.383333	0.5	-0.007783
64.391667	0.5	0.001787
64.400000	0.5	0.011748
64.408333	0.5	0.020928
64.416667	0.5	0.024053
64.425000	0.5	0.021904
64.433333	0.5	0.012725
64.441667	0.5	0.001006
64.450000	0.5	-0.010322
64.458333	0.5	-0.016377
64.466667	0.5	-0.014228
64.475000	0.5	-0.005439
64.483333	0.5	0.004522
64.491667	0.5	0.009404
64.500000	0.5	0.007451
64.508333	0.5	0.001787
64.516667	0.5	-0.002314
64.525000	0.5	-0.002510
64.533333	0.5	-0.001924
64.541667	0.5	-0.000752
64.550000	0.5	0.000811
64.558333	0.5	0.003545
64.566667	0.5	0.005693
64.575000	0.5	0.005889
64.583333	0.5	0.002568
64.591667	0.5	-0.001338
64.600000	0.5	-0.003096
64.608333	0.5	-0.000752
64.616667	0.5	0.002764
64.625000	0.5	0.006279
64.633333	0.5	0.008623
64.641667	0.5	0.011162
64.650000	0.5	0.014092
64.658333	0.5	0.016826
64.666667	0.5	0.015850
64.675000	0.5	0.011553
64.683333	0.5	0.008232
64.691667	0.5	0.006670
64.700000	0.5	0.006670
64.708333	0.5	0.006865
64.716667	0.5	0.005107
64.725000	0.5	0.003545
64.733333	0.5	0.001787
64.741667	0.5	0.002764
64.750000	0.5	0.005498
64.758333	0.5	0.009990
64.766667	0.5	0.014287
64.775000	0.5	0.016436
64.783333	0.5	0.014482
64.791667	0.5	0.011943
64.800000	0.5	0.011748
64.808333	0.5	0.013311
64.816667	0.5	0.014092
64.825000	0.5	0.011553
64.833333	0.5	0.006670
64.841667	0.5	0.003154
64.850000	0.5	0.001201
64.858333	0.5	0.002568
64.866667	0.5	0.005889
64.875000	0.5	0.008623
64.883333	0.5	0.009209
64.891667	0.5	0.007256
64.900000	0.5	0.004131
64.908333	0.5	0.002764
64.916667	0.5	0.005107
64.925000	0.5	0.009404
64.933333	0.5	0.012920
64.941667	0.5	0.014482
64.950000	0.5	0.013701
64.958333	0.5	0.009600
64.966667	0.5	0.004326
64.975000	0.5	-0.000557
64.983333	0.5	0.000029
64.991667	0.5	0.005303
65.000000	0.5	0.011748
