# Supplementary material for: HappyTools: A software for high-throughput HPLC data processing and quantitation
Source: PLoS One. 2018 Jul 6;13(7):e0200280. doi: 10.1371/journal.pone.0200280 (PMC6034860; doi:10.1371/journal.pone.0200280)
Supplement: S1 Data — The source code of HappyTools is included in this zip file, together with all the raw chromatograms as exported from ThermoFisher Chromeleon. A visual tutorial and a document demonstrating how to reproduce the results used in this study are also included. (ZIP) [file pone.0200280.s013.zip › Data/Biopharmaceutical/IgG Vtag 7_ACQUITY FLR ChA.txt]

File Path	chrom://mascot-server/ChromeleonLocal/Raw Data/Users/Jenifer Hendel/2018/Vtag3.seq/766.smp/ACQUITY FLR ChA.channel/ACQUITY FLR ChA.chm
Channel	ACQUITY FLR ChA

Injection Information:
Data Vault	ChromeleonLocal
Injection	IgG Vtag 7
Injection Number	8
Position	
Comment	$$ 2.1 vial 2:A,8 injection 1
Processing Method	New Processing Method
Instrument Method	
Type	Unknown
Status	Finished
Injection Date	11/05/2018
Injection Time	13:18:59
Injection Volume (µL)	25.0000
Dilution Factor	1.0000
Weight	1.0000

Chromatogram Data Information:
Time Min. (min)	0.000000
Time Max. (min)	65.000000
Data Points	7801
Detector	
Generating Data System	Chromeleon 7.2.4.8179
Exporting Data System	Chromeleon 7.2.2.0
Operator	Simon.Peel
Signal Quantity	Response
Signal Unit	EU
Signal Min.	-0.284787
Signal Max.	23.568928
Channel	ACQUITY FLR ChA
Driver Name	AnDI Import Plug-in
Channel Type	Evaluation
Min. Step (s)	0.5
Max. Step (s)	0.5
Average Step (s)	0.5

Signal Parameter Information:
Signal Info	techCHROM

Chromatogram Data:
Time (min)	Step (s)	Value (EU)
0.000000	n.a.	0.000000
0.008333	0.5	0.000295
0.016667	0.5	0.000369
0.025000	0.5	0.001346
0.033333	0.5	0.001736
0.041667	0.5	0.001736
0.050000	0.5	-0.000412
0.058333	0.5	-0.003537
0.066667	0.5	-0.006662
0.075000	0.5	-0.006272
0.083333	0.5	-0.001975
0.091667	0.5	0.004275
0.100000	0.5	0.007010
0.108333	0.5	0.006228
0.116667	0.5	0.004861
0.125000	0.5	0.004861
0.133333	0.5	0.007010
0.141667	0.5	0.007791
0.150000	0.5	0.006424
0.158333	0.5	0.004666
0.166667	0.5	0.004275
0.175000	0.5	0.004275
0.183333	0.5	0.003299
0.191667	0.5	0.000174
0.200000	0.5	-0.002170
0.208333	0.5	-0.003342
0.216667	0.5	-0.001975
0.225000	0.5	0.000174
0.233333	0.5	0.000955
0.241667	0.5	-0.000803
0.250000	0.5	-0.003342
0.258333	0.5	-0.004904
0.266667	0.5	-0.003342
0.275000	0.5	0.000564
0.283333	0.5	0.005447
0.291667	0.5	0.008963
0.300000	0.5	0.010135
0.308333	0.5	0.009744
0.316667	0.5	0.008768
0.325000	0.5	0.008768
0.333333	0.5	0.010721
0.341667	0.5	0.013455
0.350000	0.5	0.015603
0.358333	0.5	0.015994
0.366667	0.5	0.015213
0.375000	0.5	0.014041
0.383333	0.5	0.012088
0.391667	0.5	0.009744
0.400000	0.5	0.008182
0.408333	0.5	0.008572
0.416667	0.5	0.009158
0.425000	0.5	0.008182
0.433333	0.5	0.002908
0.441667	0.5	-0.001584
0.450000	0.5	-0.003342
0.458333	0.5	-0.001779
0.466667	0.5	0.000564
0.475000	0.5	-0.000217
0.483333	0.5	-0.003537
0.491667	0.5	-0.008420
0.500000	0.5	-0.011545
0.508333	0.5	-0.013303
0.516667	0.5	-0.012326
0.525000	0.5	-0.008420
0.533333	0.5	-0.001779
0.541667	0.5	0.006424
0.550000	0.5	0.009939
0.558333	0.5	0.009549
0.566667	0.5	0.005447
0.575000	0.5	0.001932
0.583333	0.5	0.000955
0.591667	0.5	0.001346
0.600000	0.5	0.001346
0.608333	0.5	0.001736
0.616667	0.5	0.005252
0.625000	0.5	0.008768
0.633333	0.5	0.011893
0.641667	0.5	0.011111
0.650000	0.5	0.007986
0.658333	0.5	0.004861
0.666667	0.5	0.005057
0.675000	0.5	0.008182
0.683333	0.5	0.012478
0.691667	0.5	0.015799
0.700000	0.5	0.020877
0.708333	0.5	0.045291
0.716667	0.5	0.122049
0.725000	0.5	0.290603
0.733333	0.5	0.584939
0.741667	0.5	1.024783
0.750000	0.5	1.612478
0.758333	0.5	2.310525
0.766667	0.5	3.023025
0.775000	0.5	3.603690
0.783333	0.5	3.920682
0.791667	0.5	3.917752
0.800000	0.5	3.640994
0.808333	0.5	3.196072
0.816667	0.5	2.691775
0.825000	0.5	2.257986
0.833333	0.5	2.082205
0.841667	0.5	2.306228
0.850000	0.5	2.873025
0.858333	0.5	3.468533
0.866667	0.5	3.768143
0.875000	0.5	3.657205
0.883333	0.5	3.300955
0.891667	0.5	2.972049
0.900000	0.5	2.779471
0.908333	0.5	2.685330
0.916667	0.5	2.583572
0.925000	0.5	2.430838
0.933333	0.5	2.236111
0.941667	0.5	2.040408
0.950000	0.5	1.888650
0.958333	0.5	1.810721
0.966667	0.5	1.818728
0.975000	0.5	1.922635
0.983333	0.5	2.453885
0.991667	0.5	4.982986
1.000000	0.5	10.384745
1.008333	0.5	17.771269
1.016667	0.5	23.246662
1.025000	0.5	23.568928
1.033333	0.5	18.581425
1.041667	0.5	11.343729
1.050000	0.5	5.865604
1.058333	0.5	3.133572
1.066667	0.5	2.424002
1.075000	0.5	2.208572
1.083333	0.5	2.153689
1.091667	0.5	2.307010
1.100000	0.5	2.672439
1.108333	0.5	3.127908
1.116667	0.5	3.480447
1.125000	0.5	3.573416
1.133333	0.5	3.370486
1.141667	0.5	2.966189
1.150000	0.5	2.515604
1.158333	0.5	2.145486
1.166667	0.5	1.910135
1.175000	0.5	1.792557
1.183333	0.5	1.743728
1.191667	0.5	1.722830
1.200000	0.5	1.712478
1.208333	0.5	1.717361
1.216667	0.5	1.741971
1.225000	0.5	1.774978
1.233333	0.5	1.789041
1.241667	0.5	1.765213
1.250000	0.5	1.707400
1.258333	0.5	1.643924
1.266667	0.5	1.603689
1.275000	0.5	1.588455
1.283333	0.5	1.574588
1.291667	0.5	1.537869
1.300000	0.5	1.476932
1.308333	0.5	1.424392
1.316667	0.5	1.427322
1.325000	0.5	1.513455
1.333333	0.5	1.667166
1.341667	0.5	1.834939
1.350000	0.5	1.951736
1.358333	0.5	1.976150
1.366667	0.5	1.909158
1.375000	0.5	1.786893
1.383333	0.5	1.654471
1.391667	0.5	1.538260
1.400000	0.5	1.444314
1.408333	0.5	1.361697
1.416667	0.5	1.278885
1.425000	0.5	1.191971
1.433333	0.5	1.106619
1.441667	0.5	1.033182
1.450000	0.5	0.978885
1.458333	0.5	0.945486
1.466667	0.5	0.927713
1.475000	0.5	0.916971
1.483333	0.5	0.913260
1.491667	0.5	0.921268
1.500000	0.5	0.941385
1.508333	0.5	0.965017
1.516667	0.5	0.974002
1.525000	0.5	0.955447
1.533333	0.5	0.909744
1.541667	0.5	0.855057
1.550000	0.5	0.811111
1.558333	0.5	0.791971
1.566667	0.5	0.802713
1.575000	0.5	0.834939
1.583333	0.5	0.877322
1.591667	0.5	0.912674
1.600000	0.5	0.927713
1.608333	0.5	0.915017
1.616667	0.5	0.882010
1.625000	0.5	0.842557
1.633333	0.5	0.813846
1.641667	0.5	0.808377
1.650000	0.5	0.835525
1.658333	0.5	0.896072
1.666667	0.5	0.981033
1.675000	0.5	1.074588
1.683333	0.5	1.156814
1.691667	0.5	1.214627
1.700000	0.5	1.240018
1.708333	0.5	1.241580
1.716667	0.5	1.238846
1.725000	0.5	1.253103
1.733333	0.5	1.296268
1.741667	0.5	1.367947
1.750000	0.5	1.472439
1.758333	0.5	1.625955
1.766667	0.5	1.850955
1.775000	0.5	2.142166
1.783333	0.5	2.448221
1.791667	0.5	2.686893
1.800000	0.5	2.789236
1.808333	0.5	2.734354
1.816667	0.5	2.551932
1.825000	0.5	2.299978
1.833333	0.5	2.035721
1.841667	0.5	1.795877
1.850000	0.5	1.592752
1.858333	0.5	1.422439
1.866667	0.5	1.277908
1.875000	0.5	1.164236
1.883333	0.5	1.118728
1.891667	0.5	1.236697
1.900000	0.5	1.614627
1.908333	0.5	2.256619
1.916667	0.5	3.028689
1.925000	0.5	3.741580
1.933333	0.5	4.261111
1.941667	0.5	4.543533
1.950000	0.5	4.600955
1.958333	0.5	4.446463
1.966667	0.5	4.092557
1.975000	0.5	3.586307
1.983333	0.5	3.015604
1.991667	0.5	2.452322
2.000000	0.5	1.946658
2.008333	0.5	1.524783
2.016667	0.5	1.191971
2.025000	0.5	0.941580
2.033333	0.5	0.763260
2.041667	0.5	0.649978
2.050000	0.5	0.579080
2.058333	0.5	0.517557
2.066667	0.5	0.443924
2.075000	0.5	0.355252
2.083333	0.5	0.270877
2.091667	0.5	0.209744
2.100000	0.5	0.174978
2.108333	0.5	0.158572
2.116667	0.5	0.151346
2.125000	0.5	0.149393
2.133333	0.5	0.153103
2.141667	0.5	0.162088
2.150000	0.5	0.177518
2.158333	0.5	0.194119
2.166667	0.5	0.211502
2.175000	0.5	0.226932
2.183333	0.5	0.239627
2.191667	0.5	0.246658
2.200000	0.5	0.247830
2.208333	0.5	0.243533
2.216667	0.5	0.234744
2.225000	0.5	0.224783
2.233333	0.5	0.214822
2.241667	0.5	0.206814
2.250000	0.5	0.202713
2.258333	0.5	0.201346
2.266667	0.5	0.200174
2.275000	0.5	0.198611
2.283333	0.5	0.196463
2.291667	0.5	0.193924
2.300000	0.5	0.192166
2.308333	0.5	0.190603
2.316667	0.5	0.187674
2.325000	0.5	0.183182
2.333333	0.5	0.178494
2.341667	0.5	0.176150
2.350000	0.5	0.178299
2.358333	0.5	0.183963
2.366667	0.5	0.190994
2.375000	0.5	0.196268
2.383333	0.5	0.196658
2.391667	0.5	0.191385
2.400000	0.5	0.183182
2.408333	0.5	0.177127
2.416667	0.5	0.175564
2.425000	0.5	0.180057
2.433333	0.5	0.187283
2.441667	0.5	0.195291
2.450000	0.5	0.201541
2.458333	0.5	0.203885
2.466667	0.5	0.204080
2.475000	0.5	0.202518
2.483333	0.5	0.203494
2.491667	0.5	0.209353
2.500000	0.5	0.221268
2.508333	0.5	0.235916
2.516667	0.5	0.252713
2.525000	0.5	0.267166
2.533333	0.5	0.276932
2.541667	0.5	0.280643
2.550000	0.5	0.280252
2.558333	0.5	0.277127
2.566667	0.5	0.275760
2.575000	0.5	0.277908
2.583333	0.5	0.284939
2.591667	0.5	0.293728
2.600000	0.5	0.301150
2.608333	0.5	0.305057
2.616667	0.5	0.306619
2.625000	0.5	0.308767
2.633333	0.5	0.311893
2.641667	0.5	0.316775
2.650000	0.5	0.320877
2.658333	0.5	0.322635
2.666667	0.5	0.320486
2.675000	0.5	0.314236
2.683333	0.5	0.306424
2.691667	0.5	0.297049
2.700000	0.5	0.285135
2.708333	0.5	0.270877
2.716667	0.5	0.254666
2.725000	0.5	0.240018
2.733333	0.5	0.229861
2.741667	0.5	0.220291
2.750000	0.5	0.210916
2.758333	0.5	0.200955
2.766667	0.5	0.195096
2.775000	0.5	0.192752
2.783333	0.5	0.192752
2.791667	0.5	0.191775
2.800000	0.5	0.190018
2.808333	0.5	0.188650
2.816667	0.5	0.188455
2.825000	0.5	0.189236
2.833333	0.5	0.189236
2.841667	0.5	0.188260
2.850000	0.5	0.184939
2.858333	0.5	0.180447
2.866667	0.5	0.176541
2.875000	0.5	0.173807
2.883333	0.5	0.171268
2.891667	0.5	0.167166
2.900000	0.5	0.163846
2.908333	0.5	0.162478
2.916667	0.5	0.163455
2.925000	0.5	0.163260
2.933333	0.5	0.158963
2.941667	0.5	0.150760
2.950000	0.5	0.142752
2.958333	0.5	0.137869
2.966667	0.5	0.137869
2.975000	0.5	0.138064
2.983333	0.5	0.137088
2.991667	0.5	0.135330
3.000000	0.5	0.134158
3.008333	0.5	0.135135
3.016667	0.5	0.138455
3.025000	0.5	0.142947
3.033333	0.5	0.147049
3.041667	0.5	0.150369
3.050000	0.5	0.148416
3.058333	0.5	0.140994
3.066667	0.5	0.130252
3.075000	0.5	0.120682
3.083333	0.5	0.117947
3.091667	0.5	0.120291
3.100000	0.5	0.124002
3.108333	0.5	0.124978
3.116667	0.5	0.124002
3.125000	0.5	0.122635
3.133333	0.5	0.122830
3.141667	0.5	0.125369
3.150000	0.5	0.129275
3.158333	0.5	0.130838
3.166667	0.5	0.126736
3.175000	0.5	0.119900
3.183333	0.5	0.111697
3.191667	0.5	0.105057
3.200000	0.5	0.100174
3.208333	0.5	0.096853
3.216667	0.5	0.095291
3.225000	0.5	0.098025
3.233333	0.5	0.105252
3.241667	0.5	0.112478
3.250000	0.5	0.114822
3.258333	0.5	0.109549
3.266667	0.5	0.099393
3.275000	0.5	0.088455
3.283333	0.5	0.078689
3.291667	0.5	0.071072
3.300000	0.5	0.065603
3.308333	0.5	0.063846
3.316667	0.5	0.067361
3.325000	0.5	0.076736
3.333333	0.5	0.088064
3.341667	0.5	0.096463
3.350000	0.5	0.100760
3.358333	0.5	0.103494
3.366667	0.5	0.105447
3.375000	0.5	0.106814
3.383333	0.5	0.103885
3.391667	0.5	0.098221
3.400000	0.5	0.092361
3.408333	0.5	0.090408
3.416667	0.5	0.093143
3.425000	0.5	0.098611
3.433333	0.5	0.106228
3.441667	0.5	0.113650
3.450000	0.5	0.120486
3.458333	0.5	0.125564
3.466667	0.5	0.128689
3.475000	0.5	0.129275
3.483333	0.5	0.129861
3.491667	0.5	0.132205
3.500000	0.5	0.135135
3.508333	0.5	0.138260
3.516667	0.5	0.139041
3.525000	0.5	0.137283
3.533333	0.5	0.132205
3.541667	0.5	0.124588
3.550000	0.5	0.120291
3.558333	0.5	0.119510
3.566667	0.5	0.121658
3.575000	0.5	0.124588
3.583333	0.5	0.126346
3.591667	0.5	0.124002
3.600000	0.5	0.120096
3.608333	0.5	0.116775
3.616667	0.5	0.114822
3.625000	0.5	0.113455
3.633333	0.5	0.110525
3.641667	0.5	0.106619
3.650000	0.5	0.104275
3.658333	0.5	0.106228
3.666667	0.5	0.112674
3.675000	0.5	0.119119
3.683333	0.5	0.123416
3.691667	0.5	0.122635
3.700000	0.5	0.117752
3.708333	0.5	0.111307
3.716667	0.5	0.107596
3.725000	0.5	0.107400
3.733333	0.5	0.108768
3.741667	0.5	0.110525
3.750000	0.5	0.111502
3.758333	0.5	0.111697
3.766667	0.5	0.110525
3.775000	0.5	0.107596
3.783333	0.5	0.102908
3.791667	0.5	0.099197
3.800000	0.5	0.096853
3.808333	0.5	0.096072
3.816667	0.5	0.097244
3.825000	0.5	0.098807
3.833333	0.5	0.099588
3.841667	0.5	0.098416
3.850000	0.5	0.097244
3.858333	0.5	0.097830
3.866667	0.5	0.100564
3.875000	0.5	0.105447
3.883333	0.5	0.112869
3.891667	0.5	0.124002
3.900000	0.5	0.138455
3.908333	0.5	0.148807
3.916667	0.5	0.153299
3.925000	0.5	0.155057
3.933333	0.5	0.161697
3.941667	0.5	0.174783
3.950000	0.5	0.187283
3.958333	0.5	0.192361
3.966667	0.5	0.187478
3.975000	0.5	0.176736
3.983333	0.5	0.164822
3.991667	0.5	0.156814
4.000000	0.5	0.149393
4.008333	0.5	0.140213
4.016667	0.5	0.129080
4.025000	0.5	0.116580
4.033333	0.5	0.106619
4.041667	0.5	0.099588
4.050000	0.5	0.094314
4.058333	0.5	0.089041
4.066667	0.5	0.080838
4.075000	0.5	0.072439
4.083333	0.5	0.066971
4.091667	0.5	0.066971
4.100000	0.5	0.072244
4.108333	0.5	0.079861
4.116667	0.5	0.086893
4.125000	0.5	0.089822
4.133333	0.5	0.089236
4.141667	0.5	0.086111
4.150000	0.5	0.082205
4.158333	0.5	0.081033
4.166667	0.5	0.082596
4.175000	0.5	0.086697
4.183333	0.5	0.089822
4.191667	0.5	0.092557
4.200000	0.5	0.095096
4.208333	0.5	0.097244
4.216667	0.5	0.098807
4.225000	0.5	0.097830
4.233333	0.5	0.093728
4.241667	0.5	0.086502
4.250000	0.5	0.078885
4.258333	0.5	0.074588
4.266667	0.5	0.074783
4.275000	0.5	0.076932
4.283333	0.5	0.077908
4.291667	0.5	0.076736
4.300000	0.5	0.074197
4.308333	0.5	0.073611
4.316667	0.5	0.074978
4.325000	0.5	0.075174
4.333333	0.5	0.072635
4.341667	0.5	0.065994
4.350000	0.5	0.059158
4.358333	0.5	0.055643
4.366667	0.5	0.057205
4.375000	0.5	0.060916
4.383333	0.5	0.061307
4.391667	0.5	0.056814
4.400000	0.5	0.049588
4.408333	0.5	0.044705
4.416667	0.5	0.044119
4.425000	0.5	0.047635
4.433333	0.5	0.052127
4.441667	0.5	0.057986
4.450000	0.5	0.064432
4.458333	0.5	0.070877
4.466667	0.5	0.076541
4.475000	0.5	0.081424
4.483333	0.5	0.085916
4.491667	0.5	0.088064
4.500000	0.5	0.084549
4.508333	0.5	0.076541
4.516667	0.5	0.067557
4.525000	0.5	0.060916
4.533333	0.5	0.058182
4.541667	0.5	0.057986
4.550000	0.5	0.057400
4.558333	0.5	0.055838
4.566667	0.5	0.055057
4.575000	0.5	0.056228
4.583333	0.5	0.059939
4.591667	0.5	0.063455
4.600000	0.5	0.065603
4.608333	0.5	0.065408
4.616667	0.5	0.063846
4.625000	0.5	0.061502
4.633333	0.5	0.057010
4.641667	0.5	0.051736
4.650000	0.5	0.045877
4.658333	0.5	0.040408
4.666667	0.5	0.038455
4.675000	0.5	0.039627
4.683333	0.5	0.046463
4.691667	0.5	0.054080
4.700000	0.5	0.060916
4.708333	0.5	0.064627
4.716667	0.5	0.065213
4.725000	0.5	0.062478
4.733333	0.5	0.054861
4.741667	0.5	0.043338
4.750000	0.5	0.033377
4.758333	0.5	0.028103
4.766667	0.5	0.027518
4.775000	0.5	0.028494
4.783333	0.5	0.028689
4.791667	0.5	0.027713
4.800000	0.5	0.028103
4.808333	0.5	0.030643
4.816667	0.5	0.034744
4.825000	0.5	0.040994
4.833333	0.5	0.048221
4.841667	0.5	0.052908
4.850000	0.5	0.054080
4.858333	0.5	0.053494
4.866667	0.5	0.053103
4.875000	0.5	0.054666
4.883333	0.5	0.057986
4.891667	0.5	0.061893
4.900000	0.5	0.066580
4.908333	0.5	0.069900
4.916667	0.5	0.071463
4.925000	0.5	0.069705
4.933333	0.5	0.065799
4.941667	0.5	0.062674
4.950000	0.5	0.061893
4.958333	0.5	0.061697
4.966667	0.5	0.059353
4.975000	0.5	0.055252
4.983333	0.5	0.052518
4.991667	0.5	0.053299
5.000000	0.5	0.056033
5.008333	0.5	0.057791
5.016667	0.5	0.056619
5.025000	0.5	0.054080
5.033333	0.5	0.052127
5.041667	0.5	0.051150
5.050000	0.5	0.049783
5.058333	0.5	0.047830
5.066667	0.5	0.045682
5.075000	0.5	0.042947
5.083333	0.5	0.043338
5.091667	0.5	0.045877
5.100000	0.5	0.047244
5.108333	0.5	0.046268
5.116667	0.5	0.042361
5.125000	0.5	0.041385
5.133333	0.5	0.043728
5.141667	0.5	0.049197
5.150000	0.5	0.052908
5.158333	0.5	0.054666
5.166667	0.5	0.053494
5.175000	0.5	0.052518
5.183333	0.5	0.054080
5.191667	0.5	0.058572
5.200000	0.5	0.065213
5.208333	0.5	0.072049
5.216667	0.5	0.077518
5.225000	0.5	0.082400
5.233333	0.5	0.088455
5.241667	0.5	0.093728
5.250000	0.5	0.097439
5.258333	0.5	0.099002
5.266667	0.5	0.098807
5.275000	0.5	0.097439
5.283333	0.5	0.095096
5.291667	0.5	0.090994
5.300000	0.5	0.084158
5.308333	0.5	0.077518
5.316667	0.5	0.074197
5.325000	0.5	0.075564
5.333333	0.5	0.080252
5.341667	0.5	0.085525
5.350000	0.5	0.087088
5.358333	0.5	0.083963
5.366667	0.5	0.079471
5.375000	0.5	0.075564
5.383333	0.5	0.071268
5.391667	0.5	0.067557
5.400000	0.5	0.066580
5.408333	0.5	0.068924
5.416667	0.5	0.074783
5.425000	0.5	0.080447
5.433333	0.5	0.082400
5.441667	0.5	0.079666
5.450000	0.5	0.073611
5.458333	0.5	0.067752
5.466667	0.5	0.064822
5.475000	0.5	0.064432
5.483333	0.5	0.064041
5.491667	0.5	0.059939
5.500000	0.5	0.054275
5.508333	0.5	0.050564
5.516667	0.5	0.053103
5.525000	0.5	0.059158
5.533333	0.5	0.064627
5.541667	0.5	0.065603
5.550000	0.5	0.063846
5.558333	0.5	0.062283
5.566667	0.5	0.062478
5.575000	0.5	0.063064
5.583333	0.5	0.062088
5.591667	0.5	0.059353
5.600000	0.5	0.055057
5.608333	0.5	0.051346
5.616667	0.5	0.049393
5.625000	0.5	0.049978
5.633333	0.5	0.051932
5.641667	0.5	0.052908
5.650000	0.5	0.051932
5.658333	0.5	0.048807
5.666667	0.5	0.045682
5.675000	0.5	0.044510
5.683333	0.5	0.046658
5.691667	0.5	0.049588
5.700000	0.5	0.052127
5.708333	0.5	0.053103
5.716667	0.5	0.053689
5.725000	0.5	0.052713
5.733333	0.5	0.050955
5.741667	0.5	0.049197
5.750000	0.5	0.049197
5.758333	0.5	0.050955
5.766667	0.5	0.049978
5.775000	0.5	0.045096
5.783333	0.5	0.038455
5.791667	0.5	0.034744
5.800000	0.5	0.035916
5.808333	0.5	0.040408
5.816667	0.5	0.045877
5.825000	0.5	0.048611
5.833333	0.5	0.049393
5.841667	0.5	0.049197
5.850000	0.5	0.049197
5.858333	0.5	0.050174
5.866667	0.5	0.050564
5.875000	0.5	0.049197
5.883333	0.5	0.043728
5.891667	0.5	0.036893
5.900000	0.5	0.031424
5.908333	0.5	0.030643
5.916667	0.5	0.032010
5.925000	0.5	0.032986
5.933333	0.5	0.031424
5.941667	0.5	0.028103
5.950000	0.5	0.024783
5.958333	0.5	0.021853
5.966667	0.5	0.020486
5.975000	0.5	0.019900
5.983333	0.5	0.021658
5.991667	0.5	0.025369
6.000000	0.5	0.029666
6.008333	0.5	0.033572
6.016667	0.5	0.035330
6.025000	0.5	0.033963
6.033333	0.5	0.030643
6.041667	0.5	0.026541
6.050000	0.5	0.025174
6.058333	0.5	0.029080
6.066667	0.5	0.035135
6.075000	0.5	0.038846
6.083333	0.5	0.036307
6.091667	0.5	0.028103
6.100000	0.5	0.020096
6.108333	0.5	0.017752
6.116667	0.5	0.020877
6.125000	0.5	0.025369
6.133333	0.5	0.027713
6.141667	0.5	0.027713
6.150000	0.5	0.029080
6.158333	0.5	0.033963
6.166667	0.5	0.039822
6.175000	0.5	0.042166
6.183333	0.5	0.037478
6.191667	0.5	0.027908
6.200000	0.5	0.017166
6.208333	0.5	0.010330
6.216667	0.5	0.008963
6.225000	0.5	0.012283
6.233333	0.5	0.016580
6.241667	0.5	0.020291
6.250000	0.5	0.022049
6.258333	0.5	0.023611
6.266667	0.5	0.026932
6.275000	0.5	0.032986
6.283333	0.5	0.040603
6.291667	0.5	0.048416
6.300000	0.5	0.053103
6.308333	0.5	0.053689
6.316667	0.5	0.050955
6.325000	0.5	0.046463
6.333333	0.5	0.039432
6.341667	0.5	0.031619
6.350000	0.5	0.022049
6.358333	0.5	0.015213
6.366667	0.5	0.013650
6.375000	0.5	0.018728
6.383333	0.5	0.026932
6.391667	0.5	0.034353
6.400000	0.5	0.037674
6.408333	0.5	0.036307
6.416667	0.5	0.030447
6.425000	0.5	0.022244
6.433333	0.5	0.015018
6.441667	0.5	0.012478
6.450000	0.5	0.016775
6.458333	0.5	0.024783
6.466667	0.5	0.031619
6.475000	0.5	0.032986
6.483333	0.5	0.029666
6.491667	0.5	0.025760
6.500000	0.5	0.025174
6.508333	0.5	0.027127
6.516667	0.5	0.028689
6.525000	0.5	0.027518
6.533333	0.5	0.025174
6.541667	0.5	0.023807
6.550000	0.5	0.024197
6.558333	0.5	0.026346
6.566667	0.5	0.029080
6.575000	0.5	0.033572
6.583333	0.5	0.038455
6.591667	0.5	0.040799
6.600000	0.5	0.037478
6.608333	0.5	0.030447
6.616667	0.5	0.025369
6.625000	0.5	0.027127
6.633333	0.5	0.034744
6.641667	0.5	0.044314
6.650000	0.5	0.048025
6.658333	0.5	0.044510
6.666667	0.5	0.037674
6.675000	0.5	0.033377
6.683333	0.5	0.034158
6.691667	0.5	0.038455
6.700000	0.5	0.041775
6.708333	0.5	0.042166
6.716667	0.5	0.039236
6.725000	0.5	0.033768
6.733333	0.5	0.026932
6.741667	0.5	0.020291
6.750000	0.5	0.015213
6.758333	0.5	0.014236
6.766667	0.5	0.017752
6.775000	0.5	0.023025
6.783333	0.5	0.027908
6.791667	0.5	0.031033
6.800000	0.5	0.032986
6.808333	0.5	0.034158
6.816667	0.5	0.034353
6.825000	0.5	0.032596
6.833333	0.5	0.027322
6.841667	0.5	0.019314
6.850000	0.5	0.010330
6.858333	0.5	0.005447
6.866667	0.5	0.008377
6.875000	0.5	0.017361
6.883333	0.5	0.027713
6.891667	0.5	0.036307
6.900000	0.5	0.042557
6.908333	0.5	0.048025
6.916667	0.5	0.050760
6.925000	0.5	0.050369
6.933333	0.5	0.046072
6.941667	0.5	0.039822
6.950000	0.5	0.036307
6.958333	0.5	0.035721
6.966667	0.5	0.038650
6.975000	0.5	0.040408
6.983333	0.5	0.037478
6.991667	0.5	0.029861
7.000000	0.5	0.021072
7.008333	0.5	0.017166
7.016667	0.5	0.020096
7.025000	0.5	0.026541
7.033333	0.5	0.031814
7.041667	0.5	0.032205
7.050000	0.5	0.029471
7.058333	0.5	0.025369
7.066667	0.5	0.022439
7.075000	0.5	0.020682
7.083333	0.5	0.019900
7.091667	0.5	0.019900
7.100000	0.5	0.019510
7.108333	0.5	0.018728
7.116667	0.5	0.017947
7.125000	0.5	0.017947
7.133333	0.5	0.019314
7.141667	0.5	0.020682
7.150000	0.5	0.022244
7.158333	0.5	0.024978
7.166667	0.5	0.029666
7.175000	0.5	0.034939
7.183333	0.5	0.039432
7.191667	0.5	0.041775
7.200000	0.5	0.042361
7.208333	0.5	0.042166
7.216667	0.5	0.040408
7.225000	0.5	0.036307
7.233333	0.5	0.030057
7.241667	0.5	0.025760
7.250000	0.5	0.026150
7.258333	0.5	0.030643
7.266667	0.5	0.035525
7.275000	0.5	0.037674
7.283333	0.5	0.034549
7.291667	0.5	0.029080
7.300000	0.5	0.025174
7.308333	0.5	0.025564
7.316667	0.5	0.028885
7.325000	0.5	0.032010
7.333333	0.5	0.032205
7.341667	0.5	0.029666
7.350000	0.5	0.026346
7.358333	0.5	0.023221
7.366667	0.5	0.019900
7.375000	0.5	0.015018
7.383333	0.5	0.010135
7.391667	0.5	0.005252
7.400000	0.5	0.004471
7.408333	0.5	0.007791
7.416667	0.5	0.015213
7.425000	0.5	0.023025
7.433333	0.5	0.026932
7.441667	0.5	0.027908
7.450000	0.5	0.027713
7.458333	0.5	0.029471
7.466667	0.5	0.033572
7.475000	0.5	0.038650
7.483333	0.5	0.040408
7.491667	0.5	0.038260
7.500000	0.5	0.033572
7.508333	0.5	0.030057
7.516667	0.5	0.029080
7.525000	0.5	0.030447
7.533333	0.5	0.031424
7.541667	0.5	0.029861
7.550000	0.5	0.027518
7.558333	0.5	0.027518
7.566667	0.5	0.032205
7.575000	0.5	0.039236
7.583333	0.5	0.045682
7.591667	0.5	0.047439
7.600000	0.5	0.047049
7.608333	0.5	0.046463
7.616667	0.5	0.045291
7.625000	0.5	0.040408
7.633333	0.5	0.034158
7.641667	0.5	0.029471
7.650000	0.5	0.029471
7.658333	0.5	0.034549
7.666667	0.5	0.040994
7.675000	0.5	0.047244
7.683333	0.5	0.050955
7.691667	0.5	0.052127
7.700000	0.5	0.050369
7.708333	0.5	0.046463
7.716667	0.5	0.041385
7.725000	0.5	0.039432
7.733333	0.5	0.039041
7.741667	0.5	0.038455
7.750000	0.5	0.036307
7.758333	0.5	0.034353
7.766667	0.5	0.034158
7.775000	0.5	0.036893
7.783333	0.5	0.040213
7.791667	0.5	0.041189
7.800000	0.5	0.037478
7.808333	0.5	0.032400
7.816667	0.5	0.026541
7.825000	0.5	0.021853
7.833333	0.5	0.019119
7.841667	0.5	0.020096
7.850000	0.5	0.022830
7.858333	0.5	0.026932
7.866667	0.5	0.029471
7.875000	0.5	0.028689
7.883333	0.5	0.025174
7.891667	0.5	0.023611
7.900000	0.5	0.025760
7.908333	0.5	0.032400
7.916667	0.5	0.038455
7.925000	0.5	0.041385
7.933333	0.5	0.039041
7.941667	0.5	0.034744
7.950000	0.5	0.031033
7.958333	0.5	0.028494
7.966667	0.5	0.025760
7.975000	0.5	0.022830
7.983333	0.5	0.020486
7.991667	0.5	0.021072
8.000000	0.5	0.023221
8.008333	0.5	0.026346
8.016667	0.5	0.028689
8.025000	0.5	0.029666
8.033333	0.5	0.028885
8.041667	0.5	0.025564
8.050000	0.5	0.022049
8.058333	0.5	0.021463
8.066667	0.5	0.026150
8.075000	0.5	0.034353
8.083333	0.5	0.043533
8.091667	0.5	0.049588
8.100000	0.5	0.049783
8.108333	0.5	0.043924
8.116667	0.5	0.035916
8.125000	0.5	0.032010
8.133333	0.5	0.032986
8.141667	0.5	0.039627
8.150000	0.5	0.047244
8.158333	0.5	0.051541
8.166667	0.5	0.051736
8.175000	0.5	0.050564
8.183333	0.5	0.049783
8.191667	0.5	0.050369
8.200000	0.5	0.051346
8.208333	0.5	0.052322
8.216667	0.5	0.052127
8.225000	0.5	0.051541
8.233333	0.5	0.049588
8.241667	0.5	0.047830
8.250000	0.5	0.047830
8.258333	0.5	0.048807
8.266667	0.5	0.048611
8.275000	0.5	0.043728
8.283333	0.5	0.034744
8.291667	0.5	0.022830
8.300000	0.5	0.012088
8.308333	0.5	0.005838
8.316667	0.5	0.007010
8.325000	0.5	0.015018
8.333333	0.5	0.026932
8.341667	0.5	0.039041
8.350000	0.5	0.047244
8.358333	0.5	0.048611
8.366667	0.5	0.043924
8.375000	0.5	0.037674
8.383333	0.5	0.033377
8.391667	0.5	0.031814
8.400000	0.5	0.031619
8.408333	0.5	0.031619
8.416667	0.5	0.032596
8.425000	0.5	0.035330
8.433333	0.5	0.038650
8.441667	0.5	0.040994
8.450000	0.5	0.040018
8.458333	0.5	0.036697
8.466667	0.5	0.033377
8.475000	0.5	0.033768
8.483333	0.5	0.039041
8.491667	0.5	0.046658
8.500000	0.5	0.052322
8.508333	0.5	0.054080
8.516667	0.5	0.054080
8.525000	0.5	0.053103
8.533333	0.5	0.051541
8.541667	0.5	0.048221
8.550000	0.5	0.044510
8.558333	0.5	0.040994
8.566667	0.5	0.038650
8.575000	0.5	0.037869
8.583333	0.5	0.036502
8.591667	0.5	0.035330
8.600000	0.5	0.033768
8.608333	0.5	0.032986
8.616667	0.5	0.033572
8.625000	0.5	0.033963
8.633333	0.5	0.032205
8.641667	0.5	0.030057
8.650000	0.5	0.029861
8.658333	0.5	0.032986
8.666667	0.5	0.038846
8.675000	0.5	0.043924
8.683333	0.5	0.045877
8.691667	0.5	0.042557
8.700000	0.5	0.039822
8.708333	0.5	0.038455
8.716667	0.5	0.038650
8.725000	0.5	0.040408
8.733333	0.5	0.043924
8.741667	0.5	0.048807
8.750000	0.5	0.051736
8.758333	0.5	0.049978
8.766667	0.5	0.040408
8.775000	0.5	0.027713
8.783333	0.5	0.018728
8.791667	0.5	0.017166
8.800000	0.5	0.021072
8.808333	0.5	0.024978
8.816667	0.5	0.024783
8.825000	0.5	0.021658
8.833333	0.5	0.019119
8.841667	0.5	0.019510
8.850000	0.5	0.023807
8.858333	0.5	0.029080
8.866667	0.5	0.035916
8.875000	0.5	0.043143
8.883333	0.5	0.049978
8.891667	0.5	0.052127
8.900000	0.5	0.049588
8.908333	0.5	0.043338
8.916667	0.5	0.037478
8.925000	0.5	0.035525
8.933333	0.5	0.035721
8.941667	0.5	0.036111
8.950000	0.5	0.033572
8.958333	0.5	0.026541
8.966667	0.5	0.018533
8.975000	0.5	0.012869
8.983333	0.5	0.014627
8.991667	0.5	0.022830
9.000000	0.5	0.032010
9.008333	0.5	0.036111
9.016667	0.5	0.035721
9.025000	0.5	0.032400
9.033333	0.5	0.030252
9.041667	0.5	0.029666
9.050000	0.5	0.030447
9.058333	0.5	0.031619
9.066667	0.5	0.029080
9.075000	0.5	0.021268
9.083333	0.5	0.010525
9.091667	0.5	0.002713
9.100000	0.5	0.004080
9.108333	0.5	0.012478
9.116667	0.5	0.021853
9.125000	0.5	0.027518
9.133333	0.5	0.029666
9.141667	0.5	0.031033
9.150000	0.5	0.033768
9.158333	0.5	0.037283
9.166667	0.5	0.038260
9.175000	0.5	0.036502
9.183333	0.5	0.034158
9.191667	0.5	0.033572
9.200000	0.5	0.035525
9.208333	0.5	0.037478
9.216667	0.5	0.037283
9.225000	0.5	0.035330
9.233333	0.5	0.033768
9.241667	0.5	0.033572
9.250000	0.5	0.033963
9.258333	0.5	0.033377
9.266667	0.5	0.031424
9.275000	0.5	0.030447
9.283333	0.5	0.028885
9.291667	0.5	0.025369
9.300000	0.5	0.018728
9.308333	0.5	0.011893
9.316667	0.5	0.007010
9.325000	0.5	0.007010
9.333333	0.5	0.009158
9.341667	0.5	0.011111
9.350000	0.5	0.011697
9.358333	0.5	0.010525
9.366667	0.5	0.009744
9.375000	0.5	0.009158
9.383333	0.5	0.011307
9.391667	0.5	0.017947
9.400000	0.5	0.028494
9.408333	0.5	0.039432
9.416667	0.5	0.046658
9.425000	0.5	0.044705
9.433333	0.5	0.037869
9.441667	0.5	0.032986
9.450000	0.5	0.032010
9.458333	0.5	0.034158
9.466667	0.5	0.035330
9.475000	0.5	0.032400
9.483333	0.5	0.026932
9.491667	0.5	0.022439
9.500000	0.5	0.019314
9.508333	0.5	0.017557
9.516667	0.5	0.014627
9.525000	0.5	0.011697
9.533333	0.5	0.009353
9.541667	0.5	0.008963
9.550000	0.5	0.009744
9.558333	0.5	0.011111
9.566667	0.5	0.013260
9.575000	0.5	0.016971
9.583333	0.5	0.022830
9.591667	0.5	0.027713
9.600000	0.5	0.031033
9.608333	0.5	0.031619
9.616667	0.5	0.032010
9.625000	0.5	0.033572
9.633333	0.5	0.035330
9.641667	0.5	0.035330
9.650000	0.5	0.032791
9.658333	0.5	0.028689
9.666667	0.5	0.026150
9.675000	0.5	0.024783
9.683333	0.5	0.024002
9.691667	0.5	0.023807
9.700000	0.5	0.024588
9.708333	0.5	0.028689
9.716667	0.5	0.033182
9.725000	0.5	0.035721
9.733333	0.5	0.034158
9.741667	0.5	0.030252
9.750000	0.5	0.027127
9.758333	0.5	0.027518
9.766667	0.5	0.029666
9.775000	0.5	0.030447
9.783333	0.5	0.028689
9.791667	0.5	0.025174
9.800000	0.5	0.022635
9.808333	0.5	0.021853
9.816667	0.5	0.021072
9.825000	0.5	0.020291
9.833333	0.5	0.019900
9.841667	0.5	0.019900
9.850000	0.5	0.019900
9.858333	0.5	0.018143
9.866667	0.5	0.015603
9.875000	0.5	0.014432
9.883333	0.5	0.016971
9.891667	0.5	0.021853
9.900000	0.5	0.025369
9.908333	0.5	0.026932
9.916667	0.5	0.027908
9.925000	0.5	0.030252
9.933333	0.5	0.033572
9.941667	0.5	0.035135
9.950000	0.5	0.032400
9.958333	0.5	0.029080
9.966667	0.5	0.027713
9.975000	0.5	0.027518
9.983333	0.5	0.024783
9.991667	0.5	0.017947
10.000000	0.5	0.012478
10.008333	0.5	0.012283
10.016667	0.5	0.017557
10.025000	0.5	0.024783
10.033333	0.5	0.029666
10.041667	0.5	0.031619
10.050000	0.5	0.033182
10.058333	0.5	0.035721
10.066667	0.5	0.038064
10.075000	0.5	0.038260
10.083333	0.5	0.035525
10.091667	0.5	0.030838
10.100000	0.5	0.027908
10.108333	0.5	0.028689
10.116667	0.5	0.032791
10.125000	0.5	0.037674
10.133333	0.5	0.041385
10.141667	0.5	0.043143
10.150000	0.5	0.042361
10.158333	0.5	0.042361
10.166667	0.5	0.042752
10.175000	0.5	0.044900
10.183333	0.5	0.045877
10.191667	0.5	0.043338
10.200000	0.5	0.039627
10.208333	0.5	0.036307
10.216667	0.5	0.035330
10.225000	0.5	0.033963
10.233333	0.5	0.030643
10.241667	0.5	0.025174
10.250000	0.5	0.018924
10.258333	0.5	0.015213
10.266667	0.5	0.014041
10.275000	0.5	0.015213
10.283333	0.5	0.017752
10.291667	0.5	0.021268
10.300000	0.5	0.024393
10.308333	0.5	0.026736
10.316667	0.5	0.027713
10.325000	0.5	0.026932
10.333333	0.5	0.026541
10.341667	0.5	0.025760
10.350000	0.5	0.025369
10.358333	0.5	0.023416
10.366667	0.5	0.020486
10.375000	0.5	0.017361
10.383333	0.5	0.017166
10.391667	0.5	0.020291
10.400000	0.5	0.025760
10.408333	0.5	0.029861
10.416667	0.5	0.030057
10.425000	0.5	0.028689
10.433333	0.5	0.028689
10.441667	0.5	0.031814
10.450000	0.5	0.033572
10.458333	0.5	0.031424
10.466667	0.5	0.026736
10.475000	0.5	0.021463
10.483333	0.5	0.020486
10.491667	0.5	0.024002
10.500000	0.5	0.031814
10.508333	0.5	0.040799
10.516667	0.5	0.049978
10.525000	0.5	0.057010
10.533333	0.5	0.063064
10.541667	0.5	0.070096
10.550000	0.5	0.079275
10.558333	0.5	0.090799
10.566667	0.5	0.101541
10.575000	0.5	0.113455
10.583333	0.5	0.128299
10.591667	0.5	0.146072
10.600000	0.5	0.170291
10.608333	0.5	0.199002
10.616667	0.5	0.229861
10.625000	0.5	0.257400
10.633333	0.5	0.278103
10.641667	0.5	0.293142
10.650000	0.5	0.307596
10.658333	0.5	0.322244
10.666667	0.5	0.335721
10.675000	0.5	0.342361
10.683333	0.5	0.338455
10.691667	0.5	0.327713
10.700000	0.5	0.315018
10.708333	0.5	0.302322
10.716667	0.5	0.287283
10.725000	0.5	0.268338
10.733333	0.5	0.243533
10.741667	0.5	0.216385
10.750000	0.5	0.192557
10.758333	0.5	0.176150
10.766667	0.5	0.165408
10.775000	0.5	0.157596
10.783333	0.5	0.145682
10.791667	0.5	0.129275
10.800000	0.5	0.108768
10.808333	0.5	0.088846
10.816667	0.5	0.071072
10.825000	0.5	0.056424
10.833333	0.5	0.044510
10.841667	0.5	0.036307
10.850000	0.5	0.032791
10.858333	0.5	0.031619
10.866667	0.5	0.029080
10.875000	0.5	0.022439
10.883333	0.5	0.013846
10.891667	0.5	0.007596
10.900000	0.5	0.005838
10.908333	0.5	0.007986
10.916667	0.5	0.010916
10.925000	0.5	0.013846
10.933333	0.5	0.015994
10.941667	0.5	0.017361
10.950000	0.5	0.016971
10.958333	0.5	0.014236
10.966667	0.5	0.011111
10.975000	0.5	0.008572
10.983333	0.5	0.008377
10.991667	0.5	0.011111
11.000000	0.5	0.016580
11.008333	0.5	0.024393
11.016667	0.5	0.033572
11.025000	0.5	0.044900
11.033333	0.5	0.058377
11.041667	0.5	0.074197
11.050000	0.5	0.091971
11.058333	0.5	0.107205
11.066667	0.5	0.119314
11.075000	0.5	0.128689
11.083333	0.5	0.136893
11.091667	0.5	0.143533
11.100000	0.5	0.149783
11.108333	0.5	0.155252
11.116667	0.5	0.162674
11.125000	0.5	0.173025
11.133333	0.5	0.181814
11.141667	0.5	0.188846
11.150000	0.5	0.192752
11.158333	0.5	0.193533
11.166667	0.5	0.190213
11.175000	0.5	0.182986
11.183333	0.5	0.171072
11.191667	0.5	0.157205
11.200000	0.5	0.145486
11.208333	0.5	0.135135
11.216667	0.5	0.123807
11.225000	0.5	0.111893
11.233333	0.5	0.098025
11.241667	0.5	0.084549
11.250000	0.5	0.073611
11.258333	0.5	0.064822
11.266667	0.5	0.054275
11.275000	0.5	0.040213
11.283333	0.5	0.025955
11.291667	0.5	0.014236
11.300000	0.5	0.007596
11.308333	0.5	0.004471
11.316667	0.5	0.003299
11.325000	0.5	-0.000022
11.333333	0.5	-0.005686
11.341667	0.5	-0.013498
11.350000	0.5	-0.018967
11.358333	0.5	-0.018576
11.366667	0.5	-0.012131
11.375000	0.5	-0.002561
11.383333	0.5	0.006814
11.391667	0.5	0.010916
11.400000	0.5	0.010916
11.408333	0.5	0.007205
11.416667	0.5	0.001736
11.425000	0.5	-0.002365
11.433333	0.5	-0.004318
11.441667	0.5	-0.002756
11.450000	0.5	0.001932
11.458333	0.5	0.008768
11.466667	0.5	0.014041
11.475000	0.5	0.016775
11.483333	0.5	0.015018
11.491667	0.5	0.008963
11.500000	0.5	0.002908
11.508333	0.5	-0.001389
11.516667	0.5	-0.000803
11.525000	0.5	0.003103
11.533333	0.5	0.009158
11.541667	0.5	0.012869
11.550000	0.5	0.015408
11.558333	0.5	0.015994
11.566667	0.5	0.015994
11.575000	0.5	0.016189
11.583333	0.5	0.016385
11.591667	0.5	0.016971
11.600000	0.5	0.015603
11.608333	0.5	0.011893
11.616667	0.5	0.003885
11.625000	0.5	-0.006272
11.633333	0.5	-0.013498
11.641667	0.5	-0.014670
11.650000	0.5	-0.009787
11.658333	0.5	-0.001975
11.666667	0.5	0.007205
11.675000	0.5	0.012088
11.683333	0.5	0.012478
11.691667	0.5	0.009158
11.700000	0.5	0.002908
11.708333	0.5	-0.002170
11.716667	0.5	-0.004514
11.725000	0.5	-0.005881
11.733333	0.5	-0.007639
11.741667	0.5	-0.009397
11.750000	0.5	-0.009201
11.758333	0.5	-0.008420
11.766667	0.5	-0.007443
11.775000	0.5	-0.008420
11.783333	0.5	-0.010568
11.791667	0.5	-0.013107
11.800000	0.5	-0.014670
11.808333	0.5	-0.015647
11.816667	0.5	-0.015256
11.825000	0.5	-0.013889
11.833333	0.5	-0.011154
11.841667	0.5	-0.009397
11.850000	0.5	-0.009592
11.858333	0.5	-0.011740
11.866667	0.5	-0.016232
11.875000	0.5	-0.021115
11.883333	0.5	-0.025998
11.891667	0.5	-0.027170
11.900000	0.5	-0.024826
11.908333	0.5	-0.021115
11.916667	0.5	-0.017990
11.925000	0.5	-0.016037
11.933333	0.5	-0.013498
11.941667	0.5	-0.009592
11.950000	0.5	-0.006857
11.958333	0.5	-0.008225
11.966667	0.5	-0.012326
11.975000	0.5	-0.016428
11.983333	0.5	-0.014279
11.991667	0.5	-0.008811
12.000000	0.5	-0.004123
12.008333	0.5	-0.003732
12.016667	0.5	-0.006662
12.025000	0.5	-0.009006
12.033333	0.5	-0.010764
12.041667	0.5	-0.012522
12.050000	0.5	-0.015256
12.058333	0.5	-0.016623
12.066667	0.5	-0.014084
12.075000	0.5	-0.008420
12.083333	0.5	-0.004318
12.091667	0.5	-0.005100
12.100000	0.5	-0.009201
12.108333	0.5	-0.012717
12.116667	0.5	-0.014279
12.125000	0.5	-0.014084
12.133333	0.5	-0.013889
12.141667	0.5	-0.014084
12.150000	0.5	-0.014475
12.158333	0.5	-0.013693
12.166667	0.5	-0.011545
12.175000	0.5	-0.009592
12.183333	0.5	-0.008615
12.191667	0.5	-0.009397
12.200000	0.5	-0.010373
12.208333	0.5	-0.011154
12.216667	0.5	-0.012131
12.225000	0.5	-0.015061
12.233333	0.5	-0.019943
12.241667	0.5	-0.026779
12.250000	0.5	-0.034201
12.258333	0.5	-0.041232
12.266667	0.5	-0.044357
12.275000	0.5	-0.043186
12.283333	0.5	-0.040451
12.291667	0.5	-0.038693
12.300000	0.5	-0.037717
12.308333	0.5	-0.036154
12.316667	0.5	-0.031857
12.325000	0.5	-0.027951
12.333333	0.5	-0.024826
12.341667	0.5	-0.022873
12.350000	0.5	-0.018967
12.358333	0.5	-0.011740
12.366667	0.5	-0.003732
12.375000	0.5	0.002713
12.383333	0.5	0.003494
12.391667	0.5	-0.001193
12.400000	0.5	-0.007053
12.408333	0.5	-0.013107
12.416667	0.5	-0.018772
12.425000	0.5	-0.024826
12.433333	0.5	-0.028732
12.441667	0.5	-0.030100
12.450000	0.5	-0.028147
12.458333	0.5	-0.026779
12.466667	0.5	-0.027756
12.475000	0.5	-0.030295
12.483333	0.5	-0.030686
12.491667	0.5	-0.025998
12.500000	0.5	-0.019553
12.508333	0.5	-0.014279
12.516667	0.5	-0.010764
12.525000	0.5	-0.007443
12.533333	0.5	-0.003147
12.541667	0.5	0.000174
12.550000	0.5	0.001346
12.558333	0.5	0.004666
12.566667	0.5	0.011502
12.575000	0.5	0.025369
12.583333	0.5	0.043924
12.591667	0.5	0.063846
12.600000	0.5	0.081424
12.608333	0.5	0.096658
12.616667	0.5	0.107791
12.625000	0.5	0.115018
12.633333	0.5	0.120877
12.641667	0.5	0.127127
12.650000	0.5	0.134939
12.658333	0.5	0.142752
12.666667	0.5	0.147635
12.675000	0.5	0.146463
12.683333	0.5	0.139041
12.691667	0.5	0.127908
12.700000	0.5	0.118143
12.708333	0.5	0.112088
12.716667	0.5	0.106228
12.725000	0.5	0.097439
12.733333	0.5	0.084549
12.741667	0.5	0.070682
12.750000	0.5	0.058377
12.758333	0.5	0.047439
12.766667	0.5	0.033963
12.775000	0.5	0.018143
12.783333	0.5	0.003103
12.791667	0.5	-0.007834
12.800000	0.5	-0.012131
12.808333	0.5	-0.012131
12.816667	0.5	-0.010959
12.825000	0.5	-0.011936
12.833333	0.5	-0.014279
12.841667	0.5	-0.017209
12.850000	0.5	-0.019162
12.858333	0.5	-0.019943
12.866667	0.5	-0.020725
12.875000	0.5	-0.022678
12.883333	0.5	-0.024631
12.891667	0.5	-0.024631
12.900000	0.5	-0.022873
12.908333	0.5	-0.019943
12.916667	0.5	-0.018772
12.925000	0.5	-0.018772
12.933333	0.5	-0.019943
12.941667	0.5	-0.019553
12.950000	0.5	-0.018186
12.958333	0.5	-0.016818
12.966667	0.5	-0.016232
12.975000	0.5	-0.017209
12.983333	0.5	-0.019943
12.991667	0.5	-0.023068
13.000000	0.5	-0.024631
13.008333	0.5	-0.025607
13.016667	0.5	-0.025998
13.025000	0.5	-0.025412
13.033333	0.5	-0.022092
13.041667	0.5	-0.015647
13.050000	0.5	-0.006467
13.058333	0.5	0.002518
13.066667	0.5	0.007596
13.075000	0.5	0.007010
13.083333	0.5	0.004666
13.091667	0.5	0.005643
13.100000	0.5	0.013260
13.108333	0.5	0.027518
13.116667	0.5	0.043924
13.125000	0.5	0.058182
13.133333	0.5	0.068533
13.141667	0.5	0.074588
13.150000	0.5	0.077908
13.158333	0.5	0.079471
13.166667	0.5	0.080643
13.175000	0.5	0.082596
13.183333	0.5	0.087088
13.191667	0.5	0.092166
13.200000	0.5	0.096853
13.208333	0.5	0.099002
13.216667	0.5	0.095877
13.225000	0.5	0.088064
13.233333	0.5	0.077322
13.241667	0.5	0.065213
13.250000	0.5	0.052127
13.258333	0.5	0.036111
13.266667	0.5	0.022439
13.275000	0.5	0.013260
13.283333	0.5	0.011307
13.291667	0.5	0.013260
13.300000	0.5	0.017166
13.308333	0.5	0.021853
13.316667	0.5	0.025955
13.325000	0.5	0.027322
13.333333	0.5	0.022635
13.341667	0.5	0.012674
13.350000	0.5	0.000760
13.358333	0.5	-0.005100
13.366667	0.5	-0.000217
13.375000	0.5	0.013064
13.383333	0.5	0.027127
13.391667	0.5	0.035330
13.400000	0.5	0.036307
13.408333	0.5	0.034549
13.416667	0.5	0.034939
13.425000	0.5	0.038455
13.433333	0.5	0.044510
13.441667	0.5	0.049002
13.450000	0.5	0.052518
13.458333	0.5	0.056228
13.466667	0.5	0.060135
13.475000	0.5	0.060721
13.483333	0.5	0.056228
13.491667	0.5	0.047830
13.500000	0.5	0.037478
13.508333	0.5	0.028299
13.516667	0.5	0.018924
13.525000	0.5	0.008377
13.533333	0.5	-0.004904
13.541667	0.5	-0.016428
13.550000	0.5	-0.024045
13.558333	0.5	-0.026779
13.566667	0.5	-0.025412
13.575000	0.5	-0.022678
13.583333	0.5	-0.018576
13.591667	0.5	-0.015451
13.600000	0.5	-0.013693
13.608333	0.5	-0.013498
13.616667	0.5	-0.014865
13.625000	0.5	-0.017404
13.633333	0.5	-0.021115
13.641667	0.5	-0.026779
13.650000	0.5	-0.033420
13.658333	0.5	-0.036545
13.666667	0.5	-0.033811
13.675000	0.5	-0.027561
13.683333	0.5	-0.021506
13.691667	0.5	-0.020529
13.700000	0.5	-0.021897
13.708333	0.5	-0.022873
13.716667	0.5	-0.021506
13.725000	0.5	-0.019553
13.733333	0.5	-0.017795
13.741667	0.5	-0.015451
13.750000	0.5	-0.012717
13.758333	0.5	-0.009006
13.766667	0.5	-0.006272
13.775000	0.5	-0.006272
13.783333	0.5	-0.009201
13.791667	0.5	-0.014670
13.800000	0.5	-0.021115
13.808333	0.5	-0.026975
13.816667	0.5	-0.029709
13.825000	0.5	-0.028537
13.833333	0.5	-0.025412
13.841667	0.5	-0.023264
13.850000	0.5	-0.023850
13.858333	0.5	-0.029123
13.866667	0.5	-0.036740
13.875000	0.5	-0.042795
13.883333	0.5	-0.042404
13.891667	0.5	-0.035178
13.900000	0.5	-0.024826
13.908333	0.5	-0.013498
13.916667	0.5	-0.001389
13.925000	0.5	0.011697
13.933333	0.5	0.021658
13.941667	0.5	0.026541
13.950000	0.5	0.025174
13.958333	0.5	0.020486
13.966667	0.5	0.014041
13.975000	0.5	0.007596
13.983333	0.5	0.000174
13.991667	0.5	-0.008029
14.000000	0.5	-0.014865
14.008333	0.5	-0.017795
14.016667	0.5	-0.015256
14.025000	0.5	-0.009397
14.033333	0.5	-0.005490
14.041667	0.5	-0.006272
14.050000	0.5	-0.011545
14.058333	0.5	-0.018186
14.066667	0.5	-0.024045
14.075000	0.5	-0.028928
14.083333	0.5	-0.033420
14.091667	0.5	-0.037522
14.100000	0.5	-0.040842
14.108333	0.5	-0.039865
14.116667	0.5	-0.038693
14.125000	0.5	-0.041818
14.133333	0.5	-0.045725
14.141667	0.5	-0.049631
14.150000	0.5	-0.049436
14.158333	0.5	-0.046311
14.166667	0.5	-0.043576
14.175000	0.5	-0.042600
14.183333	0.5	-0.042990
14.191667	0.5	-0.044357
14.200000	0.5	-0.046897
14.208333	0.5	-0.050022
14.216667	0.5	-0.053732
14.225000	0.5	-0.053928
14.233333	0.5	-0.051584
14.241667	0.5	-0.047287
14.250000	0.5	-0.042990
14.258333	0.5	-0.041623
14.266667	0.5	-0.040647
14.275000	0.5	-0.038693
14.283333	0.5	-0.036740
14.291667	0.5	-0.035959
14.300000	0.5	-0.037522
14.308333	0.5	-0.042209
14.316667	0.5	-0.046506
14.325000	0.5	-0.049826
14.333333	0.5	-0.052756
14.341667	0.5	-0.054514
14.350000	0.5	-0.054123
14.358333	0.5	-0.053732
14.366667	0.5	-0.054904
14.375000	0.5	-0.059201
14.383333	0.5	-0.063498
14.391667	0.5	-0.063303
14.400000	0.5	-0.058420
14.408333	0.5	-0.054123
14.416667	0.5	-0.054318
14.425000	0.5	-0.058225
14.433333	0.5	-0.061740
14.441667	0.5	-0.062131
14.450000	0.5	-0.061545
14.458333	0.5	-0.062912
14.466667	0.5	-0.066428
14.475000	0.5	-0.067795
14.483333	0.5	-0.064670
14.491667	0.5	-0.056272
14.500000	0.5	-0.045920
14.508333	0.5	-0.037326
14.516667	0.5	-0.033420
14.525000	0.5	-0.033811
14.533333	0.5	-0.036350
14.541667	0.5	-0.040061
14.550000	0.5	-0.042795
14.558333	0.5	-0.044943
14.566667	0.5	-0.046897
14.575000	0.5	-0.049436
14.583333	0.5	-0.052561
14.591667	0.5	-0.055100
14.600000	0.5	-0.056076
14.608333	0.5	-0.053342
14.616667	0.5	-0.046897
14.625000	0.5	-0.036936
14.633333	0.5	-0.029709
14.641667	0.5	-0.027365
14.650000	0.5	-0.031857
14.658333	0.5	-0.039865
14.666667	0.5	-0.047092
14.675000	0.5	-0.048850
14.683333	0.5	-0.046115
14.691667	0.5	-0.041428
14.700000	0.5	-0.037131
14.708333	0.5	-0.035959
14.716667	0.5	-0.036740
14.725000	0.5	-0.036740
14.733333	0.5	-0.036350
14.741667	0.5	-0.035178
14.750000	0.5	-0.034787
14.758333	0.5	-0.034787
14.766667	0.5	-0.034787
14.775000	0.5	-0.033811
14.783333	0.5	-0.034006
14.791667	0.5	-0.035764
14.800000	0.5	-0.040256
14.808333	0.5	-0.043967
14.816667	0.5	-0.043576
14.825000	0.5	-0.039084
14.833333	0.5	-0.032443
14.841667	0.5	-0.026389
14.850000	0.5	-0.021311
14.858333	0.5	-0.018772
14.866667	0.5	-0.019553
14.875000	0.5	-0.022678
14.883333	0.5	-0.027951
14.891667	0.5	-0.033420
14.900000	0.5	-0.036545
14.908333	0.5	-0.037717
14.916667	0.5	-0.037131
14.925000	0.5	-0.037522
14.933333	0.5	-0.041428
14.941667	0.5	-0.048068
14.950000	0.5	-0.055686
14.958333	0.5	-0.062131
14.966667	0.5	-0.067014
14.975000	0.5	-0.070529
14.983333	0.5	-0.072092
14.991667	0.5	-0.072287
15.000000	0.5	-0.071115
15.008333	0.5	-0.068967
15.016667	0.5	-0.067209
15.025000	0.5	-0.067014
15.033333	0.5	-0.068186
15.041667	0.5	-0.069162
15.050000	0.5	-0.068772
15.058333	0.5	-0.065061
15.066667	0.5	-0.059787
15.075000	0.5	-0.055490
15.083333	0.5	-0.054709
15.091667	0.5	-0.059006
15.100000	0.5	-0.067209
15.108333	0.5	-0.075412
15.116667	0.5	-0.079904
15.125000	0.5	-0.078342
15.133333	0.5	-0.073068
15.141667	0.5	-0.069943
15.150000	0.5	-0.070920
15.158333	0.5	-0.075803
15.166667	0.5	-0.080881
15.175000	0.5	-0.082443
15.183333	0.5	-0.078732
15.191667	0.5	-0.072482
15.200000	0.5	-0.065451
15.208333	0.5	-0.060764
15.216667	0.5	-0.061545
15.225000	0.5	-0.068967
15.233333	0.5	-0.078928
15.241667	0.5	-0.085959
15.250000	0.5	-0.085373
15.258333	0.5	-0.076975
15.266667	0.5	-0.067990
15.275000	0.5	-0.064279
15.283333	0.5	-0.067600
15.291667	0.5	-0.074045
15.300000	0.5	-0.080100
15.308333	0.5	-0.081272
15.316667	0.5	-0.077756
15.325000	0.5	-0.072092
15.333333	0.5	-0.066232
15.341667	0.5	-0.061154
15.350000	0.5	-0.057053
15.358333	0.5	-0.054514
15.366667	0.5	-0.052561
15.375000	0.5	-0.051193
15.383333	0.5	-0.050803
15.391667	0.5	-0.053342
15.400000	0.5	-0.056662
15.408333	0.5	-0.058615
15.416667	0.5	-0.056857
15.425000	0.5	-0.052756
15.433333	0.5	-0.050022
15.441667	0.5	-0.050998
15.450000	0.5	-0.055295
15.458333	0.5	-0.059397
15.466667	0.5	-0.059397
15.475000	0.5	-0.055490
15.483333	0.5	-0.051193
15.491667	0.5	-0.049240
15.500000	0.5	-0.048654
15.508333	0.5	-0.047678
15.516667	0.5	-0.042600
15.525000	0.5	-0.035178
15.533333	0.5	-0.030100
15.541667	0.5	-0.028342
15.550000	0.5	-0.030100
15.558333	0.5	-0.031467
15.566667	0.5	-0.031467
15.575000	0.5	-0.029514
15.583333	0.5	-0.029709
15.591667	0.5	-0.034592
15.600000	0.5	-0.044943
15.608333	0.5	-0.055100
15.616667	0.5	-0.061545
15.625000	0.5	-0.062326
15.633333	0.5	-0.059201
15.641667	0.5	-0.056076
15.650000	0.5	-0.054514
15.658333	0.5	-0.054514
15.666667	0.5	-0.055100
15.675000	0.5	-0.056076
15.683333	0.5	-0.058811
15.691667	0.5	-0.063107
15.700000	0.5	-0.067795
15.708333	0.5	-0.069357
15.716667	0.5	-0.067014
15.725000	0.5	-0.064475
15.733333	0.5	-0.065256
15.741667	0.5	-0.068967
15.750000	0.5	-0.073264
15.758333	0.5	-0.074826
15.766667	0.5	-0.072482
15.775000	0.5	-0.067014
15.783333	0.5	-0.061545
15.791667	0.5	-0.059201
15.800000	0.5	-0.061740
15.808333	0.5	-0.067404
15.816667	0.5	-0.070725
15.825000	0.5	-0.068967
15.833333	0.5	-0.063107
15.841667	0.5	-0.057248
15.850000	0.5	-0.054709
15.858333	0.5	-0.054123
15.866667	0.5	-0.051584
15.875000	0.5	-0.046897
15.883333	0.5	-0.041232
15.891667	0.5	-0.037131
15.900000	0.5	-0.036740
15.908333	0.5	-0.035178
15.916667	0.5	-0.028732
15.925000	0.5	-0.016818
15.933333	0.5	-0.001779
15.941667	0.5	0.016189
15.950000	0.5	0.037674
15.958333	0.5	0.067166
15.966667	0.5	0.106424
15.975000	0.5	0.155057
15.983333	0.5	0.214236
15.991667	0.5	0.285721
16.000000	0.5	0.371267
16.008333	0.5	0.472635
16.016667	0.5	0.589822
16.025000	0.5	0.726932
16.033333	0.5	0.889822
16.041667	0.5	1.084744
16.050000	0.5	1.320486
16.058333	0.5	1.601346
16.066667	0.5	1.933768
16.075000	0.5	2.319119
16.083333	0.5	2.756814
16.091667	0.5	3.245291
16.100000	0.5	3.782401
16.108333	0.5	4.361697
16.116667	0.5	4.973025
16.125000	0.5	5.599393
16.133333	0.5	6.224588
16.141667	0.5	6.831424
16.150000	0.5	7.402713
16.158333	0.5	7.917361
16.166667	0.5	8.351932
16.175000	0.5	8.685916
16.183333	0.5	8.904470
16.191667	0.5	8.996658
16.200000	0.5	8.962479
16.208333	0.5	8.808182
16.216667	0.5	8.540213
16.225000	0.5	8.167557
16.233333	0.5	7.701736
16.241667	0.5	7.159549
16.250000	0.5	6.562088
16.258333	0.5	5.933768
16.266667	0.5	5.298807
16.275000	0.5	4.677322
16.283333	0.5	4.084549
16.291667	0.5	3.529080
16.300000	0.5	3.011697
16.308333	0.5	2.536111
16.316667	0.5	2.106033
16.325000	0.5	1.726346
16.333333	0.5	1.399002
16.341667	0.5	1.125760
16.350000	0.5	0.903885
16.358333	0.5	0.724978
16.366667	0.5	0.579666
16.375000	0.5	0.457596
16.383333	0.5	0.355057
16.391667	0.5	0.269510
16.400000	0.5	0.200564
16.408333	0.5	0.146268
16.416667	0.5	0.105643
16.425000	0.5	0.076932
16.433333	0.5	0.056228
16.441667	0.5	0.037283
16.450000	0.5	0.017947
16.458333	0.5	-0.002756
16.466667	0.5	-0.019357
16.475000	0.5	-0.030686
16.483333	0.5	-0.035764
16.491667	0.5	-0.037522
16.500000	0.5	-0.036545
16.508333	0.5	-0.034397
16.516667	0.5	-0.032834
16.525000	0.5	-0.033225
16.533333	0.5	-0.035373
16.541667	0.5	-0.036740
16.550000	0.5	-0.036740
16.558333	0.5	-0.037326
16.566667	0.5	-0.040256
16.575000	0.5	-0.044357
16.583333	0.5	-0.046311
16.591667	0.5	-0.043186
16.600000	0.5	-0.036350
16.608333	0.5	-0.030295
16.616667	0.5	-0.026584
16.625000	0.5	-0.025998
16.633333	0.5	-0.028342
16.641667	0.5	-0.032443
16.650000	0.5	-0.038889
16.658333	0.5	-0.045725
16.666667	0.5	-0.051779
16.675000	0.5	-0.057443
16.683333	0.5	-0.063107
16.691667	0.5	-0.068967
16.700000	0.5	-0.073654
16.708333	0.5	-0.077170
16.716667	0.5	-0.077365
16.725000	0.5	-0.073654
16.733333	0.5	-0.067600
16.741667	0.5	-0.062717
16.750000	0.5	-0.061350
16.758333	0.5	-0.063889
16.766667	0.5	-0.067404
16.775000	0.5	-0.068967
16.783333	0.5	-0.068186
16.791667	0.5	-0.065647
16.800000	0.5	-0.063107
16.808333	0.5	-0.061740
16.816667	0.5	-0.061545
16.825000	0.5	-0.062522
16.833333	0.5	-0.063693
16.841667	0.5	-0.064084
16.850000	0.5	-0.063889
16.858333	0.5	-0.062326
16.866667	0.5	-0.059982
16.875000	0.5	-0.059397
16.883333	0.5	-0.060178
16.891667	0.5	-0.059787
16.900000	0.5	-0.054123
16.908333	0.5	-0.043186
16.916667	0.5	-0.032053
16.925000	0.5	-0.025998
16.933333	0.5	-0.023459
16.941667	0.5	-0.021115
16.950000	0.5	-0.015647
16.958333	0.5	-0.006467
16.966667	0.5	0.004861
16.975000	0.5	0.018728
16.983333	0.5	0.034744
16.991667	0.5	0.057205
17.000000	0.5	0.083963
17.008333	0.5	0.116189
17.016667	0.5	0.154275
17.025000	0.5	0.195486
17.033333	0.5	0.239822
17.041667	0.5	0.286111
17.050000	0.5	0.333572
17.058333	0.5	0.382791
17.066667	0.5	0.433767
17.075000	0.5	0.485721
17.083333	0.5	0.537088
17.091667	0.5	0.585916
17.100000	0.5	0.626541
17.108333	0.5	0.656619
17.116667	0.5	0.677518
17.125000	0.5	0.689627
17.133333	0.5	0.696463
17.141667	0.5	0.696853
17.150000	0.5	0.688650
17.158333	0.5	0.668533
17.166667	0.5	0.637674
17.175000	0.5	0.598807
17.183333	0.5	0.554861
17.191667	0.5	0.507986
17.200000	0.5	0.456619
17.208333	0.5	0.400369
17.216667	0.5	0.340603
17.225000	0.5	0.282010
17.233333	0.5	0.227908
17.241667	0.5	0.180057
17.250000	0.5	0.138650
17.258333	0.5	0.102713
17.266667	0.5	0.072830
17.275000	0.5	0.048025
17.283333	0.5	0.027127
17.291667	0.5	0.009744
17.300000	0.5	-0.006076
17.308333	0.5	-0.018186
17.316667	0.5	-0.031857
17.325000	0.5	-0.046115
17.333333	0.5	-0.059006
17.341667	0.5	-0.065842
17.350000	0.5	-0.067209
17.358333	0.5	-0.065061
17.366667	0.5	-0.064084
17.375000	0.5	-0.065256
17.383333	0.5	-0.069943
17.391667	0.5	-0.075607
17.400000	0.5	-0.083225
17.408333	0.5	-0.089084
17.416667	0.5	-0.091232
17.425000	0.5	-0.091037
17.433333	0.5	-0.087522
17.441667	0.5	-0.081857
17.450000	0.5	-0.074240
17.458333	0.5	-0.067990
17.466667	0.5	-0.065647
17.475000	0.5	-0.066818
17.483333	0.5	-0.068967
17.491667	0.5	-0.068772
17.500000	0.5	-0.065842
17.508333	0.5	-0.063107
17.516667	0.5	-0.062131
17.525000	0.5	-0.061545
17.533333	0.5	-0.060373
17.541667	0.5	-0.060373
17.550000	0.5	-0.064865
17.558333	0.5	-0.073850
17.566667	0.5	-0.084201
17.575000	0.5	-0.089670
17.583333	0.5	-0.089279
17.591667	0.5	-0.084787
17.600000	0.5	-0.078342
17.608333	0.5	-0.073264
17.616667	0.5	-0.072287
17.625000	0.5	-0.075998
17.633333	0.5	-0.083615
17.641667	0.5	-0.090256
17.650000	0.5	-0.094162
17.658333	0.5	-0.094162
17.666667	0.5	-0.091623
17.675000	0.5	-0.089279
17.683333	0.5	-0.087131
17.691667	0.5	-0.084201
17.700000	0.5	-0.078928
17.708333	0.5	-0.075217
17.716667	0.5	-0.075998
17.725000	0.5	-0.083420
17.733333	0.5	-0.092600
17.741667	0.5	-0.098850
17.750000	0.5	-0.098654
17.758333	0.5	-0.092209
17.766667	0.5	-0.083420
17.775000	0.5	-0.073654
17.783333	0.5	-0.069357
17.791667	0.5	-0.068967
17.800000	0.5	-0.071115
17.808333	0.5	-0.072873
17.816667	0.5	-0.072482
17.825000	0.5	-0.072482
17.833333	0.5	-0.075022
17.841667	0.5	-0.083420
17.850000	0.5	-0.094357
17.858333	0.5	-0.105100
17.866667	0.5	-0.112522
17.875000	0.5	-0.114670
17.883333	0.5	-0.110959
17.891667	0.5	-0.103147
17.900000	0.5	-0.092404
17.908333	0.5	-0.083029
17.916667	0.5	-0.077365
17.925000	0.5	-0.079123
17.933333	0.5	-0.085959
17.941667	0.5	-0.093186
17.950000	0.5	-0.099436
17.958333	0.5	-0.103342
17.966667	0.5	-0.105295
17.975000	0.5	-0.105100
17.983333	0.5	-0.102951
17.991667	0.5	-0.099436
18.000000	0.5	-0.096115
18.008333	0.5	-0.093772
18.016667	0.5	-0.092209
18.025000	0.5	-0.090256
18.033333	0.5	-0.088303
18.041667	0.5	-0.085764
18.050000	0.5	-0.081272
18.058333	0.5	-0.076193
18.066667	0.5	-0.072482
18.075000	0.5	-0.071506
18.083333	0.5	-0.074826
18.091667	0.5	-0.081467
18.100000	0.5	-0.087131
18.108333	0.5	-0.087912
18.116667	0.5	-0.084592
18.125000	0.5	-0.077756
18.133333	0.5	-0.072873
18.141667	0.5	-0.069748
18.150000	0.5	-0.069162
18.158333	0.5	-0.071506
18.166667	0.5	-0.077756
18.175000	0.5	-0.086936
18.183333	0.5	-0.095529
18.191667	0.5	-0.100607
18.200000	0.5	-0.100022
18.208333	0.5	-0.093186
18.216667	0.5	-0.080100
18.225000	0.5	-0.065061
18.233333	0.5	-0.050412
18.241667	0.5	-0.036350
18.250000	0.5	-0.022873
18.258333	0.5	-0.007248
18.266667	0.5	0.012869
18.275000	0.5	0.036502
18.283333	0.5	0.066971
18.291667	0.5	0.105057
18.300000	0.5	0.153103
18.308333	0.5	0.209549
18.316667	0.5	0.274197
18.325000	0.5	0.349197
18.333333	0.5	0.437088
18.341667	0.5	0.541580
18.350000	0.5	0.664822
18.358333	0.5	0.809939
18.366667	0.5	0.980252
18.375000	0.5	1.180057
18.383333	0.5	1.406814
18.391667	0.5	1.656619
18.400000	0.5	1.924197
18.408333	0.5	2.207205
18.416667	0.5	2.504080
18.425000	0.5	2.811306
18.433333	0.5	3.120096
18.441667	0.5	3.420486
18.450000	0.5	3.703690
18.458333	0.5	3.960721
18.466667	0.5	4.183377
18.475000	0.5	4.361307
18.483333	0.5	4.487088
18.491667	0.5	4.552322
18.500000	0.5	4.554471
18.508333	0.5	4.493729
18.516667	0.5	4.375955
18.525000	0.5	4.205643
18.533333	0.5	3.990994
18.541667	0.5	3.738651
18.550000	0.5	3.457401
18.558333	0.5	3.158572
18.566667	0.5	2.848807
18.575000	0.5	2.536892
18.583333	0.5	2.228494
18.591667	0.5	1.930642
18.600000	0.5	1.650174
18.608333	0.5	1.393924
18.616667	0.5	1.165799
18.625000	0.5	0.967361
18.633333	0.5	0.793728
18.641667	0.5	0.642557
18.650000	0.5	0.512869
18.658333	0.5	0.405643
18.666667	0.5	0.318338
18.675000	0.5	0.248221
18.683333	0.5	0.191580
18.691667	0.5	0.145291
18.700000	0.5	0.107986
18.708333	0.5	0.076541
18.716667	0.5	0.051346
18.725000	0.5	0.030447
18.733333	0.5	0.015994
18.741667	0.5	0.002713
18.750000	0.5	-0.010568
18.758333	0.5	-0.023654
18.766667	0.5	-0.034592
18.775000	0.5	-0.042209
18.783333	0.5	-0.045139
18.791667	0.5	-0.047287
18.800000	0.5	-0.049240
18.808333	0.5	-0.049631
18.816667	0.5	-0.042990
18.825000	0.5	-0.029709
18.833333	0.5	-0.014475
18.841667	0.5	-0.000803
18.850000	0.5	0.011893
18.858333	0.5	0.026541
18.866667	0.5	0.045877
18.875000	0.5	0.069900
18.883333	0.5	0.098025
18.891667	0.5	0.129861
18.900000	0.5	0.165018
18.908333	0.5	0.203103
18.916667	0.5	0.244900
18.925000	0.5	0.293924
18.933333	0.5	0.352713
18.941667	0.5	0.416775
18.950000	0.5	0.477908
18.958333	0.5	0.529666
18.966667	0.5	0.570486
18.975000	0.5	0.603885
18.983333	0.5	0.632986
18.991667	0.5	0.658572
19.000000	0.5	0.682400
19.008333	0.5	0.702322
19.016667	0.5	0.717557
19.025000	0.5	0.721268
19.033333	0.5	0.711697
19.041667	0.5	0.690408
19.050000	0.5	0.660330
19.058333	0.5	0.622635
19.066667	0.5	0.578494
19.075000	0.5	0.531619
19.083333	0.5	0.485330
19.091667	0.5	0.443924
19.100000	0.5	0.407791
19.108333	0.5	0.376932
19.116667	0.5	0.353885
19.125000	0.5	0.340799
19.133333	0.5	0.336697
19.141667	0.5	0.340799
19.150000	0.5	0.353103
19.158333	0.5	0.379275
19.166667	0.5	0.422244
19.175000	0.5	0.480642
19.183333	0.5	0.549393
19.191667	0.5	0.624588
19.200000	0.5	0.705252
19.208333	0.5	0.791775
19.216667	0.5	0.884158
19.225000	0.5	0.978689
19.233333	0.5	1.073611
19.241667	0.5	1.164627
19.250000	0.5	1.250369
19.258333	0.5	1.326932
19.266667	0.5	1.389822
19.275000	0.5	1.433963
19.283333	0.5	1.454666
19.291667	0.5	1.452322
19.300000	0.5	1.431814
19.308333	0.5	1.396658
19.316667	0.5	1.348025
19.325000	0.5	1.281619
19.333333	0.5	1.197244
19.341667	0.5	1.100564
19.350000	0.5	0.998807
19.358333	0.5	0.899783
19.366667	0.5	0.802908
19.375000	0.5	0.708572
19.383333	0.5	0.615603
19.391667	0.5	0.524197
19.400000	0.5	0.435135
19.408333	0.5	0.351736
19.416667	0.5	0.277713
19.425000	0.5	0.215994
19.433333	0.5	0.165018
19.441667	0.5	0.122635
19.450000	0.5	0.085916
19.458333	0.5	0.054080
19.466667	0.5	0.028103
19.475000	0.5	0.007400
19.483333	0.5	-0.010373
19.491667	0.5	-0.028732
19.500000	0.5	-0.050607
19.508333	0.5	-0.072482
19.516667	0.5	-0.090451
19.525000	0.5	-0.099240
19.533333	0.5	-0.100607
19.541667	0.5	-0.097287
19.550000	0.5	-0.091623
19.558333	0.5	-0.081857
19.566667	0.5	-0.070334
19.575000	0.5	-0.062912
19.583333	0.5	-0.064865
19.591667	0.5	-0.078537
19.600000	0.5	-0.097873
19.608333	0.5	-0.112522
19.616667	0.5	-0.117404
19.625000	0.5	-0.112717
19.633333	0.5	-0.103928
19.641667	0.5	-0.094357
19.650000	0.5	-0.084397
19.658333	0.5	-0.074240
19.666667	0.5	-0.068186
19.675000	0.5	-0.067209
19.683333	0.5	-0.072678
19.691667	0.5	-0.080490
19.700000	0.5	-0.085178
19.708333	0.5	-0.084006
19.716667	0.5	-0.077756
19.725000	0.5	-0.072873
19.733333	0.5	-0.069553
19.741667	0.5	-0.068772
19.750000	0.5	-0.071115
19.758333	0.5	-0.076975
19.766667	0.5	-0.084592
19.775000	0.5	-0.087326
19.783333	0.5	-0.084397
19.791667	0.5	-0.076975
19.800000	0.5	-0.072678
19.808333	0.5	-0.072287
19.816667	0.5	-0.074436
19.825000	0.5	-0.074045
19.833333	0.5	-0.069943
19.841667	0.5	-0.062717
19.850000	0.5	-0.054123
19.858333	0.5	-0.046311
19.866667	0.5	-0.039475
19.875000	0.5	-0.036154
19.883333	0.5	-0.035959
19.891667	0.5	-0.036545
19.900000	0.5	-0.036154
19.908333	0.5	-0.034982
19.916667	0.5	-0.035178
19.925000	0.5	-0.037912
19.933333	0.5	-0.044748
19.941667	0.5	-0.050607
19.950000	0.5	-0.055295
19.958333	0.5	-0.058029
19.966667	0.5	-0.061350
19.975000	0.5	-0.068186
19.983333	0.5	-0.078147
19.991667	0.5	-0.090256
20.000000	0.5	-0.099826
20.008333	0.5	-0.106076
20.016667	0.5	-0.108811
20.025000	0.5	-0.108615
20.033333	0.5	-0.105490
20.041667	0.5	-0.100607
20.050000	0.5	-0.096506
20.058333	0.5	-0.092795
20.066667	0.5	-0.089670
20.075000	0.5	-0.086740
20.083333	0.5	-0.084592
20.091667	0.5	-0.084201
20.100000	0.5	-0.085568
20.108333	0.5	-0.087522
20.116667	0.5	-0.090451
20.125000	0.5	-0.094943
20.133333	0.5	-0.102561
20.141667	0.5	-0.111154
20.150000	0.5	-0.117795
20.158333	0.5	-0.120529
20.166667	0.5	-0.120725
20.175000	0.5	-0.120725
20.183333	0.5	-0.120920
20.191667	0.5	-0.121506
20.200000	0.5	-0.119357
20.208333	0.5	-0.113498
20.216667	0.5	-0.104123
20.225000	0.5	-0.093772
20.233333	0.5	-0.087717
20.241667	0.5	-0.088889
20.250000	0.5	-0.097092
20.258333	0.5	-0.108029
20.266667	0.5	-0.116623
20.275000	0.5	-0.120920
20.283333	0.5	-0.123850
20.291667	0.5	-0.125022
20.300000	0.5	-0.125607
20.308333	0.5	-0.124240
20.316667	0.5	-0.119748
20.325000	0.5	-0.114475
20.333333	0.5	-0.111154
20.341667	0.5	-0.111936
20.350000	0.5	-0.116623
20.358333	0.5	-0.121897
20.366667	0.5	-0.123654
20.375000	0.5	-0.120334
20.383333	0.5	-0.117209
20.391667	0.5	-0.117600
20.400000	0.5	-0.119162
20.408333	0.5	-0.117600
20.416667	0.5	-0.111350
20.425000	0.5	-0.103537
20.433333	0.5	-0.101193
20.441667	0.5	-0.106272
20.450000	0.5	-0.116428
20.458333	0.5	-0.127951
20.466667	0.5	-0.134592
20.475000	0.5	-0.136350
20.483333	0.5	-0.134592
20.491667	0.5	-0.132443
20.500000	0.5	-0.129318
20.508333	0.5	-0.125607
20.516667	0.5	-0.118186
20.525000	0.5	-0.110178
20.533333	0.5	-0.100998
20.541667	0.5	-0.093772
20.550000	0.5	-0.090061
20.558333	0.5	-0.091037
20.566667	0.5	-0.095334
20.575000	0.5	-0.099631
20.583333	0.5	-0.101584
20.591667	0.5	-0.101584
20.600000	0.5	-0.101975
20.608333	0.5	-0.104514
20.616667	0.5	-0.109397
20.625000	0.5	-0.113889
20.633333	0.5	-0.114670
20.641667	0.5	-0.110568
20.650000	0.5	-0.105686
20.658333	0.5	-0.104123
20.666667	0.5	-0.108029
20.675000	0.5	-0.113107
20.683333	0.5	-0.116428
20.691667	0.5	-0.116818
20.700000	0.5	-0.116623
20.708333	0.5	-0.117795
20.716667	0.5	-0.119748
20.725000	0.5	-0.122482
20.733333	0.5	-0.123654
20.741667	0.5	-0.123850
20.750000	0.5	-0.124045
20.758333	0.5	-0.122873
20.766667	0.5	-0.119553
20.775000	0.5	-0.114865
20.783333	0.5	-0.110568
20.791667	0.5	-0.108811
20.800000	0.5	-0.109592
20.808333	0.5	-0.112326
20.816667	0.5	-0.113889
20.825000	0.5	-0.113107
20.833333	0.5	-0.110373
20.841667	0.5	-0.107248
20.850000	0.5	-0.104318
20.858333	0.5	-0.101975
20.866667	0.5	-0.099436
20.875000	0.5	-0.096897
20.883333	0.5	-0.093967
20.891667	0.5	-0.090842
20.900000	0.5	-0.088107
20.908333	0.5	-0.085764
20.916667	0.5	-0.083811
20.925000	0.5	-0.083420
20.933333	0.5	-0.083811
20.941667	0.5	-0.085959
20.950000	0.5	-0.090451
20.958333	0.5	-0.096897
20.966667	0.5	-0.104904
20.975000	0.5	-0.110959
20.983333	0.5	-0.113889
20.991667	0.5	-0.113107
21.000000	0.5	-0.110178
21.008333	0.5	-0.107443
21.016667	0.5	-0.107443
21.025000	0.5	-0.109982
21.033333	0.5	-0.112912
21.041667	0.5	-0.113889
21.050000	0.5	-0.113107
21.058333	0.5	-0.113107
21.066667	0.5	-0.116037
21.075000	0.5	-0.121897
21.083333	0.5	-0.127561
21.091667	0.5	-0.131467
21.100000	0.5	-0.131857
21.108333	0.5	-0.130881
21.116667	0.5	-0.129123
21.125000	0.5	-0.128537
21.133333	0.5	-0.130100
21.141667	0.5	-0.132834
21.150000	0.5	-0.135568
21.158333	0.5	-0.134982
21.166667	0.5	-0.131857
21.175000	0.5	-0.127756
21.183333	0.5	-0.125607
21.191667	0.5	-0.125217
21.200000	0.5	-0.125607
21.208333	0.5	-0.122482
21.216667	0.5	-0.116623
21.225000	0.5	-0.109201
21.233333	0.5	-0.100998
21.241667	0.5	-0.093576
21.250000	0.5	-0.086350
21.258333	0.5	-0.081272
21.266667	0.5	-0.078928
21.275000	0.5	-0.082443
21.283333	0.5	-0.087522
21.291667	0.5	-0.090256
21.300000	0.5	-0.091428
21.308333	0.5	-0.090256
21.316667	0.5	-0.088107
21.325000	0.5	-0.083615
21.333333	0.5	-0.077170
21.341667	0.5	-0.072092
21.350000	0.5	-0.068967
21.358333	0.5	-0.066623
21.366667	0.5	-0.062326
21.375000	0.5	-0.054123
21.383333	0.5	-0.041818
21.391667	0.5	-0.028732
21.400000	0.5	-0.015061
21.408333	0.5	0.003103
21.416667	0.5	0.027322
21.425000	0.5	0.058572
21.433333	0.5	0.093924
21.441667	0.5	0.129861
21.450000	0.5	0.163260
21.458333	0.5	0.194900
21.466667	0.5	0.228103
21.475000	0.5	0.266189
21.483333	0.5	0.311502
21.491667	0.5	0.364041
21.500000	0.5	0.417947
21.508333	0.5	0.467947
21.516667	0.5	0.509158
21.525000	0.5	0.542557
21.533333	0.5	0.570291
21.541667	0.5	0.593338
21.550000	0.5	0.608572
21.558333	0.5	0.612478
21.566667	0.5	0.606424
21.575000	0.5	0.592166
21.583333	0.5	0.576150
21.591667	0.5	0.558767
21.600000	0.5	0.534939
21.608333	0.5	0.500760
21.616667	0.5	0.455643
21.625000	0.5	0.403299
21.633333	0.5	0.349588
21.641667	0.5	0.300174
21.650000	0.5	0.256424
21.658333	0.5	0.218338
21.666667	0.5	0.184353
21.675000	0.5	0.152713
21.683333	0.5	0.125564
21.691667	0.5	0.101736
21.700000	0.5	0.081228
21.708333	0.5	0.063650
21.716667	0.5	0.045486
21.725000	0.5	0.026346
21.733333	0.5	0.006424
21.741667	0.5	-0.010959
21.750000	0.5	-0.022482
21.758333	0.5	-0.026779
21.766667	0.5	-0.025412
21.775000	0.5	-0.024240
21.783333	0.5	-0.026193
21.791667	0.5	-0.032834
21.800000	0.5	-0.042990
21.808333	0.5	-0.051584
21.816667	0.5	-0.056662
21.825000	0.5	-0.059201
21.833333	0.5	-0.060178
21.841667	0.5	-0.060178
21.850000	0.5	-0.060178
21.858333	0.5	-0.061936
21.866667	0.5	-0.064865
21.875000	0.5	-0.067600
21.883333	0.5	-0.068772
21.891667	0.5	-0.068381
21.900000	0.5	-0.069553
21.908333	0.5	-0.075022
21.916667	0.5	-0.084592
21.925000	0.5	-0.092795
21.933333	0.5	-0.095334
21.941667	0.5	-0.091428
21.950000	0.5	-0.085568
21.958333	0.5	-0.083225
21.966667	0.5	-0.088693
21.975000	0.5	-0.097873
21.983333	0.5	-0.106076
21.991667	0.5	-0.108225
22.000000	0.5	-0.103928
22.008333	0.5	-0.098459
22.016667	0.5	-0.097873
22.025000	0.5	-0.103732
22.033333	0.5	-0.114475
22.041667	0.5	-0.124826
22.050000	0.5	-0.128342
22.058333	0.5	-0.123068
22.066667	0.5	-0.112131
22.075000	0.5	-0.101193
22.083333	0.5	-0.093772
22.091667	0.5	-0.092209
22.100000	0.5	-0.096897
22.108333	0.5	-0.105100
22.116667	0.5	-0.113303
22.125000	0.5	-0.118381
22.133333	0.5	-0.118576
22.141667	0.5	-0.114670
22.150000	0.5	-0.110959
22.158333	0.5	-0.109006
22.166667	0.5	-0.109201
22.175000	0.5	-0.109982
22.183333	0.5	-0.109592
22.191667	0.5	-0.107053
22.200000	0.5	-0.104123
22.208333	0.5	-0.103732
22.216667	0.5	-0.106662
22.225000	0.5	-0.111545
22.233333	0.5	-0.116623
22.241667	0.5	-0.119943
22.250000	0.5	-0.122092
22.258333	0.5	-0.123654
22.266667	0.5	-0.123264
22.275000	0.5	-0.120334
22.283333	0.5	-0.117600
22.291667	0.5	-0.115842
22.300000	0.5	-0.115451
22.308333	0.5	-0.114865
22.316667	0.5	-0.114865
22.325000	0.5	-0.116232
22.333333	0.5	-0.118381
22.341667	0.5	-0.118772
22.350000	0.5	-0.116818
22.358333	0.5	-0.110959
22.366667	0.5	-0.104514
22.375000	0.5	-0.099240
22.383333	0.5	-0.094748
22.391667	0.5	-0.091428
22.400000	0.5	-0.088693
22.408333	0.5	-0.089084
22.416667	0.5	-0.091428
22.425000	0.5	-0.093772
22.433333	0.5	-0.092014
22.441667	0.5	-0.084006
22.450000	0.5	-0.069357
22.458333	0.5	-0.050412
22.466667	0.5	-0.028928
22.475000	0.5	-0.006272
22.483333	0.5	0.017752
22.491667	0.5	0.041580
22.500000	0.5	0.065213
22.508333	0.5	0.087283
22.516667	0.5	0.109353
22.525000	0.5	0.133377
22.533333	0.5	0.159353
22.541667	0.5	0.185525
22.550000	0.5	0.207400
22.558333	0.5	0.223416
22.566667	0.5	0.232010
22.575000	0.5	0.237283
22.583333	0.5	0.239236
22.591667	0.5	0.238846
22.600000	0.5	0.236307
22.608333	0.5	0.231619
22.616667	0.5	0.222439
22.625000	0.5	0.207205
22.633333	0.5	0.185330
22.641667	0.5	0.158572
22.650000	0.5	0.131814
22.658333	0.5	0.109744
22.666667	0.5	0.092361
22.675000	0.5	0.074588
22.683333	0.5	0.054861
22.691667	0.5	0.029080
22.700000	0.5	0.003494
22.708333	0.5	-0.018967
22.716667	0.5	-0.035764
22.725000	0.5	-0.050998
22.733333	0.5	-0.066037
22.741667	0.5	-0.083811
22.750000	0.5	-0.101975
22.758333	0.5	-0.117795
22.766667	0.5	-0.130490
22.775000	0.5	-0.138889
22.783333	0.5	-0.143772
22.791667	0.5	-0.144748
22.800000	0.5	-0.142209
22.808333	0.5	-0.136350
22.816667	0.5	-0.129709
22.825000	0.5	-0.125217
22.833333	0.5	-0.123264
22.841667	0.5	-0.123850
22.850000	0.5	-0.125217
22.858333	0.5	-0.128537
22.866667	0.5	-0.132639
22.875000	0.5	-0.136350
22.883333	0.5	-0.137131
22.891667	0.5	-0.135373
22.900000	0.5	-0.133225
22.908333	0.5	-0.132443
22.916667	0.5	-0.132639
22.925000	0.5	-0.132834
22.933333	0.5	-0.133029
22.941667	0.5	-0.133029
22.950000	0.5	-0.131857
22.958333	0.5	-0.128537
22.966667	0.5	-0.122287
22.975000	0.5	-0.118967
22.983333	0.5	-0.121115
22.991667	0.5	-0.128342
23.000000	0.5	-0.134397
23.008333	0.5	-0.137912
23.016667	0.5	-0.137717
23.025000	0.5	-0.135959
23.033333	0.5	-0.135373
23.041667	0.5	-0.136350
23.050000	0.5	-0.138303
23.058333	0.5	-0.140451
23.066667	0.5	-0.142990
23.075000	0.5	-0.145920
23.083333	0.5	-0.147873
23.091667	0.5	-0.146897
23.100000	0.5	-0.141818
23.108333	0.5	-0.134006
23.116667	0.5	-0.127170
23.125000	0.5	-0.125217
23.133333	0.5	-0.128537
23.141667	0.5	-0.133811
23.150000	0.5	-0.138107
23.158333	0.5	-0.139670
23.166667	0.5	-0.139475
23.175000	0.5	-0.140061
23.183333	0.5	-0.140842
23.191667	0.5	-0.141037
23.200000	0.5	-0.138303
23.208333	0.5	-0.133615
23.216667	0.5	-0.129318
23.225000	0.5	-0.128928
23.233333	0.5	-0.134006
23.241667	0.5	-0.142795
23.250000	0.5	-0.150022
23.258333	0.5	-0.152756
23.266667	0.5	-0.150022
23.275000	0.5	-0.145334
23.283333	0.5	-0.142990
23.291667	0.5	-0.143967
23.300000	0.5	-0.145725
23.308333	0.5	-0.145920
23.316667	0.5	-0.143967
23.325000	0.5	-0.140647
23.333333	0.5	-0.137131
23.341667	0.5	-0.133420
23.350000	0.5	-0.129318
23.358333	0.5	-0.127756
23.366667	0.5	-0.128928
23.375000	0.5	-0.134201
23.383333	0.5	-0.140061
23.391667	0.5	-0.144357
23.400000	0.5	-0.144162
23.408333	0.5	-0.140061
23.416667	0.5	-0.133225
23.425000	0.5	-0.126779
23.433333	0.5	-0.120334
23.441667	0.5	-0.117600
23.450000	0.5	-0.115842
23.458333	0.5	-0.116818
23.466667	0.5	-0.120920
23.475000	0.5	-0.128537
23.483333	0.5	-0.136154
23.491667	0.5	-0.139865
23.500000	0.5	-0.138303
23.508333	0.5	-0.133420
23.516667	0.5	-0.129123
23.525000	0.5	-0.129318
23.533333	0.5	-0.132443
23.541667	0.5	-0.136740
23.550000	0.5	-0.139670
23.558333	0.5	-0.139865
23.566667	0.5	-0.135568
23.575000	0.5	-0.128732
23.583333	0.5	-0.120334
23.591667	0.5	-0.115647
23.600000	0.5	-0.117014
23.608333	0.5	-0.123068
23.616667	0.5	-0.130100
23.625000	0.5	-0.135568
23.633333	0.5	-0.138693
23.641667	0.5	-0.140256
23.650000	0.5	-0.141428
23.658333	0.5	-0.142209
23.666667	0.5	-0.141428
23.675000	0.5	-0.140256
23.683333	0.5	-0.139084
23.691667	0.5	-0.138303
23.700000	0.5	-0.136936
23.708333	0.5	-0.134982
23.716667	0.5	-0.134787
23.725000	0.5	-0.138107
23.733333	0.5	-0.143186
23.741667	0.5	-0.148264
23.750000	0.5	-0.149436
23.758333	0.5	-0.149240
23.766667	0.5	-0.150217
23.775000	0.5	-0.150217
23.783333	0.5	-0.147482
23.791667	0.5	-0.141428
23.800000	0.5	-0.136350
23.808333	0.5	-0.132834
23.816667	0.5	-0.131272
23.825000	0.5	-0.128928
23.833333	0.5	-0.127170
23.841667	0.5	-0.127756
23.850000	0.5	-0.129123
23.858333	0.5	-0.129904
23.866667	0.5	-0.127561
23.875000	0.5	-0.126389
23.883333	0.5	-0.128537
23.891667	0.5	-0.134201
23.900000	0.5	-0.138107
23.908333	0.5	-0.136154
23.916667	0.5	-0.131076
23.925000	0.5	-0.125607
23.933333	0.5	-0.122092
23.941667	0.5	-0.124436
23.950000	0.5	-0.128147
23.958333	0.5	-0.134592
23.966667	0.5	-0.141232
23.975000	0.5	-0.146897
23.983333	0.5	-0.149045
23.991667	0.5	-0.147873
24.000000	0.5	-0.145529
24.008333	0.5	-0.143576
24.016667	0.5	-0.142014
24.025000	0.5	-0.141232
24.033333	0.5	-0.141428
24.041667	0.5	-0.143186
24.050000	0.5	-0.145920
24.058333	0.5	-0.147287
24.066667	0.5	-0.147287
24.075000	0.5	-0.145725
24.083333	0.5	-0.144943
24.091667	0.5	-0.143186
24.100000	0.5	-0.141428
24.108333	0.5	-0.139670
24.116667	0.5	-0.141037
24.125000	0.5	-0.144357
24.133333	0.5	-0.146897
24.141667	0.5	-0.145725
24.150000	0.5	-0.141232
24.158333	0.5	-0.137717
24.166667	0.5	-0.138693
24.175000	0.5	-0.143967
24.183333	0.5	-0.150022
24.191667	0.5	-0.153732
24.200000	0.5	-0.153732
24.208333	0.5	-0.151975
24.216667	0.5	-0.150998
24.225000	0.5	-0.150803
24.233333	0.5	-0.150412
24.241667	0.5	-0.149240
24.250000	0.5	-0.147092
24.258333	0.5	-0.143186
24.266667	0.5	-0.139670
24.275000	0.5	-0.138498
24.283333	0.5	-0.141232
24.291667	0.5	-0.147287
24.300000	0.5	-0.153732
24.308333	0.5	-0.158029
24.316667	0.5	-0.157834
24.325000	0.5	-0.153928
24.333333	0.5	-0.149045
24.341667	0.5	-0.145139
24.350000	0.5	-0.143186
24.358333	0.5	-0.144162
24.366667	0.5	-0.145725
24.375000	0.5	-0.146311
24.383333	0.5	-0.143967
24.391667	0.5	-0.140256
24.400000	0.5	-0.137717
24.408333	0.5	-0.138889
24.416667	0.5	-0.142209
24.425000	0.5	-0.144748
24.433333	0.5	-0.144162
24.441667	0.5	-0.140256
24.450000	0.5	-0.134006
24.458333	0.5	-0.126779
24.466667	0.5	-0.117795
24.475000	0.5	-0.109397
24.483333	0.5	-0.100998
24.491667	0.5	-0.095139
24.500000	0.5	-0.091037
24.508333	0.5	-0.087522
24.516667	0.5	-0.080881
24.525000	0.5	-0.069162
24.533333	0.5	-0.052951
24.541667	0.5	-0.032639
24.550000	0.5	-0.013303
24.558333	0.5	0.004666
24.566667	0.5	0.023025
24.575000	0.5	0.041971
24.583333	0.5	0.063064
24.591667	0.5	0.085721
24.600000	0.5	0.109549
24.608333	0.5	0.133572
24.616667	0.5	0.155057
24.625000	0.5	0.171072
24.633333	0.5	0.181228
24.641667	0.5	0.186697
24.650000	0.5	0.188064
24.658333	0.5	0.184353
24.666667	0.5	0.176150
24.675000	0.5	0.166971
24.683333	0.5	0.159549
24.691667	0.5	0.153299
24.700000	0.5	0.145096
24.708333	0.5	0.130447
24.716667	0.5	0.110330
24.725000	0.5	0.085721
24.733333	0.5	0.058572
24.741667	0.5	0.030447
24.750000	0.5	0.003494
24.758333	0.5	-0.021506
24.766667	0.5	-0.042404
24.775000	0.5	-0.056857
24.783333	0.5	-0.067014
24.791667	0.5	-0.075022
24.800000	0.5	-0.084787
24.808333	0.5	-0.094357
24.816667	0.5	-0.103147
24.825000	0.5	-0.111350
24.833333	0.5	-0.118967
24.841667	0.5	-0.127951
24.850000	0.5	-0.134397
24.858333	0.5	-0.137326
24.866667	0.5	-0.138107
24.875000	0.5	-0.136936
24.883333	0.5	-0.133811
24.891667	0.5	-0.131076
24.900000	0.5	-0.128928
24.908333	0.5	-0.129514
24.916667	0.5	-0.132053
24.925000	0.5	-0.135568
24.933333	0.5	-0.138693
24.941667	0.5	-0.141623
24.950000	0.5	-0.142990
24.958333	0.5	-0.142600
24.966667	0.5	-0.140256
24.975000	0.5	-0.138107
24.983333	0.5	-0.138303
24.991667	0.5	-0.141232
25.000000	0.5	-0.143772
25.008333	0.5	-0.144162
25.016667	0.5	-0.143186
25.025000	0.5	-0.142404
25.033333	0.5	-0.143576
25.041667	0.5	-0.144748
25.050000	0.5	-0.145920
25.058333	0.5	-0.145334
25.066667	0.5	-0.143772
25.075000	0.5	-0.140256
25.083333	0.5	-0.135178
25.091667	0.5	-0.131272
25.100000	0.5	-0.131076
25.108333	0.5	-0.136350
25.116667	0.5	-0.144748
25.125000	0.5	-0.153147
25.133333	0.5	-0.158029
25.141667	0.5	-0.159592
25.150000	0.5	-0.157639
25.158333	0.5	-0.154709
25.166667	0.5	-0.151975
25.175000	0.5	-0.148850
25.183333	0.5	-0.146506
25.191667	0.5	-0.145529
25.200000	0.5	-0.146115
25.208333	0.5	-0.145139
25.216667	0.5	-0.142209
25.225000	0.5	-0.138107
25.233333	0.5	-0.135178
25.241667	0.5	-0.135373
25.250000	0.5	-0.137717
25.258333	0.5	-0.140647
25.266667	0.5	-0.143576
25.275000	0.5	-0.148068
25.283333	0.5	-0.153537
25.291667	0.5	-0.158811
25.300000	0.5	-0.161350
25.308333	0.5	-0.159787
25.316667	0.5	-0.155881
25.325000	0.5	-0.150607
25.333333	0.5	-0.145920
25.341667	0.5	-0.143381
25.350000	0.5	-0.144162
25.358333	0.5	-0.146506
25.366667	0.5	-0.149045
25.375000	0.5	-0.149240
25.383333	0.5	-0.146897
25.391667	0.5	-0.145334
25.400000	0.5	-0.146311
25.408333	0.5	-0.148068
25.416667	0.5	-0.147287
25.425000	0.5	-0.143381
25.433333	0.5	-0.139475
25.441667	0.5	-0.138303
25.450000	0.5	-0.139670
25.458333	0.5	-0.141623
25.466667	0.5	-0.142990
25.475000	0.5	-0.144553
25.483333	0.5	-0.146311
25.491667	0.5	-0.146897
25.500000	0.5	-0.144162
25.508333	0.5	-0.140256
25.516667	0.5	-0.135764
25.525000	0.5	-0.132443
25.533333	0.5	-0.130686
25.541667	0.5	-0.130490
25.550000	0.5	-0.130490
25.558333	0.5	-0.130490
25.566667	0.5	-0.128928
25.575000	0.5	-0.128537
25.583333	0.5	-0.129318
25.591667	0.5	-0.133420
25.600000	0.5	-0.138693
25.608333	0.5	-0.143381
25.616667	0.5	-0.146311
25.625000	0.5	-0.146701
25.633333	0.5	-0.145529
25.641667	0.5	-0.143576
25.650000	0.5	-0.142600
25.658333	0.5	-0.143967
25.666667	0.5	-0.148068
25.675000	0.5	-0.153537
25.683333	0.5	-0.158811
25.691667	0.5	-0.161350
25.700000	0.5	-0.159982
25.708333	0.5	-0.156857
25.716667	0.5	-0.153732
25.725000	0.5	-0.151779
25.733333	0.5	-0.152170
25.741667	0.5	-0.153732
25.750000	0.5	-0.156076
25.758333	0.5	-0.158225
25.766667	0.5	-0.159787
25.775000	0.5	-0.159006
25.783333	0.5	-0.153928
25.791667	0.5	-0.146701
25.800000	0.5	-0.138693
25.808333	0.5	-0.136545
25.816667	0.5	-0.141428
25.825000	0.5	-0.151389
25.833333	0.5	-0.160959
25.841667	0.5	-0.166232
25.850000	0.5	-0.165842
25.858333	0.5	-0.162326
25.866667	0.5	-0.160959
25.875000	0.5	-0.160764
25.883333	0.5	-0.160764
25.891667	0.5	-0.159982
25.900000	0.5	-0.160178
25.908333	0.5	-0.161740
25.916667	0.5	-0.163303
25.925000	0.5	-0.163693
25.933333	0.5	-0.164084
25.941667	0.5	-0.165842
25.950000	0.5	-0.166037
25.958333	0.5	-0.161740
25.966667	0.5	-0.155686
25.975000	0.5	-0.148850
25.983333	0.5	-0.146115
25.991667	0.5	-0.148264
26.000000	0.5	-0.153537
26.008333	0.5	-0.158420
26.016667	0.5	-0.160764
26.025000	0.5	-0.159006
26.033333	0.5	-0.154904
26.041667	0.5	-0.150022
26.050000	0.5	-0.147482
26.058333	0.5	-0.150217
26.066667	0.5	-0.156857
26.075000	0.5	-0.164865
26.083333	0.5	-0.168772
26.091667	0.5	-0.168576
26.100000	0.5	-0.166428
26.108333	0.5	-0.166818
26.116667	0.5	-0.169162
26.125000	0.5	-0.170139
26.133333	0.5	-0.165256
26.141667	0.5	-0.155295
26.150000	0.5	-0.145139
26.158333	0.5	-0.136545
26.166667	0.5	-0.132248
26.175000	0.5	-0.132639
26.183333	0.5	-0.136350
26.191667	0.5	-0.141623
26.200000	0.5	-0.146701
26.208333	0.5	-0.150217
26.216667	0.5	-0.151975
26.225000	0.5	-0.151584
26.233333	0.5	-0.149631
26.241667	0.5	-0.148068
26.250000	0.5	-0.148654
26.258333	0.5	-0.153147
26.266667	0.5	-0.159592
26.275000	0.5	-0.166428
26.283333	0.5	-0.168186
26.291667	0.5	-0.162522
26.300000	0.5	-0.153928
26.308333	0.5	-0.144162
26.316667	0.5	-0.137326
26.325000	0.5	-0.132834
26.333333	0.5	-0.130881
26.341667	0.5	-0.130686
26.350000	0.5	-0.134006
26.358333	0.5	-0.141818
26.366667	0.5	-0.152561
26.375000	0.5	-0.162131
26.383333	0.5	-0.165451
26.391667	0.5	-0.159982
26.400000	0.5	-0.149045
26.408333	0.5	-0.138498
26.416667	0.5	-0.133029
26.425000	0.5	-0.135568
26.433333	0.5	-0.144748
26.441667	0.5	-0.155686
26.450000	0.5	-0.165061
26.458333	0.5	-0.167404
26.466667	0.5	-0.162717
26.475000	0.5	-0.154709
26.483333	0.5	-0.145725
26.491667	0.5	-0.139670
26.500000	0.5	-0.138107
26.508333	0.5	-0.142209
26.516667	0.5	-0.147287
26.525000	0.5	-0.151193
26.533333	0.5	-0.150607
26.541667	0.5	-0.146115
26.550000	0.5	-0.141623
26.558333	0.5	-0.139475
26.566667	0.5	-0.139084
26.575000	0.5	-0.139279
26.583333	0.5	-0.140256
26.591667	0.5	-0.141623
26.600000	0.5	-0.143186
26.608333	0.5	-0.144943
26.616667	0.5	-0.146897
26.625000	0.5	-0.150412
26.633333	0.5	-0.153147
26.641667	0.5	-0.154709
26.650000	0.5	-0.153537
26.658333	0.5	-0.151389
26.666667	0.5	-0.150998
26.675000	0.5	-0.150998
26.683333	0.5	-0.151779
26.691667	0.5	-0.151193
26.700000	0.5	-0.150803
26.708333	0.5	-0.148654
26.716667	0.5	-0.146311
26.725000	0.5	-0.143967
26.733333	0.5	-0.143772
26.741667	0.5	-0.145725
26.750000	0.5	-0.148654
26.758333	0.5	-0.151193
26.766667	0.5	-0.151975
26.775000	0.5	-0.152170
26.783333	0.5	-0.150803
26.791667	0.5	-0.149631
26.800000	0.5	-0.148654
26.808333	0.5	-0.149045
26.816667	0.5	-0.149826
26.825000	0.5	-0.150217
26.833333	0.5	-0.148654
26.841667	0.5	-0.145725
26.850000	0.5	-0.143186
26.858333	0.5	-0.143967
26.866667	0.5	-0.149826
26.875000	0.5	-0.157834
26.883333	0.5	-0.162717
26.891667	0.5	-0.161545
26.900000	0.5	-0.156076
26.908333	0.5	-0.149631
26.916667	0.5	-0.146897
26.925000	0.5	-0.147092
26.933333	0.5	-0.149826
26.941667	0.5	-0.152170
26.950000	0.5	-0.154904
26.958333	0.5	-0.158225
26.966667	0.5	-0.162522
26.975000	0.5	-0.168381
26.983333	0.5	-0.172873
26.991667	0.5	-0.176193
27.000000	0.5	-0.178147
27.008333	0.5	-0.178342
27.016667	0.5	-0.176975
27.025000	0.5	-0.172873
27.033333	0.5	-0.166623
27.041667	0.5	-0.158615
27.050000	0.5	-0.152756
27.058333	0.5	-0.148850
27.066667	0.5	-0.147287
27.075000	0.5	-0.149045
27.083333	0.5	-0.151389
27.091667	0.5	-0.152561
27.100000	0.5	-0.151193
27.108333	0.5	-0.147678
27.116667	0.5	-0.145334
27.125000	0.5	-0.145920
27.133333	0.5	-0.150022
27.141667	0.5	-0.155100
27.150000	0.5	-0.159201
27.158333	0.5	-0.159982
27.166667	0.5	-0.156467
27.175000	0.5	-0.150217
27.183333	0.5	-0.145334
27.191667	0.5	-0.143967
27.200000	0.5	-0.146701
27.208333	0.5	-0.152365
27.216667	0.5	-0.158420
27.225000	0.5	-0.163107
27.233333	0.5	-0.163693
27.241667	0.5	-0.160959
27.250000	0.5	-0.157443
27.258333	0.5	-0.155881
27.266667	0.5	-0.157248
27.275000	0.5	-0.159397
27.283333	0.5	-0.160373
27.291667	0.5	-0.159006
27.300000	0.5	-0.157834
27.308333	0.5	-0.159592
27.316667	0.5	-0.163498
27.325000	0.5	-0.166428
27.333333	0.5	-0.162326
27.341667	0.5	-0.153537
27.350000	0.5	-0.142990
27.358333	0.5	-0.137717
27.366667	0.5	-0.140451
27.375000	0.5	-0.146506
27.383333	0.5	-0.150412
27.391667	0.5	-0.148068
27.400000	0.5	-0.141818
27.408333	0.5	-0.136545
27.416667	0.5	-0.135764
27.425000	0.5	-0.140842
27.433333	0.5	-0.151779
27.441667	0.5	-0.166232
27.450000	0.5	-0.179123
27.458333	0.5	-0.186154
27.466667	0.5	-0.187131
27.475000	0.5	-0.183225
27.483333	0.5	-0.177170
27.491667	0.5	-0.168967
27.500000	0.5	-0.159201
27.508333	0.5	-0.151975
27.516667	0.5	-0.150217
27.525000	0.5	-0.154318
27.533333	0.5	-0.160568
27.541667	0.5	-0.166232
27.550000	0.5	-0.168381
27.558333	0.5	-0.169357
27.566667	0.5	-0.170334
27.575000	0.5	-0.170529
27.583333	0.5	-0.169162
27.591667	0.5	-0.166818
27.600000	0.5	-0.165647
27.608333	0.5	-0.164475
27.616667	0.5	-0.161545
27.625000	0.5	-0.155100
27.633333	0.5	-0.146897
27.641667	0.5	-0.140256
27.650000	0.5	-0.138303
27.658333	0.5	-0.139475
27.666667	0.5	-0.142795
27.675000	0.5	-0.147092
27.683333	0.5	-0.152561
27.691667	0.5	-0.156662
27.700000	0.5	-0.159201
27.708333	0.5	-0.159982
27.716667	0.5	-0.161154
27.725000	0.5	-0.162717
27.733333	0.5	-0.162522
27.741667	0.5	-0.160959
27.750000	0.5	-0.158225
27.758333	0.5	-0.158029
27.766667	0.5	-0.162522
27.775000	0.5	-0.170139
27.783333	0.5	-0.178147
27.791667	0.5	-0.182053
27.800000	0.5	-0.180100
27.808333	0.5	-0.172482
27.816667	0.5	-0.161936
27.825000	0.5	-0.154514
27.833333	0.5	-0.151975
27.841667	0.5	-0.154318
27.850000	0.5	-0.159201
27.858333	0.5	-0.165451
27.866667	0.5	-0.171506
27.875000	0.5	-0.175607
27.883333	0.5	-0.176975
27.891667	0.5	-0.173850
27.900000	0.5	-0.168576
27.908333	0.5	-0.164475
27.916667	0.5	-0.163107
27.925000	0.5	-0.163693
27.933333	0.5	-0.163303
27.941667	0.5	-0.160373
27.950000	0.5	-0.156076
27.958333	0.5	-0.152756
27.966667	0.5	-0.151975
27.975000	0.5	-0.154904
27.983333	0.5	-0.161154
27.991667	0.5	-0.168381
28.000000	0.5	-0.172678
28.008333	0.5	-0.172287
28.016667	0.5	-0.167209
28.025000	0.5	-0.159592
28.033333	0.5	-0.153342
28.041667	0.5	-0.149436
28.050000	0.5	-0.146701
28.058333	0.5	-0.146115
28.066667	0.5	-0.148264
28.075000	0.5	-0.155295
28.083333	0.5	-0.168576
28.091667	0.5	-0.182834
28.100000	0.5	-0.192990
28.108333	0.5	-0.195334
28.116667	0.5	-0.190256
28.125000	0.5	-0.182639
28.133333	0.5	-0.176584
28.141667	0.5	-0.174631
28.150000	0.5	-0.174436
28.158333	0.5	-0.174240
28.166667	0.5	-0.169943
28.175000	0.5	-0.159397
28.183333	0.5	-0.147482
28.191667	0.5	-0.137912
28.200000	0.5	-0.135178
28.208333	0.5	-0.138107
28.216667	0.5	-0.143967
28.225000	0.5	-0.150998
28.233333	0.5	-0.159201
28.241667	0.5	-0.168772
28.250000	0.5	-0.175022
28.258333	0.5	-0.175022
28.266667	0.5	-0.169162
28.275000	0.5	-0.159982
28.283333	0.5	-0.156076
28.291667	0.5	-0.157248
28.300000	0.5	-0.162912
28.308333	0.5	-0.167404
28.316667	0.5	-0.166232
28.325000	0.5	-0.160178
28.333333	0.5	-0.152951
28.341667	0.5	-0.147092
28.350000	0.5	-0.144553
28.358333	0.5	-0.146701
28.366667	0.5	-0.151779
28.375000	0.5	-0.157834
28.383333	0.5	-0.162131
28.391667	0.5	-0.166232
28.400000	0.5	-0.169943
28.408333	0.5	-0.175803
28.416667	0.5	-0.182834
28.425000	0.5	-0.187131
28.433333	0.5	-0.188303
28.441667	0.5	-0.186350
28.450000	0.5	-0.183811
28.458333	0.5	-0.183029
28.466667	0.5	-0.183615
28.475000	0.5	-0.185178
28.483333	0.5	-0.185568
28.491667	0.5	-0.185178
28.500000	0.5	-0.184006
28.508333	0.5	-0.181076
28.516667	0.5	-0.176193
28.525000	0.5	-0.169553
28.533333	0.5	-0.165842
28.541667	0.5	-0.168576
28.550000	0.5	-0.176584
28.558333	0.5	-0.184982
28.566667	0.5	-0.188498
28.575000	0.5	-0.186936
28.583333	0.5	-0.182248
28.591667	0.5	-0.177170
28.600000	0.5	-0.171701
28.608333	0.5	-0.167209
28.616667	0.5	-0.164865
28.625000	0.5	-0.165061
28.633333	0.5	-0.167795
28.641667	0.5	-0.170725
28.650000	0.5	-0.171506
28.658333	0.5	-0.169357
28.666667	0.5	-0.165061
28.675000	0.5	-0.161545
28.683333	0.5	-0.160764
28.691667	0.5	-0.161545
28.700000	0.5	-0.162326
28.708333	0.5	-0.164084
28.716667	0.5	-0.168576
28.725000	0.5	-0.174045
28.733333	0.5	-0.177951
28.741667	0.5	-0.178147
28.750000	0.5	-0.175217
28.758333	0.5	-0.172678
28.766667	0.5	-0.174631
28.775000	0.5	-0.180881
28.783333	0.5	-0.186740
28.791667	0.5	-0.187326
28.800000	0.5	-0.181662
28.808333	0.5	-0.174240
28.816667	0.5	-0.170334
28.825000	0.5	-0.171115
28.833333	0.5	-0.174045
28.841667	0.5	-0.175022
28.850000	0.5	-0.172678
28.858333	0.5	-0.169943
28.866667	0.5	-0.168186
28.875000	0.5	-0.167209
28.883333	0.5	-0.164865
28.891667	0.5	-0.163303
28.900000	0.5	-0.166428
28.908333	0.5	-0.171115
28.916667	0.5	-0.175022
28.925000	0.5	-0.174436
28.933333	0.5	-0.169943
28.941667	0.5	-0.165061
28.950000	0.5	-0.165256
28.958333	0.5	-0.171506
28.966667	0.5	-0.178928
28.975000	0.5	-0.184982
28.983333	0.5	-0.186740
28.991667	0.5	-0.185568
29.000000	0.5	-0.184787
29.008333	0.5	-0.186936
29.016667	0.5	-0.190842
29.025000	0.5	-0.192795
29.033333	0.5	-0.189865
29.041667	0.5	-0.182248
29.050000	0.5	-0.174045
29.058333	0.5	-0.166818
29.066667	0.5	-0.161545
29.075000	0.5	-0.158029
29.083333	0.5	-0.154123
29.091667	0.5	-0.150607
29.100000	0.5	-0.148264
29.108333	0.5	-0.147092
29.116667	0.5	-0.148459
29.125000	0.5	-0.153147
29.133333	0.5	-0.161545
29.141667	0.5	-0.169943
29.150000	0.5	-0.174240
29.158333	0.5	-0.175412
29.166667	0.5	-0.175412
29.175000	0.5	-0.175412
29.183333	0.5	-0.174436
29.191667	0.5	-0.173850
29.200000	0.5	-0.172678
29.208333	0.5	-0.174240
29.216667	0.5	-0.175998
29.225000	0.5	-0.176389
29.233333	0.5	-0.175217
29.241667	0.5	-0.175022
29.250000	0.5	-0.176975
29.258333	0.5	-0.180881
29.266667	0.5	-0.183029
29.275000	0.5	-0.181467
29.283333	0.5	-0.178147
29.291667	0.5	-0.175022
29.300000	0.5	-0.172873
29.308333	0.5	-0.172678
29.316667	0.5	-0.174045
29.325000	0.5	-0.175803
29.333333	0.5	-0.177561
29.341667	0.5	-0.177951
29.350000	0.5	-0.175022
29.358333	0.5	-0.167209
29.366667	0.5	-0.157248
29.375000	0.5	-0.151193
29.383333	0.5	-0.151193
29.391667	0.5	-0.156662
29.400000	0.5	-0.165256
29.408333	0.5	-0.172678
29.416667	0.5	-0.176779
29.425000	0.5	-0.177756
29.433333	0.5	-0.173850
29.441667	0.5	-0.167014
29.450000	0.5	-0.159397
29.458333	0.5	-0.154123
29.466667	0.5	-0.150998
29.475000	0.5	-0.149826
29.483333	0.5	-0.151584
29.491667	0.5	-0.156272
29.500000	0.5	-0.163693
29.508333	0.5	-0.171115
29.516667	0.5	-0.175998
29.525000	0.5	-0.178928
29.533333	0.5	-0.179709
29.541667	0.5	-0.177561
29.550000	0.5	-0.174826
29.558333	0.5	-0.172287
29.566667	0.5	-0.170139
29.575000	0.5	-0.170334
29.583333	0.5	-0.172482
29.591667	0.5	-0.176779
29.600000	0.5	-0.181076
29.608333	0.5	-0.182834
29.616667	0.5	-0.181857
29.625000	0.5	-0.179904
29.633333	0.5	-0.179709
29.641667	0.5	-0.179709
29.650000	0.5	-0.179514
29.658333	0.5	-0.177561
29.666667	0.5	-0.175412
29.675000	0.5	-0.173459
29.683333	0.5	-0.172482
29.691667	0.5	-0.172482
29.700000	0.5	-0.171701
29.708333	0.5	-0.170139
29.716667	0.5	-0.165451
29.725000	0.5	-0.160568
29.733333	0.5	-0.157639
29.741667	0.5	-0.157248
29.750000	0.5	-0.160178
29.758333	0.5	-0.162912
29.766667	0.5	-0.166037
29.775000	0.5	-0.165256
29.783333	0.5	-0.162326
29.791667	0.5	-0.157834
29.800000	0.5	-0.151584
29.808333	0.5	-0.144943
29.816667	0.5	-0.141623
29.825000	0.5	-0.144162
29.833333	0.5	-0.151584
29.841667	0.5	-0.159006
29.850000	0.5	-0.163498
29.858333	0.5	-0.165647
29.866667	0.5	-0.163303
29.875000	0.5	-0.161545
29.883333	0.5	-0.159397
29.891667	0.5	-0.156662
29.900000	0.5	-0.155295
29.908333	0.5	-0.156467
29.916667	0.5	-0.158225
29.925000	0.5	-0.160373
29.933333	0.5	-0.162326
29.941667	0.5	-0.165842
29.950000	0.5	-0.170529
29.958333	0.5	-0.175607
29.966667	0.5	-0.180686
29.975000	0.5	-0.182639
29.983333	0.5	-0.180686
29.991667	0.5	-0.174826
30.000000	0.5	-0.169357
30.008333	0.5	-0.167014
30.016667	0.5	-0.170139
30.025000	0.5	-0.175412
30.033333	0.5	-0.180100
30.041667	0.5	-0.182053
30.050000	0.5	-0.182248
30.058333	0.5	-0.183225
30.066667	0.5	-0.185568
30.075000	0.5	-0.188498
30.083333	0.5	-0.188889
30.091667	0.5	-0.185178
30.100000	0.5	-0.178928
30.108333	0.5	-0.174240
30.116667	0.5	-0.172678
30.125000	0.5	-0.173459
30.133333	0.5	-0.173068
30.141667	0.5	-0.169943
30.150000	0.5	-0.164084
30.158333	0.5	-0.158811
30.166667	0.5	-0.156857
30.175000	0.5	-0.157053
30.183333	0.5	-0.159201
30.191667	0.5	-0.160568
30.200000	0.5	-0.161740
30.208333	0.5	-0.160764
30.216667	0.5	-0.158420
30.225000	0.5	-0.155100
30.233333	0.5	-0.152365
30.241667	0.5	-0.151975
30.250000	0.5	-0.154123
30.258333	0.5	-0.159006
30.266667	0.5	-0.165451
30.275000	0.5	-0.171311
30.283333	0.5	-0.172873
30.291667	0.5	-0.170529
30.300000	0.5	-0.167990
30.308333	0.5	-0.168772
30.316667	0.5	-0.175412
30.325000	0.5	-0.186350
30.333333	0.5	-0.195725
30.341667	0.5	-0.200412
30.350000	0.5	-0.199631
30.358333	0.5	-0.194943
30.366667	0.5	-0.190061
30.375000	0.5	-0.185764
30.383333	0.5	-0.180100
30.391667	0.5	-0.171897
30.400000	0.5	-0.163107
30.408333	0.5	-0.156272
30.416667	0.5	-0.153342
30.425000	0.5	-0.152951
30.433333	0.5	-0.153147
30.441667	0.5	-0.155881
30.450000	0.5	-0.160959
30.458333	0.5	-0.167795
30.466667	0.5	-0.171311
30.475000	0.5	-0.170920
30.483333	0.5	-0.166428
30.491667	0.5	-0.161545
30.500000	0.5	-0.158225
30.508333	0.5	-0.157248
30.516667	0.5	-0.156857
30.525000	0.5	-0.157639
30.533333	0.5	-0.159592
30.541667	0.5	-0.162912
30.550000	0.5	-0.166623
30.558333	0.5	-0.166037
30.566667	0.5	-0.161740
30.575000	0.5	-0.155100
30.583333	0.5	-0.150412
30.591667	0.5	-0.149045
30.600000	0.5	-0.150607
30.608333	0.5	-0.154123
30.616667	0.5	-0.158811
30.625000	0.5	-0.164084
30.633333	0.5	-0.168967
30.641667	0.5	-0.170725
30.650000	0.5	-0.168772
30.658333	0.5	-0.165842
30.666667	0.5	-0.163107
30.675000	0.5	-0.162717
30.683333	0.5	-0.162717
30.691667	0.5	-0.162326
30.700000	0.5	-0.161740
30.708333	0.5	-0.161936
30.716667	0.5	-0.165842
30.725000	0.5	-0.168381
30.733333	0.5	-0.167600
30.741667	0.5	-0.163889
30.750000	0.5	-0.161350
30.758333	0.5	-0.163303
30.766667	0.5	-0.170334
30.775000	0.5	-0.177170
30.783333	0.5	-0.181076
30.791667	0.5	-0.179123
30.800000	0.5	-0.173459
30.808333	0.5	-0.165061
30.816667	0.5	-0.157248
30.825000	0.5	-0.153342
30.833333	0.5	-0.154904
30.841667	0.5	-0.161545
30.850000	0.5	-0.170334
30.858333	0.5	-0.175607
30.866667	0.5	-0.176389
30.875000	0.5	-0.175607
30.883333	0.5	-0.176389
30.891667	0.5	-0.178732
30.900000	0.5	-0.179904
30.908333	0.5	-0.178147
30.916667	0.5	-0.175022
30.925000	0.5	-0.172482
30.933333	0.5	-0.171311
30.941667	0.5	-0.170139
30.950000	0.5	-0.168381
30.958333	0.5	-0.167014
30.966667	0.5	-0.165842
30.975000	0.5	-0.165647
30.983333	0.5	-0.165647
30.991667	0.5	-0.165647
31.000000	0.5	-0.166232
31.008333	0.5	-0.168186
31.016667	0.5	-0.170920
31.025000	0.5	-0.173459
31.033333	0.5	-0.175022
31.041667	0.5	-0.176193
31.050000	0.5	-0.176975
31.058333	0.5	-0.176975
31.066667	0.5	-0.175022
31.075000	0.5	-0.170529
31.083333	0.5	-0.167014
31.091667	0.5	-0.164084
31.100000	0.5	-0.166037
31.108333	0.5	-0.168381
31.116667	0.5	-0.170920
31.125000	0.5	-0.173654
31.133333	0.5	-0.175412
31.141667	0.5	-0.176389
31.150000	0.5	-0.175022
31.158333	0.5	-0.173654
31.166667	0.5	-0.171115
31.175000	0.5	-0.168967
31.183333	0.5	-0.168576
31.191667	0.5	-0.170920
31.200000	0.5	-0.174631
31.208333	0.5	-0.177170
31.216667	0.5	-0.176779
31.225000	0.5	-0.174436
31.233333	0.5	-0.172678
31.241667	0.5	-0.171311
31.250000	0.5	-0.170334
31.258333	0.5	-0.168186
31.266667	0.5	-0.168381
31.275000	0.5	-0.173654
31.283333	0.5	-0.183420
31.291667	0.5	-0.193186
31.300000	0.5	-0.195334
31.308333	0.5	-0.188693
31.316667	0.5	-0.178342
31.325000	0.5	-0.170529
31.333333	0.5	-0.169357
31.341667	0.5	-0.173068
31.350000	0.5	-0.176779
31.358333	0.5	-0.178928
31.366667	0.5	-0.179709
31.375000	0.5	-0.180490
31.383333	0.5	-0.178928
31.391667	0.5	-0.173654
31.400000	0.5	-0.165842
31.408333	0.5	-0.159982
31.416667	0.5	-0.160178
31.425000	0.5	-0.167600
31.433333	0.5	-0.175022
31.441667	0.5	-0.180100
31.450000	0.5	-0.181272
31.458333	0.5	-0.181076
31.466667	0.5	-0.180295
31.475000	0.5	-0.180295
31.483333	0.5	-0.180881
31.491667	0.5	-0.181272
31.500000	0.5	-0.179904
31.508333	0.5	-0.176779
31.516667	0.5	-0.172482
31.525000	0.5	-0.168381
31.533333	0.5	-0.167600
31.541667	0.5	-0.167990
31.550000	0.5	-0.168967
31.558333	0.5	-0.168381
31.566667	0.5	-0.165842
31.575000	0.5	-0.161545
31.583333	0.5	-0.158029
31.591667	0.5	-0.158615
31.600000	0.5	-0.163498
31.608333	0.5	-0.171897
31.616667	0.5	-0.178147
31.625000	0.5	-0.178342
31.633333	0.5	-0.173264
31.641667	0.5	-0.165061
31.650000	0.5	-0.158420
31.658333	0.5	-0.156272
31.666667	0.5	-0.156662
31.675000	0.5	-0.158420
31.683333	0.5	-0.161936
31.691667	0.5	-0.168186
31.700000	0.5	-0.175022
31.708333	0.5	-0.180881
31.716667	0.5	-0.185178
31.725000	0.5	-0.190647
31.733333	0.5	-0.198264
31.741667	0.5	-0.204904
31.750000	0.5	-0.205686
31.758333	0.5	-0.197482
31.766667	0.5	-0.186350
31.775000	0.5	-0.176193
31.783333	0.5	-0.170334
31.791667	0.5	-0.167600
31.800000	0.5	-0.168186
31.808333	0.5	-0.170139
31.816667	0.5	-0.171311
31.825000	0.5	-0.170334
31.833333	0.5	-0.167404
31.841667	0.5	-0.165842
31.850000	0.5	-0.166623
31.858333	0.5	-0.169162
31.866667	0.5	-0.169357
31.875000	0.5	-0.166037
31.883333	0.5	-0.160764
31.891667	0.5	-0.157834
31.900000	0.5	-0.159592
31.908333	0.5	-0.167404
31.916667	0.5	-0.177170
31.925000	0.5	-0.184006
31.933333	0.5	-0.185178
31.941667	0.5	-0.180490
31.950000	0.5	-0.172873
31.958333	0.5	-0.165451
31.966667	0.5	-0.161154
31.975000	0.5	-0.160959
31.983333	0.5	-0.164475
31.991667	0.5	-0.168772
32.000000	0.5	-0.172678
32.008333	0.5	-0.175217
32.016667	0.5	-0.175412
32.025000	0.5	-0.174436
32.033333	0.5	-0.172678
32.041667	0.5	-0.173459
32.050000	0.5	-0.174826
32.058333	0.5	-0.176193
32.066667	0.5	-0.175998
32.075000	0.5	-0.173264
32.083333	0.5	-0.170529
32.091667	0.5	-0.168967
32.100000	0.5	-0.169748
32.108333	0.5	-0.172092
32.116667	0.5	-0.173654
32.125000	0.5	-0.172287
32.133333	0.5	-0.168381
32.141667	0.5	-0.161740
32.150000	0.5	-0.158225
32.158333	0.5	-0.157834
32.166667	0.5	-0.160178
32.175000	0.5	-0.163693
32.183333	0.5	-0.167014
32.191667	0.5	-0.168381
32.200000	0.5	-0.168576
32.208333	0.5	-0.167600
32.216667	0.5	-0.166818
32.225000	0.5	-0.169357
32.233333	0.5	-0.174826
32.241667	0.5	-0.181076
32.250000	0.5	-0.184982
32.258333	0.5	-0.186936
32.266667	0.5	-0.189475
32.275000	0.5	-0.193967
32.283333	0.5	-0.198068
32.291667	0.5	-0.199826
32.300000	0.5	-0.199045
32.308333	0.5	-0.197092
32.316667	0.5	-0.195529
32.325000	0.5	-0.193576
32.333333	0.5	-0.192990
32.341667	0.5	-0.194162
32.350000	0.5	-0.195334
32.358333	0.5	-0.193967
32.366667	0.5	-0.188693
32.375000	0.5	-0.183420
32.383333	0.5	-0.181076
32.391667	0.5	-0.182053
32.400000	0.5	-0.183811
32.408333	0.5	-0.184787
32.416667	0.5	-0.186154
32.425000	0.5	-0.188107
32.433333	0.5	-0.189084
32.441667	0.5	-0.186740
32.450000	0.5	-0.182248
32.458333	0.5	-0.178342
32.466667	0.5	-0.177756
32.475000	0.5	-0.178732
32.483333	0.5	-0.178732
32.491667	0.5	-0.176975
32.500000	0.5	-0.176584
32.508333	0.5	-0.179318
32.516667	0.5	-0.185764
32.525000	0.5	-0.191623
32.533333	0.5	-0.191818
32.541667	0.5	-0.185568
32.550000	0.5	-0.175412
32.558333	0.5	-0.166623
32.566667	0.5	-0.163693
32.575000	0.5	-0.170529
32.583333	0.5	-0.182053
32.591667	0.5	-0.192404
32.600000	0.5	-0.195139
32.608333	0.5	-0.188889
32.616667	0.5	-0.178537
32.625000	0.5	-0.169748
32.633333	0.5	-0.167209
32.641667	0.5	-0.171311
32.650000	0.5	-0.180295
32.658333	0.5	-0.191037
32.666667	0.5	-0.200217
32.675000	0.5	-0.204318
32.683333	0.5	-0.202756
32.691667	0.5	-0.199240
32.700000	0.5	-0.196506
32.708333	0.5	-0.196115
32.716667	0.5	-0.197873
32.725000	0.5	-0.200607
32.733333	0.5	-0.203732
32.741667	0.5	-0.205100
32.750000	0.5	-0.202951
32.758333	0.5	-0.197287
32.766667	0.5	-0.190647
32.775000	0.5	-0.185568
32.783333	0.5	-0.181857
32.791667	0.5	-0.178342
32.800000	0.5	-0.175998
32.808333	0.5	-0.175412
32.816667	0.5	-0.176193
32.825000	0.5	-0.176975
32.833333	0.5	-0.174826
32.841667	0.5	-0.172482
32.850000	0.5	-0.171897
32.858333	0.5	-0.175022
32.866667	0.5	-0.181467
32.875000	0.5	-0.189279
32.883333	0.5	-0.196897
32.891667	0.5	-0.202561
32.900000	0.5	-0.205881
32.908333	0.5	-0.204514
32.916667	0.5	-0.202170
32.925000	0.5	-0.198850
32.933333	0.5	-0.193967
32.941667	0.5	-0.187522
32.950000	0.5	-0.180881
32.958333	0.5	-0.175412
32.966667	0.5	-0.172287
32.975000	0.5	-0.170920
32.983333	0.5	-0.168772
32.991667	0.5	-0.165451
33.000000	0.5	-0.160959
33.008333	0.5	-0.157834
33.016667	0.5	-0.158225
33.025000	0.5	-0.161740
33.033333	0.5	-0.168186
33.041667	0.5	-0.173654
33.050000	0.5	-0.179514
33.058333	0.5	-0.185959
33.066667	0.5	-0.191818
33.075000	0.5	-0.195139
33.083333	0.5	-0.194553
33.091667	0.5	-0.191818
33.100000	0.5	-0.188693
33.108333	0.5	-0.187326
33.116667	0.5	-0.188107
33.125000	0.5	-0.190451
33.133333	0.5	-0.194357
33.141667	0.5	-0.199631
33.150000	0.5	-0.206076
33.158333	0.5	-0.209201
33.166667	0.5	-0.206467
33.175000	0.5	-0.198459
33.183333	0.5	-0.190061
33.191667	0.5	-0.186936
33.200000	0.5	-0.190451
33.208333	0.5	-0.197873
33.216667	0.5	-0.202365
33.225000	0.5	-0.201389
33.233333	0.5	-0.196897
33.241667	0.5	-0.193381
33.250000	0.5	-0.194943
33.258333	0.5	-0.202170
33.266667	0.5	-0.212131
33.275000	0.5	-0.217014
33.283333	0.5	-0.213107
33.291667	0.5	-0.201779
33.300000	0.5	-0.190256
33.308333	0.5	-0.186545
33.316667	0.5	-0.189084
33.325000	0.5	-0.193772
33.333333	0.5	-0.194357
33.341667	0.5	-0.190061
33.350000	0.5	-0.184397
33.358333	0.5	-0.181662
33.366667	0.5	-0.181467
33.375000	0.5	-0.181662
33.383333	0.5	-0.183029
33.391667	0.5	-0.183811
33.400000	0.5	-0.185764
33.408333	0.5	-0.189475
33.416667	0.5	-0.195139
33.425000	0.5	-0.201193
33.433333	0.5	-0.207443
33.441667	0.5	-0.211936
33.450000	0.5	-0.212912
33.458333	0.5	-0.210764
33.466667	0.5	-0.205490
33.475000	0.5	-0.199631
33.483333	0.5	-0.195529
33.491667	0.5	-0.193576
33.500000	0.5	-0.192990
33.508333	0.5	-0.193381
33.516667	0.5	-0.194162
33.525000	0.5	-0.195334
33.533333	0.5	-0.196506
33.541667	0.5	-0.197482
33.550000	0.5	-0.198850
33.558333	0.5	-0.202756
33.566667	0.5	-0.209787
33.575000	0.5	-0.215256
33.583333	0.5	-0.217014
33.591667	0.5	-0.215256
33.600000	0.5	-0.213498
33.608333	0.5	-0.212522
33.616667	0.5	-0.210959
33.625000	0.5	-0.205881
33.633333	0.5	-0.197287
33.641667	0.5	-0.189475
33.650000	0.5	-0.183615
33.658333	0.5	-0.180295
33.666667	0.5	-0.177756
33.675000	0.5	-0.175803
33.683333	0.5	-0.176975
33.691667	0.5	-0.179904
33.700000	0.5	-0.183225
33.708333	0.5	-0.184787
33.716667	0.5	-0.184201
33.725000	0.5	-0.183615
33.733333	0.5	-0.184592
33.741667	0.5	-0.187522
33.750000	0.5	-0.189865
33.758333	0.5	-0.190451
33.766667	0.5	-0.188693
33.775000	0.5	-0.186740
33.783333	0.5	-0.184201
33.791667	0.5	-0.181272
33.800000	0.5	-0.177365
33.808333	0.5	-0.172873
33.816667	0.5	-0.169943
33.825000	0.5	-0.170334
33.833333	0.5	-0.173264
33.841667	0.5	-0.177365
33.850000	0.5	-0.182248
33.858333	0.5	-0.186936
33.866667	0.5	-0.190256
33.875000	0.5	-0.192014
33.883333	0.5	-0.190842
33.891667	0.5	-0.189475
33.900000	0.5	-0.189084
33.908333	0.5	-0.191037
33.916667	0.5	-0.193186
33.925000	0.5	-0.194748
33.933333	0.5	-0.194943
33.941667	0.5	-0.193576
33.950000	0.5	-0.192795
33.958333	0.5	-0.191818
33.966667	0.5	-0.189475
33.975000	0.5	-0.185373
33.983333	0.5	-0.182443
33.991667	0.5	-0.183029
34.000000	0.5	-0.188498
34.008333	0.5	-0.194748
34.016667	0.5	-0.199436
34.025000	0.5	-0.201193
34.033333	0.5	-0.201779
34.041667	0.5	-0.201779
34.050000	0.5	-0.201779
34.058333	0.5	-0.200803
34.066667	0.5	-0.200022
34.075000	0.5	-0.199045
34.083333	0.5	-0.198459
34.091667	0.5	-0.196701
34.100000	0.5	-0.195139
34.108333	0.5	-0.192209
34.116667	0.5	-0.189475
34.125000	0.5	-0.185959
34.133333	0.5	-0.183615
34.141667	0.5	-0.183029
34.150000	0.5	-0.184006
34.158333	0.5	-0.188498
34.166667	0.5	-0.193967
34.175000	0.5	-0.198264
34.183333	0.5	-0.198264
34.191667	0.5	-0.194748
34.200000	0.5	-0.190647
34.208333	0.5	-0.188693
34.216667	0.5	-0.187131
34.225000	0.5	-0.183029
34.233333	0.5	-0.176779
34.241667	0.5	-0.172678
34.250000	0.5	-0.174436
34.258333	0.5	-0.181467
34.266667	0.5	-0.188107
34.275000	0.5	-0.190647
34.283333	0.5	-0.189084
34.291667	0.5	-0.186545
34.300000	0.5	-0.185178
34.308333	0.5	-0.185178
34.316667	0.5	-0.185959
34.325000	0.5	-0.185959
34.333333	0.5	-0.185178
34.341667	0.5	-0.183811
34.350000	0.5	-0.181272
34.358333	0.5	-0.178928
34.366667	0.5	-0.178342
34.375000	0.5	-0.179904
34.383333	0.5	-0.184201
34.391667	0.5	-0.189279
34.400000	0.5	-0.195334
34.408333	0.5	-0.200412
34.416667	0.5	-0.203537
34.425000	0.5	-0.204514
34.433333	0.5	-0.203147
34.441667	0.5	-0.199631
34.450000	0.5	-0.192404
34.458333	0.5	-0.183420
34.466667	0.5	-0.176389
34.475000	0.5	-0.173654
34.483333	0.5	-0.174045
34.491667	0.5	-0.174045
34.500000	0.5	-0.172482
34.508333	0.5	-0.170529
34.516667	0.5	-0.171897
34.525000	0.5	-0.175412
34.533333	0.5	-0.179904
34.541667	0.5	-0.183029
34.550000	0.5	-0.185764
34.558333	0.5	-0.188889
34.566667	0.5	-0.192795
34.575000	0.5	-0.195529
34.583333	0.5	-0.195529
34.591667	0.5	-0.192014
34.600000	0.5	-0.186154
34.608333	0.5	-0.181857
34.616667	0.5	-0.180686
34.625000	0.5	-0.182248
34.633333	0.5	-0.182053
34.641667	0.5	-0.179123
34.650000	0.5	-0.175803
34.658333	0.5	-0.175607
34.666667	0.5	-0.180881
34.675000	0.5	-0.190061
34.683333	0.5	-0.199045
34.691667	0.5	-0.204123
34.700000	0.5	-0.202561
34.708333	0.5	-0.196506
34.716667	0.5	-0.188693
34.725000	0.5	-0.184787
34.733333	0.5	-0.184592
34.741667	0.5	-0.185178
34.750000	0.5	-0.184397
34.758333	0.5	-0.181467
34.766667	0.5	-0.180295
34.775000	0.5	-0.182053
34.783333	0.5	-0.185568
34.791667	0.5	-0.187131
34.800000	0.5	-0.186154
34.808333	0.5	-0.183420
34.816667	0.5	-0.181857
34.825000	0.5	-0.180490
34.833333	0.5	-0.178928
34.841667	0.5	-0.177561
34.850000	0.5	-0.176584
34.858333	0.5	-0.176584
34.866667	0.5	-0.177561
34.875000	0.5	-0.178147
34.883333	0.5	-0.176975
34.891667	0.5	-0.174240
34.900000	0.5	-0.171701
34.908333	0.5	-0.173459
34.916667	0.5	-0.180295
34.925000	0.5	-0.190061
34.933333	0.5	-0.196897
34.941667	0.5	-0.196897
34.950000	0.5	-0.190061
34.958333	0.5	-0.181272
34.966667	0.5	-0.175998
34.975000	0.5	-0.175607
34.983333	0.5	-0.177756
34.991667	0.5	-0.178342
35.000000	0.5	-0.178342
35.008333	0.5	-0.179123
35.016667	0.5	-0.183225
35.025000	0.5	-0.188107
35.033333	0.5	-0.191232
35.041667	0.5	-0.192795
35.050000	0.5	-0.192014
35.058333	0.5	-0.189865
35.066667	0.5	-0.186154
35.075000	0.5	-0.182248
35.083333	0.5	-0.180100
35.091667	0.5	-0.179904
35.100000	0.5	-0.182248
35.108333	0.5	-0.184982
35.116667	0.5	-0.188693
35.125000	0.5	-0.193772
35.133333	0.5	-0.199826
35.141667	0.5	-0.203342
35.150000	0.5	-0.201779
35.158333	0.5	-0.193967
35.166667	0.5	-0.184201
35.175000	0.5	-0.177561
35.183333	0.5	-0.176779
35.191667	0.5	-0.180295
35.200000	0.5	-0.185568
35.208333	0.5	-0.191037
35.216667	0.5	-0.198068
35.225000	0.5	-0.207053
35.233333	0.5	-0.214670
35.241667	0.5	-0.217209
35.250000	0.5	-0.214475
35.258333	0.5	-0.209592
35.266667	0.5	-0.204709
35.275000	0.5	-0.200803
35.283333	0.5	-0.195334
35.291667	0.5	-0.190061
35.300000	0.5	-0.188303
35.308333	0.5	-0.192795
35.316667	0.5	-0.200998
35.325000	0.5	-0.209397
35.333333	0.5	-0.214279
35.341667	0.5	-0.218967
35.350000	0.5	-0.224436
35.358333	0.5	-0.228732
35.366667	0.5	-0.226779
35.375000	0.5	-0.219357
35.383333	0.5	-0.209006
35.391667	0.5	-0.198459
35.400000	0.5	-0.189865
35.408333	0.5	-0.184592
35.416667	0.5	-0.184006
35.425000	0.5	-0.189084
35.433333	0.5	-0.196115
35.441667	0.5	-0.201193
35.450000	0.5	-0.201389
35.458333	0.5	-0.198068
35.466667	0.5	-0.195334
35.475000	0.5	-0.195139
35.483333	0.5	-0.197287
35.491667	0.5	-0.200412
35.500000	0.5	-0.200803
35.508333	0.5	-0.198654
35.516667	0.5	-0.193772
35.525000	0.5	-0.189670
35.533333	0.5	-0.189865
35.541667	0.5	-0.194553
35.550000	0.5	-0.202170
35.558333	0.5	-0.206857
35.566667	0.5	-0.202756
35.575000	0.5	-0.194357
35.583333	0.5	-0.187522
35.591667	0.5	-0.187326
35.600000	0.5	-0.193381
35.608333	0.5	-0.201975
35.616667	0.5	-0.208420
35.625000	0.5	-0.207053
35.633333	0.5	-0.199826
35.641667	0.5	-0.191232
35.650000	0.5	-0.184982
35.658333	0.5	-0.182053
35.666667	0.5	-0.181272
35.675000	0.5	-0.181662
35.683333	0.5	-0.183225
35.691667	0.5	-0.189475
35.700000	0.5	-0.199826
35.708333	0.5	-0.210959
35.716667	0.5	-0.214475
35.725000	0.5	-0.210373
35.733333	0.5	-0.200607
35.741667	0.5	-0.193967
35.750000	0.5	-0.191037
35.758333	0.5	-0.191428
35.766667	0.5	-0.192600
35.775000	0.5	-0.191623
35.783333	0.5	-0.189670
35.791667	0.5	-0.188107
35.800000	0.5	-0.189475
35.808333	0.5	-0.192990
35.816667	0.5	-0.198459
35.825000	0.5	-0.203928
35.833333	0.5	-0.209201
35.841667	0.5	-0.211350
35.850000	0.5	-0.208225
35.858333	0.5	-0.199826
35.866667	0.5	-0.191037
35.875000	0.5	-0.186350
35.883333	0.5	-0.188303
35.891667	0.5	-0.194943
35.900000	0.5	-0.200803
35.908333	0.5	-0.202756
35.916667	0.5	-0.201389
35.925000	0.5	-0.199631
35.933333	0.5	-0.197678
35.941667	0.5	-0.194357
35.950000	0.5	-0.190061
35.958333	0.5	-0.187326
35.966667	0.5	-0.189279
35.975000	0.5	-0.195139
35.983333	0.5	-0.201975
35.991667	0.5	-0.203147
36.000000	0.5	-0.198459
36.008333	0.5	-0.192209
36.016667	0.5	-0.190256
36.025000	0.5	-0.193967
36.033333	0.5	-0.198264
36.041667	0.5	-0.199045
36.050000	0.5	-0.192795
36.058333	0.5	-0.184982
36.066667	0.5	-0.179709
36.075000	0.5	-0.179123
36.083333	0.5	-0.184006
36.091667	0.5	-0.190842
36.100000	0.5	-0.199045
36.108333	0.5	-0.206076
36.116667	0.5	-0.210373
36.125000	0.5	-0.209201
36.133333	0.5	-0.204123
36.141667	0.5	-0.197873
36.150000	0.5	-0.191232
36.158333	0.5	-0.187326
36.166667	0.5	-0.186350
36.175000	0.5	-0.189670
36.183333	0.5	-0.193967
36.191667	0.5	-0.197482
36.200000	0.5	-0.197482
36.208333	0.5	-0.194553
36.216667	0.5	-0.190061
36.225000	0.5	-0.185178
36.233333	0.5	-0.181076
36.241667	0.5	-0.180295
36.250000	0.5	-0.183029
36.258333	0.5	-0.187717
36.266667	0.5	-0.192990
36.275000	0.5	-0.196115
36.283333	0.5	-0.196701
36.291667	0.5	-0.195920
36.300000	0.5	-0.197287
36.308333	0.5	-0.204123
36.316667	0.5	-0.216818
36.325000	0.5	-0.229709
36.333333	0.5	-0.237131
36.341667	0.5	-0.236154
36.350000	0.5	-0.227561
36.358333	0.5	-0.215451
36.366667	0.5	-0.203342
36.375000	0.5	-0.196701
36.383333	0.5	-0.192404
36.391667	0.5	-0.189865
36.400000	0.5	-0.187912
36.408333	0.5	-0.186350
36.416667	0.5	-0.186545
36.425000	0.5	-0.186936
36.433333	0.5	-0.188303
36.441667	0.5	-0.190256
36.450000	0.5	-0.194553
36.458333	0.5	-0.200607
36.466667	0.5	-0.205490
36.475000	0.5	-0.207248
36.483333	0.5	-0.202365
36.491667	0.5	-0.194553
36.500000	0.5	-0.186154
36.508333	0.5	-0.181662
36.516667	0.5	-0.181272
36.525000	0.5	-0.184201
36.533333	0.5	-0.187326
36.541667	0.5	-0.189865
36.550000	0.5	-0.192404
36.558333	0.5	-0.197287
36.566667	0.5	-0.203147
36.575000	0.5	-0.208420
36.583333	0.5	-0.209397
36.591667	0.5	-0.206076
36.600000	0.5	-0.199045
36.608333	0.5	-0.191818
36.616667	0.5	-0.188889
36.625000	0.5	-0.191428
36.633333	0.5	-0.201193
36.641667	0.5	-0.212522
36.650000	0.5	-0.218772
36.658333	0.5	-0.217404
36.666667	0.5	-0.208615
36.675000	0.5	-0.197873
36.683333	0.5	-0.189475
36.691667	0.5	-0.186545
36.700000	0.5	-0.187131
36.708333	0.5	-0.189279
36.716667	0.5	-0.191623
36.725000	0.5	-0.192990
36.733333	0.5	-0.193186
36.741667	0.5	-0.194553
36.750000	0.5	-0.199045
36.758333	0.5	-0.206662
36.766667	0.5	-0.213107
36.775000	0.5	-0.214084
36.783333	0.5	-0.211154
36.791667	0.5	-0.205490
36.800000	0.5	-0.201389
36.808333	0.5	-0.196897
36.816667	0.5	-0.190256
36.825000	0.5	-0.182639
36.833333	0.5	-0.177756
36.841667	0.5	-0.176779
36.850000	0.5	-0.179904
36.858333	0.5	-0.184201
36.866667	0.5	-0.188303
36.875000	0.5	-0.191818
36.883333	0.5	-0.194162
36.891667	0.5	-0.196115
36.900000	0.5	-0.197482
36.908333	0.5	-0.199240
36.916667	0.5	-0.200803
36.925000	0.5	-0.201584
36.933333	0.5	-0.201779
36.941667	0.5	-0.202951
36.950000	0.5	-0.205295
36.958333	0.5	-0.208420
36.966667	0.5	-0.209592
36.975000	0.5	-0.206467
36.983333	0.5	-0.201389
36.991667	0.5	-0.195920
37.000000	0.5	-0.192600
37.008333	0.5	-0.191037
37.016667	0.5	-0.191037
37.025000	0.5	-0.190061
37.033333	0.5	-0.189084
37.041667	0.5	-0.191037
37.050000	0.5	-0.196506
37.058333	0.5	-0.204904
37.066667	0.5	-0.212326
37.075000	0.5	-0.214475
37.083333	0.5	-0.213303
37.091667	0.5	-0.211545
37.100000	0.5	-0.213303
37.108333	0.5	-0.215061
37.116667	0.5	-0.213693
37.125000	0.5	-0.207639
37.133333	0.5	-0.199240
37.141667	0.5	-0.194357
37.150000	0.5	-0.193772
37.158333	0.5	-0.197873
37.166667	0.5	-0.204318
37.175000	0.5	-0.210959
37.183333	0.5	-0.214670
37.191667	0.5	-0.214670
37.200000	0.5	-0.211350
37.208333	0.5	-0.204709
37.216667	0.5	-0.197678
37.225000	0.5	-0.191818
37.233333	0.5	-0.186740
37.241667	0.5	-0.183811
37.250000	0.5	-0.182248
37.258333	0.5	-0.181857
37.266667	0.5	-0.181272
37.275000	0.5	-0.180686
37.283333	0.5	-0.178732
37.291667	0.5	-0.176779
37.300000	0.5	-0.175607
37.308333	0.5	-0.176779
37.316667	0.5	-0.181272
37.325000	0.5	-0.186545
37.333333	0.5	-0.189084
37.341667	0.5	-0.188107
37.350000	0.5	-0.185373
37.358333	0.5	-0.184201
37.366667	0.5	-0.186545
37.375000	0.5	-0.192014
37.383333	0.5	-0.196311
37.391667	0.5	-0.197482
37.400000	0.5	-0.196115
37.408333	0.5	-0.194357
37.416667	0.5	-0.193576
37.425000	0.5	-0.193381
37.433333	0.5	-0.193967
37.441667	0.5	-0.195920
37.450000	0.5	-0.199826
37.458333	0.5	-0.204318
37.466667	0.5	-0.205881
37.475000	0.5	-0.201389
37.483333	0.5	-0.194162
37.491667	0.5	-0.187522
37.500000	0.5	-0.186350
37.508333	0.5	-0.190256
37.516667	0.5	-0.198068
37.525000	0.5	-0.207834
37.533333	0.5	-0.215256
37.541667	0.5	-0.219162
37.550000	0.5	-0.217209
37.558333	0.5	-0.211350
37.566667	0.5	-0.204123
37.575000	0.5	-0.201975
37.583333	0.5	-0.204514
37.591667	0.5	-0.207834
37.600000	0.5	-0.208420
37.608333	0.5	-0.207248
37.616667	0.5	-0.207053
37.625000	0.5	-0.207639
37.633333	0.5	-0.207053
37.641667	0.5	-0.204318
37.650000	0.5	-0.203147
37.658333	0.5	-0.204123
37.666667	0.5	-0.207248
37.675000	0.5	-0.209787
37.683333	0.5	-0.212326
37.691667	0.5	-0.214279
37.700000	0.5	-0.215256
37.708333	0.5	-0.215451
37.716667	0.5	-0.215647
37.725000	0.5	-0.216428
37.733333	0.5	-0.216428
37.741667	0.5	-0.216428
37.750000	0.5	-0.217209
37.758333	0.5	-0.218772
37.766667	0.5	-0.218967
37.775000	0.5	-0.215842
37.783333	0.5	-0.209787
37.791667	0.5	-0.203147
37.800000	0.5	-0.201193
37.808333	0.5	-0.202561
37.816667	0.5	-0.206076
37.825000	0.5	-0.209006
37.833333	0.5	-0.210764
37.841667	0.5	-0.212912
37.850000	0.5	-0.212912
37.858333	0.5	-0.210373
37.866667	0.5	-0.206272
37.875000	0.5	-0.204318
37.883333	0.5	-0.208420
37.891667	0.5	-0.211936
37.900000	0.5	-0.212912
37.908333	0.5	-0.209982
37.916667	0.5	-0.207443
37.925000	0.5	-0.207248
37.933333	0.5	-0.209006
37.941667	0.5	-0.210959
37.950000	0.5	-0.211545
37.958333	0.5	-0.210568
37.966667	0.5	-0.209592
37.975000	0.5	-0.209397
37.983333	0.5	-0.209006
37.991667	0.5	-0.208615
38.000000	0.5	-0.208615
38.008333	0.5	-0.208615
38.016667	0.5	-0.210178
38.025000	0.5	-0.213889
38.033333	0.5	-0.216428
38.041667	0.5	-0.214865
38.050000	0.5	-0.208029
38.058333	0.5	-0.199826
38.066667	0.5	-0.196115
38.075000	0.5	-0.197287
38.083333	0.5	-0.201389
38.091667	0.5	-0.204318
38.100000	0.5	-0.204123
38.108333	0.5	-0.203342
38.116667	0.5	-0.203732
38.125000	0.5	-0.207639
38.133333	0.5	-0.210764
38.141667	0.5	-0.212912
38.150000	0.5	-0.210373
38.158333	0.5	-0.203342
38.166667	0.5	-0.194943
38.175000	0.5	-0.188498
38.183333	0.5	-0.187131
38.191667	0.5	-0.188498
38.200000	0.5	-0.191037
38.208333	0.5	-0.191818
38.216667	0.5	-0.192014
38.225000	0.5	-0.192795
38.233333	0.5	-0.194553
38.241667	0.5	-0.195920
38.250000	0.5	-0.194748
38.258333	0.5	-0.191623
38.266667	0.5	-0.188693
38.275000	0.5	-0.188693
38.283333	0.5	-0.190842
38.291667	0.5	-0.192990
38.300000	0.5	-0.192600
38.308333	0.5	-0.191428
38.316667	0.5	-0.191037
38.325000	0.5	-0.191037
38.333333	0.5	-0.191037
38.341667	0.5	-0.190256
38.350000	0.5	-0.190061
38.358333	0.5	-0.192014
38.366667	0.5	-0.194943
38.375000	0.5	-0.196897
38.383333	0.5	-0.197873
38.391667	0.5	-0.198850
38.400000	0.5	-0.202756
38.408333	0.5	-0.209006
38.416667	0.5	-0.212131
38.425000	0.5	-0.209592
38.433333	0.5	-0.201779
38.441667	0.5	-0.194553
38.450000	0.5	-0.189475
38.458333	0.5	-0.187912
38.466667	0.5	-0.189084
38.475000	0.5	-0.192795
38.483333	0.5	-0.197678
38.491667	0.5	-0.200998
38.500000	0.5	-0.202561
38.508333	0.5	-0.201779
38.516667	0.5	-0.200998
38.525000	0.5	-0.199826
38.533333	0.5	-0.200217
38.541667	0.5	-0.201584
38.550000	0.5	-0.203537
38.558333	0.5	-0.206662
38.566667	0.5	-0.208029
38.575000	0.5	-0.207639
38.583333	0.5	-0.207053
38.591667	0.5	-0.206662
38.600000	0.5	-0.206662
38.608333	0.5	-0.208029
38.616667	0.5	-0.210178
38.625000	0.5	-0.213303
38.633333	0.5	-0.214670
38.641667	0.5	-0.215061
38.650000	0.5	-0.211936
38.658333	0.5	-0.206467
38.666667	0.5	-0.199240
38.675000	0.5	-0.191232
38.683333	0.5	-0.184397
38.691667	0.5	-0.180490
38.700000	0.5	-0.180686
38.708333	0.5	-0.182639
38.716667	0.5	-0.186740
38.725000	0.5	-0.191623
38.733333	0.5	-0.196506
38.741667	0.5	-0.201584
38.750000	0.5	-0.202951
38.758333	0.5	-0.201389
38.766667	0.5	-0.196897
38.775000	0.5	-0.192990
38.783333	0.5	-0.191232
38.791667	0.5	-0.191428
38.800000	0.5	-0.193772
38.808333	0.5	-0.196506
38.816667	0.5	-0.197873
38.825000	0.5	-0.196115
38.833333	0.5	-0.194357
38.841667	0.5	-0.194748
38.850000	0.5	-0.197678
38.858333	0.5	-0.200022
38.866667	0.5	-0.197678
38.875000	0.5	-0.192014
38.883333	0.5	-0.188303
38.891667	0.5	-0.191623
38.900000	0.5	-0.200412
38.908333	0.5	-0.209397
38.916667	0.5	-0.212522
38.925000	0.5	-0.209397
38.933333	0.5	-0.201779
38.941667	0.5	-0.196115
38.950000	0.5	-0.195139
38.958333	0.5	-0.200412
38.966667	0.5	-0.208225
38.975000	0.5	-0.212717
38.983333	0.5	-0.213498
38.991667	0.5	-0.214475
39.000000	0.5	-0.217404
39.008333	0.5	-0.220725
39.016667	0.5	-0.220920
39.025000	0.5	-0.217014
39.033333	0.5	-0.212717
39.041667	0.5	-0.209787
39.050000	0.5	-0.209006
39.058333	0.5	-0.208420
39.066667	0.5	-0.205881
39.075000	0.5	-0.201389
39.083333	0.5	-0.196701
39.091667	0.5	-0.193381
39.100000	0.5	-0.195139
39.108333	0.5	-0.201193
39.116667	0.5	-0.210568
39.125000	0.5	-0.218186
39.133333	0.5	-0.221506
39.141667	0.5	-0.219553
39.150000	0.5	-0.212912
39.158333	0.5	-0.204514
39.166667	0.5	-0.199045
39.175000	0.5	-0.198654
39.183333	0.5	-0.202170
39.191667	0.5	-0.206076
39.200000	0.5	-0.206467
39.208333	0.5	-0.201975
39.216667	0.5	-0.196897
39.225000	0.5	-0.192404
39.233333	0.5	-0.191428
39.241667	0.5	-0.194162
39.250000	0.5	-0.197678
39.258333	0.5	-0.198654
39.266667	0.5	-0.196701
39.275000	0.5	-0.193772
39.283333	0.5	-0.193772
39.291667	0.5	-0.199631
39.300000	0.5	-0.211936
39.308333	0.5	-0.222482
39.316667	0.5	-0.226779
39.325000	0.5	-0.221701
39.333333	0.5	-0.208811
39.341667	0.5	-0.196115
39.350000	0.5	-0.191232
39.358333	0.5	-0.194357
39.366667	0.5	-0.199826
39.375000	0.5	-0.203342
39.383333	0.5	-0.204709
39.391667	0.5	-0.209006
39.400000	0.5	-0.217600
39.408333	0.5	-0.226779
39.416667	0.5	-0.230490
39.425000	0.5	-0.226779
39.433333	0.5	-0.219357
39.441667	0.5	-0.213693
39.450000	0.5	-0.211545
39.458333	0.5	-0.211936
39.466667	0.5	-0.213303
39.475000	0.5	-0.214475
39.483333	0.5	-0.215842
39.491667	0.5	-0.216428
39.500000	0.5	-0.215647
39.508333	0.5	-0.211740
39.516667	0.5	-0.206076
39.525000	0.5	-0.201389
39.533333	0.5	-0.200607
39.541667	0.5	-0.204904
39.550000	0.5	-0.212131
39.558333	0.5	-0.218967
39.566667	0.5	-0.223264
39.575000	0.5	-0.225217
39.583333	0.5	-0.223459
39.591667	0.5	-0.221506
39.600000	0.5	-0.219943
39.608333	0.5	-0.219162
39.616667	0.5	-0.217600
39.625000	0.5	-0.214475
39.633333	0.5	-0.208615
39.641667	0.5	-0.202170
39.650000	0.5	-0.197482
39.658333	0.5	-0.195139
39.666667	0.5	-0.194357
39.675000	0.5	-0.193576
39.683333	0.5	-0.192014
39.691667	0.5	-0.191232
39.700000	0.5	-0.193967
39.708333	0.5	-0.201193
39.716667	0.5	-0.211545
39.725000	0.5	-0.219943
39.733333	0.5	-0.224436
39.741667	0.5	-0.225998
39.750000	0.5	-0.226779
39.758333	0.5	-0.227951
39.766667	0.5	-0.229514
39.775000	0.5	-0.231076
39.783333	0.5	-0.230686
39.791667	0.5	-0.228147
39.800000	0.5	-0.224631
39.808333	0.5	-0.222482
39.816667	0.5	-0.221701
39.825000	0.5	-0.223068
39.833333	0.5	-0.224240
39.841667	0.5	-0.224240
39.850000	0.5	-0.223654
39.858333	0.5	-0.222678
39.866667	0.5	-0.221897
39.875000	0.5	-0.218381
39.883333	0.5	-0.211545
39.891667	0.5	-0.200022
39.900000	0.5	-0.189279
39.908333	0.5	-0.182443
39.916667	0.5	-0.181857
39.925000	0.5	-0.185764
39.933333	0.5	-0.193186
39.941667	0.5	-0.201584
39.950000	0.5	-0.211154
39.958333	0.5	-0.218967
39.966667	0.5	-0.226193
39.975000	0.5	-0.231662
39.983333	0.5	-0.232248
39.991667	0.5	-0.228732
40.000000	0.5	-0.221897
40.008333	0.5	-0.216818
40.016667	0.5	-0.216037
40.025000	0.5	-0.218576
40.033333	0.5	-0.222482
40.041667	0.5	-0.224826
40.050000	0.5	-0.225998
40.058333	0.5	-0.225217
40.066667	0.5	-0.225022
40.075000	0.5	-0.223654
40.083333	0.5	-0.222092
40.091667	0.5	-0.221311
40.100000	0.5	-0.221311
40.108333	0.5	-0.222678
40.116667	0.5	-0.225412
40.125000	0.5	-0.230881
40.133333	0.5	-0.238889
40.141667	0.5	-0.248068
40.150000	0.5	-0.252756
40.158333	0.5	-0.248459
40.166667	0.5	-0.236740
40.175000	0.5	-0.223068
40.183333	0.5	-0.213107
40.191667	0.5	-0.210764
40.200000	0.5	-0.214865
40.208333	0.5	-0.221311
40.216667	0.5	-0.226584
40.225000	0.5	-0.228537
40.233333	0.5	-0.226975
40.241667	0.5	-0.223264
40.250000	0.5	-0.218381
40.258333	0.5	-0.213693
40.266667	0.5	-0.209592
40.275000	0.5	-0.205686
40.283333	0.5	-0.204514
40.291667	0.5	-0.205686
40.300000	0.5	-0.210959
40.308333	0.5	-0.217990
40.316667	0.5	-0.224826
40.325000	0.5	-0.227951
40.333333	0.5	-0.224436
40.341667	0.5	-0.215451
40.350000	0.5	-0.206467
40.358333	0.5	-0.201193
40.366667	0.5	-0.200607
40.375000	0.5	-0.200803
40.383333	0.5	-0.199631
40.391667	0.5	-0.199045
40.400000	0.5	-0.202561
40.408333	0.5	-0.210568
40.416667	0.5	-0.217014
40.425000	0.5	-0.218381
40.433333	0.5	-0.214279
40.441667	0.5	-0.208225
40.450000	0.5	-0.201975
40.458333	0.5	-0.198850
40.466667	0.5	-0.198068
40.475000	0.5	-0.200217
40.483333	0.5	-0.205100
40.491667	0.5	-0.210568
40.500000	0.5	-0.213498
40.508333	0.5	-0.212717
40.516667	0.5	-0.209787
40.525000	0.5	-0.208029
40.533333	0.5	-0.208615
40.541667	0.5	-0.210178
40.550000	0.5	-0.211154
40.558333	0.5	-0.209787
40.566667	0.5	-0.208811
40.575000	0.5	-0.208615
40.583333	0.5	-0.208029
40.591667	0.5	-0.206076
40.600000	0.5	-0.201779
40.608333	0.5	-0.198459
40.616667	0.5	-0.197482
40.625000	0.5	-0.200412
40.633333	0.5	-0.205100
40.641667	0.5	-0.209982
40.650000	0.5	-0.212326
40.658333	0.5	-0.212717
40.666667	0.5	-0.212522
40.675000	0.5	-0.213498
40.683333	0.5	-0.216428
40.691667	0.5	-0.220529
40.700000	0.5	-0.225022
40.708333	0.5	-0.227756
40.716667	0.5	-0.228928
40.725000	0.5	-0.229123
40.733333	0.5	-0.229123
40.741667	0.5	-0.228928
40.750000	0.5	-0.226389
40.758333	0.5	-0.220529
40.766667	0.5	-0.213107
40.775000	0.5	-0.207834
40.783333	0.5	-0.206857
40.791667	0.5	-0.210959
40.800000	0.5	-0.217014
40.808333	0.5	-0.221701
40.816667	0.5	-0.222482
40.825000	0.5	-0.219943
40.833333	0.5	-0.216037
40.841667	0.5	-0.212522
40.850000	0.5	-0.209982
40.858333	0.5	-0.207834
40.866667	0.5	-0.205295
40.875000	0.5	-0.203732
40.883333	0.5	-0.206467
40.891667	0.5	-0.211936
40.900000	0.5	-0.218967
40.908333	0.5	-0.225022
40.916667	0.5	-0.229123
40.925000	0.5	-0.230881
40.933333	0.5	-0.229904
40.941667	0.5	-0.228147
40.950000	0.5	-0.224826
40.958333	0.5	-0.220920
40.966667	0.5	-0.217600
40.975000	0.5	-0.216037
40.983333	0.5	-0.214475
40.991667	0.5	-0.212131
41.000000	0.5	-0.208420
41.008333	0.5	-0.204123
41.016667	0.5	-0.202756
41.025000	0.5	-0.203928
41.033333	0.5	-0.205490
41.041667	0.5	-0.207443
41.050000	0.5	-0.210568
41.058333	0.5	-0.215256
41.066667	0.5	-0.219943
41.075000	0.5	-0.222287
41.083333	0.5	-0.219748
41.091667	0.5	-0.212326
41.100000	0.5	-0.202756
41.108333	0.5	-0.194943
41.116667	0.5	-0.192795
41.125000	0.5	-0.197873
41.133333	0.5	-0.209592
41.141667	0.5	-0.222482
41.150000	0.5	-0.230295
41.158333	0.5	-0.232053
41.166667	0.5	-0.227951
41.175000	0.5	-0.222287
41.183333	0.5	-0.217990
41.191667	0.5	-0.214084
41.200000	0.5	-0.210178
41.208333	0.5	-0.205100
41.216667	0.5	-0.199826
41.225000	0.5	-0.195529
41.233333	0.5	-0.192795
41.241667	0.5	-0.192014
41.250000	0.5	-0.194357
41.258333	0.5	-0.201193
41.266667	0.5	-0.210764
41.275000	0.5	-0.219162
41.283333	0.5	-0.224436
41.291667	0.5	-0.226975
41.300000	0.5	-0.227170
41.308333	0.5	-0.226193
41.316667	0.5	-0.224436
41.325000	0.5	-0.222678
41.333333	0.5	-0.222287
41.341667	0.5	-0.222482
41.350000	0.5	-0.222873
41.358333	0.5	-0.221701
41.366667	0.5	-0.219357
41.375000	0.5	-0.216428
41.383333	0.5	-0.213107
41.391667	0.5	-0.208615
41.400000	0.5	-0.203147
41.408333	0.5	-0.200803
41.416667	0.5	-0.201975
41.425000	0.5	-0.209006
41.433333	0.5	-0.218576
41.441667	0.5	-0.227561
41.450000	0.5	-0.231076
41.458333	0.5	-0.229123
41.466667	0.5	-0.223264
41.475000	0.5	-0.216037
41.483333	0.5	-0.208029
41.491667	0.5	-0.200998
41.500000	0.5	-0.197092
41.508333	0.5	-0.197678
41.516667	0.5	-0.201779
41.525000	0.5	-0.206662
41.533333	0.5	-0.207248
41.541667	0.5	-0.204709
41.550000	0.5	-0.203342
41.558333	0.5	-0.205295
41.566667	0.5	-0.209201
41.575000	0.5	-0.212326
41.583333	0.5	-0.212717
41.591667	0.5	-0.210178
41.600000	0.5	-0.207443
41.608333	0.5	-0.204123
41.616667	0.5	-0.205490
41.625000	0.5	-0.208615
41.633333	0.5	-0.211936
41.641667	0.5	-0.213303
41.650000	0.5	-0.211545
41.658333	0.5	-0.208029
41.666667	0.5	-0.204318
41.675000	0.5	-0.203928
41.683333	0.5	-0.205881
41.691667	0.5	-0.208615
41.700000	0.5	-0.210373
41.708333	0.5	-0.212326
41.716667	0.5	-0.214475
41.725000	0.5	-0.216232
41.733333	0.5	-0.217014
41.741667	0.5	-0.216428
41.750000	0.5	-0.214670
41.758333	0.5	-0.211936
41.766667	0.5	-0.208225
41.775000	0.5	-0.204514
41.783333	0.5	-0.203732
41.791667	0.5	-0.205881
41.800000	0.5	-0.210568
41.808333	0.5	-0.216232
41.816667	0.5	-0.222287
41.825000	0.5	-0.226779
41.833333	0.5	-0.227951
41.841667	0.5	-0.225022
41.850000	0.5	-0.219357
41.858333	0.5	-0.214865
41.866667	0.5	-0.213498
41.875000	0.5	-0.215451
41.883333	0.5	-0.218772
41.891667	0.5	-0.221506
41.900000	0.5	-0.222287
41.908333	0.5	-0.222092
41.916667	0.5	-0.222287
41.925000	0.5	-0.223264
41.933333	0.5	-0.223850
41.941667	0.5	-0.222287
41.950000	0.5	-0.218381
41.958333	0.5	-0.214670
41.966667	0.5	-0.214865
41.975000	0.5	-0.219553
41.983333	0.5	-0.225022
41.991667	0.5	-0.226779
42.000000	0.5	-0.223654
42.008333	0.5	-0.217404
42.016667	0.5	-0.213693
42.025000	0.5	-0.213303
42.033333	0.5	-0.217209
42.041667	0.5	-0.222873
42.050000	0.5	-0.227756
42.058333	0.5	-0.229709
42.066667	0.5	-0.227365
42.075000	0.5	-0.223264
42.083333	0.5	-0.219748
42.091667	0.5	-0.220529
42.100000	0.5	-0.224045
42.108333	0.5	-0.225607
42.116667	0.5	-0.222482
42.125000	0.5	-0.217209
42.133333	0.5	-0.213693
42.141667	0.5	-0.215647
42.150000	0.5	-0.220334
42.158333	0.5	-0.222678
42.166667	0.5	-0.219357
42.175000	0.5	-0.213889
42.183333	0.5	-0.209592
42.191667	0.5	-0.208615
42.200000	0.5	-0.210178
42.208333	0.5	-0.210568
42.216667	0.5	-0.208420
42.225000	0.5	-0.202951
42.233333	0.5	-0.199240
42.241667	0.5	-0.197873
42.250000	0.5	-0.199436
42.258333	0.5	-0.200412
42.266667	0.5	-0.200022
42.275000	0.5	-0.196701
42.283333	0.5	-0.192014
42.291667	0.5	-0.188303
42.300000	0.5	-0.189475
42.308333	0.5	-0.195529
42.316667	0.5	-0.205100
42.325000	0.5	-0.214865
42.333333	0.5	-0.221311
42.341667	0.5	-0.224631
42.350000	0.5	-0.223654
42.358333	0.5	-0.220334
42.366667	0.5	-0.215256
42.375000	0.5	-0.209787
42.383333	0.5	-0.204904
42.391667	0.5	-0.199826
42.400000	0.5	-0.195725
42.408333	0.5	-0.192990
42.416667	0.5	-0.193381
42.425000	0.5	-0.196311
42.433333	0.5	-0.199631
42.441667	0.5	-0.201193
42.450000	0.5	-0.202365
42.458333	0.5	-0.202951
42.466667	0.5	-0.204514
42.475000	0.5	-0.206662
42.483333	0.5	-0.207639
42.491667	0.5	-0.209592
42.500000	0.5	-0.212522
42.508333	0.5	-0.216037
42.516667	0.5	-0.218772
42.525000	0.5	-0.222287
42.533333	0.5	-0.225803
42.541667	0.5	-0.227170
42.550000	0.5	-0.224826
42.558333	0.5	-0.217404
42.566667	0.5	-0.206857
42.575000	0.5	-0.198264
42.583333	0.5	-0.196506
42.591667	0.5	-0.202170
42.600000	0.5	-0.214670
42.608333	0.5	-0.227951
42.616667	0.5	-0.237326
42.625000	0.5	-0.240061
42.633333	0.5	-0.236350
42.641667	0.5	-0.231076
42.650000	0.5	-0.227170
42.658333	0.5	-0.224631
42.666667	0.5	-0.223068
42.675000	0.5	-0.221506
42.683333	0.5	-0.220920
42.691667	0.5	-0.222482
42.700000	0.5	-0.225412
42.708333	0.5	-0.226975
42.716667	0.5	-0.224631
42.725000	0.5	-0.221311
42.733333	0.5	-0.219943
42.741667	0.5	-0.220529
42.750000	0.5	-0.221701
42.758333	0.5	-0.221506
42.766667	0.5	-0.219553
42.775000	0.5	-0.218186
42.783333	0.5	-0.217990
42.791667	0.5	-0.219553
42.800000	0.5	-0.220334
42.808333	0.5	-0.218772
42.816667	0.5	-0.214475
42.825000	0.5	-0.208615
42.833333	0.5	-0.204123
42.841667	0.5	-0.204709
42.850000	0.5	-0.209592
42.858333	0.5	-0.214475
42.866667	0.5	-0.219162
42.875000	0.5	-0.221701
42.883333	0.5	-0.224045
42.891667	0.5	-0.225022
42.900000	0.5	-0.225217
42.908333	0.5	-0.224240
42.916667	0.5	-0.222873
42.925000	0.5	-0.220920
42.933333	0.5	-0.218186
42.941667	0.5	-0.214865
42.950000	0.5	-0.210959
42.958333	0.5	-0.208420
42.966667	0.5	-0.207834
42.975000	0.5	-0.209592
42.983333	0.5	-0.211936
42.991667	0.5	-0.213303
43.000000	0.5	-0.215256
43.008333	0.5	-0.219748
43.016667	0.5	-0.226193
43.025000	0.5	-0.231467
43.033333	0.5	-0.230100
43.041667	0.5	-0.222287
43.050000	0.5	-0.214084
43.058333	0.5	-0.210959
43.066667	0.5	-0.214865
43.075000	0.5	-0.221115
43.083333	0.5	-0.224045
43.091667	0.5	-0.222092
43.100000	0.5	-0.216818
43.108333	0.5	-0.211936
43.116667	0.5	-0.209592
43.125000	0.5	-0.210178
43.133333	0.5	-0.212717
43.141667	0.5	-0.215256
43.150000	0.5	-0.218381
43.158333	0.5	-0.219553
43.166667	0.5	-0.218772
43.175000	0.5	-0.215061
43.183333	0.5	-0.209787
43.191667	0.5	-0.205295
43.200000	0.5	-0.203928
43.208333	0.5	-0.206662
43.216667	0.5	-0.209592
43.225000	0.5	-0.211545
43.233333	0.5	-0.213693
43.241667	0.5	-0.216818
43.250000	0.5	-0.219943
43.258333	0.5	-0.222678
43.266667	0.5	-0.224436
43.275000	0.5	-0.224826
43.283333	0.5	-0.227365
43.291667	0.5	-0.231467
43.300000	0.5	-0.237717
43.308333	0.5	-0.242795
43.316667	0.5	-0.244553
43.325000	0.5	-0.241037
43.333333	0.5	-0.235178
43.341667	0.5	-0.230686
43.350000	0.5	-0.229123
43.358333	0.5	-0.229709
43.366667	0.5	-0.230295
43.375000	0.5	-0.228537
43.383333	0.5	-0.225217
43.391667	0.5	-0.222287
43.400000	0.5	-0.221311
43.408333	0.5	-0.222287
43.416667	0.5	-0.221506
43.425000	0.5	-0.216818
43.433333	0.5	-0.209397
43.441667	0.5	-0.202561
43.450000	0.5	-0.201193
43.458333	0.5	-0.206076
43.466667	0.5	-0.215256
43.475000	0.5	-0.223068
43.483333	0.5	-0.227561
43.491667	0.5	-0.228928
43.500000	0.5	-0.229904
43.508333	0.5	-0.234787
43.516667	0.5	-0.241623
43.525000	0.5	-0.246506
43.533333	0.5	-0.245529
43.541667	0.5	-0.240451
43.550000	0.5	-0.234982
43.558333	0.5	-0.229904
43.566667	0.5	-0.224045
43.575000	0.5	-0.216037
43.583333	0.5	-0.209787
43.591667	0.5	-0.209787
43.600000	0.5	-0.214670
43.608333	0.5	-0.220529
43.616667	0.5	-0.221701
43.625000	0.5	-0.217404
43.633333	0.5	-0.211545
43.641667	0.5	-0.207248
43.650000	0.5	-0.207053
43.658333	0.5	-0.209787
43.666667	0.5	-0.213498
43.675000	0.5	-0.215061
43.683333	0.5	-0.214865
43.691667	0.5	-0.214279
43.700000	0.5	-0.213107
43.708333	0.5	-0.211936
43.716667	0.5	-0.209592
43.725000	0.5	-0.208225
43.733333	0.5	-0.209397
43.741667	0.5	-0.213889
43.750000	0.5	-0.219357
43.758333	0.5	-0.223850
43.766667	0.5	-0.225998
43.775000	0.5	-0.225412
43.783333	0.5	-0.223068
43.791667	0.5	-0.221311
43.800000	0.5	-0.220920
43.808333	0.5	-0.221311
43.816667	0.5	-0.220725
43.825000	0.5	-0.215647
43.833333	0.5	-0.206662
43.841667	0.5	-0.199045
43.850000	0.5	-0.196897
43.858333	0.5	-0.201584
43.866667	0.5	-0.209982
43.875000	0.5	-0.216428
43.883333	0.5	-0.220139
43.891667	0.5	-0.223264
43.900000	0.5	-0.228537
43.908333	0.5	-0.234982
43.916667	0.5	-0.237326
43.925000	0.5	-0.233225
43.933333	0.5	-0.225217
43.941667	0.5	-0.220725
43.950000	0.5	-0.223264
43.958333	0.5	-0.229514
43.966667	0.5	-0.234201
43.975000	0.5	-0.233615
43.983333	0.5	-0.229514
43.991667	0.5	-0.225022
44.000000	0.5	-0.221897
44.008333	0.5	-0.222287
44.016667	0.5	-0.225217
44.025000	0.5	-0.229709
44.033333	0.5	-0.232053
44.041667	0.5	-0.230686
44.050000	0.5	-0.226193
44.058333	0.5	-0.222287
44.066667	0.5	-0.223459
44.075000	0.5	-0.229318
44.083333	0.5	-0.234787
44.091667	0.5	-0.235373
44.100000	0.5	-0.230881
44.108333	0.5	-0.224436
44.116667	0.5	-0.221506
44.125000	0.5	-0.223459
44.133333	0.5	-0.226779
44.141667	0.5	-0.228147
44.150000	0.5	-0.224826
44.158333	0.5	-0.217209
44.166667	0.5	-0.207248
44.175000	0.5	-0.198068
44.183333	0.5	-0.194357
44.191667	0.5	-0.196897
44.200000	0.5	-0.202170
44.208333	0.5	-0.208029
44.216667	0.5	-0.208615
44.225000	0.5	-0.207639
44.233333	0.5	-0.208420
44.241667	0.5	-0.213498
44.250000	0.5	-0.219748
44.258333	0.5	-0.224826
44.266667	0.5	-0.226975
44.275000	0.5	-0.227756
44.283333	0.5	-0.228147
44.291667	0.5	-0.229123
44.300000	0.5	-0.228537
44.308333	0.5	-0.225998
44.316667	0.5	-0.221897
44.325000	0.5	-0.217795
44.333333	0.5	-0.214475
44.341667	0.5	-0.212912
44.350000	0.5	-0.213303
44.358333	0.5	-0.217795
44.366667	0.5	-0.226193
44.375000	0.5	-0.235959
44.383333	0.5	-0.243576
44.391667	0.5	-0.245334
44.400000	0.5	-0.241623
44.408333	0.5	-0.234397
44.416667	0.5	-0.225217
44.425000	0.5	-0.216623
44.433333	0.5	-0.210959
44.441667	0.5	-0.210764
44.450000	0.5	-0.215647
44.458333	0.5	-0.221897
44.466667	0.5	-0.224436
44.475000	0.5	-0.222092
44.483333	0.5	-0.217404
44.491667	0.5	-0.213693
44.500000	0.5	-0.210959
44.508333	0.5	-0.207248
44.516667	0.5	-0.203147
44.525000	0.5	-0.202756
44.533333	0.5	-0.208029
44.541667	0.5	-0.217014
44.550000	0.5	-0.225607
44.558333	0.5	-0.232443
44.566667	0.5	-0.237717
44.575000	0.5	-0.241428
44.583333	0.5	-0.245334
44.591667	0.5	-0.249240
44.600000	0.5	-0.249631
44.608333	0.5	-0.245920
44.616667	0.5	-0.239865
44.625000	0.5	-0.232443
44.633333	0.5	-0.226389
44.641667	0.5	-0.223850
44.650000	0.5	-0.223654
44.658333	0.5	-0.224631
44.666667	0.5	-0.225803
44.675000	0.5	-0.225022
44.683333	0.5	-0.222678
44.691667	0.5	-0.218186
44.700000	0.5	-0.213889
44.708333	0.5	-0.213107
44.716667	0.5	-0.217404
44.725000	0.5	-0.224436
44.733333	0.5	-0.230881
44.741667	0.5	-0.234592
44.750000	0.5	-0.235959
44.758333	0.5	-0.235373
44.766667	0.5	-0.234201
44.775000	0.5	-0.231662
44.783333	0.5	-0.227561
44.791667	0.5	-0.224436
44.800000	0.5	-0.223264
44.808333	0.5	-0.224826
44.816667	0.5	-0.229123
44.825000	0.5	-0.234982
44.833333	0.5	-0.239865
44.841667	0.5	-0.241818
44.850000	0.5	-0.241037
44.858333	0.5	-0.238107
44.866667	0.5	-0.233811
44.875000	0.5	-0.230686
44.883333	0.5	-0.229123
44.891667	0.5	-0.229123
44.900000	0.5	-0.229904
44.908333	0.5	-0.230100
44.916667	0.5	-0.228732
44.925000	0.5	-0.225998
44.933333	0.5	-0.222287
44.941667	0.5	-0.219748
44.950000	0.5	-0.219357
44.958333	0.5	-0.220334
44.966667	0.5	-0.222482
44.975000	0.5	-0.222678
44.983333	0.5	-0.218576
44.991667	0.5	-0.211545
45.000000	0.5	-0.205295
45.008333	0.5	-0.205295
45.016667	0.5	-0.211740
45.025000	0.5	-0.219943
45.033333	0.5	-0.227756
45.041667	0.5	-0.231662
45.050000	0.5	-0.233029
45.058333	0.5	-0.233420
45.066667	0.5	-0.232248
45.075000	0.5	-0.230100
45.083333	0.5	-0.226779
45.091667	0.5	-0.223068
45.100000	0.5	-0.221701
45.108333	0.5	-0.225607
45.116667	0.5	-0.232443
45.125000	0.5	-0.239279
45.133333	0.5	-0.241818
45.141667	0.5	-0.239865
45.150000	0.5	-0.236936
45.158333	0.5	-0.237131
45.166667	0.5	-0.240842
45.175000	0.5	-0.245334
45.183333	0.5	-0.246115
45.191667	0.5	-0.240256
45.200000	0.5	-0.231467
45.208333	0.5	-0.224240
45.216667	0.5	-0.222482
45.225000	0.5	-0.224436
45.233333	0.5	-0.227365
45.241667	0.5	-0.228342
45.250000	0.5	-0.226193
45.258333	0.5	-0.222678
45.266667	0.5	-0.220920
45.275000	0.5	-0.222482
45.283333	0.5	-0.227756
45.291667	0.5	-0.233811
45.300000	0.5	-0.237522
45.308333	0.5	-0.237326
45.316667	0.5	-0.233029
45.325000	0.5	-0.227170
45.333333	0.5	-0.221897
45.341667	0.5	-0.219553
45.350000	0.5	-0.221506
45.358333	0.5	-0.226779
45.366667	0.5	-0.232639
45.375000	0.5	-0.234787
45.383333	0.5	-0.232053
45.391667	0.5	-0.226389
45.400000	0.5	-0.221897
45.408333	0.5	-0.222482
45.416667	0.5	-0.228732
45.425000	0.5	-0.238498
45.433333	0.5	-0.248654
45.441667	0.5	-0.253342
45.450000	0.5	-0.252365
45.458333	0.5	-0.247092
45.466667	0.5	-0.243381
45.475000	0.5	-0.242209
45.483333	0.5	-0.243967
45.491667	0.5	-0.245725
45.500000	0.5	-0.244943
45.508333	0.5	-0.239475
45.516667	0.5	-0.229123
45.525000	0.5	-0.218381
45.533333	0.5	-0.210568
45.541667	0.5	-0.208615
45.550000	0.5	-0.210373
45.558333	0.5	-0.213107
45.566667	0.5	-0.216232
45.575000	0.5	-0.219357
45.583333	0.5	-0.224240
45.591667	0.5	-0.229709
45.600000	0.5	-0.233225
45.608333	0.5	-0.234006
45.616667	0.5	-0.231467
45.625000	0.5	-0.227170
45.633333	0.5	-0.223459
45.641667	0.5	-0.222287
45.650000	0.5	-0.224045
45.658333	0.5	-0.226975
45.666667	0.5	-0.230295
45.675000	0.5	-0.232639
45.683333	0.5	-0.233029
45.691667	0.5	-0.231467
45.700000	0.5	-0.228537
45.708333	0.5	-0.225998
45.716667	0.5	-0.225217
45.725000	0.5	-0.225803
45.733333	0.5	-0.224826
45.741667	0.5	-0.222287
45.750000	0.5	-0.220529
45.758333	0.5	-0.222287
45.766667	0.5	-0.226193
45.775000	0.5	-0.229514
45.783333	0.5	-0.229123
45.791667	0.5	-0.225998
45.800000	0.5	-0.222482
45.808333	0.5	-0.220139
45.816667	0.5	-0.219943
45.825000	0.5	-0.223068
45.833333	0.5	-0.228342
45.841667	0.5	-0.234982
45.850000	0.5	-0.240842
45.858333	0.5	-0.245139
45.866667	0.5	-0.246115
45.875000	0.5	-0.245920
45.883333	0.5	-0.244748
45.891667	0.5	-0.244943
45.900000	0.5	-0.245725
45.908333	0.5	-0.244748
45.916667	0.5	-0.240842
45.925000	0.5	-0.235178
45.933333	0.5	-0.230686
45.941667	0.5	-0.228342
45.950000	0.5	-0.227756
45.958333	0.5	-0.228342
45.966667	0.5	-0.230490
45.975000	0.5	-0.234006
45.983333	0.5	-0.237326
45.991667	0.5	-0.237522
46.000000	0.5	-0.235373
46.008333	0.5	-0.231662
46.016667	0.5	-0.229123
46.025000	0.5	-0.228342
46.033333	0.5	-0.229514
46.041667	0.5	-0.231467
46.050000	0.5	-0.234397
46.058333	0.5	-0.237131
46.066667	0.5	-0.239279
46.075000	0.5	-0.240256
46.083333	0.5	-0.240842
46.091667	0.5	-0.240647
46.100000	0.5	-0.237912
46.108333	0.5	-0.233615
46.116667	0.5	-0.230295
46.125000	0.5	-0.231272
46.133333	0.5	-0.236936
46.141667	0.5	-0.243576
46.150000	0.5	-0.246115
46.158333	0.5	-0.243967
46.166667	0.5	-0.238693
46.175000	0.5	-0.231076
46.183333	0.5	-0.223264
46.191667	0.5	-0.216623
46.200000	0.5	-0.213889
46.208333	0.5	-0.216428
46.216667	0.5	-0.221897
46.225000	0.5	-0.227170
46.233333	0.5	-0.231662
46.241667	0.5	-0.235178
46.250000	0.5	-0.236936
46.258333	0.5	-0.237522
46.266667	0.5	-0.235373
46.275000	0.5	-0.233225
46.283333	0.5	-0.232834
46.291667	0.5	-0.233811
46.300000	0.5	-0.234982
46.308333	0.5	-0.235373
46.316667	0.5	-0.235568
46.325000	0.5	-0.236350
46.333333	0.5	-0.236936
46.341667	0.5	-0.236350
46.350000	0.5	-0.232248
46.358333	0.5	-0.227170
46.366667	0.5	-0.222678
46.375000	0.5	-0.221506
46.383333	0.5	-0.224631
46.391667	0.5	-0.229123
46.400000	0.5	-0.232639
46.408333	0.5	-0.234006
46.416667	0.5	-0.233811
46.425000	0.5	-0.234006
46.433333	0.5	-0.234006
46.441667	0.5	-0.234592
46.450000	0.5	-0.232053
46.458333	0.5	-0.228147
46.466667	0.5	-0.224436
46.475000	0.5	-0.226584
46.483333	0.5	-0.233225
46.491667	0.5	-0.241232
46.500000	0.5	-0.245725
46.508333	0.5	-0.243381
46.516667	0.5	-0.237131
46.525000	0.5	-0.228928
46.533333	0.5	-0.222873
46.541667	0.5	-0.217600
46.550000	0.5	-0.214865
46.558333	0.5	-0.214475
46.566667	0.5	-0.215842
46.575000	0.5	-0.218772
46.583333	0.5	-0.222678
46.591667	0.5	-0.225998
46.600000	0.5	-0.228342
46.608333	0.5	-0.229123
46.616667	0.5	-0.228732
46.625000	0.5	-0.228147
46.633333	0.5	-0.228147
46.641667	0.5	-0.228342
46.650000	0.5	-0.227951
46.658333	0.5	-0.225998
46.666667	0.5	-0.223654
46.675000	0.5	-0.224045
46.683333	0.5	-0.229123
46.691667	0.5	-0.235568
46.700000	0.5	-0.239475
46.708333	0.5	-0.239084
46.716667	0.5	-0.235178
46.725000	0.5	-0.232053
46.733333	0.5	-0.231662
46.741667	0.5	-0.234397
46.750000	0.5	-0.238889
46.758333	0.5	-0.242209
46.766667	0.5	-0.243381
46.775000	0.5	-0.242209
46.783333	0.5	-0.240256
46.791667	0.5	-0.239279
46.800000	0.5	-0.238889
46.808333	0.5	-0.237131
46.816667	0.5	-0.232834
46.825000	0.5	-0.227170
46.833333	0.5	-0.223068
46.841667	0.5	-0.221311
46.850000	0.5	-0.222092
46.858333	0.5	-0.223654
46.866667	0.5	-0.225607
46.875000	0.5	-0.227756
46.883333	0.5	-0.229904
46.891667	0.5	-0.233029
46.900000	0.5	-0.236936
46.908333	0.5	-0.240842
46.916667	0.5	-0.245139
46.925000	0.5	-0.249045
46.933333	0.5	-0.250803
46.941667	0.5	-0.250022
46.950000	0.5	-0.244357
46.958333	0.5	-0.237717
46.966667	0.5	-0.230881
46.975000	0.5	-0.227365
46.983333	0.5	-0.227756
46.991667	0.5	-0.229514
47.000000	0.5	-0.231467
47.008333	0.5	-0.231076
47.016667	0.5	-0.230686
47.025000	0.5	-0.229318
47.033333	0.5	-0.228147
47.041667	0.5	-0.228732
47.050000	0.5	-0.231857
47.058333	0.5	-0.238693
47.066667	0.5	-0.249045
47.075000	0.5	-0.258029
47.083333	0.5	-0.260959
47.091667	0.5	-0.255295
47.100000	0.5	-0.241428
47.108333	0.5	-0.227365
47.116667	0.5	-0.217600
47.125000	0.5	-0.216428
47.133333	0.5	-0.222482
47.141667	0.5	-0.232834
47.150000	0.5	-0.242209
47.158333	0.5	-0.247873
47.166667	0.5	-0.250412
47.175000	0.5	-0.250022
47.183333	0.5	-0.250803
47.191667	0.5	-0.252170
47.200000	0.5	-0.252365
47.208333	0.5	-0.248654
47.216667	0.5	-0.241037
47.225000	0.5	-0.232834
47.233333	0.5	-0.226975
47.241667	0.5	-0.224240
47.250000	0.5	-0.224826
47.258333	0.5	-0.225607
47.266667	0.5	-0.224240
47.275000	0.5	-0.220725
47.283333	0.5	-0.217209
47.291667	0.5	-0.215647
47.300000	0.5	-0.217795
47.308333	0.5	-0.223850
47.316667	0.5	-0.231272
47.325000	0.5	-0.237717
47.333333	0.5	-0.239279
47.341667	0.5	-0.235764
47.350000	0.5	-0.228928
47.358333	0.5	-0.222482
47.366667	0.5	-0.220334
47.375000	0.5	-0.222482
47.383333	0.5	-0.227170
47.391667	0.5	-0.232053
47.400000	0.5	-0.236936
47.408333	0.5	-0.241623
47.416667	0.5	-0.245139
47.425000	0.5	-0.246311
47.433333	0.5	-0.243967
47.441667	0.5	-0.238889
47.450000	0.5	-0.233225
47.458333	0.5	-0.228147
47.466667	0.5	-0.224436
47.475000	0.5	-0.223654
47.483333	0.5	-0.226389
47.491667	0.5	-0.231272
47.500000	0.5	-0.235764
47.508333	0.5	-0.238303
47.516667	0.5	-0.238107
47.525000	0.5	-0.234592
47.533333	0.5	-0.230686
47.541667	0.5	-0.228147
47.550000	0.5	-0.230100
47.558333	0.5	-0.237522
47.566667	0.5	-0.246701
47.575000	0.5	-0.254123
47.583333	0.5	-0.254904
47.591667	0.5	-0.250217
47.600000	0.5	-0.243576
47.608333	0.5	-0.238498
47.616667	0.5	-0.236350
47.625000	0.5	-0.234787
47.633333	0.5	-0.233420
47.641667	0.5	-0.233811
47.650000	0.5	-0.238303
47.658333	0.5	-0.246115
47.666667	0.5	-0.252170
47.675000	0.5	-0.251389
47.683333	0.5	-0.243576
47.691667	0.5	-0.234982
47.700000	0.5	-0.231076
47.708333	0.5	-0.233420
47.716667	0.5	-0.238693
47.725000	0.5	-0.242404
47.733333	0.5	-0.241623
47.741667	0.5	-0.236936
47.750000	0.5	-0.230881
47.758333	0.5	-0.225412
47.766667	0.5	-0.221115
47.775000	0.5	-0.217990
47.783333	0.5	-0.215647
47.791667	0.5	-0.217014
47.800000	0.5	-0.221506
47.808333	0.5	-0.229123
47.816667	0.5	-0.236936
47.825000	0.5	-0.242600
47.833333	0.5	-0.245529
47.841667	0.5	-0.244553
47.850000	0.5	-0.240256
47.858333	0.5	-0.232834
47.866667	0.5	-0.226389
47.875000	0.5	-0.222873
47.883333	0.5	-0.224631
47.891667	0.5	-0.228928
47.900000	0.5	-0.231857
47.908333	0.5	-0.233420
47.916667	0.5	-0.233615
47.925000	0.5	-0.233420
47.933333	0.5	-0.230490
47.941667	0.5	-0.226779
47.950000	0.5	-0.224240
47.958333	0.5	-0.225607
47.966667	0.5	-0.230295
47.975000	0.5	-0.235959
47.983333	0.5	-0.239279
47.991667	0.5	-0.240647
48.000000	0.5	-0.238303
48.008333	0.5	-0.232248
48.016667	0.5	-0.224436
48.025000	0.5	-0.218186
48.033333	0.5	-0.217404
48.041667	0.5	-0.222092
48.050000	0.5	-0.228732
48.058333	0.5	-0.234592
48.066667	0.5	-0.237522
48.075000	0.5	-0.237717
48.083333	0.5	-0.236154
48.091667	0.5	-0.233615
48.100000	0.5	-0.230100
48.108333	0.5	-0.226193
48.116667	0.5	-0.222287
48.125000	0.5	-0.218772
48.133333	0.5	-0.217404
48.141667	0.5	-0.219748
48.150000	0.5	-0.225217
48.158333	0.5	-0.232639
48.166667	0.5	-0.238889
48.175000	0.5	-0.243381
48.183333	0.5	-0.243967
48.191667	0.5	-0.239279
48.200000	0.5	-0.231076
48.208333	0.5	-0.222678
48.216667	0.5	-0.218772
48.225000	0.5	-0.220334
48.233333	0.5	-0.225803
48.241667	0.5	-0.231662
48.250000	0.5	-0.235568
48.258333	0.5	-0.238107
48.266667	0.5	-0.240451
48.275000	0.5	-0.245529
48.283333	0.5	-0.253537
48.291667	0.5	-0.260178
48.300000	0.5	-0.260178
48.308333	0.5	-0.253537
48.316667	0.5	-0.241428
48.325000	0.5	-0.233420
48.333333	0.5	-0.231076
48.341667	0.5	-0.231467
48.350000	0.5	-0.231467
48.358333	0.5	-0.229904
48.366667	0.5	-0.229904
48.375000	0.5	-0.231662
48.383333	0.5	-0.232639
48.391667	0.5	-0.228928
48.400000	0.5	-0.222482
48.408333	0.5	-0.216037
48.416667	0.5	-0.213889
48.425000	0.5	-0.217404
48.433333	0.5	-0.223068
48.441667	0.5	-0.228928
48.450000	0.5	-0.234006
48.458333	0.5	-0.238498
48.466667	0.5	-0.242990
48.475000	0.5	-0.245529
48.483333	0.5	-0.243772
48.491667	0.5	-0.236740
48.500000	0.5	-0.227170
48.508333	0.5	-0.220334
48.516667	0.5	-0.218381
48.525000	0.5	-0.220334
48.533333	0.5	-0.223850
48.541667	0.5	-0.226584
48.550000	0.5	-0.229318
48.558333	0.5	-0.231272
48.566667	0.5	-0.232639
48.575000	0.5	-0.234397
48.583333	0.5	-0.236740
48.591667	0.5	-0.240647
48.600000	0.5	-0.244748
48.608333	0.5	-0.250022
48.616667	0.5	-0.250607
48.625000	0.5	-0.245139
48.633333	0.5	-0.235959
48.641667	0.5	-0.224631
48.650000	0.5	-0.213693
48.658333	0.5	-0.205295
48.666667	0.5	-0.200998
48.675000	0.5	-0.201389
48.683333	0.5	-0.205881
48.691667	0.5	-0.211936
48.700000	0.5	-0.219357
48.708333	0.5	-0.228342
48.716667	0.5	-0.238693
48.725000	0.5	-0.246897
48.733333	0.5	-0.251193
48.741667	0.5	-0.251193
48.750000	0.5	-0.250607
48.758333	0.5	-0.249826
48.766667	0.5	-0.250022
48.775000	0.5	-0.247092
48.783333	0.5	-0.241428
48.791667	0.5	-0.233615
48.800000	0.5	-0.225412
48.808333	0.5	-0.219943
48.816667	0.5	-0.219943
48.825000	0.5	-0.225412
48.833333	0.5	-0.232834
48.841667	0.5	-0.239279
48.850000	0.5	-0.242209
48.858333	0.5	-0.242795
48.866667	0.5	-0.242014
48.875000	0.5	-0.241232
48.883333	0.5	-0.240647
48.891667	0.5	-0.240842
48.900000	0.5	-0.241428
48.908333	0.5	-0.240061
48.916667	0.5	-0.238107
48.925000	0.5	-0.236740
48.933333	0.5	-0.236936
48.941667	0.5	-0.237522
48.950000	0.5	-0.236740
48.958333	0.5	-0.234006
48.966667	0.5	-0.230686
48.975000	0.5	-0.227756
48.983333	0.5	-0.226193
48.991667	0.5	-0.226193
49.000000	0.5	-0.230490
49.008333	0.5	-0.238498
49.016667	0.5	-0.246701
49.025000	0.5	-0.252170
49.033333	0.5	-0.253928
49.041667	0.5	-0.252951
49.050000	0.5	-0.250607
49.058333	0.5	-0.246115
49.066667	0.5	-0.240256
49.075000	0.5	-0.233420
49.083333	0.5	-0.228537
49.091667	0.5	-0.227170
49.100000	0.5	-0.228147
49.108333	0.5	-0.229123
49.116667	0.5	-0.229904
49.125000	0.5	-0.230686
49.133333	0.5	-0.231076
49.141667	0.5	-0.231662
49.150000	0.5	-0.232443
49.158333	0.5	-0.235178
49.166667	0.5	-0.238303
49.175000	0.5	-0.241037
49.183333	0.5	-0.242014
49.191667	0.5	-0.242600
49.200000	0.5	-0.243967
49.208333	0.5	-0.247482
49.216667	0.5	-0.249631
49.225000	0.5	-0.248850
49.233333	0.5	-0.244943
49.241667	0.5	-0.241623
49.250000	0.5	-0.239865
49.258333	0.5	-0.238693
49.266667	0.5	-0.236545
49.275000	0.5	-0.232053
49.283333	0.5	-0.227561
49.291667	0.5	-0.225607
49.300000	0.5	-0.228732
49.308333	0.5	-0.234397
49.316667	0.5	-0.238498
49.325000	0.5	-0.239475
49.333333	0.5	-0.236740
49.341667	0.5	-0.232639
49.350000	0.5	-0.229318
49.358333	0.5	-0.228147
49.366667	0.5	-0.228537
49.375000	0.5	-0.230295
49.383333	0.5	-0.235178
49.391667	0.5	-0.241428
49.400000	0.5	-0.246897
49.408333	0.5	-0.246506
49.416667	0.5	-0.240842
49.425000	0.5	-0.235178
49.433333	0.5	-0.234592
49.441667	0.5	-0.239865
49.450000	0.5	-0.245920
49.458333	0.5	-0.249436
49.466667	0.5	-0.249045
49.475000	0.5	-0.248654
49.483333	0.5	-0.247873
49.491667	0.5	-0.245334
49.500000	0.5	-0.240842
49.508333	0.5	-0.236545
49.516667	0.5	-0.236350
49.525000	0.5	-0.239084
49.533333	0.5	-0.242600
49.541667	0.5	-0.242990
49.550000	0.5	-0.241037
49.558333	0.5	-0.239865
49.566667	0.5	-0.241623
49.575000	0.5	-0.244553
49.583333	0.5	-0.246506
49.591667	0.5	-0.247482
49.600000	0.5	-0.245725
49.608333	0.5	-0.243967
49.616667	0.5	-0.242795
49.625000	0.5	-0.243576
49.633333	0.5	-0.247092
49.641667	0.5	-0.251389
49.650000	0.5	-0.253928
49.658333	0.5	-0.252951
49.666667	0.5	-0.249240
49.675000	0.5	-0.244748
49.683333	0.5	-0.242209
49.691667	0.5	-0.240451
49.700000	0.5	-0.239865
49.708333	0.5	-0.241818
49.716667	0.5	-0.247873
49.725000	0.5	-0.254904
49.733333	0.5	-0.259787
49.741667	0.5	-0.259787
49.750000	0.5	-0.256662
49.758333	0.5	-0.253733
49.766667	0.5	-0.251975
49.775000	0.5	-0.250803
49.783333	0.5	-0.247092
49.791667	0.5	-0.242209
49.800000	0.5	-0.237522
49.808333	0.5	-0.234397
49.816667	0.5	-0.234397
49.825000	0.5	-0.237131
49.833333	0.5	-0.242990
49.841667	0.5	-0.251975
49.850000	0.5	-0.259397
49.858333	0.5	-0.262912
49.866667	0.5	-0.258225
49.875000	0.5	-0.246897
49.883333	0.5	-0.233225
49.891667	0.5	-0.223850
49.900000	0.5	-0.222873
49.908333	0.5	-0.229123
49.916667	0.5	-0.239475
49.925000	0.5	-0.249826
49.933333	0.5	-0.255686
49.941667	0.5	-0.256272
49.950000	0.5	-0.253928
49.958333	0.5	-0.250022
49.966667	0.5	-0.245725
49.975000	0.5	-0.245139
49.983333	0.5	-0.248850
49.991667	0.5	-0.252561
50.000000	0.5	-0.253147
50.008333	0.5	-0.249240
50.016667	0.5	-0.242600
50.025000	0.5	-0.238303
50.033333	0.5	-0.236350
50.041667	0.5	-0.235568
50.050000	0.5	-0.235178
50.058333	0.5	-0.236936
50.066667	0.5	-0.240061
50.075000	0.5	-0.241232
50.083333	0.5	-0.237131
50.091667	0.5	-0.228147
50.100000	0.5	-0.219162
50.108333	0.5	-0.214670
50.116667	0.5	-0.215256
50.125000	0.5	-0.219357
50.133333	0.5	-0.224631
50.141667	0.5	-0.230490
50.150000	0.5	-0.236740
50.158333	0.5	-0.241232
50.166667	0.5	-0.241232
50.175000	0.5	-0.237326
50.183333	0.5	-0.232053
50.191667	0.5	-0.230490
50.200000	0.5	-0.235373
50.208333	0.5	-0.244943
50.216667	0.5	-0.255295
50.225000	0.5	-0.262326
50.233333	0.5	-0.265647
50.241667	0.5	-0.265451
50.250000	0.5	-0.266232
50.258333	0.5	-0.267600
50.266667	0.5	-0.270529
50.275000	0.5	-0.271506
50.283333	0.5	-0.269358
50.291667	0.5	-0.264670
50.300000	0.5	-0.260568
50.308333	0.5	-0.259397
50.316667	0.5	-0.259397
50.325000	0.5	-0.258615
50.333333	0.5	-0.254709
50.341667	0.5	-0.249826
50.350000	0.5	-0.245139
50.358333	0.5	-0.244748
50.366667	0.5	-0.247287
50.375000	0.5	-0.251584
50.383333	0.5	-0.254709
50.391667	0.5	-0.256662
50.400000	0.5	-0.257443
50.408333	0.5	-0.258225
50.416667	0.5	-0.258225
50.425000	0.5	-0.259592
50.433333	0.5	-0.260373
50.441667	0.5	-0.259787
50.450000	0.5	-0.256857
50.458333	0.5	-0.252365
50.466667	0.5	-0.246115
50.475000	0.5	-0.241623
50.483333	0.5	-0.240451
50.491667	0.5	-0.242990
50.500000	0.5	-0.248264
50.508333	0.5	-0.251389
50.516667	0.5	-0.248264
50.525000	0.5	-0.240842
50.533333	0.5	-0.235178
50.541667	0.5	-0.234592
50.550000	0.5	-0.239670
50.558333	0.5	-0.247092
50.566667	0.5	-0.253342
50.575000	0.5	-0.255295
50.583333	0.5	-0.254123
50.591667	0.5	-0.250803
50.600000	0.5	-0.243381
50.608333	0.5	-0.233225
50.616667	0.5	-0.223654
50.625000	0.5	-0.218967
50.633333	0.5	-0.223654
50.641667	0.5	-0.235568
50.650000	0.5	-0.246897
50.658333	0.5	-0.251584
50.666667	0.5	-0.244943
50.675000	0.5	-0.234397
50.683333	0.5	-0.225998
50.691667	0.5	-0.224826
50.700000	0.5	-0.231076
50.708333	0.5	-0.241232
50.716667	0.5	-0.252561
50.725000	0.5	-0.260959
50.733333	0.5	-0.265842
50.741667	0.5	-0.267014
50.750000	0.5	-0.263889
50.758333	0.5	-0.259006
50.766667	0.5	-0.253537
50.775000	0.5	-0.248264
50.783333	0.5	-0.245334
50.791667	0.5	-0.243772
50.800000	0.5	-0.240842
50.808333	0.5	-0.234397
50.816667	0.5	-0.225217
50.825000	0.5	-0.216037
50.833333	0.5	-0.210764
50.841667	0.5	-0.212522
50.850000	0.5	-0.221897
50.858333	0.5	-0.235178
50.866667	0.5	-0.245920
50.875000	0.5	-0.249240
50.883333	0.5	-0.243576
50.891667	0.5	-0.236350
50.900000	0.5	-0.232443
50.908333	0.5	-0.232834
50.916667	0.5	-0.236740
50.925000	0.5	-0.240842
50.933333	0.5	-0.244748
50.941667	0.5	-0.250803
50.950000	0.5	-0.257248
50.958333	0.5	-0.262131
50.966667	0.5	-0.261936
50.975000	0.5	-0.255881
50.983333	0.5	-0.247092
50.991667	0.5	-0.242404
51.000000	0.5	-0.243967
51.008333	0.5	-0.250998
51.016667	0.5	-0.255295
51.025000	0.5	-0.253733
51.033333	0.5	-0.246115
51.041667	0.5	-0.238889
51.050000	0.5	-0.237717
51.058333	0.5	-0.244162
51.066667	0.5	-0.254123
51.075000	0.5	-0.258811
51.083333	0.5	-0.254904
51.091667	0.5	-0.244162
51.100000	0.5	-0.234006
51.108333	0.5	-0.228732
51.116667	0.5	-0.228928
51.125000	0.5	-0.231857
51.133333	0.5	-0.233811
51.141667	0.5	-0.234006
51.150000	0.5	-0.233225
51.158333	0.5	-0.231272
51.166667	0.5	-0.229318
51.175000	0.5	-0.228342
51.183333	0.5	-0.229709
51.191667	0.5	-0.231857
51.200000	0.5	-0.234006
51.208333	0.5	-0.234982
51.216667	0.5	-0.234592
51.225000	0.5	-0.234006
51.233333	0.5	-0.235568
51.241667	0.5	-0.240842
51.250000	0.5	-0.249240
51.258333	0.5	-0.256467
51.266667	0.5	-0.259397
51.275000	0.5	-0.258225
51.283333	0.5	-0.256662
51.291667	0.5	-0.255686
51.300000	0.5	-0.255295
51.308333	0.5	-0.253147
51.316667	0.5	-0.250022
51.325000	0.5	-0.249826
51.333333	0.5	-0.254318
51.341667	0.5	-0.260178
51.350000	0.5	-0.263889
51.358333	0.5	-0.263498
51.366667	0.5	-0.260568
51.375000	0.5	-0.257248
51.383333	0.5	-0.255490
51.391667	0.5	-0.253537
51.400000	0.5	-0.251975
51.408333	0.5	-0.251389
51.416667	0.5	-0.250607
51.425000	0.5	-0.248850
51.433333	0.5	-0.245920
51.441667	0.5	-0.244162
51.450000	0.5	-0.242795
51.458333	0.5	-0.241037
51.466667	0.5	-0.237522
51.475000	0.5	-0.234201
51.483333	0.5	-0.234787
51.491667	0.5	-0.241818
51.500000	0.5	-0.252561
51.508333	0.5	-0.261740
51.516667	0.5	-0.266232
51.525000	0.5	-0.265647
51.533333	0.5	-0.261154
51.541667	0.5	-0.254318
51.550000	0.5	-0.243381
51.558333	0.5	-0.231272
51.566667	0.5	-0.220529
51.575000	0.5	-0.215647
51.583333	0.5	-0.218186
51.591667	0.5	-0.227365
51.600000	0.5	-0.237326
51.608333	0.5	-0.241623
51.616667	0.5	-0.238303
51.625000	0.5	-0.228537
51.633333	0.5	-0.218576
51.641667	0.5	-0.214475
51.650000	0.5	-0.217795
51.658333	0.5	-0.225022
51.666667	0.5	-0.230881
51.675000	0.5	-0.233029
51.683333	0.5	-0.234397
51.691667	0.5	-0.239865
51.700000	0.5	-0.251389
51.708333	0.5	-0.265647
51.716667	0.5	-0.278147
51.725000	0.5	-0.284787
51.733333	0.5	-0.282053
51.741667	0.5	-0.272482
51.750000	0.5	-0.263498
51.758333	0.5	-0.260568
51.766667	0.5	-0.264475
51.775000	0.5	-0.269748
51.783333	0.5	-0.271115
51.791667	0.5	-0.267404
51.800000	0.5	-0.260959
51.808333	0.5	-0.255490
51.816667	0.5	-0.252170
51.825000	0.5	-0.250607
51.833333	0.5	-0.251389
51.841667	0.5	-0.253342
51.850000	0.5	-0.252756
51.858333	0.5	-0.247873
51.866667	0.5	-0.240061
51.875000	0.5	-0.233029
51.883333	0.5	-0.231662
51.891667	0.5	-0.234201
51.900000	0.5	-0.238303
51.908333	0.5	-0.238889
51.916667	0.5	-0.235568
51.925000	0.5	-0.232248
51.933333	0.5	-0.231857
51.941667	0.5	-0.235178
51.950000	0.5	-0.239865
51.958333	0.5	-0.243381
51.966667	0.5	-0.245139
51.975000	0.5	-0.246506
51.983333	0.5	-0.246701
51.991667	0.5	-0.243772
52.000000	0.5	-0.237522
52.008333	0.5	-0.232248
52.016667	0.5	-0.232443
52.025000	0.5	-0.238498
52.033333	0.5	-0.248459
52.041667	0.5	-0.256076
52.050000	0.5	-0.259201
52.058333	0.5	-0.258420
52.066667	0.5	-0.256272
52.075000	0.5	-0.253733
52.083333	0.5	-0.252365
52.091667	0.5	-0.252170
52.100000	0.5	-0.253733
52.108333	0.5	-0.255686
52.116667	0.5	-0.256857
52.125000	0.5	-0.258029
52.133333	0.5	-0.259201
52.141667	0.5	-0.261350
52.150000	0.5	-0.263693
52.158333	0.5	-0.265842
52.166667	0.5	-0.266623
52.175000	0.5	-0.265842
52.183333	0.5	-0.263693
52.191667	0.5	-0.259397
52.200000	0.5	-0.255100
52.208333	0.5	-0.250803
52.216667	0.5	-0.248459
52.225000	0.5	-0.246115
52.233333	0.5	-0.245139
52.241667	0.5	-0.244748
52.250000	0.5	-0.245725
52.258333	0.5	-0.250022
52.266667	0.5	-0.252756
52.275000	0.5	-0.253733
52.283333	0.5	-0.252951
52.291667	0.5	-0.252365
52.300000	0.5	-0.252951
52.308333	0.5	-0.253342
52.316667	0.5	-0.252365
52.325000	0.5	-0.249631
52.333333	0.5	-0.245529
52.341667	0.5	-0.241818
52.350000	0.5	-0.236154
52.358333	0.5	-0.231272
52.366667	0.5	-0.229514
52.375000	0.5	-0.233420
52.383333	0.5	-0.239670
52.391667	0.5	-0.244748
52.400000	0.5	-0.248654
52.408333	0.5	-0.246897
52.416667	0.5	-0.242795
52.425000	0.5	-0.237912
52.433333	0.5	-0.233615
52.441667	0.5	-0.233029
52.450000	0.5	-0.236154
52.458333	0.5	-0.241428
52.466667	0.5	-0.244357
52.475000	0.5	-0.242990
52.483333	0.5	-0.240256
52.491667	0.5	-0.239865
52.500000	0.5	-0.242795
52.508333	0.5	-0.248264
52.516667	0.5	-0.251975
52.525000	0.5	-0.252561
52.533333	0.5	-0.252561
52.541667	0.5	-0.254709
52.550000	0.5	-0.258420
52.558333	0.5	-0.261936
52.566667	0.5	-0.261154
52.575000	0.5	-0.258420
52.583333	0.5	-0.255295
52.591667	0.5	-0.252951
52.600000	0.5	-0.250412
52.608333	0.5	-0.246115
52.616667	0.5	-0.242209
52.625000	0.5	-0.240842
52.633333	0.5	-0.241818
52.641667	0.5	-0.245139
52.650000	0.5	-0.248068
52.658333	0.5	-0.249436
52.666667	0.5	-0.248654
52.675000	0.5	-0.248654
52.683333	0.5	-0.249045
52.691667	0.5	-0.250803
52.700000	0.5	-0.254514
52.708333	0.5	-0.258811
52.716667	0.5	-0.264865
52.725000	0.5	-0.270139
52.733333	0.5	-0.272873
52.741667	0.5	-0.271701
52.750000	0.5	-0.266428
52.758333	0.5	-0.262326
52.766667	0.5	-0.261350
52.775000	0.5	-0.263498
52.783333	0.5	-0.265451
52.791667	0.5	-0.264475
52.800000	0.5	-0.260764
52.808333	0.5	-0.257834
52.816667	0.5	-0.257053
52.825000	0.5	-0.257248
52.833333	0.5	-0.255686
52.841667	0.5	-0.253537
52.850000	0.5	-0.252365
52.858333	0.5	-0.252561
52.866667	0.5	-0.252170
52.875000	0.5	-0.250412
52.883333	0.5	-0.245139
52.891667	0.5	-0.240451
52.900000	0.5	-0.237131
52.908333	0.5	-0.235959
52.916667	0.5	-0.236545
52.925000	0.5	-0.239865
52.933333	0.5	-0.246311
52.941667	0.5	-0.254318
52.950000	0.5	-0.260178
52.958333	0.5	-0.262131
52.966667	0.5	-0.259787
52.975000	0.5	-0.255881
52.983333	0.5	-0.252756
52.991667	0.5	-0.250022
53.000000	0.5	-0.245920
53.008333	0.5	-0.240842
53.016667	0.5	-0.236545
53.025000	0.5	-0.234006
53.033333	0.5	-0.233811
53.041667	0.5	-0.234787
53.050000	0.5	-0.235959
53.058333	0.5	-0.235568
53.066667	0.5	-0.233420
53.075000	0.5	-0.230100
53.083333	0.5	-0.226389
53.091667	0.5	-0.223068
53.100000	0.5	-0.221311
53.108333	0.5	-0.220725
53.116667	0.5	-0.222678
53.125000	0.5	-0.227561
53.133333	0.5	-0.235959
53.141667	0.5	-0.245529
53.150000	0.5	-0.252561
53.158333	0.5	-0.255490
53.166667	0.5	-0.255295
53.175000	0.5	-0.254123
53.183333	0.5	-0.253147
53.191667	0.5	-0.251779
53.200000	0.5	-0.251779
53.208333	0.5	-0.253342
53.216667	0.5	-0.258225
53.225000	0.5	-0.263498
53.233333	0.5	-0.265256
53.241667	0.5	-0.263107
53.250000	0.5	-0.258029
53.258333	0.5	-0.253342
53.266667	0.5	-0.250217
53.275000	0.5	-0.250217
53.283333	0.5	-0.252365
53.291667	0.5	-0.254318
53.300000	0.5	-0.254123
53.308333	0.5	-0.248459
53.316667	0.5	-0.239865
53.325000	0.5	-0.233811
53.333333	0.5	-0.232834
53.341667	0.5	-0.237522
53.350000	0.5	-0.245334
53.358333	0.5	-0.252561
53.366667	0.5	-0.255881
53.375000	0.5	-0.254709
53.383333	0.5	-0.250803
53.391667	0.5	-0.245334
53.400000	0.5	-0.242014
53.408333	0.5	-0.239670
53.416667	0.5	-0.237717
53.425000	0.5	-0.236936
53.433333	0.5	-0.238303
53.441667	0.5	-0.242209
53.450000	0.5	-0.249631
53.458333	0.5	-0.255490
53.466667	0.5	-0.256662
53.475000	0.5	-0.253733
53.483333	0.5	-0.249826
53.491667	0.5	-0.248654
53.500000	0.5	-0.249631
53.508333	0.5	-0.250607
53.516667	0.5	-0.248850
53.525000	0.5	-0.243772
53.533333	0.5	-0.238889
53.541667	0.5	-0.234397
53.550000	0.5	-0.231272
53.558333	0.5	-0.231272
53.566667	0.5	-0.234592
53.575000	0.5	-0.240451
53.583333	0.5	-0.247092
53.591667	0.5	-0.253537
53.600000	0.5	-0.258225
53.608333	0.5	-0.260959
53.616667	0.5	-0.260959
53.625000	0.5	-0.256662
53.633333	0.5	-0.250607
53.641667	0.5	-0.244943
53.650000	0.5	-0.242209
53.658333	0.5	-0.241428
53.666667	0.5	-0.240842
53.675000	0.5	-0.241232
53.683333	0.5	-0.244162
53.691667	0.5	-0.249826
53.700000	0.5	-0.254709
53.708333	0.5	-0.254904
53.716667	0.5	-0.251584
53.725000	0.5	-0.246311
53.733333	0.5	-0.243772
53.741667	0.5	-0.243772
53.750000	0.5	-0.244553
53.758333	0.5	-0.245529
53.766667	0.5	-0.245725
53.775000	0.5	-0.246115
53.783333	0.5	-0.245529
53.791667	0.5	-0.244357
53.800000	0.5	-0.242795
53.808333	0.5	-0.243967
53.816667	0.5	-0.247482
53.825000	0.5	-0.251779
53.833333	0.5	-0.253537
53.841667	0.5	-0.251975
53.850000	0.5	-0.248068
53.858333	0.5	-0.243772
53.866667	0.5	-0.241818
53.875000	0.5	-0.242600
53.883333	0.5	-0.246115
53.891667	0.5	-0.250607
53.900000	0.5	-0.253928
53.908333	0.5	-0.257053
53.916667	0.5	-0.260373
53.925000	0.5	-0.262326
53.933333	0.5	-0.260373
53.941667	0.5	-0.255686
53.950000	0.5	-0.250803
53.958333	0.5	-0.248654
53.966667	0.5	-0.249045
53.975000	0.5	-0.250803
53.983333	0.5	-0.251584
53.991667	0.5	-0.250803
54.000000	0.5	-0.249436
54.008333	0.5	-0.249631
54.016667	0.5	-0.251779
54.025000	0.5	-0.256076
54.033333	0.5	-0.259787
54.041667	0.5	-0.259592
54.050000	0.5	-0.254318
54.058333	0.5	-0.245334
54.066667	0.5	-0.237912
54.075000	0.5	-0.235178
54.083333	0.5	-0.237326
54.091667	0.5	-0.241818
54.100000	0.5	-0.246506
54.108333	0.5	-0.249436
54.116667	0.5	-0.249631
54.125000	0.5	-0.248850
54.133333	0.5	-0.249045
54.141667	0.5	-0.250022
54.150000	0.5	-0.250607
54.158333	0.5	-0.250412
54.166667	0.5	-0.249631
54.175000	0.5	-0.250217
54.183333	0.5	-0.252561
54.191667	0.5	-0.253537
54.200000	0.5	-0.250998
54.208333	0.5	-0.244357
54.216667	0.5	-0.237522
54.225000	0.5	-0.232834
54.233333	0.5	-0.231076
54.241667	0.5	-0.231272
54.250000	0.5	-0.234397
54.258333	0.5	-0.239279
54.266667	0.5	-0.246506
54.275000	0.5	-0.253733
54.283333	0.5	-0.256467
54.291667	0.5	-0.252951
54.300000	0.5	-0.243186
54.308333	0.5	-0.233225
54.316667	0.5	-0.228147
54.325000	0.5	-0.230686
54.333333	0.5	-0.238889
54.341667	0.5	-0.248068
54.350000	0.5	-0.252756
54.358333	0.5	-0.250803
54.366667	0.5	-0.242600
54.375000	0.5	-0.231467
54.383333	0.5	-0.219553
54.391667	0.5	-0.212717
54.400000	0.5	-0.213889
54.408333	0.5	-0.221701
54.416667	0.5	-0.232639
54.425000	0.5	-0.241428
54.433333	0.5	-0.246115
54.441667	0.5	-0.245920
54.450000	0.5	-0.240842
54.458333	0.5	-0.232443
54.466667	0.5	-0.224826
54.475000	0.5	-0.221701
54.483333	0.5	-0.223654
54.491667	0.5	-0.228928
54.500000	0.5	-0.233811
54.508333	0.5	-0.239670
54.516667	0.5	-0.244162
54.525000	0.5	-0.245725
54.533333	0.5	-0.244357
54.541667	0.5	-0.241232
54.550000	0.5	-0.239865
54.558333	0.5	-0.241037
54.566667	0.5	-0.245529
54.575000	0.5	-0.250022
54.583333	0.5	-0.250998
54.591667	0.5	-0.248264
54.600000	0.5	-0.244748
54.608333	0.5	-0.245725
54.616667	0.5	-0.252365
54.625000	0.5	-0.260178
54.633333	0.5	-0.265451
54.641667	0.5	-0.265061
54.650000	0.5	-0.259982
54.658333	0.5	-0.253733
54.666667	0.5	-0.246701
54.675000	0.5	-0.241818
54.683333	0.5	-0.237912
54.691667	0.5	-0.234201
54.700000	0.5	-0.230686
54.708333	0.5	-0.227561
54.716667	0.5	-0.226584
54.725000	0.5	-0.228928
54.733333	0.5	-0.235373
54.741667	0.5	-0.242990
54.750000	0.5	-0.247873
54.758333	0.5	-0.244553
54.766667	0.5	-0.237522
54.775000	0.5	-0.233615
54.783333	0.5	-0.237717
54.791667	0.5	-0.248264
54.800000	0.5	-0.256076
54.808333	0.5	-0.256467
54.816667	0.5	-0.251584
54.825000	0.5	-0.245920
54.833333	0.5	-0.244162
54.841667	0.5	-0.245334
54.850000	0.5	-0.246311
54.858333	0.5	-0.242600
54.866667	0.5	-0.235178
54.875000	0.5	-0.226584
54.883333	0.5	-0.220529
54.891667	0.5	-0.219748
54.900000	0.5	-0.221506
54.908333	0.5	-0.223264
54.916667	0.5	-0.225022
54.925000	0.5	-0.228147
54.933333	0.5	-0.234201
54.941667	0.5	-0.240842
54.950000	0.5	-0.244553
54.958333	0.5	-0.243772
54.966667	0.5	-0.241428
54.975000	0.5	-0.238693
54.983333	0.5	-0.234982
54.991667	0.5	-0.229709
55.000000	0.5	-0.224631
55.008333	0.5	-0.223264
55.016667	0.5	-0.226193
55.025000	0.5	-0.229904
55.033333	0.5	-0.231076
55.041667	0.5	-0.230490
55.050000	0.5	-0.230100
55.058333	0.5	-0.231272
55.066667	0.5	-0.232248
55.075000	0.5	-0.231662
55.083333	0.5	-0.229904
55.091667	0.5	-0.227756
55.100000	0.5	-0.227170
55.108333	0.5	-0.227561
55.116667	0.5	-0.227170
55.125000	0.5	-0.226389
55.133333	0.5	-0.224826
55.141667	0.5	-0.224240
55.150000	0.5	-0.225607
55.158333	0.5	-0.228342
55.166667	0.5	-0.231272
55.175000	0.5	-0.232053
55.183333	0.5	-0.230686
55.191667	0.5	-0.227170
55.200000	0.5	-0.225412
55.208333	0.5	-0.227170
55.216667	0.5	-0.231857
55.225000	0.5	-0.234006
55.233333	0.5	-0.231662
55.241667	0.5	-0.224045
55.250000	0.5	-0.216428
55.258333	0.5	-0.214084
55.266667	0.5	-0.217209
55.275000	0.5	-0.223850
55.283333	0.5	-0.228537
55.291667	0.5	-0.228537
55.300000	0.5	-0.222873
55.308333	0.5	-0.217795
55.316667	0.5	-0.218186
55.325000	0.5	-0.226779
55.333333	0.5	-0.238693
55.341667	0.5	-0.247873
55.350000	0.5	-0.249240
55.358333	0.5	-0.244748
55.366667	0.5	-0.241623
55.375000	0.5	-0.240256
55.383333	0.5	-0.238889
55.391667	0.5	-0.234982
55.400000	0.5	-0.229709
55.408333	0.5	-0.225217
55.416667	0.5	-0.223654
55.425000	0.5	-0.222092
55.433333	0.5	-0.220529
55.441667	0.5	-0.217990
55.450000	0.5	-0.218381
55.458333	0.5	-0.220334
55.466667	0.5	-0.222678
55.475000	0.5	-0.225217
55.483333	0.5	-0.226975
55.491667	0.5	-0.229123
55.500000	0.5	-0.231272
55.508333	0.5	-0.232639
55.516667	0.5	-0.234397
55.525000	0.5	-0.237912
55.533333	0.5	-0.243772
55.541667	0.5	-0.247873
55.550000	0.5	-0.246311
55.558333	0.5	-0.239279
55.566667	0.5	-0.232248
55.575000	0.5	-0.226193
55.583333	0.5	-0.222482
55.591667	0.5	-0.218772
55.600000	0.5	-0.216623
55.608333	0.5	-0.217209
55.616667	0.5	-0.219748
55.625000	0.5	-0.222482
55.633333	0.5	-0.222678
55.641667	0.5	-0.221115
55.650000	0.5	-0.218967
55.658333	0.5	-0.217990
55.666667	0.5	-0.217795
55.675000	0.5	-0.219357
55.683333	0.5	-0.219943
55.691667	0.5	-0.220334
55.700000	0.5	-0.220920
55.708333	0.5	-0.221701
55.716667	0.5	-0.223068
55.725000	0.5	-0.223264
55.733333	0.5	-0.221897
55.741667	0.5	-0.220334
55.750000	0.5	-0.221506
55.758333	0.5	-0.224436
55.766667	0.5	-0.226193
55.775000	0.5	-0.224631
55.783333	0.5	-0.219357
55.791667	0.5	-0.213693
55.800000	0.5	-0.209982
55.808333	0.5	-0.208225
55.816667	0.5	-0.207248
55.825000	0.5	-0.208811
55.833333	0.5	-0.212912
55.841667	0.5	-0.220529
55.850000	0.5	-0.228928
55.858333	0.5	-0.235178
55.866667	0.5	-0.238889
55.875000	0.5	-0.237912
55.883333	0.5	-0.233225
55.891667	0.5	-0.225022
55.900000	0.5	-0.216232
55.908333	0.5	-0.210568
55.916667	0.5	-0.208615
55.925000	0.5	-0.210568
55.933333	0.5	-0.213693
55.941667	0.5	-0.217795
55.950000	0.5	-0.220725
55.958333	0.5	-0.223068
55.966667	0.5	-0.227170
55.975000	0.5	-0.232053
55.983333	0.5	-0.236936
55.991667	0.5	-0.240451
56.000000	0.5	-0.241623
56.008333	0.5	-0.240061
56.016667	0.5	-0.236740
56.025000	0.5	-0.232053
56.033333	0.5	-0.227170
56.041667	0.5	-0.223654
56.050000	0.5	-0.221701
56.058333	0.5	-0.223459
56.066667	0.5	-0.226975
56.075000	0.5	-0.229123
56.083333	0.5	-0.226975
56.091667	0.5	-0.222287
56.100000	0.5	-0.219553
56.108333	0.5	-0.221115
56.116667	0.5	-0.226389
56.125000	0.5	-0.231272
56.133333	0.5	-0.233615
56.141667	0.5	-0.233029
56.150000	0.5	-0.232248
56.158333	0.5	-0.232834
56.166667	0.5	-0.235178
56.175000	0.5	-0.238889
56.183333	0.5	-0.243576
56.191667	0.5	-0.247678
56.200000	0.5	-0.250022
56.208333	0.5	-0.250412
56.216667	0.5	-0.248264
56.225000	0.5	-0.244553
56.233333	0.5	-0.241037
56.241667	0.5	-0.238889
56.250000	0.5	-0.239084
56.258333	0.5	-0.239865
56.266667	0.5	-0.239279
56.275000	0.5	-0.235959
56.283333	0.5	-0.230490
56.291667	0.5	-0.226193
56.300000	0.5	-0.225217
56.308333	0.5	-0.227365
56.316667	0.5	-0.231272
56.325000	0.5	-0.233615
56.333333	0.5	-0.234006
56.341667	0.5	-0.233029
56.350000	0.5	-0.234397
56.358333	0.5	-0.236740
56.366667	0.5	-0.238498
56.375000	0.5	-0.237912
56.383333	0.5	-0.235764
56.391667	0.5	-0.234006
56.400000	0.5	-0.234787
56.408333	0.5	-0.236350
56.416667	0.5	-0.239670
56.425000	0.5	-0.243186
56.433333	0.5	-0.245920
56.441667	0.5	-0.246311
56.450000	0.5	-0.243576
56.458333	0.5	-0.237912
56.466667	0.5	-0.231272
56.475000	0.5	-0.226975
56.483333	0.5	-0.223850
56.491667	0.5	-0.223459
56.500000	0.5	-0.225412
56.508333	0.5	-0.228928
56.516667	0.5	-0.230686
56.525000	0.5	-0.228147
56.533333	0.5	-0.222873
56.541667	0.5	-0.218967
56.550000	0.5	-0.221311
56.558333	0.5	-0.228342
56.566667	0.5	-0.234982
56.575000	0.5	-0.238498
56.583333	0.5	-0.238889
56.591667	0.5	-0.239670
56.600000	0.5	-0.242209
56.608333	0.5	-0.244748
56.616667	0.5	-0.242795
56.625000	0.5	-0.235764
56.633333	0.5	-0.227561
56.641667	0.5	-0.223850
56.650000	0.5	-0.226193
56.658333	0.5	-0.231467
56.666667	0.5	-0.235568
56.675000	0.5	-0.235373
56.683333	0.5	-0.233225
56.691667	0.5	-0.232248
56.700000	0.5	-0.234201
56.708333	0.5	-0.237717
56.716667	0.5	-0.240256
56.725000	0.5	-0.240061
56.733333	0.5	-0.239475
56.741667	0.5	-0.238303
56.750000	0.5	-0.236936
56.758333	0.5	-0.233811
56.766667	0.5	-0.228537
56.775000	0.5	-0.225022
56.783333	0.5	-0.226193
56.791667	0.5	-0.232248
56.800000	0.5	-0.238889
56.808333	0.5	-0.241818
56.816667	0.5	-0.238303
56.825000	0.5	-0.231076
56.833333	0.5	-0.224826
56.841667	0.5	-0.224436
56.850000	0.5	-0.228732
56.858333	0.5	-0.235764
56.866667	0.5	-0.240451
56.875000	0.5	-0.240451
56.883333	0.5	-0.234787
56.891667	0.5	-0.226389
56.900000	0.5	-0.219943
56.908333	0.5	-0.217404
56.916667	0.5	-0.217404
56.925000	0.5	-0.215842
56.933333	0.5	-0.212131
56.941667	0.5	-0.208029
56.950000	0.5	-0.208029
56.958333	0.5	-0.212326
56.966667	0.5	-0.217404
56.975000	0.5	-0.221115
56.983333	0.5	-0.221897
56.991667	0.5	-0.219748
57.000000	0.5	-0.216428
57.008333	0.5	-0.212717
57.016667	0.5	-0.210568
57.025000	0.5	-0.209006
57.033333	0.5	-0.208225
57.041667	0.5	-0.204904
57.050000	0.5	-0.200412
57.058333	0.5	-0.195529
57.066667	0.5	-0.192600
57.075000	0.5	-0.192404
57.083333	0.5	-0.195139
57.091667	0.5	-0.199240
57.100000	0.5	-0.202756
57.108333	0.5	-0.205881
57.116667	0.5	-0.208029
57.125000	0.5	-0.210178
57.133333	0.5	-0.212522
57.141667	0.5	-0.215451
57.150000	0.5	-0.216428
57.158333	0.5	-0.214475
57.166667	0.5	-0.209982
57.175000	0.5	-0.203928
57.183333	0.5	-0.200217
57.191667	0.5	-0.199826
57.200000	0.5	-0.200998
57.208333	0.5	-0.202170
57.216667	0.5	-0.202170
57.225000	0.5	-0.201779
57.233333	0.5	-0.200607
57.241667	0.5	-0.198654
57.250000	0.5	-0.194162
57.258333	0.5	-0.190451
57.266667	0.5	-0.188693
57.275000	0.5	-0.190256
57.283333	0.5	-0.190842
57.291667	0.5	-0.187912
57.300000	0.5	-0.181662
57.308333	0.5	-0.175803
57.316667	0.5	-0.174631
57.325000	0.5	-0.177365
57.333333	0.5	-0.183225
57.341667	0.5	-0.187326
57.350000	0.5	-0.188107
57.358333	0.5	-0.186545
57.366667	0.5	-0.184006
57.375000	0.5	-0.181467
57.383333	0.5	-0.180686
57.391667	0.5	-0.183615
57.400000	0.5	-0.189865
57.408333	0.5	-0.196701
57.416667	0.5	-0.201389
57.425000	0.5	-0.202561
57.433333	0.5	-0.200607
57.441667	0.5	-0.198850
57.450000	0.5	-0.197482
57.458333	0.5	-0.194748
57.466667	0.5	-0.191037
57.475000	0.5	-0.186154
57.483333	0.5	-0.181662
57.491667	0.5	-0.178147
57.500000	0.5	-0.175412
57.508333	0.5	-0.172873
57.516667	0.5	-0.171115
57.525000	0.5	-0.170529
57.533333	0.5	-0.170529
57.541667	0.5	-0.169748
57.550000	0.5	-0.167990
57.558333	0.5	-0.164865
57.566667	0.5	-0.162326
57.575000	0.5	-0.160373
57.583333	0.5	-0.157639
57.591667	0.5	-0.153537
57.600000	0.5	-0.150022
57.608333	0.5	-0.147873
57.616667	0.5	-0.148459
57.625000	0.5	-0.149631
57.633333	0.5	-0.147873
57.641667	0.5	-0.139865
57.650000	0.5	-0.126779
57.658333	0.5	-0.113498
57.666667	0.5	-0.105100
57.675000	0.5	-0.104123
57.683333	0.5	-0.108811
57.691667	0.5	-0.117014
57.700000	0.5	-0.125217
57.708333	0.5	-0.130295
57.716667	0.5	-0.131467
57.725000	0.5	-0.130686
57.733333	0.5	-0.129318
57.741667	0.5	-0.127561
57.750000	0.5	-0.124826
57.758333	0.5	-0.122092
57.766667	0.5	-0.124240
57.775000	0.5	-0.127756
57.783333	0.5	-0.130686
57.791667	0.5	-0.129318
57.800000	0.5	-0.124436
57.808333	0.5	-0.117795
57.816667	0.5	-0.114670
57.825000	0.5	-0.113498
57.833333	0.5	-0.111545
57.841667	0.5	-0.108029
57.850000	0.5	-0.101779
57.858333	0.5	-0.095529
57.866667	0.5	-0.091037
57.875000	0.5	-0.091818
57.883333	0.5	-0.096897
57.891667	0.5	-0.104318
57.900000	0.5	-0.110178
57.908333	0.5	-0.111350
57.916667	0.5	-0.108811
57.925000	0.5	-0.105490
57.933333	0.5	-0.103732
57.941667	0.5	-0.102756
57.950000	0.5	-0.101193
57.958333	0.5	-0.099045
57.966667	0.5	-0.096701
57.975000	0.5	-0.094357
57.983333	0.5	-0.089865
57.991667	0.5	-0.084787
58.000000	0.5	-0.082639
58.008333	0.5	-0.084787
58.016667	0.5	-0.088303
58.025000	0.5	-0.088107
58.033333	0.5	-0.083225
58.041667	0.5	-0.076779
58.050000	0.5	-0.074045
58.058333	0.5	-0.071701
58.066667	0.5	-0.067404
58.075000	0.5	-0.063498
58.083333	0.5	-0.064475
58.091667	0.5	-0.072482
58.100000	0.5	-0.083225
58.108333	0.5	-0.087131
58.116667	0.5	-0.082248
58.125000	0.5	-0.073264
58.133333	0.5	-0.068186
58.141667	0.5	-0.068772
58.150000	0.5	-0.071506
58.158333	0.5	-0.070725
58.166667	0.5	-0.064865
58.175000	0.5	-0.055490
58.183333	0.5	-0.047092
58.191667	0.5	-0.039865
58.200000	0.5	-0.034592
58.208333	0.5	-0.033811
58.216667	0.5	-0.037326
58.225000	0.5	-0.046115
58.233333	0.5	-0.052170
58.241667	0.5	-0.052365
58.250000	0.5	-0.045334
58.258333	0.5	-0.033811
58.266667	0.5	-0.025217
58.275000	0.5	-0.022287
58.283333	0.5	-0.025022
58.291667	0.5	-0.029514
58.300000	0.5	-0.031857
58.308333	0.5	-0.029709
58.316667	0.5	-0.025022
58.325000	0.5	-0.019162
58.333333	0.5	-0.012522
58.341667	0.5	-0.007053
58.350000	0.5	-0.003928
58.358333	0.5	-0.003537
58.366667	0.5	-0.002365
58.375000	0.5	0.000174
58.383333	0.5	0.003885
58.391667	0.5	0.006814
58.400000	0.5	0.008182
58.408333	0.5	0.010135
58.416667	0.5	0.014041
58.425000	0.5	0.018143
58.433333	0.5	0.022830
58.441667	0.5	0.027518
58.450000	0.5	0.032010
58.458333	0.5	0.035525
58.466667	0.5	0.038846
58.475000	0.5	0.042752
58.483333	0.5	0.047049
58.491667	0.5	0.050369
58.500000	0.5	0.052908
58.508333	0.5	0.053103
58.516667	0.5	0.053885
58.525000	0.5	0.053299
58.533333	0.5	0.055643
58.541667	0.5	0.060525
58.550000	0.5	0.068728
58.558333	0.5	0.077127
58.566667	0.5	0.080838
58.575000	0.5	0.080643
58.583333	0.5	0.078103
58.591667	0.5	0.079666
58.600000	0.5	0.085135
58.608333	0.5	0.093143
58.616667	0.5	0.100174
58.625000	0.5	0.106619
58.633333	0.5	0.112674
58.641667	0.5	0.117947
58.650000	0.5	0.120486
58.658333	0.5	0.119119
58.666667	0.5	0.113650
58.675000	0.5	0.107010
58.683333	0.5	0.100955
58.691667	0.5	0.099588
58.700000	0.5	0.103494
58.708333	0.5	0.112674
58.716667	0.5	0.123416
58.725000	0.5	0.132596
58.733333	0.5	0.138650
58.741667	0.5	0.141189
58.750000	0.5	0.140799
58.758333	0.5	0.138064
58.766667	0.5	0.136307
58.775000	0.5	0.139432
58.783333	0.5	0.147244
58.791667	0.5	0.156814
58.800000	0.5	0.165603
58.808333	0.5	0.172049
58.816667	0.5	0.175174
58.825000	0.5	0.176541
58.833333	0.5	0.179275
58.841667	0.5	0.183963
58.850000	0.5	0.191775
58.858333	0.5	0.203103
58.866667	0.5	0.215799
58.875000	0.5	0.224588
58.883333	0.5	0.228689
58.891667	0.5	0.230057
58.900000	0.5	0.232010
58.908333	0.5	0.236502
58.916667	0.5	0.241385
58.925000	0.5	0.242557
58.933333	0.5	0.239822
58.941667	0.5	0.232596
58.950000	0.5	0.223025
58.958333	0.5	0.215213
58.966667	0.5	0.212869
58.975000	0.5	0.218338
58.983333	0.5	0.229861
58.991667	0.5	0.244510
59.000000	0.5	0.259353
59.008333	0.5	0.270096
59.016667	0.5	0.277517
59.025000	0.5	0.280447
59.033333	0.5	0.280643
59.041667	0.5	0.280252
59.050000	0.5	0.282791
59.058333	0.5	0.288260
59.066667	0.5	0.294705
59.075000	0.5	0.301346
59.083333	0.5	0.307791
59.091667	0.5	0.315603
59.100000	0.5	0.323611
59.108333	0.5	0.328689
59.116667	0.5	0.329080
59.125000	0.5	0.328494
59.133333	0.5	0.330643
59.141667	0.5	0.338260
59.150000	0.5	0.347635
59.158333	0.5	0.354080
59.166667	0.5	0.357986
59.175000	0.5	0.360135
59.183333	0.5	0.364432
59.191667	0.5	0.369705
59.200000	0.5	0.375564
59.208333	0.5	0.380447
59.216667	0.5	0.384744
59.225000	0.5	0.389041
59.233333	0.5	0.392947
59.241667	0.5	0.394900
59.250000	0.5	0.393924
59.258333	0.5	0.395291
59.266667	0.5	0.400174
59.275000	0.5	0.409158
59.283333	0.5	0.418142
59.291667	0.5	0.423807
59.300000	0.5	0.425955
59.308333	0.5	0.429275
59.316667	0.5	0.438064
59.325000	0.5	0.449002
59.333333	0.5	0.457596
59.341667	0.5	0.461893
59.350000	0.5	0.459939
59.358333	0.5	0.457596
59.366667	0.5	0.458182
59.375000	0.5	0.462869
59.383333	0.5	0.468924
59.391667	0.5	0.477908
59.400000	0.5	0.488260
59.408333	0.5	0.500369
59.416667	0.5	0.511697
59.425000	0.5	0.517557
59.433333	0.5	0.518533
59.441667	0.5	0.517947
59.450000	0.5	0.519119
59.458333	0.5	0.525369
59.466667	0.5	0.534158
59.475000	0.5	0.541580
59.483333	0.5	0.547244
59.491667	0.5	0.550564
59.500000	0.5	0.553885
59.508333	0.5	0.558377
59.516667	0.5	0.564822
59.525000	0.5	0.572439
59.533333	0.5	0.580643
59.541667	0.5	0.589822
59.550000	0.5	0.595682
59.558333	0.5	0.598025
59.566667	0.5	0.597635
59.575000	0.5	0.595486
59.583333	0.5	0.596658
59.591667	0.5	0.600369
59.600000	0.5	0.608377
59.608333	0.5	0.617752
59.616667	0.5	0.626150
59.625000	0.5	0.632205
59.633333	0.5	0.637088
59.641667	0.5	0.643338
59.650000	0.5	0.653494
59.658333	0.5	0.666775
59.666667	0.5	0.680447
59.675000	0.5	0.691189
59.683333	0.5	0.699002
59.691667	0.5	0.705447
59.700000	0.5	0.710525
59.708333	0.5	0.713650
59.716667	0.5	0.714822
59.725000	0.5	0.716385
59.733333	0.5	0.717947
59.741667	0.5	0.720486
59.750000	0.5	0.725174
59.758333	0.5	0.732010
59.766667	0.5	0.740408
59.775000	0.5	0.747439
59.783333	0.5	0.752518
59.791667	0.5	0.756619
59.800000	0.5	0.760330
59.808333	0.5	0.763650
59.816667	0.5	0.765408
59.825000	0.5	0.765213
59.833333	0.5	0.764432
59.841667	0.5	0.764627
59.850000	0.5	0.766580
59.858333	0.5	0.769510
59.866667	0.5	0.774588
59.875000	0.5	0.781424
59.883333	0.5	0.789432
59.891667	0.5	0.799002
59.900000	0.5	0.807400
59.908333	0.5	0.816971
59.916667	0.5	0.828494
59.925000	0.5	0.841971
59.933333	0.5	0.852713
59.941667	0.5	0.859744
59.950000	0.5	0.862869
59.958333	0.5	0.863846
59.966667	0.5	0.866580
59.975000	0.5	0.872830
59.983333	0.5	0.882791
59.991667	0.5	0.890994
60.000000	0.5	0.896853
60.008333	0.5	0.901346
60.016667	0.5	0.904861
60.025000	0.5	0.908377
60.033333	0.5	0.911697
60.041667	0.5	0.915408
60.050000	0.5	0.922244
60.058333	0.5	0.930642
60.066667	0.5	0.939432
60.075000	0.5	0.945877
60.083333	0.5	0.951541
60.091667	0.5	0.956424
60.100000	0.5	0.961892
60.108333	0.5	0.965603
60.116667	0.5	0.967557
60.125000	0.5	0.969900
60.133333	0.5	0.974197
60.141667	0.5	0.982010
60.150000	0.5	0.992361
60.158333	0.5	1.003103
60.166667	0.5	1.011697
60.175000	0.5	1.018142
60.183333	0.5	1.024392
60.191667	0.5	1.031424
60.200000	0.5	1.037478
60.208333	0.5	1.040603
60.216667	0.5	1.040799
60.225000	0.5	1.041775
60.233333	0.5	1.046853
60.241667	0.5	1.056814
60.250000	0.5	1.068143
60.258333	0.5	1.079471
60.266667	0.5	1.090799
60.275000	0.5	1.100564
60.283333	0.5	1.109549
60.291667	0.5	1.117361
60.300000	0.5	1.121072
60.308333	0.5	1.121463
60.316667	0.5	1.117557
60.325000	0.5	1.111892
60.333333	0.5	1.109939
60.341667	0.5	1.115018
60.350000	0.5	1.128299
60.358333	0.5	1.144705
60.366667	0.5	1.160721
60.375000	0.5	1.174588
60.383333	0.5	1.184158
60.391667	0.5	1.188846
60.400000	0.5	1.188846
60.408333	0.5	1.187478
60.416667	0.5	1.188064
60.425000	0.5	1.193533
60.433333	0.5	1.200955
60.441667	0.5	1.207791
60.450000	0.5	1.214236
60.458333	0.5	1.220096
60.466667	0.5	1.230252
60.475000	0.5	1.243533
60.483333	0.5	1.256228
60.491667	0.5	1.261697
60.500000	0.5	1.256619
60.508333	0.5	1.246463
60.516667	0.5	1.239822
60.525000	0.5	1.242361
60.533333	0.5	1.253885
60.541667	0.5	1.267947
60.550000	0.5	1.282010
60.558333	0.5	1.293728
60.566667	0.5	1.303689
60.575000	0.5	1.310330
60.583333	0.5	1.315799
60.591667	0.5	1.321072
60.600000	0.5	1.326541
60.608333	0.5	1.332791
60.616667	0.5	1.342361
60.625000	0.5	1.354275
60.633333	0.5	1.365994
60.641667	0.5	1.374393
60.650000	0.5	1.378885
60.658333	0.5	1.379666
60.666667	0.5	1.379861
60.675000	0.5	1.382205
60.683333	0.5	1.386307
60.691667	0.5	1.392752
60.700000	0.5	1.400174
60.708333	0.5	1.406814
60.716667	0.5	1.412674
60.725000	0.5	1.419510
60.733333	0.5	1.427518
60.741667	0.5	1.436111
60.750000	0.5	1.444705
60.758333	0.5	1.450760
60.766667	0.5	1.454471
60.775000	0.5	1.458572
60.783333	0.5	1.465603
60.791667	0.5	1.475955
60.800000	0.5	1.488846
60.808333	0.5	1.501150
60.816667	0.5	1.509744
60.825000	0.5	1.514041
60.833333	0.5	1.516971
60.841667	0.5	1.521658
60.850000	0.5	1.529666
60.858333	0.5	1.540408
60.866667	0.5	1.552518
60.875000	0.5	1.559549
60.883333	0.5	1.561111
60.891667	0.5	1.559353
60.900000	0.5	1.559549
60.908333	0.5	1.566189
60.916667	0.5	1.577322
60.925000	0.5	1.590213
60.933333	0.5	1.600760
60.941667	0.5	1.610330
60.950000	0.5	1.622830
60.958333	0.5	1.638064
60.966667	0.5	1.650369
60.975000	0.5	1.652908
60.983333	0.5	1.645486
60.991667	0.5	1.632010
61.000000	0.5	1.621853
61.008333	0.5	1.621853
61.016667	0.5	1.631228
61.025000	0.5	1.643533
61.033333	0.5	1.654275
61.041667	0.5	1.662674
61.050000	0.5	1.671072
61.058333	0.5	1.682205
61.066667	0.5	1.694314
61.075000	0.5	1.705057
61.083333	0.5	1.712088
61.091667	0.5	1.714236
61.100000	0.5	1.715213
61.108333	0.5	1.717361
61.116667	0.5	1.722830
61.125000	0.5	1.731619
61.133333	0.5	1.738650
61.141667	0.5	1.739041
61.150000	0.5	1.732791
61.158333	0.5	1.725369
61.166667	0.5	1.721658
61.175000	0.5	1.724197
61.183333	0.5	1.728689
61.191667	0.5	1.732010
61.200000	0.5	1.735135
61.208333	0.5	1.740799
61.216667	0.5	1.751932
61.225000	0.5	1.766971
61.233333	0.5	1.781424
61.241667	0.5	1.789236
61.250000	0.5	1.788260
61.258333	0.5	1.780057
61.266667	0.5	1.771268
61.275000	0.5	1.768338
61.283333	0.5	1.773611
61.291667	0.5	1.784158
61.300000	0.5	1.792361
61.308333	0.5	1.796268
61.316667	0.5	1.796268
61.325000	0.5	1.797244
61.333333	0.5	1.802713
61.341667	0.5	1.809353
61.350000	0.5	1.815408
61.358333	0.5	1.816775
61.366667	0.5	1.815213
61.375000	0.5	1.812674
61.383333	0.5	1.810525
61.391667	0.5	1.811307
61.400000	0.5	1.814432
61.408333	0.5	1.819314
61.416667	0.5	1.824588
61.425000	0.5	1.829666
61.433333	0.5	1.833572
61.441667	0.5	1.837088
61.450000	0.5	1.839236
61.458333	0.5	1.841189
61.466667	0.5	1.841775
61.475000	0.5	1.840213
61.483333	0.5	1.837088
61.491667	0.5	1.833182
61.500000	0.5	1.831033
61.508333	0.5	1.829275
61.516667	0.5	1.828494
61.525000	0.5	1.829471
61.533333	0.5	1.834549
61.541667	0.5	1.840018
61.550000	0.5	1.842947
61.558333	0.5	1.842947
61.566667	0.5	1.841580
61.575000	0.5	1.839822
61.583333	0.5	1.837674
61.591667	0.5	1.834158
61.600000	0.5	1.831033
61.608333	0.5	1.829080
61.616667	0.5	1.828103
61.625000	0.5	1.826150
61.633333	0.5	1.820877
61.641667	0.5	1.811307
61.650000	0.5	1.798611
61.658333	0.5	1.784353
61.666667	0.5	1.770486
61.675000	0.5	1.758377
61.683333	0.5	1.745877
61.691667	0.5	1.735330
61.700000	0.5	1.723611
61.708333	0.5	1.709353
61.716667	0.5	1.692557
61.725000	0.5	1.672439
61.733333	0.5	1.649783
61.741667	0.5	1.625760
61.750000	0.5	1.601541
61.758333	0.5	1.577908
61.766667	0.5	1.555252
61.775000	0.5	1.530838
61.783333	0.5	1.498416
61.791667	0.5	1.453885
61.800000	0.5	1.397830
61.808333	0.5	1.335135
61.816667	0.5	1.271658
61.825000	0.5	1.205838
61.833333	0.5	1.129080
61.841667	0.5	1.036502
61.850000	0.5	0.940603
61.858333	0.5	0.870291
61.866667	0.5	0.851541
61.875000	0.5	0.889822
61.883333	0.5	0.969314
61.891667	0.5	1.062674
61.900000	0.5	1.154861
61.908333	0.5	1.243142
61.916667	0.5	1.332205
61.925000	0.5	1.421268
61.933333	0.5	1.508377
61.941667	0.5	1.592166
61.950000	0.5	1.673807
61.958333	0.5	1.753299
61.966667	0.5	1.825369
61.975000	0.5	1.883963
61.983333	0.5	1.925955
61.991667	0.5	1.948807
62.000000	0.5	1.947830
62.008333	0.5	1.908963
62.016667	0.5	1.813650
62.025000	0.5	1.656619
62.033333	0.5	1.450760
62.041667	0.5	1.224197
62.050000	0.5	1.004666
62.058333	0.5	0.814822
62.066667	0.5	0.663846
62.075000	0.5	0.545877
62.083333	0.5	0.449978
62.091667	0.5	0.364432
62.100000	0.5	0.284549
62.108333	0.5	0.211307
62.116667	0.5	0.148611
62.125000	0.5	0.097439
62.133333	0.5	0.053103
62.141667	0.5	0.012088
62.150000	0.5	-0.024826
62.158333	0.5	-0.055100
62.166667	0.5	-0.073264
62.175000	0.5	-0.080686
62.183333	0.5	-0.078732
62.191667	0.5	-0.074826
62.200000	0.5	-0.072092
62.208333	0.5	-0.073068
62.216667	0.5	-0.079123
62.225000	0.5	-0.088498
62.233333	0.5	-0.098068
62.241667	0.5	-0.104904
62.250000	0.5	-0.107834
62.258333	0.5	-0.105881
62.266667	0.5	-0.101193
62.275000	0.5	-0.095920
62.283333	0.5	-0.091428
62.291667	0.5	-0.086545
62.300000	0.5	-0.081272
62.308333	0.5	-0.076584
62.316667	0.5	-0.071897
62.325000	0.5	-0.067990
62.333333	0.5	-0.063693
62.341667	0.5	-0.060959
62.350000	0.5	-0.059201
62.358333	0.5	-0.059201
62.366667	0.5	-0.060373
62.375000	0.5	-0.063107
62.383333	0.5	-0.065451
62.391667	0.5	-0.066037
62.400000	0.5	-0.065256
62.408333	0.5	-0.065647
62.416667	0.5	-0.068186
62.425000	0.5	-0.073459
62.433333	0.5	-0.076389
62.441667	0.5	-0.073459
62.450000	0.5	-0.062912
62.458333	0.5	-0.048068
62.466667	0.5	-0.032053
62.475000	0.5	-0.021506
62.483333	0.5	-0.016818
62.491667	0.5	-0.016623
62.500000	0.5	-0.018186
62.508333	0.5	-0.020139
62.516667	0.5	-0.021506
62.525000	0.5	-0.021701
62.533333	0.5	-0.020139
62.541667	0.5	-0.018576
62.550000	0.5	-0.018772
62.558333	0.5	-0.021506
62.566667	0.5	-0.026584
62.575000	0.5	-0.030686
62.583333	0.5	-0.033029
62.591667	0.5	-0.033029
62.600000	0.5	-0.031272
62.608333	0.5	-0.028342
62.616667	0.5	-0.025607
62.625000	0.5	-0.024240
62.633333	0.5	-0.025803
62.641667	0.5	-0.029514
62.650000	0.5	-0.032443
62.658333	0.5	-0.031467
62.666667	0.5	-0.026584
62.675000	0.5	-0.019553
62.683333	0.5	-0.013889
62.691667	0.5	-0.012522
62.700000	0.5	-0.016232
62.708333	0.5	-0.023459
62.716667	0.5	-0.032053
62.725000	0.5	-0.037131
62.733333	0.5	-0.036740
62.741667	0.5	-0.032443
62.750000	0.5	-0.025998
62.758333	0.5	-0.022092
62.766667	0.5	-0.021311
62.775000	0.5	-0.024045
62.783333	0.5	-0.028537
62.791667	0.5	-0.032053
62.800000	0.5	-0.030881
62.808333	0.5	-0.025217
62.816667	0.5	-0.017404
62.825000	0.5	-0.010568
62.833333	0.5	-0.006662
62.841667	0.5	-0.007248
62.850000	0.5	-0.010568
62.858333	0.5	-0.013693
62.866667	0.5	-0.015061
62.875000	0.5	-0.015256
62.883333	0.5	-0.016818
62.891667	0.5	-0.019748
62.900000	0.5	-0.023068
62.908333	0.5	-0.023459
62.916667	0.5	-0.020920
62.925000	0.5	-0.017014
62.933333	0.5	-0.014084
62.941667	0.5	-0.012912
62.950000	0.5	-0.013889
62.958333	0.5	-0.014279
62.966667	0.5	-0.012326
62.975000	0.5	-0.005295
62.983333	0.5	0.006033
62.991667	0.5	0.013846
63.000000	0.5	0.015603
63.008333	0.5	0.010135
63.016667	0.5	0.002713
63.025000	0.5	-0.002756
63.033333	0.5	-0.004514
63.041667	0.5	-0.006272
63.050000	0.5	-0.009592
63.058333	0.5	-0.012131
63.066667	0.5	-0.011740
63.075000	0.5	-0.008615
63.083333	0.5	-0.006076
63.091667	0.5	-0.007053
63.100000	0.5	-0.011350
63.108333	0.5	-0.014475
63.116667	0.5	-0.014670
63.125000	0.5	-0.011154
63.133333	0.5	-0.006857
63.141667	0.5	-0.006076
63.150000	0.5	-0.010959
63.158333	0.5	-0.018967
63.166667	0.5	-0.025412
63.175000	0.5	-0.026389
63.183333	0.5	-0.022092
63.191667	0.5	-0.017795
63.200000	0.5	-0.017209
63.208333	0.5	-0.019943
63.216667	0.5	-0.022092
63.225000	0.5	-0.019748
63.233333	0.5	-0.012912
63.241667	0.5	-0.004709
63.250000	0.5	-0.000412
63.258333	0.5	-0.001584
63.266667	0.5	-0.005490
63.275000	0.5	-0.009787
63.283333	0.5	-0.012912
63.291667	0.5	-0.017209
63.300000	0.5	-0.023459
63.308333	0.5	-0.029709
63.316667	0.5	-0.032053
63.325000	0.5	-0.027951
63.333333	0.5	-0.018576
63.341667	0.5	-0.008420
63.350000	0.5	-0.000412
63.358333	0.5	0.001736
63.366667	0.5	-0.001584
63.375000	0.5	-0.008225
63.383333	0.5	-0.014475
63.391667	0.5	-0.018381
63.400000	0.5	-0.019162
63.408333	0.5	-0.017209
63.416667	0.5	-0.015256
63.425000	0.5	-0.014279
63.433333	0.5	-0.015451
63.441667	0.5	-0.016623
63.450000	0.5	-0.015061
63.458333	0.5	-0.008420
63.466667	0.5	0.000955
63.475000	0.5	0.009353
63.483333	0.5	0.013650
63.491667	0.5	0.015408
63.500000	0.5	0.015994
63.508333	0.5	0.015213
63.516667	0.5	0.011697
63.525000	0.5	0.004666
63.533333	0.5	-0.004709
63.541667	0.5	-0.013107
63.550000	0.5	-0.018772
63.558333	0.5	-0.020920
63.566667	0.5	-0.020725
63.575000	0.5	-0.018967
63.583333	0.5	-0.014475
63.591667	0.5	-0.008029
63.600000	0.5	0.001736
63.608333	0.5	0.011307
63.616667	0.5	0.016385
63.625000	0.5	0.015213
63.633333	0.5	0.007986
63.641667	0.5	-0.002170
63.650000	0.5	-0.009397
63.658333	0.5	-0.012326
63.666667	0.5	-0.012326
63.675000	0.5	-0.012522
63.683333	0.5	-0.013889
63.691667	0.5	-0.017209
63.700000	0.5	-0.019553
63.708333	0.5	-0.020725
63.716667	0.5	-0.020139
63.725000	0.5	-0.018772
63.733333	0.5	-0.017014
63.741667	0.5	-0.014279
63.750000	0.5	-0.011350
63.758333	0.5	-0.007834
63.766667	0.5	-0.003928
63.775000	0.5	0.000174
63.783333	0.5	0.003885
63.791667	0.5	0.005447
63.800000	0.5	0.006619
63.808333	0.5	0.008768
63.816667	0.5	0.011307
63.825000	0.5	0.011893
63.833333	0.5	0.009353
63.841667	0.5	0.005252
63.850000	0.5	0.001150
63.858333	0.5	-0.000217
63.866667	0.5	0.001932
63.875000	0.5	0.006228
63.883333	0.5	0.008963
63.891667	0.5	0.007791
63.900000	0.5	0.000760
63.908333	0.5	-0.009592
63.916667	0.5	-0.019748
63.925000	0.5	-0.025412
63.933333	0.5	-0.023850
63.941667	0.5	-0.017209
63.950000	0.5	-0.009397
63.958333	0.5	-0.003732
63.966667	0.5	-0.002561
63.975000	0.5	-0.004123
63.983333	0.5	-0.008029
63.991667	0.5	-0.011350
64.000000	0.5	-0.013303
64.008333	0.5	-0.011936
64.016667	0.5	-0.008420
64.025000	0.5	-0.004514
64.033333	0.5	-0.000803
64.041667	0.5	0.002713
64.050000	0.5	0.004275
64.058333	0.5	0.003885
64.066667	0.5	0.000955
64.075000	0.5	-0.002951
64.083333	0.5	-0.005100
64.091667	0.5	-0.005881
64.100000	0.5	-0.004904
64.108333	0.5	-0.001584
64.116667	0.5	0.004666
64.125000	0.5	0.010135
64.133333	0.5	0.013650
64.141667	0.5	0.013260
64.150000	0.5	0.010525
64.158333	0.5	0.006814
64.166667	0.5	0.000955
64.175000	0.5	-0.003342
64.183333	0.5	-0.005295
64.191667	0.5	-0.001975
64.200000	0.5	0.007010
64.208333	0.5	0.013846
64.216667	0.5	0.014432
64.225000	0.5	0.009549
64.233333	0.5	0.004471
64.241667	0.5	0.001346
64.250000	0.5	0.002518
64.258333	0.5	0.003299
64.266667	0.5	0.000955
64.275000	0.5	-0.002365
64.283333	0.5	-0.004123
64.291667	0.5	-0.003537
64.300000	0.5	-0.000998
64.308333	0.5	0.000564
64.316667	0.5	0.000955
64.325000	0.5	-0.000217
64.333333	0.5	-0.001584
64.341667	0.5	-0.001584
64.350000	0.5	-0.000022
64.358333	0.5	0.003494
64.366667	0.5	0.006814
64.375000	0.5	0.009744
64.383333	0.5	0.011893
64.391667	0.5	0.013650
64.400000	0.5	0.014041
64.408333	0.5	0.012674
64.416667	0.5	0.009158
64.425000	0.5	0.004080
64.433333	0.5	-0.001193
64.441667	0.5	-0.003537
64.450000	0.5	-0.004514
64.458333	0.5	-0.003732
64.466667	0.5	-0.000607
64.475000	0.5	0.004666
64.483333	0.5	0.010721
64.491667	0.5	0.014822
64.500000	0.5	0.015603
64.508333	0.5	0.013260
64.516667	0.5	0.011307
64.525000	0.5	0.011697
64.533333	0.5	0.013846
64.541667	0.5	0.015018
64.550000	0.5	0.012088
64.558333	0.5	0.004861
64.566667	0.5	-0.003342
64.575000	0.5	-0.006857
64.583333	0.5	-0.004318
64.591667	0.5	0.002518
64.600000	0.5	0.007986
64.608333	0.5	0.009549
64.616667	0.5	0.008377
64.625000	0.5	0.007791
64.633333	0.5	0.008182
64.641667	0.5	0.008377
64.650000	0.5	0.007986
64.658333	0.5	0.007010
64.666667	0.5	0.006228
64.675000	0.5	0.006228
64.683333	0.5	0.006228
64.691667	0.5	0.006619
64.700000	0.5	0.008963
64.708333	0.5	0.012283
64.716667	0.5	0.015213
64.725000	0.5	0.015799
64.733333	0.5	0.014432
64.741667	0.5	0.010135
64.750000	0.5	0.002908
64.758333	0.5	-0.004904
64.766667	0.5	-0.010568
64.775000	0.5	-0.013303
64.783333	0.5	-0.011545
64.791667	0.5	-0.007639
64.800000	0.5	-0.005295
64.808333	0.5	-0.004904
64.816667	0.5	-0.006272
64.825000	0.5	-0.006076
64.833333	0.5	-0.002756
64.841667	0.5	0.003103
64.850000	0.5	0.008768
64.858333	0.5	0.011502
64.866667	0.5	0.012088
64.875000	0.5	0.011697
64.883333	0.5	0.010135
64.891667	0.5	0.006033
64.900000	0.5	-0.001584
64.908333	0.5	-0.009982
64.916667	0.5	-0.017990
64.925000	0.5	-0.021897
64.933333	0.5	-0.021311
64.941667	0.5	-0.018772
64.950000	0.5	-0.016623
64.958333	0.5	-0.017404
64.966667	0.5	-0.018967
64.975000	0.5	-0.017600
64.983333	0.5	-0.012912
64.991667	0.5	-0.007443
65.000000	0.5	-0.004123
