# Supplementary material for: HappyTools: A software for high-throughput HPLC data processing and quantitation
Source: PLoS One. 2018 Jul 6;13(7):e0200280. doi: 10.1371/journal.pone.0200280 (PMC6034860; doi:10.1371/journal.pone.0200280)
Supplement: S1 Data — The source code of HappyTools is included in this zip file, together with all the raw chromatograms as exported from ThermoFisher Chromeleon. A visual tutorial and a document demonstrating how to reproduce the results used in this study are also included. (ZIP) [file pone.0200280.s013.zip › Data/Biopharmaceutical/IgG Vtag 8_ACQUITY FLR ChA.txt]

File Path	chrom://mascot-server/ChromeleonLocal/Raw Data/Users/Jenifer Hendel/2018/Vtag3.seq/884.smp/ACQUITY FLR ChA.channel/ACQUITY FLR ChA.chm
Channel	ACQUITY FLR ChA

Injection Information:
Data Vault	ChromeleonLocal
Injection	IgG Vtag 8
Injection Number	9
Position	
Comment	$$ 2.1 vial 2:B,1 injection 1
Processing Method	New Processing Method
Instrument Method	
Type	Unknown
Status	Finished
Injection Date	11/05/2018
Injection Time	14:25:21
Injection Volume (µL)	25.0000
Dilution Factor	1.0000
Weight	1.0000

Chromatogram Data Information:
Time Min. (min)	0.000000
Time Max. (min)	65.000000
Data Points	7801
Detector	
Generating Data System	Chromeleon 7.2.4.8179
Exporting Data System	Chromeleon 7.2.2.0
Operator	Simon.Peel
Signal Quantity	Response
Signal Unit	EU
Signal Min.	-0.236485
Signal Max.	24.855705
Channel	ACQUITY FLR ChA
Driver Name	AnDI Import Plug-in
Channel Type	Evaluation
Min. Step (s)	0.5
Max. Step (s)	0.5
Average Step (s)	0.5

Signal Parameter Information:
Signal Info	techCHROM

Chromatogram Data:
Time (min)	Step (s)	Value (EU)
0.000000	n.a.	0.000000
0.008333	0.5	0.000266
0.016667	0.5	0.001797
0.025000	0.5	0.006094
0.033333	0.5	0.013320
0.041667	0.5	0.020742
0.050000	0.5	0.025625
0.058333	0.5	0.028750
0.066667	0.5	0.032461
0.075000	0.5	0.038906
0.083333	0.5	0.045351
0.091667	0.5	0.049062
0.100000	0.5	0.047305
0.108333	0.5	0.042422
0.116667	0.5	0.039101
0.125000	0.5	0.039492
0.133333	0.5	0.042422
0.141667	0.5	0.044570
0.150000	0.5	0.044180
0.158333	0.5	0.042226
0.166667	0.5	0.039101
0.175000	0.5	0.036953
0.183333	0.5	0.034609
0.191667	0.5	0.033242
0.200000	0.5	0.032070
0.208333	0.5	0.032070
0.216667	0.5	0.033047
0.225000	0.5	0.033047
0.233333	0.5	0.030898
0.241667	0.5	0.026211
0.250000	0.5	0.019961
0.258333	0.5	0.016640
0.266667	0.5	0.019180
0.275000	0.5	0.026015
0.283333	0.5	0.032851
0.291667	0.5	0.035976
0.300000	0.5	0.036953
0.308333	0.5	0.037344
0.316667	0.5	0.039101
0.325000	0.5	0.039883
0.333333	0.5	0.039101
0.341667	0.5	0.036758
0.350000	0.5	0.034023
0.358333	0.5	0.030703
0.366667	0.5	0.027383
0.375000	0.5	0.025234
0.383333	0.5	0.025234
0.391667	0.5	0.026601
0.400000	0.5	0.027969
0.408333	0.5	0.028164
0.416667	0.5	0.027187
0.425000	0.5	0.026992
0.433333	0.5	0.025234
0.441667	0.5	0.021719
0.450000	0.5	0.018789
0.458333	0.5	0.017617
0.466667	0.5	0.019765
0.475000	0.5	0.020547
0.483333	0.5	0.019180
0.491667	0.5	0.015078
0.500000	0.5	0.010000
0.508333	0.5	0.009609
0.516667	0.5	0.012734
0.525000	0.5	0.018203
0.533333	0.5	0.024258
0.541667	0.5	0.029140
0.550000	0.5	0.032265
0.558333	0.5	0.033633
0.566667	0.5	0.036172
0.575000	0.5	0.040664
0.583333	0.5	0.047305
0.591667	0.5	0.053164
0.600000	0.5	0.053945
0.608333	0.5	0.049844
0.616667	0.5	0.041836
0.625000	0.5	0.034414
0.633333	0.5	0.030508
0.641667	0.5	0.028555
0.650000	0.5	0.026992
0.658333	0.5	0.024453
0.666667	0.5	0.024258
0.675000	0.5	0.027773
0.683333	0.5	0.035000
0.691667	0.5	0.045351
0.700000	0.5	0.058242
0.708333	0.5	0.078750
0.716667	0.5	0.122109
0.725000	0.5	0.212148
0.733333	0.5	0.375234
0.741667	0.5	0.637539
0.750000	0.5	1.017031
0.758333	0.5	1.512344
0.766667	0.5	2.075820
0.775000	0.5	2.607461
0.783333	0.5	2.985195
0.791667	0.5	3.125625
0.800000	0.5	3.022500
0.808333	0.5	2.742812
0.816667	0.5	2.377383
0.825000	0.5	2.050234
0.833333	0.5	1.958437
0.841667	0.5	2.257070
0.850000	0.5	2.913320
0.858333	0.5	3.605898
0.866667	0.5	3.979922
0.875000	0.5	3.893008
0.883333	0.5	3.508633
0.891667	0.5	3.136562
0.900000	0.5	2.916250
0.908333	0.5	2.823086
0.916667	0.5	2.733828
0.925000	0.5	2.591836
0.933333	0.5	2.397695
0.941667	0.5	2.191250
0.950000	0.5	2.024258
0.958333	0.5	1.931484
0.966667	0.5	1.928359
0.975000	0.5	2.020547
0.983333	0.5	2.357461
0.991667	0.5	4.368984
1.000000	0.5	9.143203
1.008333	0.5	16.542618
1.016667	0.5	23.047112
1.025000	0.5	24.855705
1.033333	0.5	20.925236
1.041667	0.5	13.684024
1.050000	0.5	7.366836
1.058333	0.5	3.836367
1.066667	0.5	2.711367
1.075000	0.5	2.424453
1.083333	0.5	2.406484
1.091667	0.5	2.664883
1.100000	0.5	3.155312
1.108333	0.5	3.690469
1.116667	0.5	4.028945
1.125000	0.5	4.018203
1.133333	0.5	3.675039
1.141667	0.5	3.154922
1.150000	0.5	2.648086
1.158333	0.5	2.277578
1.166667	0.5	2.071914
1.175000	0.5	1.990664
1.183333	0.5	1.972695
1.191667	0.5	1.973086
1.200000	0.5	1.970937
1.208333	0.5	1.970351
1.216667	0.5	1.971719
1.225000	0.5	1.966055
1.233333	0.5	1.938711
1.241667	0.5	1.883633
1.250000	0.5	1.816055
1.258333	0.5	1.762734
1.266667	0.5	1.737148
1.275000	0.5	1.727383
1.283333	0.5	1.704726
1.291667	0.5	1.652578
1.300000	0.5	1.582851
1.308333	0.5	1.529531
1.316667	0.5	1.526797
1.325000	0.5	1.583828
1.333333	0.5	1.684023
1.341667	0.5	1.789883
1.350000	0.5	1.864883
1.358333	0.5	1.885976
1.366667	0.5	1.854336
1.375000	0.5	1.787344
1.383333	0.5	1.708828
1.391667	0.5	1.634219
1.400000	0.5	1.563906
1.408333	0.5	1.490273
1.416667	0.5	1.404336
1.425000	0.5	1.308828
1.433333	0.5	1.212734
1.441667	0.5	1.129336
1.450000	0.5	1.065078
1.458333	0.5	1.020547
1.466667	0.5	0.992031
1.475000	0.5	0.978945
1.483333	0.5	0.979531
1.491667	0.5	0.990469
1.500000	0.5	1.006094
1.508333	0.5	1.016445
1.516667	0.5	1.007851
1.525000	0.5	0.979531
1.533333	0.5	0.935000
1.541667	0.5	0.888320
1.550000	0.5	0.852383
1.558333	0.5	0.834414
1.566667	0.5	0.835586
1.575000	0.5	0.851211
1.583333	0.5	0.869961
1.591667	0.5	0.878555
1.600000	0.5	0.866836
1.608333	0.5	0.833242
1.616667	0.5	0.787930
1.625000	0.5	0.747695
1.633333	0.5	0.725820
1.641667	0.5	0.725039
1.650000	0.5	0.746328
1.658333	0.5	0.786172
1.666667	0.5	0.844765
1.675000	0.5	0.920156
1.683333	0.5	1.001797
1.691667	0.5	1.076406
1.700000	0.5	1.131094
1.708333	0.5	1.165273
1.716667	0.5	1.194765
1.725000	0.5	1.238320
1.733333	0.5	1.307851
1.741667	0.5	1.397695
1.750000	0.5	1.500820
1.758333	0.5	1.622109
1.766667	0.5	1.784805
1.775000	0.5	2.002187
1.783333	0.5	2.250820
1.791667	0.5	2.469765
1.800000	0.5	2.591445
1.808333	0.5	2.582461
1.816667	0.5	2.456094
1.825000	0.5	2.257851
1.833333	0.5	2.039297
1.841667	0.5	1.831875
1.850000	0.5	1.644961
1.858333	0.5	1.477383
1.866667	0.5	1.328359
1.875000	0.5	1.209414
1.883333	0.5	1.164297
1.891667	0.5	1.286367
1.900000	0.5	1.668203
1.908333	0.5	2.315664
1.916667	0.5	3.114883
1.925000	0.5	3.897891
1.933333	0.5	4.524453
1.941667	0.5	4.894179
1.950000	0.5	4.943789
1.958333	0.5	4.666055
1.966667	0.5	4.136758
1.975000	0.5	3.511758
1.983333	0.5	2.941445
1.991667	0.5	2.473867
2.000000	0.5	2.082265
2.008333	0.5	1.728359
2.016667	0.5	1.406680
2.025000	0.5	1.131289
2.033333	0.5	0.925430
2.041667	0.5	0.797890
2.050000	0.5	0.732656
2.058333	0.5	0.685000
2.066667	0.5	0.618594
2.075000	0.5	0.523086
2.083333	0.5	0.417031
2.091667	0.5	0.328750
2.100000	0.5	0.270156
2.108333	0.5	0.238906
2.116667	0.5	0.223086
2.125000	0.5	0.217031
2.133333	0.5	0.217617
2.141667	0.5	0.225625
2.150000	0.5	0.240469
2.158333	0.5	0.261562
2.166667	0.5	0.283242
2.175000	0.5	0.298086
2.183333	0.5	0.302383
2.191667	0.5	0.297500
2.200000	0.5	0.287734
2.208333	0.5	0.278359
2.216667	0.5	0.272305
2.225000	0.5	0.271914
2.233333	0.5	0.273281
2.241667	0.5	0.274258
2.250000	0.5	0.274062
2.258333	0.5	0.273281
2.266667	0.5	0.272695
2.275000	0.5	0.270156
2.283333	0.5	0.263711
2.291667	0.5	0.252383
2.300000	0.5	0.239883
2.308333	0.5	0.230898
2.316667	0.5	0.229922
2.325000	0.5	0.237539
2.333333	0.5	0.249453
2.341667	0.5	0.257656
2.350000	0.5	0.259219
2.358333	0.5	0.255117
2.366667	0.5	0.249844
2.375000	0.5	0.245937
2.383333	0.5	0.243984
2.391667	0.5	0.244961
2.400000	0.5	0.244961
2.408333	0.5	0.245937
2.416667	0.5	0.245937
2.425000	0.5	0.244961
2.433333	0.5	0.242812
2.441667	0.5	0.236953
2.450000	0.5	0.228555
2.458333	0.5	0.220742
2.466667	0.5	0.218984
2.475000	0.5	0.226211
2.483333	0.5	0.237930
2.491667	0.5	0.249062
2.500000	0.5	0.256484
2.508333	0.5	0.259414
2.516667	0.5	0.260000
2.525000	0.5	0.261953
2.533333	0.5	0.268398
2.541667	0.5	0.277578
2.550000	0.5	0.288125
2.558333	0.5	0.294961
2.566667	0.5	0.295937
2.575000	0.5	0.291836
2.583333	0.5	0.287734
2.591667	0.5	0.287734
2.600000	0.5	0.293008
2.608333	0.5	0.302187
2.616667	0.5	0.313711
2.625000	0.5	0.323086
2.633333	0.5	0.330703
2.641667	0.5	0.337734
2.650000	0.5	0.345156
2.658333	0.5	0.352383
2.666667	0.5	0.356680
2.675000	0.5	0.357070
2.683333	0.5	0.353750
2.691667	0.5	0.345547
2.700000	0.5	0.333242
2.708333	0.5	0.316640
2.716667	0.5	0.297109
2.725000	0.5	0.281875
2.733333	0.5	0.273476
2.741667	0.5	0.269375
2.750000	0.5	0.264297
2.758333	0.5	0.253555
2.766667	0.5	0.238515
2.775000	0.5	0.224648
2.783333	0.5	0.217226
2.791667	0.5	0.217422
2.800000	0.5	0.219180
2.808333	0.5	0.219375
2.816667	0.5	0.218594
2.825000	0.5	0.220937
2.833333	0.5	0.227187
2.841667	0.5	0.234023
2.850000	0.5	0.237930
2.858333	0.5	0.236562
2.866667	0.5	0.230508
2.875000	0.5	0.220937
2.883333	0.5	0.210195
2.891667	0.5	0.199453
2.900000	0.5	0.188320
2.908333	0.5	0.176797
2.916667	0.5	0.168594
2.925000	0.5	0.164101
2.933333	0.5	0.164297
2.941667	0.5	0.166640
2.950000	0.5	0.167812
2.958333	0.5	0.167031
2.966667	0.5	0.164297
2.975000	0.5	0.160781
2.983333	0.5	0.157461
2.991667	0.5	0.156094
3.000000	0.5	0.158437
3.008333	0.5	0.163711
3.016667	0.5	0.169570
3.025000	0.5	0.171523
3.033333	0.5	0.169570
3.041667	0.5	0.166055
3.050000	0.5	0.162930
3.058333	0.5	0.161953
3.066667	0.5	0.161953
3.075000	0.5	0.161367
3.083333	0.5	0.159805
3.091667	0.5	0.156484
3.100000	0.5	0.154336
3.108333	0.5	0.153945
3.116667	0.5	0.156289
3.125000	0.5	0.159609
3.133333	0.5	0.162539
3.141667	0.5	0.161367
3.150000	0.5	0.156680
3.158333	0.5	0.150625
3.166667	0.5	0.146328
3.175000	0.5	0.146914
3.183333	0.5	0.151601
3.191667	0.5	0.159219
3.200000	0.5	0.164883
3.208333	0.5	0.167422
3.216667	0.5	0.164883
3.225000	0.5	0.159023
3.233333	0.5	0.152578
3.241667	0.5	0.148476
3.250000	0.5	0.145937
3.258333	0.5	0.144180
3.266667	0.5	0.140078
3.275000	0.5	0.134023
3.283333	0.5	0.127969
3.291667	0.5	0.124844
3.300000	0.5	0.124453
3.308333	0.5	0.126015
3.316667	0.5	0.127773
3.325000	0.5	0.127578
3.333333	0.5	0.124844
3.341667	0.5	0.121914
3.350000	0.5	0.119961
3.358333	0.5	0.121523
3.366667	0.5	0.124648
3.375000	0.5	0.127969
3.383333	0.5	0.128750
3.391667	0.5	0.127969
3.400000	0.5	0.128359
3.408333	0.5	0.131680
3.416667	0.5	0.135195
3.425000	0.5	0.136953
3.433333	0.5	0.136953
3.441667	0.5	0.139297
3.450000	0.5	0.146523
3.458333	0.5	0.157461
3.466667	0.5	0.168594
3.475000	0.5	0.173476
3.483333	0.5	0.170547
3.491667	0.5	0.162930
3.500000	0.5	0.156289
3.508333	0.5	0.154922
3.516667	0.5	0.160195
3.525000	0.5	0.166836
3.533333	0.5	0.171719
3.541667	0.5	0.173672
3.550000	0.5	0.174648
3.558333	0.5	0.175625
3.566667	0.5	0.174258
3.575000	0.5	0.170351
3.583333	0.5	0.162344
3.591667	0.5	0.153359
3.600000	0.5	0.145742
3.608333	0.5	0.140859
3.616667	0.5	0.137539
3.625000	0.5	0.136562
3.633333	0.5	0.135976
3.641667	0.5	0.134414
3.650000	0.5	0.132461
3.658333	0.5	0.131094
3.666667	0.5	0.129726
3.675000	0.5	0.129726
3.683333	0.5	0.129336
3.691667	0.5	0.129531
3.700000	0.5	0.126797
3.708333	0.5	0.122109
3.716667	0.5	0.116250
3.725000	0.5	0.111953
3.733333	0.5	0.111172
3.741667	0.5	0.111953
3.750000	0.5	0.113906
3.758333	0.5	0.116445
3.766667	0.5	0.121719
3.775000	0.5	0.127578
3.783333	0.5	0.131289
3.791667	0.5	0.132656
3.800000	0.5	0.133437
3.808333	0.5	0.137734
3.816667	0.5	0.141836
3.825000	0.5	0.141250
3.833333	0.5	0.134414
3.841667	0.5	0.128945
3.850000	0.5	0.129140
3.858333	0.5	0.135586
3.866667	0.5	0.144961
3.875000	0.5	0.150820
3.883333	0.5	0.153164
3.891667	0.5	0.155312
3.900000	0.5	0.162930
3.908333	0.5	0.178359
3.916667	0.5	0.199258
3.925000	0.5	0.218594
3.933333	0.5	0.231484
3.941667	0.5	0.235976
3.950000	0.5	0.237734
3.958333	0.5	0.242031
3.966667	0.5	0.249648
3.975000	0.5	0.257070
3.983333	0.5	0.260195
3.991667	0.5	0.257265
4.000000	0.5	0.248867
4.008333	0.5	0.234805
4.016667	0.5	0.215469
4.025000	0.5	0.195547
4.033333	0.5	0.180117
4.041667	0.5	0.171719
4.050000	0.5	0.167031
4.058333	0.5	0.162148
4.066667	0.5	0.154922
4.075000	0.5	0.147500
4.083333	0.5	0.141445
4.091667	0.5	0.134414
4.100000	0.5	0.125820
4.108333	0.5	0.116055
4.116667	0.5	0.107461
4.125000	0.5	0.103359
4.133333	0.5	0.102969
4.141667	0.5	0.102578
4.150000	0.5	0.101601
4.158333	0.5	0.104336
4.166667	0.5	0.113125
4.175000	0.5	0.126797
4.183333	0.5	0.139687
4.191667	0.5	0.145547
4.200000	0.5	0.143203
4.208333	0.5	0.134805
4.216667	0.5	0.124453
4.225000	0.5	0.113320
4.233333	0.5	0.102773
4.241667	0.5	0.093984
4.250000	0.5	0.090078
4.258333	0.5	0.090273
4.266667	0.5	0.093594
4.275000	0.5	0.101406
4.283333	0.5	0.110195
4.291667	0.5	0.120937
4.300000	0.5	0.129531
4.308333	0.5	0.131289
4.316667	0.5	0.125625
4.325000	0.5	0.114883
4.333333	0.5	0.106484
4.341667	0.5	0.103555
4.350000	0.5	0.107265
4.358333	0.5	0.111367
4.366667	0.5	0.112539
4.375000	0.5	0.110781
4.383333	0.5	0.107851
4.391667	0.5	0.107265
4.400000	0.5	0.110586
4.408333	0.5	0.117226
4.416667	0.5	0.122500
4.425000	0.5	0.123281
4.433333	0.5	0.118789
4.441667	0.5	0.112148
4.450000	0.5	0.106289
4.458333	0.5	0.102969
4.466667	0.5	0.100625
4.475000	0.5	0.100234
4.483333	0.5	0.103555
4.491667	0.5	0.111172
4.500000	0.5	0.120156
4.508333	0.5	0.125625
4.516667	0.5	0.126211
4.525000	0.5	0.122305
4.533333	0.5	0.114492
4.541667	0.5	0.104336
4.550000	0.5	0.094570
4.558333	0.5	0.087734
4.566667	0.5	0.085195
4.575000	0.5	0.085195
4.583333	0.5	0.086172
4.591667	0.5	0.089687
4.600000	0.5	0.096523
4.608333	0.5	0.106094
4.616667	0.5	0.112734
4.625000	0.5	0.112734
4.633333	0.5	0.107461
4.641667	0.5	0.102383
4.650000	0.5	0.099844
4.658333	0.5	0.099062
4.666667	0.5	0.096914
4.675000	0.5	0.094180
4.683333	0.5	0.093008
4.691667	0.5	0.095937
4.700000	0.5	0.100820
4.708333	0.5	0.102187
4.716667	0.5	0.097695
4.725000	0.5	0.090078
4.733333	0.5	0.083633
4.741667	0.5	0.081680
4.750000	0.5	0.084023
4.758333	0.5	0.086172
4.766667	0.5	0.085390
4.775000	0.5	0.081680
4.783333	0.5	0.078750
4.791667	0.5	0.078750
4.800000	0.5	0.081484
4.808333	0.5	0.084219
4.816667	0.5	0.085390
4.825000	0.5	0.085781
4.833333	0.5	0.086562
4.841667	0.5	0.088906
4.850000	0.5	0.090664
4.858333	0.5	0.090078
4.866667	0.5	0.087734
4.875000	0.5	0.087344
4.883333	0.5	0.093789
4.891667	0.5	0.106289
4.900000	0.5	0.120937
4.908333	0.5	0.131680
4.916667	0.5	0.134414
4.925000	0.5	0.130898
4.933333	0.5	0.124062
4.941667	0.5	0.117226
4.950000	0.5	0.113125
4.958333	0.5	0.109805
4.966667	0.5	0.105312
4.975000	0.5	0.099648
4.983333	0.5	0.093594
4.991667	0.5	0.089101
5.000000	0.5	0.086758
5.008333	0.5	0.086562
5.016667	0.5	0.086758
5.025000	0.5	0.086758
5.033333	0.5	0.086172
5.041667	0.5	0.085781
5.050000	0.5	0.087148
5.058333	0.5	0.091836
5.066667	0.5	0.097890
5.075000	0.5	0.099258
5.083333	0.5	0.093203
5.091667	0.5	0.085976
5.100000	0.5	0.082461
5.108333	0.5	0.084414
5.116667	0.5	0.089687
5.125000	0.5	0.094570
5.133333	0.5	0.100430
5.141667	0.5	0.105898
5.150000	0.5	0.111562
5.158333	0.5	0.115859
5.166667	0.5	0.117617
5.175000	0.5	0.117422
5.183333	0.5	0.117031
5.191667	0.5	0.117031
5.200000	0.5	0.118789
5.208333	0.5	0.121914
5.216667	0.5	0.125234
5.225000	0.5	0.129140
5.233333	0.5	0.131875
5.241667	0.5	0.132461
5.250000	0.5	0.130117
5.258333	0.5	0.126406
5.266667	0.5	0.122695
5.275000	0.5	0.121328
5.283333	0.5	0.121719
5.291667	0.5	0.124062
5.300000	0.5	0.128555
5.308333	0.5	0.134023
5.316667	0.5	0.138515
5.325000	0.5	0.137734
5.333333	0.5	0.129922
5.341667	0.5	0.118789
5.350000	0.5	0.107265
5.358333	0.5	0.101406
5.366667	0.5	0.098672
5.375000	0.5	0.095937
5.383333	0.5	0.090664
5.391667	0.5	0.082070
5.400000	0.5	0.075039
5.408333	0.5	0.073476
5.416667	0.5	0.078945
5.425000	0.5	0.086758
5.433333	0.5	0.093594
5.441667	0.5	0.097109
5.450000	0.5	0.099844
5.458333	0.5	0.104726
5.466667	0.5	0.111758
5.475000	0.5	0.119570
5.483333	0.5	0.123672
5.491667	0.5	0.123281
5.500000	0.5	0.118984
5.508333	0.5	0.113515
5.516667	0.5	0.109219
5.525000	0.5	0.107265
5.533333	0.5	0.109609
5.541667	0.5	0.115273
5.550000	0.5	0.122500
5.558333	0.5	0.128750
5.566667	0.5	0.132851
5.575000	0.5	0.133828
5.583333	0.5	0.130312
5.591667	0.5	0.122305
5.600000	0.5	0.110781
5.608333	0.5	0.100430
5.616667	0.5	0.093984
5.625000	0.5	0.093594
5.633333	0.5	0.094375
5.641667	0.5	0.092422
5.650000	0.5	0.088320
5.658333	0.5	0.083242
5.666667	0.5	0.081094
5.675000	0.5	0.082461
5.683333	0.5	0.087539
5.691667	0.5	0.094570
5.700000	0.5	0.101797
5.708333	0.5	0.102187
5.716667	0.5	0.094180
5.725000	0.5	0.082070
5.733333	0.5	0.071133
5.741667	0.5	0.067226
5.750000	0.5	0.068594
5.758333	0.5	0.072695
5.766667	0.5	0.076211
5.775000	0.5	0.080898
5.783333	0.5	0.086953
5.791667	0.5	0.092226
5.800000	0.5	0.093203
5.808333	0.5	0.088320
5.816667	0.5	0.081289
5.825000	0.5	0.076211
5.833333	0.5	0.074258
5.841667	0.5	0.074453
5.850000	0.5	0.075039
5.858333	0.5	0.075625
5.866667	0.5	0.074648
5.875000	0.5	0.071914
5.883333	0.5	0.068203
5.891667	0.5	0.068398
5.900000	0.5	0.073867
5.908333	0.5	0.080117
5.916667	0.5	0.082656
5.925000	0.5	0.080312
5.933333	0.5	0.077969
5.941667	0.5	0.079726
5.950000	0.5	0.083828
5.958333	0.5	0.085976
5.966667	0.5	0.083828
5.975000	0.5	0.079726
5.983333	0.5	0.077969
5.991667	0.5	0.078945
6.000000	0.5	0.079922
6.008333	0.5	0.079531
6.016667	0.5	0.076992
6.025000	0.5	0.074062
6.033333	0.5	0.072109
6.041667	0.5	0.072109
6.050000	0.5	0.074062
6.058333	0.5	0.079140
6.066667	0.5	0.084805
6.075000	0.5	0.087539
6.083333	0.5	0.086367
6.091667	0.5	0.083633
6.100000	0.5	0.081289
6.108333	0.5	0.079531
6.116667	0.5	0.077969
6.125000	0.5	0.075430
6.133333	0.5	0.071914
6.141667	0.5	0.068789
6.150000	0.5	0.067422
6.158333	0.5	0.066640
6.166667	0.5	0.067226
6.175000	0.5	0.068398
6.183333	0.5	0.070156
6.191667	0.5	0.072695
6.200000	0.5	0.076406
6.208333	0.5	0.081875
6.216667	0.5	0.088125
6.225000	0.5	0.093594
6.233333	0.5	0.095742
6.241667	0.5	0.093594
6.250000	0.5	0.088515
6.258333	0.5	0.082851
6.266667	0.5	0.079531
6.275000	0.5	0.080312
6.283333	0.5	0.083242
6.291667	0.5	0.086758
6.300000	0.5	0.089492
6.308333	0.5	0.090469
6.316667	0.5	0.088515
6.325000	0.5	0.084219
6.333333	0.5	0.078945
6.341667	0.5	0.074453
6.350000	0.5	0.072890
6.358333	0.5	0.073476
6.366667	0.5	0.075625
6.375000	0.5	0.076992
6.383333	0.5	0.075234
6.391667	0.5	0.070156
6.400000	0.5	0.065273
6.408333	0.5	0.063515
6.416667	0.5	0.066445
6.425000	0.5	0.070742
6.433333	0.5	0.072500
6.441667	0.5	0.070156
6.450000	0.5	0.066250
6.458333	0.5	0.064883
6.466667	0.5	0.066836
6.475000	0.5	0.069765
6.483333	0.5	0.071719
6.491667	0.5	0.072305
6.500000	0.5	0.074453
6.508333	0.5	0.078164
6.516667	0.5	0.082461
6.525000	0.5	0.084023
6.533333	0.5	0.083828
6.541667	0.5	0.084609
6.550000	0.5	0.088711
6.558333	0.5	0.093594
6.566667	0.5	0.094570
6.575000	0.5	0.091055
6.583333	0.5	0.084219
6.591667	0.5	0.077969
6.600000	0.5	0.074844
6.608333	0.5	0.075820
6.616667	0.5	0.079922
6.625000	0.5	0.083633
6.633333	0.5	0.084023
6.641667	0.5	0.078945
6.650000	0.5	0.072109
6.658333	0.5	0.067226
6.666667	0.5	0.066640
6.675000	0.5	0.069570
6.683333	0.5	0.075039
6.691667	0.5	0.081875
6.700000	0.5	0.087734
6.708333	0.5	0.092812
6.716667	0.5	0.093398
6.725000	0.5	0.091640
6.733333	0.5	0.089492
6.741667	0.5	0.089883
6.750000	0.5	0.091836
6.758333	0.5	0.092617
6.766667	0.5	0.090469
6.775000	0.5	0.084023
6.783333	0.5	0.076797
6.791667	0.5	0.071133
6.800000	0.5	0.066640
6.808333	0.5	0.065273
6.816667	0.5	0.067422
6.825000	0.5	0.075625
6.833333	0.5	0.085781
6.841667	0.5	0.094375
6.850000	0.5	0.095547
6.858333	0.5	0.091640
6.866667	0.5	0.086758
6.875000	0.5	0.083242
6.883333	0.5	0.081484
6.891667	0.5	0.080312
6.900000	0.5	0.078164
6.908333	0.5	0.075820
6.916667	0.5	0.074062
6.925000	0.5	0.074453
6.933333	0.5	0.076601
6.941667	0.5	0.080703
6.950000	0.5	0.084219
6.958333	0.5	0.085781
6.966667	0.5	0.085586
6.975000	0.5	0.084805
6.983333	0.5	0.085586
6.991667	0.5	0.087930
7.000000	0.5	0.090273
7.008333	0.5	0.090469
7.016667	0.5	0.088906
7.025000	0.5	0.087148
7.033333	0.5	0.085781
7.041667	0.5	0.085781
7.050000	0.5	0.086953
7.058333	0.5	0.087539
7.066667	0.5	0.085781
7.075000	0.5	0.081484
7.083333	0.5	0.076797
7.091667	0.5	0.074258
7.100000	0.5	0.075234
7.108333	0.5	0.077969
7.116667	0.5	0.079531
7.125000	0.5	0.076992
7.133333	0.5	0.071914
7.141667	0.5	0.068594
7.150000	0.5	0.068984
7.158333	0.5	0.071914
7.166667	0.5	0.073281
7.175000	0.5	0.072500
7.183333	0.5	0.070351
7.191667	0.5	0.071523
7.200000	0.5	0.076406
7.208333	0.5	0.081875
7.216667	0.5	0.084805
7.225000	0.5	0.083047
7.233333	0.5	0.079140
7.241667	0.5	0.076992
7.250000	0.5	0.080312
7.258333	0.5	0.088711
7.266667	0.5	0.097695
7.275000	0.5	0.100234
7.283333	0.5	0.095742
7.291667	0.5	0.091250
7.300000	0.5	0.090664
7.308333	0.5	0.091445
7.316667	0.5	0.090859
7.325000	0.5	0.086367
7.333333	0.5	0.080898
7.341667	0.5	0.078164
7.350000	0.5	0.078750
7.358333	0.5	0.080898
7.366667	0.5	0.083633
7.375000	0.5	0.085000
7.383333	0.5	0.082656
7.391667	0.5	0.077187
7.400000	0.5	0.071133
7.408333	0.5	0.069375
7.416667	0.5	0.074062
7.425000	0.5	0.081094
7.433333	0.5	0.086953
7.441667	0.5	0.087734
7.450000	0.5	0.086172
7.458333	0.5	0.085195
7.466667	0.5	0.086953
7.475000	0.5	0.090078
7.483333	0.5	0.092617
7.491667	0.5	0.094180
7.500000	0.5	0.095937
7.508333	0.5	0.099648
7.516667	0.5	0.101992
7.525000	0.5	0.103750
7.533333	0.5	0.104336
7.541667	0.5	0.104336
7.550000	0.5	0.103555
7.558333	0.5	0.101211
7.566667	0.5	0.096914
7.575000	0.5	0.092226
7.583333	0.5	0.088515
7.591667	0.5	0.087930
7.600000	0.5	0.090078
7.608333	0.5	0.094570
7.616667	0.5	0.098867
7.625000	0.5	0.097890
7.633333	0.5	0.093398
7.641667	0.5	0.090273
7.650000	0.5	0.090078
7.658333	0.5	0.092812
7.666667	0.5	0.095547
7.675000	0.5	0.096328
7.683333	0.5	0.095742
7.691667	0.5	0.097305
7.700000	0.5	0.101015
7.708333	0.5	0.104531
7.716667	0.5	0.105898
7.725000	0.5	0.105117
7.733333	0.5	0.101992
7.741667	0.5	0.096719
7.750000	0.5	0.090664
7.758333	0.5	0.084219
7.766667	0.5	0.080117
7.775000	0.5	0.077383
7.783333	0.5	0.076406
7.791667	0.5	0.076211
7.800000	0.5	0.077773
7.808333	0.5	0.082461
7.816667	0.5	0.088320
7.825000	0.5	0.092226
7.833333	0.5	0.093203
7.841667	0.5	0.091250
7.850000	0.5	0.088320
7.858333	0.5	0.085390
7.866667	0.5	0.081875
7.875000	0.5	0.078359
7.883333	0.5	0.075234
7.891667	0.5	0.074453
7.900000	0.5	0.076211
7.908333	0.5	0.078359
7.916667	0.5	0.078750
7.925000	0.5	0.076406
7.933333	0.5	0.072109
7.941667	0.5	0.068594
7.950000	0.5	0.068789
7.958333	0.5	0.072305
7.966667	0.5	0.077969
7.975000	0.5	0.082851
7.983333	0.5	0.085390
7.991667	0.5	0.085390
8.000000	0.5	0.084414
8.008333	0.5	0.082851
8.016667	0.5	0.082070
8.025000	0.5	0.085195
8.033333	0.5	0.092617
8.041667	0.5	0.102969
8.050000	0.5	0.111562
8.058333	0.5	0.116055
8.066667	0.5	0.115273
8.075000	0.5	0.109805
8.083333	0.5	0.100430
8.091667	0.5	0.088906
8.100000	0.5	0.079140
8.108333	0.5	0.073281
8.116667	0.5	0.072109
8.125000	0.5	0.072500
8.133333	0.5	0.074844
8.141667	0.5	0.078945
8.150000	0.5	0.085390
8.158333	0.5	0.092617
8.166667	0.5	0.099844
8.175000	0.5	0.104531
8.183333	0.5	0.106875
8.191667	0.5	0.107461
8.200000	0.5	0.105703
8.208333	0.5	0.100430
8.216667	0.5	0.092226
8.225000	0.5	0.085390
8.233333	0.5	0.082265
8.241667	0.5	0.082851
8.250000	0.5	0.085781
8.258333	0.5	0.088711
8.266667	0.5	0.093203
8.275000	0.5	0.098086
8.283333	0.5	0.101797
8.291667	0.5	0.099258
8.300000	0.5	0.092031
8.308333	0.5	0.086367
8.316667	0.5	0.085195
8.325000	0.5	0.087930
8.333333	0.5	0.089297
8.341667	0.5	0.088515
8.350000	0.5	0.086367
8.358333	0.5	0.087930
8.366667	0.5	0.093203
8.375000	0.5	0.100039
8.383333	0.5	0.103945
8.391667	0.5	0.103555
8.400000	0.5	0.099648
8.408333	0.5	0.093203
8.416667	0.5	0.087734
8.425000	0.5	0.085195
8.433333	0.5	0.086953
8.441667	0.5	0.091250
8.450000	0.5	0.097890
8.458333	0.5	0.104531
8.466667	0.5	0.110195
8.475000	0.5	0.113320
8.483333	0.5	0.114297
8.491667	0.5	0.110976
8.500000	0.5	0.106289
8.508333	0.5	0.101601
8.516667	0.5	0.097305
8.525000	0.5	0.094375
8.533333	0.5	0.093398
8.541667	0.5	0.094570
8.550000	0.5	0.097500
8.558333	0.5	0.099453
8.566667	0.5	0.096719
8.575000	0.5	0.091640
8.583333	0.5	0.087539
8.591667	0.5	0.086758
8.600000	0.5	0.090273
8.608333	0.5	0.096914
8.616667	0.5	0.103164
8.625000	0.5	0.104726
8.633333	0.5	0.098867
8.641667	0.5	0.088125
8.650000	0.5	0.077969
8.658333	0.5	0.073281
8.666667	0.5	0.076406
8.675000	0.5	0.083633
8.683333	0.5	0.089687
8.691667	0.5	0.091445
8.700000	0.5	0.089492
8.708333	0.5	0.086758
8.716667	0.5	0.086562
8.725000	0.5	0.088711
8.733333	0.5	0.092031
8.741667	0.5	0.093008
8.750000	0.5	0.090273
8.758333	0.5	0.087148
8.766667	0.5	0.085781
8.775000	0.5	0.087734
8.783333	0.5	0.090078
8.791667	0.5	0.090469
8.800000	0.5	0.088320
8.808333	0.5	0.085781
8.816667	0.5	0.084609
8.825000	0.5	0.084023
8.833333	0.5	0.082265
8.841667	0.5	0.079140
8.850000	0.5	0.074844
8.858333	0.5	0.072500
8.866667	0.5	0.074844
8.875000	0.5	0.080703
8.883333	0.5	0.088906
8.891667	0.5	0.094375
8.900000	0.5	0.097305
8.908333	0.5	0.098672
8.916667	0.5	0.099844
8.925000	0.5	0.101601
8.933333	0.5	0.100430
8.941667	0.5	0.094961
8.950000	0.5	0.088906
8.958333	0.5	0.084609
8.966667	0.5	0.083828
8.975000	0.5	0.086758
8.983333	0.5	0.092422
8.991667	0.5	0.097890
9.000000	0.5	0.100039
9.008333	0.5	0.096914
9.016667	0.5	0.091640
9.025000	0.5	0.086953
9.033333	0.5	0.085586
9.041667	0.5	0.087930
9.050000	0.5	0.095937
9.058333	0.5	0.105898
9.066667	0.5	0.114297
9.075000	0.5	0.117226
9.083333	0.5	0.113125
9.091667	0.5	0.103359
9.100000	0.5	0.090469
9.108333	0.5	0.080703
9.116667	0.5	0.076992
9.125000	0.5	0.080898
9.133333	0.5	0.089883
9.141667	0.5	0.099062
9.150000	0.5	0.101015
9.158333	0.5	0.096914
9.166667	0.5	0.091836
9.175000	0.5	0.088906
9.183333	0.5	0.087539
9.191667	0.5	0.085586
9.200000	0.5	0.081484
9.208333	0.5	0.077187
9.216667	0.5	0.072890
9.225000	0.5	0.068789
9.233333	0.5	0.065078
9.241667	0.5	0.063320
9.250000	0.5	0.066250
9.258333	0.5	0.072500
9.266667	0.5	0.081680
9.275000	0.5	0.087930
9.283333	0.5	0.090273
9.291667	0.5	0.085781
9.300000	0.5	0.077187
9.308333	0.5	0.067422
9.316667	0.5	0.060390
9.325000	0.5	0.058437
9.333333	0.5	0.061758
9.341667	0.5	0.068984
9.350000	0.5	0.075039
9.358333	0.5	0.079336
9.366667	0.5	0.081484
9.375000	0.5	0.083828
9.383333	0.5	0.088515
9.391667	0.5	0.094765
9.400000	0.5	0.101211
9.408333	0.5	0.104336
9.416667	0.5	0.103359
9.425000	0.5	0.097695
9.433333	0.5	0.089687
9.441667	0.5	0.083633
9.450000	0.5	0.081094
9.458333	0.5	0.082656
9.466667	0.5	0.086172
9.475000	0.5	0.087539
9.483333	0.5	0.087734
9.491667	0.5	0.086562
9.500000	0.5	0.085000
9.508333	0.5	0.081680
9.516667	0.5	0.076992
9.525000	0.5	0.073281
9.533333	0.5	0.072305
9.541667	0.5	0.076015
9.550000	0.5	0.081875
9.558333	0.5	0.088711
9.566667	0.5	0.092812
9.575000	0.5	0.095742
9.583333	0.5	0.097890
9.591667	0.5	0.099453
9.600000	0.5	0.097109
9.608333	0.5	0.090273
9.616667	0.5	0.080312
9.625000	0.5	0.069180
9.633333	0.5	0.061172
9.641667	0.5	0.057851
9.650000	0.5	0.058828
9.658333	0.5	0.062344
9.666667	0.5	0.066836
9.675000	0.5	0.069375
9.683333	0.5	0.069570
9.691667	0.5	0.069961
9.700000	0.5	0.073086
9.708333	0.5	0.078945
9.716667	0.5	0.085976
9.725000	0.5	0.090859
9.733333	0.5	0.093398
9.741667	0.5	0.094570
9.750000	0.5	0.095156
9.758333	0.5	0.091640
9.766667	0.5	0.083828
9.775000	0.5	0.074062
9.783333	0.5	0.066445
9.791667	0.5	0.062344
9.800000	0.5	0.061367
9.808333	0.5	0.061367
9.816667	0.5	0.062148
9.825000	0.5	0.063515
9.833333	0.5	0.065078
9.841667	0.5	0.064297
9.850000	0.5	0.063320
9.858333	0.5	0.064101
9.866667	0.5	0.068398
9.875000	0.5	0.076015
9.883333	0.5	0.086367
9.891667	0.5	0.098476
9.900000	0.5	0.107851
9.908333	0.5	0.111953
9.916667	0.5	0.108633
9.925000	0.5	0.098672
9.933333	0.5	0.085195
9.941667	0.5	0.073476
9.950000	0.5	0.066640
9.958333	0.5	0.066055
9.966667	0.5	0.069961
9.975000	0.5	0.075039
9.983333	0.5	0.078750
9.991667	0.5	0.082070
10.000000	0.5	0.084805
10.008333	0.5	0.088711
10.016667	0.5	0.093203
10.025000	0.5	0.096133
10.033333	0.5	0.094375
10.041667	0.5	0.089687
10.050000	0.5	0.086172
10.058333	0.5	0.086953
10.066667	0.5	0.091836
10.075000	0.5	0.097500
10.083333	0.5	0.097695
10.091667	0.5	0.092812
10.100000	0.5	0.085586
10.108333	0.5	0.079922
10.116667	0.5	0.077578
10.125000	0.5	0.080703
10.133333	0.5	0.087148
10.141667	0.5	0.095547
10.150000	0.5	0.103164
10.158333	0.5	0.106680
10.166667	0.5	0.106094
10.175000	0.5	0.100820
10.183333	0.5	0.093398
10.191667	0.5	0.088515
10.200000	0.5	0.086953
10.208333	0.5	0.085976
10.216667	0.5	0.083437
10.225000	0.5	0.079922
10.233333	0.5	0.075820
10.241667	0.5	0.074062
10.250000	0.5	0.073672
10.258333	0.5	0.075820
10.266667	0.5	0.079531
10.275000	0.5	0.081875
10.283333	0.5	0.080703
10.291667	0.5	0.075430
10.300000	0.5	0.069375
10.308333	0.5	0.065664
10.316667	0.5	0.065273
10.325000	0.5	0.065664
10.333333	0.5	0.064492
10.341667	0.5	0.060976
10.350000	0.5	0.057851
10.358333	0.5	0.057656
10.366667	0.5	0.061562
10.375000	0.5	0.067812
10.383333	0.5	0.073086
10.391667	0.5	0.077969
10.400000	0.5	0.081289
10.408333	0.5	0.085390
10.416667	0.5	0.089101
10.425000	0.5	0.092422
10.433333	0.5	0.094961
10.441667	0.5	0.096523
10.450000	0.5	0.096328
10.458333	0.5	0.093789
10.466667	0.5	0.089687
10.475000	0.5	0.084609
10.483333	0.5	0.081094
10.491667	0.5	0.079726
10.500000	0.5	0.078945
10.508333	0.5	0.078945
10.516667	0.5	0.081094
10.525000	0.5	0.087930
10.533333	0.5	0.101015
10.541667	0.5	0.115078
10.550000	0.5	0.128750
10.558333	0.5	0.144961
10.566667	0.5	0.161953
10.575000	0.5	0.181680
10.583333	0.5	0.199648
10.591667	0.5	0.214101
10.600000	0.5	0.225820
10.608333	0.5	0.239492
10.616667	0.5	0.258437
10.625000	0.5	0.283047
10.633333	0.5	0.308047
10.641667	0.5	0.329531
10.650000	0.5	0.344961
10.658333	0.5	0.354726
10.666667	0.5	0.360195
10.675000	0.5	0.363125
10.683333	0.5	0.363906
10.691667	0.5	0.358828
10.700000	0.5	0.346328
10.708333	0.5	0.325234
10.716667	0.5	0.301601
10.725000	0.5	0.280117
10.733333	0.5	0.260586
10.741667	0.5	0.242812
10.750000	0.5	0.223867
10.758333	0.5	0.205117
10.766667	0.5	0.188320
10.775000	0.5	0.171719
10.783333	0.5	0.156094
10.791667	0.5	0.140078
10.800000	0.5	0.125820
10.808333	0.5	0.116055
10.816667	0.5	0.110195
10.825000	0.5	0.107851
10.833333	0.5	0.105703
10.841667	0.5	0.103164
10.850000	0.5	0.098281
10.858333	0.5	0.094375
10.866667	0.5	0.092812
10.875000	0.5	0.092812
10.883333	0.5	0.092617
10.891667	0.5	0.091640
10.900000	0.5	0.091250
10.908333	0.5	0.091250
10.916667	0.5	0.090469
10.925000	0.5	0.087539
10.933333	0.5	0.082656
10.941667	0.5	0.076406
10.950000	0.5	0.071914
10.958333	0.5	0.070742
10.966667	0.5	0.074062
10.975000	0.5	0.080508
10.983333	0.5	0.088906
10.991667	0.5	0.096719
11.000000	0.5	0.102578
11.008333	0.5	0.105898
11.016667	0.5	0.109219
11.025000	0.5	0.115273
11.033333	0.5	0.123867
11.041667	0.5	0.133242
11.050000	0.5	0.141250
11.058333	0.5	0.147305
11.066667	0.5	0.152578
11.075000	0.5	0.157656
11.083333	0.5	0.162930
11.091667	0.5	0.168398
11.100000	0.5	0.177187
11.108333	0.5	0.189297
11.116667	0.5	0.201797
11.125000	0.5	0.210390
11.133333	0.5	0.213515
11.141667	0.5	0.212539
11.150000	0.5	0.210781
11.158333	0.5	0.210586
11.166667	0.5	0.209219
11.175000	0.5	0.204726
11.183333	0.5	0.195351
11.191667	0.5	0.180898
11.200000	0.5	0.164297
11.208333	0.5	0.148672
11.216667	0.5	0.134805
11.225000	0.5	0.123867
11.233333	0.5	0.116250
11.241667	0.5	0.111172
11.250000	0.5	0.106875
11.258333	0.5	0.102578
11.266667	0.5	0.094375
11.275000	0.5	0.085000
11.283333	0.5	0.077383
11.291667	0.5	0.075039
11.300000	0.5	0.077383
11.308333	0.5	0.081875
11.316667	0.5	0.085000
11.325000	0.5	0.085195
11.333333	0.5	0.082265
11.341667	0.5	0.077187
11.350000	0.5	0.071719
11.358333	0.5	0.066250
11.366667	0.5	0.061172
11.375000	0.5	0.058828
11.383333	0.5	0.060000
11.391667	0.5	0.064492
11.400000	0.5	0.069180
11.408333	0.5	0.072500
11.416667	0.5	0.073086
11.425000	0.5	0.072109
11.433333	0.5	0.069765
11.441667	0.5	0.066445
11.450000	0.5	0.063515
11.458333	0.5	0.062344
11.466667	0.5	0.064883
11.475000	0.5	0.068008
11.483333	0.5	0.069961
11.491667	0.5	0.069180
11.500000	0.5	0.067031
11.508333	0.5	0.065859
11.516667	0.5	0.066250
11.525000	0.5	0.067031
11.533333	0.5	0.068594
11.541667	0.5	0.070742
11.550000	0.5	0.074062
11.558333	0.5	0.076211
11.566667	0.5	0.076992
11.575000	0.5	0.076601
11.583333	0.5	0.076015
11.591667	0.5	0.076797
11.600000	0.5	0.073867
11.608333	0.5	0.066640
11.616667	0.5	0.055703
11.625000	0.5	0.046133
11.633333	0.5	0.042617
11.641667	0.5	0.045156
11.650000	0.5	0.051406
11.658333	0.5	0.058047
11.666667	0.5	0.060000
11.675000	0.5	0.055898
11.683333	0.5	0.046914
11.691667	0.5	0.036953
11.700000	0.5	0.029336
11.708333	0.5	0.026797
11.716667	0.5	0.030117
11.725000	0.5	0.036367
11.733333	0.5	0.042812
11.741667	0.5	0.046719
11.750000	0.5	0.047695
11.758333	0.5	0.047695
11.766667	0.5	0.048281
11.775000	0.5	0.050430
11.783333	0.5	0.053555
11.791667	0.5	0.055703
11.800000	0.5	0.053750
11.808333	0.5	0.050625
11.816667	0.5	0.045937
11.825000	0.5	0.042422
11.833333	0.5	0.041445
11.841667	0.5	0.044765
11.850000	0.5	0.051211
11.858333	0.5	0.058242
11.866667	0.5	0.059023
11.875000	0.5	0.053359
11.883333	0.5	0.046133
11.891667	0.5	0.042031
11.900000	0.5	0.043984
11.908333	0.5	0.046914
11.916667	0.5	0.046523
11.925000	0.5	0.040273
11.933333	0.5	0.032265
11.941667	0.5	0.027383
11.950000	0.5	0.029140
11.958333	0.5	0.036953
11.966667	0.5	0.046523
11.975000	0.5	0.055312
11.983333	0.5	0.060390
11.991667	0.5	0.062344
12.000000	0.5	0.061172
12.008333	0.5	0.058437
12.016667	0.5	0.051797
12.025000	0.5	0.044765
12.033333	0.5	0.037539
12.041667	0.5	0.033242
12.050000	0.5	0.032070
12.058333	0.5	0.033047
12.066667	0.5	0.036172
12.075000	0.5	0.039492
12.083333	0.5	0.042617
12.091667	0.5	0.043984
12.100000	0.5	0.042617
12.108333	0.5	0.037930
12.116667	0.5	0.033047
12.125000	0.5	0.029922
12.133333	0.5	0.029531
12.141667	0.5	0.030117
12.150000	0.5	0.030117
12.158333	0.5	0.028555
12.166667	0.5	0.026015
12.175000	0.5	0.023476
12.183333	0.5	0.020156
12.191667	0.5	0.016640
12.200000	0.5	0.013125
12.208333	0.5	0.012148
12.216667	0.5	0.014101
12.225000	0.5	0.017812
12.233333	0.5	0.020937
12.241667	0.5	0.024648
12.250000	0.5	0.027383
12.258333	0.5	0.030117
12.266667	0.5	0.032070
12.275000	0.5	0.033242
12.283333	0.5	0.034023
12.291667	0.5	0.034414
12.300000	0.5	0.036562
12.308333	0.5	0.038906
12.316667	0.5	0.040664
12.325000	0.5	0.040664
12.333333	0.5	0.039883
12.341667	0.5	0.039492
12.350000	0.5	0.040664
12.358333	0.5	0.043398
12.366667	0.5	0.047695
12.375000	0.5	0.051406
12.383333	0.5	0.052969
12.391667	0.5	0.050625
12.400000	0.5	0.046328
12.408333	0.5	0.042617
12.416667	0.5	0.041055
12.425000	0.5	0.040078
12.433333	0.5	0.037344
12.441667	0.5	0.034414
12.450000	0.5	0.032461
12.458333	0.5	0.032851
12.466667	0.5	0.036953
12.475000	0.5	0.042226
12.483333	0.5	0.048672
12.491667	0.5	0.052773
12.500000	0.5	0.054531
12.508333	0.5	0.054922
12.516667	0.5	0.055898
12.525000	0.5	0.058828
12.533333	0.5	0.063125
12.541667	0.5	0.069961
12.550000	0.5	0.079531
12.558333	0.5	0.091055
12.566667	0.5	0.101015
12.575000	0.5	0.105508
12.583333	0.5	0.107656
12.591667	0.5	0.111367
12.600000	0.5	0.119375
12.608333	0.5	0.129726
12.616667	0.5	0.139883
12.625000	0.5	0.146328
12.633333	0.5	0.151211
12.641667	0.5	0.155117
12.650000	0.5	0.159414
12.658333	0.5	0.162344
12.666667	0.5	0.164297
12.675000	0.5	0.164687
12.683333	0.5	0.163125
12.691667	0.5	0.159219
12.700000	0.5	0.149844
12.708333	0.5	0.135976
12.716667	0.5	0.120351
12.725000	0.5	0.108437
12.733333	0.5	0.100625
12.741667	0.5	0.093789
12.750000	0.5	0.086758
12.758333	0.5	0.076797
12.766667	0.5	0.064297
12.775000	0.5	0.051797
12.783333	0.5	0.043398
12.791667	0.5	0.039883
12.800000	0.5	0.039883
12.808333	0.5	0.039297
12.816667	0.5	0.034805
12.825000	0.5	0.026015
12.833333	0.5	0.017812
12.841667	0.5	0.012344
12.850000	0.5	0.012539
12.858333	0.5	0.016055
12.866667	0.5	0.019375
12.875000	0.5	0.022109
12.883333	0.5	0.022890
12.891667	0.5	0.022305
12.900000	0.5	0.020742
12.908333	0.5	0.019180
12.916667	0.5	0.018203
12.925000	0.5	0.017617
12.933333	0.5	0.018594
12.941667	0.5	0.019961
12.950000	0.5	0.022500
12.958333	0.5	0.025430
12.966667	0.5	0.029922
12.975000	0.5	0.035586
12.983333	0.5	0.042226
12.991667	0.5	0.047305
13.000000	0.5	0.048476
13.008333	0.5	0.046523
13.016667	0.5	0.043984
13.025000	0.5	0.043008
13.033333	0.5	0.044375
13.041667	0.5	0.045351
13.050000	0.5	0.046133
13.058333	0.5	0.049062
13.066667	0.5	0.057851
13.075000	0.5	0.070742
13.083333	0.5	0.083828
13.091667	0.5	0.094375
13.100000	0.5	0.101211
13.108333	0.5	0.104531
13.116667	0.5	0.106484
13.125000	0.5	0.110586
13.133333	0.5	0.117422
13.141667	0.5	0.126211
13.150000	0.5	0.134219
13.158333	0.5	0.139687
13.166667	0.5	0.140469
13.175000	0.5	0.138711
13.183333	0.5	0.134219
13.191667	0.5	0.125234
13.200000	0.5	0.111367
13.208333	0.5	0.094570
13.216667	0.5	0.080312
13.225000	0.5	0.073281
13.233333	0.5	0.071133
13.241667	0.5	0.071523
13.250000	0.5	0.068203
13.258333	0.5	0.062344
13.266667	0.5	0.056094
13.275000	0.5	0.052187
13.283333	0.5	0.050234
13.291667	0.5	0.046719
13.300000	0.5	0.040273
13.308333	0.5	0.031680
13.316667	0.5	0.024648
13.325000	0.5	0.021133
13.333333	0.5	0.021914
13.341667	0.5	0.027969
13.350000	0.5	0.038711
13.358333	0.5	0.051601
13.366667	0.5	0.063125
13.375000	0.5	0.067422
13.383333	0.5	0.066055
13.391667	0.5	0.060586
13.400000	0.5	0.052383
13.408333	0.5	0.046133
13.416667	0.5	0.041250
13.425000	0.5	0.040273
13.433333	0.5	0.044765
13.441667	0.5	0.050430
13.450000	0.5	0.053945
13.458333	0.5	0.050820
13.466667	0.5	0.044180
13.475000	0.5	0.038320
13.483333	0.5	0.036953
13.491667	0.5	0.039101
13.500000	0.5	0.040469
13.508333	0.5	0.038515
13.516667	0.5	0.033828
13.525000	0.5	0.028555
13.533333	0.5	0.024258
13.541667	0.5	0.019375
13.550000	0.5	0.012148
13.558333	0.5	0.004726
13.566667	0.5	0.002578
13.575000	0.5	0.007265
13.583333	0.5	0.016250
13.591667	0.5	0.025625
13.600000	0.5	0.032070
13.608333	0.5	0.036758
13.616667	0.5	0.037930
13.625000	0.5	0.035976
13.633333	0.5	0.032070
13.641667	0.5	0.028164
13.650000	0.5	0.025234
13.658333	0.5	0.022695
13.666667	0.5	0.020156
13.675000	0.5	0.019375
13.683333	0.5	0.022305
13.691667	0.5	0.027969
13.700000	0.5	0.034023
13.708333	0.5	0.038515
13.716667	0.5	0.041250
13.725000	0.5	0.044180
13.733333	0.5	0.047305
13.741667	0.5	0.047890
13.750000	0.5	0.043008
13.758333	0.5	0.034023
13.766667	0.5	0.025820
13.775000	0.5	0.021719
13.783333	0.5	0.020742
13.791667	0.5	0.021328
13.800000	0.5	0.020547
13.808333	0.5	0.019180
13.816667	0.5	0.018398
13.825000	0.5	0.018594
13.833333	0.5	0.020547
13.841667	0.5	0.024258
13.850000	0.5	0.027773
13.858333	0.5	0.028555
13.866667	0.5	0.025234
13.875000	0.5	0.019570
13.883333	0.5	0.015469
13.891667	0.5	0.015469
13.900000	0.5	0.019961
13.908333	0.5	0.028359
13.916667	0.5	0.038906
13.925000	0.5	0.048086
13.933333	0.5	0.052773
13.941667	0.5	0.051797
13.950000	0.5	0.049062
13.958333	0.5	0.046914
13.966667	0.5	0.046133
13.975000	0.5	0.044765
13.983333	0.5	0.042617
13.991667	0.5	0.039101
14.000000	0.5	0.036367
14.008333	0.5	0.034219
14.016667	0.5	0.034219
14.025000	0.5	0.036367
14.033333	0.5	0.038906
14.041667	0.5	0.039687
14.050000	0.5	0.036172
14.058333	0.5	0.026797
14.066667	0.5	0.014297
14.075000	0.5	0.003359
14.083333	0.5	-0.002891
14.091667	0.5	-0.005235
14.100000	0.5	-0.003086
14.108333	0.5	0.001601
14.116667	0.5	0.005703
14.125000	0.5	0.006680
14.133333	0.5	0.002969
14.141667	0.5	-0.002695
14.150000	0.5	-0.007188
14.158333	0.5	-0.007774
14.166667	0.5	-0.004844
14.175000	0.5	0.000820
14.183333	0.5	0.005898
14.191667	0.5	0.010976
14.200000	0.5	0.015859
14.208333	0.5	0.016250
14.216667	0.5	0.013711
14.225000	0.5	0.009609
14.233333	0.5	0.006875
14.241667	0.5	0.004726
14.250000	0.5	0.002578
14.258333	0.5	-0.000352
14.266667	0.5	-0.002110
14.275000	0.5	-0.000938
14.283333	0.5	0.002578
14.291667	0.5	0.004726
14.300000	0.5	0.004531
14.308333	0.5	0.001406
14.316667	0.5	-0.002695
14.325000	0.5	-0.006797
14.333333	0.5	-0.009727
14.341667	0.5	-0.011289
14.350000	0.5	-0.010703
14.358333	0.5	-0.009141
14.366667	0.5	-0.007774
14.375000	0.5	-0.007188
14.383333	0.5	-0.006992
14.391667	0.5	-0.006602
14.400000	0.5	-0.006016
14.408333	0.5	-0.005430
14.416667	0.5	-0.005039
14.425000	0.5	-0.005039
14.433333	0.5	-0.004649
14.441667	0.5	-0.005039
14.450000	0.5	-0.005625
14.458333	0.5	-0.007969
14.466667	0.5	-0.011680
14.475000	0.5	-0.015195
14.483333	0.5	-0.015195
14.491667	0.5	-0.009336
14.500000	0.5	-0.000742
14.508333	0.5	0.006484
14.516667	0.5	0.010000
14.525000	0.5	0.010000
14.533333	0.5	0.007656
14.541667	0.5	0.004140
14.550000	0.5	0.001015
14.558333	0.5	-0.000156
14.566667	0.5	0.001797
14.575000	0.5	0.008242
14.583333	0.5	0.016250
14.591667	0.5	0.020351
14.600000	0.5	0.016640
14.608333	0.5	0.005312
14.616667	0.5	-0.006602
14.625000	0.5	-0.014414
14.633333	0.5	-0.015391
14.641667	0.5	-0.011094
14.650000	0.5	-0.003281
14.658333	0.5	0.002578
14.666667	0.5	0.004726
14.675000	0.5	0.002969
14.683333	0.5	0.000234
14.691667	0.5	-0.001524
14.700000	0.5	-0.002110
14.708333	0.5	-0.001524
14.716667	0.5	0.002383
14.725000	0.5	0.010781
14.733333	0.5	0.021914
14.741667	0.5	0.029140
14.750000	0.5	0.031094
14.758333	0.5	0.028555
14.766667	0.5	0.025234
14.775000	0.5	0.023476
14.783333	0.5	0.021328
14.791667	0.5	0.019570
14.800000	0.5	0.018398
14.808333	0.5	0.020742
14.816667	0.5	0.025234
14.825000	0.5	0.029922
14.833333	0.5	0.033242
14.841667	0.5	0.034219
14.850000	0.5	0.034414
14.858333	0.5	0.034805
14.866667	0.5	0.035195
14.875000	0.5	0.034805
14.883333	0.5	0.030898
14.891667	0.5	0.023672
14.900000	0.5	0.017031
14.908333	0.5	0.011758
14.916667	0.5	0.008828
14.925000	0.5	0.003555
14.933333	0.5	-0.003867
14.941667	0.5	-0.009336
14.950000	0.5	-0.007969
14.958333	0.5	0.000430
14.966667	0.5	0.010586
14.975000	0.5	0.017226
14.983333	0.5	0.016055
14.991667	0.5	0.008047
15.000000	0.5	-0.001328
15.008333	0.5	-0.010117
15.016667	0.5	-0.017344
15.025000	0.5	-0.023399
15.033333	0.5	-0.029258
15.041667	0.5	-0.028867
15.050000	0.5	-0.021641
15.058333	0.5	-0.011289
15.066667	0.5	-0.002500
15.075000	0.5	0.001601
15.083333	0.5	0.000430
15.091667	0.5	-0.003672
15.100000	0.5	-0.008555
15.108333	0.5	-0.015586
15.116667	0.5	-0.023985
15.125000	0.5	-0.032578
15.133333	0.5	-0.036875
15.141667	0.5	-0.037852
15.150000	0.5	-0.036875
15.158333	0.5	-0.035508
15.166667	0.5	-0.034141
15.175000	0.5	-0.031211
15.183333	0.5	-0.027305
15.191667	0.5	-0.023399
15.200000	0.5	-0.023008
15.208333	0.5	-0.026328
15.216667	0.5	-0.031211
15.225000	0.5	-0.034141
15.233333	0.5	-0.032383
15.241667	0.5	-0.023789
15.250000	0.5	-0.012070
15.258333	0.5	0.000430
15.266667	0.5	0.011172
15.275000	0.5	0.018203
15.283333	0.5	0.018789
15.291667	0.5	0.013515
15.300000	0.5	0.005117
15.308333	0.5	-0.002110
15.316667	0.5	-0.006406
15.325000	0.5	-0.008945
15.333333	0.5	-0.012461
15.341667	0.5	-0.016953
15.350000	0.5	-0.022031
15.358333	0.5	-0.024375
15.366667	0.5	-0.024570
15.375000	0.5	-0.022227
15.383333	0.5	-0.017735
15.391667	0.5	-0.010899
15.400000	0.5	-0.002500
15.408333	0.5	0.004922
15.416667	0.5	0.010000
15.425000	0.5	0.011953
15.433333	0.5	0.012930
15.441667	0.5	0.014101
15.450000	0.5	0.013320
15.458333	0.5	0.011172
15.466667	0.5	0.007851
15.475000	0.5	0.006680
15.483333	0.5	0.009414
15.491667	0.5	0.015273
15.500000	0.5	0.021133
15.508333	0.5	0.024453
15.516667	0.5	0.025039
15.525000	0.5	0.022109
15.533333	0.5	0.017422
15.541667	0.5	0.010781
15.550000	0.5	0.006680
15.558333	0.5	0.003164
15.566667	0.5	0.000039
15.575000	0.5	-0.002305
15.583333	0.5	-0.003672
15.591667	0.5	-0.004844
15.600000	0.5	-0.007383
15.608333	0.5	-0.011875
15.616667	0.5	-0.017149
15.625000	0.5	-0.022031
15.633333	0.5	-0.024766
15.641667	0.5	-0.023594
15.650000	0.5	-0.017735
15.658333	0.5	-0.009727
15.666667	0.5	-0.002891
15.675000	0.5	-0.001133
15.683333	0.5	-0.003281
15.691667	0.5	-0.007188
15.700000	0.5	-0.010899
15.708333	0.5	-0.015195
15.716667	0.5	-0.020469
15.725000	0.5	-0.023985
15.733333	0.5	-0.025547
15.741667	0.5	-0.022617
15.750000	0.5	-0.015977
15.758333	0.5	-0.007188
15.766667	0.5	-0.000156
15.775000	0.5	0.002383
15.783333	0.5	-0.000938
15.791667	0.5	-0.005235
15.800000	0.5	-0.008360
15.808333	0.5	-0.006797
15.816667	0.5	-0.002305
15.825000	0.5	0.005312
15.833333	0.5	0.014687
15.841667	0.5	0.023672
15.850000	0.5	0.032461
15.858333	0.5	0.042422
15.866667	0.5	0.054726
15.875000	0.5	0.067812
15.883333	0.5	0.080312
15.891667	0.5	0.094375
15.900000	0.5	0.113515
15.908333	0.5	0.141445
15.916667	0.5	0.177969
15.925000	0.5	0.221523
15.933333	0.5	0.272305
15.941667	0.5	0.332656
15.950000	0.5	0.408633
15.958333	0.5	0.500820
15.966667	0.5	0.611367
15.975000	0.5	0.742422
15.983333	0.5	0.898476
15.991667	0.5	1.086367
16.000000	0.5	1.309805
16.008333	0.5	1.570937
16.016667	0.5	1.870937
16.025000	0.5	2.215469
16.033333	0.5	2.610976
16.041667	0.5	3.063125
16.050000	0.5	3.572109
16.058333	0.5	4.130703
16.066667	0.5	4.726992
16.075000	0.5	5.344180
16.083333	0.5	5.970351
16.091667	0.5	6.591054
16.100000	0.5	7.190273
16.108333	0.5	7.743203
16.116667	0.5	8.225625
16.125000	0.5	8.615859
16.133333	0.5	8.898086
16.141667	0.5	9.063125
16.150000	0.5	9.102383
16.158333	0.5	9.012734
16.166667	0.5	8.793984
16.175000	0.5	8.454141
16.183333	0.5	8.010977
16.191667	0.5	7.485781
16.200000	0.5	6.901601
16.208333	0.5	6.277968
16.216667	0.5	5.636172
16.225000	0.5	4.996523
16.233333	0.5	4.376406
16.241667	0.5	3.789883
16.250000	0.5	3.245156
16.258333	0.5	2.748281
16.266667	0.5	2.305898
16.275000	0.5	1.917617
16.283333	0.5	1.581094
16.291667	0.5	1.289492
16.300000	0.5	1.038906
16.308333	0.5	0.831289
16.316667	0.5	0.664492
16.325000	0.5	0.533437
16.333333	0.5	0.428750
16.341667	0.5	0.342812
16.350000	0.5	0.270742
16.358333	0.5	0.212344
16.366667	0.5	0.166445
16.375000	0.5	0.131094
16.383333	0.5	0.102383
16.391667	0.5	0.079531
16.400000	0.5	0.060976
16.408333	0.5	0.044765
16.416667	0.5	0.030117
16.425000	0.5	0.014492
16.433333	0.5	0.002187
16.441667	0.5	-0.004258
16.450000	0.5	-0.005235
16.458333	0.5	-0.003672
16.466667	0.5	-0.002500
16.475000	0.5	-0.000938
16.483333	0.5	0.000234
16.491667	0.5	0.001992
16.500000	0.5	0.001015
16.508333	0.5	-0.003477
16.516667	0.5	-0.011094
16.525000	0.5	-0.018906
16.533333	0.5	-0.024180
16.541667	0.5	-0.025547
16.550000	0.5	-0.022813
16.558333	0.5	-0.018711
16.566667	0.5	-0.014414
16.575000	0.5	-0.010703
16.583333	0.5	-0.007578
16.591667	0.5	-0.004453
16.600000	0.5	-0.002500
16.608333	0.5	-0.002500
16.616667	0.5	-0.005039
16.625000	0.5	-0.009336
16.633333	0.5	-0.014805
16.641667	0.5	-0.019688
16.650000	0.5	-0.023594
16.658333	0.5	-0.025742
16.666667	0.5	-0.028672
16.675000	0.5	-0.030625
16.683333	0.5	-0.031211
16.691667	0.5	-0.026914
16.700000	0.5	-0.020469
16.708333	0.5	-0.013242
16.716667	0.5	-0.008555
16.725000	0.5	-0.007188
16.733333	0.5	-0.007969
16.741667	0.5	-0.010508
16.750000	0.5	-0.012461
16.758333	0.5	-0.014414
16.766667	0.5	-0.015391
16.775000	0.5	-0.015781
16.783333	0.5	-0.015781
16.791667	0.5	-0.014805
16.800000	0.5	-0.013242
16.808333	0.5	-0.011680
16.816667	0.5	-0.009727
16.825000	0.5	-0.006797
16.833333	0.5	-0.003281
16.841667	0.5	0.000625
16.850000	0.5	0.002773
16.858333	0.5	0.002383
16.866667	0.5	0.000625
16.875000	0.5	0.000039
16.883333	0.5	0.002773
16.891667	0.5	0.009609
16.900000	0.5	0.019570
16.908333	0.5	0.029140
16.916667	0.5	0.039101
16.925000	0.5	0.051797
16.933333	0.5	0.070937
16.941667	0.5	0.096328
16.950000	0.5	0.126211
16.958333	0.5	0.155703
16.966667	0.5	0.182265
16.975000	0.5	0.208828
16.983333	0.5	0.241055
16.991667	0.5	0.280898
17.000000	0.5	0.326992
17.008333	0.5	0.377187
17.016667	0.5	0.429336
17.025000	0.5	0.482070
17.033333	0.5	0.534805
17.041667	0.5	0.585586
17.050000	0.5	0.635781
17.058333	0.5	0.682851
17.066667	0.5	0.722695
17.075000	0.5	0.750820
17.083333	0.5	0.764883
17.091667	0.5	0.763711
17.100000	0.5	0.750625
17.108333	0.5	0.727969
17.116667	0.5	0.699453
17.125000	0.5	0.666836
17.133333	0.5	0.631875
17.141667	0.5	0.590664
17.150000	0.5	0.541836
17.158333	0.5	0.488515
17.166667	0.5	0.436758
17.175000	0.5	0.389297
17.183333	0.5	0.342812
17.191667	0.5	0.293398
17.200000	0.5	0.241836
17.208333	0.5	0.193008
17.216667	0.5	0.153164
17.225000	0.5	0.120742
17.233333	0.5	0.092031
17.241667	0.5	0.063906
17.250000	0.5	0.036953
17.258333	0.5	0.014687
17.266667	0.5	-0.001719
17.275000	0.5	-0.012461
17.283333	0.5	-0.019102
17.291667	0.5	-0.022813
17.300000	0.5	-0.024961
17.308333	0.5	-0.025547
17.316667	0.5	-0.025938
17.325000	0.5	-0.027305
17.333333	0.5	-0.031016
17.341667	0.5	-0.037852
17.350000	0.5	-0.044883
17.358333	0.5	-0.049375
17.366667	0.5	-0.049570
17.375000	0.5	-0.047617
17.383333	0.5	-0.044883
17.391667	0.5	-0.042344
17.400000	0.5	-0.040000
17.408333	0.5	-0.038242
17.416667	0.5	-0.039024
17.425000	0.5	-0.040195
17.433333	0.5	-0.038242
17.441667	0.5	-0.032578
17.450000	0.5	-0.025742
17.458333	0.5	-0.023399
17.466667	0.5	-0.026133
17.475000	0.5	-0.030235
17.483333	0.5	-0.032188
17.491667	0.5	-0.033360
17.500000	0.5	-0.037852
17.508333	0.5	-0.046055
17.516667	0.5	-0.054453
17.525000	0.5	-0.058750
17.533333	0.5	-0.057774
17.541667	0.5	-0.054649
17.550000	0.5	-0.051328
17.558333	0.5	-0.049180
17.566667	0.5	-0.046836
17.575000	0.5	-0.045469
17.583333	0.5	-0.045860
17.591667	0.5	-0.049180
17.600000	0.5	-0.054258
17.608333	0.5	-0.059727
17.616667	0.5	-0.063633
17.625000	0.5	-0.064610
17.633333	0.5	-0.063633
17.641667	0.5	-0.061289
17.650000	0.5	-0.059336
17.658333	0.5	-0.058750
17.666667	0.5	-0.058750
17.675000	0.5	-0.057383
17.683333	0.5	-0.054649
17.691667	0.5	-0.053477
17.700000	0.5	-0.055430
17.708333	0.5	-0.060117
17.716667	0.5	-0.063438
17.725000	0.5	-0.062656
17.733333	0.5	-0.060703
17.741667	0.5	-0.060703
17.750000	0.5	-0.063633
17.758333	0.5	-0.067149
17.766667	0.5	-0.067344
17.775000	0.5	-0.065000
17.783333	0.5	-0.061485
17.791667	0.5	-0.059531
17.800000	0.5	-0.058164
17.808333	0.5	-0.057774
17.816667	0.5	-0.059531
17.825000	0.5	-0.062461
17.833333	0.5	-0.065195
17.841667	0.5	-0.065977
17.850000	0.5	-0.066563
17.858333	0.5	-0.067344
17.866667	0.5	-0.068125
17.875000	0.5	-0.066367
17.883333	0.5	-0.059727
17.891667	0.5	-0.050742
17.900000	0.5	-0.044297
17.908333	0.5	-0.045078
17.916667	0.5	-0.051914
17.925000	0.5	-0.060313
17.933333	0.5	-0.063633
17.941667	0.5	-0.060313
17.950000	0.5	-0.054453
17.958333	0.5	-0.051133
17.966667	0.5	-0.051524
17.975000	0.5	-0.053086
17.983333	0.5	-0.052305
17.991667	0.5	-0.048789
18.000000	0.5	-0.045664
18.008333	0.5	-0.045860
18.016667	0.5	-0.050156
18.025000	0.5	-0.056992
18.033333	0.5	-0.063047
18.041667	0.5	-0.066563
18.050000	0.5	-0.067149
18.058333	0.5	-0.065586
18.066667	0.5	-0.061680
18.075000	0.5	-0.056406
18.083333	0.5	-0.051719
18.091667	0.5	-0.050156
18.100000	0.5	-0.052891
18.108333	0.5	-0.057774
18.116667	0.5	-0.060508
18.125000	0.5	-0.059531
18.133333	0.5	-0.054258
18.141667	0.5	-0.048008
18.150000	0.5	-0.043516
18.158333	0.5	-0.041172
18.166667	0.5	-0.039414
18.175000	0.5	-0.037070
18.183333	0.5	-0.032383
18.191667	0.5	-0.022422
18.200000	0.5	-0.007383
18.208333	0.5	0.015078
18.216667	0.5	0.040469
18.225000	0.5	0.067812
18.233333	0.5	0.097109
18.241667	0.5	0.130117
18.250000	0.5	0.168398
18.258333	0.5	0.213515
18.266667	0.5	0.268398
18.275000	0.5	0.338906
18.283333	0.5	0.425820
18.291667	0.5	0.529336
18.300000	0.5	0.646523
18.308333	0.5	0.780312
18.316667	0.5	0.934805
18.325000	0.5	1.113320
18.333333	0.5	1.315859
18.341667	0.5	1.541054
18.350000	0.5	1.792812
18.358333	0.5	2.072304
18.366667	0.5	2.378164
18.375000	0.5	2.700429
18.383333	0.5	3.025429
18.391667	0.5	3.340664
18.400000	0.5	3.638711
18.408333	0.5	3.913906
18.416667	0.5	4.159219
18.425000	0.5	4.365273
18.433333	0.5	4.520742
18.441667	0.5	4.619375
18.450000	0.5	4.657851
18.458333	0.5	4.635586
18.466667	0.5	4.552382
18.475000	0.5	4.414883
18.483333	0.5	4.229531
18.491667	0.5	4.003945
18.500000	0.5	3.741836
18.508333	0.5	3.447500
18.516667	0.5	3.129140
18.525000	0.5	2.798867
18.533333	0.5	2.468398
18.541667	0.5	2.148672
18.550000	0.5	1.847890
18.558333	0.5	1.576211
18.566667	0.5	1.339883
18.575000	0.5	1.139492
18.583333	0.5	0.965859
18.591667	0.5	0.808242
18.600000	0.5	0.662930
18.608333	0.5	0.532070
18.616667	0.5	0.420351
18.625000	0.5	0.329531
18.633333	0.5	0.258828
18.641667	0.5	0.204336
18.650000	0.5	0.161367
18.658333	0.5	0.127383
18.666667	0.5	0.100820
18.675000	0.5	0.079726
18.683333	0.5	0.064492
18.691667	0.5	0.052187
18.700000	0.5	0.042031
18.708333	0.5	0.033242
18.716667	0.5	0.024453
18.725000	0.5	0.015078
18.733333	0.5	0.004140
18.741667	0.5	-0.005625
18.750000	0.5	-0.010703
18.758333	0.5	-0.009336
18.766667	0.5	-0.004063
18.775000	0.5	-0.000547
18.783333	0.5	0.000234
18.791667	0.5	0.002969
18.800000	0.5	0.014687
18.808333	0.5	0.035586
18.816667	0.5	0.061758
18.825000	0.5	0.086758
18.833333	0.5	0.112539
18.841667	0.5	0.141640
18.850000	0.5	0.178945
18.858333	0.5	0.222695
18.866667	0.5	0.270547
18.875000	0.5	0.318984
18.883333	0.5	0.365664
18.891667	0.5	0.410976
18.900000	0.5	0.457656
18.908333	0.5	0.507461
18.916667	0.5	0.560976
18.925000	0.5	0.615664
18.933333	0.5	0.666445
18.941667	0.5	0.707070
18.950000	0.5	0.737734
18.958333	0.5	0.757656
18.966667	0.5	0.770351
18.975000	0.5	0.774844
18.983333	0.5	0.771523
18.991667	0.5	0.758242
19.000000	0.5	0.735976
19.008333	0.5	0.703359
19.016667	0.5	0.663906
19.025000	0.5	0.619765
19.033333	0.5	0.575039
19.041667	0.5	0.531094
19.050000	0.5	0.489492
19.058333	0.5	0.452969
19.066667	0.5	0.421133
19.075000	0.5	0.396719
19.083333	0.5	0.379531
19.091667	0.5	0.375234
19.100000	0.5	0.386562
19.108333	0.5	0.414297
19.116667	0.5	0.455703
19.125000	0.5	0.506680
19.133333	0.5	0.564883
19.141667	0.5	0.629922
19.150000	0.5	0.703945
19.158333	0.5	0.788515
19.166667	0.5	0.881875
19.175000	0.5	0.981094
19.183333	0.5	1.078359
19.191667	0.5	1.167812
19.200000	0.5	1.249648
19.208333	0.5	1.325234
19.216667	0.5	1.395547
19.225000	0.5	1.455312
19.233333	0.5	1.497109
19.241667	0.5	1.514687
19.250000	0.5	1.506875
19.258333	0.5	1.475039
19.266667	0.5	1.422890
19.275000	0.5	1.354726
19.283333	0.5	1.276797
19.291667	0.5	1.194765
19.300000	0.5	1.106875
19.308333	0.5	1.010586
19.316667	0.5	0.906094
19.325000	0.5	0.797695
19.333333	0.5	0.694180
19.341667	0.5	0.600820
19.350000	0.5	0.518594
19.358333	0.5	0.443984
19.366667	0.5	0.372890
19.375000	0.5	0.303750
19.383333	0.5	0.239492
19.391667	0.5	0.184414
19.400000	0.5	0.140664
19.408333	0.5	0.107461
19.416667	0.5	0.081289
19.425000	0.5	0.058437
19.433333	0.5	0.035976
19.441667	0.5	0.015078
19.450000	0.5	-0.003672
19.458333	0.5	-0.017344
19.466667	0.5	-0.027695
19.475000	0.5	-0.033945
19.483333	0.5	-0.035313
19.491667	0.5	-0.031406
19.500000	0.5	-0.021641
19.508333	0.5	-0.014024
19.516667	0.5	-0.010899
19.525000	0.5	-0.014219
19.533333	0.5	-0.021836
19.541667	0.5	-0.032188
19.550000	0.5	-0.040781
19.558333	0.5	-0.046250
19.566667	0.5	-0.046836
19.575000	0.5	-0.043125
19.583333	0.5	-0.038828
19.591667	0.5	-0.039414
19.600000	0.5	-0.045664
19.608333	0.5	-0.053672
19.616667	0.5	-0.059141
19.625000	0.5	-0.058945
19.633333	0.5	-0.053867
19.641667	0.5	-0.048985
19.650000	0.5	-0.045469
19.658333	0.5	-0.045274
19.666667	0.5	-0.046641
19.675000	0.5	-0.048008
19.683333	0.5	-0.047227
19.691667	0.5	-0.044297
19.700000	0.5	-0.040000
19.708333	0.5	-0.035313
19.716667	0.5	-0.030430
19.725000	0.5	-0.024570
19.733333	0.5	-0.020860
19.741667	0.5	-0.021250
19.750000	0.5	-0.024375
19.758333	0.5	-0.027891
19.766667	0.5	-0.026719
19.775000	0.5	-0.020274
19.783333	0.5	-0.012852
19.791667	0.5	-0.007383
19.800000	0.5	-0.005820
19.808333	0.5	-0.006602
19.816667	0.5	-0.007969
19.825000	0.5	-0.007578
19.833333	0.5	-0.004453
19.841667	0.5	-0.000156
19.850000	0.5	0.005312
19.858333	0.5	0.008047
19.866667	0.5	0.007656
19.875000	0.5	0.003750
19.883333	0.5	-0.002891
19.891667	0.5	-0.010117
19.900000	0.5	-0.016758
19.908333	0.5	-0.021055
19.916667	0.5	-0.024375
19.925000	0.5	-0.028281
19.933333	0.5	-0.033555
19.941667	0.5	-0.037852
19.950000	0.5	-0.040391
19.958333	0.5	-0.041172
19.966667	0.5	-0.040977
19.975000	0.5	-0.042930
19.983333	0.5	-0.046250
19.991667	0.5	-0.049570
20.000000	0.5	-0.050938
20.008333	0.5	-0.050938
20.016667	0.5	-0.050742
20.025000	0.5	-0.053086
20.033333	0.5	-0.058164
20.041667	0.5	-0.064024
20.050000	0.5	-0.066367
20.058333	0.5	-0.062266
20.066667	0.5	-0.055235
20.075000	0.5	-0.050547
20.083333	0.5	-0.052110
20.091667	0.5	-0.058945
20.100000	0.5	-0.064610
20.108333	0.5	-0.065391
20.116667	0.5	-0.061875
20.125000	0.5	-0.059727
20.133333	0.5	-0.060703
20.141667	0.5	-0.063242
20.150000	0.5	-0.063633
20.158333	0.5	-0.060703
20.166667	0.5	-0.055820
20.175000	0.5	-0.051719
20.183333	0.5	-0.051133
20.191667	0.5	-0.054844
20.200000	0.5	-0.060508
20.208333	0.5	-0.065977
20.216667	0.5	-0.070664
20.225000	0.5	-0.072617
20.233333	0.5	-0.073008
20.241667	0.5	-0.072031
20.250000	0.5	-0.069492
20.258333	0.5	-0.065195
20.266667	0.5	-0.059727
20.275000	0.5	-0.053867
20.283333	0.5	-0.050352
20.291667	0.5	-0.052891
20.300000	0.5	-0.061094
20.308333	0.5	-0.074375
20.316667	0.5	-0.085703
20.325000	0.5	-0.089805
20.333333	0.5	-0.085117
20.341667	0.5	-0.074570
20.350000	0.5	-0.064414
20.358333	0.5	-0.061289
20.366667	0.5	-0.063047
20.375000	0.5	-0.065586
20.383333	0.5	-0.065000
20.391667	0.5	-0.061875
20.400000	0.5	-0.060313
20.408333	0.5	-0.062656
20.416667	0.5	-0.067930
20.425000	0.5	-0.073985
20.433333	0.5	-0.077500
20.441667	0.5	-0.079844
20.450000	0.5	-0.081211
20.458333	0.5	-0.080820
20.466667	0.5	-0.079258
20.475000	0.5	-0.077305
20.483333	0.5	-0.075547
20.491667	0.5	-0.073008
20.500000	0.5	-0.066758
20.508333	0.5	-0.058164
20.516667	0.5	-0.050156
20.525000	0.5	-0.046445
20.533333	0.5	-0.046836
20.541667	0.5	-0.049961
20.550000	0.5	-0.053672
20.558333	0.5	-0.056602
20.566667	0.5	-0.056602
20.575000	0.5	-0.053477
20.583333	0.5	-0.049375
20.591667	0.5	-0.047422
20.600000	0.5	-0.049766
20.608333	0.5	-0.053672
20.616667	0.5	-0.054649
20.625000	0.5	-0.051914
20.633333	0.5	-0.048594
20.641667	0.5	-0.048789
20.650000	0.5	-0.054258
20.658333	0.5	-0.061094
20.666667	0.5	-0.065586
20.675000	0.5	-0.066563
20.683333	0.5	-0.065781
20.691667	0.5	-0.065977
20.700000	0.5	-0.067149
20.708333	0.5	-0.069688
20.716667	0.5	-0.071055
20.725000	0.5	-0.070078
20.733333	0.5	-0.066758
20.741667	0.5	-0.062656
20.750000	0.5	-0.057774
20.758333	0.5	-0.054844
20.766667	0.5	-0.055430
20.775000	0.5	-0.060117
20.783333	0.5	-0.068906
20.791667	0.5	-0.077891
20.800000	0.5	-0.082383
20.808333	0.5	-0.081992
20.816667	0.5	-0.080039
20.825000	0.5	-0.078477
20.833333	0.5	-0.076524
20.841667	0.5	-0.073203
20.850000	0.5	-0.067930
20.858333	0.5	-0.065000
20.866667	0.5	-0.065977
20.875000	0.5	-0.069883
20.883333	0.5	-0.072813
20.891667	0.5	-0.072422
20.900000	0.5	-0.069883
20.908333	0.5	-0.066953
20.916667	0.5	-0.067539
20.925000	0.5	-0.071836
20.933333	0.5	-0.076328
20.941667	0.5	-0.081211
20.950000	0.5	-0.083945
20.958333	0.5	-0.082774
20.966667	0.5	-0.077500
20.975000	0.5	-0.070664
20.983333	0.5	-0.065195
20.991667	0.5	-0.065586
21.000000	0.5	-0.071641
21.008333	0.5	-0.077891
21.016667	0.5	-0.081797
21.025000	0.5	-0.081406
21.033333	0.5	-0.077305
21.041667	0.5	-0.071641
21.050000	0.5	-0.065586
21.058333	0.5	-0.061680
21.066667	0.5	-0.059141
21.075000	0.5	-0.059336
21.083333	0.5	-0.062852
21.091667	0.5	-0.070274
21.100000	0.5	-0.078867
21.108333	0.5	-0.086680
21.116667	0.5	-0.090781
21.125000	0.5	-0.091953
21.133333	0.5	-0.090781
21.141667	0.5	-0.088242
21.150000	0.5	-0.085313
21.158333	0.5	-0.081211
21.166667	0.5	-0.077500
21.175000	0.5	-0.076719
21.183333	0.5	-0.079063
21.191667	0.5	-0.081211
21.200000	0.5	-0.078672
21.208333	0.5	-0.070860
21.216667	0.5	-0.060703
21.225000	0.5	-0.053281
21.233333	0.5	-0.048789
21.241667	0.5	-0.045274
21.250000	0.5	-0.041758
21.258333	0.5	-0.038633
21.266667	0.5	-0.038047
21.275000	0.5	-0.037070
21.283333	0.5	-0.034141
21.291667	0.5	-0.026914
21.300000	0.5	-0.017539
21.308333	0.5	-0.007969
21.316667	0.5	0.001015
21.325000	0.5	0.007851
21.333333	0.5	0.016250
21.341667	0.5	0.026601
21.350000	0.5	0.043398
21.358333	0.5	0.068008
21.366667	0.5	0.098476
21.375000	0.5	0.131289
21.383333	0.5	0.165664
21.391667	0.5	0.201797
21.400000	0.5	0.241250
21.408333	0.5	0.285000
21.416667	0.5	0.333633
21.425000	0.5	0.385195
21.433333	0.5	0.435781
21.441667	0.5	0.482851
21.450000	0.5	0.525625
21.458333	0.5	0.564687
21.466667	0.5	0.599844
21.475000	0.5	0.629531
21.483333	0.5	0.649062
21.491667	0.5	0.656484
21.500000	0.5	0.653945
21.508333	0.5	0.644180
21.516667	0.5	0.629922
21.525000	0.5	0.613906
21.533333	0.5	0.593594
21.541667	0.5	0.569570
21.550000	0.5	0.537930
21.558333	0.5	0.500820
21.566667	0.5	0.457656
21.575000	0.5	0.410390
21.583333	0.5	0.362344
21.591667	0.5	0.317031
21.600000	0.5	0.275039
21.608333	0.5	0.235000
21.616667	0.5	0.196914
21.625000	0.5	0.160781
21.633333	0.5	0.131289
21.641667	0.5	0.108633
21.650000	0.5	0.087734
21.658333	0.5	0.068594
21.666667	0.5	0.050430
21.675000	0.5	0.037734
21.683333	0.5	0.030117
21.691667	0.5	0.026211
21.700000	0.5	0.023281
21.708333	0.5	0.018789
21.716667	0.5	0.010976
21.725000	0.5	0.001992
21.733333	0.5	-0.005625
21.741667	0.5	-0.010117
21.750000	0.5	-0.010508
21.758333	0.5	-0.007774
21.766667	0.5	-0.004844
21.775000	0.5	-0.003672
21.783333	0.5	-0.006211
21.791667	0.5	-0.013047
21.800000	0.5	-0.024570
21.808333	0.5	-0.036289
21.816667	0.5	-0.044102
21.825000	0.5	-0.047813
21.833333	0.5	-0.048008
21.841667	0.5	-0.046641
21.850000	0.5	-0.044883
21.858333	0.5	-0.041953
21.866667	0.5	-0.039024
21.875000	0.5	-0.037266
21.883333	0.5	-0.039024
21.891667	0.5	-0.043125
21.900000	0.5	-0.047813
21.908333	0.5	-0.051328
21.916667	0.5	-0.053672
21.925000	0.5	-0.056016
21.933333	0.5	-0.057578
21.941667	0.5	-0.058360
21.950000	0.5	-0.057188
21.958333	0.5	-0.053867
21.966667	0.5	-0.051328
21.975000	0.5	-0.049961
21.983333	0.5	-0.049961
21.991667	0.5	-0.051328
22.000000	0.5	-0.051914
22.008333	0.5	-0.053086
22.016667	0.5	-0.053867
22.025000	0.5	-0.053867
22.033333	0.5	-0.054258
22.041667	0.5	-0.052891
22.050000	0.5	-0.052891
22.058333	0.5	-0.055039
22.066667	0.5	-0.057969
22.075000	0.5	-0.060703
22.083333	0.5	-0.063047
22.091667	0.5	-0.065977
22.100000	0.5	-0.069102
22.108333	0.5	-0.070860
22.116667	0.5	-0.066758
22.125000	0.5	-0.062656
22.133333	0.5	-0.061094
22.141667	0.5	-0.065000
22.150000	0.5	-0.072227
22.158333	0.5	-0.078281
22.166667	0.5	-0.081797
22.175000	0.5	-0.084336
22.183333	0.5	-0.084922
22.191667	0.5	-0.081797
22.200000	0.5	-0.076133
22.208333	0.5	-0.070274
22.216667	0.5	-0.067539
22.225000	0.5	-0.069688
22.233333	0.5	-0.074375
22.241667	0.5	-0.079844
22.250000	0.5	-0.085899
22.258333	0.5	-0.090781
22.266667	0.5	-0.093320
22.275000	0.5	-0.092344
22.283333	0.5	-0.089219
22.291667	0.5	-0.084531
22.300000	0.5	-0.079844
22.308333	0.5	-0.076133
22.316667	0.5	-0.072813
22.325000	0.5	-0.069688
22.333333	0.5	-0.065586
22.341667	0.5	-0.060117
22.350000	0.5	-0.053086
22.358333	0.5	-0.044883
22.366667	0.5	-0.035313
22.375000	0.5	-0.022617
22.383333	0.5	-0.008750
22.391667	0.5	0.004531
22.400000	0.5	0.018398
22.408333	0.5	0.033242
22.416667	0.5	0.050820
22.425000	0.5	0.071133
22.433333	0.5	0.089297
22.441667	0.5	0.106094
22.450000	0.5	0.123086
22.458333	0.5	0.145351
22.466667	0.5	0.174062
22.475000	0.5	0.205508
22.483333	0.5	0.234219
22.491667	0.5	0.256094
22.500000	0.5	0.270937
22.508333	0.5	0.279922
22.516667	0.5	0.284609
22.525000	0.5	0.287539
22.533333	0.5	0.287930
22.541667	0.5	0.287344
22.550000	0.5	0.282656
22.558333	0.5	0.273086
22.566667	0.5	0.258437
22.575000	0.5	0.241250
22.583333	0.5	0.222890
22.591667	0.5	0.203164
22.600000	0.5	0.182461
22.608333	0.5	0.158242
22.616667	0.5	0.130312
22.625000	0.5	0.101406
22.633333	0.5	0.075039
22.641667	0.5	0.053555
22.650000	0.5	0.037344
22.658333	0.5	0.024844
22.666667	0.5	0.010586
22.675000	0.5	-0.006211
22.683333	0.5	-0.022617
22.691667	0.5	-0.036680
22.700000	0.5	-0.043906
22.708333	0.5	-0.047813
22.716667	0.5	-0.051914
22.725000	0.5	-0.058164
22.733333	0.5	-0.063633
22.741667	0.5	-0.065586
22.750000	0.5	-0.064219
22.758333	0.5	-0.061680
22.766667	0.5	-0.062852
22.775000	0.5	-0.070860
22.783333	0.5	-0.081211
22.791667	0.5	-0.090977
22.800000	0.5	-0.096836
22.808333	0.5	-0.101133
22.816667	0.5	-0.103477
22.825000	0.5	-0.105430
22.833333	0.5	-0.105430
22.841667	0.5	-0.103867
22.850000	0.5	-0.102110
22.858333	0.5	-0.100742
22.866667	0.5	-0.100547
22.875000	0.5	-0.100352
22.883333	0.5	-0.099375
22.891667	0.5	-0.096445
22.900000	0.5	-0.091953
22.908333	0.5	-0.087266
22.916667	0.5	-0.085117
22.925000	0.5	-0.084141
22.933333	0.5	-0.083750
22.941667	0.5	-0.082578
22.950000	0.5	-0.082188
22.958333	0.5	-0.083360
22.966667	0.5	-0.086680
22.975000	0.5	-0.089805
22.983333	0.5	-0.092539
22.991667	0.5	-0.096055
23.000000	0.5	-0.100352
23.008333	0.5	-0.105235
23.016667	0.5	-0.108360
23.025000	0.5	-0.108164
23.033333	0.5	-0.103672
23.041667	0.5	-0.097227
23.050000	0.5	-0.091758
23.058333	0.5	-0.089610
23.066667	0.5	-0.091367
23.075000	0.5	-0.096055
23.083333	0.5	-0.100938
23.091667	0.5	-0.104649
23.100000	0.5	-0.106406
23.108333	0.5	-0.104844
23.116667	0.5	-0.100547
23.125000	0.5	-0.094297
23.133333	0.5	-0.089219
23.141667	0.5	-0.086680
23.150000	0.5	-0.087852
23.158333	0.5	-0.091367
23.166667	0.5	-0.094688
23.175000	0.5	-0.096055
23.183333	0.5	-0.093320
23.191667	0.5	-0.087461
23.200000	0.5	-0.081211
23.208333	0.5	-0.078086
23.216667	0.5	-0.078281
23.225000	0.5	-0.079258
23.233333	0.5	-0.080039
23.241667	0.5	-0.081602
23.250000	0.5	-0.086289
23.258333	0.5	-0.093125
23.266667	0.5	-0.098399
23.275000	0.5	-0.099766
23.283333	0.5	-0.097617
23.291667	0.5	-0.094883
23.300000	0.5	-0.092930
23.308333	0.5	-0.092149
23.316667	0.5	-0.091953
23.325000	0.5	-0.090977
23.333333	0.5	-0.089024
23.341667	0.5	-0.086094
23.350000	0.5	-0.083750
23.358333	0.5	-0.083164
23.366667	0.5	-0.082383
23.375000	0.5	-0.080235
23.383333	0.5	-0.076914
23.391667	0.5	-0.073985
23.400000	0.5	-0.074570
23.408333	0.5	-0.080625
23.416667	0.5	-0.089024
23.425000	0.5	-0.097617
23.433333	0.5	-0.102110
23.441667	0.5	-0.102891
23.450000	0.5	-0.103867
23.458333	0.5	-0.106016
23.466667	0.5	-0.108945
23.475000	0.5	-0.110508
23.483333	0.5	-0.108360
23.491667	0.5	-0.102891
23.500000	0.5	-0.098399
23.508333	0.5	-0.097031
23.516667	0.5	-0.099375
23.525000	0.5	-0.103281
23.533333	0.5	-0.106406
23.541667	0.5	-0.107188
23.550000	0.5	-0.105039
23.558333	0.5	-0.099766
23.566667	0.5	-0.092149
23.575000	0.5	-0.085313
23.583333	0.5	-0.082188
23.591667	0.5	-0.083555
23.600000	0.5	-0.087656
23.608333	0.5	-0.090000
23.616667	0.5	-0.088828
23.625000	0.5	-0.086680
23.633333	0.5	-0.085313
23.641667	0.5	-0.087070
23.650000	0.5	-0.090977
23.658333	0.5	-0.095274
23.666667	0.5	-0.098985
23.675000	0.5	-0.100156
23.683333	0.5	-0.098789
23.691667	0.5	-0.094883
23.700000	0.5	-0.091172
23.708333	0.5	-0.088047
23.716667	0.5	-0.086875
23.725000	0.5	-0.086485
23.733333	0.5	-0.086289
23.741667	0.5	-0.086875
23.750000	0.5	-0.087656
23.758333	0.5	-0.088438
23.766667	0.5	-0.087266
23.775000	0.5	-0.084922
23.783333	0.5	-0.082578
23.791667	0.5	-0.082383
23.800000	0.5	-0.084922
23.808333	0.5	-0.088828
23.816667	0.5	-0.092539
23.825000	0.5	-0.093125
23.833333	0.5	-0.091367
23.841667	0.5	-0.089219
23.850000	0.5	-0.089024
23.858333	0.5	-0.090195
23.866667	0.5	-0.089610
23.875000	0.5	-0.086094
23.883333	0.5	-0.081992
23.891667	0.5	-0.081016
23.900000	0.5	-0.084141
23.908333	0.5	-0.088633
23.916667	0.5	-0.092539
23.925000	0.5	-0.095469
23.933333	0.5	-0.099375
23.941667	0.5	-0.102500
23.950000	0.5	-0.101719
23.958333	0.5	-0.095664
23.966667	0.5	-0.087266
23.975000	0.5	-0.081602
23.983333	0.5	-0.080820
23.991667	0.5	-0.083750
24.000000	0.5	-0.086485
24.008333	0.5	-0.086875
24.016667	0.5	-0.085899
24.025000	0.5	-0.085313
24.033333	0.5	-0.087070
24.041667	0.5	-0.090391
24.050000	0.5	-0.094297
24.058333	0.5	-0.097617
24.066667	0.5	-0.099766
24.075000	0.5	-0.100352
24.083333	0.5	-0.097227
24.091667	0.5	-0.090977
24.100000	0.5	-0.083555
24.108333	0.5	-0.078867
24.116667	0.5	-0.079063
24.125000	0.5	-0.082969
24.133333	0.5	-0.085899
24.141667	0.5	-0.084922
24.150000	0.5	-0.081406
24.158333	0.5	-0.080235
24.166667	0.5	-0.084336
24.175000	0.5	-0.092149
24.183333	0.5	-0.096836
24.191667	0.5	-0.095274
24.200000	0.5	-0.090195
24.208333	0.5	-0.088242
24.216667	0.5	-0.094102
24.225000	0.5	-0.104258
24.233333	0.5	-0.113242
24.241667	0.5	-0.115195
24.250000	0.5	-0.110313
24.258333	0.5	-0.101914
24.266667	0.5	-0.094688
24.275000	0.5	-0.088828
24.283333	0.5	-0.084336
24.291667	0.5	-0.081797
24.300000	0.5	-0.079649
24.308333	0.5	-0.079258
24.316667	0.5	-0.079258
24.325000	0.5	-0.081602
24.333333	0.5	-0.086485
24.341667	0.5	-0.092735
24.350000	0.5	-0.096641
24.358333	0.5	-0.096055
24.366667	0.5	-0.092930
24.375000	0.5	-0.089414
24.383333	0.5	-0.086485
24.391667	0.5	-0.082774
24.400000	0.5	-0.078867
24.408333	0.5	-0.074375
24.416667	0.5	-0.068906
24.425000	0.5	-0.062656
24.433333	0.5	-0.055430
24.441667	0.5	-0.047227
24.450000	0.5	-0.037461
24.458333	0.5	-0.026133
24.466667	0.5	-0.013828
24.475000	0.5	-0.001133
24.483333	0.5	0.012539
24.491667	0.5	0.028164
24.500000	0.5	0.046328
24.508333	0.5	0.066836
24.516667	0.5	0.086172
24.525000	0.5	0.103555
24.533333	0.5	0.120547
24.541667	0.5	0.140664
24.550000	0.5	0.166250
24.558333	0.5	0.193789
24.566667	0.5	0.216640
24.575000	0.5	0.231680
24.583333	0.5	0.236758
24.591667	0.5	0.236953
24.600000	0.5	0.235390
24.608333	0.5	0.232851
24.616667	0.5	0.227969
24.625000	0.5	0.221133
24.633333	0.5	0.211758
24.641667	0.5	0.199062
24.650000	0.5	0.182070
24.658333	0.5	0.159023
24.666667	0.5	0.134219
24.675000	0.5	0.110781
24.683333	0.5	0.089687
24.691667	0.5	0.069180
24.700000	0.5	0.048281
24.708333	0.5	0.027187
24.716667	0.5	0.008242
24.725000	0.5	-0.005820
24.733333	0.5	-0.015586
24.741667	0.5	-0.023203
24.750000	0.5	-0.032383
24.758333	0.5	-0.041563
24.766667	0.5	-0.053281
24.775000	0.5	-0.068516
24.783333	0.5	-0.085703
24.791667	0.5	-0.100156
24.800000	0.5	-0.108555
24.808333	0.5	-0.112461
24.816667	0.5	-0.110508
24.825000	0.5	-0.110508
24.833333	0.5	-0.112656
24.841667	0.5	-0.115391
24.850000	0.5	-0.117344
24.858333	0.5	-0.118320
24.866667	0.5	-0.117344
24.875000	0.5	-0.114805
24.883333	0.5	-0.110899
24.891667	0.5	-0.109531
24.900000	0.5	-0.109336
24.908333	0.5	-0.112070
24.916667	0.5	-0.114610
24.925000	0.5	-0.115781
24.933333	0.5	-0.118125
24.941667	0.5	-0.121250
24.950000	0.5	-0.126524
24.958333	0.5	-0.130235
24.966667	0.5	-0.129258
24.975000	0.5	-0.122031
24.983333	0.5	-0.110508
24.991667	0.5	-0.100547
25.000000	0.5	-0.096250
25.008333	0.5	-0.095664
25.016667	0.5	-0.096641
25.025000	0.5	-0.096055
25.033333	0.5	-0.094688
25.041667	0.5	-0.093320
25.050000	0.5	-0.092930
25.058333	0.5	-0.093906
25.066667	0.5	-0.095860
25.075000	0.5	-0.099766
25.083333	0.5	-0.105430
25.091667	0.5	-0.111485
25.100000	0.5	-0.115195
25.108333	0.5	-0.114219
25.116667	0.5	-0.109727
25.125000	0.5	-0.104649
25.133333	0.5	-0.099961
25.141667	0.5	-0.098594
25.150000	0.5	-0.103281
25.158333	0.5	-0.114805
25.166667	0.5	-0.127500
25.175000	0.5	-0.137266
25.183333	0.5	-0.139414
25.191667	0.5	-0.135313
25.200000	0.5	-0.127695
25.208333	0.5	-0.119883
25.216667	0.5	-0.113242
25.225000	0.5	-0.107969
25.233333	0.5	-0.105430
25.241667	0.5	-0.104649
25.250000	0.5	-0.105820
25.258333	0.5	-0.109727
25.266667	0.5	-0.116563
25.275000	0.5	-0.123008
25.283333	0.5	-0.127500
25.291667	0.5	-0.127891
25.300000	0.5	-0.123985
25.308333	0.5	-0.118320
25.316667	0.5	-0.114610
25.325000	0.5	-0.113633
25.333333	0.5	-0.115000
25.341667	0.5	-0.116172
25.350000	0.5	-0.115000
25.358333	0.5	-0.113047
25.366667	0.5	-0.110508
25.375000	0.5	-0.109922
25.383333	0.5	-0.111289
25.391667	0.5	-0.113438
25.400000	0.5	-0.116172
25.408333	0.5	-0.118516
25.416667	0.5	-0.118516
25.425000	0.5	-0.114610
25.433333	0.5	-0.106016
25.441667	0.5	-0.099766
25.450000	0.5	-0.097813
25.458333	0.5	-0.099961
25.466667	0.5	-0.102891
25.475000	0.5	-0.104258
25.483333	0.5	-0.105430
25.491667	0.5	-0.109922
25.500000	0.5	-0.117930
25.508333	0.5	-0.124375
25.516667	0.5	-0.125352
25.525000	0.5	-0.120274
25.533333	0.5	-0.112656
25.541667	0.5	-0.106797
25.550000	0.5	-0.105430
25.558333	0.5	-0.105430
25.566667	0.5	-0.105625
25.575000	0.5	-0.104063
25.583333	0.5	-0.100352
25.591667	0.5	-0.094883
25.600000	0.5	-0.090391
25.608333	0.5	-0.090195
25.616667	0.5	-0.093711
25.625000	0.5	-0.099961
25.633333	0.5	-0.106992
25.641667	0.5	-0.113633
25.650000	0.5	-0.119688
25.658333	0.5	-0.124180
25.666667	0.5	-0.126133
25.675000	0.5	-0.125742
25.683333	0.5	-0.124180
25.691667	0.5	-0.123203
25.700000	0.5	-0.123985
25.708333	0.5	-0.123203
25.716667	0.5	-0.119883
25.725000	0.5	-0.115586
25.733333	0.5	-0.113828
25.741667	0.5	-0.113828
25.750000	0.5	-0.116758
25.758333	0.5	-0.119297
25.766667	0.5	-0.120078
25.775000	0.5	-0.117735
25.783333	0.5	-0.113242
25.791667	0.5	-0.109727
25.800000	0.5	-0.109922
25.808333	0.5	-0.114414
25.816667	0.5	-0.116953
25.825000	0.5	-0.117344
25.833333	0.5	-0.117344
25.841667	0.5	-0.118125
25.850000	0.5	-0.120274
25.858333	0.5	-0.119688
25.866667	0.5	-0.116172
25.875000	0.5	-0.111875
25.883333	0.5	-0.112070
25.891667	0.5	-0.117539
25.900000	0.5	-0.123985
25.908333	0.5	-0.127500
25.916667	0.5	-0.126914
25.925000	0.5	-0.124961
25.933333	0.5	-0.125547
25.941667	0.5	-0.128672
25.950000	0.5	-0.132383
25.958333	0.5	-0.132774
25.966667	0.5	-0.130430
25.975000	0.5	-0.127695
25.983333	0.5	-0.127110
25.991667	0.5	-0.127110
26.000000	0.5	-0.126524
26.008333	0.5	-0.124766
26.016667	0.5	-0.123594
26.025000	0.5	-0.125547
26.033333	0.5	-0.128867
26.041667	0.5	-0.132578
26.050000	0.5	-0.134727
26.058333	0.5	-0.134141
26.066667	0.5	-0.130039
26.075000	0.5	-0.124180
26.083333	0.5	-0.118711
26.091667	0.5	-0.116563
26.100000	0.5	-0.119492
26.108333	0.5	-0.124570
26.116667	0.5	-0.128281
26.125000	0.5	-0.128867
26.133333	0.5	-0.126914
26.141667	0.5	-0.126328
26.150000	0.5	-0.128086
26.158333	0.5	-0.130235
26.166667	0.5	-0.128867
26.175000	0.5	-0.124375
26.183333	0.5	-0.118906
26.191667	0.5	-0.116563
26.200000	0.5	-0.119297
26.208333	0.5	-0.125547
26.216667	0.5	-0.131211
26.225000	0.5	-0.134141
26.233333	0.5	-0.133164
26.241667	0.5	-0.130625
26.250000	0.5	-0.128477
26.258333	0.5	-0.128086
26.266667	0.5	-0.127500
26.275000	0.5	-0.124961
26.283333	0.5	-0.120469
26.291667	0.5	-0.115586
26.300000	0.5	-0.110899
26.308333	0.5	-0.106602
26.316667	0.5	-0.103867
26.325000	0.5	-0.105039
26.333333	0.5	-0.111094
26.341667	0.5	-0.118906
26.350000	0.5	-0.123399
26.358333	0.5	-0.125156
26.366667	0.5	-0.126914
26.375000	0.5	-0.131602
26.383333	0.5	-0.137852
26.391667	0.5	-0.140391
26.400000	0.5	-0.136485
26.408333	0.5	-0.128477
26.416667	0.5	-0.122227
26.425000	0.5	-0.120860
26.433333	0.5	-0.125156
26.441667	0.5	-0.130820
26.450000	0.5	-0.133360
26.458333	0.5	-0.130820
26.466667	0.5	-0.125156
26.475000	0.5	-0.121836
26.483333	0.5	-0.123594
26.491667	0.5	-0.130039
26.500000	0.5	-0.136094
26.508333	0.5	-0.138242
26.516667	0.5	-0.133164
26.525000	0.5	-0.123594
26.533333	0.5	-0.113828
26.541667	0.5	-0.106016
26.550000	0.5	-0.102891
26.558333	0.5	-0.103086
26.566667	0.5	-0.106406
26.575000	0.5	-0.110703
26.583333	0.5	-0.115195
26.591667	0.5	-0.119297
26.600000	0.5	-0.124180
26.608333	0.5	-0.128086
26.616667	0.5	-0.127305
26.625000	0.5	-0.121445
26.633333	0.5	-0.112656
26.641667	0.5	-0.106406
26.650000	0.5	-0.107383
26.658333	0.5	-0.114024
26.666667	0.5	-0.120664
26.675000	0.5	-0.121641
26.683333	0.5	-0.116953
26.691667	0.5	-0.108555
26.700000	0.5	-0.105039
26.708333	0.5	-0.110117
26.716667	0.5	-0.121445
26.725000	0.5	-0.131797
26.733333	0.5	-0.135508
26.741667	0.5	-0.131211
26.750000	0.5	-0.123203
26.758333	0.5	-0.117539
26.766667	0.5	-0.116367
26.775000	0.5	-0.117149
26.783333	0.5	-0.118125
26.791667	0.5	-0.119102
26.800000	0.5	-0.120860
26.808333	0.5	-0.123789
26.816667	0.5	-0.125156
26.825000	0.5	-0.123594
26.833333	0.5	-0.119492
26.841667	0.5	-0.116367
26.850000	0.5	-0.116953
26.858333	0.5	-0.123399
26.866667	0.5	-0.132774
26.875000	0.5	-0.140586
26.883333	0.5	-0.142149
26.891667	0.5	-0.137070
26.900000	0.5	-0.128281
26.908333	0.5	-0.119883
26.916667	0.5	-0.115781
26.925000	0.5	-0.114805
26.933333	0.5	-0.117344
26.941667	0.5	-0.119102
26.950000	0.5	-0.118906
26.958333	0.5	-0.116172
26.966667	0.5	-0.113242
26.975000	0.5	-0.113438
26.983333	0.5	-0.118516
26.991667	0.5	-0.124766
27.000000	0.5	-0.129844
27.008333	0.5	-0.132383
27.016667	0.5	-0.132969
27.025000	0.5	-0.133164
27.033333	0.5	-0.132774
27.041667	0.5	-0.130820
27.050000	0.5	-0.128477
27.058333	0.5	-0.126719
27.066667	0.5	-0.125547
27.075000	0.5	-0.123789
27.083333	0.5	-0.120664
27.091667	0.5	-0.117344
27.100000	0.5	-0.114414
27.108333	0.5	-0.113242
27.116667	0.5	-0.114024
27.125000	0.5	-0.118516
27.133333	0.5	-0.127110
27.141667	0.5	-0.136485
27.150000	0.5	-0.142735
27.158333	0.5	-0.144102
27.166667	0.5	-0.140391
27.175000	0.5	-0.135313
27.183333	0.5	-0.133164
27.191667	0.5	-0.134336
27.200000	0.5	-0.138047
27.208333	0.5	-0.139805
27.216667	0.5	-0.137461
27.225000	0.5	-0.131602
27.233333	0.5	-0.125547
27.241667	0.5	-0.123008
27.250000	0.5	-0.122617
27.258333	0.5	-0.124766
27.266667	0.5	-0.125156
27.275000	0.5	-0.125156
27.283333	0.5	-0.125156
27.291667	0.5	-0.126133
27.300000	0.5	-0.126328
27.308333	0.5	-0.125742
27.316667	0.5	-0.125938
27.325000	0.5	-0.128086
27.333333	0.5	-0.132578
27.341667	0.5	-0.135117
27.350000	0.5	-0.131992
27.358333	0.5	-0.124180
27.366667	0.5	-0.116563
27.375000	0.5	-0.111289
27.383333	0.5	-0.108945
27.391667	0.5	-0.107383
27.400000	0.5	-0.103867
27.408333	0.5	-0.100547
27.416667	0.5	-0.098789
27.425000	0.5	-0.100938
27.433333	0.5	-0.104649
27.441667	0.5	-0.109922
27.450000	0.5	-0.117149
27.458333	0.5	-0.124961
27.466667	0.5	-0.131797
27.475000	0.5	-0.134727
27.483333	0.5	-0.131211
27.491667	0.5	-0.123203
27.500000	0.5	-0.114024
27.508333	0.5	-0.108360
27.516667	0.5	-0.108360
27.525000	0.5	-0.111094
27.533333	0.5	-0.114610
27.541667	0.5	-0.115391
27.550000	0.5	-0.114805
27.558333	0.5	-0.111289
27.566667	0.5	-0.106992
27.575000	0.5	-0.102891
27.583333	0.5	-0.100352
27.591667	0.5	-0.101133
27.600000	0.5	-0.105625
27.608333	0.5	-0.111875
27.616667	0.5	-0.115195
27.625000	0.5	-0.114414
27.633333	0.5	-0.110899
27.641667	0.5	-0.109922
27.650000	0.5	-0.113242
27.658333	0.5	-0.116953
27.666667	0.5	-0.119492
27.675000	0.5	-0.120469
27.683333	0.5	-0.122813
27.691667	0.5	-0.126914
27.700000	0.5	-0.130039
27.708333	0.5	-0.130430
27.716667	0.5	-0.127891
27.725000	0.5	-0.124961
27.733333	0.5	-0.122031
27.741667	0.5	-0.121250
27.750000	0.5	-0.122031
27.758333	0.5	-0.123399
27.766667	0.5	-0.123399
27.775000	0.5	-0.120469
27.783333	0.5	-0.115391
27.791667	0.5	-0.109727
27.800000	0.5	-0.106602
27.808333	0.5	-0.104258
27.816667	0.5	-0.103672
27.825000	0.5	-0.104063
27.833333	0.5	-0.106797
27.841667	0.5	-0.109727
27.850000	0.5	-0.112461
27.858333	0.5	-0.113633
27.866667	0.5	-0.116367
27.875000	0.5	-0.122422
27.883333	0.5	-0.130625
27.891667	0.5	-0.136680
27.900000	0.5	-0.137266
27.908333	0.5	-0.132188
27.916667	0.5	-0.123203
27.925000	0.5	-0.113633
27.933333	0.5	-0.106992
27.941667	0.5	-0.105039
27.950000	0.5	-0.106602
27.958333	0.5	-0.110899
27.966667	0.5	-0.117344
27.975000	0.5	-0.123789
27.983333	0.5	-0.127695
27.991667	0.5	-0.128086
28.000000	0.5	-0.126719
28.008333	0.5	-0.126133
28.016667	0.5	-0.127305
28.025000	0.5	-0.129063
28.033333	0.5	-0.128867
28.041667	0.5	-0.125547
28.050000	0.5	-0.120664
28.058333	0.5	-0.118711
28.066667	0.5	-0.121250
28.075000	0.5	-0.127891
28.083333	0.5	-0.133945
28.091667	0.5	-0.133750
28.100000	0.5	-0.127695
28.108333	0.5	-0.118906
28.116667	0.5	-0.113242
28.125000	0.5	-0.112461
28.133333	0.5	-0.113828
28.141667	0.5	-0.115781
28.150000	0.5	-0.117735
28.158333	0.5	-0.119688
28.166667	0.5	-0.122617
28.175000	0.5	-0.125742
28.183333	0.5	-0.128477
28.191667	0.5	-0.131211
28.200000	0.5	-0.134336
28.208333	0.5	-0.138047
28.216667	0.5	-0.140195
28.225000	0.5	-0.139414
28.233333	0.5	-0.135117
28.241667	0.5	-0.129453
28.250000	0.5	-0.123594
28.258333	0.5	-0.118320
28.266667	0.5	-0.112461
28.275000	0.5	-0.108555
28.283333	0.5	-0.107774
28.291667	0.5	-0.111094
28.300000	0.5	-0.116367
28.308333	0.5	-0.120274
28.316667	0.5	-0.122813
28.325000	0.5	-0.125156
28.333333	0.5	-0.128477
28.341667	0.5	-0.131602
28.350000	0.5	-0.133555
28.358333	0.5	-0.133945
28.366667	0.5	-0.136094
28.375000	0.5	-0.141953
28.383333	0.5	-0.149180
28.391667	0.5	-0.151914
28.400000	0.5	-0.146641
28.408333	0.5	-0.134727
28.416667	0.5	-0.123985
28.425000	0.5	-0.118125
28.433333	0.5	-0.118711
28.441667	0.5	-0.120078
28.450000	0.5	-0.119492
28.458333	0.5	-0.118516
28.466667	0.5	-0.120274
28.475000	0.5	-0.126719
28.483333	0.5	-0.134531
28.491667	0.5	-0.138633
28.500000	0.5	-0.136680
28.508333	0.5	-0.129453
28.516667	0.5	-0.122617
28.525000	0.5	-0.120469
28.533333	0.5	-0.124375
28.541667	0.5	-0.131406
28.550000	0.5	-0.136875
28.558333	0.5	-0.140000
28.566667	0.5	-0.140586
28.575000	0.5	-0.138633
28.583333	0.5	-0.135117
28.591667	0.5	-0.131602
28.600000	0.5	-0.129063
28.608333	0.5	-0.128672
28.616667	0.5	-0.129063
28.625000	0.5	-0.128672
28.633333	0.5	-0.129258
28.641667	0.5	-0.131992
28.650000	0.5	-0.137852
28.658333	0.5	-0.141953
28.666667	0.5	-0.143906
28.675000	0.5	-0.145469
28.683333	0.5	-0.148594
28.691667	0.5	-0.154258
28.700000	0.5	-0.157969
28.708333	0.5	-0.157383
28.716667	0.5	-0.151328
28.725000	0.5	-0.142930
28.733333	0.5	-0.135899
28.741667	0.5	-0.132774
28.750000	0.5	-0.133164
28.758333	0.5	-0.135313
28.766667	0.5	-0.135703
28.775000	0.5	-0.135117
28.783333	0.5	-0.134922
28.791667	0.5	-0.137266
28.800000	0.5	-0.142735
28.808333	0.5	-0.146445
28.816667	0.5	-0.145078
28.825000	0.5	-0.137656
28.833333	0.5	-0.127891
28.841667	0.5	-0.122422
28.850000	0.5	-0.123399
28.858333	0.5	-0.129258
28.866667	0.5	-0.135899
28.875000	0.5	-0.139805
28.883333	0.5	-0.140586
28.891667	0.5	-0.139414
28.900000	0.5	-0.138828
28.908333	0.5	-0.137656
28.916667	0.5	-0.135703
28.925000	0.5	-0.129844
28.933333	0.5	-0.123789
28.941667	0.5	-0.121445
28.950000	0.5	-0.125547
28.958333	0.5	-0.133555
28.966667	0.5	-0.140391
28.975000	0.5	-0.143906
28.983333	0.5	-0.144688
28.991667	0.5	-0.144492
29.000000	0.5	-0.142539
29.008333	0.5	-0.139610
29.016667	0.5	-0.137070
29.025000	0.5	-0.136485
29.033333	0.5	-0.137852
29.041667	0.5	-0.139414
29.050000	0.5	-0.139024
29.058333	0.5	-0.136680
29.066667	0.5	-0.134531
29.075000	0.5	-0.132578
29.083333	0.5	-0.130625
29.091667	0.5	-0.127110
29.100000	0.5	-0.122227
29.108333	0.5	-0.118711
29.116667	0.5	-0.119883
29.125000	0.5	-0.124375
29.133333	0.5	-0.128672
29.141667	0.5	-0.128281
29.150000	0.5	-0.124180
29.158333	0.5	-0.117735
29.166667	0.5	-0.113633
29.175000	0.5	-0.114219
29.183333	0.5	-0.121250
29.191667	0.5	-0.132774
29.200000	0.5	-0.144688
29.208333	0.5	-0.154844
29.216667	0.5	-0.159727
29.225000	0.5	-0.159141
29.233333	0.5	-0.153281
29.241667	0.5	-0.143906
29.250000	0.5	-0.133945
29.258333	0.5	-0.124961
29.266667	0.5	-0.120078
29.275000	0.5	-0.119883
29.283333	0.5	-0.124180
29.291667	0.5	-0.130625
29.300000	0.5	-0.137266
29.308333	0.5	-0.142735
29.316667	0.5	-0.147422
29.325000	0.5	-0.150547
29.333333	0.5	-0.151524
29.341667	0.5	-0.151524
29.350000	0.5	-0.152305
29.358333	0.5	-0.156211
29.366667	0.5	-0.160313
29.375000	0.5	-0.162070
29.383333	0.5	-0.158555
29.391667	0.5	-0.148985
29.400000	0.5	-0.138438
29.408333	0.5	-0.129063
29.416667	0.5	-0.121641
29.425000	0.5	-0.116953
29.433333	0.5	-0.115391
29.441667	0.5	-0.117735
29.450000	0.5	-0.122031
29.458333	0.5	-0.125352
29.466667	0.5	-0.126133
29.475000	0.5	-0.125547
29.483333	0.5	-0.125352
29.491667	0.5	-0.127500
29.500000	0.5	-0.131016
29.508333	0.5	-0.134531
29.516667	0.5	-0.137266
29.525000	0.5	-0.140000
29.533333	0.5	-0.143320
29.541667	0.5	-0.146250
29.550000	0.5	-0.147422
29.558333	0.5	-0.146641
29.566667	0.5	-0.146641
29.575000	0.5	-0.148789
29.583333	0.5	-0.154063
29.591667	0.5	-0.156992
29.600000	0.5	-0.156211
29.608333	0.5	-0.150156
29.616667	0.5	-0.143711
29.625000	0.5	-0.138633
29.633333	0.5	-0.136875
29.641667	0.5	-0.138438
29.650000	0.5	-0.141758
29.658333	0.5	-0.145274
29.666667	0.5	-0.147422
29.675000	0.5	-0.147617
29.683333	0.5	-0.146641
29.691667	0.5	-0.147422
29.700000	0.5	-0.147617
29.708333	0.5	-0.146641
29.716667	0.5	-0.143906
29.725000	0.5	-0.141953
29.733333	0.5	-0.141758
29.741667	0.5	-0.142735
29.750000	0.5	-0.141367
29.758333	0.5	-0.136875
29.766667	0.5	-0.132774
29.775000	0.5	-0.131406
29.783333	0.5	-0.133164
29.791667	0.5	-0.134531
29.800000	0.5	-0.135508
29.808333	0.5	-0.136289
29.816667	0.5	-0.140000
29.825000	0.5	-0.146445
29.833333	0.5	-0.152110
29.841667	0.5	-0.155235
29.850000	0.5	-0.153867
29.858333	0.5	-0.150742
29.866667	0.5	-0.147813
29.875000	0.5	-0.144102
29.883333	0.5	-0.141172
29.891667	0.5	-0.139805
29.900000	0.5	-0.140977
29.908333	0.5	-0.142344
29.916667	0.5	-0.143711
29.925000	0.5	-0.144492
29.933333	0.5	-0.143906
29.941667	0.5	-0.141953
29.950000	0.5	-0.138633
29.958333	0.5	-0.134922
29.966667	0.5	-0.133164
29.975000	0.5	-0.133360
29.983333	0.5	-0.134336
29.991667	0.5	-0.136289
30.000000	0.5	-0.137656
30.008333	0.5	-0.139414
30.016667	0.5	-0.140781
30.025000	0.5	-0.141953
30.033333	0.5	-0.142930
30.041667	0.5	-0.144688
30.050000	0.5	-0.147813
30.058333	0.5	-0.149180
30.066667	0.5	-0.147227
30.075000	0.5	-0.141758
30.083333	0.5	-0.136875
30.091667	0.5	-0.134922
30.100000	0.5	-0.136680
30.108333	0.5	-0.139610
30.116667	0.5	-0.141758
30.125000	0.5	-0.143320
30.133333	0.5	-0.144688
30.141667	0.5	-0.144883
30.150000	0.5	-0.143906
30.158333	0.5	-0.142735
30.166667	0.5	-0.143125
30.175000	0.5	-0.144102
30.183333	0.5	-0.143320
30.191667	0.5	-0.138828
30.200000	0.5	-0.132188
30.208333	0.5	-0.126133
30.216667	0.5	-0.124180
30.225000	0.5	-0.126133
30.233333	0.5	-0.129649
30.241667	0.5	-0.131992
30.250000	0.5	-0.133164
30.258333	0.5	-0.133750
30.266667	0.5	-0.134531
30.275000	0.5	-0.134922
30.283333	0.5	-0.134531
30.291667	0.5	-0.132383
30.300000	0.5	-0.128086
30.308333	0.5	-0.123203
30.316667	0.5	-0.120469
30.325000	0.5	-0.121836
30.333333	0.5	-0.125547
30.341667	0.5	-0.128477
30.350000	0.5	-0.129649
30.358333	0.5	-0.130235
30.366667	0.5	-0.132383
30.375000	0.5	-0.134336
30.383333	0.5	-0.134727
30.391667	0.5	-0.132188
30.400000	0.5	-0.128867
30.408333	0.5	-0.126719
30.416667	0.5	-0.125938
30.425000	0.5	-0.125156
30.433333	0.5	-0.126719
30.441667	0.5	-0.130625
30.450000	0.5	-0.135899
30.458333	0.5	-0.141758
30.466667	0.5	-0.147422
30.475000	0.5	-0.153867
30.483333	0.5	-0.161094
30.491667	0.5	-0.166367
30.500000	0.5	-0.167539
30.508333	0.5	-0.165391
30.516667	0.5	-0.163438
30.525000	0.5	-0.163242
30.533333	0.5	-0.162852
30.541667	0.5	-0.159336
30.550000	0.5	-0.151719
30.558333	0.5	-0.143125
30.566667	0.5	-0.136094
30.575000	0.5	-0.132774
30.583333	0.5	-0.132578
30.591667	0.5	-0.134727
30.600000	0.5	-0.136680
30.608333	0.5	-0.136485
30.616667	0.5	-0.133945
30.625000	0.5	-0.130430
30.633333	0.5	-0.129258
30.641667	0.5	-0.133360
30.650000	0.5	-0.142149
30.658333	0.5	-0.151133
30.666667	0.5	-0.157383
30.675000	0.5	-0.157578
30.683333	0.5	-0.153086
30.691667	0.5	-0.146836
30.700000	0.5	-0.140977
30.708333	0.5	-0.138828
30.716667	0.5	-0.141758
30.725000	0.5	-0.148203
30.733333	0.5	-0.154258
30.741667	0.5	-0.157383
30.750000	0.5	-0.157969
30.758333	0.5	-0.159531
30.766667	0.5	-0.161680
30.775000	0.5	-0.162461
30.783333	0.5	-0.158164
30.791667	0.5	-0.149961
30.800000	0.5	-0.144297
30.808333	0.5	-0.142930
30.816667	0.5	-0.146055
30.825000	0.5	-0.149961
30.833333	0.5	-0.152305
30.841667	0.5	-0.150547
30.850000	0.5	-0.148399
30.858333	0.5	-0.147227
30.866667	0.5	-0.148203
30.875000	0.5	-0.151328
30.883333	0.5	-0.156992
30.891667	0.5	-0.163438
30.900000	0.5	-0.167930
30.908333	0.5	-0.169883
30.916667	0.5	-0.167149
30.925000	0.5	-0.162461
30.933333	0.5	-0.158945
30.941667	0.5	-0.156992
30.950000	0.5	-0.155625
30.958333	0.5	-0.151719
30.966667	0.5	-0.146836
30.975000	0.5	-0.144102
30.983333	0.5	-0.145078
30.991667	0.5	-0.149570
31.000000	0.5	-0.156992
31.008333	0.5	-0.160703
31.016667	0.5	-0.160117
31.025000	0.5	-0.155430
31.033333	0.5	-0.148399
31.041667	0.5	-0.142735
31.050000	0.5	-0.139219
31.058333	0.5	-0.138438
31.066667	0.5	-0.141367
31.075000	0.5	-0.146836
31.083333	0.5	-0.151719
31.091667	0.5	-0.154453
31.100000	0.5	-0.151328
31.108333	0.5	-0.145860
31.116667	0.5	-0.140000
31.125000	0.5	-0.136094
31.133333	0.5	-0.135508
31.141667	0.5	-0.139024
31.150000	0.5	-0.145664
31.158333	0.5	-0.153086
31.166667	0.5	-0.155430
31.175000	0.5	-0.153086
31.183333	0.5	-0.148399
31.191667	0.5	-0.145274
31.200000	0.5	-0.144688
31.208333	0.5	-0.145078
31.216667	0.5	-0.143906
31.225000	0.5	-0.140195
31.233333	0.5	-0.134922
31.241667	0.5	-0.130820
31.250000	0.5	-0.129063
31.258333	0.5	-0.131211
31.266667	0.5	-0.135313
31.275000	0.5	-0.139219
31.283333	0.5	-0.141172
31.291667	0.5	-0.141758
31.300000	0.5	-0.141758
31.308333	0.5	-0.142149
31.316667	0.5	-0.142735
31.325000	0.5	-0.143320
31.333333	0.5	-0.143711
31.341667	0.5	-0.144688
31.350000	0.5	-0.145274
31.358333	0.5	-0.145274
31.366667	0.5	-0.145664
31.375000	0.5	-0.147031
31.383333	0.5	-0.150742
31.391667	0.5	-0.155235
31.400000	0.5	-0.158945
31.408333	0.5	-0.160313
31.416667	0.5	-0.158164
31.425000	0.5	-0.150938
31.433333	0.5	-0.142539
31.441667	0.5	-0.136875
31.450000	0.5	-0.135508
31.458333	0.5	-0.136485
31.466667	0.5	-0.136875
31.475000	0.5	-0.137656
31.483333	0.5	-0.141563
31.491667	0.5	-0.150352
31.500000	0.5	-0.159141
31.508333	0.5	-0.161094
31.516667	0.5	-0.154649
31.525000	0.5	-0.144688
31.533333	0.5	-0.136094
31.541667	0.5	-0.132383
31.550000	0.5	-0.133555
31.558333	0.5	-0.137266
31.566667	0.5	-0.144102
31.575000	0.5	-0.153672
31.583333	0.5	-0.161680
31.591667	0.5	-0.165000
31.600000	0.5	-0.164805
31.608333	0.5	-0.163047
31.616667	0.5	-0.162266
31.625000	0.5	-0.161485
31.633333	0.5	-0.158555
31.641667	0.5	-0.154258
31.650000	0.5	-0.150547
31.658333	0.5	-0.150547
31.666667	0.5	-0.150938
31.675000	0.5	-0.149766
31.683333	0.5	-0.144883
31.691667	0.5	-0.138242
31.700000	0.5	-0.132969
31.708333	0.5	-0.131211
31.716667	0.5	-0.135117
31.725000	0.5	-0.143320
31.733333	0.5	-0.152695
31.741667	0.5	-0.157383
31.750000	0.5	-0.156797
31.758333	0.5	-0.152110
31.766667	0.5	-0.148789
31.775000	0.5	-0.148789
31.783333	0.5	-0.150938
31.791667	0.5	-0.154453
31.800000	0.5	-0.156016
31.808333	0.5	-0.157188
31.816667	0.5	-0.158360
31.825000	0.5	-0.158164
31.833333	0.5	-0.156406
31.841667	0.5	-0.153086
31.850000	0.5	-0.149961
31.858333	0.5	-0.148985
31.866667	0.5	-0.148399
31.875000	0.5	-0.146836
31.883333	0.5	-0.144492
31.891667	0.5	-0.141953
31.900000	0.5	-0.140781
31.908333	0.5	-0.142149
31.916667	0.5	-0.144102
31.925000	0.5	-0.145664
31.933333	0.5	-0.145274
31.941667	0.5	-0.142930
31.950000	0.5	-0.140391
31.958333	0.5	-0.139805
31.966667	0.5	-0.140195
31.975000	0.5	-0.141367
31.983333	0.5	-0.143125
31.991667	0.5	-0.148985
32.000000	0.5	-0.158360
32.008333	0.5	-0.166758
32.016667	0.5	-0.169102
32.025000	0.5	-0.166172
32.033333	0.5	-0.160899
32.041667	0.5	-0.154649
32.050000	0.5	-0.148399
32.058333	0.5	-0.142930
32.066667	0.5	-0.140000
32.075000	0.5	-0.141172
32.083333	0.5	-0.146836
32.091667	0.5	-0.152110
32.100000	0.5	-0.152500
32.108333	0.5	-0.148008
32.116667	0.5	-0.143906
32.125000	0.5	-0.142735
32.133333	0.5	-0.143125
32.141667	0.5	-0.144492
32.150000	0.5	-0.145078
32.158333	0.5	-0.146250
32.166667	0.5	-0.148008
32.175000	0.5	-0.148203
32.183333	0.5	-0.145860
32.191667	0.5	-0.141758
32.200000	0.5	-0.137461
32.208333	0.5	-0.134727
32.216667	0.5	-0.134141
32.225000	0.5	-0.137461
32.233333	0.5	-0.143320
32.241667	0.5	-0.150156
32.250000	0.5	-0.156406
32.258333	0.5	-0.161289
32.266667	0.5	-0.166172
32.275000	0.5	-0.169492
32.283333	0.5	-0.170664
32.291667	0.5	-0.169688
32.300000	0.5	-0.168320
32.308333	0.5	-0.166367
32.316667	0.5	-0.166172
32.325000	0.5	-0.168125
32.333333	0.5	-0.172031
32.341667	0.5	-0.175352
32.350000	0.5	-0.174375
32.358333	0.5	-0.167930
32.366667	0.5	-0.158555
32.375000	0.5	-0.151524
32.383333	0.5	-0.151328
32.391667	0.5	-0.156797
32.400000	0.5	-0.162070
32.408333	0.5	-0.166172
32.416667	0.5	-0.168906
32.425000	0.5	-0.172227
32.433333	0.5	-0.174570
32.441667	0.5	-0.174180
32.450000	0.5	-0.170078
32.458333	0.5	-0.163828
32.466667	0.5	-0.158750
32.475000	0.5	-0.156211
32.483333	0.5	-0.154453
32.491667	0.5	-0.150742
32.500000	0.5	-0.145274
32.508333	0.5	-0.139805
32.516667	0.5	-0.136875
32.525000	0.5	-0.139805
32.533333	0.5	-0.146836
32.541667	0.5	-0.156406
32.550000	0.5	-0.161094
32.558333	0.5	-0.159922
32.566667	0.5	-0.154258
32.575000	0.5	-0.147813
32.583333	0.5	-0.146836
32.591667	0.5	-0.150156
32.600000	0.5	-0.157188
32.608333	0.5	-0.161680
32.616667	0.5	-0.161485
32.625000	0.5	-0.157188
32.633333	0.5	-0.150938
32.641667	0.5	-0.146055
32.650000	0.5	-0.143125
32.658333	0.5	-0.142735
32.666667	0.5	-0.144688
32.675000	0.5	-0.148985
32.683333	0.5	-0.156797
32.691667	0.5	-0.163828
32.700000	0.5	-0.168906
32.708333	0.5	-0.169688
32.716667	0.5	-0.166953
32.725000	0.5	-0.162266
32.733333	0.5	-0.158945
32.741667	0.5	-0.157578
32.750000	0.5	-0.158164
32.758333	0.5	-0.158945
32.766667	0.5	-0.158750
32.775000	0.5	-0.157578
32.783333	0.5	-0.155235
32.791667	0.5	-0.152305
32.800000	0.5	-0.149375
32.808333	0.5	-0.148594
32.816667	0.5	-0.151133
32.825000	0.5	-0.155625
32.833333	0.5	-0.159727
32.841667	0.5	-0.162656
32.850000	0.5	-0.166172
32.858333	0.5	-0.171445
32.866667	0.5	-0.178086
32.875000	0.5	-0.182578
32.883333	0.5	-0.182383
32.891667	0.5	-0.176328
32.900000	0.5	-0.168516
32.908333	0.5	-0.163633
32.916667	0.5	-0.163828
32.925000	0.5	-0.167735
32.933333	0.5	-0.173008
32.941667	0.5	-0.178281
32.950000	0.5	-0.183164
32.958333	0.5	-0.185508
32.966667	0.5	-0.184141
32.975000	0.5	-0.177500
32.983333	0.5	-0.168125
32.991667	0.5	-0.160703
33.000000	0.5	-0.160508
33.008333	0.5	-0.167149
33.016667	0.5	-0.175742
33.025000	0.5	-0.178672
33.033333	0.5	-0.173789
33.041667	0.5	-0.164805
33.050000	0.5	-0.158164
33.058333	0.5	-0.155430
33.066667	0.5	-0.154649
33.075000	0.5	-0.154258
33.083333	0.5	-0.151719
33.091667	0.5	-0.149961
33.100000	0.5	-0.150156
33.108333	0.5	-0.152305
33.116667	0.5	-0.155625
33.125000	0.5	-0.154649
33.133333	0.5	-0.148203
33.141667	0.5	-0.139805
33.150000	0.5	-0.132188
33.158333	0.5	-0.129063
33.166667	0.5	-0.132578
33.175000	0.5	-0.142149
33.183333	0.5	-0.155820
33.191667	0.5	-0.168125
33.200000	0.5	-0.173203
33.208333	0.5	-0.169688
33.216667	0.5	-0.162656
33.225000	0.5	-0.160508
33.233333	0.5	-0.165195
33.241667	0.5	-0.172422
33.250000	0.5	-0.174375
33.258333	0.5	-0.168320
33.266667	0.5	-0.158555
33.275000	0.5	-0.149961
33.283333	0.5	-0.146641
33.291667	0.5	-0.147813
33.300000	0.5	-0.152891
33.308333	0.5	-0.158360
33.316667	0.5	-0.163047
33.325000	0.5	-0.167149
33.333333	0.5	-0.170860
33.341667	0.5	-0.174180
33.350000	0.5	-0.174375
33.358333	0.5	-0.171641
33.366667	0.5	-0.167735
33.375000	0.5	-0.164610
33.383333	0.5	-0.162656
33.391667	0.5	-0.160899
33.400000	0.5	-0.158945
33.408333	0.5	-0.155430
33.416667	0.5	-0.151328
33.425000	0.5	-0.148985
33.433333	0.5	-0.150156
33.441667	0.5	-0.154258
33.450000	0.5	-0.158164
33.458333	0.5	-0.161094
33.466667	0.5	-0.163828
33.475000	0.5	-0.165391
33.483333	0.5	-0.167149
33.491667	0.5	-0.166367
33.500000	0.5	-0.161094
33.508333	0.5	-0.152695
33.516667	0.5	-0.144102
33.525000	0.5	-0.138828
33.533333	0.5	-0.137852
33.541667	0.5	-0.141172
33.550000	0.5	-0.147813
33.558333	0.5	-0.158360
33.566667	0.5	-0.167930
33.575000	0.5	-0.175742
33.583333	0.5	-0.180625
33.591667	0.5	-0.181406
33.600000	0.5	-0.178672
33.608333	0.5	-0.173985
33.616667	0.5	-0.169297
33.625000	0.5	-0.166367
33.633333	0.5	-0.164414
33.641667	0.5	-0.161094
33.650000	0.5	-0.156406
33.658333	0.5	-0.151719
33.666667	0.5	-0.148985
33.675000	0.5	-0.150938
33.683333	0.5	-0.156992
33.691667	0.5	-0.164219
33.700000	0.5	-0.170664
33.708333	0.5	-0.176914
33.716667	0.5	-0.181016
33.725000	0.5	-0.183555
33.733333	0.5	-0.183164
33.741667	0.5	-0.178867
33.750000	0.5	-0.170469
33.758333	0.5	-0.160313
33.766667	0.5	-0.154063
33.775000	0.5	-0.153672
33.783333	0.5	-0.160508
33.791667	0.5	-0.168516
33.800000	0.5	-0.174570
33.808333	0.5	-0.175938
33.816667	0.5	-0.174570
33.825000	0.5	-0.172227
33.833333	0.5	-0.168125
33.841667	0.5	-0.163047
33.850000	0.5	-0.157383
33.858333	0.5	-0.153867
33.866667	0.5	-0.153672
33.875000	0.5	-0.155039
33.883333	0.5	-0.157578
33.891667	0.5	-0.160703
33.900000	0.5	-0.167930
33.908333	0.5	-0.178672
33.916667	0.5	-0.190586
33.925000	0.5	-0.197813
33.933333	0.5	-0.194492
33.941667	0.5	-0.184141
33.950000	0.5	-0.171445
33.958333	0.5	-0.160703
33.966667	0.5	-0.152891
33.975000	0.5	-0.147617
33.983333	0.5	-0.145078
33.991667	0.5	-0.144102
34.000000	0.5	-0.144883
34.008333	0.5	-0.147031
34.016667	0.5	-0.152110
34.025000	0.5	-0.158945
34.033333	0.5	-0.164024
34.041667	0.5	-0.167149
34.050000	0.5	-0.168906
34.058333	0.5	-0.169883
34.066667	0.5	-0.169688
34.075000	0.5	-0.168125
34.083333	0.5	-0.165781
34.091667	0.5	-0.167539
34.100000	0.5	-0.174570
34.108333	0.5	-0.184922
34.116667	0.5	-0.192344
34.125000	0.5	-0.191367
34.133333	0.5	-0.183555
34.141667	0.5	-0.172617
34.150000	0.5	-0.164219
34.158333	0.5	-0.159336
34.166667	0.5	-0.156406
34.175000	0.5	-0.154844
34.183333	0.5	-0.153477
34.191667	0.5	-0.154844
34.200000	0.5	-0.157774
34.208333	0.5	-0.160508
34.216667	0.5	-0.160313
34.225000	0.5	-0.159531
34.233333	0.5	-0.160313
34.241667	0.5	-0.163633
34.250000	0.5	-0.165977
34.258333	0.5	-0.165391
34.266667	0.5	-0.161289
34.275000	0.5	-0.156797
34.283333	0.5	-0.155235
34.291667	0.5	-0.156797
34.300000	0.5	-0.161680
34.308333	0.5	-0.167735
34.316667	0.5	-0.173789
34.325000	0.5	-0.175742
34.333333	0.5	-0.172617
34.341667	0.5	-0.166367
34.350000	0.5	-0.161485
34.358333	0.5	-0.162070
34.366667	0.5	-0.167344
34.375000	0.5	-0.172813
34.383333	0.5	-0.173399
34.391667	0.5	-0.169883
34.400000	0.5	-0.164219
34.408333	0.5	-0.158750
34.416667	0.5	-0.156211
34.425000	0.5	-0.157578
34.433333	0.5	-0.163047
34.441667	0.5	-0.171250
34.450000	0.5	-0.178477
34.458333	0.5	-0.183750
34.466667	0.5	-0.187656
34.475000	0.5	-0.191172
34.483333	0.5	-0.193711
34.491667	0.5	-0.192930
34.500000	0.5	-0.187070
34.508333	0.5	-0.176719
34.516667	0.5	-0.165586
34.525000	0.5	-0.158555
34.533333	0.5	-0.157774
34.541667	0.5	-0.161680
34.550000	0.5	-0.166758
34.558333	0.5	-0.170469
34.566667	0.5	-0.171055
34.575000	0.5	-0.169688
34.583333	0.5	-0.167735
34.591667	0.5	-0.165195
34.600000	0.5	-0.163438
34.608333	0.5	-0.163828
34.616667	0.5	-0.167344
34.625000	0.5	-0.170860
34.633333	0.5	-0.172617
34.641667	0.5	-0.172617
34.650000	0.5	-0.171250
34.658333	0.5	-0.171055
34.666667	0.5	-0.170664
34.675000	0.5	-0.167735
34.683333	0.5	-0.161485
34.691667	0.5	-0.153477
34.700000	0.5	-0.149766
34.708333	0.5	-0.153672
34.716667	0.5	-0.162266
34.725000	0.5	-0.169297
34.733333	0.5	-0.172227
34.741667	0.5	-0.172031
34.750000	0.5	-0.170274
34.758333	0.5	-0.168906
34.766667	0.5	-0.167539
34.775000	0.5	-0.165977
34.783333	0.5	-0.164219
34.791667	0.5	-0.164219
34.800000	0.5	-0.164414
34.808333	0.5	-0.164024
34.816667	0.5	-0.161875
34.825000	0.5	-0.160703
34.833333	0.5	-0.163242
34.841667	0.5	-0.168320
34.850000	0.5	-0.174180
34.858333	0.5	-0.176719
34.866667	0.5	-0.175156
34.875000	0.5	-0.169688
34.883333	0.5	-0.162656
34.891667	0.5	-0.157578
34.900000	0.5	-0.156211
34.908333	0.5	-0.160313
34.916667	0.5	-0.167149
34.925000	0.5	-0.174570
34.933333	0.5	-0.179063
34.941667	0.5	-0.178477
34.950000	0.5	-0.173789
34.958333	0.5	-0.166367
34.966667	0.5	-0.158360
34.975000	0.5	-0.152110
34.983333	0.5	-0.150352
34.991667	0.5	-0.153672
35.000000	0.5	-0.158360
35.008333	0.5	-0.161485
35.016667	0.5	-0.163633
35.025000	0.5	-0.166367
35.033333	0.5	-0.169688
35.041667	0.5	-0.172422
35.050000	0.5	-0.171836
35.058333	0.5	-0.170469
35.066667	0.5	-0.170078
35.075000	0.5	-0.169883
35.083333	0.5	-0.167539
35.091667	0.5	-0.161094
35.100000	0.5	-0.152305
35.108333	0.5	-0.145860
35.116667	0.5	-0.145469
35.125000	0.5	-0.151328
35.133333	0.5	-0.161094
35.141667	0.5	-0.170274
35.150000	0.5	-0.177110
35.158333	0.5	-0.178672
35.166667	0.5	-0.174766
35.175000	0.5	-0.168125
35.183333	0.5	-0.162461
35.191667	0.5	-0.160313
35.200000	0.5	-0.161680
35.208333	0.5	-0.163828
35.216667	0.5	-0.164805
35.225000	0.5	-0.163438
35.233333	0.5	-0.160899
35.241667	0.5	-0.158555
35.250000	0.5	-0.159141
35.258333	0.5	-0.161485
35.266667	0.5	-0.164414
35.275000	0.5	-0.166563
35.283333	0.5	-0.167735
35.291667	0.5	-0.168320
35.300000	0.5	-0.168320
35.308333	0.5	-0.167735
35.316667	0.5	-0.165195
35.325000	0.5	-0.162461
35.333333	0.5	-0.161875
35.341667	0.5	-0.164610
35.350000	0.5	-0.170469
35.358333	0.5	-0.176914
35.366667	0.5	-0.182774
35.375000	0.5	-0.185703
35.383333	0.5	-0.186094
35.391667	0.5	-0.182578
35.400000	0.5	-0.176328
35.408333	0.5	-0.168516
35.416667	0.5	-0.161485
35.425000	0.5	-0.156406
35.433333	0.5	-0.154258
35.441667	0.5	-0.155820
35.450000	0.5	-0.160313
35.458333	0.5	-0.165195
35.466667	0.5	-0.168906
35.475000	0.5	-0.168906
35.483333	0.5	-0.167344
35.491667	0.5	-0.165000
35.500000	0.5	-0.163438
35.508333	0.5	-0.162266
35.516667	0.5	-0.161094
35.525000	0.5	-0.161485
35.533333	0.5	-0.163242
35.541667	0.5	-0.168125
35.550000	0.5	-0.173399
35.558333	0.5	-0.177110
35.566667	0.5	-0.178867
35.575000	0.5	-0.178867
35.583333	0.5	-0.179063
35.591667	0.5	-0.181211
35.600000	0.5	-0.184141
35.608333	0.5	-0.186485
35.616667	0.5	-0.187656
35.625000	0.5	-0.188633
35.633333	0.5	-0.187461
35.641667	0.5	-0.185117
35.650000	0.5	-0.180820
35.658333	0.5	-0.175156
35.666667	0.5	-0.170860
35.675000	0.5	-0.170274
35.683333	0.5	-0.173008
35.691667	0.5	-0.176133
35.700000	0.5	-0.176719
35.708333	0.5	-0.175156
35.716667	0.5	-0.173008
35.725000	0.5	-0.172031
35.733333	0.5	-0.170469
35.741667	0.5	-0.166953
35.750000	0.5	-0.160508
35.758333	0.5	-0.153477
35.766667	0.5	-0.149570
35.775000	0.5	-0.151914
35.783333	0.5	-0.159336
35.791667	0.5	-0.168516
35.800000	0.5	-0.176914
35.808333	0.5	-0.183750
35.816667	0.5	-0.186289
35.825000	0.5	-0.183164
35.833333	0.5	-0.175742
35.841667	0.5	-0.167735
35.850000	0.5	-0.162266
35.858333	0.5	-0.162070
35.866667	0.5	-0.166367
35.875000	0.5	-0.173203
35.883333	0.5	-0.180235
35.891667	0.5	-0.184531
35.900000	0.5	-0.183555
35.908333	0.5	-0.176524
35.916667	0.5	-0.167539
35.925000	0.5	-0.160508
35.933333	0.5	-0.156992
35.941667	0.5	-0.158164
35.950000	0.5	-0.163828
35.958333	0.5	-0.172227
35.966667	0.5	-0.181211
35.975000	0.5	-0.186094
35.983333	0.5	-0.183945
35.991667	0.5	-0.178672
36.000000	0.5	-0.173399
36.008333	0.5	-0.170469
36.016667	0.5	-0.167735
36.025000	0.5	-0.163828
36.033333	0.5	-0.160117
36.041667	0.5	-0.157383
36.050000	0.5	-0.156406
36.058333	0.5	-0.156406
36.066667	0.5	-0.156406
36.075000	0.5	-0.157969
36.083333	0.5	-0.160703
36.091667	0.5	-0.164805
36.100000	0.5	-0.169102
36.108333	0.5	-0.173789
36.116667	0.5	-0.178477
36.125000	0.5	-0.183750
36.133333	0.5	-0.187266
36.141667	0.5	-0.187266
36.150000	0.5	-0.183750
36.158333	0.5	-0.177891
36.166667	0.5	-0.172031
36.175000	0.5	-0.167149
36.183333	0.5	-0.163242
36.191667	0.5	-0.161094
36.200000	0.5	-0.159531
36.208333	0.5	-0.158555
36.216667	0.5	-0.157383
36.225000	0.5	-0.157578
36.233333	0.5	-0.159922
36.241667	0.5	-0.165391
36.250000	0.5	-0.171445
36.258333	0.5	-0.175547
36.266667	0.5	-0.175352
36.275000	0.5	-0.170860
36.283333	0.5	-0.164414
36.291667	0.5	-0.158360
36.300000	0.5	-0.156406
36.308333	0.5	-0.158945
36.316667	0.5	-0.164805
36.325000	0.5	-0.171055
36.333333	0.5	-0.173985
36.341667	0.5	-0.173203
36.350000	0.5	-0.170274
36.358333	0.5	-0.168125
36.366667	0.5	-0.168320
36.375000	0.5	-0.169492
36.383333	0.5	-0.170469
36.391667	0.5	-0.172813
36.400000	0.5	-0.176914
36.408333	0.5	-0.181602
36.416667	0.5	-0.183360
36.425000	0.5	-0.179844
36.433333	0.5	-0.173789
36.441667	0.5	-0.168320
36.450000	0.5	-0.165586
36.458333	0.5	-0.165391
36.466667	0.5	-0.166953
36.475000	0.5	-0.170078
36.483333	0.5	-0.174180
36.491667	0.5	-0.178477
36.500000	0.5	-0.181992
36.508333	0.5	-0.183750
36.516667	0.5	-0.183360
36.525000	0.5	-0.180430
36.533333	0.5	-0.174570
36.541667	0.5	-0.167930
36.550000	0.5	-0.162461
36.558333	0.5	-0.158750
36.566667	0.5	-0.155625
36.575000	0.5	-0.153867
36.583333	0.5	-0.153477
36.591667	0.5	-0.155235
36.600000	0.5	-0.158945
36.608333	0.5	-0.162070
36.616667	0.5	-0.164414
36.625000	0.5	-0.165195
36.633333	0.5	-0.165195
36.641667	0.5	-0.166758
36.650000	0.5	-0.170078
36.658333	0.5	-0.175938
36.666667	0.5	-0.180625
36.675000	0.5	-0.182578
36.683333	0.5	-0.180625
36.691667	0.5	-0.177305
36.700000	0.5	-0.175352
36.708333	0.5	-0.175156
36.716667	0.5	-0.177500
36.725000	0.5	-0.181406
36.733333	0.5	-0.185703
36.741667	0.5	-0.188242
36.750000	0.5	-0.187266
36.758333	0.5	-0.184336
36.766667	0.5	-0.182578
36.775000	0.5	-0.184727
36.783333	0.5	-0.190781
36.791667	0.5	-0.197422
36.800000	0.5	-0.198594
36.808333	0.5	-0.193320
36.816667	0.5	-0.185899
36.825000	0.5	-0.179844
36.833333	0.5	-0.176719
36.841667	0.5	-0.173985
36.850000	0.5	-0.170078
36.858333	0.5	-0.165781
36.866667	0.5	-0.161680
36.875000	0.5	-0.159727
36.883333	0.5	-0.159336
36.891667	0.5	-0.160703
36.900000	0.5	-0.165781
36.908333	0.5	-0.175156
36.916667	0.5	-0.187266
36.925000	0.5	-0.199180
36.933333	0.5	-0.204649
36.941667	0.5	-0.202110
36.950000	0.5	-0.192930
36.958333	0.5	-0.182188
36.966667	0.5	-0.173008
36.975000	0.5	-0.167149
36.983333	0.5	-0.164024
36.991667	0.5	-0.165000
37.000000	0.5	-0.169492
37.008333	0.5	-0.175547
37.016667	0.5	-0.181211
37.025000	0.5	-0.183360
37.033333	0.5	-0.183360
37.041667	0.5	-0.181211
37.050000	0.5	-0.179844
37.058333	0.5	-0.180039
37.066667	0.5	-0.182188
37.075000	0.5	-0.185703
37.083333	0.5	-0.189219
37.091667	0.5	-0.190586
37.100000	0.5	-0.190000
37.108333	0.5	-0.189024
37.116667	0.5	-0.188047
37.125000	0.5	-0.186875
37.133333	0.5	-0.182774
37.141667	0.5	-0.175352
37.150000	0.5	-0.167149
37.158333	0.5	-0.162852
37.166667	0.5	-0.164414
37.175000	0.5	-0.169688
37.183333	0.5	-0.174180
37.191667	0.5	-0.176524
37.200000	0.5	-0.177891
37.208333	0.5	-0.178281
37.216667	0.5	-0.176524
37.225000	0.5	-0.171250
37.233333	0.5	-0.164610
37.241667	0.5	-0.159922
37.250000	0.5	-0.157578
37.258333	0.5	-0.158555
37.266667	0.5	-0.160703
37.275000	0.5	-0.165391
37.283333	0.5	-0.172813
37.291667	0.5	-0.179258
37.300000	0.5	-0.181797
37.308333	0.5	-0.179649
37.316667	0.5	-0.175547
37.325000	0.5	-0.173789
37.333333	0.5	-0.175742
37.341667	0.5	-0.179844
37.350000	0.5	-0.182383
37.358333	0.5	-0.180430
37.366667	0.5	-0.174766
37.375000	0.5	-0.169297
37.383333	0.5	-0.167735
37.391667	0.5	-0.169688
37.400000	0.5	-0.172031
37.408333	0.5	-0.173594
37.416667	0.5	-0.174375
37.425000	0.5	-0.175938
37.433333	0.5	-0.177891
37.441667	0.5	-0.179258
37.450000	0.5	-0.180430
37.458333	0.5	-0.183164
37.466667	0.5	-0.189610
37.475000	0.5	-0.196445
37.483333	0.5	-0.198399
37.491667	0.5	-0.191367
37.500000	0.5	-0.180625
37.508333	0.5	-0.173008
37.516667	0.5	-0.171055
37.525000	0.5	-0.173203
37.533333	0.5	-0.174375
37.541667	0.5	-0.171055
37.550000	0.5	-0.166172
37.558333	0.5	-0.162656
37.566667	0.5	-0.164414
37.575000	0.5	-0.169297
37.583333	0.5	-0.175547
37.591667	0.5	-0.181016
37.600000	0.5	-0.184141
37.608333	0.5	-0.183555
37.616667	0.5	-0.181211
37.625000	0.5	-0.179258
37.633333	0.5	-0.178867
37.641667	0.5	-0.179844
37.650000	0.5	-0.180235
37.658333	0.5	-0.178281
37.666667	0.5	-0.174766
37.675000	0.5	-0.171836
37.683333	0.5	-0.170469
37.691667	0.5	-0.169688
37.700000	0.5	-0.166563
37.708333	0.5	-0.162266
37.716667	0.5	-0.158360
37.725000	0.5	-0.157774
37.733333	0.5	-0.159336
37.741667	0.5	-0.159922
37.750000	0.5	-0.158750
37.758333	0.5	-0.156992
37.766667	0.5	-0.156602
37.775000	0.5	-0.158945
37.783333	0.5	-0.165195
37.791667	0.5	-0.174766
37.800000	0.5	-0.185313
37.808333	0.5	-0.194688
37.816667	0.5	-0.199570
37.825000	0.5	-0.200938
37.833333	0.5	-0.200352
37.841667	0.5	-0.198789
37.850000	0.5	-0.195860
37.858333	0.5	-0.190781
37.866667	0.5	-0.185703
37.875000	0.5	-0.181602
37.883333	0.5	-0.179063
37.891667	0.5	-0.177695
37.900000	0.5	-0.174180
37.908333	0.5	-0.167735
37.916667	0.5	-0.157969
37.925000	0.5	-0.149180
37.933333	0.5	-0.146055
37.941667	0.5	-0.147031
37.950000	0.5	-0.149180
37.958333	0.5	-0.149766
37.966667	0.5	-0.151524
37.975000	0.5	-0.155430
37.983333	0.5	-0.161094
37.991667	0.5	-0.167735
38.000000	0.5	-0.174766
38.008333	0.5	-0.181406
38.016667	0.5	-0.186289
38.025000	0.5	-0.188633
38.033333	0.5	-0.186485
38.041667	0.5	-0.184531
38.050000	0.5	-0.183164
38.058333	0.5	-0.180625
38.066667	0.5	-0.175156
38.075000	0.5	-0.167930
38.083333	0.5	-0.163438
38.091667	0.5	-0.166367
38.100000	0.5	-0.174766
38.108333	0.5	-0.182969
38.116667	0.5	-0.186875
38.125000	0.5	-0.185899
38.133333	0.5	-0.183360
38.141667	0.5	-0.182969
38.150000	0.5	-0.183750
38.158333	0.5	-0.183555
38.166667	0.5	-0.181602
38.175000	0.5	-0.179649
38.183333	0.5	-0.178867
38.191667	0.5	-0.177500
38.200000	0.5	-0.172422
38.208333	0.5	-0.164219
38.216667	0.5	-0.157578
38.225000	0.5	-0.157774
38.233333	0.5	-0.165000
38.241667	0.5	-0.173203
38.250000	0.5	-0.178477
38.258333	0.5	-0.180039
38.266667	0.5	-0.180820
38.275000	0.5	-0.181797
38.283333	0.5	-0.184141
38.291667	0.5	-0.185899
38.300000	0.5	-0.187656
38.308333	0.5	-0.187656
38.316667	0.5	-0.186875
38.325000	0.5	-0.183164
38.333333	0.5	-0.179844
38.341667	0.5	-0.180039
38.350000	0.5	-0.184141
38.358333	0.5	-0.189414
38.366667	0.5	-0.190977
38.375000	0.5	-0.185703
38.383333	0.5	-0.176914
38.391667	0.5	-0.169297
38.400000	0.5	-0.166367
38.408333	0.5	-0.166563
38.416667	0.5	-0.168516
38.425000	0.5	-0.171055
38.433333	0.5	-0.173399
38.441667	0.5	-0.177891
38.450000	0.5	-0.183360
38.458333	0.5	-0.188438
38.466667	0.5	-0.190000
38.475000	0.5	-0.186289
38.483333	0.5	-0.179453
38.491667	0.5	-0.173594
38.500000	0.5	-0.172422
38.508333	0.5	-0.176719
38.516667	0.5	-0.183164
38.525000	0.5	-0.189610
38.533333	0.5	-0.191953
38.541667	0.5	-0.189024
38.550000	0.5	-0.180820
38.558333	0.5	-0.170664
38.566667	0.5	-0.163242
38.575000	0.5	-0.161485
38.583333	0.5	-0.164610
38.591667	0.5	-0.169297
38.600000	0.5	-0.173008
38.608333	0.5	-0.174961
38.616667	0.5	-0.176719
38.625000	0.5	-0.180820
38.633333	0.5	-0.185703
38.641667	0.5	-0.189805
38.650000	0.5	-0.191367
38.658333	0.5	-0.189805
38.666667	0.5	-0.187852
38.675000	0.5	-0.185508
38.683333	0.5	-0.183945
38.691667	0.5	-0.182188
38.700000	0.5	-0.179453
38.708333	0.5	-0.176719
38.716667	0.5	-0.175156
38.725000	0.5	-0.176328
38.733333	0.5	-0.180820
38.741667	0.5	-0.185899
38.750000	0.5	-0.188828
38.758333	0.5	-0.187266
38.766667	0.5	-0.183945
38.775000	0.5	-0.180625
38.783333	0.5	-0.179063
38.791667	0.5	-0.180039
38.800000	0.5	-0.181602
38.808333	0.5	-0.184336
38.816667	0.5	-0.187266
38.825000	0.5	-0.189610
38.833333	0.5	-0.189805
38.841667	0.5	-0.185899
38.850000	0.5	-0.180039
38.858333	0.5	-0.176719
38.866667	0.5	-0.178086
38.875000	0.5	-0.184922
38.883333	0.5	-0.193516
38.891667	0.5	-0.199570
38.900000	0.5	-0.199570
38.908333	0.5	-0.195469
38.916667	0.5	-0.189610
38.925000	0.5	-0.185899
38.933333	0.5	-0.185703
38.941667	0.5	-0.187461
38.950000	0.5	-0.186875
38.958333	0.5	-0.181992
38.966667	0.5	-0.173789
38.975000	0.5	-0.166563
38.983333	0.5	-0.164414
38.991667	0.5	-0.168711
39.000000	0.5	-0.176524
39.008333	0.5	-0.181992
39.016667	0.5	-0.181602
39.025000	0.5	-0.175352
39.033333	0.5	-0.169102
39.041667	0.5	-0.166563
39.050000	0.5	-0.170860
39.058333	0.5	-0.179063
39.066667	0.5	-0.188242
39.075000	0.5	-0.196250
39.083333	0.5	-0.200547
39.091667	0.5	-0.201914
39.100000	0.5	-0.200352
39.108333	0.5	-0.197031
39.116667	0.5	-0.190586
39.125000	0.5	-0.183945
39.133333	0.5	-0.175938
39.141667	0.5	-0.168516
39.150000	0.5	-0.164414
39.158333	0.5	-0.164805
39.166667	0.5	-0.169883
39.175000	0.5	-0.176328
39.183333	0.5	-0.182774
39.191667	0.5	-0.187656
39.200000	0.5	-0.192735
39.208333	0.5	-0.197227
39.216667	0.5	-0.199180
39.225000	0.5	-0.196055
39.233333	0.5	-0.190195
39.241667	0.5	-0.185703
39.250000	0.5	-0.181406
39.258333	0.5	-0.178281
39.266667	0.5	-0.175547
39.275000	0.5	-0.176133
39.283333	0.5	-0.180820
39.291667	0.5	-0.185899
39.300000	0.5	-0.189024
39.308333	0.5	-0.188242
39.316667	0.5	-0.186485
39.325000	0.5	-0.186875
39.333333	0.5	-0.189414
39.341667	0.5	-0.192539
39.350000	0.5	-0.193320
39.358333	0.5	-0.192344
39.366667	0.5	-0.190195
39.375000	0.5	-0.188242
39.383333	0.5	-0.185703
39.391667	0.5	-0.181992
39.400000	0.5	-0.178281
39.408333	0.5	-0.174570
39.416667	0.5	-0.171836
39.425000	0.5	-0.170274
39.433333	0.5	-0.169102
39.441667	0.5	-0.169883
39.450000	0.5	-0.172813
39.458333	0.5	-0.176914
39.466667	0.5	-0.181406
39.475000	0.5	-0.183555
39.483333	0.5	-0.183750
39.491667	0.5	-0.183360
39.500000	0.5	-0.184141
39.508333	0.5	-0.188242
39.516667	0.5	-0.197422
39.525000	0.5	-0.207774
39.533333	0.5	-0.215781
39.541667	0.5	-0.216758
39.550000	0.5	-0.210117
39.558333	0.5	-0.198789
39.566667	0.5	-0.188047
39.575000	0.5	-0.182578
39.583333	0.5	-0.182774
39.591667	0.5	-0.186289
39.600000	0.5	-0.190391
39.608333	0.5	-0.193711
39.616667	0.5	-0.195078
39.625000	0.5	-0.189610
39.633333	0.5	-0.181797
39.641667	0.5	-0.174180
39.650000	0.5	-0.171250
39.658333	0.5	-0.175156
39.666667	0.5	-0.181211
39.675000	0.5	-0.186680
39.683333	0.5	-0.188828
39.691667	0.5	-0.189610
39.700000	0.5	-0.189610
39.708333	0.5	-0.188633
39.716667	0.5	-0.187461
39.725000	0.5	-0.186094
39.733333	0.5	-0.185899
39.741667	0.5	-0.187070
39.750000	0.5	-0.189805
39.758333	0.5	-0.195078
39.766667	0.5	-0.198789
39.775000	0.5	-0.198008
39.783333	0.5	-0.190391
39.791667	0.5	-0.180430
39.800000	0.5	-0.172031
39.808333	0.5	-0.170274
39.816667	0.5	-0.176914
39.825000	0.5	-0.187461
39.833333	0.5	-0.198008
39.841667	0.5	-0.201524
39.850000	0.5	-0.201133
39.858333	0.5	-0.199766
39.866667	0.5	-0.200547
39.875000	0.5	-0.201914
39.883333	0.5	-0.202305
39.891667	0.5	-0.201524
39.900000	0.5	-0.199766
39.908333	0.5	-0.196250
39.916667	0.5	-0.190391
39.925000	0.5	-0.187070
39.933333	0.5	-0.189219
39.941667	0.5	-0.199375
39.950000	0.5	-0.210703
39.958333	0.5	-0.217735
39.966667	0.5	-0.216367
39.975000	0.5	-0.207774
39.983333	0.5	-0.196641
39.991667	0.5	-0.187461
40.000000	0.5	-0.184727
40.008333	0.5	-0.186680
40.016667	0.5	-0.190977
40.025000	0.5	-0.195860
40.033333	0.5	-0.199180
40.041667	0.5	-0.201524
40.050000	0.5	-0.203086
40.058333	0.5	-0.201524
40.066667	0.5	-0.196250
40.075000	0.5	-0.189219
40.083333	0.5	-0.185899
40.091667	0.5	-0.186485
40.100000	0.5	-0.188828
40.108333	0.5	-0.190977
40.116667	0.5	-0.190195
40.125000	0.5	-0.188828
40.133333	0.5	-0.187656
40.141667	0.5	-0.188242
40.150000	0.5	-0.189414
40.158333	0.5	-0.188828
40.166667	0.5	-0.186289
40.175000	0.5	-0.182188
40.183333	0.5	-0.179649
40.191667	0.5	-0.177695
40.200000	0.5	-0.175742
40.208333	0.5	-0.173008
40.216667	0.5	-0.170469
40.225000	0.5	-0.170469
40.233333	0.5	-0.173399
40.241667	0.5	-0.177891
40.250000	0.5	-0.182383
40.258333	0.5	-0.187656
40.266667	0.5	-0.190977
40.275000	0.5	-0.191367
40.283333	0.5	-0.189414
40.291667	0.5	-0.187070
40.300000	0.5	-0.188438
40.308333	0.5	-0.191563
40.316667	0.5	-0.195469
40.325000	0.5	-0.195664
40.333333	0.5	-0.190586
40.341667	0.5	-0.184531
40.350000	0.5	-0.177891
40.358333	0.5	-0.174180
40.366667	0.5	-0.173399
40.375000	0.5	-0.176133
40.383333	0.5	-0.179063
40.391667	0.5	-0.179844
40.400000	0.5	-0.179258
40.408333	0.5	-0.179063
40.416667	0.5	-0.181016
40.425000	0.5	-0.184531
40.433333	0.5	-0.187461
40.441667	0.5	-0.187070
40.450000	0.5	-0.182969
40.458333	0.5	-0.176524
40.466667	0.5	-0.170274
40.475000	0.5	-0.167149
40.483333	0.5	-0.167539
40.491667	0.5	-0.171445
40.500000	0.5	-0.178086
40.508333	0.5	-0.184531
40.516667	0.5	-0.188828
40.525000	0.5	-0.188047
40.533333	0.5	-0.184727
40.541667	0.5	-0.181992
40.550000	0.5	-0.182774
40.558333	0.5	-0.186680
40.566667	0.5	-0.189610
40.575000	0.5	-0.187461
40.583333	0.5	-0.181992
40.591667	0.5	-0.177110
40.600000	0.5	-0.176328
40.608333	0.5	-0.179453
40.616667	0.5	-0.184336
40.625000	0.5	-0.188047
40.633333	0.5	-0.189414
40.641667	0.5	-0.188828
40.650000	0.5	-0.187656
40.658333	0.5	-0.187852
40.666667	0.5	-0.189805
40.675000	0.5	-0.192735
40.683333	0.5	-0.193516
40.691667	0.5	-0.192344
40.700000	0.5	-0.190977
40.708333	0.5	-0.190586
40.716667	0.5	-0.190977
40.725000	0.5	-0.190977
40.733333	0.5	-0.189219
40.741667	0.5	-0.184727
40.750000	0.5	-0.180430
40.758333	0.5	-0.178086
40.766667	0.5	-0.180039
40.775000	0.5	-0.185117
40.783333	0.5	-0.191367
40.791667	0.5	-0.198203
40.800000	0.5	-0.203281
40.808333	0.5	-0.206797
40.816667	0.5	-0.207969
40.825000	0.5	-0.204649
40.833333	0.5	-0.198008
40.841667	0.5	-0.189805
40.850000	0.5	-0.183750
40.858333	0.5	-0.181797
40.866667	0.5	-0.183360
40.875000	0.5	-0.188633
40.883333	0.5	-0.195078
40.891667	0.5	-0.197031
40.900000	0.5	-0.191758
40.908333	0.5	-0.182969
40.916667	0.5	-0.177695
40.925000	0.5	-0.179844
40.933333	0.5	-0.187656
40.941667	0.5	-0.196445
40.950000	0.5	-0.199375
40.958333	0.5	-0.197813
40.966667	0.5	-0.192930
40.975000	0.5	-0.189414
40.983333	0.5	-0.187656
40.991667	0.5	-0.187852
41.000000	0.5	-0.189414
41.008333	0.5	-0.190977
41.016667	0.5	-0.190391
41.025000	0.5	-0.187266
41.033333	0.5	-0.183164
41.041667	0.5	-0.180235
41.050000	0.5	-0.180430
41.058333	0.5	-0.182774
41.066667	0.5	-0.186680
41.075000	0.5	-0.190391
41.083333	0.5	-0.191563
41.091667	0.5	-0.190195
41.100000	0.5	-0.188242
41.108333	0.5	-0.187852
41.116667	0.5	-0.189024
41.125000	0.5	-0.189414
41.133333	0.5	-0.185703
41.141667	0.5	-0.180820
41.150000	0.5	-0.178867
41.158333	0.5	-0.181992
41.166667	0.5	-0.188828
41.175000	0.5	-0.195469
41.183333	0.5	-0.200156
41.191667	0.5	-0.203086
41.200000	0.5	-0.205235
41.208333	0.5	-0.206016
41.216667	0.5	-0.203672
41.225000	0.5	-0.198985
41.233333	0.5	-0.190586
41.241667	0.5	-0.183945
41.250000	0.5	-0.180430
41.258333	0.5	-0.181992
41.266667	0.5	-0.187070
41.275000	0.5	-0.191953
41.283333	0.5	-0.194883
41.291667	0.5	-0.196836
41.300000	0.5	-0.199180
41.308333	0.5	-0.200156
41.316667	0.5	-0.198203
41.325000	0.5	-0.192735
41.333333	0.5	-0.188242
41.341667	0.5	-0.186680
41.350000	0.5	-0.186680
41.358333	0.5	-0.186289
41.366667	0.5	-0.184141
41.375000	0.5	-0.179844
41.383333	0.5	-0.175156
41.391667	0.5	-0.172227
41.400000	0.5	-0.174180
41.408333	0.5	-0.181406
41.416667	0.5	-0.190781
41.425000	0.5	-0.198985
41.433333	0.5	-0.203281
41.441667	0.5	-0.204258
41.450000	0.5	-0.203672
41.458333	0.5	-0.202305
41.466667	0.5	-0.200547
41.475000	0.5	-0.197422
41.483333	0.5	-0.192539
41.491667	0.5	-0.189610
41.500000	0.5	-0.189219
41.508333	0.5	-0.191172
41.516667	0.5	-0.192149
41.525000	0.5	-0.190977
41.533333	0.5	-0.188633
41.541667	0.5	-0.187266
41.550000	0.5	-0.187656
41.558333	0.5	-0.188438
41.566667	0.5	-0.186875
41.575000	0.5	-0.181797
41.583333	0.5	-0.175938
41.591667	0.5	-0.171445
41.600000	0.5	-0.170078
41.608333	0.5	-0.171641
41.616667	0.5	-0.173985
41.625000	0.5	-0.177305
41.633333	0.5	-0.181797
41.641667	0.5	-0.186680
41.650000	0.5	-0.190781
41.658333	0.5	-0.192539
41.666667	0.5	-0.193125
41.675000	0.5	-0.193320
41.683333	0.5	-0.194297
41.691667	0.5	-0.193516
41.700000	0.5	-0.191758
41.708333	0.5	-0.190000
41.716667	0.5	-0.189805
41.725000	0.5	-0.191758
41.733333	0.5	-0.193320
41.741667	0.5	-0.193320
41.750000	0.5	-0.191758
41.758333	0.5	-0.188438
41.766667	0.5	-0.183164
41.775000	0.5	-0.179258
41.783333	0.5	-0.177891
41.791667	0.5	-0.177891
41.800000	0.5	-0.177500
41.808333	0.5	-0.175547
41.816667	0.5	-0.175352
41.825000	0.5	-0.178672
41.833333	0.5	-0.185508
41.841667	0.5	-0.192149
41.850000	0.5	-0.195469
41.858333	0.5	-0.195274
41.866667	0.5	-0.191758
41.875000	0.5	-0.189805
41.883333	0.5	-0.186485
41.891667	0.5	-0.183360
41.900000	0.5	-0.180820
41.908333	0.5	-0.180820
41.916667	0.5	-0.181992
41.925000	0.5	-0.182969
41.933333	0.5	-0.183750
41.941667	0.5	-0.184531
41.950000	0.5	-0.188828
41.958333	0.5	-0.197031
41.966667	0.5	-0.205820
41.975000	0.5	-0.210899
41.983333	0.5	-0.211289
41.991667	0.5	-0.207578
42.000000	0.5	-0.200938
42.008333	0.5	-0.194492
42.016667	0.5	-0.190781
42.025000	0.5	-0.191758
42.033333	0.5	-0.196445
42.041667	0.5	-0.198594
42.050000	0.5	-0.197422
42.058333	0.5	-0.192930
42.066667	0.5	-0.191563
42.075000	0.5	-0.195078
42.083333	0.5	-0.200352
42.091667	0.5	-0.201914
42.100000	0.5	-0.197813
42.108333	0.5	-0.190000
42.116667	0.5	-0.185117
42.125000	0.5	-0.185508
42.133333	0.5	-0.188438
42.141667	0.5	-0.190586
42.150000	0.5	-0.188633
42.158333	0.5	-0.184727
42.166667	0.5	-0.181797
42.175000	0.5	-0.182383
42.183333	0.5	-0.186680
42.191667	0.5	-0.193320
42.200000	0.5	-0.198985
42.208333	0.5	-0.200156
42.216667	0.5	-0.197422
42.225000	0.5	-0.193320
42.233333	0.5	-0.193516
42.241667	0.5	-0.199180
42.250000	0.5	-0.206016
42.258333	0.5	-0.210508
42.266667	0.5	-0.211094
42.275000	0.5	-0.207969
42.283333	0.5	-0.204063
42.291667	0.5	-0.200156
42.300000	0.5	-0.195860
42.308333	0.5	-0.190586
42.316667	0.5	-0.185703
42.325000	0.5	-0.182578
42.333333	0.5	-0.182188
42.341667	0.5	-0.184141
42.350000	0.5	-0.188242
42.358333	0.5	-0.191953
42.366667	0.5	-0.196055
42.375000	0.5	-0.196836
42.383333	0.5	-0.194492
42.391667	0.5	-0.189805
42.400000	0.5	-0.186485
42.408333	0.5	-0.186485
42.416667	0.5	-0.190391
42.425000	0.5	-0.196055
42.433333	0.5	-0.198399
42.441667	0.5	-0.195664
42.450000	0.5	-0.188242
42.458333	0.5	-0.180625
42.466667	0.5	-0.176133
42.475000	0.5	-0.177891
42.483333	0.5	-0.184727
42.491667	0.5	-0.192539
42.500000	0.5	-0.199375
42.508333	0.5	-0.201914
42.516667	0.5	-0.201914
42.525000	0.5	-0.199180
42.533333	0.5	-0.194102
42.541667	0.5	-0.190391
42.550000	0.5	-0.187852
42.558333	0.5	-0.187266
42.566667	0.5	-0.189805
42.575000	0.5	-0.193906
42.583333	0.5	-0.200352
42.591667	0.5	-0.204258
42.600000	0.5	-0.205430
42.608333	0.5	-0.202305
42.616667	0.5	-0.197813
42.625000	0.5	-0.191563
42.633333	0.5	-0.187070
42.641667	0.5	-0.186485
42.650000	0.5	-0.189414
42.658333	0.5	-0.195860
42.666667	0.5	-0.200156
42.675000	0.5	-0.202695
42.683333	0.5	-0.203281
42.691667	0.5	-0.204649
42.700000	0.5	-0.206797
42.708333	0.5	-0.208945
42.716667	0.5	-0.210117
42.725000	0.5	-0.210117
42.733333	0.5	-0.208945
42.741667	0.5	-0.204844
42.750000	0.5	-0.197227
42.758333	0.5	-0.189024
42.766667	0.5	-0.187461
42.775000	0.5	-0.192539
42.783333	0.5	-0.202695
42.791667	0.5	-0.209922
42.800000	0.5	-0.210508
42.808333	0.5	-0.204649
42.816667	0.5	-0.197031
42.825000	0.5	-0.191953
42.833333	0.5	-0.193125
42.841667	0.5	-0.199180
42.850000	0.5	-0.205039
42.858333	0.5	-0.207188
42.866667	0.5	-0.206016
42.875000	0.5	-0.203867
42.883333	0.5	-0.203672
42.891667	0.5	-0.205625
42.900000	0.5	-0.206797
42.908333	0.5	-0.205235
42.916667	0.5	-0.200742
42.925000	0.5	-0.194688
42.933333	0.5	-0.187461
42.941667	0.5	-0.181992
42.950000	0.5	-0.179844
42.958333	0.5	-0.181211
42.966667	0.5	-0.186875
42.975000	0.5	-0.194883
42.983333	0.5	-0.201914
42.991667	0.5	-0.205625
43.000000	0.5	-0.207188
43.008333	0.5	-0.208164
43.016667	0.5	-0.206797
43.025000	0.5	-0.204063
43.033333	0.5	-0.199961
43.041667	0.5	-0.198203
43.050000	0.5	-0.201328
43.058333	0.5	-0.208360
43.066667	0.5	-0.215977
43.075000	0.5	-0.219492
43.083333	0.5	-0.218906
43.091667	0.5	-0.217149
43.100000	0.5	-0.215977
43.108333	0.5	-0.216367
43.116667	0.5	-0.215977
43.125000	0.5	-0.213828
43.133333	0.5	-0.208360
43.141667	0.5	-0.200547
43.150000	0.5	-0.191953
43.158333	0.5	-0.186875
43.166667	0.5	-0.185508
43.175000	0.5	-0.186485
43.183333	0.5	-0.188828
43.191667	0.5	-0.191563
43.200000	0.5	-0.194883
43.208333	0.5	-0.196445
43.216667	0.5	-0.195274
43.225000	0.5	-0.192344
43.233333	0.5	-0.190586
43.241667	0.5	-0.191953
43.250000	0.5	-0.195469
43.258333	0.5	-0.199180
43.266667	0.5	-0.203086
43.275000	0.5	-0.207578
43.283333	0.5	-0.212266
43.291667	0.5	-0.214805
43.300000	0.5	-0.215781
43.308333	0.5	-0.215977
43.316667	0.5	-0.216172
43.325000	0.5	-0.216953
43.333333	0.5	-0.216953
43.341667	0.5	-0.216563
43.350000	0.5	-0.214219
43.358333	0.5	-0.210117
43.366667	0.5	-0.204649
43.375000	0.5	-0.198399
43.383333	0.5	-0.193906
43.391667	0.5	-0.194688
43.400000	0.5	-0.198985
43.408333	0.5	-0.202110
43.416667	0.5	-0.202695
43.425000	0.5	-0.201524
43.433333	0.5	-0.201524
43.441667	0.5	-0.203477
43.450000	0.5	-0.204844
43.458333	0.5	-0.201133
43.466667	0.5	-0.193320
43.475000	0.5	-0.187070
43.483333	0.5	-0.187070
43.491667	0.5	-0.193125
43.500000	0.5	-0.201719
43.508333	0.5	-0.208945
43.516667	0.5	-0.212070
43.525000	0.5	-0.211680
43.533333	0.5	-0.208360
43.541667	0.5	-0.203867
43.550000	0.5	-0.200156
43.558333	0.5	-0.198594
43.566667	0.5	-0.198789
43.575000	0.5	-0.200352
43.583333	0.5	-0.201328
43.591667	0.5	-0.200156
43.600000	0.5	-0.198789
43.608333	0.5	-0.199180
43.616667	0.5	-0.205625
43.625000	0.5	-0.215195
43.633333	0.5	-0.222813
43.641667	0.5	-0.224375
43.650000	0.5	-0.219688
43.658333	0.5	-0.214024
43.666667	0.5	-0.209727
43.675000	0.5	-0.205820
43.683333	0.5	-0.200938
43.691667	0.5	-0.194297
43.700000	0.5	-0.191172
43.708333	0.5	-0.193320
43.716667	0.5	-0.198399
43.725000	0.5	-0.203086
43.733333	0.5	-0.206016
43.741667	0.5	-0.207774
43.750000	0.5	-0.207774
43.758333	0.5	-0.207188
43.766667	0.5	-0.207188
43.775000	0.5	-0.208945
43.783333	0.5	-0.211680
43.791667	0.5	-0.214219
43.800000	0.5	-0.215000
43.808333	0.5	-0.214805
43.816667	0.5	-0.213242
43.825000	0.5	-0.211289
43.833333	0.5	-0.208164
43.841667	0.5	-0.206211
43.850000	0.5	-0.206992
43.858333	0.5	-0.210313
43.866667	0.5	-0.215195
43.875000	0.5	-0.217539
43.883333	0.5	-0.216563
43.891667	0.5	-0.211875
43.900000	0.5	-0.206211
43.908333	0.5	-0.202305
43.916667	0.5	-0.200352
43.925000	0.5	-0.200938
43.933333	0.5	-0.202500
43.941667	0.5	-0.203672
43.950000	0.5	-0.201914
43.958333	0.5	-0.199180
43.966667	0.5	-0.195664
43.975000	0.5	-0.193516
43.983333	0.5	-0.193125
43.991667	0.5	-0.194688
44.000000	0.5	-0.196250
44.008333	0.5	-0.196445
44.016667	0.5	-0.195469
44.025000	0.5	-0.193125
44.033333	0.5	-0.192539
44.041667	0.5	-0.192539
44.050000	0.5	-0.192539
44.058333	0.5	-0.193516
44.066667	0.5	-0.196055
44.075000	0.5	-0.199570
44.083333	0.5	-0.205820
44.091667	0.5	-0.213047
44.100000	0.5	-0.218906
44.108333	0.5	-0.220860
44.116667	0.5	-0.219688
44.125000	0.5	-0.216172
44.133333	0.5	-0.213828
44.141667	0.5	-0.214024
44.150000	0.5	-0.215000
44.158333	0.5	-0.214805
44.166667	0.5	-0.212852
44.175000	0.5	-0.210703
44.183333	0.5	-0.208360
44.191667	0.5	-0.206016
44.200000	0.5	-0.202500
44.208333	0.5	-0.198789
44.216667	0.5	-0.197422
44.225000	0.5	-0.199375
44.233333	0.5	-0.204453
44.241667	0.5	-0.211094
44.250000	0.5	-0.217149
44.258333	0.5	-0.221641
44.266667	0.5	-0.223985
44.275000	0.5	-0.224375
44.283333	0.5	-0.221836
44.291667	0.5	-0.215586
44.300000	0.5	-0.205625
44.308333	0.5	-0.196641
44.316667	0.5	-0.191953
44.325000	0.5	-0.194688
44.333333	0.5	-0.200938
44.341667	0.5	-0.205039
44.350000	0.5	-0.207188
44.358333	0.5	-0.207383
44.366667	0.5	-0.206797
44.375000	0.5	-0.207188
44.383333	0.5	-0.207578
44.391667	0.5	-0.206406
44.400000	0.5	-0.203281
44.408333	0.5	-0.199180
44.416667	0.5	-0.196445
44.425000	0.5	-0.197813
44.433333	0.5	-0.202305
44.441667	0.5	-0.206211
44.450000	0.5	-0.207774
44.458333	0.5	-0.205235
44.466667	0.5	-0.199961
44.475000	0.5	-0.192930
44.483333	0.5	-0.188828
44.491667	0.5	-0.187852
44.500000	0.5	-0.189024
44.508333	0.5	-0.190195
44.516667	0.5	-0.190586
44.525000	0.5	-0.190977
44.533333	0.5	-0.193516
44.541667	0.5	-0.196250
44.550000	0.5	-0.195274
44.558333	0.5	-0.188242
44.566667	0.5	-0.179063
44.575000	0.5	-0.173594
44.583333	0.5	-0.175547
44.591667	0.5	-0.182774
44.600000	0.5	-0.190781
44.608333	0.5	-0.197227
44.616667	0.5	-0.200156
44.625000	0.5	-0.203672
44.633333	0.5	-0.206016
44.641667	0.5	-0.205820
44.650000	0.5	-0.202305
44.658333	0.5	-0.197422
44.666667	0.5	-0.194297
44.675000	0.5	-0.196641
44.683333	0.5	-0.203281
44.691667	0.5	-0.210703
44.700000	0.5	-0.215195
44.708333	0.5	-0.212852
44.716667	0.5	-0.205235
44.725000	0.5	-0.195469
44.733333	0.5	-0.188828
44.741667	0.5	-0.187070
44.750000	0.5	-0.189805
44.758333	0.5	-0.195274
44.766667	0.5	-0.200352
44.775000	0.5	-0.201328
44.783333	0.5	-0.198008
44.791667	0.5	-0.191563
44.800000	0.5	-0.188828
44.808333	0.5	-0.190000
44.816667	0.5	-0.193906
44.825000	0.5	-0.200352
44.833333	0.5	-0.205820
44.841667	0.5	-0.211094
44.850000	0.5	-0.214610
44.858333	0.5	-0.215977
44.866667	0.5	-0.215195
44.875000	0.5	-0.213242
44.883333	0.5	-0.210703
44.891667	0.5	-0.206797
44.900000	0.5	-0.202500
44.908333	0.5	-0.200547
44.916667	0.5	-0.202500
44.925000	0.5	-0.205820
44.933333	0.5	-0.208555
44.941667	0.5	-0.207774
44.950000	0.5	-0.205430
44.958333	0.5	-0.202695
44.966667	0.5	-0.203477
44.975000	0.5	-0.206211
44.983333	0.5	-0.210508
44.991667	0.5	-0.212656
45.000000	0.5	-0.211094
45.008333	0.5	-0.207969
45.016667	0.5	-0.205430
45.025000	0.5	-0.205039
45.033333	0.5	-0.204063
45.041667	0.5	-0.201133
45.050000	0.5	-0.194492
45.058333	0.5	-0.188633
45.066667	0.5	-0.185703
45.075000	0.5	-0.185703
45.083333	0.5	-0.187266
45.091667	0.5	-0.188438
45.100000	0.5	-0.189414
45.108333	0.5	-0.190391
45.116667	0.5	-0.192344
45.125000	0.5	-0.194297
45.133333	0.5	-0.196055
45.141667	0.5	-0.197813
45.150000	0.5	-0.201133
45.158333	0.5	-0.203867
45.166667	0.5	-0.202891
45.175000	0.5	-0.196836
45.183333	0.5	-0.189219
45.191667	0.5	-0.183555
45.200000	0.5	-0.181016
45.208333	0.5	-0.179844
45.216667	0.5	-0.180039
45.225000	0.5	-0.181992
45.233333	0.5	-0.185313
45.241667	0.5	-0.188828
45.250000	0.5	-0.191758
45.258333	0.5	-0.194883
45.266667	0.5	-0.196836
45.275000	0.5	-0.197422
45.283333	0.5	-0.197813
45.291667	0.5	-0.198985
45.300000	0.5	-0.201914
45.308333	0.5	-0.203281
45.316667	0.5	-0.201328
45.325000	0.5	-0.195469
45.333333	0.5	-0.189805
45.341667	0.5	-0.187266
45.350000	0.5	-0.188047
45.358333	0.5	-0.188633
45.366667	0.5	-0.189219
45.375000	0.5	-0.190000
45.383333	0.5	-0.191758
45.391667	0.5	-0.193320
45.400000	0.5	-0.195469
45.408333	0.5	-0.196445
45.416667	0.5	-0.197813
45.425000	0.5	-0.200938
45.433333	0.5	-0.204649
45.441667	0.5	-0.207383
45.450000	0.5	-0.208555
45.458333	0.5	-0.208360
45.466667	0.5	-0.207383
45.475000	0.5	-0.205430
45.483333	0.5	-0.202695
45.491667	0.5	-0.198789
45.500000	0.5	-0.194883
45.508333	0.5	-0.193906
45.516667	0.5	-0.197227
45.525000	0.5	-0.200352
45.533333	0.5	-0.201524
45.541667	0.5	-0.201328
45.550000	0.5	-0.201328
45.558333	0.5	-0.201328
45.566667	0.5	-0.201328
45.575000	0.5	-0.202110
45.583333	0.5	-0.205235
45.591667	0.5	-0.211875
45.600000	0.5	-0.217930
45.608333	0.5	-0.220078
45.616667	0.5	-0.216758
45.625000	0.5	-0.209922
45.633333	0.5	-0.201914
45.641667	0.5	-0.193906
45.650000	0.5	-0.187070
45.658333	0.5	-0.180235
45.666667	0.5	-0.174961
45.675000	0.5	-0.171250
45.683333	0.5	-0.171641
45.691667	0.5	-0.176133
45.700000	0.5	-0.182774
45.708333	0.5	-0.188242
45.716667	0.5	-0.190195
45.725000	0.5	-0.188828
45.733333	0.5	-0.186875
45.741667	0.5	-0.187070
45.750000	0.5	-0.190000
45.758333	0.5	-0.196836
45.766667	0.5	-0.203672
45.775000	0.5	-0.209141
45.783333	0.5	-0.212070
45.791667	0.5	-0.213633
45.800000	0.5	-0.214219
45.808333	0.5	-0.215781
45.816667	0.5	-0.218125
45.825000	0.5	-0.219883
45.833333	0.5	-0.220860
45.841667	0.5	-0.219688
45.850000	0.5	-0.218516
45.858333	0.5	-0.217149
45.866667	0.5	-0.214805
45.875000	0.5	-0.210508
45.883333	0.5	-0.205235
45.891667	0.5	-0.200156
45.900000	0.5	-0.197617
45.908333	0.5	-0.196641
45.916667	0.5	-0.196445
45.925000	0.5	-0.196250
45.933333	0.5	-0.194297
45.941667	0.5	-0.192735
45.950000	0.5	-0.191367
45.958333	0.5	-0.190391
45.966667	0.5	-0.190586
45.975000	0.5	-0.191172
45.983333	0.5	-0.194492
45.991667	0.5	-0.200547
46.000000	0.5	-0.207969
46.008333	0.5	-0.214219
46.016667	0.5	-0.217539
46.025000	0.5	-0.216172
46.033333	0.5	-0.212070
46.041667	0.5	-0.207383
46.050000	0.5	-0.203867
46.058333	0.5	-0.201914
46.066667	0.5	-0.200938
46.075000	0.5	-0.202695
46.083333	0.5	-0.206992
46.091667	0.5	-0.213828
46.100000	0.5	-0.219492
46.108333	0.5	-0.220078
46.116667	0.5	-0.215391
46.125000	0.5	-0.208360
46.133333	0.5	-0.203867
46.141667	0.5	-0.203867
46.150000	0.5	-0.207188
46.158333	0.5	-0.210313
46.166667	0.5	-0.211094
46.175000	0.5	-0.209922
46.183333	0.5	-0.208555
46.191667	0.5	-0.208945
46.200000	0.5	-0.209141
46.208333	0.5	-0.207774
46.216667	0.5	-0.202500
46.225000	0.5	-0.195469
46.233333	0.5	-0.190781
46.241667	0.5	-0.192149
46.250000	0.5	-0.198399
46.258333	0.5	-0.200547
46.266667	0.5	-0.199961
46.275000	0.5	-0.198008
46.283333	0.5	-0.199180
46.291667	0.5	-0.204258
46.300000	0.5	-0.208750
46.308333	0.5	-0.209727
46.316667	0.5	-0.205430
46.325000	0.5	-0.198594
46.333333	0.5	-0.190977
46.341667	0.5	-0.185899
46.350000	0.5	-0.182578
46.358333	0.5	-0.181016
46.366667	0.5	-0.181211
46.375000	0.5	-0.184141
46.383333	0.5	-0.187461
46.391667	0.5	-0.189219
46.400000	0.5	-0.190000
46.408333	0.5	-0.192149
46.416667	0.5	-0.197617
46.425000	0.5	-0.202891
46.433333	0.5	-0.204258
46.441667	0.5	-0.201328
46.450000	0.5	-0.198203
46.458333	0.5	-0.199570
46.466667	0.5	-0.206016
46.475000	0.5	-0.213633
46.483333	0.5	-0.215781
46.491667	0.5	-0.211875
46.500000	0.5	-0.205039
46.508333	0.5	-0.199570
46.516667	0.5	-0.197422
46.525000	0.5	-0.198789
46.533333	0.5	-0.199570
46.541667	0.5	-0.198985
46.550000	0.5	-0.197031
46.558333	0.5	-0.196445
46.566667	0.5	-0.197422
46.575000	0.5	-0.199375
46.583333	0.5	-0.201133
46.591667	0.5	-0.202110
46.600000	0.5	-0.201133
46.608333	0.5	-0.199570
46.616667	0.5	-0.198008
46.625000	0.5	-0.197031
46.633333	0.5	-0.196250
46.641667	0.5	-0.193125
46.650000	0.5	-0.189024
46.658333	0.5	-0.185508
46.666667	0.5	-0.185899
46.675000	0.5	-0.191758
46.683333	0.5	-0.199570
46.691667	0.5	-0.204649
46.700000	0.5	-0.207969
46.708333	0.5	-0.210703
46.716667	0.5	-0.215000
46.725000	0.5	-0.219688
46.733333	0.5	-0.222031
46.741667	0.5	-0.221445
46.750000	0.5	-0.218320
46.758333	0.5	-0.216172
46.766667	0.5	-0.215977
46.775000	0.5	-0.216758
46.783333	0.5	-0.215781
46.791667	0.5	-0.211289
46.800000	0.5	-0.205235
46.808333	0.5	-0.200938
46.816667	0.5	-0.200547
46.825000	0.5	-0.202500
46.833333	0.5	-0.205039
46.841667	0.5	-0.206211
46.850000	0.5	-0.205235
46.858333	0.5	-0.203867
46.866667	0.5	-0.204453
46.875000	0.5	-0.208164
46.883333	0.5	-0.214805
46.891667	0.5	-0.220664
46.900000	0.5	-0.221641
46.908333	0.5	-0.216172
46.916667	0.5	-0.208555
46.925000	0.5	-0.204453
46.933333	0.5	-0.204649
46.941667	0.5	-0.206992
46.950000	0.5	-0.206602
46.958333	0.5	-0.204063
46.966667	0.5	-0.202110
46.975000	0.5	-0.202110
46.983333	0.5	-0.203477
46.991667	0.5	-0.204844
47.000000	0.5	-0.206406
47.008333	0.5	-0.208945
47.016667	0.5	-0.211680
47.025000	0.5	-0.211875
47.033333	0.5	-0.209141
47.041667	0.5	-0.203477
47.050000	0.5	-0.199180
47.058333	0.5	-0.196641
47.066667	0.5	-0.195860
47.075000	0.5	-0.195860
47.083333	0.5	-0.196250
47.091667	0.5	-0.197813
47.100000	0.5	-0.200938
47.108333	0.5	-0.203281
47.116667	0.5	-0.204258
47.125000	0.5	-0.205430
47.133333	0.5	-0.206992
47.141667	0.5	-0.209336
47.150000	0.5	-0.210313
47.158333	0.5	-0.210508
47.166667	0.5	-0.211680
47.175000	0.5	-0.214414
47.183333	0.5	-0.218906
47.191667	0.5	-0.221445
47.200000	0.5	-0.220469
47.208333	0.5	-0.217149
47.216667	0.5	-0.212656
47.225000	0.5	-0.209727
47.233333	0.5	-0.208360
47.241667	0.5	-0.208164
47.250000	0.5	-0.207383
47.258333	0.5	-0.205235
47.266667	0.5	-0.202695
47.275000	0.5	-0.202500
47.283333	0.5	-0.204844
47.291667	0.5	-0.207969
47.300000	0.5	-0.208164
47.308333	0.5	-0.203867
47.316667	0.5	-0.198399
47.325000	0.5	-0.195664
47.333333	0.5	-0.198594
47.341667	0.5	-0.205039
47.350000	0.5	-0.210899
47.358333	0.5	-0.213633
47.366667	0.5	-0.215000
47.375000	0.5	-0.216953
47.383333	0.5	-0.218125
47.391667	0.5	-0.217930
47.400000	0.5	-0.215977
47.408333	0.5	-0.213633
47.416667	0.5	-0.213047
47.425000	0.5	-0.212266
47.433333	0.5	-0.210313
47.441667	0.5	-0.206797
47.450000	0.5	-0.203672
47.458333	0.5	-0.201524
47.466667	0.5	-0.199766
47.475000	0.5	-0.198008
47.483333	0.5	-0.197422
47.491667	0.5	-0.198399
47.500000	0.5	-0.202110
47.508333	0.5	-0.205430
47.516667	0.5	-0.207578
47.525000	0.5	-0.207188
47.533333	0.5	-0.206797
47.541667	0.5	-0.205625
47.550000	0.5	-0.203477
47.558333	0.5	-0.200938
47.566667	0.5	-0.197617
47.575000	0.5	-0.196445
47.583333	0.5	-0.197422
47.591667	0.5	-0.200742
47.600000	0.5	-0.203672
47.608333	0.5	-0.205039
47.616667	0.5	-0.203672
47.625000	0.5	-0.199766
47.633333	0.5	-0.193906
47.641667	0.5	-0.187852
47.650000	0.5	-0.183945
47.658333	0.5	-0.181602
47.666667	0.5	-0.182188
47.675000	0.5	-0.185313
47.683333	0.5	-0.190391
47.691667	0.5	-0.196445
47.700000	0.5	-0.203086
47.708333	0.5	-0.210508
47.716667	0.5	-0.217539
47.725000	0.5	-0.219297
47.733333	0.5	-0.213438
47.741667	0.5	-0.202891
47.750000	0.5	-0.192930
47.758333	0.5	-0.190781
47.766667	0.5	-0.194102
47.775000	0.5	-0.199766
47.783333	0.5	-0.202695
47.791667	0.5	-0.203086
47.800000	0.5	-0.201524
47.808333	0.5	-0.197813
47.816667	0.5	-0.194883
47.825000	0.5	-0.192539
47.833333	0.5	-0.195860
47.841667	0.5	-0.200352
47.850000	0.5	-0.205430
47.858333	0.5	-0.211094
47.866667	0.5	-0.215391
47.875000	0.5	-0.219102
47.883333	0.5	-0.220860
47.891667	0.5	-0.220469
47.900000	0.5	-0.218516
47.908333	0.5	-0.217930
47.916667	0.5	-0.218711
47.925000	0.5	-0.220469
47.933333	0.5	-0.220469
47.941667	0.5	-0.219492
47.950000	0.5	-0.219102
47.958333	0.5	-0.221836
47.966667	0.5	-0.226133
47.975000	0.5	-0.227305
47.983333	0.5	-0.224180
47.991667	0.5	-0.218125
48.000000	0.5	-0.213633
48.008333	0.5	-0.213047
48.016667	0.5	-0.214805
48.025000	0.5	-0.218125
48.033333	0.5	-0.220274
48.041667	0.5	-0.220078
48.050000	0.5	-0.218516
48.058333	0.5	-0.215586
48.066667	0.5	-0.213438
48.075000	0.5	-0.213633
48.083333	0.5	-0.216172
48.091667	0.5	-0.219883
48.100000	0.5	-0.224766
48.108333	0.5	-0.228086
48.116667	0.5	-0.228086
48.125000	0.5	-0.224766
48.133333	0.5	-0.218906
48.141667	0.5	-0.211289
48.150000	0.5	-0.204844
48.158333	0.5	-0.201719
48.166667	0.5	-0.203477
48.175000	0.5	-0.208555
48.183333	0.5	-0.214610
48.191667	0.5	-0.218516
48.200000	0.5	-0.219492
48.208333	0.5	-0.218125
48.216667	0.5	-0.213242
48.225000	0.5	-0.206016
48.233333	0.5	-0.198008
48.241667	0.5	-0.192149
48.250000	0.5	-0.194297
48.258333	0.5	-0.200156
48.266667	0.5	-0.205039
48.275000	0.5	-0.206992
48.283333	0.5	-0.207383
48.291667	0.5	-0.208945
48.300000	0.5	-0.211485
48.308333	0.5	-0.214610
48.316667	0.5	-0.216367
48.325000	0.5	-0.218320
48.333333	0.5	-0.218906
48.341667	0.5	-0.219492
48.350000	0.5	-0.218516
48.358333	0.5	-0.217149
48.366667	0.5	-0.215781
48.375000	0.5	-0.214219
48.383333	0.5	-0.210703
48.391667	0.5	-0.206211
48.400000	0.5	-0.202695
48.408333	0.5	-0.203086
48.416667	0.5	-0.207383
48.425000	0.5	-0.213828
48.433333	0.5	-0.217735
48.441667	0.5	-0.216758
48.450000	0.5	-0.211289
48.458333	0.5	-0.205235
48.466667	0.5	-0.202110
48.475000	0.5	-0.201524
48.483333	0.5	-0.203477
48.491667	0.5	-0.206016
48.500000	0.5	-0.208750
48.508333	0.5	-0.209141
48.516667	0.5	-0.207383
48.525000	0.5	-0.203867
48.533333	0.5	-0.201524
48.541667	0.5	-0.201328
48.550000	0.5	-0.201328
48.558333	0.5	-0.201328
48.566667	0.5	-0.202110
48.575000	0.5	-0.205235
48.583333	0.5	-0.209531
48.591667	0.5	-0.211875
48.600000	0.5	-0.210508
48.608333	0.5	-0.207188
48.616667	0.5	-0.202500
48.625000	0.5	-0.197422
48.633333	0.5	-0.191563
48.641667	0.5	-0.187852
48.650000	0.5	-0.187070
48.658333	0.5	-0.190781
48.666667	0.5	-0.198008
48.675000	0.5	-0.204844
48.683333	0.5	-0.212461
48.691667	0.5	-0.220469
48.700000	0.5	-0.227500
48.708333	0.5	-0.231406
48.716667	0.5	-0.229258
48.725000	0.5	-0.222031
48.733333	0.5	-0.213438
48.741667	0.5	-0.207578
48.750000	0.5	-0.206602
48.758333	0.5	-0.208360
48.766667	0.5	-0.209141
48.775000	0.5	-0.207383
48.783333	0.5	-0.205235
48.791667	0.5	-0.205235
48.800000	0.5	-0.207774
48.808333	0.5	-0.209336
48.816667	0.5	-0.208164
48.825000	0.5	-0.204063
48.833333	0.5	-0.200742
48.841667	0.5	-0.200352
48.850000	0.5	-0.201914
48.858333	0.5	-0.203281
48.866667	0.5	-0.203867
48.875000	0.5	-0.206211
48.883333	0.5	-0.211875
48.891667	0.5	-0.218711
48.900000	0.5	-0.221250
48.908333	0.5	-0.216758
48.916667	0.5	-0.209141
48.925000	0.5	-0.203867
48.933333	0.5	-0.204063
48.941667	0.5	-0.206797
48.950000	0.5	-0.206016
48.958333	0.5	-0.198985
48.966667	0.5	-0.188047
48.975000	0.5	-0.180430
48.983333	0.5	-0.178281
48.991667	0.5	-0.181211
49.000000	0.5	-0.189610
49.008333	0.5	-0.202305
49.016667	0.5	-0.214219
49.025000	0.5	-0.222813
49.033333	0.5	-0.225547
49.041667	0.5	-0.222617
49.050000	0.5	-0.216758
49.058333	0.5	-0.211094
49.066667	0.5	-0.207188
49.075000	0.5	-0.204649
49.083333	0.5	-0.203281
49.091667	0.5	-0.202110
49.100000	0.5	-0.200547
49.108333	0.5	-0.199375
49.116667	0.5	-0.198594
49.125000	0.5	-0.200547
49.133333	0.5	-0.203086
49.141667	0.5	-0.205430
49.150000	0.5	-0.206016
49.158333	0.5	-0.204453
49.166667	0.5	-0.204258
49.175000	0.5	-0.205235
49.183333	0.5	-0.207383
49.191667	0.5	-0.208164
49.200000	0.5	-0.208555
49.208333	0.5	-0.210117
49.216667	0.5	-0.212461
49.225000	0.5	-0.214610
49.233333	0.5	-0.212266
49.241667	0.5	-0.207383
49.250000	0.5	-0.202110
49.258333	0.5	-0.198789
49.266667	0.5	-0.199375
49.275000	0.5	-0.202500
49.283333	0.5	-0.206797
49.291667	0.5	-0.209141
49.300000	0.5	-0.207969
49.308333	0.5	-0.202110
49.316667	0.5	-0.190977
49.325000	0.5	-0.180820
49.333333	0.5	-0.174766
49.341667	0.5	-0.175938
49.350000	0.5	-0.182188
49.358333	0.5	-0.189414
49.366667	0.5	-0.193125
49.375000	0.5	-0.191563
49.383333	0.5	-0.188047
49.391667	0.5	-0.184922
49.400000	0.5	-0.183945
49.408333	0.5	-0.187266
49.416667	0.5	-0.195078
49.425000	0.5	-0.205820
49.433333	0.5	-0.215586
49.441667	0.5	-0.220469
49.450000	0.5	-0.218711
49.458333	0.5	-0.213438
49.466667	0.5	-0.207383
49.475000	0.5	-0.202891
49.483333	0.5	-0.201328
49.491667	0.5	-0.202500
49.500000	0.5	-0.206992
49.508333	0.5	-0.213047
49.516667	0.5	-0.215977
49.525000	0.5	-0.213047
49.533333	0.5	-0.205235
49.541667	0.5	-0.197617
49.550000	0.5	-0.196836
49.558333	0.5	-0.203672
49.566667	0.5	-0.215391
49.575000	0.5	-0.223399
49.583333	0.5	-0.224961
49.591667	0.5	-0.220469
49.600000	0.5	-0.214219
49.608333	0.5	-0.210899
49.616667	0.5	-0.208750
49.625000	0.5	-0.207578
49.633333	0.5	-0.205820
49.641667	0.5	-0.205625
49.650000	0.5	-0.207383
49.658333	0.5	-0.210703
49.666667	0.5	-0.212852
49.675000	0.5	-0.213438
49.683333	0.5	-0.211680
49.691667	0.5	-0.209727
49.700000	0.5	-0.208164
49.708333	0.5	-0.208164
49.716667	0.5	-0.207969
49.725000	0.5	-0.206992
49.733333	0.5	-0.205430
49.741667	0.5	-0.205235
49.750000	0.5	-0.206406
49.758333	0.5	-0.208750
49.766667	0.5	-0.209727
49.775000	0.5	-0.208750
49.783333	0.5	-0.207774
49.791667	0.5	-0.206992
49.800000	0.5	-0.206602
49.808333	0.5	-0.204649
49.816667	0.5	-0.202110
49.825000	0.5	-0.198985
49.833333	0.5	-0.196836
49.841667	0.5	-0.196445
49.850000	0.5	-0.195860
49.858333	0.5	-0.192344
49.866667	0.5	-0.187070
49.875000	0.5	-0.181992
49.883333	0.5	-0.180625
49.891667	0.5	-0.186485
49.900000	0.5	-0.196641
49.908333	0.5	-0.203867
49.916667	0.5	-0.204453
49.925000	0.5	-0.200547
49.933333	0.5	-0.197227
49.941667	0.5	-0.197617
49.950000	0.5	-0.202305
49.958333	0.5	-0.207188
49.966667	0.5	-0.212070
49.975000	0.5	-0.215000
49.983333	0.5	-0.215977
49.991667	0.5	-0.215586
50.000000	0.5	-0.214805
50.008333	0.5	-0.214610
50.016667	0.5	-0.214805
50.025000	0.5	-0.213828
50.033333	0.5	-0.212852
50.041667	0.5	-0.212461
50.050000	0.5	-0.214219
50.058333	0.5	-0.216953
50.066667	0.5	-0.217930
50.075000	0.5	-0.216172
50.083333	0.5	-0.212266
50.091667	0.5	-0.207188
50.100000	0.5	-0.203477
50.108333	0.5	-0.202305
50.116667	0.5	-0.203672
50.125000	0.5	-0.208360
50.133333	0.5	-0.213633
50.141667	0.5	-0.218906
50.150000	0.5	-0.222227
50.158333	0.5	-0.223789
50.166667	0.5	-0.223203
50.175000	0.5	-0.221250
50.183333	0.5	-0.218711
50.191667	0.5	-0.217344
50.200000	0.5	-0.217735
50.208333	0.5	-0.217930
50.216667	0.5	-0.217344
50.225000	0.5	-0.214414
50.233333	0.5	-0.210508
50.241667	0.5	-0.207383
50.250000	0.5	-0.208164
50.258333	0.5	-0.211485
50.266667	0.5	-0.215195
50.275000	0.5	-0.215586
50.283333	0.5	-0.212852
50.291667	0.5	-0.207774
50.300000	0.5	-0.204649
50.308333	0.5	-0.206211
50.316667	0.5	-0.211094
50.325000	0.5	-0.215977
50.333333	0.5	-0.221250
50.341667	0.5	-0.226328
50.350000	0.5	-0.231211
50.358333	0.5	-0.232383
50.366667	0.5	-0.227500
50.375000	0.5	-0.217930
50.383333	0.5	-0.210117
50.391667	0.5	-0.207774
50.400000	0.5	-0.212461
50.408333	0.5	-0.220469
50.416667	0.5	-0.228477
50.425000	0.5	-0.234727
50.433333	0.5	-0.236485
50.441667	0.5	-0.231992
50.450000	0.5	-0.224375
50.458333	0.5	-0.217930
50.466667	0.5	-0.214414
50.475000	0.5	-0.214024
50.483333	0.5	-0.213438
50.491667	0.5	-0.212266
50.500000	0.5	-0.211680
50.508333	0.5	-0.213438
50.516667	0.5	-0.216172
50.525000	0.5	-0.216953
50.533333	0.5	-0.213438
50.541667	0.5	-0.207969
50.550000	0.5	-0.203477
50.558333	0.5	-0.202891
50.566667	0.5	-0.206016
50.575000	0.5	-0.210313
50.583333	0.5	-0.215000
50.591667	0.5	-0.218320
50.600000	0.5	-0.219492
50.608333	0.5	-0.218711
50.616667	0.5	-0.215586
50.625000	0.5	-0.211094
50.633333	0.5	-0.207383
50.641667	0.5	-0.208360
50.650000	0.5	-0.213047
50.658333	0.5	-0.217149
50.666667	0.5	-0.217735
50.675000	0.5	-0.215000
50.683333	0.5	-0.212461
50.691667	0.5	-0.212266
50.700000	0.5	-0.212852
50.708333	0.5	-0.211875
50.716667	0.5	-0.209922
50.725000	0.5	-0.208750
50.733333	0.5	-0.209531
50.741667	0.5	-0.211289
50.750000	0.5	-0.212266
50.758333	0.5	-0.211680
50.766667	0.5	-0.211094
50.775000	0.5	-0.213047
50.783333	0.5	-0.220078
50.791667	0.5	-0.227305
50.800000	0.5	-0.229649
50.808333	0.5	-0.225352
50.816667	0.5	-0.217735
50.825000	0.5	-0.213047
50.833333	0.5	-0.213242
50.841667	0.5	-0.215000
50.850000	0.5	-0.213828
50.858333	0.5	-0.209141
50.866667	0.5	-0.204844
50.875000	0.5	-0.205625
50.883333	0.5	-0.210899
50.891667	0.5	-0.216758
50.900000	0.5	-0.218320
50.908333	0.5	-0.215000
50.916667	0.5	-0.210508
50.925000	0.5	-0.207578
50.933333	0.5	-0.207578
50.941667	0.5	-0.208750
50.950000	0.5	-0.211289
50.958333	0.5	-0.214024
50.966667	0.5	-0.214805
50.975000	0.5	-0.211875
50.983333	0.5	-0.206797
50.991667	0.5	-0.203672
51.000000	0.5	-0.205625
51.008333	0.5	-0.211485
51.016667	0.5	-0.216172
51.025000	0.5	-0.216758
51.033333	0.5	-0.215977
51.041667	0.5	-0.215391
51.050000	0.5	-0.216758
51.058333	0.5	-0.217930
51.066667	0.5	-0.217930
51.075000	0.5	-0.218125
51.083333	0.5	-0.219297
51.091667	0.5	-0.219492
51.100000	0.5	-0.216172
51.108333	0.5	-0.211094
51.116667	0.5	-0.206992
51.125000	0.5	-0.204844
51.133333	0.5	-0.204063
51.141667	0.5	-0.201914
51.150000	0.5	-0.198985
51.158333	0.5	-0.196250
51.166667	0.5	-0.195469
51.175000	0.5	-0.197227
51.183333	0.5	-0.199375
51.191667	0.5	-0.201524
51.200000	0.5	-0.204258
51.208333	0.5	-0.209336
51.216667	0.5	-0.216172
51.225000	0.5	-0.223203
51.233333	0.5	-0.226133
51.241667	0.5	-0.224570
51.250000	0.5	-0.218711
51.258333	0.5	-0.213047
51.266667	0.5	-0.208360
51.275000	0.5	-0.205039
51.283333	0.5	-0.204258
51.291667	0.5	-0.206016
51.300000	0.5	-0.209531
51.308333	0.5	-0.212656
51.316667	0.5	-0.213047
51.325000	0.5	-0.211485
51.333333	0.5	-0.209531
51.341667	0.5	-0.209727
51.350000	0.5	-0.212461
51.358333	0.5	-0.214610
51.366667	0.5	-0.214024
51.375000	0.5	-0.212070
51.383333	0.5	-0.212070
51.391667	0.5	-0.216758
51.400000	0.5	-0.223985
51.408333	0.5	-0.228867
51.416667	0.5	-0.228477
51.425000	0.5	-0.223789
51.433333	0.5	-0.217539
51.441667	0.5	-0.212656
51.450000	0.5	-0.208945
51.458333	0.5	-0.206406
51.466667	0.5	-0.202891
51.475000	0.5	-0.198008
51.483333	0.5	-0.192930
51.491667	0.5	-0.190781
51.500000	0.5	-0.192930
51.508333	0.5	-0.200352
51.516667	0.5	-0.206797
51.525000	0.5	-0.210703
51.533333	0.5	-0.209727
51.541667	0.5	-0.206016
51.550000	0.5	-0.201914
51.558333	0.5	-0.200352
51.566667	0.5	-0.202891
51.575000	0.5	-0.208360
51.583333	0.5	-0.213828
51.591667	0.5	-0.214219
51.600000	0.5	-0.209336
51.608333	0.5	-0.204258
51.616667	0.5	-0.204258
51.625000	0.5	-0.209727
51.633333	0.5	-0.215195
51.641667	0.5	-0.216367
51.650000	0.5	-0.211680
51.658333	0.5	-0.204844
51.666667	0.5	-0.199570
51.675000	0.5	-0.198399
51.683333	0.5	-0.199375
51.691667	0.5	-0.200547
51.700000	0.5	-0.200547
51.708333	0.5	-0.198985
51.716667	0.5	-0.195274
51.725000	0.5	-0.191367
51.733333	0.5	-0.187461
51.741667	0.5	-0.187266
51.750000	0.5	-0.192344
51.758333	0.5	-0.203477
51.766667	0.5	-0.215586
51.775000	0.5	-0.224570
51.783333	0.5	-0.227695
51.791667	0.5	-0.225742
51.800000	0.5	-0.220469
51.808333	0.5	-0.213633
51.816667	0.5	-0.205430
51.825000	0.5	-0.197227
51.833333	0.5	-0.191172
51.841667	0.5	-0.189805
51.850000	0.5	-0.190977
51.858333	0.5	-0.191367
51.866667	0.5	-0.190195
51.875000	0.5	-0.191172
51.883333	0.5	-0.198008
51.891667	0.5	-0.209141
51.900000	0.5	-0.220664
51.908333	0.5	-0.226133
51.916667	0.5	-0.226328
51.925000	0.5	-0.222227
51.933333	0.5	-0.218516
51.941667	0.5	-0.217930
51.950000	0.5	-0.220664
51.958333	0.5	-0.224766
51.966667	0.5	-0.227500
51.975000	0.5	-0.227695
51.983333	0.5	-0.225938
51.991667	0.5	-0.223008
52.000000	0.5	-0.220664
52.008333	0.5	-0.218906
52.016667	0.5	-0.220274
52.025000	0.5	-0.222813
52.033333	0.5	-0.225352
52.041667	0.5	-0.225547
52.050000	0.5	-0.224180
52.058333	0.5	-0.222031
52.066667	0.5	-0.219688
52.075000	0.5	-0.216758
52.083333	0.5	-0.214219
52.091667	0.5	-0.213633
52.100000	0.5	-0.216367
52.108333	0.5	-0.219492
52.116667	0.5	-0.221055
52.125000	0.5	-0.219492
52.133333	0.5	-0.215781
52.141667	0.5	-0.212461
52.150000	0.5	-0.212656
52.158333	0.5	-0.216563
52.166667	0.5	-0.220469
52.175000	0.5	-0.221250
52.183333	0.5	-0.218320
52.191667	0.5	-0.214805
52.200000	0.5	-0.214610
52.208333	0.5	-0.219297
52.216667	0.5	-0.225742
52.225000	0.5	-0.229453
52.233333	0.5	-0.227695
52.241667	0.5	-0.220860
52.250000	0.5	-0.212070
52.258333	0.5	-0.204649
52.266667	0.5	-0.202110
52.275000	0.5	-0.204453
52.283333	0.5	-0.209141
52.291667	0.5	-0.212656
52.300000	0.5	-0.211680
52.308333	0.5	-0.207578
52.316667	0.5	-0.205430
52.325000	0.5	-0.206602
52.333333	0.5	-0.210703
52.341667	0.5	-0.212852
52.350000	0.5	-0.212852
52.358333	0.5	-0.211289
52.366667	0.5	-0.211680
52.375000	0.5	-0.215000
52.383333	0.5	-0.220469
52.391667	0.5	-0.226328
52.400000	0.5	-0.231211
52.408333	0.5	-0.232578
52.416667	0.5	-0.231602
52.425000	0.5	-0.227695
52.433333	0.5	-0.223594
52.441667	0.5	-0.220469
52.450000	0.5	-0.219102
52.458333	0.5	-0.218125
52.466667	0.5	-0.216758
52.475000	0.5	-0.215195
52.483333	0.5	-0.213242
52.491667	0.5	-0.210899
52.500000	0.5	-0.208555
52.508333	0.5	-0.206602
52.516667	0.5	-0.206211
52.525000	0.5	-0.206797
52.533333	0.5	-0.207188
52.541667	0.5	-0.207578
52.550000	0.5	-0.208945
52.558333	0.5	-0.212070
52.566667	0.5	-0.214610
52.575000	0.5	-0.215781
52.583333	0.5	-0.214219
52.591667	0.5	-0.211875
52.600000	0.5	-0.210508
52.608333	0.5	-0.209336
52.616667	0.5	-0.210899
52.625000	0.5	-0.213633
52.633333	0.5	-0.217735
52.641667	0.5	-0.218711
52.650000	0.5	-0.214219
52.658333	0.5	-0.206211
52.666667	0.5	-0.200352
52.675000	0.5	-0.200547
52.683333	0.5	-0.206211
52.691667	0.5	-0.212266
52.700000	0.5	-0.215000
52.708333	0.5	-0.212852
52.716667	0.5	-0.208945
52.725000	0.5	-0.204453
52.733333	0.5	-0.201719
52.741667	0.5	-0.201328
52.750000	0.5	-0.203477
52.758333	0.5	-0.208945
52.766667	0.5	-0.212461
52.775000	0.5	-0.212266
52.783333	0.5	-0.208555
52.791667	0.5	-0.205625
52.800000	0.5	-0.206797
52.808333	0.5	-0.211094
52.816667	0.5	-0.215781
52.825000	0.5	-0.218711
52.833333	0.5	-0.217539
52.841667	0.5	-0.213047
52.850000	0.5	-0.208360
52.858333	0.5	-0.204844
52.866667	0.5	-0.204649
52.875000	0.5	-0.206211
52.883333	0.5	-0.206797
52.891667	0.5	-0.203867
52.900000	0.5	-0.200156
52.908333	0.5	-0.199570
52.916667	0.5	-0.202500
52.925000	0.5	-0.207969
52.933333	0.5	-0.212266
52.941667	0.5	-0.213047
52.950000	0.5	-0.212266
52.958333	0.5	-0.209531
52.966667	0.5	-0.206211
52.975000	0.5	-0.201719
52.983333	0.5	-0.198985
52.991667	0.5	-0.200742
53.000000	0.5	-0.207774
53.008333	0.5	-0.216953
53.016667	0.5	-0.223594
53.025000	0.5	-0.226524
53.033333	0.5	-0.226914
53.041667	0.5	-0.227891
53.050000	0.5	-0.228477
53.058333	0.5	-0.226524
53.066667	0.5	-0.221055
53.075000	0.5	-0.214024
53.083333	0.5	-0.208945
53.091667	0.5	-0.204844
53.100000	0.5	-0.203281
53.108333	0.5	-0.204063
53.116667	0.5	-0.206992
53.125000	0.5	-0.209922
53.133333	0.5	-0.212461
53.141667	0.5	-0.213828
53.150000	0.5	-0.214219
53.158333	0.5	-0.212852
53.166667	0.5	-0.206797
53.175000	0.5	-0.198399
53.183333	0.5	-0.192344
53.191667	0.5	-0.195078
53.200000	0.5	-0.202695
53.208333	0.5	-0.209141
53.216667	0.5	-0.212070
53.225000	0.5	-0.211680
53.233333	0.5	-0.211289
53.241667	0.5	-0.212461
53.250000	0.5	-0.212656
53.258333	0.5	-0.209336
53.266667	0.5	-0.202500
53.275000	0.5	-0.195469
53.283333	0.5	-0.192344
53.291667	0.5	-0.197813
53.300000	0.5	-0.206211
53.308333	0.5	-0.214414
53.316667	0.5	-0.218711
53.325000	0.5	-0.219102
53.333333	0.5	-0.218906
53.341667	0.5	-0.219297
53.350000	0.5	-0.219688
53.358333	0.5	-0.218711
53.366667	0.5	-0.217930
53.375000	0.5	-0.219102
53.383333	0.5	-0.222031
53.391667	0.5	-0.222617
53.400000	0.5	-0.219297
53.408333	0.5	-0.211485
53.416667	0.5	-0.203086
53.425000	0.5	-0.197617
53.433333	0.5	-0.196055
53.441667	0.5	-0.198594
53.450000	0.5	-0.203086
53.458333	0.5	-0.206992
53.466667	0.5	-0.208164
53.475000	0.5	-0.206992
53.483333	0.5	-0.204258
53.491667	0.5	-0.201524
53.500000	0.5	-0.199961
53.508333	0.5	-0.199766
53.516667	0.5	-0.201914
53.525000	0.5	-0.203086
53.533333	0.5	-0.204258
53.541667	0.5	-0.203281
53.550000	0.5	-0.203672
53.558333	0.5	-0.206602
53.566667	0.5	-0.211875
53.575000	0.5	-0.216758
53.583333	0.5	-0.218906
53.591667	0.5	-0.219492
53.600000	0.5	-0.219688
53.608333	0.5	-0.218711
53.616667	0.5	-0.215391
53.625000	0.5	-0.208945
53.633333	0.5	-0.202305
53.641667	0.5	-0.199375
53.650000	0.5	-0.202500
53.658333	0.5	-0.208945
53.666667	0.5	-0.213633
53.675000	0.5	-0.213047
53.683333	0.5	-0.207383
53.691667	0.5	-0.199961
53.700000	0.5	-0.193320
53.708333	0.5	-0.190781
53.716667	0.5	-0.191172
53.725000	0.5	-0.191953
53.733333	0.5	-0.192930
53.741667	0.5	-0.192344
53.750000	0.5	-0.191172
53.758333	0.5	-0.190391
53.766667	0.5	-0.190977
53.775000	0.5	-0.193906
53.783333	0.5	-0.196641
53.791667	0.5	-0.199375
53.800000	0.5	-0.203281
53.808333	0.5	-0.208164
53.816667	0.5	-0.212852
53.825000	0.5	-0.215586
53.833333	0.5	-0.215977
53.841667	0.5	-0.215977
53.850000	0.5	-0.215977
53.858333	0.5	-0.214805
53.866667	0.5	-0.211485
53.875000	0.5	-0.206016
53.883333	0.5	-0.200352
53.891667	0.5	-0.196836
53.900000	0.5	-0.197617
53.908333	0.5	-0.200547
53.916667	0.5	-0.204063
53.925000	0.5	-0.207774
53.933333	0.5	-0.212070
53.941667	0.5	-0.215781
53.950000	0.5	-0.217735
53.958333	0.5	-0.216563
53.966667	0.5	-0.212070
53.975000	0.5	-0.207188
53.983333	0.5	-0.204649
53.991667	0.5	-0.204649
54.000000	0.5	-0.206406
54.008333	0.5	-0.207188
54.016667	0.5	-0.206016
54.025000	0.5	-0.203477
54.033333	0.5	-0.201524
54.041667	0.5	-0.201328
54.050000	0.5	-0.202500
54.058333	0.5	-0.205039
54.066667	0.5	-0.207774
54.075000	0.5	-0.210899
54.083333	0.5	-0.212852
54.091667	0.5	-0.212656
54.100000	0.5	-0.209922
54.108333	0.5	-0.206992
54.116667	0.5	-0.205820
54.125000	0.5	-0.205039
54.133333	0.5	-0.202891
54.141667	0.5	-0.198594
54.150000	0.5	-0.195664
54.158333	0.5	-0.196250
54.166667	0.5	-0.200938
54.175000	0.5	-0.206797
54.183333	0.5	-0.210508
54.191667	0.5	-0.211094
54.200000	0.5	-0.208164
54.208333	0.5	-0.203281
54.216667	0.5	-0.198985
54.225000	0.5	-0.198399
54.233333	0.5	-0.200938
54.241667	0.5	-0.204063
54.250000	0.5	-0.205625
54.258333	0.5	-0.206992
54.266667	0.5	-0.209531
54.275000	0.5	-0.213633
54.283333	0.5	-0.216563
54.291667	0.5	-0.216172
54.300000	0.5	-0.214805
54.308333	0.5	-0.212656
54.316667	0.5	-0.210703
54.325000	0.5	-0.207774
54.333333	0.5	-0.204649
54.341667	0.5	-0.203867
54.350000	0.5	-0.206602
54.358333	0.5	-0.209531
54.366667	0.5	-0.210508
54.375000	0.5	-0.206797
54.383333	0.5	-0.201328
54.391667	0.5	-0.198594
54.400000	0.5	-0.199375
54.408333	0.5	-0.203281
54.416667	0.5	-0.206602
54.425000	0.5	-0.207578
54.433333	0.5	-0.205820
54.441667	0.5	-0.203672
54.450000	0.5	-0.204453
54.458333	0.5	-0.206406
54.466667	0.5	-0.208164
54.475000	0.5	-0.208164
54.483333	0.5	-0.208555
54.491667	0.5	-0.212070
54.500000	0.5	-0.216172
54.508333	0.5	-0.219102
54.516667	0.5	-0.216758
54.525000	0.5	-0.210313
54.533333	0.5	-0.202891
54.541667	0.5	-0.197422
54.550000	0.5	-0.193906
54.558333	0.5	-0.196250
54.566667	0.5	-0.201914
54.575000	0.5	-0.208555
54.583333	0.5	-0.211875
54.591667	0.5	-0.209922
54.600000	0.5	-0.203086
54.608333	0.5	-0.196836
54.616667	0.5	-0.194688
54.625000	0.5	-0.196250
54.633333	0.5	-0.198594
54.641667	0.5	-0.201524
54.650000	0.5	-0.207578
54.658333	0.5	-0.216758
54.666667	0.5	-0.225156
54.675000	0.5	-0.227110
54.683333	0.5	-0.219688
54.691667	0.5	-0.207969
54.700000	0.5	-0.197031
54.708333	0.5	-0.192149
54.716667	0.5	-0.195274
54.725000	0.5	-0.201914
54.733333	0.5	-0.208164
54.741667	0.5	-0.210899
54.750000	0.5	-0.209336
54.758333	0.5	-0.205625
54.766667	0.5	-0.202891
54.775000	0.5	-0.201133
54.783333	0.5	-0.200352
54.791667	0.5	-0.198203
54.800000	0.5	-0.194688
54.808333	0.5	-0.191953
54.816667	0.5	-0.194102
54.825000	0.5	-0.200352
54.833333	0.5	-0.209141
54.841667	0.5	-0.216758
54.850000	0.5	-0.218516
54.858333	0.5	-0.214610
54.866667	0.5	-0.206406
54.875000	0.5	-0.198594
54.883333	0.5	-0.192539
54.891667	0.5	-0.189805
54.900000	0.5	-0.190195
54.908333	0.5	-0.193320
54.916667	0.5	-0.198594
54.925000	0.5	-0.201719
54.933333	0.5	-0.201914
54.941667	0.5	-0.200156
54.950000	0.5	-0.198594
54.958333	0.5	-0.197813
54.966667	0.5	-0.196836
54.975000	0.5	-0.194102
54.983333	0.5	-0.191172
54.991667	0.5	-0.190391
55.000000	0.5	-0.190781
55.008333	0.5	-0.193125
55.016667	0.5	-0.197422
55.025000	0.5	-0.202500
55.033333	0.5	-0.208750
55.041667	0.5	-0.215000
55.050000	0.5	-0.218516
55.058333	0.5	-0.217149
55.066667	0.5	-0.208555
55.075000	0.5	-0.194688
55.083333	0.5	-0.179844
55.091667	0.5	-0.170078
55.100000	0.5	-0.165586
55.108333	0.5	-0.164414
55.116667	0.5	-0.166953
55.125000	0.5	-0.172227
55.133333	0.5	-0.180820
55.141667	0.5	-0.188438
55.150000	0.5	-0.194102
55.158333	0.5	-0.196445
55.166667	0.5	-0.196445
55.175000	0.5	-0.196445
55.183333	0.5	-0.195078
55.191667	0.5	-0.192344
55.200000	0.5	-0.190977
55.208333	0.5	-0.190586
55.216667	0.5	-0.191172
55.225000	0.5	-0.190391
55.233333	0.5	-0.188438
55.241667	0.5	-0.186680
55.250000	0.5	-0.187461
55.258333	0.5	-0.193906
55.266667	0.5	-0.203477
55.275000	0.5	-0.212266
55.283333	0.5	-0.216953
55.291667	0.5	-0.217930
55.300000	0.5	-0.217149
55.308333	0.5	-0.216563
55.316667	0.5	-0.214024
55.325000	0.5	-0.208945
55.333333	0.5	-0.203281
55.341667	0.5	-0.199961
55.350000	0.5	-0.199766
55.358333	0.5	-0.199375
55.366667	0.5	-0.196250
55.375000	0.5	-0.188438
55.383333	0.5	-0.180820
55.391667	0.5	-0.176328
55.400000	0.5	-0.176328
55.408333	0.5	-0.179844
55.416667	0.5	-0.183750
55.425000	0.5	-0.187656
55.433333	0.5	-0.191172
55.441667	0.5	-0.194688
55.450000	0.5	-0.196055
55.458333	0.5	-0.192344
55.466667	0.5	-0.187266
55.475000	0.5	-0.183360
55.483333	0.5	-0.182383
55.491667	0.5	-0.185313
55.500000	0.5	-0.188828
55.508333	0.5	-0.191172
55.516667	0.5	-0.190195
55.525000	0.5	-0.187461
55.533333	0.5	-0.182774
55.541667	0.5	-0.179649
55.550000	0.5	-0.179453
55.558333	0.5	-0.183164
55.566667	0.5	-0.189610
55.575000	0.5	-0.198203
55.583333	0.5	-0.204844
55.591667	0.5	-0.209336
55.600000	0.5	-0.210117
55.608333	0.5	-0.205235
55.616667	0.5	-0.197031
55.625000	0.5	-0.189414
55.633333	0.5	-0.188828
55.641667	0.5	-0.193516
55.650000	0.5	-0.200156
55.658333	0.5	-0.203477
55.666667	0.5	-0.204453
55.675000	0.5	-0.204258
55.683333	0.5	-0.202695
55.691667	0.5	-0.197617
55.700000	0.5	-0.188242
55.708333	0.5	-0.181016
55.716667	0.5	-0.181016
55.725000	0.5	-0.189219
55.733333	0.5	-0.201133
55.741667	0.5	-0.208360
55.750000	0.5	-0.208945
55.758333	0.5	-0.203672
55.766667	0.5	-0.197227
55.775000	0.5	-0.190195
55.783333	0.5	-0.185313
55.791667	0.5	-0.181211
55.800000	0.5	-0.179063
55.808333	0.5	-0.179258
55.816667	0.5	-0.181797
55.825000	0.5	-0.185703
55.833333	0.5	-0.189610
55.841667	0.5	-0.192149
55.850000	0.5	-0.192539
55.858333	0.5	-0.191758
55.866667	0.5	-0.190391
55.875000	0.5	-0.190195
55.883333	0.5	-0.191563
55.891667	0.5	-0.193125
55.900000	0.5	-0.195469
55.908333	0.5	-0.196641
55.916667	0.5	-0.196445
55.925000	0.5	-0.194688
55.933333	0.5	-0.191367
55.941667	0.5	-0.190000
55.950000	0.5	-0.190781
55.958333	0.5	-0.193516
55.966667	0.5	-0.196641
55.975000	0.5	-0.198985
55.983333	0.5	-0.200742
55.991667	0.5	-0.201914
56.000000	0.5	-0.200547
56.008333	0.5	-0.197617
56.016667	0.5	-0.194688
56.025000	0.5	-0.193906
56.033333	0.5	-0.196250
56.041667	0.5	-0.198203
56.050000	0.5	-0.198789
56.058333	0.5	-0.197031
56.066667	0.5	-0.193711
56.075000	0.5	-0.189610
56.083333	0.5	-0.185899
56.091667	0.5	-0.183164
56.100000	0.5	-0.183164
56.108333	0.5	-0.185899
56.116667	0.5	-0.189219
56.125000	0.5	-0.189219
56.133333	0.5	-0.185703
56.141667	0.5	-0.180039
56.150000	0.5	-0.177110
56.158333	0.5	-0.177891
56.166667	0.5	-0.182774
56.175000	0.5	-0.190000
56.183333	0.5	-0.197031
56.191667	0.5	-0.201914
56.200000	0.5	-0.203867
56.208333	0.5	-0.205820
56.216667	0.5	-0.208164
56.225000	0.5	-0.209727
56.233333	0.5	-0.210508
56.241667	0.5	-0.207969
56.250000	0.5	-0.202891
56.258333	0.5	-0.197422
56.266667	0.5	-0.192735
56.275000	0.5	-0.192344
56.283333	0.5	-0.191953
56.291667	0.5	-0.190781
56.300000	0.5	-0.188633
56.308333	0.5	-0.189024
56.316667	0.5	-0.190586
56.325000	0.5	-0.192344
56.333333	0.5	-0.194883
56.341667	0.5	-0.198985
56.350000	0.5	-0.205625
56.358333	0.5	-0.211289
56.366667	0.5	-0.213242
56.375000	0.5	-0.208750
56.383333	0.5	-0.201328
56.391667	0.5	-0.193125
56.400000	0.5	-0.186680
56.408333	0.5	-0.183164
56.416667	0.5	-0.184141
56.425000	0.5	-0.188828
56.433333	0.5	-0.195860
56.441667	0.5	-0.202305
56.450000	0.5	-0.205430
56.458333	0.5	-0.207383
56.466667	0.5	-0.210508
56.475000	0.5	-0.215000
56.483333	0.5	-0.220860
56.491667	0.5	-0.223594
56.500000	0.5	-0.221641
56.508333	0.5	-0.215977
56.516667	0.5	-0.209141
56.525000	0.5	-0.205820
56.533333	0.5	-0.205625
56.541667	0.5	-0.206211
56.550000	0.5	-0.204844
56.558333	0.5	-0.201328
56.566667	0.5	-0.198985
56.575000	0.5	-0.200938
56.583333	0.5	-0.206992
56.591667	0.5	-0.213633
56.600000	0.5	-0.218125
56.608333	0.5	-0.218125
56.616667	0.5	-0.216953
56.625000	0.5	-0.214805
56.633333	0.5	-0.212266
56.641667	0.5	-0.210703
56.650000	0.5	-0.209727
56.658333	0.5	-0.209727
56.666667	0.5	-0.209922
56.675000	0.5	-0.208750
56.683333	0.5	-0.206992
56.691667	0.5	-0.205625
56.700000	0.5	-0.204453
56.708333	0.5	-0.202500
56.716667	0.5	-0.199180
56.725000	0.5	-0.193906
56.733333	0.5	-0.190977
56.741667	0.5	-0.194297
56.750000	0.5	-0.202110
56.758333	0.5	-0.209922
56.766667	0.5	-0.211485
56.775000	0.5	-0.206992
56.783333	0.5	-0.200547
56.791667	0.5	-0.196445
56.800000	0.5	-0.195860
56.808333	0.5	-0.196445
56.816667	0.5	-0.195664
56.825000	0.5	-0.190391
56.833333	0.5	-0.183945
56.841667	0.5	-0.177305
56.850000	0.5	-0.174180
56.858333	0.5	-0.175547
56.866667	0.5	-0.181211
56.875000	0.5	-0.186680
56.883333	0.5	-0.190000
56.891667	0.5	-0.192344
56.900000	0.5	-0.196641
56.908333	0.5	-0.200938
56.916667	0.5	-0.204453
56.925000	0.5	-0.204649
56.933333	0.5	-0.200352
56.941667	0.5	-0.193516
56.950000	0.5	-0.187852
56.958333	0.5	-0.185703
56.966667	0.5	-0.186875
56.975000	0.5	-0.187656
56.983333	0.5	-0.186680
56.991667	0.5	-0.182969
57.000000	0.5	-0.177891
57.008333	0.5	-0.172617
57.016667	0.5	-0.167930
57.025000	0.5	-0.167344
57.033333	0.5	-0.170469
57.041667	0.5	-0.176719
57.050000	0.5	-0.181406
57.058333	0.5	-0.181992
57.066667	0.5	-0.180039
57.075000	0.5	-0.177110
57.083333	0.5	-0.175547
57.091667	0.5	-0.172813
57.100000	0.5	-0.169102
57.108333	0.5	-0.165586
57.116667	0.5	-0.164219
57.125000	0.5	-0.166367
57.133333	0.5	-0.169492
57.141667	0.5	-0.172227
57.150000	0.5	-0.174180
57.158333	0.5	-0.176133
57.166667	0.5	-0.176914
57.175000	0.5	-0.174180
57.183333	0.5	-0.165781
57.191667	0.5	-0.153477
57.200000	0.5	-0.142344
57.208333	0.5	-0.137852
57.216667	0.5	-0.139024
57.225000	0.5	-0.143711
57.233333	0.5	-0.149180
57.241667	0.5	-0.154844
57.250000	0.5	-0.161485
57.258333	0.5	-0.167930
57.266667	0.5	-0.173203
57.275000	0.5	-0.174375
57.283333	0.5	-0.172031
57.291667	0.5	-0.168906
57.300000	0.5	-0.165000
57.308333	0.5	-0.161680
57.316667	0.5	-0.158750
57.325000	0.5	-0.157188
57.333333	0.5	-0.155430
57.341667	0.5	-0.151719
57.350000	0.5	-0.147422
57.358333	0.5	-0.145664
57.366667	0.5	-0.147813
57.375000	0.5	-0.151133
57.383333	0.5	-0.154063
57.391667	0.5	-0.154844
57.400000	0.5	-0.156406
57.408333	0.5	-0.157969
57.416667	0.5	-0.158360
57.425000	0.5	-0.156406
57.433333	0.5	-0.152110
57.441667	0.5	-0.148203
57.450000	0.5	-0.143906
57.458333	0.5	-0.141172
57.466667	0.5	-0.140977
57.475000	0.5	-0.142344
57.483333	0.5	-0.143320
57.491667	0.5	-0.139805
57.500000	0.5	-0.134922
57.508333	0.5	-0.129649
57.516667	0.5	-0.128281
57.525000	0.5	-0.130039
57.533333	0.5	-0.132969
57.541667	0.5	-0.134336
57.550000	0.5	-0.133360
57.558333	0.5	-0.131211
57.566667	0.5	-0.130235
57.575000	0.5	-0.132969
57.583333	0.5	-0.139219
57.591667	0.5	-0.143906
57.600000	0.5	-0.143516
57.608333	0.5	-0.135117
57.616667	0.5	-0.122031
57.625000	0.5	-0.107969
57.633333	0.5	-0.098399
57.641667	0.5	-0.094883
57.650000	0.5	-0.096250
57.658333	0.5	-0.101719
57.666667	0.5	-0.106797
57.675000	0.5	-0.108360
57.683333	0.5	-0.105430
57.691667	0.5	-0.101719
57.700000	0.5	-0.099766
57.708333	0.5	-0.099766
57.716667	0.5	-0.099375
57.725000	0.5	-0.095860
57.733333	0.5	-0.089219
57.741667	0.5	-0.082578
57.750000	0.5	-0.079649
57.758333	0.5	-0.079844
57.766667	0.5	-0.082188
57.775000	0.5	-0.085117
57.783333	0.5	-0.086485
57.791667	0.5	-0.086289
57.800000	0.5	-0.083164
57.808333	0.5	-0.080039
57.816667	0.5	-0.079453
57.825000	0.5	-0.083750
57.833333	0.5	-0.089805
57.841667	0.5	-0.093906
57.850000	0.5	-0.092735
57.858333	0.5	-0.089024
57.866667	0.5	-0.085703
57.875000	0.5	-0.085313
57.883333	0.5	-0.086680
57.891667	0.5	-0.087852
57.900000	0.5	-0.088047
57.908333	0.5	-0.086680
57.916667	0.5	-0.082383
57.925000	0.5	-0.076328
57.933333	0.5	-0.067149
57.941667	0.5	-0.058360
57.950000	0.5	-0.052110
57.958333	0.5	-0.050742
57.966667	0.5	-0.054453
57.975000	0.5	-0.059531
57.983333	0.5	-0.061875
57.991667	0.5	-0.060313
58.000000	0.5	-0.056406
58.008333	0.5	-0.053477
58.016667	0.5	-0.051719
58.025000	0.5	-0.050156
58.033333	0.5	-0.049961
58.041667	0.5	-0.053086
58.050000	0.5	-0.056211
58.058333	0.5	-0.055430
58.066667	0.5	-0.047422
58.075000	0.5	-0.037461
58.083333	0.5	-0.031797
58.091667	0.5	-0.033360
58.100000	0.5	-0.039414
58.108333	0.5	-0.043906
58.116667	0.5	-0.042735
58.125000	0.5	-0.034922
58.133333	0.5	-0.022813
58.141667	0.5	-0.012266
58.150000	0.5	-0.007188
58.158333	0.5	-0.008555
58.166667	0.5	-0.013633
58.175000	0.5	-0.019297
58.183333	0.5	-0.022422
58.191667	0.5	-0.022617
58.200000	0.5	-0.022031
58.208333	0.5	-0.022031
58.216667	0.5	-0.022617
58.225000	0.5	-0.020860
58.233333	0.5	-0.013828
58.241667	0.5	-0.002305
58.250000	0.5	0.009414
58.258333	0.5	0.015859
58.266667	0.5	0.012539
58.275000	0.5	0.004336
58.283333	0.5	-0.000938
58.291667	0.5	-0.001133
58.300000	0.5	0.001992
58.308333	0.5	0.005508
58.316667	0.5	0.007461
58.325000	0.5	0.010586
58.333333	0.5	0.018008
58.341667	0.5	0.026797
58.350000	0.5	0.034023
58.358333	0.5	0.035586
58.366667	0.5	0.031680
58.375000	0.5	0.026797
58.383333	0.5	0.027383
58.391667	0.5	0.034609
58.400000	0.5	0.043789
58.408333	0.5	0.050625
58.416667	0.5	0.052578
58.425000	0.5	0.052187
58.433333	0.5	0.051601
58.441667	0.5	0.052773
58.450000	0.5	0.055312
58.458333	0.5	0.058633
58.466667	0.5	0.063711
58.475000	0.5	0.070156
58.483333	0.5	0.074844
58.491667	0.5	0.074648
58.500000	0.5	0.070547
58.508333	0.5	0.065859
58.516667	0.5	0.065859
58.525000	0.5	0.071328
58.533333	0.5	0.079922
58.541667	0.5	0.089297
58.550000	0.5	0.096719
58.558333	0.5	0.102187
58.566667	0.5	0.104531
58.575000	0.5	0.106094
58.583333	0.5	0.108242
58.591667	0.5	0.111953
58.600000	0.5	0.116055
58.608333	0.5	0.121719
58.616667	0.5	0.130508
58.625000	0.5	0.142031
58.633333	0.5	0.152773
58.641667	0.5	0.158437
58.650000	0.5	0.157656
58.658333	0.5	0.153164
58.666667	0.5	0.147305
58.675000	0.5	0.142226
58.683333	0.5	0.138125
58.691667	0.5	0.136758
58.700000	0.5	0.140469
58.708333	0.5	0.147695
58.716667	0.5	0.157851
58.725000	0.5	0.168594
58.733333	0.5	0.178945
58.741667	0.5	0.189101
58.750000	0.5	0.196914
58.758333	0.5	0.202383
58.766667	0.5	0.205898
58.775000	0.5	0.208828
58.783333	0.5	0.211562
58.791667	0.5	0.212734
58.800000	0.5	0.210586
58.808333	0.5	0.205508
58.816667	0.5	0.199648
58.825000	0.5	0.198086
58.833333	0.5	0.202578
58.841667	0.5	0.211758
58.850000	0.5	0.221914
58.858333	0.5	0.229336
58.866667	0.5	0.232461
58.875000	0.5	0.233633
58.883333	0.5	0.234609
58.891667	0.5	0.234609
58.900000	0.5	0.234609
58.908333	0.5	0.237539
58.916667	0.5	0.244961
58.925000	0.5	0.256680
58.933333	0.5	0.272305
58.941667	0.5	0.286367
58.950000	0.5	0.296133
58.958333	0.5	0.298476
58.966667	0.5	0.295937
58.975000	0.5	0.293008
58.983333	0.5	0.295937
58.991667	0.5	0.305117
59.000000	0.5	0.316250
59.008333	0.5	0.325039
59.016667	0.5	0.330117
59.025000	0.5	0.331875
59.033333	0.5	0.331289
59.041667	0.5	0.330312
59.050000	0.5	0.329336
59.058333	0.5	0.328945
59.066667	0.5	0.328555
59.075000	0.5	0.327969
59.083333	0.5	0.328750
59.091667	0.5	0.333437
59.100000	0.5	0.343203
59.108333	0.5	0.355898
59.116667	0.5	0.365078
59.125000	0.5	0.368789
59.133333	0.5	0.368398
59.141667	0.5	0.367422
59.150000	0.5	0.371328
59.158333	0.5	0.378750
59.166667	0.5	0.388711
59.175000	0.5	0.396523
59.183333	0.5	0.403945
59.191667	0.5	0.411367
59.200000	0.5	0.419180
59.208333	0.5	0.425625
59.216667	0.5	0.429336
59.225000	0.5	0.430703
59.233333	0.5	0.429140
59.241667	0.5	0.431680
59.250000	0.5	0.438320
59.258333	0.5	0.447500
59.266667	0.5	0.456484
59.275000	0.5	0.462539
59.283333	0.5	0.464492
59.291667	0.5	0.464492
59.300000	0.5	0.463711
59.308333	0.5	0.462734
59.316667	0.5	0.463515
59.325000	0.5	0.466836
59.333333	0.5	0.474844
59.341667	0.5	0.484219
59.350000	0.5	0.494765
59.358333	0.5	0.506094
59.366667	0.5	0.517812
59.375000	0.5	0.527578
59.383333	0.5	0.532265
59.391667	0.5	0.533047
59.400000	0.5	0.533633
59.408333	0.5	0.537148
59.416667	0.5	0.544961
59.425000	0.5	0.551601
59.433333	0.5	0.554531
59.441667	0.5	0.552383
59.450000	0.5	0.549062
59.458333	0.5	0.547890
59.466667	0.5	0.552578
59.475000	0.5	0.562734
59.483333	0.5	0.575234
59.491667	0.5	0.586367
59.500000	0.5	0.592031
59.508333	0.5	0.591836
59.516667	0.5	0.588125
59.525000	0.5	0.586367
59.533333	0.5	0.589492
59.541667	0.5	0.598281
59.550000	0.5	0.610000
59.558333	0.5	0.621523
59.566667	0.5	0.631680
59.575000	0.5	0.641640
59.583333	0.5	0.651211
59.591667	0.5	0.659414
59.600000	0.5	0.665859
59.608333	0.5	0.669765
59.616667	0.5	0.672109
59.625000	0.5	0.676601
59.633333	0.5	0.684219
59.641667	0.5	0.691445
59.650000	0.5	0.696523
59.658333	0.5	0.698086
59.666667	0.5	0.697109
59.675000	0.5	0.695547
59.683333	0.5	0.695742
59.691667	0.5	0.698867
59.700000	0.5	0.706875
59.708333	0.5	0.718984
59.716667	0.5	0.732461
59.725000	0.5	0.742617
59.733333	0.5	0.748476
59.741667	0.5	0.751992
59.750000	0.5	0.755508
59.758333	0.5	0.761367
59.766667	0.5	0.768789
59.775000	0.5	0.778164
59.783333	0.5	0.787539
59.791667	0.5	0.794570
59.800000	0.5	0.797500
59.808333	0.5	0.796719
59.816667	0.5	0.797500
59.825000	0.5	0.802383
59.833333	0.5	0.811367
59.841667	0.5	0.821133
59.850000	0.5	0.830508
59.858333	0.5	0.837539
59.866667	0.5	0.843008
59.875000	0.5	0.850430
59.883333	0.5	0.856289
59.891667	0.5	0.861172
59.900000	0.5	0.863515
59.908333	0.5	0.866250
59.916667	0.5	0.872109
59.925000	0.5	0.883633
59.933333	0.5	0.897890
59.941667	0.5	0.908633
59.950000	0.5	0.914883
59.958333	0.5	0.920547
59.966667	0.5	0.926211
59.975000	0.5	0.933242
59.983333	0.5	0.935781
59.991667	0.5	0.935390
60.000000	0.5	0.935781
60.008333	0.5	0.939492
60.016667	0.5	0.945351
60.025000	0.5	0.950625
60.033333	0.5	0.954336
60.041667	0.5	0.958828
60.050000	0.5	0.964297
60.058333	0.5	0.969961
60.066667	0.5	0.974648
60.075000	0.5	0.977773
60.083333	0.5	0.982656
60.091667	0.5	0.990273
60.100000	0.5	1.000820
60.108333	0.5	1.008633
60.116667	0.5	1.012344
60.125000	0.5	1.012344
60.133333	0.5	1.011562
60.141667	0.5	1.011953
60.150000	0.5	1.015273
60.158333	0.5	1.019375
60.166667	0.5	1.024258
60.175000	0.5	1.030898
60.183333	0.5	1.038906
60.191667	0.5	1.048867
60.200000	0.5	1.062344
60.208333	0.5	1.075820
60.216667	0.5	1.087539
60.225000	0.5	1.095547
60.233333	0.5	1.099062
60.241667	0.5	1.098867
60.250000	0.5	1.099062
60.258333	0.5	1.104726
60.266667	0.5	1.117031
60.275000	0.5	1.133437
60.283333	0.5	1.148086
60.291667	0.5	1.156484
60.300000	0.5	1.159805
60.308333	0.5	1.160781
60.316667	0.5	1.162344
60.325000	0.5	1.165664
60.333333	0.5	1.169765
60.341667	0.5	1.173672
60.350000	0.5	1.176601
60.358333	0.5	1.178164
60.366667	0.5	1.182656
60.375000	0.5	1.191250
60.383333	0.5	1.202773
60.391667	0.5	1.215273
60.400000	0.5	1.224844
60.408333	0.5	1.228750
60.416667	0.5	1.229922
60.425000	0.5	1.231289
60.433333	0.5	1.235586
60.441667	0.5	1.242031
60.450000	0.5	1.250234
60.458333	0.5	1.260976
60.466667	0.5	1.271914
60.475000	0.5	1.279531
60.483333	0.5	1.284023
60.491667	0.5	1.285586
60.500000	0.5	1.286758
60.508333	0.5	1.288515
60.516667	0.5	1.292812
60.525000	0.5	1.300234
60.533333	0.5	1.312930
60.541667	0.5	1.326601
60.550000	0.5	1.337148
60.558333	0.5	1.341445
60.566667	0.5	1.338711
60.575000	0.5	1.331875
60.583333	0.5	1.325039
60.591667	0.5	1.322891
60.600000	0.5	1.326797
60.608333	0.5	1.335781
60.616667	0.5	1.345937
60.625000	0.5	1.354922
60.633333	0.5	1.363515
60.641667	0.5	1.373867
60.650000	0.5	1.387930
60.658333	0.5	1.401601
60.666667	0.5	1.411562
60.675000	0.5	1.417422
60.683333	0.5	1.421719
60.691667	0.5	1.428164
60.700000	0.5	1.438515
60.708333	0.5	1.449453
60.716667	0.5	1.459805
60.725000	0.5	1.469570
60.733333	0.5	1.478554
60.741667	0.5	1.484219
60.750000	0.5	1.487734
60.758333	0.5	1.487734
60.766667	0.5	1.486562
60.775000	0.5	1.487148
60.783333	0.5	1.491640
60.791667	0.5	1.500625
60.800000	0.5	1.514297
60.808333	0.5	1.528359
60.816667	0.5	1.540469
60.825000	0.5	1.549648
60.833333	0.5	1.558047
60.841667	0.5	1.564883
60.850000	0.5	1.571719
60.858333	0.5	1.577773
60.866667	0.5	1.579726
60.875000	0.5	1.575430
60.883333	0.5	1.566445
60.891667	0.5	1.560586
60.900000	0.5	1.562148
60.908333	0.5	1.573281
60.916667	0.5	1.590664
60.925000	0.5	1.607070
60.933333	0.5	1.618984
60.941667	0.5	1.627187
60.950000	0.5	1.633633
60.958333	0.5	1.639101
60.966667	0.5	1.642617
60.975000	0.5	1.645937
60.983333	0.5	1.650820
60.991667	0.5	1.659805
61.000000	0.5	1.672305
61.008333	0.5	1.685195
61.016667	0.5	1.695742
61.025000	0.5	1.701797
61.033333	0.5	1.704531
61.041667	0.5	1.704726
61.050000	0.5	1.703555
61.058333	0.5	1.701601
61.066667	0.5	1.700039
61.075000	0.5	1.701211
61.083333	0.5	1.707656
61.091667	0.5	1.719961
61.100000	0.5	1.736562
61.108333	0.5	1.750234
61.116667	0.5	1.757265
61.125000	0.5	1.759609
61.133333	0.5	1.759023
61.141667	0.5	1.759804
61.150000	0.5	1.761758
61.158333	0.5	1.766445
61.166667	0.5	1.770351
61.175000	0.5	1.776406
61.183333	0.5	1.782656
61.191667	0.5	1.787930
61.200000	0.5	1.791250
61.208333	0.5	1.790664
61.216667	0.5	1.789101
61.225000	0.5	1.788906
61.233333	0.5	1.791054
61.241667	0.5	1.795351
61.250000	0.5	1.800625
61.258333	0.5	1.807266
61.266667	0.5	1.813515
61.275000	0.5	1.819180
61.283333	0.5	1.824258
61.291667	0.5	1.826406
61.300000	0.5	1.827187
61.308333	0.5	1.829922
61.316667	0.5	1.836758
61.325000	0.5	1.844961
61.333333	0.5	1.849844
61.341667	0.5	1.849648
61.350000	0.5	1.849062
61.358333	0.5	1.852383
61.366667	0.5	1.857461
61.375000	0.5	1.860195
61.383333	0.5	1.856680
61.391667	0.5	1.850234
61.400000	0.5	1.844375
61.408333	0.5	1.840469
61.416667	0.5	1.837539
61.425000	0.5	1.834219
61.433333	0.5	1.833242
61.441667	0.5	1.836172
61.450000	0.5	1.842422
61.458333	0.5	1.849844
61.466667	0.5	1.853945
61.475000	0.5	1.855508
61.483333	0.5	1.856680
61.491667	0.5	1.860586
61.500000	0.5	1.868398
61.508333	0.5	1.876211
61.516667	0.5	1.880508
61.525000	0.5	1.878359
61.533333	0.5	1.870742
61.541667	0.5	1.860390
61.550000	0.5	1.852383
61.558333	0.5	1.851406
61.566667	0.5	1.858633
61.575000	0.5	1.870156
61.583333	0.5	1.879531
61.591667	0.5	1.879531
61.600000	0.5	1.867812
61.608333	0.5	1.851406
61.616667	0.5	1.838320
61.625000	0.5	1.836367
61.633333	0.5	1.842226
61.641667	0.5	1.850039
61.650000	0.5	1.851601
61.658333	0.5	1.843789
61.666667	0.5	1.832851
61.675000	0.5	1.821523
61.683333	0.5	1.810390
61.691667	0.5	1.798476
61.700000	0.5	1.786367
61.708333	0.5	1.772890
61.716667	0.5	1.755117
61.725000	0.5	1.734805
61.733333	0.5	1.709023
61.741667	0.5	1.681484
61.750000	0.5	1.652969
61.758333	0.5	1.623867
61.766667	0.5	1.592812
61.775000	0.5	1.557266
61.783333	0.5	1.517031
61.791667	0.5	1.474258
61.800000	0.5	1.428359
61.808333	0.5	1.377578
61.816667	0.5	1.321328
61.825000	0.5	1.257070
61.833333	0.5	1.179531
61.841667	0.5	1.088516
61.850000	0.5	0.995351
61.858333	0.5	0.928359
61.866667	0.5	0.911172
61.875000	0.5	0.948672
61.883333	0.5	1.021719
61.891667	0.5	1.110000
61.900000	0.5	1.202187
61.908333	0.5	1.296914
61.916667	0.5	1.391836
61.925000	0.5	1.482656
61.933333	0.5	1.568984
61.941667	0.5	1.653555
61.950000	0.5	1.737148
61.958333	0.5	1.813711
61.966667	0.5	1.874648
61.975000	0.5	1.916641
61.983333	0.5	1.946328
61.991667	0.5	1.968984
62.000000	0.5	1.977187
62.008333	0.5	1.945937
62.016667	0.5	1.849258
62.025000	0.5	1.675039
62.033333	0.5	1.445547
62.041667	0.5	1.201797
62.050000	0.5	0.982265
62.058333	0.5	0.805312
62.066667	0.5	0.668984
62.075000	0.5	0.560195
62.083333	0.5	0.466640
62.091667	0.5	0.383828
62.100000	0.5	0.310195
62.108333	0.5	0.245156
62.116667	0.5	0.187148
62.125000	0.5	0.135000
62.133333	0.5	0.087148
62.141667	0.5	0.045156
62.150000	0.5	0.011758
62.158333	0.5	-0.010508
62.166667	0.5	-0.023789
62.175000	0.5	-0.031992
62.183333	0.5	-0.036875
62.191667	0.5	-0.040000
62.200000	0.5	-0.043516
62.208333	0.5	-0.049375
62.216667	0.5	-0.057774
62.225000	0.5	-0.066172
62.233333	0.5	-0.071055
62.241667	0.5	-0.070274
62.250000	0.5	-0.067735
62.258333	0.5	-0.070078
62.266667	0.5	-0.073789
62.275000	0.5	-0.074961
62.283333	0.5	-0.070469
62.291667	0.5	-0.062070
62.300000	0.5	-0.055430
62.308333	0.5	-0.051914
62.316667	0.5	-0.049375
62.325000	0.5	-0.045274
62.333333	0.5	-0.041367
62.341667	0.5	-0.040391
62.350000	0.5	-0.042735
62.358333	0.5	-0.046250
62.366667	0.5	-0.047813
62.375000	0.5	-0.046445
62.383333	0.5	-0.043320
62.391667	0.5	-0.039219
62.400000	0.5	-0.034922
62.408333	0.5	-0.032188
62.416667	0.5	-0.030820
62.425000	0.5	-0.027891
62.433333	0.5	-0.022617
62.441667	0.5	-0.018711
62.450000	0.5	-0.017539
62.458333	0.5	-0.019688
62.466667	0.5	-0.021641
62.475000	0.5	-0.020078
62.483333	0.5	-0.015781
62.491667	0.5	-0.010899
62.500000	0.5	-0.006797
62.508333	0.5	-0.002500
62.516667	0.5	-0.000352
62.525000	0.5	-0.001133
62.533333	0.5	-0.005039
62.541667	0.5	-0.006797
62.550000	0.5	-0.002500
62.558333	0.5	0.007656
62.566667	0.5	0.019961
62.575000	0.5	0.026601
62.583333	0.5	0.026601
62.591667	0.5	0.021914
62.600000	0.5	0.015664
62.608333	0.5	0.008828
62.616667	0.5	0.004922
62.625000	0.5	0.002969
62.633333	0.5	0.003164
62.641667	0.5	0.004336
62.650000	0.5	0.006875
62.658333	0.5	0.008437
62.666667	0.5	0.009414
62.675000	0.5	0.009609
62.683333	0.5	0.012930
62.691667	0.5	0.019765
62.700000	0.5	0.026992
62.708333	0.5	0.030898
62.716667	0.5	0.029726
62.725000	0.5	0.025625
62.733333	0.5	0.022890
62.741667	0.5	0.022305
62.750000	0.5	0.022500
62.758333	0.5	0.020742
62.766667	0.5	0.017812
62.775000	0.5	0.013711
62.783333	0.5	0.010781
62.791667	0.5	0.009023
62.800000	0.5	0.008047
62.808333	0.5	0.007265
62.816667	0.5	0.005703
62.825000	0.5	0.003750
62.833333	0.5	0.001406
62.841667	0.5	0.001406
62.850000	0.5	0.004140
62.858333	0.5	0.009609
62.866667	0.5	0.015078
62.875000	0.5	0.017031
62.883333	0.5	0.017422
62.891667	0.5	0.020156
62.900000	0.5	0.025625
62.908333	0.5	0.033242
62.916667	0.5	0.038515
62.925000	0.5	0.039883
62.933333	0.5	0.038125
62.941667	0.5	0.034805
62.950000	0.5	0.030117
62.958333	0.5	0.025234
62.966667	0.5	0.021914
62.975000	0.5	0.020351
62.983333	0.5	0.021523
62.991667	0.5	0.024453
63.000000	0.5	0.028164
63.008333	0.5	0.033047
63.016667	0.5	0.037148
63.025000	0.5	0.036953
63.033333	0.5	0.032461
63.041667	0.5	0.027187
63.050000	0.5	0.024258
63.058333	0.5	0.026015
63.066667	0.5	0.028945
63.075000	0.5	0.029726
63.083333	0.5	0.028164
63.091667	0.5	0.028359
63.100000	0.5	0.030508
63.108333	0.5	0.033242
63.116667	0.5	0.033828
63.125000	0.5	0.031680
63.133333	0.5	0.028164
63.141667	0.5	0.024453
63.150000	0.5	0.022695
63.158333	0.5	0.022109
63.166667	0.5	0.024062
63.175000	0.5	0.027578
63.183333	0.5	0.030703
63.191667	0.5	0.031875
63.200000	0.5	0.029726
63.208333	0.5	0.025430
63.216667	0.5	0.021133
63.225000	0.5	0.018789
63.233333	0.5	0.019765
63.241667	0.5	0.022305
63.250000	0.5	0.024648
63.258333	0.5	0.025625
63.266667	0.5	0.026601
63.275000	0.5	0.028164
63.283333	0.5	0.029531
63.291667	0.5	0.030117
63.300000	0.5	0.030508
63.308333	0.5	0.031875
63.316667	0.5	0.034219
63.325000	0.5	0.034219
63.333333	0.5	0.029726
63.341667	0.5	0.022695
63.350000	0.5	0.019570
63.358333	0.5	0.020742
63.366667	0.5	0.025039
63.375000	0.5	0.027187
63.383333	0.5	0.026015
63.391667	0.5	0.022695
63.400000	0.5	0.018594
63.408333	0.5	0.014101
63.416667	0.5	0.009805
63.425000	0.5	0.008828
63.433333	0.5	0.012344
63.441667	0.5	0.018203
63.450000	0.5	0.019765
63.458333	0.5	0.013906
63.466667	0.5	0.005508
63.475000	0.5	0.003359
63.483333	0.5	0.010000
63.491667	0.5	0.018398
63.500000	0.5	0.021133
63.508333	0.5	0.017617
63.516667	0.5	0.013515
63.525000	0.5	0.012930
63.533333	0.5	0.015273
63.541667	0.5	0.016836
63.550000	0.5	0.019180
63.558333	0.5	0.022890
63.566667	0.5	0.028164
63.575000	0.5	0.032656
63.583333	0.5	0.033828
63.591667	0.5	0.029726
63.600000	0.5	0.020937
63.608333	0.5	0.009219
63.616667	0.5	0.001015
63.625000	0.5	-0.000547
63.633333	0.5	0.004726
63.641667	0.5	0.012539
63.650000	0.5	0.017031
63.658333	0.5	0.016640
63.666667	0.5	0.015078
63.675000	0.5	0.017422
63.683333	0.5	0.022890
63.691667	0.5	0.027969
63.700000	0.5	0.027187
63.708333	0.5	0.020156
63.716667	0.5	0.010000
63.725000	0.5	0.004140
63.733333	0.5	0.004336
63.741667	0.5	0.009414
63.750000	0.5	0.018398
63.758333	0.5	0.026601
63.766667	0.5	0.033828
63.775000	0.5	0.038320
63.783333	0.5	0.038515
63.791667	0.5	0.035976
63.800000	0.5	0.033437
63.808333	0.5	0.033047
63.816667	0.5	0.033633
63.825000	0.5	0.034023
63.833333	0.5	0.033633
63.841667	0.5	0.032461
63.850000	0.5	0.030117
63.858333	0.5	0.026992
63.866667	0.5	0.022695
63.875000	0.5	0.018984
63.883333	0.5	0.016250
63.891667	0.5	0.016055
63.900000	0.5	0.018398
63.908333	0.5	0.024062
63.916667	0.5	0.031289
63.925000	0.5	0.035781
63.933333	0.5	0.035586
63.941667	0.5	0.030703
63.950000	0.5	0.024453
63.958333	0.5	0.018984
63.966667	0.5	0.015859
63.975000	0.5	0.014492
63.983333	0.5	0.014492
63.991667	0.5	0.015469
64.000000	0.5	0.016445
64.008333	0.5	0.017031
64.016667	0.5	0.015469
64.025000	0.5	0.012930
64.033333	0.5	0.012539
64.041667	0.5	0.014883
64.050000	0.5	0.018594
64.058333	0.5	0.024453
64.066667	0.5	0.032265
64.075000	0.5	0.040078
64.083333	0.5	0.043594
64.091667	0.5	0.039101
64.100000	0.5	0.027969
64.108333	0.5	0.015469
64.116667	0.5	0.009609
64.125000	0.5	0.014883
64.133333	0.5	0.027187
64.141667	0.5	0.039492
64.150000	0.5	0.044961
64.158333	0.5	0.043789
64.166667	0.5	0.041055
64.175000	0.5	0.040078
64.183333	0.5	0.040664
64.191667	0.5	0.037930
64.200000	0.5	0.032070
64.208333	0.5	0.023476
64.216667	0.5	0.014687
64.225000	0.5	0.008242
64.233333	0.5	0.004922
64.241667	0.5	0.006094
64.250000	0.5	0.012539
64.258333	0.5	0.022500
64.266667	0.5	0.033047
64.275000	0.5	0.041250
64.283333	0.5	0.046133
64.291667	0.5	0.045351
64.300000	0.5	0.039101
64.308333	0.5	0.030898
64.316667	0.5	0.024453
64.325000	0.5	0.022695
64.333333	0.5	0.024844
64.341667	0.5	0.028750
64.350000	0.5	0.034805
64.358333	0.5	0.042226
64.366667	0.5	0.049258
64.375000	0.5	0.051211
64.383333	0.5	0.047305
64.391667	0.5	0.040078
64.400000	0.5	0.034219
64.408333	0.5	0.032070
64.416667	0.5	0.032851
64.425000	0.5	0.032461
64.433333	0.5	0.029922
64.441667	0.5	0.025234
64.450000	0.5	0.020937
64.458333	0.5	0.018398
64.466667	0.5	0.018984
64.475000	0.5	0.022695
64.483333	0.5	0.027578
64.491667	0.5	0.033047
64.500000	0.5	0.037734
64.508333	0.5	0.041250
64.516667	0.5	0.043594
64.525000	0.5	0.045351
64.533333	0.5	0.044375
64.541667	0.5	0.040273
64.550000	0.5	0.032265
64.558333	0.5	0.024062
64.566667	0.5	0.018203
64.575000	0.5	0.016445
64.583333	0.5	0.017031
64.591667	0.5	0.016250
64.600000	0.5	0.015469
64.608333	0.5	0.017031
64.616667	0.5	0.024453
64.625000	0.5	0.036562
64.633333	0.5	0.049258
64.641667	0.5	0.058828
64.650000	0.5	0.060781
64.658333	0.5	0.054922
64.666667	0.5	0.046523
64.675000	0.5	0.038125
64.683333	0.5	0.033633
64.691667	0.5	0.031680
64.700000	0.5	0.029726
64.708333	0.5	0.025234
64.716667	0.5	0.018984
64.725000	0.5	0.012930
64.733333	0.5	0.009805
64.741667	0.5	0.012148
64.750000	0.5	0.017422
64.758333	0.5	0.023086
64.766667	0.5	0.027187
64.775000	0.5	0.028945
64.783333	0.5	0.029140
64.791667	0.5	0.028750
64.800000	0.5	0.030508
64.808333	0.5	0.034219
64.816667	0.5	0.039883
64.825000	0.5	0.043203
64.833333	0.5	0.041445
64.841667	0.5	0.034023
64.850000	0.5	0.024062
64.858333	0.5	0.017812
64.866667	0.5	0.017226
64.875000	0.5	0.021328
64.883333	0.5	0.027187
64.891667	0.5	0.031094
64.900000	0.5	0.033633
64.908333	0.5	0.034023
64.916667	0.5	0.033633
64.925000	0.5	0.033437
64.933333	0.5	0.034805
64.941667	0.5	0.037539
64.950000	0.5	0.039492
64.958333	0.5	0.039297
64.966667	0.5	0.038711
64.975000	0.5	0.037148
64.983333	0.5	0.036562
64.991667	0.5	0.034219
65.000000	0.5	0.030703
