# Supplementary material for: HappyTools: A software for high-throughput HPLC data processing and quantitation
Source: PLoS One. 2018 Jul 6;13(7):e0200280. doi: 10.1371/journal.pone.0200280 (PMC6034860; doi:10.1371/journal.pone.0200280)
Supplement: S1 Data — The source code of HappyTools is included in this zip file, together with all the raw chromatograms as exported from ThermoFisher Chromeleon. A visual tutorial and a document demonstrating how to reproduce the results used in this study are also included. (ZIP) [file pone.0200280.s013.zip › Data/Biopharmaceutical/IgG Vtag 9_ACQUITY FLR ChA.txt]

File Path	chrom://mascot-server/ChromeleonLocal/Raw Data/Users/Jenifer Hendel/2018/Vtag3.seq/801.smp/ACQUITY FLR ChA.channel/ACQUITY FLR ChA.chm
Channel	ACQUITY FLR ChA

Injection Information:
Data Vault	ChromeleonLocal
Injection	IgG Vtag 9
Injection Number	10
Position	
Comment	$$ 2.1 vial 2:B,2 injection 1
Processing Method	New Processing Method
Instrument Method	
Type	Unknown
Status	Finished
Injection Date	11/05/2018
Injection Time	15:31:42
Injection Volume (µL)	25.0000
Dilution Factor	1.0000
Weight	1.0000

Chromatogram Data Information:
Time Min. (min)	0.000000
Time Max. (min)	65.000000
Data Points	7801
Detector	
Generating Data System	Chromeleon 7.2.4.8179
Exporting Data System	Chromeleon 7.2.2.0
Operator	Simon.Peel
Signal Quantity	Response
Signal Unit	EU
Signal Min.	-0.252554
Signal Max.	29.108578
Channel	ACQUITY FLR ChA
Driver Name	AnDI Import Plug-in
Channel Type	Evaluation
Min. Step (s)	0.5
Max. Step (s)	0.5
Average Step (s)	0.5

Signal Parameter Information:
Signal Info	techCHROM

Chromatogram Data:
Time (min)	Step (s)	Value (EU)
0.000000	n.a.	0.000000
0.008333	0.5	-0.000285
0.016667	0.5	-0.000796
0.025000	0.5	-0.001577
0.033333	0.5	-0.000406
0.041667	0.5	0.000962
0.050000	0.5	0.001938
0.058333	0.5	0.001938
0.066667	0.5	0.001352
0.075000	0.5	0.003305
0.083333	0.5	0.008384
0.091667	0.5	0.013462
0.100000	0.5	0.012680
0.108333	0.5	0.005063
0.116667	0.5	-0.005874
0.125000	0.5	-0.011734
0.133333	0.5	-0.010171
0.141667	0.5	-0.002945
0.150000	0.5	0.003305
0.158333	0.5	0.007798
0.166667	0.5	0.012485
0.175000	0.5	0.019907
0.183333	0.5	0.027329
0.191667	0.5	0.030844
0.200000	0.5	0.028305
0.208333	0.5	0.020884
0.216667	0.5	0.012485
0.225000	0.5	0.007407
0.233333	0.5	0.004868
0.241667	0.5	0.001352
0.250000	0.5	-0.002359
0.258333	0.5	-0.005093
0.266667	0.5	-0.004116
0.275000	0.5	-0.003531
0.283333	0.5	-0.004898
0.291667	0.5	-0.008413
0.300000	0.5	-0.010171
0.308333	0.5	-0.006656
0.316667	0.5	0.000571
0.325000	0.5	0.007016
0.333333	0.5	0.007798
0.341667	0.5	0.002915
0.350000	0.5	-0.004312
0.358333	0.5	-0.009781
0.366667	0.5	-0.011734
0.375000	0.5	-0.013491
0.383333	0.5	-0.016421
0.391667	0.5	-0.019156
0.400000	0.5	-0.019546
0.408333	0.5	-0.015249
0.416667	0.5	-0.009976
0.425000	0.5	-0.005484
0.433333	0.5	-0.004116
0.441667	0.5	-0.004507
0.450000	0.5	-0.004312
0.458333	0.5	-0.001773
0.466667	0.5	0.003110
0.475000	0.5	0.008579
0.483333	0.5	0.012485
0.491667	0.5	0.013266
0.500000	0.5	0.010923
0.508333	0.5	0.007993
0.516667	0.5	0.006040
0.525000	0.5	0.005259
0.533333	0.5	0.003891
0.541667	0.5	0.001743
0.550000	0.5	-0.000406
0.558333	0.5	-0.001577
0.566667	0.5	-0.000406
0.575000	0.5	0.002719
0.583333	0.5	0.007212
0.591667	0.5	0.013657
0.600000	0.5	0.021860
0.608333	0.5	0.027524
0.616667	0.5	0.028305
0.625000	0.5	0.021665
0.633333	0.5	0.010727
0.641667	0.5	0.002719
0.650000	0.5	0.000766
0.658333	0.5	0.003696
0.666667	0.5	0.005454
0.675000	0.5	0.003696
0.683333	0.5	-0.000991
0.691667	0.5	-0.003921
0.700000	0.5	0.000962
0.708333	0.5	0.024790
0.716667	0.5	0.089048
0.725000	0.5	0.219907
0.733333	0.5	0.441196
0.741667	0.5	0.769321
0.750000	0.5	1.220884
0.758333	0.5	1.792368
0.766667	0.5	2.431626
0.775000	0.5	3.026743
0.783333	0.5	3.441001
0.791667	0.5	3.586899
0.800000	0.5	3.463266
0.808333	0.5	3.148227
0.816667	0.5	2.741977
0.825000	0.5	2.423618
0.833333	0.5	2.433774
0.841667	0.5	2.937680
0.850000	0.5	3.785141
0.858333	0.5	4.536899
0.866667	0.5	4.820884
0.875000	0.5	4.588852
0.883333	0.5	4.134165
0.891667	0.5	3.783774
0.900000	0.5	3.606821
0.908333	0.5	3.498813
0.916667	0.5	3.339438
0.925000	0.5	3.114634
0.933333	0.5	2.864438
0.941667	0.5	2.639243
0.950000	0.5	2.483188
0.958333	0.5	2.413462
0.966667	0.5	2.438852
0.975000	0.5	2.575962
0.983333	0.5	3.224009
0.991667	0.5	6.301743
1.000000	0.5	12.879087
1.008333	0.5	21.904476
1.016667	0.5	28.639242
1.025000	0.5	29.108578
1.033333	0.5	23.086704
1.041667	0.5	14.263853
1.050000	0.5	7.521275
1.058333	0.5	4.105063
1.066667	0.5	3.195884
1.075000	0.5	2.987485
1.083333	0.5	3.086313
1.091667	0.5	3.486118
1.100000	0.5	4.062876
1.108333	0.5	4.566586
1.116667	0.5	4.755063
1.125000	0.5	4.537290
1.133333	0.5	4.007407
1.141667	0.5	3.372056
1.150000	0.5	2.824204
1.158333	0.5	2.465806
1.166667	0.5	2.299009
1.175000	0.5	2.264438
1.183333	0.5	2.293735
1.191667	0.5	2.337290
1.200000	0.5	2.371665
1.208333	0.5	2.387094
1.216667	0.5	2.375962
1.225000	0.5	2.329477
1.233333	0.5	2.248618
1.241667	0.5	2.149009
1.250000	0.5	2.058969
1.258333	0.5	1.999399
1.266667	0.5	1.966782
1.275000	0.5	1.936704
1.283333	0.5	1.883774
1.291667	0.5	1.800962
1.300000	0.5	1.715024
1.308333	0.5	1.664243
1.316667	0.5	1.679673
1.325000	0.5	1.762680
1.333333	0.5	1.888462
1.341667	0.5	2.014634
1.350000	0.5	2.102915
1.358333	0.5	2.133774
1.366667	0.5	2.110141
1.375000	0.5	2.047641
1.383333	0.5	1.968344
1.391667	0.5	1.887485
1.400000	0.5	1.807407
1.408333	0.5	1.723032
1.416667	0.5	1.624594
1.425000	0.5	1.510337
1.433333	0.5	1.392368
1.441667	0.5	1.286704
1.450000	0.5	1.208384
1.458333	0.5	1.159165
1.466667	0.5	1.134751
1.475000	0.5	1.129868
1.483333	0.5	1.139438
1.491667	0.5	1.160532
1.500000	0.5	1.180845
1.508333	0.5	1.186509
1.516667	0.5	1.162485
1.525000	0.5	1.110532
1.533333	0.5	1.046274
1.541667	0.5	0.990219
1.550000	0.5	0.956821
1.558333	0.5	0.946469
1.566667	0.5	0.950962
1.575000	0.5	0.960923
1.583333	0.5	0.965805
1.591667	0.5	0.959360
1.600000	0.5	0.936704
1.608333	0.5	0.900180
1.616667	0.5	0.858579
1.625000	0.5	0.821274
1.633333	0.5	0.797055
1.641667	0.5	0.790610
1.650000	0.5	0.807016
1.658333	0.5	0.850571
1.666667	0.5	0.923032
1.675000	0.5	1.017759
1.683333	0.5	1.119126
1.691667	0.5	1.208774
1.700000	0.5	1.274204
1.708333	0.5	1.324009
1.716667	0.5	1.379477
1.725000	0.5	1.463462
1.733333	0.5	1.577134
1.741667	0.5	1.701352
1.750000	0.5	1.820298
1.758333	0.5	1.943930
1.766667	0.5	2.103305
1.775000	0.5	2.312485
1.783333	0.5	2.547055
1.791667	0.5	2.744712
1.800000	0.5	2.843930
1.808333	0.5	2.815024
1.816667	0.5	2.672251
1.825000	0.5	2.456430
1.833333	0.5	2.209555
1.841667	0.5	1.961313
1.850000	0.5	1.732016
1.858333	0.5	1.535727
1.866667	0.5	1.396665
1.875000	0.5	1.373423
1.883333	0.5	1.566196
1.891667	0.5	2.062290
1.900000	0.5	2.836313
1.908333	0.5	3.753501
1.916667	0.5	4.669517
1.925000	0.5	5.477719
1.933333	0.5	6.071079
1.941667	0.5	6.292954
1.950000	0.5	6.033188
1.958333	0.5	5.347251
1.966667	0.5	4.478696
1.975000	0.5	3.705454
1.983333	0.5	3.131626
1.991667	0.5	2.706626
2.000000	0.5	2.328891
2.008333	0.5	1.954087
2.016667	0.5	1.595102
2.025000	0.5	1.289048
2.033333	0.5	1.071665
2.041667	0.5	0.946079
2.050000	0.5	0.877524
2.058333	0.5	0.811899
2.066667	0.5	0.711313
2.075000	0.5	0.577524
2.083333	0.5	0.443345
2.091667	0.5	0.341196
2.100000	0.5	0.278501
2.108333	0.5	0.246274
2.116667	0.5	0.232407
2.125000	0.5	0.228305
2.133333	0.5	0.230844
2.141667	0.5	0.239438
2.150000	0.5	0.255063
2.158333	0.5	0.277524
2.166667	0.5	0.300571
2.175000	0.5	0.316977
2.183333	0.5	0.322446
2.191667	0.5	0.321860
2.200000	0.5	0.319516
2.208333	0.5	0.318540
2.216667	0.5	0.316977
2.225000	0.5	0.312485
2.233333	0.5	0.301743
2.241667	0.5	0.288071
2.250000	0.5	0.272641
2.258333	0.5	0.257212
2.266667	0.5	0.245688
2.275000	0.5	0.239243
2.283333	0.5	0.240220
2.291667	0.5	0.246665
2.300000	0.5	0.254868
2.308333	0.5	0.258579
2.316667	0.5	0.254477
2.325000	0.5	0.244907
2.333333	0.5	0.236118
2.341667	0.5	0.232407
2.350000	0.5	0.234751
2.358333	0.5	0.239634
2.366667	0.5	0.242563
2.375000	0.5	0.241196
2.383333	0.5	0.234946
2.391667	0.5	0.230454
2.400000	0.5	0.230259
2.408333	0.5	0.234360
2.416667	0.5	0.236313
2.425000	0.5	0.232212
2.433333	0.5	0.224009
2.441667	0.5	0.217563
2.450000	0.5	0.216391
2.458333	0.5	0.218149
2.466667	0.5	0.222446
2.475000	0.5	0.231821
2.483333	0.5	0.243930
2.491667	0.5	0.257993
2.500000	0.5	0.271860
2.508333	0.5	0.282602
2.516667	0.5	0.291782
2.525000	0.5	0.299985
2.533333	0.5	0.305259
2.541667	0.5	0.307407
2.550000	0.5	0.307602
2.558333	0.5	0.306235
2.566667	0.5	0.307212
2.575000	0.5	0.309751
2.583333	0.5	0.314829
2.591667	0.5	0.320298
2.600000	0.5	0.328501
2.608333	0.5	0.340219
2.616667	0.5	0.355844
2.625000	0.5	0.372837
2.633333	0.5	0.386118
2.641667	0.5	0.394126
2.650000	0.5	0.394321
2.658333	0.5	0.387876
2.666667	0.5	0.379282
2.675000	0.5	0.367759
2.683333	0.5	0.354477
2.691667	0.5	0.340219
2.700000	0.5	0.325766
2.708333	0.5	0.310141
2.716667	0.5	0.292368
2.725000	0.5	0.274204
2.733333	0.5	0.257602
2.741667	0.5	0.248618
2.750000	0.5	0.245688
2.758333	0.5	0.246079
2.766667	0.5	0.246469
2.775000	0.5	0.246469
2.783333	0.5	0.246860
2.791667	0.5	0.247641
2.800000	0.5	0.246079
2.808333	0.5	0.240024
2.816667	0.5	0.232407
2.825000	0.5	0.225376
2.833333	0.5	0.220688
2.841667	0.5	0.216196
2.850000	0.5	0.210923
2.858333	0.5	0.205454
2.866667	0.5	0.201157
2.875000	0.5	0.199594
2.883333	0.5	0.199985
2.891667	0.5	0.199594
2.900000	0.5	0.196665
2.908333	0.5	0.190024
2.916667	0.5	0.181821
2.925000	0.5	0.173618
2.933333	0.5	0.167563
2.941667	0.5	0.162680
2.950000	0.5	0.160532
2.958333	0.5	0.163071
2.966667	0.5	0.170688
2.975000	0.5	0.179868
2.983333	0.5	0.187876
2.991667	0.5	0.189634
3.000000	0.5	0.186313
3.008333	0.5	0.179282
3.016667	0.5	0.172641
3.025000	0.5	0.167759
3.033333	0.5	0.165415
3.041667	0.5	0.165024
3.050000	0.5	0.165415
3.058333	0.5	0.164048
3.066667	0.5	0.160727
3.075000	0.5	0.155454
3.083333	0.5	0.148618
3.091667	0.5	0.142368
3.100000	0.5	0.139829
3.108333	0.5	0.142759
3.116667	0.5	0.147641
3.125000	0.5	0.150180
3.133333	0.5	0.147837
3.141667	0.5	0.141001
3.150000	0.5	0.134555
3.158333	0.5	0.131430
3.166667	0.5	0.131235
3.175000	0.5	0.133579
3.183333	0.5	0.137680
3.191667	0.5	0.142563
3.200000	0.5	0.145884
3.208333	0.5	0.145688
3.216667	0.5	0.142563
3.225000	0.5	0.139048
3.233333	0.5	0.138071
3.241667	0.5	0.140415
3.250000	0.5	0.143735
3.258333	0.5	0.142173
3.266667	0.5	0.134946
3.275000	0.5	0.123813
3.283333	0.5	0.114243
3.291667	0.5	0.110337
3.300000	0.5	0.112485
3.308333	0.5	0.117173
3.316667	0.5	0.121079
3.325000	0.5	0.123032
3.333333	0.5	0.125180
3.341667	0.5	0.128305
3.350000	0.5	0.131430
3.358333	0.5	0.131430
3.366667	0.5	0.125571
3.375000	0.5	0.116587
3.383333	0.5	0.108969
3.391667	0.5	0.107602
3.400000	0.5	0.112485
3.408333	0.5	0.119516
3.416667	0.5	0.124204
3.425000	0.5	0.126352
3.433333	0.5	0.127134
3.441667	0.5	0.130454
3.450000	0.5	0.137485
3.458333	0.5	0.148227
3.466667	0.5	0.159360
3.475000	0.5	0.169126
3.483333	0.5	0.175376
3.491667	0.5	0.177134
3.500000	0.5	0.174985
3.508333	0.5	0.170884
3.516667	0.5	0.166782
3.525000	0.5	0.162876
3.533333	0.5	0.160923
3.541667	0.5	0.159555
3.550000	0.5	0.159555
3.558333	0.5	0.157993
3.566667	0.5	0.153696
3.575000	0.5	0.148813
3.583333	0.5	0.144712
3.591667	0.5	0.141977
3.600000	0.5	0.138657
3.608333	0.5	0.133579
3.616667	0.5	0.126743
3.625000	0.5	0.121665
3.633333	0.5	0.119516
3.641667	0.5	0.119907
3.650000	0.5	0.120493
3.658333	0.5	0.120493
3.666667	0.5	0.119712
3.675000	0.5	0.118930
3.683333	0.5	0.118540
3.691667	0.5	0.117954
3.700000	0.5	0.116587
3.708333	0.5	0.113071
3.716667	0.5	0.109555
3.725000	0.5	0.107798
3.733333	0.5	0.109165
3.741667	0.5	0.111509
3.750000	0.5	0.111509
3.758333	0.5	0.109360
3.766667	0.5	0.105063
3.775000	0.5	0.100766
3.783333	0.5	0.098618
3.791667	0.5	0.099985
3.800000	0.5	0.103696
3.808333	0.5	0.106821
3.816667	0.5	0.108774
3.825000	0.5	0.110727
3.833333	0.5	0.115415
3.841667	0.5	0.124594
3.850000	0.5	0.136899
3.858333	0.5	0.151743
3.866667	0.5	0.165805
3.875000	0.5	0.180454
3.883333	0.5	0.194126
3.891667	0.5	0.205649
3.900000	0.5	0.216391
3.908333	0.5	0.229087
3.916667	0.5	0.243930
3.925000	0.5	0.259165
3.933333	0.5	0.273618
3.941667	0.5	0.281626
3.950000	0.5	0.282993
3.958333	0.5	0.278110
3.966667	0.5	0.269516
3.975000	0.5	0.258969
3.983333	0.5	0.248227
3.991667	0.5	0.235727
4.000000	0.5	0.219712
4.008333	0.5	0.203305
4.016667	0.5	0.188852
4.025000	0.5	0.178110
4.033333	0.5	0.171079
4.041667	0.5	0.163852
4.050000	0.5	0.153305
4.058333	0.5	0.138266
4.066667	0.5	0.124204
4.075000	0.5	0.113071
4.083333	0.5	0.107212
4.091667	0.5	0.104673
4.100000	0.5	0.101157
4.108333	0.5	0.097251
4.116667	0.5	0.094516
4.125000	0.5	0.094712
4.133333	0.5	0.098032
4.141667	0.5	0.103891
4.150000	0.5	0.109165
4.158333	0.5	0.112485
4.166667	0.5	0.115219
4.175000	0.5	0.118149
4.183333	0.5	0.122251
4.191667	0.5	0.125180
4.200000	0.5	0.125571
4.208333	0.5	0.122446
4.216667	0.5	0.117563
4.225000	0.5	0.112876
4.233333	0.5	0.109360
4.241667	0.5	0.107407
4.250000	0.5	0.108384
4.258333	0.5	0.112680
4.266667	0.5	0.116001
4.275000	0.5	0.114634
4.283333	0.5	0.105649
4.291667	0.5	0.091587
4.300000	0.5	0.079868
4.308333	0.5	0.074009
4.316667	0.5	0.075376
4.325000	0.5	0.081430
4.333333	0.5	0.087290
4.341667	0.5	0.091391
4.350000	0.5	0.092173
4.358333	0.5	0.091196
4.366667	0.5	0.089438
4.375000	0.5	0.088462
4.383333	0.5	0.088266
4.391667	0.5	0.087876
4.400000	0.5	0.086704
4.408333	0.5	0.085141
4.416667	0.5	0.082798
4.425000	0.5	0.080454
4.433333	0.5	0.079477
4.441667	0.5	0.080259
4.450000	0.5	0.084360
4.458333	0.5	0.090024
4.466667	0.5	0.094712
4.475000	0.5	0.095493
4.483333	0.5	0.092563
4.491667	0.5	0.088852
4.500000	0.5	0.085141
4.508333	0.5	0.082993
4.516667	0.5	0.082212
4.525000	0.5	0.083774
4.533333	0.5	0.087485
4.541667	0.5	0.091977
4.550000	0.5	0.094516
4.558333	0.5	0.093540
4.566667	0.5	0.090024
4.575000	0.5	0.084555
4.583333	0.5	0.079477
4.591667	0.5	0.075571
4.600000	0.5	0.074985
4.608333	0.5	0.075962
4.616667	0.5	0.077134
4.625000	0.5	0.077524
4.633333	0.5	0.078110
4.641667	0.5	0.081430
4.650000	0.5	0.085337
4.658333	0.5	0.089048
4.666667	0.5	0.087680
4.675000	0.5	0.080649
4.683333	0.5	0.070298
4.691667	0.5	0.059946
4.700000	0.5	0.054673
4.708333	0.5	0.054673
4.716667	0.5	0.059360
4.725000	0.5	0.064829
4.733333	0.5	0.068344
4.741667	0.5	0.069712
4.750000	0.5	0.068540
4.758333	0.5	0.065805
4.766667	0.5	0.062680
4.775000	0.5	0.058579
4.783333	0.5	0.055259
4.791667	0.5	0.053305
4.800000	0.5	0.053696
4.808333	0.5	0.056626
4.816667	0.5	0.060337
4.825000	0.5	0.062680
4.833333	0.5	0.064243
4.841667	0.5	0.066977
4.850000	0.5	0.073423
4.858333	0.5	0.081235
4.866667	0.5	0.085727
4.875000	0.5	0.086118
4.883333	0.5	0.083774
4.891667	0.5	0.081821
4.900000	0.5	0.081626
4.908333	0.5	0.082602
4.916667	0.5	0.084751
4.925000	0.5	0.088071
4.933333	0.5	0.091782
4.941667	0.5	0.094126
4.950000	0.5	0.093344
4.958333	0.5	0.091001
4.966667	0.5	0.089829
4.975000	0.5	0.091196
4.983333	0.5	0.094321
4.991667	0.5	0.096665
5.000000	0.5	0.097055
5.008333	0.5	0.095102
5.016667	0.5	0.088852
5.025000	0.5	0.079868
5.033333	0.5	0.069907
5.041667	0.5	0.063266
5.050000	0.5	0.063266
5.058333	0.5	0.068149
5.066667	0.5	0.074594
5.075000	0.5	0.077524
5.083333	0.5	0.078305
5.091667	0.5	0.078305
5.100000	0.5	0.079868
5.108333	0.5	0.083579
5.116667	0.5	0.087485
5.125000	0.5	0.088462
5.133333	0.5	0.085923
5.141667	0.5	0.080454
5.150000	0.5	0.075962
5.158333	0.5	0.075376
5.166667	0.5	0.079477
5.175000	0.5	0.083969
5.183333	0.5	0.086899
5.191667	0.5	0.087290
5.200000	0.5	0.088266
5.208333	0.5	0.091587
5.216667	0.5	0.096274
5.225000	0.5	0.102134
5.233333	0.5	0.105259
5.241667	0.5	0.106821
5.250000	0.5	0.107798
5.258333	0.5	0.107212
5.266667	0.5	0.105844
5.275000	0.5	0.106430
5.283333	0.5	0.109360
5.291667	0.5	0.113266
5.300000	0.5	0.115610
5.308333	0.5	0.114243
5.316667	0.5	0.109555
5.325000	0.5	0.102329
5.333333	0.5	0.094907
5.341667	0.5	0.089829
5.350000	0.5	0.087485
5.358333	0.5	0.089048
5.366667	0.5	0.091782
5.375000	0.5	0.093930
5.383333	0.5	0.093540
5.391667	0.5	0.090219
5.400000	0.5	0.084555
5.408333	0.5	0.077719
5.416667	0.5	0.070884
5.425000	0.5	0.067173
5.433333	0.5	0.067368
5.441667	0.5	0.070884
5.450000	0.5	0.077134
5.458333	0.5	0.082993
5.466667	0.5	0.087485
5.475000	0.5	0.089243
5.483333	0.5	0.090024
5.491667	0.5	0.090219
5.500000	0.5	0.090610
5.508333	0.5	0.091196
5.516667	0.5	0.092173
5.525000	0.5	0.092173
5.533333	0.5	0.090415
5.541667	0.5	0.085727
5.550000	0.5	0.077524
5.558333	0.5	0.068735
5.566667	0.5	0.066001
5.575000	0.5	0.070298
5.583333	0.5	0.078110
5.591667	0.5	0.082798
5.600000	0.5	0.083774
5.608333	0.5	0.082407
5.616667	0.5	0.082212
5.625000	0.5	0.082993
5.633333	0.5	0.084360
5.641667	0.5	0.086313
5.650000	0.5	0.087290
5.658333	0.5	0.086118
5.666667	0.5	0.081235
5.675000	0.5	0.075376
5.683333	0.5	0.072837
5.691667	0.5	0.073618
5.700000	0.5	0.074594
5.708333	0.5	0.074009
5.716667	0.5	0.071860
5.725000	0.5	0.072251
5.733333	0.5	0.074985
5.741667	0.5	0.076548
5.750000	0.5	0.073032
5.758333	0.5	0.063266
5.766667	0.5	0.052524
5.775000	0.5	0.045493
5.783333	0.5	0.044126
5.791667	0.5	0.047641
5.800000	0.5	0.054868
5.808333	0.5	0.064243
5.816667	0.5	0.068930
5.825000	0.5	0.069712
5.833333	0.5	0.065805
5.841667	0.5	0.062485
5.850000	0.5	0.058969
5.858333	0.5	0.058969
5.866667	0.5	0.058969
5.875000	0.5	0.057212
5.883333	0.5	0.054087
5.891667	0.5	0.050571
5.900000	0.5	0.049594
5.908333	0.5	0.052134
5.916667	0.5	0.056040
5.925000	0.5	0.056821
5.933333	0.5	0.053696
5.941667	0.5	0.048813
5.950000	0.5	0.047251
5.958333	0.5	0.051548
5.966667	0.5	0.059360
5.975000	0.5	0.066587
5.983333	0.5	0.069126
5.991667	0.5	0.067173
6.000000	0.5	0.062485
6.008333	0.5	0.055844
6.016667	0.5	0.049790
6.025000	0.5	0.044321
6.033333	0.5	0.041001
6.041667	0.5	0.040805
6.050000	0.5	0.042759
6.058333	0.5	0.046665
6.066667	0.5	0.050376
6.075000	0.5	0.053305
6.083333	0.5	0.054868
6.091667	0.5	0.055063
6.100000	0.5	0.053891
6.108333	0.5	0.051548
6.116667	0.5	0.047446
6.125000	0.5	0.042173
6.133333	0.5	0.036899
6.141667	0.5	0.034555
6.150000	0.5	0.036118
6.158333	0.5	0.039829
6.166667	0.5	0.042563
6.175000	0.5	0.044126
6.183333	0.5	0.045493
6.191667	0.5	0.048618
6.200000	0.5	0.054087
6.208333	0.5	0.058188
6.216667	0.5	0.058969
6.225000	0.5	0.056430
6.233333	0.5	0.052524
6.241667	0.5	0.051157
6.250000	0.5	0.053110
6.258333	0.5	0.057602
6.266667	0.5	0.061509
6.275000	0.5	0.059946
6.283333	0.5	0.055063
6.291667	0.5	0.050376
6.300000	0.5	0.049399
6.308333	0.5	0.053501
6.316667	0.5	0.060532
6.325000	0.5	0.066196
6.333333	0.5	0.067563
6.341667	0.5	0.064829
6.350000	0.5	0.060532
6.358333	0.5	0.057212
6.366667	0.5	0.056040
6.375000	0.5	0.056821
6.383333	0.5	0.058969
6.391667	0.5	0.061899
6.400000	0.5	0.061899
6.408333	0.5	0.056235
6.416667	0.5	0.045688
6.425000	0.5	0.033579
6.433333	0.5	0.026157
6.441667	0.5	0.027915
6.450000	0.5	0.038071
6.458333	0.5	0.050376
6.466667	0.5	0.059555
6.475000	0.5	0.065805
6.483333	0.5	0.069321
6.491667	0.5	0.070884
6.500000	0.5	0.069516
6.508333	0.5	0.066196
6.516667	0.5	0.063852
6.525000	0.5	0.063852
6.533333	0.5	0.064829
6.541667	0.5	0.064243
6.550000	0.5	0.062290
6.558333	0.5	0.063462
6.566667	0.5	0.066782
6.575000	0.5	0.069712
6.583333	0.5	0.070298
6.591667	0.5	0.070493
6.600000	0.5	0.072055
6.608333	0.5	0.073618
6.616667	0.5	0.070493
6.625000	0.5	0.062876
6.633333	0.5	0.056430
6.641667	0.5	0.057602
6.650000	0.5	0.065024
6.658333	0.5	0.071860
6.666667	0.5	0.074399
6.675000	0.5	0.072446
6.683333	0.5	0.067954
6.691667	0.5	0.064438
6.700000	0.5	0.059360
6.708333	0.5	0.054087
6.716667	0.5	0.049594
6.725000	0.5	0.047251
6.733333	0.5	0.046665
6.741667	0.5	0.048227
6.750000	0.5	0.050766
6.758333	0.5	0.054087
6.766667	0.5	0.060923
6.775000	0.5	0.069321
6.783333	0.5	0.077134
6.791667	0.5	0.082212
6.800000	0.5	0.083969
6.808333	0.5	0.084360
6.816667	0.5	0.084360
6.825000	0.5	0.084360
6.833333	0.5	0.083384
6.841667	0.5	0.080454
6.850000	0.5	0.077524
6.858333	0.5	0.075766
6.866667	0.5	0.076352
6.875000	0.5	0.077329
6.883333	0.5	0.077524
6.891667	0.5	0.077524
6.900000	0.5	0.077524
6.908333	0.5	0.077134
6.916667	0.5	0.073618
6.925000	0.5	0.066782
6.933333	0.5	0.056430
6.941667	0.5	0.049204
6.950000	0.5	0.047251
6.958333	0.5	0.050180
6.966667	0.5	0.056821
6.975000	0.5	0.065415
6.983333	0.5	0.072641
6.991667	0.5	0.076157
7.000000	0.5	0.075180
7.008333	0.5	0.071860
7.016667	0.5	0.069712
7.025000	0.5	0.070884
7.033333	0.5	0.073813
7.041667	0.5	0.074399
7.050000	0.5	0.070688
7.058333	0.5	0.065415
7.066667	0.5	0.062485
7.075000	0.5	0.064829
7.083333	0.5	0.072251
7.091667	0.5	0.078501
7.100000	0.5	0.078696
7.108333	0.5	0.071665
7.116667	0.5	0.060532
7.125000	0.5	0.051743
7.133333	0.5	0.049009
7.141667	0.5	0.050766
7.150000	0.5	0.055649
7.158333	0.5	0.062290
7.166667	0.5	0.069516
7.175000	0.5	0.076352
7.183333	0.5	0.082993
7.191667	0.5	0.087290
7.200000	0.5	0.087290
7.208333	0.5	0.082993
7.216667	0.5	0.076548
7.225000	0.5	0.073813
7.233333	0.5	0.075571
7.241667	0.5	0.081235
7.250000	0.5	0.083579
7.258333	0.5	0.079673
7.266667	0.5	0.069907
7.275000	0.5	0.057993
7.283333	0.5	0.050376
7.291667	0.5	0.049204
7.300000	0.5	0.053305
7.308333	0.5	0.060337
7.316667	0.5	0.065610
7.325000	0.5	0.067563
7.333333	0.5	0.069321
7.341667	0.5	0.071860
7.350000	0.5	0.075766
7.358333	0.5	0.075962
7.366667	0.5	0.069321
7.375000	0.5	0.055649
7.383333	0.5	0.043540
7.391667	0.5	0.038657
7.400000	0.5	0.042368
7.408333	0.5	0.051157
7.416667	0.5	0.061118
7.425000	0.5	0.067368
7.433333	0.5	0.070102
7.441667	0.5	0.070688
7.450000	0.5	0.070493
7.458333	0.5	0.068735
7.466667	0.5	0.066782
7.475000	0.5	0.065024
7.483333	0.5	0.065805
7.491667	0.5	0.067563
7.500000	0.5	0.069321
7.508333	0.5	0.069907
7.516667	0.5	0.071079
7.525000	0.5	0.074594
7.533333	0.5	0.080063
7.541667	0.5	0.086899
7.550000	0.5	0.091782
7.558333	0.5	0.091977
7.566667	0.5	0.086118
7.575000	0.5	0.077915
7.583333	0.5	0.071079
7.591667	0.5	0.067563
7.600000	0.5	0.066196
7.608333	0.5	0.064438
7.616667	0.5	0.063071
7.625000	0.5	0.064048
7.633333	0.5	0.067173
7.641667	0.5	0.070884
7.650000	0.5	0.072837
7.658333	0.5	0.073423
7.666667	0.5	0.073618
7.675000	0.5	0.073423
7.683333	0.5	0.071470
7.691667	0.5	0.066001
7.700000	0.5	0.057016
7.708333	0.5	0.049009
7.716667	0.5	0.044907
7.725000	0.5	0.046469
7.733333	0.5	0.050962
7.741667	0.5	0.058774
7.750000	0.5	0.068735
7.758333	0.5	0.076938
7.766667	0.5	0.081821
7.775000	0.5	0.080649
7.783333	0.5	0.074790
7.791667	0.5	0.068149
7.800000	0.5	0.065805
7.808333	0.5	0.067563
7.816667	0.5	0.070688
7.825000	0.5	0.071079
7.833333	0.5	0.067954
7.841667	0.5	0.064048
7.850000	0.5	0.063266
7.858333	0.5	0.066782
7.866667	0.5	0.071860
7.875000	0.5	0.075571
7.883333	0.5	0.077134
7.891667	0.5	0.078305
7.900000	0.5	0.080454
7.908333	0.5	0.083969
7.916667	0.5	0.083969
7.925000	0.5	0.078891
7.933333	0.5	0.069712
7.941667	0.5	0.061899
7.950000	0.5	0.057993
7.958333	0.5	0.059360
7.966667	0.5	0.062290
7.975000	0.5	0.062876
7.983333	0.5	0.063462
7.991667	0.5	0.065219
8.000000	0.5	0.067563
8.008333	0.5	0.070298
8.016667	0.5	0.073618
8.025000	0.5	0.077134
8.033333	0.5	0.080454
8.041667	0.5	0.083188
8.050000	0.5	0.083969
8.058333	0.5	0.080844
8.066667	0.5	0.075376
8.075000	0.5	0.069712
8.083333	0.5	0.066391
8.091667	0.5	0.066782
8.100000	0.5	0.068344
8.108333	0.5	0.068930
8.116667	0.5	0.066587
8.125000	0.5	0.061704
8.133333	0.5	0.054868
8.141667	0.5	0.049204
8.150000	0.5	0.046469
8.158333	0.5	0.051548
8.166667	0.5	0.064634
8.175000	0.5	0.078696
8.183333	0.5	0.088071
8.191667	0.5	0.091001
8.200000	0.5	0.089438
8.208333	0.5	0.088266
8.216667	0.5	0.090415
8.225000	0.5	0.095102
8.233333	0.5	0.099594
8.241667	0.5	0.102720
8.250000	0.5	0.102524
8.258333	0.5	0.099594
8.266667	0.5	0.098813
8.275000	0.5	0.097641
8.283333	0.5	0.096079
8.291667	0.5	0.092173
8.300000	0.5	0.088852
8.308333	0.5	0.087290
8.316667	0.5	0.089438
8.325000	0.5	0.093149
8.333333	0.5	0.095298
8.341667	0.5	0.095102
8.350000	0.5	0.093344
8.358333	0.5	0.092173
8.366667	0.5	0.093149
8.375000	0.5	0.094712
8.383333	0.5	0.093930
8.391667	0.5	0.087290
8.400000	0.5	0.075962
8.408333	0.5	0.065024
8.416667	0.5	0.060923
8.425000	0.5	0.063852
8.433333	0.5	0.069126
8.441667	0.5	0.072446
8.450000	0.5	0.071274
8.458333	0.5	0.068930
8.466667	0.5	0.069321
8.475000	0.5	0.074399
8.483333	0.5	0.081821
8.491667	0.5	0.086704
8.500000	0.5	0.087485
8.508333	0.5	0.087290
8.516667	0.5	0.089829
8.525000	0.5	0.095493
8.533333	0.5	0.101548
8.541667	0.5	0.105259
8.550000	0.5	0.106821
8.558333	0.5	0.108969
8.566667	0.5	0.111899
8.575000	0.5	0.113852
8.583333	0.5	0.111509
8.591667	0.5	0.102134
8.600000	0.5	0.088266
8.608333	0.5	0.074985
8.616667	0.5	0.068149
8.625000	0.5	0.069126
8.633333	0.5	0.076352
8.641667	0.5	0.084165
8.650000	0.5	0.087290
8.658333	0.5	0.085532
8.666667	0.5	0.080063
8.675000	0.5	0.074009
8.683333	0.5	0.069126
8.691667	0.5	0.067759
8.700000	0.5	0.070102
8.708333	0.5	0.075571
8.716667	0.5	0.082602
8.725000	0.5	0.088266
8.733333	0.5	0.090805
8.741667	0.5	0.089634
8.750000	0.5	0.085337
8.758333	0.5	0.078891
8.766667	0.5	0.071470
8.775000	0.5	0.066196
8.783333	0.5	0.063462
8.791667	0.5	0.062876
8.800000	0.5	0.062094
8.808333	0.5	0.057798
8.816667	0.5	0.054477
8.825000	0.5	0.053110
8.833333	0.5	0.054868
8.841667	0.5	0.057602
8.850000	0.5	0.058969
8.858333	0.5	0.057407
8.866667	0.5	0.053110
8.875000	0.5	0.050376
8.883333	0.5	0.051352
8.891667	0.5	0.057407
8.900000	0.5	0.063852
8.908333	0.5	0.067173
8.916667	0.5	0.066001
8.925000	0.5	0.064829
8.933333	0.5	0.065219
8.941667	0.5	0.067368
8.950000	0.5	0.070493
8.958333	0.5	0.074399
8.966667	0.5	0.080259
8.975000	0.5	0.088071
8.983333	0.5	0.096469
8.991667	0.5	0.103891
9.000000	0.5	0.108969
9.008333	0.5	0.110727
9.016667	0.5	0.107798
9.025000	0.5	0.100180
9.033333	0.5	0.091782
9.041667	0.5	0.086509
9.050000	0.5	0.083774
9.058333	0.5	0.081430
9.066667	0.5	0.078110
9.075000	0.5	0.073618
9.083333	0.5	0.070102
9.091667	0.5	0.070884
9.100000	0.5	0.076938
9.108333	0.5	0.087095
9.116667	0.5	0.094907
9.125000	0.5	0.095493
9.133333	0.5	0.085923
9.141667	0.5	0.070688
9.150000	0.5	0.057212
9.158333	0.5	0.052524
9.166667	0.5	0.056821
9.175000	0.5	0.066587
9.183333	0.5	0.074204
9.191667	0.5	0.076548
9.200000	0.5	0.075962
9.208333	0.5	0.075962
9.216667	0.5	0.077524
9.225000	0.5	0.078501
9.233333	0.5	0.077134
9.241667	0.5	0.074790
9.250000	0.5	0.075376
9.258333	0.5	0.079282
9.266667	0.5	0.082016
9.275000	0.5	0.080259
9.283333	0.5	0.072446
9.291667	0.5	0.061704
9.300000	0.5	0.054282
9.308333	0.5	0.052915
9.316667	0.5	0.055063
9.325000	0.5	0.058384
9.333333	0.5	0.062876
9.341667	0.5	0.067954
9.350000	0.5	0.074204
9.358333	0.5	0.080454
9.366667	0.5	0.086313
9.375000	0.5	0.090610
9.383333	0.5	0.091977
9.391667	0.5	0.089048
9.400000	0.5	0.081821
9.408333	0.5	0.074399
9.416667	0.5	0.069126
9.425000	0.5	0.066977
9.433333	0.5	0.066977
9.441667	0.5	0.068735
9.450000	0.5	0.072446
9.458333	0.5	0.077524
9.466667	0.5	0.083969
9.475000	0.5	0.090024
9.483333	0.5	0.093930
9.491667	0.5	0.093930
9.500000	0.5	0.089048
9.508333	0.5	0.081430
9.516667	0.5	0.074790
9.525000	0.5	0.072446
9.533333	0.5	0.073618
9.541667	0.5	0.075571
9.550000	0.5	0.076938
9.558333	0.5	0.078110
9.566667	0.5	0.079673
9.575000	0.5	0.081040
9.583333	0.5	0.082407
9.591667	0.5	0.084165
9.600000	0.5	0.086899
9.608333	0.5	0.090610
9.616667	0.5	0.092759
9.625000	0.5	0.093540
9.633333	0.5	0.094516
9.641667	0.5	0.096860
9.650000	0.5	0.100962
9.658333	0.5	0.102720
9.666667	0.5	0.101157
9.675000	0.5	0.094907
9.683333	0.5	0.084360
9.691667	0.5	0.071274
9.700000	0.5	0.058384
9.708333	0.5	0.049594
9.716667	0.5	0.047641
9.725000	0.5	0.051743
9.733333	0.5	0.059751
9.741667	0.5	0.070102
9.750000	0.5	0.081430
9.758333	0.5	0.093735
9.766667	0.5	0.104087
9.775000	0.5	0.106235
9.783333	0.5	0.098423
9.791667	0.5	0.085337
9.800000	0.5	0.076157
9.808333	0.5	0.072641
9.816667	0.5	0.072641
9.825000	0.5	0.070298
9.833333	0.5	0.063462
9.841667	0.5	0.054477
9.850000	0.5	0.048227
9.858333	0.5	0.046274
9.866667	0.5	0.047641
9.875000	0.5	0.052719
9.883333	0.5	0.060337
9.891667	0.5	0.066977
9.900000	0.5	0.069907
9.908333	0.5	0.070688
9.916667	0.5	0.072641
9.925000	0.5	0.077719
9.933333	0.5	0.085337
9.941667	0.5	0.091196
9.950000	0.5	0.094126
9.958333	0.5	0.093149
9.966667	0.5	0.090219
9.975000	0.5	0.088657
9.983333	0.5	0.088657
9.991667	0.5	0.089243
10.000000	0.5	0.088657
10.008333	0.5	0.087876
10.016667	0.5	0.087876
10.025000	0.5	0.090024
10.033333	0.5	0.091587
10.041667	0.5	0.091001
10.050000	0.5	0.087290
10.058333	0.5	0.084360
10.066667	0.5	0.085727
10.075000	0.5	0.091977
10.083333	0.5	0.098618
10.091667	0.5	0.101938
10.100000	0.5	0.099985
10.108333	0.5	0.096665
10.116667	0.5	0.094321
10.125000	0.5	0.091001
10.133333	0.5	0.086313
10.141667	0.5	0.080649
10.150000	0.5	0.077329
10.158333	0.5	0.076157
10.166667	0.5	0.075376
10.175000	0.5	0.074009
10.183333	0.5	0.071665
10.191667	0.5	0.070102
10.200000	0.5	0.069907
10.208333	0.5	0.071079
10.216667	0.5	0.072641
10.225000	0.5	0.073813
10.233333	0.5	0.074790
10.241667	0.5	0.075962
10.250000	0.5	0.078305
10.258333	0.5	0.080454
10.266667	0.5	0.083579
10.275000	0.5	0.085141
10.283333	0.5	0.087095
10.291667	0.5	0.088071
10.300000	0.5	0.088071
10.308333	0.5	0.085141
10.316667	0.5	0.079282
10.325000	0.5	0.072251
10.333333	0.5	0.066977
10.341667	0.5	0.066391
10.350000	0.5	0.070298
10.358333	0.5	0.077915
10.366667	0.5	0.085727
10.375000	0.5	0.090415
10.383333	0.5	0.090610
10.391667	0.5	0.086704
10.400000	0.5	0.079477
10.408333	0.5	0.073227
10.416667	0.5	0.070493
10.425000	0.5	0.071665
10.433333	0.5	0.075180
10.441667	0.5	0.077329
10.450000	0.5	0.076352
10.458333	0.5	0.074009
10.466667	0.5	0.074399
10.475000	0.5	0.079282
10.483333	0.5	0.087680
10.491667	0.5	0.095884
10.500000	0.5	0.097837
10.508333	0.5	0.093735
10.516667	0.5	0.086704
10.525000	0.5	0.081235
10.533333	0.5	0.081235
10.541667	0.5	0.085337
10.550000	0.5	0.092563
10.558333	0.5	0.103305
10.566667	0.5	0.119321
10.575000	0.5	0.140024
10.583333	0.5	0.163266
10.591667	0.5	0.185337
10.600000	0.5	0.203696
10.608333	0.5	0.219126
10.616667	0.5	0.235532
10.625000	0.5	0.253305
10.633333	0.5	0.274399
10.641667	0.5	0.296860
10.650000	0.5	0.319321
10.658333	0.5	0.337094
10.666667	0.5	0.350180
10.675000	0.5	0.355649
10.683333	0.5	0.353696
10.691667	0.5	0.346860
10.700000	0.5	0.341196
10.708333	0.5	0.335337
10.716667	0.5	0.326548
10.725000	0.5	0.311704
10.733333	0.5	0.292173
10.741667	0.5	0.272446
10.750000	0.5	0.254087
10.758333	0.5	0.237485
10.766667	0.5	0.220493
10.775000	0.5	0.205454
10.783333	0.5	0.191587
10.791667	0.5	0.179087
10.800000	0.5	0.169907
10.808333	0.5	0.162485
10.816667	0.5	0.155454
10.825000	0.5	0.147446
10.833333	0.5	0.134360
10.841667	0.5	0.117563
10.850000	0.5	0.096860
10.858333	0.5	0.077329
10.866667	0.5	0.065415
10.875000	0.5	0.062485
10.883333	0.5	0.068735
10.891667	0.5	0.076548
10.900000	0.5	0.082212
10.908333	0.5	0.084165
10.916667	0.5	0.082798
10.925000	0.5	0.082407
10.933333	0.5	0.082798
10.941667	0.5	0.084946
10.950000	0.5	0.085337
10.958333	0.5	0.083188
10.966667	0.5	0.077719
10.975000	0.5	0.070688
10.983333	0.5	0.066977
10.991667	0.5	0.068540
11.000000	0.5	0.075180
11.008333	0.5	0.082602
11.016667	0.5	0.089438
11.025000	0.5	0.097446
11.033333	0.5	0.107016
11.041667	0.5	0.117563
11.050000	0.5	0.127134
11.058333	0.5	0.134751
11.066667	0.5	0.141196
11.075000	0.5	0.148423
11.083333	0.5	0.154868
11.091667	0.5	0.160141
11.100000	0.5	0.163657
11.108333	0.5	0.167173
11.116667	0.5	0.173618
11.125000	0.5	0.184751
11.133333	0.5	0.199399
11.141667	0.5	0.212876
11.150000	0.5	0.224399
11.158333	0.5	0.231626
11.166667	0.5	0.232602
11.175000	0.5	0.228305
11.183333	0.5	0.218344
11.191667	0.5	0.205259
11.200000	0.5	0.191977
11.208333	0.5	0.181430
11.216667	0.5	0.175962
11.225000	0.5	0.170688
11.233333	0.5	0.161118
11.241667	0.5	0.144321
11.250000	0.5	0.122446
11.258333	0.5	0.103110
11.266667	0.5	0.090805
11.275000	0.5	0.088462
11.283333	0.5	0.091001
11.291667	0.5	0.092563
11.300000	0.5	0.088071
11.308333	0.5	0.078305
11.316667	0.5	0.067368
11.325000	0.5	0.058579
11.333333	0.5	0.055454
11.341667	0.5	0.055844
11.350000	0.5	0.057993
11.358333	0.5	0.058579
11.366667	0.5	0.057212
11.375000	0.5	0.053696
11.383333	0.5	0.050571
11.391667	0.5	0.047641
11.400000	0.5	0.045298
11.408333	0.5	0.043735
11.416667	0.5	0.043344
11.425000	0.5	0.045688
11.433333	0.5	0.050766
11.441667	0.5	0.054868
11.450000	0.5	0.056821
11.458333	0.5	0.056235
11.466667	0.5	0.053891
11.475000	0.5	0.049009
11.483333	0.5	0.043149
11.491667	0.5	0.038462
11.500000	0.5	0.038071
11.508333	0.5	0.043344
11.516667	0.5	0.048813
11.525000	0.5	0.051938
11.533333	0.5	0.051157
11.541667	0.5	0.047446
11.550000	0.5	0.044907
11.558333	0.5	0.046469
11.566667	0.5	0.051548
11.575000	0.5	0.056821
11.583333	0.5	0.057993
11.591667	0.5	0.052915
11.600000	0.5	0.044321
11.608333	0.5	0.036899
11.616667	0.5	0.034751
11.625000	0.5	0.038657
11.633333	0.5	0.045884
11.641667	0.5	0.053501
11.650000	0.5	0.057407
11.658333	0.5	0.056430
11.666667	0.5	0.052134
11.675000	0.5	0.045884
11.683333	0.5	0.040415
11.691667	0.5	0.037290
11.700000	0.5	0.035141
11.708333	0.5	0.034360
11.716667	0.5	0.033188
11.725000	0.5	0.031235
11.733333	0.5	0.029673
11.741667	0.5	0.029673
11.750000	0.5	0.032016
11.758333	0.5	0.034555
11.766667	0.5	0.036704
11.775000	0.5	0.038266
11.783333	0.5	0.038462
11.791667	0.5	0.038266
11.800000	0.5	0.037680
11.808333	0.5	0.037485
11.816667	0.5	0.037094
11.825000	0.5	0.034555
11.833333	0.5	0.028305
11.841667	0.5	0.021469
11.850000	0.5	0.016001
11.858333	0.5	0.014634
11.866667	0.5	0.015805
11.875000	0.5	0.018344
11.883333	0.5	0.020688
11.891667	0.5	0.020884
11.900000	0.5	0.019321
11.908333	0.5	0.015219
11.916667	0.5	0.014634
11.925000	0.5	0.018540
11.933333	0.5	0.024594
11.941667	0.5	0.028696
11.950000	0.5	0.027915
11.958333	0.5	0.024790
11.966667	0.5	0.020688
11.975000	0.5	0.019126
11.983333	0.5	0.019516
11.991667	0.5	0.021665
12.000000	0.5	0.024594
12.008333	0.5	0.026743
12.016667	0.5	0.028891
12.025000	0.5	0.031430
12.033333	0.5	0.033188
12.041667	0.5	0.032602
12.050000	0.5	0.030063
12.058333	0.5	0.027524
12.066667	0.5	0.027719
12.075000	0.5	0.030259
12.083333	0.5	0.033384
12.091667	0.5	0.034751
12.100000	0.5	0.034165
12.108333	0.5	0.032798
12.116667	0.5	0.030063
12.125000	0.5	0.026548
12.133333	0.5	0.021079
12.141667	0.5	0.013852
12.150000	0.5	0.008188
12.158333	0.5	0.004673
12.166667	0.5	0.004282
12.175000	0.5	0.006626
12.183333	0.5	0.010727
12.191667	0.5	0.014048
12.200000	0.5	0.017759
12.208333	0.5	0.023813
12.216667	0.5	0.030844
12.225000	0.5	0.035923
12.233333	0.5	0.033969
12.241667	0.5	0.024985
12.250000	0.5	0.011118
12.258333	0.5	0.000571
12.266667	0.5	-0.004898
12.275000	0.5	-0.005288
12.283333	0.5	-0.002163
12.291667	0.5	0.003110
12.300000	0.5	0.008969
12.308333	0.5	0.014048
12.316667	0.5	0.016977
12.325000	0.5	0.016587
12.333333	0.5	0.013852
12.341667	0.5	0.012290
12.350000	0.5	0.014243
12.358333	0.5	0.019126
12.366667	0.5	0.024009
12.375000	0.5	0.024594
12.383333	0.5	0.021860
12.391667	0.5	0.015219
12.400000	0.5	0.007602
12.408333	0.5	-0.000601
12.416667	0.5	-0.007241
12.425000	0.5	-0.007827
12.433333	0.5	-0.002359
12.441667	0.5	0.007407
12.450000	0.5	0.018540
12.458333	0.5	0.027524
12.466667	0.5	0.033384
12.475000	0.5	0.036118
12.483333	0.5	0.036118
12.491667	0.5	0.033969
12.500000	0.5	0.031235
12.508333	0.5	0.028110
12.516667	0.5	0.026157
12.525000	0.5	0.026743
12.533333	0.5	0.030649
12.541667	0.5	0.036509
12.550000	0.5	0.042759
12.558333	0.5	0.048618
12.566667	0.5	0.055454
12.575000	0.5	0.062290
12.583333	0.5	0.066391
12.591667	0.5	0.069126
12.600000	0.5	0.074985
12.608333	0.5	0.087876
12.616667	0.5	0.108579
12.625000	0.5	0.131235
12.633333	0.5	0.151938
12.641667	0.5	0.166001
12.650000	0.5	0.173618
12.658333	0.5	0.176157
12.666667	0.5	0.174594
12.675000	0.5	0.169907
12.683333	0.5	0.162290
12.691667	0.5	0.155649
12.700000	0.5	0.152134
12.708333	0.5	0.152134
12.716667	0.5	0.150571
12.725000	0.5	0.141587
12.733333	0.5	0.126352
12.741667	0.5	0.109360
12.750000	0.5	0.094712
12.758333	0.5	0.087485
12.766667	0.5	0.085337
12.775000	0.5	0.085141
12.783333	0.5	0.082993
12.791667	0.5	0.076352
12.800000	0.5	0.065219
12.808333	0.5	0.050180
12.816667	0.5	0.036313
12.825000	0.5	0.024594
12.833333	0.5	0.015415
12.841667	0.5	0.010337
12.850000	0.5	0.006626
12.858333	0.5	0.003696
12.866667	0.5	0.000766
12.875000	0.5	-0.001382
12.883333	0.5	-0.003531
12.891667	0.5	-0.004702
12.900000	0.5	-0.003726
12.908333	0.5	0.000180
12.916667	0.5	0.007798
12.925000	0.5	0.015805
12.933333	0.5	0.022055
12.941667	0.5	0.020688
12.950000	0.5	0.013852
12.958333	0.5	0.004282
12.966667	0.5	-0.004898
12.975000	0.5	-0.008999
12.983333	0.5	-0.006851
12.991667	0.5	0.000962
13.000000	0.5	0.009360
13.008333	0.5	0.014438
13.016667	0.5	0.014634
13.025000	0.5	0.011704
13.033333	0.5	0.009555
13.041667	0.5	0.009165
13.050000	0.5	0.010923
13.058333	0.5	0.015415
13.066667	0.5	0.022641
13.075000	0.5	0.030259
13.083333	0.5	0.036509
13.091667	0.5	0.040610
13.100000	0.5	0.042954
13.108333	0.5	0.048032
13.116667	0.5	0.059360
13.125000	0.5	0.077329
13.133333	0.5	0.096665
13.141667	0.5	0.111899
13.150000	0.5	0.117563
13.158333	0.5	0.116001
13.166667	0.5	0.111509
13.175000	0.5	0.108969
13.183333	0.5	0.109555
13.191667	0.5	0.113266
13.200000	0.5	0.115219
13.208333	0.5	0.114438
13.216667	0.5	0.109751
13.225000	0.5	0.101938
13.233333	0.5	0.092173
13.241667	0.5	0.082602
13.250000	0.5	0.074594
13.258333	0.5	0.066977
13.266667	0.5	0.057993
13.275000	0.5	0.046469
13.283333	0.5	0.034360
13.291667	0.5	0.024985
13.300000	0.5	0.020298
13.308333	0.5	0.020884
13.316667	0.5	0.024009
13.325000	0.5	0.027524
13.333333	0.5	0.028501
13.341667	0.5	0.025766
13.350000	0.5	0.020688
13.358333	0.5	0.015610
13.366667	0.5	0.016587
13.375000	0.5	0.022446
13.383333	0.5	0.027719
13.391667	0.5	0.030844
13.400000	0.5	0.031626
13.408333	0.5	0.031235
13.416667	0.5	0.032212
13.425000	0.5	0.034555
13.433333	0.5	0.037876
13.441667	0.5	0.040610
13.450000	0.5	0.042954
13.458333	0.5	0.043149
13.466667	0.5	0.042173
13.475000	0.5	0.041391
13.483333	0.5	0.042759
13.491667	0.5	0.045688
13.500000	0.5	0.046079
13.508333	0.5	0.041391
13.516667	0.5	0.031821
13.525000	0.5	0.019907
13.533333	0.5	0.010532
13.541667	0.5	0.004673
13.550000	0.5	0.001548
13.558333	0.5	-0.000210
13.566667	0.5	0.000766
13.575000	0.5	0.005649
13.583333	0.5	0.012094
13.591667	0.5	0.018344
13.600000	0.5	0.021274
13.608333	0.5	0.021469
13.616667	0.5	0.019516
13.625000	0.5	0.014829
13.633333	0.5	0.007993
13.641667	0.5	-0.000210
13.650000	0.5	-0.004898
13.658333	0.5	-0.004312
13.666667	0.5	0.001352
13.675000	0.5	0.008969
13.683333	0.5	0.015610
13.691667	0.5	0.020102
13.700000	0.5	0.020884
13.708333	0.5	0.019712
13.716667	0.5	0.017759
13.725000	0.5	0.016977
13.733333	0.5	0.016391
13.741667	0.5	0.014438
13.750000	0.5	0.011118
13.758333	0.5	0.007798
13.766667	0.5	0.005454
13.775000	0.5	0.003501
13.783333	0.5	-0.000601
13.791667	0.5	-0.006460
13.800000	0.5	-0.010562
13.808333	0.5	-0.009976
13.816667	0.5	-0.004507
13.825000	0.5	0.002329
13.833333	0.5	0.006626
13.841667	0.5	0.007798
13.850000	0.5	0.006821
13.858333	0.5	0.004087
13.866667	0.5	0.000376
13.875000	0.5	-0.002945
13.883333	0.5	-0.004116
13.891667	0.5	-0.002359
13.900000	0.5	0.001548
13.908333	0.5	0.004477
13.916667	0.5	0.005649
13.925000	0.5	0.007212
13.933333	0.5	0.010337
13.941667	0.5	0.017563
13.950000	0.5	0.027719
13.958333	0.5	0.036704
13.966667	0.5	0.040805
13.975000	0.5	0.038462
13.983333	0.5	0.032798
13.991667	0.5	0.029282
14.000000	0.5	0.031430
14.008333	0.5	0.037094
14.016667	0.5	0.044321
14.025000	0.5	0.050766
14.033333	0.5	0.053110
14.041667	0.5	0.050766
14.050000	0.5	0.043344
14.058333	0.5	0.032212
14.066667	0.5	0.020298
14.075000	0.5	0.009360
14.083333	0.5	0.002524
14.091667	0.5	-0.001773
14.100000	0.5	-0.003531
14.108333	0.5	-0.004507
14.116667	0.5	-0.007437
14.125000	0.5	-0.011538
14.133333	0.5	-0.014859
14.141667	0.5	-0.015054
14.150000	0.5	-0.012515
14.158333	0.5	-0.010366
14.166667	0.5	-0.011343
14.175000	0.5	-0.017007
14.183333	0.5	-0.023452
14.191667	0.5	-0.026577
14.200000	0.5	-0.021695
14.208333	0.5	-0.015835
14.216667	0.5	-0.013491
14.225000	0.5	-0.017398
14.233333	0.5	-0.024234
14.241667	0.5	-0.028335
14.250000	0.5	-0.028140
14.258333	0.5	-0.026187
14.266667	0.5	-0.024624
14.275000	0.5	-0.022476
14.283333	0.5	-0.020327
14.291667	0.5	-0.018570
14.300000	0.5	-0.018570
14.308333	0.5	-0.021109
14.316667	0.5	-0.024820
14.325000	0.5	-0.025406
14.333333	0.5	-0.022085
14.341667	0.5	-0.018960
14.350000	0.5	-0.017593
14.358333	0.5	-0.017788
14.366667	0.5	-0.018179
14.375000	0.5	-0.017007
14.383333	0.5	-0.014077
14.391667	0.5	-0.012515
14.400000	0.5	-0.014663
14.408333	0.5	-0.018179
14.416667	0.5	-0.018374
14.425000	0.5	-0.012515
14.433333	0.5	-0.002554
14.441667	0.5	0.005649
14.450000	0.5	0.008188
14.458333	0.5	0.003891
14.466667	0.5	-0.006265
14.475000	0.5	-0.017984
14.483333	0.5	-0.027554
14.491667	0.5	-0.031265
14.500000	0.5	-0.031851
14.508333	0.5	-0.030874
14.516667	0.5	-0.031265
14.525000	0.5	-0.032632
14.533333	0.5	-0.034195
14.541667	0.5	-0.034781
14.550000	0.5	-0.033804
14.558333	0.5	-0.030679
14.566667	0.5	-0.028140
14.575000	0.5	-0.028335
14.583333	0.5	-0.029702
14.591667	0.5	-0.029116
14.600000	0.5	-0.026577
14.608333	0.5	-0.026187
14.616667	0.5	-0.031851
14.625000	0.5	-0.042007
14.633333	0.5	-0.051577
14.641667	0.5	-0.054312
14.650000	0.5	-0.048062
14.658333	0.5	-0.036929
14.666667	0.5	-0.025796
14.675000	0.5	-0.018765
14.683333	0.5	-0.017202
14.691667	0.5	-0.017984
14.700000	0.5	-0.018179
14.708333	0.5	-0.017202
14.716667	0.5	-0.015249
14.725000	0.5	-0.013687
14.733333	0.5	-0.013296
14.741667	0.5	-0.013882
14.750000	0.5	-0.013296
14.758333	0.5	-0.012710
14.766667	0.5	-0.011343
14.775000	0.5	-0.011343
14.783333	0.5	-0.012124
14.791667	0.5	-0.014663
14.800000	0.5	-0.017007
14.808333	0.5	-0.019546
14.816667	0.5	-0.020913
14.825000	0.5	-0.021109
14.833333	0.5	-0.018765
14.841667	0.5	-0.012710
14.850000	0.5	-0.004312
14.858333	0.5	0.004868
14.866667	0.5	0.010141
14.875000	0.5	0.010727
14.883333	0.5	0.007602
14.891667	0.5	0.003110
14.900000	0.5	-0.000796
14.908333	0.5	-0.003140
14.916667	0.5	-0.003921
14.925000	0.5	-0.005874
14.933333	0.5	-0.011929
14.941667	0.5	-0.022281
14.950000	0.5	-0.032437
14.958333	0.5	-0.036538
14.966667	0.5	-0.033023
14.975000	0.5	-0.024820
14.983333	0.5	-0.017398
14.991667	0.5	-0.015054
15.000000	0.5	-0.017202
15.008333	0.5	-0.024038
15.016667	0.5	-0.032046
15.025000	0.5	-0.038296
15.033333	0.5	-0.039468
15.041667	0.5	-0.034390
15.050000	0.5	-0.026773
15.058333	0.5	-0.020523
15.066667	0.5	-0.019546
15.075000	0.5	-0.022671
15.083333	0.5	-0.025991
15.091667	0.5	-0.022866
15.100000	0.5	-0.018179
15.108333	0.5	-0.014663
15.116667	0.5	-0.015640
15.125000	0.5	-0.020132
15.133333	0.5	-0.025601
15.141667	0.5	-0.027749
15.150000	0.5	-0.024624
15.158333	0.5	-0.019156
15.166667	0.5	-0.014859
15.175000	0.5	-0.012320
15.183333	0.5	-0.013882
15.191667	0.5	-0.017984
15.200000	0.5	-0.022281
15.208333	0.5	-0.026187
15.216667	0.5	-0.027945
15.225000	0.5	-0.030874
15.233333	0.5	-0.035952
15.241667	0.5	-0.042788
15.250000	0.5	-0.047085
15.258333	0.5	-0.046109
15.266667	0.5	-0.041616
15.275000	0.5	-0.039077
15.283333	0.5	-0.039859
15.291667	0.5	-0.042593
15.300000	0.5	-0.044156
15.308333	0.5	-0.043960
15.316667	0.5	-0.043765
15.325000	0.5	-0.043570
15.333333	0.5	-0.042398
15.341667	0.5	-0.039273
15.350000	0.5	-0.036538
15.358333	0.5	-0.036734
15.366667	0.5	-0.037320
15.375000	0.5	-0.037320
15.383333	0.5	-0.036148
15.391667	0.5	-0.035757
15.400000	0.5	-0.037710
15.408333	0.5	-0.040835
15.416667	0.5	-0.040835
15.425000	0.5	-0.037320
15.433333	0.5	-0.029898
15.441667	0.5	-0.019937
15.450000	0.5	-0.013296
15.458333	0.5	-0.011538
15.466667	0.5	-0.015249
15.475000	0.5	-0.020132
15.483333	0.5	-0.024234
15.491667	0.5	-0.023257
15.500000	0.5	-0.020132
15.508333	0.5	-0.018374
15.516667	0.5	-0.018960
15.525000	0.5	-0.022281
15.533333	0.5	-0.027749
15.541667	0.5	-0.032632
15.550000	0.5	-0.034585
15.558333	0.5	-0.033609
15.566667	0.5	-0.029116
15.575000	0.5	-0.021890
15.583333	0.5	-0.015445
15.591667	0.5	-0.011538
15.600000	0.5	-0.011343
15.608333	0.5	-0.012515
15.616667	0.5	-0.015640
15.625000	0.5	-0.019156
15.633333	0.5	-0.021890
15.641667	0.5	-0.022281
15.650000	0.5	-0.019546
15.658333	0.5	-0.016812
15.666667	0.5	-0.018374
15.675000	0.5	-0.025796
15.683333	0.5	-0.036148
15.691667	0.5	-0.046499
15.700000	0.5	-0.055484
15.708333	0.5	-0.061734
15.716667	0.5	-0.063101
15.725000	0.5	-0.059390
15.733333	0.5	-0.051187
15.741667	0.5	-0.041616
15.750000	0.5	-0.033023
15.758333	0.5	-0.027163
15.766667	0.5	-0.025015
15.775000	0.5	-0.026382
15.783333	0.5	-0.030093
15.791667	0.5	-0.033609
15.800000	0.5	-0.034976
15.808333	0.5	-0.034195
15.816667	0.5	-0.030874
15.825000	0.5	-0.027749
15.833333	0.5	-0.025210
15.841667	0.5	-0.024234
15.850000	0.5	-0.026577
15.858333	0.5	-0.029312
15.866667	0.5	-0.030288
15.875000	0.5	-0.027945
15.883333	0.5	-0.021304
15.891667	0.5	-0.012320
15.900000	0.5	-0.002554
15.908333	0.5	0.006040
15.916667	0.5	0.014634
15.925000	0.5	0.026938
15.933333	0.5	0.046469
15.941667	0.5	0.075766
15.950000	0.5	0.111704
15.958333	0.5	0.150571
15.966667	0.5	0.192173
15.975000	0.5	0.238852
15.983333	0.5	0.294516
15.991667	0.5	0.360141
16.000000	0.5	0.435727
16.008333	0.5	0.524204
16.016667	0.5	0.630844
16.025000	0.5	0.763462
16.033333	0.5	0.928696
16.041667	0.5	1.130454
16.050000	0.5	1.371665
16.058333	0.5	1.654477
16.066667	0.5	1.982993
16.075000	0.5	2.361899
16.083333	0.5	2.795102
16.091667	0.5	3.288462
16.100000	0.5	3.843344
16.108333	0.5	4.456430
16.116667	0.5	5.115220
16.125000	0.5	5.804868
16.133333	0.5	6.508579
16.141667	0.5	7.209361
16.150000	0.5	7.888462
16.158333	0.5	8.521860
16.166667	0.5	9.081626
16.175000	0.5	9.542759
16.183333	0.5	9.887486
16.191667	0.5	10.103110
16.200000	0.5	10.181626
16.208333	0.5	10.120493
16.216667	0.5	9.918540
16.225000	0.5	9.583189
16.233333	0.5	9.128501
16.241667	0.5	8.573813
16.250000	0.5	7.942564
16.258333	0.5	7.257212
16.266667	0.5	6.544712
16.275000	0.5	5.826548
16.283333	0.5	5.123032
16.291667	0.5	4.448422
16.300000	0.5	3.815415
16.308333	0.5	3.234165
16.316667	0.5	2.713071
16.325000	0.5	2.252329
16.333333	0.5	1.850180
16.341667	0.5	1.504282
16.350000	0.5	1.213657
16.358333	0.5	0.975766
16.366667	0.5	0.784360
16.375000	0.5	0.628696
16.383333	0.5	0.498813
16.391667	0.5	0.388852
16.400000	0.5	0.298423
16.408333	0.5	0.227134
16.416667	0.5	0.174009
16.425000	0.5	0.132407
16.433333	0.5	0.097837
16.441667	0.5	0.067954
16.450000	0.5	0.042563
16.458333	0.5	0.023813
16.466667	0.5	0.010141
16.475000	0.5	0.002134
16.483333	0.5	-0.003140
16.491667	0.5	-0.007241
16.500000	0.5	-0.011343
16.508333	0.5	-0.016031
16.516667	0.5	-0.019741
16.525000	0.5	-0.021109
16.533333	0.5	-0.018765
16.541667	0.5	-0.014273
16.550000	0.5	-0.009390
16.558333	0.5	-0.004898
16.566667	0.5	-0.001773
16.575000	0.5	0.000180
16.583333	0.5	-0.000406
16.591667	0.5	-0.003531
16.600000	0.5	-0.008413
16.608333	0.5	-0.012710
16.616667	0.5	-0.014273
16.625000	0.5	-0.012710
16.633333	0.5	-0.010757
16.641667	0.5	-0.010366
16.650000	0.5	-0.010757
16.658333	0.5	-0.013101
16.666667	0.5	-0.016616
16.675000	0.5	-0.018765
16.683333	0.5	-0.018765
16.691667	0.5	-0.017202
16.700000	0.5	-0.017788
16.708333	0.5	-0.023843
16.716667	0.5	-0.033413
16.725000	0.5	-0.042593
16.733333	0.5	-0.049234
16.741667	0.5	-0.051577
16.750000	0.5	-0.050601
16.758333	0.5	-0.047476
16.766667	0.5	-0.043179
16.775000	0.5	-0.039077
16.783333	0.5	-0.035757
16.791667	0.5	-0.033999
16.800000	0.5	-0.033999
16.808333	0.5	-0.036538
16.816667	0.5	-0.039663
16.825000	0.5	-0.042398
16.833333	0.5	-0.043374
16.841667	0.5	-0.042593
16.850000	0.5	-0.041616
16.858333	0.5	-0.039663
16.866667	0.5	-0.034781
16.875000	0.5	-0.026187
16.883333	0.5	-0.016616
16.891667	0.5	-0.010562
16.900000	0.5	-0.008804
16.908333	0.5	-0.009976
16.916667	0.5	-0.009390
16.925000	0.5	-0.005093
16.933333	0.5	0.002524
16.941667	0.5	0.007602
16.950000	0.5	0.009165
16.958333	0.5	0.010923
16.966667	0.5	0.017368
16.975000	0.5	0.031040
16.983333	0.5	0.051157
16.991667	0.5	0.076938
17.000000	0.5	0.107602
17.008333	0.5	0.143344
17.016667	0.5	0.180845
17.025000	0.5	0.219712
17.033333	0.5	0.259946
17.041667	0.5	0.303501
17.050000	0.5	0.354477
17.058333	0.5	0.412095
17.066667	0.5	0.474985
17.075000	0.5	0.539048
17.083333	0.5	0.601548
17.091667	0.5	0.659751
17.100000	0.5	0.711704
17.108333	0.5	0.753696
17.116667	0.5	0.785141
17.125000	0.5	0.807016
17.133333	0.5	0.822837
17.141667	0.5	0.833188
17.150000	0.5	0.835337
17.158333	0.5	0.824594
17.166667	0.5	0.797837
17.175000	0.5	0.756821
17.183333	0.5	0.706040
17.191667	0.5	0.651352
17.200000	0.5	0.597837
17.208333	0.5	0.545884
17.216667	0.5	0.494907
17.225000	0.5	0.442759
17.233333	0.5	0.387485
17.241667	0.5	0.330063
17.250000	0.5	0.271079
17.258333	0.5	0.214438
17.266667	0.5	0.163071
17.275000	0.5	0.120102
17.283333	0.5	0.087485
17.291667	0.5	0.064048
17.300000	0.5	0.044321
17.308333	0.5	0.025376
17.316667	0.5	0.004673
17.325000	0.5	-0.012906
17.333333	0.5	-0.025601
17.341667	0.5	-0.033413
17.350000	0.5	-0.037124
17.358333	0.5	-0.039468
17.366667	0.5	-0.041031
17.375000	0.5	-0.043765
17.383333	0.5	-0.049038
17.391667	0.5	-0.056851
17.400000	0.5	-0.065445
17.408333	0.5	-0.071109
17.416667	0.5	-0.073648
17.425000	0.5	-0.074429
17.433333	0.5	-0.072476
17.441667	0.5	-0.068179
17.450000	0.5	-0.062124
17.458333	0.5	-0.059585
17.466667	0.5	-0.062320
17.475000	0.5	-0.067788
17.483333	0.5	-0.069546
17.491667	0.5	-0.067202
17.500000	0.5	-0.063687
17.508333	0.5	-0.064859
17.516667	0.5	-0.070913
17.525000	0.5	-0.075991
17.533333	0.5	-0.075601
17.541667	0.5	-0.066812
17.550000	0.5	-0.052359
17.558333	0.5	-0.039859
17.566667	0.5	-0.032632
17.575000	0.5	-0.032046
17.583333	0.5	-0.034585
17.591667	0.5	-0.036734
17.600000	0.5	-0.037710
17.608333	0.5	-0.037710
17.616667	0.5	-0.036148
17.625000	0.5	-0.035171
17.633333	0.5	-0.037320
17.641667	0.5	-0.044741
17.650000	0.5	-0.056460
17.658333	0.5	-0.067007
17.666667	0.5	-0.070523
17.675000	0.5	-0.068765
17.683333	0.5	-0.065445
17.691667	0.5	-0.064077
17.700000	0.5	-0.067007
17.708333	0.5	-0.070523
17.716667	0.5	-0.074234
17.725000	0.5	-0.077359
17.733333	0.5	-0.079312
17.741667	0.5	-0.078726
17.750000	0.5	-0.077749
17.758333	0.5	-0.076773
17.766667	0.5	-0.077749
17.775000	0.5	-0.081265
17.783333	0.5	-0.084976
17.791667	0.5	-0.087515
17.800000	0.5	-0.087320
17.808333	0.5	-0.086148
17.816667	0.5	-0.084390
17.825000	0.5	-0.082437
17.833333	0.5	-0.080484
17.841667	0.5	-0.078921
17.850000	0.5	-0.079116
17.858333	0.5	-0.081851
17.866667	0.5	-0.085757
17.875000	0.5	-0.088882
17.883333	0.5	-0.089077
17.891667	0.5	-0.085562
17.900000	0.5	-0.080093
17.908333	0.5	-0.074234
17.916667	0.5	-0.069937
17.925000	0.5	-0.067593
17.933333	0.5	-0.066421
17.941667	0.5	-0.066031
17.950000	0.5	-0.064859
17.958333	0.5	-0.066421
17.966667	0.5	-0.068374
17.975000	0.5	-0.070132
17.983333	0.5	-0.071109
17.991667	0.5	-0.070913
18.000000	0.5	-0.072476
18.008333	0.5	-0.077359
18.016667	0.5	-0.084585
18.025000	0.5	-0.090445
18.033333	0.5	-0.092593
18.041667	0.5	-0.089273
18.050000	0.5	-0.082437
18.058333	0.5	-0.075796
18.066667	0.5	-0.072085
18.075000	0.5	-0.072476
18.083333	0.5	-0.075406
18.091667	0.5	-0.078140
18.100000	0.5	-0.079312
18.108333	0.5	-0.079702
18.116667	0.5	-0.079702
18.125000	0.5	-0.079702
18.133333	0.5	-0.077749
18.141667	0.5	-0.074234
18.150000	0.5	-0.072085
18.158333	0.5	-0.072085
18.166667	0.5	-0.074429
18.175000	0.5	-0.076382
18.183333	0.5	-0.075406
18.191667	0.5	-0.070523
18.200000	0.5	-0.061343
18.208333	0.5	-0.049429
18.216667	0.5	-0.036929
18.225000	0.5	-0.026187
18.233333	0.5	-0.017202
18.241667	0.5	-0.008023
18.250000	0.5	0.006040
18.258333	0.5	0.027915
18.266667	0.5	0.052524
18.275000	0.5	0.079087
18.283333	0.5	0.107016
18.291667	0.5	0.138852
18.300000	0.5	0.180063
18.308333	0.5	0.231235
18.316667	0.5	0.296079
18.325000	0.5	0.373032
18.333333	0.5	0.465024
18.341667	0.5	0.573423
18.350000	0.5	0.701938
18.358333	0.5	0.854868
18.366667	0.5	1.033970
18.375000	0.5	1.238462
18.383333	0.5	1.468735
18.391667	0.5	1.728891
18.400000	0.5	2.021274
18.408333	0.5	2.342368
18.416667	0.5	2.683188
18.425000	0.5	3.032993
18.433333	0.5	3.383384
18.441667	0.5	3.729477
18.450000	0.5	4.066391
18.458333	0.5	4.384751
18.466667	0.5	4.672055
18.475000	0.5	4.913657
18.483333	0.5	5.097055
18.491667	0.5	5.212094
18.500000	0.5	5.253305
18.508333	0.5	5.221665
18.516667	0.5	5.122446
18.525000	0.5	4.960727
18.533333	0.5	4.740610
18.541667	0.5	4.466782
18.550000	0.5	4.148423
18.558333	0.5	3.800376
18.566667	0.5	3.439829
18.575000	0.5	3.079282
18.583333	0.5	2.725766
18.591667	0.5	2.382212
18.600000	0.5	2.054477
18.608333	0.5	1.751352
18.616667	0.5	1.480259
18.625000	0.5	1.242563
18.633333	0.5	1.032993
18.641667	0.5	0.847446
18.650000	0.5	0.685727
18.658333	0.5	0.552134
18.666667	0.5	0.446469
18.675000	0.5	0.363852
18.683333	0.5	0.294907
18.691667	0.5	0.232407
18.700000	0.5	0.175766
18.708333	0.5	0.125962
18.716667	0.5	0.086899
18.725000	0.5	0.059751
18.733333	0.5	0.040805
18.741667	0.5	0.025766
18.750000	0.5	0.011118
18.758333	0.5	-0.002359
18.766667	0.5	-0.011538
18.775000	0.5	-0.015249
18.783333	0.5	-0.013101
18.791667	0.5	-0.008023
18.800000	0.5	-0.002749
18.808333	0.5	0.000962
18.816667	0.5	0.000571
18.825000	0.5	-0.002945
18.833333	0.5	-0.004898
18.841667	0.5	0.000766
18.850000	0.5	0.016587
18.858333	0.5	0.040610
18.866667	0.5	0.068149
18.875000	0.5	0.094712
18.883333	0.5	0.122055
18.891667	0.5	0.153696
18.900000	0.5	0.191587
18.908333	0.5	0.234360
18.916667	0.5	0.279477
18.925000	0.5	0.324594
18.933333	0.5	0.371665
18.941667	0.5	0.423227
18.950000	0.5	0.480454
18.958333	0.5	0.541977
18.966667	0.5	0.604868
18.975000	0.5	0.667563
18.983333	0.5	0.724399
18.991667	0.5	0.771860
19.000000	0.5	0.807212
19.008333	0.5	0.830454
19.016667	0.5	0.842954
19.025000	0.5	0.847837
19.033333	0.5	0.843735
19.041667	0.5	0.827720
19.050000	0.5	0.799204
19.058333	0.5	0.763266
19.066667	0.5	0.724594
19.075000	0.5	0.687485
19.083333	0.5	0.650962
19.091667	0.5	0.610923
19.100000	0.5	0.566977
19.108333	0.5	0.523813
19.116667	0.5	0.487680
19.125000	0.5	0.462485
19.133333	0.5	0.448423
19.141667	0.5	0.443540
19.150000	0.5	0.448032
19.158333	0.5	0.463071
19.166667	0.5	0.491977
19.175000	0.5	0.533970
19.183333	0.5	0.590805
19.191667	0.5	0.660923
19.200000	0.5	0.743540
19.208333	0.5	0.839634
19.216667	0.5	0.946079
19.225000	0.5	1.060727
19.233333	0.5	1.176548
19.241667	0.5	1.289243
19.250000	0.5	1.392954
19.258333	0.5	1.485923
19.266667	0.5	1.566587
19.275000	0.5	1.631235
19.283333	0.5	1.675766
19.291667	0.5	1.697641
19.300000	0.5	1.695298
19.308333	0.5	1.669321
19.316667	0.5	1.620102
19.325000	0.5	1.548618
19.333333	0.5	1.459360
19.341667	0.5	1.358579
19.350000	0.5	1.252134
19.358333	0.5	1.143149
19.366667	0.5	1.029868
19.375000	0.5	0.912485
19.383333	0.5	0.792563
19.391667	0.5	0.674009
19.400000	0.5	0.563071
19.408333	0.5	0.464243
19.416667	0.5	0.380063
19.425000	0.5	0.307798
19.433333	0.5	0.247641
19.441667	0.5	0.197055
19.450000	0.5	0.154868
19.458333	0.5	0.117173
19.466667	0.5	0.083384
19.475000	0.5	0.050766
19.483333	0.5	0.022055
19.491667	0.5	-0.003140
19.500000	0.5	-0.024624
19.508333	0.5	-0.042984
19.516667	0.5	-0.058218
19.525000	0.5	-0.069937
19.533333	0.5	-0.075210
19.541667	0.5	-0.074038
19.550000	0.5	-0.071695
19.558333	0.5	-0.070913
19.566667	0.5	-0.072476
19.575000	0.5	-0.073648
19.583333	0.5	-0.073843
19.591667	0.5	-0.073843
19.600000	0.5	-0.074820
19.608333	0.5	-0.077945
19.616667	0.5	-0.080484
19.625000	0.5	-0.082827
19.633333	0.5	-0.083999
19.641667	0.5	-0.084585
19.650000	0.5	-0.083609
19.658333	0.5	-0.082827
19.666667	0.5	-0.082632
19.675000	0.5	-0.082827
19.683333	0.5	-0.081851
19.691667	0.5	-0.078726
19.700000	0.5	-0.074820
19.708333	0.5	-0.073062
19.716667	0.5	-0.073648
19.725000	0.5	-0.076968
19.733333	0.5	-0.080288
19.741667	0.5	-0.083023
19.750000	0.5	-0.085562
19.758333	0.5	-0.087124
19.766667	0.5	-0.088491
19.775000	0.5	-0.086343
19.783333	0.5	-0.080679
19.791667	0.5	-0.070718
19.800000	0.5	-0.056851
19.808333	0.5	-0.043960
19.816667	0.5	-0.034390
19.825000	0.5	-0.028921
19.833333	0.5	-0.027749
19.841667	0.5	-0.027749
19.850000	0.5	-0.025406
19.858333	0.5	-0.020132
19.866667	0.5	-0.014859
19.875000	0.5	-0.011734
19.883333	0.5	-0.014077
19.891667	0.5	-0.020913
19.900000	0.5	-0.031460
19.908333	0.5	-0.042788
19.916667	0.5	-0.052163
19.925000	0.5	-0.057827
19.933333	0.5	-0.059195
19.941667	0.5	-0.058609
19.950000	0.5	-0.058804
19.958333	0.5	-0.059585
19.966667	0.5	-0.061148
19.975000	0.5	-0.062906
19.983333	0.5	-0.067593
19.991667	0.5	-0.073452
20.000000	0.5	-0.080093
20.008333	0.5	-0.085562
20.016667	0.5	-0.089663
20.025000	0.5	-0.092593
20.033333	0.5	-0.095718
20.041667	0.5	-0.098062
20.050000	0.5	-0.098648
20.058333	0.5	-0.095913
20.066667	0.5	-0.091421
20.075000	0.5	-0.088491
20.083333	0.5	-0.089663
20.091667	0.5	-0.095327
20.100000	0.5	-0.101577
20.108333	0.5	-0.106265
20.116667	0.5	-0.108413
20.125000	0.5	-0.108413
20.133333	0.5	-0.105288
20.141667	0.5	-0.101577
20.150000	0.5	-0.097281
20.158333	0.5	-0.093179
20.166667	0.5	-0.092593
20.175000	0.5	-0.096695
20.183333	0.5	-0.104507
20.191667	0.5	-0.112320
20.200000	0.5	-0.115835
20.208333	0.5	-0.113882
20.216667	0.5	-0.109585
20.225000	0.5	-0.105093
20.233333	0.5	-0.104116
20.241667	0.5	-0.104116
20.250000	0.5	-0.102945
20.258333	0.5	-0.098452
20.266667	0.5	-0.092984
20.275000	0.5	-0.086538
20.283333	0.5	-0.082632
20.291667	0.5	-0.082046
20.300000	0.5	-0.085562
20.308333	0.5	-0.092593
20.316667	0.5	-0.099624
20.325000	0.5	-0.103531
20.333333	0.5	-0.102359
20.341667	0.5	-0.098062
20.350000	0.5	-0.093179
20.358333	0.5	-0.090640
20.366667	0.5	-0.091226
20.375000	0.5	-0.094156
20.383333	0.5	-0.096695
20.391667	0.5	-0.098452
20.400000	0.5	-0.099624
20.408333	0.5	-0.100991
20.416667	0.5	-0.104116
20.425000	0.5	-0.108804
20.433333	0.5	-0.113296
20.441667	0.5	-0.114468
20.450000	0.5	-0.109585
20.458333	0.5	-0.097866
20.466667	0.5	-0.085562
20.475000	0.5	-0.076968
20.483333	0.5	-0.075601
20.491667	0.5	-0.080874
20.500000	0.5	-0.089273
20.508333	0.5	-0.097281
20.516667	0.5	-0.103140
20.525000	0.5	-0.107632
20.533333	0.5	-0.111148
20.541667	0.5	-0.112515
20.550000	0.5	-0.111343
20.558333	0.5	-0.106460
20.566667	0.5	-0.100601
20.575000	0.5	-0.095523
20.583333	0.5	-0.092788
20.591667	0.5	-0.092398
20.600000	0.5	-0.092398
20.608333	0.5	-0.090445
20.616667	0.5	-0.086734
20.625000	0.5	-0.082632
20.633333	0.5	-0.078921
20.641667	0.5	-0.076968
20.650000	0.5	-0.076577
20.658333	0.5	-0.077359
20.666667	0.5	-0.077945
20.675000	0.5	-0.077163
20.683333	0.5	-0.075406
20.691667	0.5	-0.073257
20.700000	0.5	-0.073452
20.708333	0.5	-0.076968
20.716667	0.5	-0.082632
20.725000	0.5	-0.086734
20.733333	0.5	-0.088101
20.741667	0.5	-0.086148
20.750000	0.5	-0.084195
20.758333	0.5	-0.082827
20.766667	0.5	-0.082437
20.775000	0.5	-0.080679
20.783333	0.5	-0.078531
20.791667	0.5	-0.077163
20.800000	0.5	-0.077163
20.808333	0.5	-0.078726
20.816667	0.5	-0.079898
20.825000	0.5	-0.080288
20.833333	0.5	-0.080874
20.841667	0.5	-0.082827
20.850000	0.5	-0.086538
20.858333	0.5	-0.090054
20.866667	0.5	-0.091226
20.875000	0.5	-0.089468
20.883333	0.5	-0.087906
20.891667	0.5	-0.088101
20.900000	0.5	-0.089859
20.908333	0.5	-0.089273
20.916667	0.5	-0.085952
20.925000	0.5	-0.080679
20.933333	0.5	-0.076577
20.941667	0.5	-0.075796
20.950000	0.5	-0.075210
20.958333	0.5	-0.074820
20.966667	0.5	-0.074429
20.975000	0.5	-0.076773
20.983333	0.5	-0.082241
20.991667	0.5	-0.089273
21.000000	0.5	-0.094546
21.008333	0.5	-0.096109
21.016667	0.5	-0.093765
21.025000	0.5	-0.090835
21.033333	0.5	-0.090640
21.041667	0.5	-0.093374
21.050000	0.5	-0.097671
21.058333	0.5	-0.099820
21.066667	0.5	-0.099429
21.075000	0.5	-0.097281
21.083333	0.5	-0.096304
21.091667	0.5	-0.098452
21.100000	0.5	-0.103531
21.108333	0.5	-0.111734
21.116667	0.5	-0.118179
21.125000	0.5	-0.122281
21.133333	0.5	-0.122085
21.141667	0.5	-0.117202
21.150000	0.5	-0.109195
21.158333	0.5	-0.101187
21.166667	0.5	-0.097671
21.175000	0.5	-0.098843
21.183333	0.5	-0.101382
21.191667	0.5	-0.101382
21.200000	0.5	-0.098648
21.208333	0.5	-0.094546
21.216667	0.5	-0.092593
21.225000	0.5	-0.093179
21.233333	0.5	-0.095718
21.241667	0.5	-0.097281
21.250000	0.5	-0.096890
21.258333	0.5	-0.094937
21.266667	0.5	-0.093374
21.275000	0.5	-0.094351
21.283333	0.5	-0.096109
21.291667	0.5	-0.098648
21.300000	0.5	-0.099820
21.308333	0.5	-0.098452
21.316667	0.5	-0.094937
21.325000	0.5	-0.088101
21.333333	0.5	-0.077749
21.341667	0.5	-0.064859
21.350000	0.5	-0.054116
21.358333	0.5	-0.047476
21.366667	0.5	-0.041616
21.375000	0.5	-0.034390
21.383333	0.5	-0.020132
21.391667	0.5	-0.000796
21.400000	0.5	0.024399
21.408333	0.5	0.054087
21.416667	0.5	0.087680
21.425000	0.5	0.122055
21.433333	0.5	0.155063
21.441667	0.5	0.188266
21.450000	0.5	0.227134
21.458333	0.5	0.274985
21.466667	0.5	0.329477
21.475000	0.5	0.385727
21.483333	0.5	0.437485
21.491667	0.5	0.483384
21.500000	0.5	0.527134
21.508333	0.5	0.571860
21.516667	0.5	0.618149
21.525000	0.5	0.662094
21.533333	0.5	0.696274
21.541667	0.5	0.717563
21.550000	0.5	0.728110
21.558333	0.5	0.729282
21.566667	0.5	0.720884
21.575000	0.5	0.705845
21.583333	0.5	0.681235
21.591667	0.5	0.649985
21.600000	0.5	0.614829
21.608333	0.5	0.576743
21.616667	0.5	0.534751
21.625000	0.5	0.487290
21.633333	0.5	0.435141
21.641667	0.5	0.379282
21.650000	0.5	0.324009
21.658333	0.5	0.270884
21.666667	0.5	0.222055
21.675000	0.5	0.177915
21.683333	0.5	0.139243
21.691667	0.5	0.108188
21.700000	0.5	0.083579
21.708333	0.5	0.065024
21.716667	0.5	0.049204
21.725000	0.5	0.036899
21.733333	0.5	0.028891
21.741667	0.5	0.025571
21.750000	0.5	0.024399
21.758333	0.5	0.020493
21.766667	0.5	0.012094
21.775000	0.5	0.002524
21.783333	0.5	-0.004702
21.791667	0.5	-0.008609
21.800000	0.5	-0.009390
21.808333	0.5	-0.007437
21.816667	0.5	-0.004898
21.825000	0.5	-0.006460
21.833333	0.5	-0.013491
21.841667	0.5	-0.025406
21.850000	0.5	-0.034781
21.858333	0.5	-0.036538
21.866667	0.5	-0.033413
21.875000	0.5	-0.029507
21.883333	0.5	-0.030288
21.891667	0.5	-0.036929
21.900000	0.5	-0.045523
21.908333	0.5	-0.053921
21.916667	0.5	-0.060366
21.925000	0.5	-0.064859
21.933333	0.5	-0.069155
21.941667	0.5	-0.071109
21.950000	0.5	-0.072671
21.958333	0.5	-0.072281
21.966667	0.5	-0.071890
21.975000	0.5	-0.072085
21.983333	0.5	-0.074234
21.991667	0.5	-0.077749
22.000000	0.5	-0.080288
22.008333	0.5	-0.081070
22.016667	0.5	-0.080679
22.025000	0.5	-0.082241
22.033333	0.5	-0.084195
22.041667	0.5	-0.087906
22.050000	0.5	-0.091031
22.058333	0.5	-0.093570
22.066667	0.5	-0.094937
22.075000	0.5	-0.096499
22.083333	0.5	-0.097671
22.091667	0.5	-0.098452
22.100000	0.5	-0.098452
22.108333	0.5	-0.098257
22.116667	0.5	-0.099234
22.125000	0.5	-0.102163
22.133333	0.5	-0.106656
22.141667	0.5	-0.108804
22.150000	0.5	-0.105288
22.158333	0.5	-0.098843
22.166667	0.5	-0.092398
22.175000	0.5	-0.088882
22.183333	0.5	-0.087515
22.191667	0.5	-0.087515
22.200000	0.5	-0.086343
22.208333	0.5	-0.084976
22.216667	0.5	-0.085171
22.225000	0.5	-0.090640
22.233333	0.5	-0.099234
22.241667	0.5	-0.108609
22.250000	0.5	-0.111929
22.258333	0.5	-0.109976
22.266667	0.5	-0.106460
22.275000	0.5	-0.105288
22.283333	0.5	-0.109390
22.291667	0.5	-0.112124
22.300000	0.5	-0.113101
22.308333	0.5	-0.112515
22.316667	0.5	-0.109585
22.325000	0.5	-0.105679
22.333333	0.5	-0.101577
22.341667	0.5	-0.099624
22.350000	0.5	-0.100796
22.358333	0.5	-0.103335
22.366667	0.5	-0.104898
22.375000	0.5	-0.101577
22.383333	0.5	-0.094351
22.391667	0.5	-0.085562
22.400000	0.5	-0.078140
22.408333	0.5	-0.072866
22.416667	0.5	-0.067984
22.425000	0.5	-0.060757
22.433333	0.5	-0.050601
22.441667	0.5	-0.035952
22.450000	0.5	-0.017007
22.458333	0.5	0.004868
22.466667	0.5	0.029673
22.475000	0.5	0.052524
22.483333	0.5	0.074204
22.491667	0.5	0.093149
22.500000	0.5	0.112876
22.508333	0.5	0.133970
22.516667	0.5	0.157798
22.525000	0.5	0.182016
22.533333	0.5	0.205063
22.541667	0.5	0.227134
22.550000	0.5	0.249399
22.558333	0.5	0.271274
22.566667	0.5	0.289243
22.575000	0.5	0.299399
22.583333	0.5	0.302134
22.591667	0.5	0.300766
22.600000	0.5	0.295688
22.608333	0.5	0.288462
22.616667	0.5	0.276548
22.625000	0.5	0.259946
22.633333	0.5	0.241782
22.641667	0.5	0.220688
22.650000	0.5	0.197641
22.658333	0.5	0.171274
22.666667	0.5	0.142173
22.675000	0.5	0.111313
22.683333	0.5	0.079673
22.691667	0.5	0.050962
22.700000	0.5	0.025962
22.708333	0.5	0.002719
22.716667	0.5	-0.018374
22.725000	0.5	-0.039663
22.733333	0.5	-0.058413
22.741667	0.5	-0.074624
22.750000	0.5	-0.086148
22.758333	0.5	-0.091812
22.766667	0.5	-0.092007
22.775000	0.5	-0.089859
22.783333	0.5	-0.089273
22.791667	0.5	-0.093765
22.800000	0.5	-0.100601
22.808333	0.5	-0.105288
22.816667	0.5	-0.106070
22.825000	0.5	-0.104312
22.833333	0.5	-0.102554
22.841667	0.5	-0.102163
22.850000	0.5	-0.104116
22.858333	0.5	-0.108999
22.866667	0.5	-0.113882
22.875000	0.5	-0.118179
22.883333	0.5	-0.120132
22.891667	0.5	-0.121695
22.900000	0.5	-0.121695
22.908333	0.5	-0.120327
22.916667	0.5	-0.115249
22.925000	0.5	-0.108413
22.933333	0.5	-0.102945
22.941667	0.5	-0.101577
22.950000	0.5	-0.104116
22.958333	0.5	-0.110952
22.966667	0.5	-0.118570
22.975000	0.5	-0.126773
22.983333	0.5	-0.133413
22.991667	0.5	-0.136343
23.000000	0.5	-0.134976
23.008333	0.5	-0.130484
23.016667	0.5	-0.126968
23.025000	0.5	-0.127749
23.033333	0.5	-0.133609
23.041667	0.5	-0.142202
23.050000	0.5	-0.149429
23.058333	0.5	-0.150991
23.066667	0.5	-0.144546
23.075000	0.5	-0.135757
23.083333	0.5	-0.128140
23.091667	0.5	-0.124038
23.100000	0.5	-0.123062
23.108333	0.5	-0.122671
23.116667	0.5	-0.123452
23.125000	0.5	-0.127945
23.133333	0.5	-0.134585
23.141667	0.5	-0.140640
23.150000	0.5	-0.139077
23.158333	0.5	-0.132827
23.166667	0.5	-0.125015
23.175000	0.5	-0.121890
23.183333	0.5	-0.122866
23.191667	0.5	-0.125406
23.200000	0.5	-0.126577
23.208333	0.5	-0.127749
23.216667	0.5	-0.130484
23.225000	0.5	-0.136148
23.233333	0.5	-0.140835
23.241667	0.5	-0.141616
23.250000	0.5	-0.139273
23.258333	0.5	-0.137124
23.266667	0.5	-0.136343
23.275000	0.5	-0.133999
23.283333	0.5	-0.128531
23.291667	0.5	-0.120913
23.300000	0.5	-0.118179
23.308333	0.5	-0.120718
23.316667	0.5	-0.125406
23.325000	0.5	-0.126382
23.333333	0.5	-0.123452
23.341667	0.5	-0.119156
23.350000	0.5	-0.115835
23.358333	0.5	-0.112320
23.366667	0.5	-0.106070
23.375000	0.5	-0.099038
23.383333	0.5	-0.094741
23.391667	0.5	-0.095718
23.400000	0.5	-0.101187
23.408333	0.5	-0.109976
23.416667	0.5	-0.117202
23.425000	0.5	-0.121304
23.433333	0.5	-0.121499
23.441667	0.5	-0.120132
23.450000	0.5	-0.118960
23.458333	0.5	-0.118765
23.466667	0.5	-0.118570
23.475000	0.5	-0.116421
23.483333	0.5	-0.113882
23.491667	0.5	-0.112710
23.500000	0.5	-0.112906
23.508333	0.5	-0.113296
23.516667	0.5	-0.112320
23.525000	0.5	-0.110952
23.533333	0.5	-0.111929
23.541667	0.5	-0.117007
23.550000	0.5	-0.124820
23.558333	0.5	-0.133413
23.566667	0.5	-0.137906
23.575000	0.5	-0.135562
23.583333	0.5	-0.130093
23.591667	0.5	-0.124820
23.600000	0.5	-0.122671
23.608333	0.5	-0.122671
23.616667	0.5	-0.121304
23.625000	0.5	-0.117593
23.633333	0.5	-0.114077
23.641667	0.5	-0.116616
23.650000	0.5	-0.123843
23.658333	0.5	-0.132046
23.666667	0.5	-0.137124
23.675000	0.5	-0.137320
23.683333	0.5	-0.136538
23.691667	0.5	-0.137320
23.700000	0.5	-0.138491
23.708333	0.5	-0.137515
23.716667	0.5	-0.133413
23.725000	0.5	-0.128921
23.733333	0.5	-0.127749
23.741667	0.5	-0.130484
23.750000	0.5	-0.135366
23.758333	0.5	-0.139468
23.766667	0.5	-0.140835
23.775000	0.5	-0.139077
23.783333	0.5	-0.133023
23.791667	0.5	-0.125796
23.800000	0.5	-0.120718
23.808333	0.5	-0.121304
23.816667	0.5	-0.127945
23.825000	0.5	-0.136734
23.833333	0.5	-0.143765
23.841667	0.5	-0.144741
23.850000	0.5	-0.141031
23.858333	0.5	-0.134585
23.866667	0.5	-0.129312
23.875000	0.5	-0.125406
23.883333	0.5	-0.121890
23.891667	0.5	-0.120327
23.900000	0.5	-0.119741
23.908333	0.5	-0.120718
23.916667	0.5	-0.122085
23.925000	0.5	-0.123257
23.933333	0.5	-0.124624
23.941667	0.5	-0.124624
23.950000	0.5	-0.122671
23.958333	0.5	-0.116030
23.966667	0.5	-0.108804
23.975000	0.5	-0.104312
23.983333	0.5	-0.107827
23.991667	0.5	-0.115249
24.000000	0.5	-0.121499
24.008333	0.5	-0.126187
24.016667	0.5	-0.129702
24.025000	0.5	-0.133804
24.033333	0.5	-0.136538
24.041667	0.5	-0.138296
24.050000	0.5	-0.137515
24.058333	0.5	-0.136148
24.066667	0.5	-0.134976
24.075000	0.5	-0.134390
24.083333	0.5	-0.133999
24.091667	0.5	-0.133413
24.100000	0.5	-0.132632
24.108333	0.5	-0.131265
24.116667	0.5	-0.131070
24.125000	0.5	-0.133999
24.133333	0.5	-0.138491
24.141667	0.5	-0.141226
24.150000	0.5	-0.139273
24.158333	0.5	-0.133609
24.166667	0.5	-0.129507
24.175000	0.5	-0.128531
24.183333	0.5	-0.131460
24.191667	0.5	-0.134585
24.200000	0.5	-0.137124
24.208333	0.5	-0.137320
24.216667	0.5	-0.136929
24.225000	0.5	-0.134976
24.233333	0.5	-0.133023
24.241667	0.5	-0.130874
24.250000	0.5	-0.129507
24.258333	0.5	-0.128726
24.266667	0.5	-0.127945
24.275000	0.5	-0.125210
24.283333	0.5	-0.120913
24.291667	0.5	-0.119156
24.300000	0.5	-0.122281
24.308333	0.5	-0.128921
24.316667	0.5	-0.135366
24.325000	0.5	-0.139859
24.333333	0.5	-0.143765
24.341667	0.5	-0.146304
24.350000	0.5	-0.145718
24.358333	0.5	-0.138491
24.366667	0.5	-0.125796
24.375000	0.5	-0.114273
24.383333	0.5	-0.108999
24.391667	0.5	-0.111734
24.400000	0.5	-0.118179
24.408333	0.5	-0.122476
24.416667	0.5	-0.120718
24.425000	0.5	-0.112906
24.433333	0.5	-0.102359
24.441667	0.5	-0.094546
24.450000	0.5	-0.090249
24.458333	0.5	-0.088101
24.466667	0.5	-0.086734
24.475000	0.5	-0.084390
24.483333	0.5	-0.083413
24.491667	0.5	-0.082241
24.500000	0.5	-0.078531
24.508333	0.5	-0.068570
24.516667	0.5	-0.050210
24.525000	0.5	-0.026577
24.533333	0.5	-0.001382
24.541667	0.5	0.020102
24.550000	0.5	0.036118
24.558333	0.5	0.047837
24.566667	0.5	0.061118
24.575000	0.5	0.080259
24.583333	0.5	0.106235
24.591667	0.5	0.134360
24.600000	0.5	0.159946
24.608333	0.5	0.180845
24.616667	0.5	0.199790
24.625000	0.5	0.215024
24.633333	0.5	0.226938
24.641667	0.5	0.234360
24.650000	0.5	0.238657
24.658333	0.5	0.240415
24.666667	0.5	0.239438
24.675000	0.5	0.233969
24.683333	0.5	0.223423
24.691667	0.5	0.209555
24.700000	0.5	0.191391
24.708333	0.5	0.167759
24.716667	0.5	0.139829
24.725000	0.5	0.110532
24.733333	0.5	0.081235
24.741667	0.5	0.053305
24.750000	0.5	0.027524
24.758333	0.5	0.002719
24.766667	0.5	-0.019937
24.775000	0.5	-0.042202
24.783333	0.5	-0.060171
24.791667	0.5	-0.074429
24.800000	0.5	-0.083218
24.808333	0.5	-0.088687
24.816667	0.5	-0.094546
24.825000	0.5	-0.100210
24.833333	0.5	-0.106070
24.841667	0.5	-0.110952
24.850000	0.5	-0.114273
24.858333	0.5	-0.118179
24.866667	0.5	-0.121304
24.875000	0.5	-0.125406
24.883333	0.5	-0.129116
24.891667	0.5	-0.131655
24.900000	0.5	-0.133999
24.908333	0.5	-0.134780
24.916667	0.5	-0.135366
24.925000	0.5	-0.134390
24.933333	0.5	-0.132241
24.941667	0.5	-0.129898
24.950000	0.5	-0.130288
24.958333	0.5	-0.133413
24.966667	0.5	-0.137515
24.975000	0.5	-0.140249
24.983333	0.5	-0.142202
24.991667	0.5	-0.144546
25.000000	0.5	-0.149624
25.008333	0.5	-0.153335
25.016667	0.5	-0.154898
25.025000	0.5	-0.153921
25.033333	0.5	-0.151187
25.041667	0.5	-0.145913
25.050000	0.5	-0.139273
25.058333	0.5	-0.133413
25.066667	0.5	-0.130874
25.075000	0.5	-0.132632
25.083333	0.5	-0.137320
25.091667	0.5	-0.142984
25.100000	0.5	-0.147671
25.108333	0.5	-0.150796
25.116667	0.5	-0.147671
25.125000	0.5	-0.140640
25.133333	0.5	-0.130679
25.141667	0.5	-0.123843
25.150000	0.5	-0.123452
25.158333	0.5	-0.128726
25.166667	0.5	-0.138101
25.175000	0.5	-0.146695
25.183333	0.5	-0.152554
25.191667	0.5	-0.152359
25.200000	0.5	-0.147280
25.208333	0.5	-0.141226
25.216667	0.5	-0.137710
25.225000	0.5	-0.137320
25.233333	0.5	-0.137906
25.241667	0.5	-0.137320
25.250000	0.5	-0.134390
25.258333	0.5	-0.132632
25.266667	0.5	-0.131851
25.275000	0.5	-0.131460
25.283333	0.5	-0.131265
25.291667	0.5	-0.129898
25.300000	0.5	-0.128531
25.308333	0.5	-0.127554
25.316667	0.5	-0.128140
25.325000	0.5	-0.129898
25.333333	0.5	-0.131460
25.341667	0.5	-0.131460
25.350000	0.5	-0.129507
25.358333	0.5	-0.127163
25.366667	0.5	-0.127359
25.375000	0.5	-0.131851
25.383333	0.5	-0.140249
25.391667	0.5	-0.150405
25.400000	0.5	-0.158218
25.408333	0.5	-0.161148
25.416667	0.5	-0.158999
25.425000	0.5	-0.151577
25.433333	0.5	-0.139663
25.441667	0.5	-0.130679
25.450000	0.5	-0.127749
25.458333	0.5	-0.131460
25.466667	0.5	-0.135562
25.475000	0.5	-0.134195
25.483333	0.5	-0.128140
25.491667	0.5	-0.125406
25.500000	0.5	-0.132827
25.508333	0.5	-0.147280
25.516667	0.5	-0.159585
25.525000	0.5	-0.162905
25.533333	0.5	-0.158413
25.541667	0.5	-0.151382
25.550000	0.5	-0.146499
25.558333	0.5	-0.144156
25.566667	0.5	-0.141421
25.575000	0.5	-0.137515
25.583333	0.5	-0.133413
25.591667	0.5	-0.128921
25.600000	0.5	-0.125796
25.608333	0.5	-0.125015
25.616667	0.5	-0.126382
25.625000	0.5	-0.128726
25.633333	0.5	-0.132046
25.641667	0.5	-0.136343
25.650000	0.5	-0.141421
25.658333	0.5	-0.147280
25.666667	0.5	-0.152359
25.675000	0.5	-0.153921
25.683333	0.5	-0.151968
25.691667	0.5	-0.148452
25.700000	0.5	-0.143179
25.708333	0.5	-0.138296
25.716667	0.5	-0.133218
25.725000	0.5	-0.128531
25.733333	0.5	-0.126577
25.741667	0.5	-0.128531
25.750000	0.5	-0.134585
25.758333	0.5	-0.141031
25.766667	0.5	-0.144741
25.775000	0.5	-0.145327
25.783333	0.5	-0.144546
25.791667	0.5	-0.143374
25.800000	0.5	-0.139273
25.808333	0.5	-0.133609
25.816667	0.5	-0.127359
25.825000	0.5	-0.124820
25.833333	0.5	-0.125210
25.841667	0.5	-0.126968
25.850000	0.5	-0.128921
25.858333	0.5	-0.132046
25.866667	0.5	-0.138101
25.875000	0.5	-0.144741
25.883333	0.5	-0.149624
25.891667	0.5	-0.149234
25.900000	0.5	-0.147280
25.908333	0.5	-0.147671
25.916667	0.5	-0.151187
25.925000	0.5	-0.152554
25.933333	0.5	-0.149429
25.941667	0.5	-0.142788
25.950000	0.5	-0.136343
25.958333	0.5	-0.131851
25.966667	0.5	-0.128531
25.975000	0.5	-0.124624
25.983333	0.5	-0.120913
25.991667	0.5	-0.118765
26.000000	0.5	-0.120132
26.008333	0.5	-0.122476
26.016667	0.5	-0.123648
26.025000	0.5	-0.122281
26.033333	0.5	-0.119937
26.041667	0.5	-0.121499
26.050000	0.5	-0.127749
26.058333	0.5	-0.136734
26.066667	0.5	-0.142984
26.075000	0.5	-0.145132
26.083333	0.5	-0.144156
26.091667	0.5	-0.144156
26.100000	0.5	-0.145327
26.108333	0.5	-0.146304
26.116667	0.5	-0.146109
26.125000	0.5	-0.143179
26.133333	0.5	-0.139273
26.141667	0.5	-0.134780
26.150000	0.5	-0.131460
26.158333	0.5	-0.131851
26.166667	0.5	-0.137320
26.175000	0.5	-0.145327
26.183333	0.5	-0.149624
26.191667	0.5	-0.146890
26.200000	0.5	-0.142007
26.208333	0.5	-0.138491
26.216667	0.5	-0.138491
26.225000	0.5	-0.138101
26.233333	0.5	-0.135171
26.241667	0.5	-0.129116
26.250000	0.5	-0.124038
26.258333	0.5	-0.123062
26.266667	0.5	-0.125406
26.275000	0.5	-0.128335
26.283333	0.5	-0.129507
26.291667	0.5	-0.127945
26.300000	0.5	-0.126187
26.308333	0.5	-0.126773
26.316667	0.5	-0.129312
26.325000	0.5	-0.133023
26.333333	0.5	-0.134976
26.341667	0.5	-0.136343
26.350000	0.5	-0.137515
26.358333	0.5	-0.138687
26.366667	0.5	-0.139273
26.375000	0.5	-0.139663
26.383333	0.5	-0.141421
26.391667	0.5	-0.146109
26.400000	0.5	-0.151968
26.408333	0.5	-0.152359
26.416667	0.5	-0.145327
26.425000	0.5	-0.135757
26.433333	0.5	-0.128531
26.441667	0.5	-0.124820
26.450000	0.5	-0.125991
26.458333	0.5	-0.126968
26.466667	0.5	-0.127554
26.475000	0.5	-0.127554
26.483333	0.5	-0.126968
26.491667	0.5	-0.127359
26.500000	0.5	-0.126968
26.508333	0.5	-0.126577
26.516667	0.5	-0.126968
26.525000	0.5	-0.128726
26.533333	0.5	-0.130679
26.541667	0.5	-0.133609
26.550000	0.5	-0.137515
26.558333	0.5	-0.143960
26.566667	0.5	-0.151577
26.575000	0.5	-0.157437
26.583333	0.5	-0.158804
26.591667	0.5	-0.157241
26.600000	0.5	-0.154898
26.608333	0.5	-0.151577
26.616667	0.5	-0.145718
26.625000	0.5	-0.139859
26.633333	0.5	-0.134780
26.641667	0.5	-0.133609
26.650000	0.5	-0.136148
26.658333	0.5	-0.140835
26.666667	0.5	-0.144351
26.675000	0.5	-0.145718
26.683333	0.5	-0.144546
26.691667	0.5	-0.142398
26.700000	0.5	-0.143570
26.708333	0.5	-0.148452
26.716667	0.5	-0.153726
26.725000	0.5	-0.155679
26.733333	0.5	-0.153531
26.741667	0.5	-0.150796
26.750000	0.5	-0.147476
26.758333	0.5	-0.145913
26.766667	0.5	-0.143374
26.775000	0.5	-0.140249
26.783333	0.5	-0.137906
26.791667	0.5	-0.136929
26.800000	0.5	-0.138296
26.808333	0.5	-0.140054
26.816667	0.5	-0.141226
26.825000	0.5	-0.140249
26.833333	0.5	-0.137515
26.841667	0.5	-0.135562
26.850000	0.5	-0.135952
26.858333	0.5	-0.140249
26.866667	0.5	-0.144937
26.875000	0.5	-0.147085
26.883333	0.5	-0.144351
26.891667	0.5	-0.138296
26.900000	0.5	-0.130874
26.908333	0.5	-0.124038
26.916667	0.5	-0.119351
26.925000	0.5	-0.117788
26.933333	0.5	-0.118960
26.941667	0.5	-0.125991
26.950000	0.5	-0.137515
26.958333	0.5	-0.151382
26.966667	0.5	-0.162515
26.975000	0.5	-0.168570
26.983333	0.5	-0.168374
26.991667	0.5	-0.165640
27.000000	0.5	-0.162515
27.008333	0.5	-0.160171
27.016667	0.5	-0.159781
27.025000	0.5	-0.160171
27.033333	0.5	-0.161538
27.041667	0.5	-0.160562
27.050000	0.5	-0.157632
27.058333	0.5	-0.153140
27.066667	0.5	-0.149429
27.075000	0.5	-0.147280
27.083333	0.5	-0.144741
27.091667	0.5	-0.140249
27.100000	0.5	-0.135366
27.108333	0.5	-0.132437
27.116667	0.5	-0.134390
27.125000	0.5	-0.139077
27.133333	0.5	-0.144546
27.141667	0.5	-0.148062
27.150000	0.5	-0.150405
27.158333	0.5	-0.150796
27.166667	0.5	-0.147866
27.175000	0.5	-0.144741
27.183333	0.5	-0.142593
27.191667	0.5	-0.145327
27.200000	0.5	-0.151968
27.208333	0.5	-0.158804
27.216667	0.5	-0.161148
27.225000	0.5	-0.157827
27.233333	0.5	-0.150405
27.241667	0.5	-0.143179
27.250000	0.5	-0.139273
27.258333	0.5	-0.139663
27.266667	0.5	-0.143960
27.275000	0.5	-0.150405
27.283333	0.5	-0.156851
27.291667	0.5	-0.162124
27.300000	0.5	-0.166616
27.308333	0.5	-0.168570
27.316667	0.5	-0.166421
27.325000	0.5	-0.158804
27.333333	0.5	-0.147280
27.341667	0.5	-0.135952
27.350000	0.5	-0.128531
27.358333	0.5	-0.125991
27.366667	0.5	-0.128531
27.375000	0.5	-0.133999
27.383333	0.5	-0.139663
27.391667	0.5	-0.142202
27.400000	0.5	-0.140640
27.408333	0.5	-0.137124
27.416667	0.5	-0.134390
27.425000	0.5	-0.134195
27.433333	0.5	-0.136929
27.441667	0.5	-0.142007
27.450000	0.5	-0.147085
27.458333	0.5	-0.151968
27.466667	0.5	-0.152945
27.475000	0.5	-0.151773
27.483333	0.5	-0.147476
27.491667	0.5	-0.142593
27.500000	0.5	-0.139468
27.508333	0.5	-0.139663
27.516667	0.5	-0.144546
27.525000	0.5	-0.150405
27.533333	0.5	-0.152163
27.541667	0.5	-0.147280
27.550000	0.5	-0.141226
27.558333	0.5	-0.136538
27.566667	0.5	-0.132827
27.575000	0.5	-0.129312
27.583333	0.5	-0.124624
27.591667	0.5	-0.122866
27.600000	0.5	-0.126187
27.608333	0.5	-0.133023
27.616667	0.5	-0.138882
27.625000	0.5	-0.139859
27.633333	0.5	-0.135562
27.641667	0.5	-0.128140
27.650000	0.5	-0.121109
27.658333	0.5	-0.117788
27.666667	0.5	-0.118374
27.675000	0.5	-0.122085
27.683333	0.5	-0.125991
27.691667	0.5	-0.129898
27.700000	0.5	-0.134195
27.708333	0.5	-0.140249
27.716667	0.5	-0.149234
27.725000	0.5	-0.156656
27.733333	0.5	-0.159585
27.741667	0.5	-0.158413
27.750000	0.5	-0.153921
27.758333	0.5	-0.148843
27.766667	0.5	-0.144937
27.775000	0.5	-0.143374
27.783333	0.5	-0.144156
27.791667	0.5	-0.146695
27.800000	0.5	-0.150210
27.808333	0.5	-0.153531
27.816667	0.5	-0.155679
27.825000	0.5	-0.157241
27.833333	0.5	-0.158218
27.841667	0.5	-0.157827
27.850000	0.5	-0.157632
27.858333	0.5	-0.156070
27.866667	0.5	-0.153140
27.875000	0.5	-0.146499
27.883333	0.5	-0.140249
27.891667	0.5	-0.137710
27.900000	0.5	-0.140445
27.908333	0.5	-0.147280
27.916667	0.5	-0.154507
27.925000	0.5	-0.158609
27.933333	0.5	-0.161343
27.941667	0.5	-0.161343
27.950000	0.5	-0.158218
27.958333	0.5	-0.151187
27.966667	0.5	-0.141226
27.975000	0.5	-0.132632
27.983333	0.5	-0.126577
27.991667	0.5	-0.124624
28.000000	0.5	-0.125601
28.008333	0.5	-0.130093
28.016667	0.5	-0.136538
28.025000	0.5	-0.141031
28.033333	0.5	-0.141421
28.041667	0.5	-0.139077
28.050000	0.5	-0.136734
28.058333	0.5	-0.136538
28.066667	0.5	-0.136929
28.075000	0.5	-0.136343
28.083333	0.5	-0.135952
28.091667	0.5	-0.137710
28.100000	0.5	-0.140445
28.108333	0.5	-0.141812
28.116667	0.5	-0.138882
28.125000	0.5	-0.132827
28.133333	0.5	-0.126577
28.141667	0.5	-0.123062
28.150000	0.5	-0.123452
28.158333	0.5	-0.126187
28.166667	0.5	-0.129507
28.175000	0.5	-0.131265
28.183333	0.5	-0.131070
28.191667	0.5	-0.131265
28.200000	0.5	-0.133804
28.208333	0.5	-0.138296
28.216667	0.5	-0.143374
28.225000	0.5	-0.146890
28.233333	0.5	-0.147671
28.241667	0.5	-0.145718
28.250000	0.5	-0.142593
28.258333	0.5	-0.138296
28.266667	0.5	-0.133609
28.275000	0.5	-0.129507
28.283333	0.5	-0.125991
28.291667	0.5	-0.124234
28.300000	0.5	-0.124429
28.308333	0.5	-0.126382
28.316667	0.5	-0.127945
28.325000	0.5	-0.129702
28.333333	0.5	-0.131851
28.341667	0.5	-0.134976
28.350000	0.5	-0.137906
28.358333	0.5	-0.140445
28.366667	0.5	-0.143570
28.375000	0.5	-0.148257
28.383333	0.5	-0.152359
28.391667	0.5	-0.156070
28.400000	0.5	-0.158999
28.408333	0.5	-0.161929
28.416667	0.5	-0.163296
28.425000	0.5	-0.160757
28.433333	0.5	-0.154116
28.441667	0.5	-0.144937
28.450000	0.5	-0.139273
28.458333	0.5	-0.138491
28.466667	0.5	-0.141226
28.475000	0.5	-0.145523
28.483333	0.5	-0.147280
28.491667	0.5	-0.147476
28.500000	0.5	-0.146695
28.508333	0.5	-0.147085
28.516667	0.5	-0.148062
28.525000	0.5	-0.150015
28.533333	0.5	-0.152163
28.541667	0.5	-0.155874
28.550000	0.5	-0.161343
28.558333	0.5	-0.165835
28.566667	0.5	-0.168960
28.575000	0.5	-0.169546
28.583333	0.5	-0.167788
28.591667	0.5	-0.165249
28.600000	0.5	-0.164663
28.608333	0.5	-0.167593
28.616667	0.5	-0.173648
28.625000	0.5	-0.179312
28.633333	0.5	-0.181655
28.641667	0.5	-0.179312
28.650000	0.5	-0.174038
28.658333	0.5	-0.167984
28.666667	0.5	-0.164273
28.675000	0.5	-0.162320
28.683333	0.5	-0.161734
28.691667	0.5	-0.160952
28.700000	0.5	-0.160171
28.708333	0.5	-0.159781
28.716667	0.5	-0.159781
28.725000	0.5	-0.158804
28.733333	0.5	-0.156460
28.741667	0.5	-0.154898
28.750000	0.5	-0.157046
28.758333	0.5	-0.163101
28.766667	0.5	-0.168765
28.775000	0.5	-0.171499
28.783333	0.5	-0.169351
28.791667	0.5	-0.165640
28.800000	0.5	-0.163296
28.808333	0.5	-0.163882
28.816667	0.5	-0.166226
28.825000	0.5	-0.167398
28.833333	0.5	-0.165835
28.841667	0.5	-0.162710
28.850000	0.5	-0.160366
28.858333	0.5	-0.159781
28.866667	0.5	-0.161343
28.875000	0.5	-0.163296
28.883333	0.5	-0.165054
28.891667	0.5	-0.166421
28.900000	0.5	-0.166616
28.908333	0.5	-0.166616
28.916667	0.5	-0.165640
28.925000	0.5	-0.161538
28.933333	0.5	-0.153140
28.941667	0.5	-0.142202
28.950000	0.5	-0.134780
28.958333	0.5	-0.135952
28.966667	0.5	-0.144937
28.975000	0.5	-0.159390
28.983333	0.5	-0.171890
28.991667	0.5	-0.180093
29.000000	0.5	-0.182827
29.008333	0.5	-0.180093
29.016667	0.5	-0.173062
29.025000	0.5	-0.165054
29.033333	0.5	-0.158804
29.041667	0.5	-0.156851
29.050000	0.5	-0.158999
29.058333	0.5	-0.164663
29.066667	0.5	-0.169741
29.075000	0.5	-0.173452
29.083333	0.5	-0.175406
29.091667	0.5	-0.173062
29.100000	0.5	-0.167398
29.108333	0.5	-0.158999
29.116667	0.5	-0.151187
29.125000	0.5	-0.145132
29.133333	0.5	-0.142593
29.141667	0.5	-0.143374
29.150000	0.5	-0.147476
29.158333	0.5	-0.155093
29.166667	0.5	-0.161734
29.175000	0.5	-0.166226
29.183333	0.5	-0.167593
29.191667	0.5	-0.166030
29.200000	0.5	-0.163101
29.208333	0.5	-0.161538
29.216667	0.5	-0.163101
29.225000	0.5	-0.168374
29.233333	0.5	-0.174429
29.241667	0.5	-0.177163
29.250000	0.5	-0.173257
29.258333	0.5	-0.166421
29.266667	0.5	-0.160757
29.275000	0.5	-0.157437
29.283333	0.5	-0.154702
29.291667	0.5	-0.147476
29.300000	0.5	-0.139077
29.308333	0.5	-0.135757
29.316667	0.5	-0.139663
29.325000	0.5	-0.150015
29.333333	0.5	-0.160366
29.341667	0.5	-0.166421
29.350000	0.5	-0.168570
29.358333	0.5	-0.169741
29.366667	0.5	-0.171499
29.375000	0.5	-0.173843
29.383333	0.5	-0.174820
29.391667	0.5	-0.173257
29.400000	0.5	-0.168570
29.408333	0.5	-0.163882
29.416667	0.5	-0.162320
29.425000	0.5	-0.164859
29.433333	0.5	-0.167398
29.441667	0.5	-0.166812
29.450000	0.5	-0.162710
29.458333	0.5	-0.159195
29.466667	0.5	-0.160562
29.475000	0.5	-0.164663
29.483333	0.5	-0.169156
29.491667	0.5	-0.172281
29.500000	0.5	-0.172671
29.508333	0.5	-0.171304
29.516667	0.5	-0.167593
29.525000	0.5	-0.162710
29.533333	0.5	-0.158609
29.541667	0.5	-0.158413
29.550000	0.5	-0.163101
29.558333	0.5	-0.169351
29.566667	0.5	-0.173843
29.575000	0.5	-0.172866
29.583333	0.5	-0.166812
29.591667	0.5	-0.158413
29.600000	0.5	-0.151968
29.608333	0.5	-0.146499
29.616667	0.5	-0.144741
29.625000	0.5	-0.145523
29.633333	0.5	-0.150015
29.641667	0.5	-0.158023
29.650000	0.5	-0.167593
29.658333	0.5	-0.175210
29.666667	0.5	-0.180679
29.675000	0.5	-0.181655
29.683333	0.5	-0.177359
29.691667	0.5	-0.170327
29.700000	0.5	-0.163687
29.708333	0.5	-0.160757
29.716667	0.5	-0.161343
29.725000	0.5	-0.161734
29.733333	0.5	-0.158023
29.741667	0.5	-0.150796
29.750000	0.5	-0.144937
29.758333	0.5	-0.147866
29.766667	0.5	-0.158218
29.775000	0.5	-0.171109
29.783333	0.5	-0.180874
29.791667	0.5	-0.183609
29.800000	0.5	-0.181460
29.808333	0.5	-0.177554
29.816667	0.5	-0.174429
29.825000	0.5	-0.170523
29.833333	0.5	-0.167007
29.841667	0.5	-0.163491
29.850000	0.5	-0.162710
29.858333	0.5	-0.163296
29.866667	0.5	-0.166421
29.875000	0.5	-0.169546
29.883333	0.5	-0.171695
29.891667	0.5	-0.171499
29.900000	0.5	-0.168570
29.908333	0.5	-0.163882
29.916667	0.5	-0.158609
29.925000	0.5	-0.154312
29.933333	0.5	-0.151968
29.941667	0.5	-0.153335
29.950000	0.5	-0.157241
29.958333	0.5	-0.161538
29.966667	0.5	-0.164273
29.975000	0.5	-0.164663
29.983333	0.5	-0.164468
29.991667	0.5	-0.163296
30.000000	0.5	-0.164273
30.008333	0.5	-0.168960
30.016667	0.5	-0.176773
30.025000	0.5	-0.183804
30.033333	0.5	-0.185952
30.041667	0.5	-0.181851
30.050000	0.5	-0.173648
30.058333	0.5	-0.165835
30.066667	0.5	-0.161734
30.075000	0.5	-0.161538
30.083333	0.5	-0.164468
30.091667	0.5	-0.167398
30.100000	0.5	-0.169546
30.108333	0.5	-0.170523
30.116667	0.5	-0.169156
30.125000	0.5	-0.166030
30.133333	0.5	-0.161734
30.141667	0.5	-0.156265
30.150000	0.5	-0.148062
30.158333	0.5	-0.139468
30.166667	0.5	-0.135366
30.175000	0.5	-0.138882
30.183333	0.5	-0.149038
30.191667	0.5	-0.157632
30.200000	0.5	-0.159585
30.208333	0.5	-0.157046
30.216667	0.5	-0.156656
30.225000	0.5	-0.159781
30.233333	0.5	-0.163491
30.241667	0.5	-0.164468
30.250000	0.5	-0.162710
30.258333	0.5	-0.161148
30.266667	0.5	-0.161734
30.275000	0.5	-0.164077
30.283333	0.5	-0.165054
30.291667	0.5	-0.163296
30.300000	0.5	-0.158804
30.308333	0.5	-0.152163
30.316667	0.5	-0.146109
30.325000	0.5	-0.144351
30.333333	0.5	-0.148843
30.341667	0.5	-0.157632
30.350000	0.5	-0.166421
30.358333	0.5	-0.173648
30.366667	0.5	-0.179312
30.375000	0.5	-0.183023
30.383333	0.5	-0.185171
30.391667	0.5	-0.182241
30.400000	0.5	-0.175601
30.408333	0.5	-0.167007
30.416667	0.5	-0.160366
30.425000	0.5	-0.156460
30.433333	0.5	-0.153335
30.441667	0.5	-0.150405
30.450000	0.5	-0.146499
30.458333	0.5	-0.145523
30.466667	0.5	-0.148648
30.475000	0.5	-0.154507
30.483333	0.5	-0.158999
30.491667	0.5	-0.161538
30.500000	0.5	-0.162515
30.508333	0.5	-0.162710
30.516667	0.5	-0.162710
30.525000	0.5	-0.160757
30.533333	0.5	-0.157241
30.541667	0.5	-0.154116
30.550000	0.5	-0.153921
30.558333	0.5	-0.156460
30.566667	0.5	-0.161734
30.575000	0.5	-0.167202
30.583333	0.5	-0.172085
30.591667	0.5	-0.175601
30.600000	0.5	-0.176773
30.608333	0.5	-0.178335
30.616667	0.5	-0.180679
30.625000	0.5	-0.184195
30.633333	0.5	-0.187124
30.641667	0.5	-0.186538
30.650000	0.5	-0.180874
30.658333	0.5	-0.171499
30.666667	0.5	-0.164663
30.675000	0.5	-0.163687
30.683333	0.5	-0.169741
30.691667	0.5	-0.177945
30.700000	0.5	-0.182046
30.708333	0.5	-0.180679
30.716667	0.5	-0.176187
30.725000	0.5	-0.171499
30.733333	0.5	-0.168960
30.741667	0.5	-0.166030
30.750000	0.5	-0.162515
30.758333	0.5	-0.158999
30.766667	0.5	-0.157046
30.775000	0.5	-0.155679
30.783333	0.5	-0.154312
30.791667	0.5	-0.155093
30.800000	0.5	-0.159390
30.808333	0.5	-0.167788
30.816667	0.5	-0.177749
30.825000	0.5	-0.183218
30.833333	0.5	-0.182827
30.841667	0.5	-0.178140
30.850000	0.5	-0.173648
30.858333	0.5	-0.172476
30.866667	0.5	-0.174820
30.875000	0.5	-0.177554
30.883333	0.5	-0.178335
30.891667	0.5	-0.177749
30.900000	0.5	-0.176773
30.908333	0.5	-0.176187
30.916667	0.5	-0.175015
30.925000	0.5	-0.172866
30.933333	0.5	-0.170913
30.941667	0.5	-0.168179
30.950000	0.5	-0.165249
30.958333	0.5	-0.162905
30.966667	0.5	-0.163491
30.975000	0.5	-0.167788
30.983333	0.5	-0.173257
30.991667	0.5	-0.174234
31.000000	0.5	-0.169937
31.008333	0.5	-0.163296
31.016667	0.5	-0.158023
31.025000	0.5	-0.155874
31.033333	0.5	-0.155874
31.041667	0.5	-0.155874
31.050000	0.5	-0.156265
31.058333	0.5	-0.158413
31.066667	0.5	-0.162710
31.075000	0.5	-0.167007
31.083333	0.5	-0.170132
31.091667	0.5	-0.169937
31.100000	0.5	-0.168374
31.108333	0.5	-0.167593
31.116667	0.5	-0.169156
31.125000	0.5	-0.169156
31.133333	0.5	-0.165249
31.141667	0.5	-0.159781
31.150000	0.5	-0.155484
31.158333	0.5	-0.155484
31.166667	0.5	-0.157827
31.175000	0.5	-0.158999
31.183333	0.5	-0.158609
31.191667	0.5	-0.158804
31.200000	0.5	-0.161148
31.208333	0.5	-0.166030
31.216667	0.5	-0.170523
31.225000	0.5	-0.174624
31.233333	0.5	-0.176187
31.241667	0.5	-0.176382
31.250000	0.5	-0.176382
31.258333	0.5	-0.176382
31.266667	0.5	-0.177163
31.275000	0.5	-0.177359
31.283333	0.5	-0.175601
31.291667	0.5	-0.173062
31.300000	0.5	-0.169351
31.308333	0.5	-0.167593
31.316667	0.5	-0.167984
31.325000	0.5	-0.169937
31.333333	0.5	-0.173062
31.341667	0.5	-0.175991
31.350000	0.5	-0.176968
31.358333	0.5	-0.175015
31.366667	0.5	-0.170523
31.375000	0.5	-0.164468
31.383333	0.5	-0.158023
31.391667	0.5	-0.152359
31.400000	0.5	-0.148843
31.408333	0.5	-0.150991
31.416667	0.5	-0.158999
31.425000	0.5	-0.170718
31.433333	0.5	-0.180874
31.441667	0.5	-0.185952
31.450000	0.5	-0.185952
31.458333	0.5	-0.184390
31.466667	0.5	-0.183218
31.475000	0.5	-0.181265
31.483333	0.5	-0.175991
31.491667	0.5	-0.167788
31.500000	0.5	-0.159585
31.508333	0.5	-0.154507
31.516667	0.5	-0.154116
31.525000	0.5	-0.156265
31.533333	0.5	-0.160366
31.541667	0.5	-0.164077
31.550000	0.5	-0.166226
31.558333	0.5	-0.166421
31.566667	0.5	-0.163491
31.575000	0.5	-0.156656
31.583333	0.5	-0.146695
31.591667	0.5	-0.138491
31.600000	0.5	-0.134780
31.608333	0.5	-0.136343
31.616667	0.5	-0.143374
31.625000	0.5	-0.154312
31.633333	0.5	-0.163296
31.641667	0.5	-0.168960
31.650000	0.5	-0.171304
31.658333	0.5	-0.171499
31.666667	0.5	-0.171499
31.675000	0.5	-0.171695
31.683333	0.5	-0.174038
31.691667	0.5	-0.178530
31.700000	0.5	-0.181851
31.708333	0.5	-0.180288
31.716667	0.5	-0.173257
31.725000	0.5	-0.164077
31.733333	0.5	-0.158218
31.741667	0.5	-0.156851
31.750000	0.5	-0.157241
31.758333	0.5	-0.158609
31.766667	0.5	-0.163101
31.775000	0.5	-0.172476
31.783333	0.5	-0.184390
31.791667	0.5	-0.194741
31.800000	0.5	-0.196890
31.808333	0.5	-0.190445
31.816667	0.5	-0.179898
31.825000	0.5	-0.170132
31.833333	0.5	-0.162905
31.841667	0.5	-0.158804
31.850000	0.5	-0.157437
31.858333	0.5	-0.158218
31.866667	0.5	-0.160562
31.875000	0.5	-0.163687
31.883333	0.5	-0.167007
31.891667	0.5	-0.169546
31.900000	0.5	-0.168179
31.908333	0.5	-0.162710
31.916667	0.5	-0.156265
31.925000	0.5	-0.153335
31.933333	0.5	-0.156851
31.941667	0.5	-0.163687
31.950000	0.5	-0.170327
31.958333	0.5	-0.173648
31.966667	0.5	-0.174624
31.975000	0.5	-0.172866
31.983333	0.5	-0.169937
31.991667	0.5	-0.167593
32.000000	0.5	-0.167398
32.008333	0.5	-0.169156
32.016667	0.5	-0.171695
32.025000	0.5	-0.172281
32.033333	0.5	-0.172476
32.041667	0.5	-0.172671
32.050000	0.5	-0.175406
32.058333	0.5	-0.179312
32.066667	0.5	-0.181265
32.075000	0.5	-0.181265
32.083333	0.5	-0.180288
32.091667	0.5	-0.181655
32.100000	0.5	-0.184195
32.108333	0.5	-0.184195
32.116667	0.5	-0.182046
32.125000	0.5	-0.179116
32.133333	0.5	-0.179116
32.141667	0.5	-0.182046
32.150000	0.5	-0.185366
32.158333	0.5	-0.186148
32.166667	0.5	-0.185562
32.175000	0.5	-0.183413
32.183333	0.5	-0.177945
32.191667	0.5	-0.168570
32.200000	0.5	-0.158023
32.208333	0.5	-0.152945
32.216667	0.5	-0.155679
32.225000	0.5	-0.165054
32.233333	0.5	-0.175015
32.241667	0.5	-0.180484
32.250000	0.5	-0.182046
32.258333	0.5	-0.182241
32.266667	0.5	-0.183804
32.275000	0.5	-0.186734
32.283333	0.5	-0.190640
32.291667	0.5	-0.190054
32.300000	0.5	-0.185952
32.308333	0.5	-0.181851
32.316667	0.5	-0.181070
32.325000	0.5	-0.184976
32.333333	0.5	-0.190249
32.341667	0.5	-0.191226
32.350000	0.5	-0.183999
32.358333	0.5	-0.174820
32.366667	0.5	-0.167398
32.375000	0.5	-0.165640
32.383333	0.5	-0.166421
32.391667	0.5	-0.169937
32.400000	0.5	-0.175991
32.408333	0.5	-0.184390
32.416667	0.5	-0.193570
32.425000	0.5	-0.195523
32.433333	0.5	-0.191616
32.441667	0.5	-0.183023
32.450000	0.5	-0.177749
32.458333	0.5	-0.174820
32.466667	0.5	-0.173257
32.475000	0.5	-0.170132
32.483333	0.5	-0.165835
32.491667	0.5	-0.163687
32.500000	0.5	-0.165835
32.508333	0.5	-0.172476
32.516667	0.5	-0.179507
32.525000	0.5	-0.186148
32.533333	0.5	-0.188882
32.541667	0.5	-0.188296
32.550000	0.5	-0.183609
32.558333	0.5	-0.175406
32.566667	0.5	-0.168570
32.575000	0.5	-0.166030
32.583333	0.5	-0.168374
32.591667	0.5	-0.170523
32.600000	0.5	-0.171499
32.608333	0.5	-0.171695
32.616667	0.5	-0.174624
32.625000	0.5	-0.179312
32.633333	0.5	-0.183609
32.641667	0.5	-0.183609
32.650000	0.5	-0.179702
32.658333	0.5	-0.173843
32.666667	0.5	-0.166812
32.675000	0.5	-0.159781
32.683333	0.5	-0.155093
32.691667	0.5	-0.156070
32.700000	0.5	-0.163101
32.708333	0.5	-0.172866
32.716667	0.5	-0.182046
32.725000	0.5	-0.190249
32.733333	0.5	-0.196695
32.741667	0.5	-0.200406
32.750000	0.5	-0.201773
32.758333	0.5	-0.198843
32.766667	0.5	-0.192788
32.775000	0.5	-0.183804
32.783333	0.5	-0.176382
32.791667	0.5	-0.172671
32.800000	0.5	-0.174820
32.808333	0.5	-0.181851
32.816667	0.5	-0.188687
32.825000	0.5	-0.191812
32.833333	0.5	-0.187124
32.841667	0.5	-0.182632
32.850000	0.5	-0.180484
32.858333	0.5	-0.182827
32.866667	0.5	-0.187515
32.875000	0.5	-0.190249
32.883333	0.5	-0.186343
32.891667	0.5	-0.179507
32.900000	0.5	-0.174038
32.908333	0.5	-0.174624
32.916667	0.5	-0.180484
32.925000	0.5	-0.186538
32.933333	0.5	-0.185952
32.941667	0.5	-0.178335
32.950000	0.5	-0.168570
32.958333	0.5	-0.163101
32.966667	0.5	-0.165835
32.975000	0.5	-0.174429
32.983333	0.5	-0.183218
32.991667	0.5	-0.190054
33.000000	0.5	-0.191031
33.008333	0.5	-0.187515
33.016667	0.5	-0.183413
33.025000	0.5	-0.180288
33.033333	0.5	-0.180679
33.041667	0.5	-0.182046
33.050000	0.5	-0.184976
33.058333	0.5	-0.186734
33.066667	0.5	-0.187320
33.075000	0.5	-0.187320
33.083333	0.5	-0.185952
33.091667	0.5	-0.184585
33.100000	0.5	-0.183023
33.108333	0.5	-0.182241
33.116667	0.5	-0.183023
33.125000	0.5	-0.185757
33.133333	0.5	-0.189859
33.141667	0.5	-0.192788
33.150000	0.5	-0.192788
33.158333	0.5	-0.192007
33.166667	0.5	-0.193374
33.175000	0.5	-0.196695
33.183333	0.5	-0.198648
33.191667	0.5	-0.195718
33.200000	0.5	-0.188101
33.208333	0.5	-0.182241
33.216667	0.5	-0.182827
33.225000	0.5	-0.188296
33.233333	0.5	-0.194351
33.241667	0.5	-0.194351
33.250000	0.5	-0.189859
33.258333	0.5	-0.185757
33.266667	0.5	-0.185562
33.275000	0.5	-0.189859
33.283333	0.5	-0.193765
33.291667	0.5	-0.194155
33.300000	0.5	-0.188491
33.308333	0.5	-0.181655
33.316667	0.5	-0.175991
33.325000	0.5	-0.172671
33.333333	0.5	-0.172476
33.341667	0.5	-0.174429
33.350000	0.5	-0.179702
33.358333	0.5	-0.186929
33.366667	0.5	-0.193960
33.375000	0.5	-0.195913
33.383333	0.5	-0.192984
33.391667	0.5	-0.187124
33.400000	0.5	-0.182241
33.408333	0.5	-0.179116
33.416667	0.5	-0.177945
33.425000	0.5	-0.179702
33.433333	0.5	-0.184195
33.441667	0.5	-0.188882
33.450000	0.5	-0.192007
33.458333	0.5	-0.192202
33.466667	0.5	-0.190249
33.475000	0.5	-0.187906
33.483333	0.5	-0.186538
33.491667	0.5	-0.186148
33.500000	0.5	-0.186734
33.508333	0.5	-0.189077
33.516667	0.5	-0.193374
33.525000	0.5	-0.196499
33.533333	0.5	-0.197280
33.541667	0.5	-0.194937
33.550000	0.5	-0.188687
33.558333	0.5	-0.181460
33.566667	0.5	-0.178140
33.575000	0.5	-0.180288
33.583333	0.5	-0.184976
33.591667	0.5	-0.189663
33.600000	0.5	-0.190640
33.608333	0.5	-0.187515
33.616667	0.5	-0.184976
33.625000	0.5	-0.184390
33.633333	0.5	-0.185952
33.641667	0.5	-0.187124
33.650000	0.5	-0.186929
33.658333	0.5	-0.184976
33.666667	0.5	-0.183609
33.675000	0.5	-0.184585
33.683333	0.5	-0.189468
33.691667	0.5	-0.196499
33.700000	0.5	-0.201773
33.708333	0.5	-0.205288
33.716667	0.5	-0.205484
33.725000	0.5	-0.204702
33.733333	0.5	-0.203726
33.741667	0.5	-0.203140
33.750000	0.5	-0.203921
33.758333	0.5	-0.204702
33.766667	0.5	-0.205874
33.775000	0.5	-0.207632
33.783333	0.5	-0.209195
33.791667	0.5	-0.208804
33.800000	0.5	-0.204507
33.808333	0.5	-0.196695
33.816667	0.5	-0.187710
33.825000	0.5	-0.179702
33.833333	0.5	-0.175210
33.841667	0.5	-0.174624
33.850000	0.5	-0.178726
33.858333	0.5	-0.185366
33.866667	0.5	-0.192202
33.875000	0.5	-0.194937
33.883333	0.5	-0.193765
33.891667	0.5	-0.191812
33.900000	0.5	-0.192202
33.908333	0.5	-0.195718
33.916667	0.5	-0.199038
33.925000	0.5	-0.199820
33.933333	0.5	-0.197671
33.941667	0.5	-0.194351
33.950000	0.5	-0.192788
33.958333	0.5	-0.193179
33.966667	0.5	-0.195132
33.975000	0.5	-0.197671
33.983333	0.5	-0.200210
33.991667	0.5	-0.200210
34.000000	0.5	-0.196695
34.008333	0.5	-0.189273
34.016667	0.5	-0.183218
34.025000	0.5	-0.181655
34.033333	0.5	-0.185171
34.041667	0.5	-0.191812
34.050000	0.5	-0.195718
34.058333	0.5	-0.196109
34.066667	0.5	-0.192593
34.075000	0.5	-0.188882
34.083333	0.5	-0.186343
34.091667	0.5	-0.186929
34.100000	0.5	-0.189077
34.108333	0.5	-0.191812
34.116667	0.5	-0.191616
34.125000	0.5	-0.187124
34.133333	0.5	-0.180874
34.141667	0.5	-0.174820
34.150000	0.5	-0.171304
34.158333	0.5	-0.170913
34.166667	0.5	-0.175015
34.175000	0.5	-0.182046
34.183333	0.5	-0.190249
34.191667	0.5	-0.193960
34.200000	0.5	-0.191812
34.208333	0.5	-0.185952
34.216667	0.5	-0.180288
34.225000	0.5	-0.176773
34.233333	0.5	-0.176382
34.241667	0.5	-0.178530
34.250000	0.5	-0.182437
34.258333	0.5	-0.185757
34.266667	0.5	-0.187320
34.275000	0.5	-0.187320
34.283333	0.5	-0.187515
34.291667	0.5	-0.188491
34.300000	0.5	-0.191812
34.308333	0.5	-0.193960
34.316667	0.5	-0.195718
34.325000	0.5	-0.195327
34.333333	0.5	-0.191812
34.341667	0.5	-0.185952
34.350000	0.5	-0.180484
34.358333	0.5	-0.178335
34.366667	0.5	-0.179507
34.375000	0.5	-0.182046
34.383333	0.5	-0.181851
34.391667	0.5	-0.179898
34.400000	0.5	-0.178335
34.408333	0.5	-0.179507
34.416667	0.5	-0.183218
34.425000	0.5	-0.186538
34.433333	0.5	-0.188101
34.441667	0.5	-0.187515
34.450000	0.5	-0.185171
34.458333	0.5	-0.183413
34.466667	0.5	-0.183218
34.475000	0.5	-0.184781
34.483333	0.5	-0.186148
34.491667	0.5	-0.184390
34.500000	0.5	-0.182046
34.508333	0.5	-0.180484
34.516667	0.5	-0.182827
34.525000	0.5	-0.187515
34.533333	0.5	-0.194155
34.541667	0.5	-0.198452
34.550000	0.5	-0.200406
34.558333	0.5	-0.199038
34.566667	0.5	-0.193570
34.575000	0.5	-0.184585
34.583333	0.5	-0.176773
34.591667	0.5	-0.171109
34.600000	0.5	-0.169741
34.608333	0.5	-0.171304
34.616667	0.5	-0.174429
34.625000	0.5	-0.176382
34.633333	0.5	-0.176773
34.641667	0.5	-0.175015
34.650000	0.5	-0.173843
34.658333	0.5	-0.178140
34.666667	0.5	-0.187906
34.675000	0.5	-0.199820
34.683333	0.5	-0.206070
34.691667	0.5	-0.204898
34.700000	0.5	-0.197671
34.708333	0.5	-0.188296
34.716667	0.5	-0.181265
34.725000	0.5	-0.177945
34.733333	0.5	-0.179116
34.741667	0.5	-0.181851
34.750000	0.5	-0.184390
34.758333	0.5	-0.185171
34.766667	0.5	-0.183804
34.775000	0.5	-0.182437
34.783333	0.5	-0.181265
34.791667	0.5	-0.181655
34.800000	0.5	-0.182827
34.808333	0.5	-0.185366
34.816667	0.5	-0.188296
34.825000	0.5	-0.191031
34.833333	0.5	-0.190249
34.841667	0.5	-0.187906
34.850000	0.5	-0.187320
34.858333	0.5	-0.191031
34.866667	0.5	-0.198843
34.875000	0.5	-0.205093
34.883333	0.5	-0.203531
34.891667	0.5	-0.192984
34.900000	0.5	-0.179116
34.908333	0.5	-0.171695
34.916667	0.5	-0.171695
34.925000	0.5	-0.177359
34.933333	0.5	-0.181460
34.941667	0.5	-0.181265
34.950000	0.5	-0.178140
34.958333	0.5	-0.172866
34.966667	0.5	-0.168765
34.975000	0.5	-0.168179
34.983333	0.5	-0.173062
34.991667	0.5	-0.182241
35.000000	0.5	-0.192593
35.008333	0.5	-0.200601
35.016667	0.5	-0.204116
35.025000	0.5	-0.205874
35.033333	0.5	-0.204898
35.041667	0.5	-0.201773
35.050000	0.5	-0.196304
35.058333	0.5	-0.190640
35.066667	0.5	-0.186929
35.075000	0.5	-0.186343
35.083333	0.5	-0.188296
35.091667	0.5	-0.190640
35.100000	0.5	-0.192202
35.108333	0.5	-0.192007
35.116667	0.5	-0.190249
35.125000	0.5	-0.186734
35.133333	0.5	-0.182241
35.141667	0.5	-0.178335
35.150000	0.5	-0.177359
35.158333	0.5	-0.179507
35.166667	0.5	-0.183999
35.175000	0.5	-0.188296
35.183333	0.5	-0.191812
35.191667	0.5	-0.192202
35.200000	0.5	-0.189859
35.208333	0.5	-0.186734
35.216667	0.5	-0.186148
35.225000	0.5	-0.189468
35.233333	0.5	-0.196304
35.241667	0.5	-0.202749
35.250000	0.5	-0.205484
35.258333	0.5	-0.205484
35.266667	0.5	-0.203140
35.275000	0.5	-0.198648
35.283333	0.5	-0.193960
35.291667	0.5	-0.188491
35.300000	0.5	-0.185171
35.308333	0.5	-0.184976
35.316667	0.5	-0.189468
35.325000	0.5	-0.197085
35.333333	0.5	-0.204702
35.341667	0.5	-0.209780
35.350000	0.5	-0.211538
35.358333	0.5	-0.209976
35.366667	0.5	-0.206851
35.375000	0.5	-0.201382
35.383333	0.5	-0.194351
35.391667	0.5	-0.188296
35.400000	0.5	-0.186929
35.408333	0.5	-0.190640
35.416667	0.5	-0.194546
35.425000	0.5	-0.193374
35.433333	0.5	-0.188296
35.441667	0.5	-0.185171
35.450000	0.5	-0.188296
35.458333	0.5	-0.195718
35.466667	0.5	-0.201577
35.475000	0.5	-0.203726
35.483333	0.5	-0.204507
35.491667	0.5	-0.206851
35.500000	0.5	-0.211343
35.508333	0.5	-0.216226
35.516667	0.5	-0.218570
35.525000	0.5	-0.217398
35.533333	0.5	-0.213491
35.541667	0.5	-0.208609
35.550000	0.5	-0.203921
35.558333	0.5	-0.197280
35.566667	0.5	-0.188491
35.575000	0.5	-0.180679
35.583333	0.5	-0.177359
35.591667	0.5	-0.179898
35.600000	0.5	-0.187320
35.608333	0.5	-0.194741
35.616667	0.5	-0.198843
35.625000	0.5	-0.199234
35.633333	0.5	-0.197085
35.641667	0.5	-0.194546
35.650000	0.5	-0.193179
35.658333	0.5	-0.194741
35.666667	0.5	-0.198648
35.675000	0.5	-0.203140
35.683333	0.5	-0.206070
35.691667	0.5	-0.207241
35.700000	0.5	-0.208218
35.708333	0.5	-0.210366
35.716667	0.5	-0.214077
35.725000	0.5	-0.217202
35.733333	0.5	-0.217788
35.741667	0.5	-0.214077
35.750000	0.5	-0.205679
35.758333	0.5	-0.195913
35.766667	0.5	-0.187906
35.775000	0.5	-0.185171
35.783333	0.5	-0.187320
35.791667	0.5	-0.192398
35.800000	0.5	-0.193374
35.808333	0.5	-0.191812
35.816667	0.5	-0.188101
35.825000	0.5	-0.186734
35.833333	0.5	-0.186148
35.841667	0.5	-0.185171
35.850000	0.5	-0.183804
35.858333	0.5	-0.182241
35.866667	0.5	-0.181070
35.875000	0.5	-0.178530
35.883333	0.5	-0.175796
35.891667	0.5	-0.175991
35.900000	0.5	-0.182437
35.908333	0.5	-0.193374
35.916667	0.5	-0.202554
35.925000	0.5	-0.204116
35.933333	0.5	-0.198843
35.941667	0.5	-0.191031
35.950000	0.5	-0.186343
35.958333	0.5	-0.186929
35.966667	0.5	-0.190249
35.975000	0.5	-0.192007
35.983333	0.5	-0.190640
35.991667	0.5	-0.187710
36.000000	0.5	-0.187515
36.008333	0.5	-0.191031
36.016667	0.5	-0.194937
36.025000	0.5	-0.198648
36.033333	0.5	-0.201577
36.041667	0.5	-0.204116
36.050000	0.5	-0.207046
36.058333	0.5	-0.211343
36.066667	0.5	-0.216421
36.075000	0.5	-0.221695
36.083333	0.5	-0.227749
36.091667	0.5	-0.230874
36.100000	0.5	-0.229312
36.108333	0.5	-0.220327
36.116667	0.5	-0.207827
36.125000	0.5	-0.196109
36.133333	0.5	-0.188687
36.141667	0.5	-0.187906
36.150000	0.5	-0.192984
36.158333	0.5	-0.200015
36.166667	0.5	-0.207241
36.175000	0.5	-0.212124
36.183333	0.5	-0.211929
36.191667	0.5	-0.207437
36.200000	0.5	-0.201773
36.208333	0.5	-0.198257
36.216667	0.5	-0.196890
36.225000	0.5	-0.196890
36.233333	0.5	-0.197671
36.241667	0.5	-0.200015
36.250000	0.5	-0.205288
36.258333	0.5	-0.210366
36.266667	0.5	-0.211538
36.275000	0.5	-0.207046
36.283333	0.5	-0.199234
36.291667	0.5	-0.191421
36.300000	0.5	-0.186148
36.308333	0.5	-0.186343
36.316667	0.5	-0.190445
36.325000	0.5	-0.197085
36.333333	0.5	-0.203921
36.341667	0.5	-0.208804
36.350000	0.5	-0.208413
36.358333	0.5	-0.202359
36.366667	0.5	-0.192788
36.375000	0.5	-0.184976
36.383333	0.5	-0.181460
36.391667	0.5	-0.182437
36.400000	0.5	-0.184976
36.408333	0.5	-0.187515
36.416667	0.5	-0.189077
36.425000	0.5	-0.189077
36.433333	0.5	-0.190445
36.441667	0.5	-0.193374
36.450000	0.5	-0.197476
36.458333	0.5	-0.199624
36.466667	0.5	-0.197866
36.475000	0.5	-0.192984
36.483333	0.5	-0.186538
36.491667	0.5	-0.183609
36.500000	0.5	-0.181655
36.508333	0.5	-0.179507
36.516667	0.5	-0.177163
36.525000	0.5	-0.175601
36.533333	0.5	-0.174038
36.541667	0.5	-0.171695
36.550000	0.5	-0.168570
36.558333	0.5	-0.166812
36.566667	0.5	-0.167007
36.575000	0.5	-0.169351
36.583333	0.5	-0.172866
36.591667	0.5	-0.175796
36.600000	0.5	-0.179898
36.608333	0.5	-0.183023
36.616667	0.5	-0.186929
36.625000	0.5	-0.191616
36.633333	0.5	-0.195718
36.641667	0.5	-0.197866
36.650000	0.5	-0.195913
36.658333	0.5	-0.189663
36.666667	0.5	-0.182241
36.675000	0.5	-0.176577
36.683333	0.5	-0.174429
36.691667	0.5	-0.175015
36.700000	0.5	-0.178530
36.708333	0.5	-0.184390
36.716667	0.5	-0.192007
36.725000	0.5	-0.198062
36.733333	0.5	-0.198648
36.741667	0.5	-0.193765
36.750000	0.5	-0.184976
36.758333	0.5	-0.178335
36.766667	0.5	-0.175210
36.775000	0.5	-0.175210
36.783333	0.5	-0.178335
36.791667	0.5	-0.184390
36.800000	0.5	-0.193765
36.808333	0.5	-0.202554
36.816667	0.5	-0.208218
36.825000	0.5	-0.208609
36.833333	0.5	-0.204702
36.841667	0.5	-0.198843
36.850000	0.5	-0.193765
36.858333	0.5	-0.193570
36.866667	0.5	-0.196890
36.875000	0.5	-0.202163
36.883333	0.5	-0.207632
36.891667	0.5	-0.212124
36.900000	0.5	-0.214663
36.908333	0.5	-0.212515
36.916667	0.5	-0.206070
36.925000	0.5	-0.195327
36.933333	0.5	-0.184195
36.941667	0.5	-0.177359
36.950000	0.5	-0.174624
36.958333	0.5	-0.175015
36.966667	0.5	-0.176382
36.975000	0.5	-0.178530
36.983333	0.5	-0.181655
36.991667	0.5	-0.184976
37.000000	0.5	-0.188296
37.008333	0.5	-0.188687
37.016667	0.5	-0.186148
37.025000	0.5	-0.182632
37.033333	0.5	-0.179898
37.041667	0.5	-0.179507
37.050000	0.5	-0.180874
37.058333	0.5	-0.182632
37.066667	0.5	-0.183609
37.075000	0.5	-0.184781
37.083333	0.5	-0.185952
37.091667	0.5	-0.187710
37.100000	0.5	-0.189468
37.108333	0.5	-0.191616
37.116667	0.5	-0.194546
37.125000	0.5	-0.198452
37.133333	0.5	-0.202359
37.141667	0.5	-0.204898
37.150000	0.5	-0.207241
37.158333	0.5	-0.208804
37.166667	0.5	-0.211148
37.175000	0.5	-0.212905
37.183333	0.5	-0.213491
37.191667	0.5	-0.212320
37.200000	0.5	-0.207241
37.208333	0.5	-0.198843
37.216667	0.5	-0.189663
37.225000	0.5	-0.184390
37.233333	0.5	-0.185562
37.241667	0.5	-0.191226
37.250000	0.5	-0.196304
37.258333	0.5	-0.199234
37.266667	0.5	-0.201187
37.275000	0.5	-0.204507
37.283333	0.5	-0.208023
37.291667	0.5	-0.209585
37.300000	0.5	-0.208609
37.308333	0.5	-0.207046
37.316667	0.5	-0.206656
37.325000	0.5	-0.206656
37.333333	0.5	-0.207046
37.341667	0.5	-0.208023
37.350000	0.5	-0.211929
37.358333	0.5	-0.217788
37.366667	0.5	-0.221890
37.375000	0.5	-0.220523
37.383333	0.5	-0.213687
37.391667	0.5	-0.205288
37.400000	0.5	-0.198843
37.408333	0.5	-0.194937
37.416667	0.5	-0.194937
37.425000	0.5	-0.198062
37.433333	0.5	-0.204507
37.441667	0.5	-0.212320
37.450000	0.5	-0.219156
37.458333	0.5	-0.221109
37.466667	0.5	-0.217984
37.475000	0.5	-0.210952
37.483333	0.5	-0.203140
37.491667	0.5	-0.199038
37.500000	0.5	-0.200210
37.508333	0.5	-0.203531
37.516667	0.5	-0.206460
37.525000	0.5	-0.205874
37.533333	0.5	-0.202749
37.541667	0.5	-0.199038
37.550000	0.5	-0.195132
37.558333	0.5	-0.192007
37.566667	0.5	-0.189077
37.575000	0.5	-0.192984
37.583333	0.5	-0.199624
37.591667	0.5	-0.206070
37.600000	0.5	-0.207827
37.608333	0.5	-0.202945
37.616667	0.5	-0.194351
37.625000	0.5	-0.187320
37.633333	0.5	-0.186538
37.641667	0.5	-0.191616
37.650000	0.5	-0.197866
37.658333	0.5	-0.200796
37.666667	0.5	-0.199429
37.675000	0.5	-0.194937
37.683333	0.5	-0.190445
37.691667	0.5	-0.190640
37.700000	0.5	-0.195132
37.708333	0.5	-0.200601
37.716667	0.5	-0.202749
37.725000	0.5	-0.201577
37.733333	0.5	-0.198452
37.741667	0.5	-0.196304
37.750000	0.5	-0.194937
37.758333	0.5	-0.196109
37.766667	0.5	-0.198843
37.775000	0.5	-0.205093
37.783333	0.5	-0.214077
37.791667	0.5	-0.220718
37.800000	0.5	-0.222085
37.808333	0.5	-0.217984
37.816667	0.5	-0.211343
37.825000	0.5	-0.204898
37.833333	0.5	-0.200015
37.841667	0.5	-0.196109
37.850000	0.5	-0.193960
37.858333	0.5	-0.195132
37.866667	0.5	-0.198257
37.875000	0.5	-0.200015
37.883333	0.5	-0.197671
37.891667	0.5	-0.192398
37.900000	0.5	-0.189077
37.908333	0.5	-0.193179
37.916667	0.5	-0.200406
37.925000	0.5	-0.206265
37.933333	0.5	-0.207437
37.941667	0.5	-0.204507
37.950000	0.5	-0.201187
37.958333	0.5	-0.199820
37.966667	0.5	-0.199429
37.975000	0.5	-0.198843
37.983333	0.5	-0.198843
37.991667	0.5	-0.199624
38.000000	0.5	-0.201187
38.008333	0.5	-0.200796
38.016667	0.5	-0.199820
38.025000	0.5	-0.199234
38.033333	0.5	-0.201187
38.041667	0.5	-0.205093
38.050000	0.5	-0.206656
38.058333	0.5	-0.204702
38.066667	0.5	-0.199429
38.075000	0.5	-0.194155
38.083333	0.5	-0.188491
38.091667	0.5	-0.184390
38.100000	0.5	-0.180874
38.108333	0.5	-0.179312
38.116667	0.5	-0.180288
38.125000	0.5	-0.183023
38.133333	0.5	-0.185757
38.141667	0.5	-0.186343
38.150000	0.5	-0.187124
38.158333	0.5	-0.189859
38.166667	0.5	-0.196304
38.175000	0.5	-0.203140
38.183333	0.5	-0.207241
38.191667	0.5	-0.208023
38.200000	0.5	-0.204702
38.208333	0.5	-0.201382
38.216667	0.5	-0.198648
38.225000	0.5	-0.197085
38.233333	0.5	-0.196890
38.241667	0.5	-0.196304
38.250000	0.5	-0.196695
38.258333	0.5	-0.197280
38.266667	0.5	-0.200015
38.275000	0.5	-0.204116
38.283333	0.5	-0.210171
38.291667	0.5	-0.216031
38.300000	0.5	-0.217593
38.308333	0.5	-0.212710
38.316667	0.5	-0.202749
38.325000	0.5	-0.191031
38.333333	0.5	-0.182827
38.341667	0.5	-0.180093
38.350000	0.5	-0.180679
38.358333	0.5	-0.182046
38.366667	0.5	-0.182632
38.375000	0.5	-0.184195
38.383333	0.5	-0.188296
38.391667	0.5	-0.193960
38.400000	0.5	-0.198452
38.408333	0.5	-0.199820
38.416667	0.5	-0.198843
38.425000	0.5	-0.196499
38.433333	0.5	-0.196109
38.441667	0.5	-0.198843
38.450000	0.5	-0.203726
38.458333	0.5	-0.206656
38.466667	0.5	-0.204507
38.475000	0.5	-0.200210
38.483333	0.5	-0.197085
38.491667	0.5	-0.197671
38.500000	0.5	-0.200406
38.508333	0.5	-0.202359
38.516667	0.5	-0.200601
38.525000	0.5	-0.195913
38.533333	0.5	-0.190640
38.541667	0.5	-0.186538
38.550000	0.5	-0.186929
38.558333	0.5	-0.192593
38.566667	0.5	-0.200601
38.575000	0.5	-0.208999
38.583333	0.5	-0.213882
38.591667	0.5	-0.215445
38.600000	0.5	-0.213882
38.608333	0.5	-0.211538
38.616667	0.5	-0.208413
38.625000	0.5	-0.204898
38.633333	0.5	-0.201577
38.641667	0.5	-0.199038
38.650000	0.5	-0.199429
38.658333	0.5	-0.202945
38.666667	0.5	-0.208218
38.675000	0.5	-0.211343
38.683333	0.5	-0.210366
38.691667	0.5	-0.204312
38.700000	0.5	-0.197280
38.708333	0.5	-0.192788
38.716667	0.5	-0.192398
38.725000	0.5	-0.193765
38.733333	0.5	-0.195913
38.741667	0.5	-0.199234
38.750000	0.5	-0.204898
38.758333	0.5	-0.210562
38.766667	0.5	-0.211929
38.775000	0.5	-0.207046
38.783333	0.5	-0.197866
38.791667	0.5	-0.188491
38.800000	0.5	-0.185562
38.808333	0.5	-0.190835
38.816667	0.5	-0.200601
38.825000	0.5	-0.211538
38.833333	0.5	-0.220913
38.841667	0.5	-0.226968
38.850000	0.5	-0.227554
38.858333	0.5	-0.223062
38.866667	0.5	-0.216226
38.875000	0.5	-0.210562
38.883333	0.5	-0.207827
38.891667	0.5	-0.206460
38.900000	0.5	-0.204312
38.908333	0.5	-0.201382
38.916667	0.5	-0.200015
38.925000	0.5	-0.202749
38.933333	0.5	-0.209195
38.941667	0.5	-0.215249
38.950000	0.5	-0.216812
38.958333	0.5	-0.213101
38.966667	0.5	-0.206851
38.975000	0.5	-0.203335
38.983333	0.5	-0.201382
38.991667	0.5	-0.200796
39.000000	0.5	-0.201773
39.008333	0.5	-0.202554
39.016667	0.5	-0.204312
39.025000	0.5	-0.205484
39.033333	0.5	-0.205679
39.041667	0.5	-0.205679
39.050000	0.5	-0.204898
39.058333	0.5	-0.201773
39.066667	0.5	-0.196304
39.075000	0.5	-0.190835
39.083333	0.5	-0.187515
39.091667	0.5	-0.188882
39.100000	0.5	-0.192202
39.108333	0.5	-0.193765
39.116667	0.5	-0.193374
39.125000	0.5	-0.193179
39.133333	0.5	-0.193765
39.141667	0.5	-0.195718
39.150000	0.5	-0.198843
39.158333	0.5	-0.204312
39.166667	0.5	-0.211148
39.175000	0.5	-0.215835
39.183333	0.5	-0.214663
39.191667	0.5	-0.207241
39.200000	0.5	-0.198257
39.208333	0.5	-0.193960
39.216667	0.5	-0.196304
39.225000	0.5	-0.202163
39.233333	0.5	-0.205679
39.241667	0.5	-0.202749
39.250000	0.5	-0.197280
39.258333	0.5	-0.192398
39.266667	0.5	-0.191031
39.275000	0.5	-0.191421
39.283333	0.5	-0.192398
39.291667	0.5	-0.194351
39.300000	0.5	-0.198843
39.308333	0.5	-0.204702
39.316667	0.5	-0.209976
39.325000	0.5	-0.213101
39.333333	0.5	-0.213296
39.341667	0.5	-0.210952
39.350000	0.5	-0.206070
39.358333	0.5	-0.198452
39.366667	0.5	-0.188882
39.375000	0.5	-0.179702
39.383333	0.5	-0.174038
39.391667	0.5	-0.174820
39.400000	0.5	-0.184195
39.408333	0.5	-0.200796
39.416667	0.5	-0.215640
39.425000	0.5	-0.224234
39.433333	0.5	-0.223257
39.441667	0.5	-0.215835
39.450000	0.5	-0.207437
39.458333	0.5	-0.202359
39.466667	0.5	-0.200796
39.475000	0.5	-0.201968
39.483333	0.5	-0.203921
39.491667	0.5	-0.205679
39.500000	0.5	-0.204702
39.508333	0.5	-0.200210
39.516667	0.5	-0.193179
39.525000	0.5	-0.187320
39.533333	0.5	-0.186929
39.541667	0.5	-0.190445
39.550000	0.5	-0.192007
39.558333	0.5	-0.188296
39.566667	0.5	-0.183218
39.575000	0.5	-0.181851
39.583333	0.5	-0.187906
39.591667	0.5	-0.200406
39.600000	0.5	-0.211538
39.608333	0.5	-0.217007
39.616667	0.5	-0.217007
39.625000	0.5	-0.213296
39.633333	0.5	-0.208999
39.641667	0.5	-0.206070
39.650000	0.5	-0.204898
39.658333	0.5	-0.207046
39.666667	0.5	-0.210757
39.675000	0.5	-0.214663
39.683333	0.5	-0.215054
39.691667	0.5	-0.212320
39.700000	0.5	-0.210757
39.708333	0.5	-0.211538
39.716667	0.5	-0.214077
39.725000	0.5	-0.213687
39.733333	0.5	-0.208999
39.741667	0.5	-0.200406
39.750000	0.5	-0.194155
39.758333	0.5	-0.194155
39.766667	0.5	-0.200406
39.775000	0.5	-0.207437
39.783333	0.5	-0.209390
39.791667	0.5	-0.206265
39.800000	0.5	-0.201773
39.808333	0.5	-0.199820
39.816667	0.5	-0.201187
39.825000	0.5	-0.204898
39.833333	0.5	-0.207827
39.841667	0.5	-0.208609
39.850000	0.5	-0.208804
39.858333	0.5	-0.209780
39.866667	0.5	-0.211929
39.875000	0.5	-0.215640
39.883333	0.5	-0.219546
39.891667	0.5	-0.221499
39.900000	0.5	-0.221499
39.908333	0.5	-0.220132
39.916667	0.5	-0.217984
39.925000	0.5	-0.214077
39.933333	0.5	-0.210952
39.941667	0.5	-0.208609
39.950000	0.5	-0.208413
39.958333	0.5	-0.209976
39.966667	0.5	-0.211148
39.975000	0.5	-0.209780
39.983333	0.5	-0.205679
39.991667	0.5	-0.201382
40.000000	0.5	-0.199429
40.008333	0.5	-0.202163
40.016667	0.5	-0.206656
40.025000	0.5	-0.210952
40.033333	0.5	-0.212515
40.041667	0.5	-0.211538
40.050000	0.5	-0.209195
40.058333	0.5	-0.206460
40.066667	0.5	-0.203531
40.075000	0.5	-0.199429
40.083333	0.5	-0.196109
40.091667	0.5	-0.195718
40.100000	0.5	-0.199624
40.108333	0.5	-0.204702
40.116667	0.5	-0.206656
40.125000	0.5	-0.203726
40.133333	0.5	-0.199234
40.141667	0.5	-0.197085
40.150000	0.5	-0.197085
40.158333	0.5	-0.198062
40.166667	0.5	-0.198843
40.175000	0.5	-0.198452
40.183333	0.5	-0.199429
40.191667	0.5	-0.201577
40.200000	0.5	-0.204312
40.208333	0.5	-0.206656
40.216667	0.5	-0.207632
40.225000	0.5	-0.205288
40.233333	0.5	-0.200210
40.241667	0.5	-0.194546
40.250000	0.5	-0.192007
40.258333	0.5	-0.193765
40.266667	0.5	-0.196109
40.275000	0.5	-0.196304
40.283333	0.5	-0.193765
40.291667	0.5	-0.190445
40.300000	0.5	-0.189077
40.308333	0.5	-0.190054
40.316667	0.5	-0.193570
40.325000	0.5	-0.198257
40.333333	0.5	-0.202945
40.341667	0.5	-0.205484
40.350000	0.5	-0.205484
40.358333	0.5	-0.204312
40.366667	0.5	-0.203921
40.375000	0.5	-0.205288
40.383333	0.5	-0.206460
40.391667	0.5	-0.208218
40.400000	0.5	-0.209390
40.408333	0.5	-0.209585
40.416667	0.5	-0.209976
40.425000	0.5	-0.208999
40.433333	0.5	-0.207632
40.441667	0.5	-0.205679
40.450000	0.5	-0.204898
40.458333	0.5	-0.206460
40.466667	0.5	-0.212124
40.475000	0.5	-0.218765
40.483333	0.5	-0.222866
40.491667	0.5	-0.222866
40.500000	0.5	-0.218374
40.508333	0.5	-0.211734
40.516667	0.5	-0.203531
40.525000	0.5	-0.196109
40.533333	0.5	-0.192593
40.541667	0.5	-0.193765
40.550000	0.5	-0.198257
40.558333	0.5	-0.202554
40.566667	0.5	-0.203726
40.575000	0.5	-0.203531
40.583333	0.5	-0.201577
40.591667	0.5	-0.200210
40.600000	0.5	-0.197476
40.608333	0.5	-0.193765
40.616667	0.5	-0.190445
40.625000	0.5	-0.189859
40.633333	0.5	-0.194937
40.641667	0.5	-0.202554
40.650000	0.5	-0.209390
40.658333	0.5	-0.213101
40.666667	0.5	-0.214468
40.675000	0.5	-0.214468
40.683333	0.5	-0.214468
40.691667	0.5	-0.213491
40.700000	0.5	-0.209585
40.708333	0.5	-0.204702
40.716667	0.5	-0.200210
40.725000	0.5	-0.198843
40.733333	0.5	-0.200210
40.741667	0.5	-0.204116
40.750000	0.5	-0.207046
40.758333	0.5	-0.206851
40.766667	0.5	-0.204702
40.775000	0.5	-0.203726
40.783333	0.5	-0.205093
40.791667	0.5	-0.206656
40.800000	0.5	-0.206265
40.808333	0.5	-0.202554
40.816667	0.5	-0.200015
40.825000	0.5	-0.201968
40.833333	0.5	-0.209195
40.841667	0.5	-0.215835
40.850000	0.5	-0.218179
40.858333	0.5	-0.214077
40.866667	0.5	-0.206460
40.875000	0.5	-0.198257
40.883333	0.5	-0.190640
40.891667	0.5	-0.185952
40.900000	0.5	-0.186148
40.908333	0.5	-0.191031
40.916667	0.5	-0.197671
40.925000	0.5	-0.203726
40.933333	0.5	-0.207827
40.941667	0.5	-0.211343
40.950000	0.5	-0.215249
40.958333	0.5	-0.218570
40.966667	0.5	-0.219351
40.975000	0.5	-0.216421
40.983333	0.5	-0.210562
40.991667	0.5	-0.202945
41.000000	0.5	-0.197085
41.008333	0.5	-0.195132
41.016667	0.5	-0.197085
41.025000	0.5	-0.201773
41.033333	0.5	-0.206265
41.041667	0.5	-0.210562
41.050000	0.5	-0.214273
41.058333	0.5	-0.214077
41.066667	0.5	-0.211734
41.075000	0.5	-0.208609
41.083333	0.5	-0.208218
41.091667	0.5	-0.211734
41.100000	0.5	-0.218374
41.108333	0.5	-0.224820
41.116667	0.5	-0.227359
41.125000	0.5	-0.225796
41.133333	0.5	-0.221304
41.141667	0.5	-0.216421
41.150000	0.5	-0.211734
41.158333	0.5	-0.208609
41.166667	0.5	-0.206070
41.175000	0.5	-0.205093
41.183333	0.5	-0.204507
41.191667	0.5	-0.204702
41.200000	0.5	-0.205874
41.208333	0.5	-0.209780
41.216667	0.5	-0.216226
41.225000	0.5	-0.222866
41.233333	0.5	-0.225991
41.241667	0.5	-0.223257
41.250000	0.5	-0.216031
41.258333	0.5	-0.209195
41.266667	0.5	-0.205874
41.275000	0.5	-0.208023
41.283333	0.5	-0.212515
41.291667	0.5	-0.217398
41.300000	0.5	-0.220913
41.308333	0.5	-0.222866
41.316667	0.5	-0.224820
41.325000	0.5	-0.225601
41.333333	0.5	-0.226187
41.341667	0.5	-0.226187
41.350000	0.5	-0.225210
41.358333	0.5	-0.223062
41.366667	0.5	-0.220132
41.375000	0.5	-0.217593
41.383333	0.5	-0.214273
41.391667	0.5	-0.211734
41.400000	0.5	-0.208999
41.408333	0.5	-0.208413
41.416667	0.5	-0.207241
41.425000	0.5	-0.205288
41.433333	0.5	-0.201968
41.441667	0.5	-0.197866
41.450000	0.5	-0.195327
41.458333	0.5	-0.194351
41.466667	0.5	-0.195327
41.475000	0.5	-0.196304
41.483333	0.5	-0.196890
41.491667	0.5	-0.195913
41.500000	0.5	-0.194937
41.508333	0.5	-0.195327
41.516667	0.5	-0.198062
41.525000	0.5	-0.201968
41.533333	0.5	-0.204702
41.541667	0.5	-0.205679
41.550000	0.5	-0.205679
41.558333	0.5	-0.205093
41.566667	0.5	-0.204702
41.575000	0.5	-0.204507
41.583333	0.5	-0.206656
41.591667	0.5	-0.210171
41.600000	0.5	-0.213491
41.608333	0.5	-0.214273
41.616667	0.5	-0.212515
41.625000	0.5	-0.210171
41.633333	0.5	-0.207632
41.641667	0.5	-0.204702
41.650000	0.5	-0.199820
41.658333	0.5	-0.194937
41.666667	0.5	-0.192398
41.675000	0.5	-0.194351
41.683333	0.5	-0.198843
41.691667	0.5	-0.203726
41.700000	0.5	-0.207827
41.708333	0.5	-0.210171
41.716667	0.5	-0.212320
41.725000	0.5	-0.215054
41.733333	0.5	-0.218374
41.741667	0.5	-0.221890
41.750000	0.5	-0.221890
41.758333	0.5	-0.218374
41.766667	0.5	-0.213296
41.775000	0.5	-0.208023
41.783333	0.5	-0.204898
41.791667	0.5	-0.203726
41.800000	0.5	-0.203726
41.808333	0.5	-0.204702
41.816667	0.5	-0.207437
41.825000	0.5	-0.211538
41.833333	0.5	-0.216031
41.841667	0.5	-0.217788
41.850000	0.5	-0.216031
41.858333	0.5	-0.210952
41.866667	0.5	-0.206656
41.875000	0.5	-0.206851
41.883333	0.5	-0.211148
41.891667	0.5	-0.217984
41.900000	0.5	-0.222476
41.908333	0.5	-0.223452
41.916667	0.5	-0.221890
41.925000	0.5	-0.217398
41.933333	0.5	-0.213491
41.941667	0.5	-0.209585
41.950000	0.5	-0.210171
41.958333	0.5	-0.215835
41.966667	0.5	-0.223452
41.975000	0.5	-0.227945
41.983333	0.5	-0.225405
41.991667	0.5	-0.217007
42.000000	0.5	-0.206265
42.008333	0.5	-0.199429
42.016667	0.5	-0.198452
42.025000	0.5	-0.202163
42.033333	0.5	-0.208023
42.041667	0.5	-0.211734
42.050000	0.5	-0.210952
42.058333	0.5	-0.205288
42.066667	0.5	-0.200015
42.075000	0.5	-0.198062
42.083333	0.5	-0.200796
42.091667	0.5	-0.206460
42.100000	0.5	-0.211929
42.108333	0.5	-0.215640
42.116667	0.5	-0.216421
42.125000	0.5	-0.214859
42.133333	0.5	-0.211929
42.141667	0.5	-0.209780
42.150000	0.5	-0.209780
42.158333	0.5	-0.211929
42.166667	0.5	-0.216421
42.175000	0.5	-0.221109
42.183333	0.5	-0.223843
42.191667	0.5	-0.223843
42.200000	0.5	-0.220913
42.208333	0.5	-0.216031
42.216667	0.5	-0.210562
42.225000	0.5	-0.204898
42.233333	0.5	-0.201187
42.241667	0.5	-0.199820
42.250000	0.5	-0.201382
42.258333	0.5	-0.203921
42.266667	0.5	-0.204898
42.275000	0.5	-0.202749
42.283333	0.5	-0.197085
42.291667	0.5	-0.191812
42.300000	0.5	-0.188687
42.308333	0.5	-0.192202
42.316667	0.5	-0.198452
42.325000	0.5	-0.207241
42.333333	0.5	-0.217398
42.341667	0.5	-0.227163
42.350000	0.5	-0.236538
42.358333	0.5	-0.239663
42.366667	0.5	-0.236929
42.375000	0.5	-0.230288
42.383333	0.5	-0.225015
42.391667	0.5	-0.224820
42.400000	0.5	-0.227945
42.408333	0.5	-0.230874
42.416667	0.5	-0.229898
42.425000	0.5	-0.225015
42.433333	0.5	-0.218570
42.441667	0.5	-0.215054
42.450000	0.5	-0.214468
42.458333	0.5	-0.215445
42.466667	0.5	-0.214859
42.475000	0.5	-0.213101
42.483333	0.5	-0.212710
42.491667	0.5	-0.216226
42.500000	0.5	-0.222866
42.508333	0.5	-0.228530
42.516667	0.5	-0.230484
42.525000	0.5	-0.229116
42.533333	0.5	-0.226968
42.541667	0.5	-0.224429
42.550000	0.5	-0.220523
42.558333	0.5	-0.214859
42.566667	0.5	-0.208023
42.575000	0.5	-0.202554
42.583333	0.5	-0.198062
42.591667	0.5	-0.196890
42.600000	0.5	-0.199820
42.608333	0.5	-0.207046
42.616667	0.5	-0.215835
42.625000	0.5	-0.221890
42.633333	0.5	-0.221695
42.641667	0.5	-0.216616
42.650000	0.5	-0.210562
42.658333	0.5	-0.208804
42.666667	0.5	-0.211734
42.675000	0.5	-0.217398
42.683333	0.5	-0.223257
42.691667	0.5	-0.227554
42.700000	0.5	-0.229898
42.708333	0.5	-0.229898
42.716667	0.5	-0.227359
42.725000	0.5	-0.222281
42.733333	0.5	-0.218765
42.741667	0.5	-0.217398
42.750000	0.5	-0.218179
42.758333	0.5	-0.220913
42.766667	0.5	-0.221890
42.775000	0.5	-0.219937
42.783333	0.5	-0.215445
42.791667	0.5	-0.212124
42.800000	0.5	-0.212124
42.808333	0.5	-0.215640
42.816667	0.5	-0.221499
42.825000	0.5	-0.225015
42.833333	0.5	-0.225210
42.841667	0.5	-0.222476
42.850000	0.5	-0.218960
42.858333	0.5	-0.215640
42.866667	0.5	-0.213296
42.875000	0.5	-0.211148
42.883333	0.5	-0.207437
42.891667	0.5	-0.204312
42.900000	0.5	-0.202749
42.908333	0.5	-0.203335
42.916667	0.5	-0.204702
42.925000	0.5	-0.203921
42.933333	0.5	-0.200601
42.941667	0.5	-0.196109
42.950000	0.5	-0.193960
42.958333	0.5	-0.194937
42.966667	0.5	-0.198843
42.975000	0.5	-0.203726
42.983333	0.5	-0.208609
42.991667	0.5	-0.213491
43.000000	0.5	-0.218179
43.008333	0.5	-0.220523
43.016667	0.5	-0.220718
43.025000	0.5	-0.219741
43.033333	0.5	-0.218570
43.041667	0.5	-0.218960
43.050000	0.5	-0.218374
43.058333	0.5	-0.217788
43.066667	0.5	-0.216616
43.075000	0.5	-0.216812
43.083333	0.5	-0.219546
43.091667	0.5	-0.223843
43.100000	0.5	-0.227554
43.108333	0.5	-0.229116
43.116667	0.5	-0.226968
43.125000	0.5	-0.222281
43.133333	0.5	-0.216226
43.141667	0.5	-0.212710
43.150000	0.5	-0.216421
43.158333	0.5	-0.225405
43.166667	0.5	-0.236538
43.175000	0.5	-0.240835
43.183333	0.5	-0.237515
43.191667	0.5	-0.228726
43.200000	0.5	-0.221499
43.208333	0.5	-0.219546
43.216667	0.5	-0.221109
43.225000	0.5	-0.224234
43.233333	0.5	-0.225991
43.241667	0.5	-0.225601
43.250000	0.5	-0.222476
43.258333	0.5	-0.216616
43.266667	0.5	-0.209390
43.275000	0.5	-0.201968
43.283333	0.5	-0.198452
43.291667	0.5	-0.198843
43.300000	0.5	-0.201968
43.308333	0.5	-0.205484
43.316667	0.5	-0.207241
43.325000	0.5	-0.207632
43.333333	0.5	-0.208413
43.341667	0.5	-0.212905
43.350000	0.5	-0.221109
43.358333	0.5	-0.230484
43.366667	0.5	-0.236734
43.375000	0.5	-0.236734
43.383333	0.5	-0.231070
43.391667	0.5	-0.223257
43.400000	0.5	-0.216616
43.408333	0.5	-0.212515
43.416667	0.5	-0.210757
43.425000	0.5	-0.210562
43.433333	0.5	-0.210562
43.441667	0.5	-0.210366
43.450000	0.5	-0.209585
43.458333	0.5	-0.209585
43.466667	0.5	-0.209585
43.475000	0.5	-0.208218
43.483333	0.5	-0.205484
43.491667	0.5	-0.203726
43.500000	0.5	-0.203921
43.508333	0.5	-0.207046
43.516667	0.5	-0.210366
43.525000	0.5	-0.213687
43.533333	0.5	-0.214859
43.541667	0.5	-0.215054
43.550000	0.5	-0.212905
43.558333	0.5	-0.209390
43.566667	0.5	-0.204702
43.575000	0.5	-0.200015
43.583333	0.5	-0.197085
43.591667	0.5	-0.195913
43.600000	0.5	-0.197280
43.608333	0.5	-0.199624
43.616667	0.5	-0.204312
43.625000	0.5	-0.210171
43.633333	0.5	-0.215249
43.641667	0.5	-0.217788
43.650000	0.5	-0.217398
43.658333	0.5	-0.215445
43.666667	0.5	-0.212320
43.675000	0.5	-0.209780
43.683333	0.5	-0.207046
43.691667	0.5	-0.204702
43.700000	0.5	-0.202163
43.708333	0.5	-0.200210
43.716667	0.5	-0.200406
43.725000	0.5	-0.201187
43.733333	0.5	-0.202749
43.741667	0.5	-0.203531
43.750000	0.5	-0.204116
43.758333	0.5	-0.207632
43.766667	0.5	-0.214859
43.775000	0.5	-0.223257
43.783333	0.5	-0.228921
43.791667	0.5	-0.229702
43.800000	0.5	-0.225796
43.808333	0.5	-0.220718
43.816667	0.5	-0.217984
43.825000	0.5	-0.217984
43.833333	0.5	-0.217984
43.841667	0.5	-0.216421
43.850000	0.5	-0.212515
43.858333	0.5	-0.207632
43.866667	0.5	-0.202945
43.875000	0.5	-0.199820
43.883333	0.5	-0.198452
43.891667	0.5	-0.198062
43.900000	0.5	-0.198452
43.908333	0.5	-0.197085
43.916667	0.5	-0.194937
43.925000	0.5	-0.192984
43.933333	0.5	-0.193765
43.941667	0.5	-0.198257
43.950000	0.5	-0.203726
43.958333	0.5	-0.208413
43.966667	0.5	-0.210171
43.975000	0.5	-0.209780
43.983333	0.5	-0.208804
43.991667	0.5	-0.210171
44.000000	0.5	-0.216421
44.008333	0.5	-0.224038
44.016667	0.5	-0.230679
44.025000	0.5	-0.233999
44.033333	0.5	-0.233023
44.041667	0.5	-0.229898
44.050000	0.5	-0.227749
44.058333	0.5	-0.224820
44.066667	0.5	-0.221304
44.075000	0.5	-0.219546
44.083333	0.5	-0.220132
44.091667	0.5	-0.222476
44.100000	0.5	-0.224820
44.108333	0.5	-0.226382
44.116667	0.5	-0.227749
44.125000	0.5	-0.229507
44.133333	0.5	-0.229702
44.141667	0.5	-0.226187
44.150000	0.5	-0.219156
44.158333	0.5	-0.211148
44.166667	0.5	-0.205484
44.175000	0.5	-0.205679
44.183333	0.5	-0.211734
44.191667	0.5	-0.221304
44.200000	0.5	-0.229898
44.208333	0.5	-0.235562
44.216667	0.5	-0.234585
44.225000	0.5	-0.228726
44.233333	0.5	-0.222476
44.241667	0.5	-0.216812
44.250000	0.5	-0.212515
44.258333	0.5	-0.209195
44.266667	0.5	-0.207241
44.275000	0.5	-0.206851
44.283333	0.5	-0.207437
44.291667	0.5	-0.207046
44.300000	0.5	-0.206265
44.308333	0.5	-0.204898
44.316667	0.5	-0.203531
44.325000	0.5	-0.202554
44.333333	0.5	-0.200991
44.341667	0.5	-0.199624
44.350000	0.5	-0.198843
44.358333	0.5	-0.199234
44.366667	0.5	-0.200601
44.375000	0.5	-0.200406
44.383333	0.5	-0.197866
44.391667	0.5	-0.194351
44.400000	0.5	-0.190054
44.408333	0.5	-0.187320
44.416667	0.5	-0.187515
44.425000	0.5	-0.188101
44.433333	0.5	-0.189077
44.441667	0.5	-0.191616
44.450000	0.5	-0.194937
44.458333	0.5	-0.199820
44.466667	0.5	-0.205484
44.475000	0.5	-0.209976
44.483333	0.5	-0.214077
44.491667	0.5	-0.218765
44.500000	0.5	-0.225015
44.508333	0.5	-0.231460
44.516667	0.5	-0.234976
44.525000	0.5	-0.234390
44.533333	0.5	-0.229116
44.541667	0.5	-0.222281
44.550000	0.5	-0.213882
44.558333	0.5	-0.205484
44.566667	0.5	-0.198452
44.575000	0.5	-0.195523
44.583333	0.5	-0.197671
44.591667	0.5	-0.202163
44.600000	0.5	-0.207632
44.608333	0.5	-0.210952
44.616667	0.5	-0.213101
44.625000	0.5	-0.214468
44.633333	0.5	-0.215445
44.641667	0.5	-0.215835
44.650000	0.5	-0.217202
44.658333	0.5	-0.219741
44.666667	0.5	-0.222281
44.675000	0.5	-0.223062
44.683333	0.5	-0.221499
44.691667	0.5	-0.219937
44.700000	0.5	-0.219351
44.708333	0.5	-0.219546
44.716667	0.5	-0.220327
44.725000	0.5	-0.221695
44.733333	0.5	-0.222281
44.741667	0.5	-0.220132
44.750000	0.5	-0.213101
44.758333	0.5	-0.203140
44.766667	0.5	-0.193570
44.775000	0.5	-0.187124
44.783333	0.5	-0.185952
44.791667	0.5	-0.191031
44.800000	0.5	-0.199820
44.808333	0.5	-0.208023
44.816667	0.5	-0.214077
44.825000	0.5	-0.215445
44.833333	0.5	-0.213882
44.841667	0.5	-0.211734
44.850000	0.5	-0.210757
44.858333	0.5	-0.212320
44.866667	0.5	-0.214468
44.875000	0.5	-0.215445
44.883333	0.5	-0.214077
44.891667	0.5	-0.208218
44.900000	0.5	-0.202359
44.908333	0.5	-0.198257
44.916667	0.5	-0.200210
44.925000	0.5	-0.207241
44.933333	0.5	-0.215249
44.941667	0.5	-0.220327
44.950000	0.5	-0.220523
44.958333	0.5	-0.219741
44.966667	0.5	-0.220913
44.975000	0.5	-0.225210
44.983333	0.5	-0.229702
44.991667	0.5	-0.232632
45.000000	0.5	-0.233023
45.008333	0.5	-0.230679
45.016667	0.5	-0.227749
45.025000	0.5	-0.223062
45.033333	0.5	-0.217398
45.041667	0.5	-0.213296
45.050000	0.5	-0.213296
45.058333	0.5	-0.217788
45.066667	0.5	-0.223843
45.075000	0.5	-0.227749
45.083333	0.5	-0.227359
45.091667	0.5	-0.223648
45.100000	0.5	-0.219351
45.108333	0.5	-0.217593
45.116667	0.5	-0.219351
45.125000	0.5	-0.221695
45.133333	0.5	-0.221890
45.141667	0.5	-0.219741
45.150000	0.5	-0.216031
45.158333	0.5	-0.213491
45.166667	0.5	-0.214663
45.175000	0.5	-0.220523
45.183333	0.5	-0.226968
45.191667	0.5	-0.232046
45.200000	0.5	-0.232632
45.208333	0.5	-0.229898
45.216667	0.5	-0.228921
45.225000	0.5	-0.227945
45.233333	0.5	-0.225991
45.241667	0.5	-0.221109
45.250000	0.5	-0.215640
45.258333	0.5	-0.212710
45.266667	0.5	-0.212515
45.275000	0.5	-0.212515
45.283333	0.5	-0.212515
45.291667	0.5	-0.212905
45.300000	0.5	-0.214663
45.308333	0.5	-0.218374
45.316667	0.5	-0.223062
45.325000	0.5	-0.225405
45.333333	0.5	-0.224038
45.341667	0.5	-0.219741
45.350000	0.5	-0.213296
45.358333	0.5	-0.208023
45.366667	0.5	-0.205288
45.375000	0.5	-0.204116
45.383333	0.5	-0.202163
45.391667	0.5	-0.199820
45.400000	0.5	-0.199234
45.408333	0.5	-0.202945
45.416667	0.5	-0.209780
45.425000	0.5	-0.215054
45.433333	0.5	-0.214859
45.441667	0.5	-0.209195
45.450000	0.5	-0.201187
45.458333	0.5	-0.195327
45.466667	0.5	-0.192984
45.475000	0.5	-0.193765
45.483333	0.5	-0.197671
45.491667	0.5	-0.201773
45.500000	0.5	-0.206656
45.508333	0.5	-0.209390
45.516667	0.5	-0.209780
45.525000	0.5	-0.207241
45.533333	0.5	-0.202749
45.541667	0.5	-0.199038
45.550000	0.5	-0.198257
45.558333	0.5	-0.201187
45.566667	0.5	-0.205484
45.575000	0.5	-0.209390
45.583333	0.5	-0.212515
45.591667	0.5	-0.214663
45.600000	0.5	-0.215445
45.608333	0.5	-0.214077
45.616667	0.5	-0.211538
45.625000	0.5	-0.208609
45.633333	0.5	-0.206656
45.641667	0.5	-0.206656
45.650000	0.5	-0.208023
45.658333	0.5	-0.210366
45.666667	0.5	-0.212515
45.675000	0.5	-0.214273
45.683333	0.5	-0.215835
45.691667	0.5	-0.217007
45.700000	0.5	-0.218570
45.708333	0.5	-0.220132
45.716667	0.5	-0.222281
45.725000	0.5	-0.223257
45.733333	0.5	-0.222085
45.741667	0.5	-0.218765
45.750000	0.5	-0.214663
45.758333	0.5	-0.212515
45.766667	0.5	-0.214077
45.775000	0.5	-0.218765
45.783333	0.5	-0.224234
45.791667	0.5	-0.227749
45.800000	0.5	-0.228921
45.808333	0.5	-0.226773
45.816667	0.5	-0.222866
45.825000	0.5	-0.218765
45.833333	0.5	-0.215249
45.841667	0.5	-0.214663
45.850000	0.5	-0.215445
45.858333	0.5	-0.216812
45.866667	0.5	-0.217398
45.875000	0.5	-0.216616
45.883333	0.5	-0.216421
45.891667	0.5	-0.215835
45.900000	0.5	-0.213296
45.908333	0.5	-0.209585
45.916667	0.5	-0.206460
45.925000	0.5	-0.207046
45.933333	0.5	-0.210757
45.941667	0.5	-0.213882
45.950000	0.5	-0.213687
45.958333	0.5	-0.210952
45.966667	0.5	-0.210757
45.975000	0.5	-0.214468
45.983333	0.5	-0.219937
45.991667	0.5	-0.222866
46.000000	0.5	-0.218765
46.008333	0.5	-0.209195
46.016667	0.5	-0.199038
46.025000	0.5	-0.194155
46.033333	0.5	-0.197476
46.041667	0.5	-0.205484
46.050000	0.5	-0.212515
46.058333	0.5	-0.215249
46.066667	0.5	-0.213882
46.075000	0.5	-0.211734
46.083333	0.5	-0.210757
46.091667	0.5	-0.211148
46.100000	0.5	-0.211148
46.108333	0.5	-0.209780
46.116667	0.5	-0.209585
46.125000	0.5	-0.210366
46.133333	0.5	-0.213491
46.141667	0.5	-0.216421
46.150000	0.5	-0.218374
46.158333	0.5	-0.218374
46.166667	0.5	-0.218765
46.175000	0.5	-0.222281
46.183333	0.5	-0.228335
46.191667	0.5	-0.236148
46.200000	0.5	-0.241616
46.208333	0.5	-0.244351
46.216667	0.5	-0.243179
46.225000	0.5	-0.238296
46.233333	0.5	-0.228921
46.241667	0.5	-0.218179
46.250000	0.5	-0.209780
46.258333	0.5	-0.207046
46.266667	0.5	-0.208999
46.275000	0.5	-0.212515
46.283333	0.5	-0.214273
46.291667	0.5	-0.213296
46.300000	0.5	-0.210952
46.308333	0.5	-0.208609
46.316667	0.5	-0.207437
46.325000	0.5	-0.207632
46.333333	0.5	-0.207632
46.341667	0.5	-0.207632
46.350000	0.5	-0.208413
46.358333	0.5	-0.210171
46.366667	0.5	-0.214077
46.375000	0.5	-0.220523
46.383333	0.5	-0.227554
46.391667	0.5	-0.233023
46.400000	0.5	-0.231851
46.408333	0.5	-0.225601
46.416667	0.5	-0.217984
46.425000	0.5	-0.212905
46.433333	0.5	-0.210562
46.441667	0.5	-0.209195
46.450000	0.5	-0.206265
46.458333	0.5	-0.202554
46.466667	0.5	-0.203335
46.475000	0.5	-0.208609
46.483333	0.5	-0.216031
46.491667	0.5	-0.220523
46.500000	0.5	-0.221304
46.508333	0.5	-0.221304
46.516667	0.5	-0.222671
46.525000	0.5	-0.224038
46.533333	0.5	-0.224624
46.541667	0.5	-0.224234
46.550000	0.5	-0.224234
46.558333	0.5	-0.224820
46.566667	0.5	-0.224820
46.575000	0.5	-0.223843
46.583333	0.5	-0.222085
46.591667	0.5	-0.219937
46.600000	0.5	-0.218179
46.608333	0.5	-0.215640
46.616667	0.5	-0.214468
46.625000	0.5	-0.216031
46.633333	0.5	-0.220327
46.641667	0.5	-0.224038
46.650000	0.5	-0.222671
46.658333	0.5	-0.217398
46.666667	0.5	-0.213296
46.675000	0.5	-0.212710
46.683333	0.5	-0.213687
46.691667	0.5	-0.213687
46.700000	0.5	-0.211343
46.708333	0.5	-0.210562
46.716667	0.5	-0.212515
46.725000	0.5	-0.216812
46.733333	0.5	-0.220523
46.741667	0.5	-0.223257
46.750000	0.5	-0.226187
46.758333	0.5	-0.229312
46.766667	0.5	-0.232632
46.775000	0.5	-0.231851
46.783333	0.5	-0.228921
46.791667	0.5	-0.225015
46.800000	0.5	-0.222671
46.808333	0.5	-0.222281
46.816667	0.5	-0.223062
46.825000	0.5	-0.221890
46.833333	0.5	-0.219351
46.841667	0.5	-0.216616
46.850000	0.5	-0.215054
46.858333	0.5	-0.215835
46.866667	0.5	-0.218960
46.875000	0.5	-0.221890
46.883333	0.5	-0.224038
46.891667	0.5	-0.224234
46.900000	0.5	-0.223843
46.908333	0.5	-0.223452
46.916667	0.5	-0.224038
46.925000	0.5	-0.223257
46.933333	0.5	-0.220718
46.941667	0.5	-0.217593
46.950000	0.5	-0.215054
46.958333	0.5	-0.213687
46.966667	0.5	-0.212905
46.975000	0.5	-0.213491
46.983333	0.5	-0.214663
46.991667	0.5	-0.217788
47.000000	0.5	-0.221109
47.008333	0.5	-0.223648
47.016667	0.5	-0.224429
47.025000	0.5	-0.222476
47.033333	0.5	-0.220913
47.041667	0.5	-0.220523
47.050000	0.5	-0.223257
47.058333	0.5	-0.227749
47.066667	0.5	-0.231460
47.075000	0.5	-0.233609
47.083333	0.5	-0.231070
47.091667	0.5	-0.226968
47.100000	0.5	-0.220132
47.108333	0.5	-0.213101
47.116667	0.5	-0.208413
47.125000	0.5	-0.206656
47.133333	0.5	-0.207437
47.141667	0.5	-0.207632
47.150000	0.5	-0.207241
47.158333	0.5	-0.205679
47.166667	0.5	-0.205288
47.175000	0.5	-0.206460
47.183333	0.5	-0.209390
47.191667	0.5	-0.211734
47.200000	0.5	-0.213882
47.208333	0.5	-0.215835
47.216667	0.5	-0.219937
47.225000	0.5	-0.225405
47.233333	0.5	-0.230093
47.241667	0.5	-0.230288
47.250000	0.5	-0.225015
47.258333	0.5	-0.218179
47.266667	0.5	-0.214077
47.275000	0.5	-0.215249
47.283333	0.5	-0.218765
47.291667	0.5	-0.221695
47.300000	0.5	-0.223062
47.308333	0.5	-0.223452
47.316667	0.5	-0.223062
47.325000	0.5	-0.220718
47.333333	0.5	-0.216421
47.341667	0.5	-0.212710
47.350000	0.5	-0.213101
47.358333	0.5	-0.217984
47.366667	0.5	-0.224234
47.375000	0.5	-0.228530
47.383333	0.5	-0.232632
47.391667	0.5	-0.236148
47.400000	0.5	-0.239663
47.408333	0.5	-0.240640
47.416667	0.5	-0.237710
47.425000	0.5	-0.231460
47.433333	0.5	-0.223648
47.441667	0.5	-0.218179
47.450000	0.5	-0.213882
47.458333	0.5	-0.211929
47.466667	0.5	-0.211538
47.475000	0.5	-0.211929
47.483333	0.5	-0.213491
47.491667	0.5	-0.213296
47.500000	0.5	-0.210562
47.508333	0.5	-0.204702
47.516667	0.5	-0.200601
47.525000	0.5	-0.200991
47.533333	0.5	-0.205484
47.541667	0.5	-0.211929
47.550000	0.5	-0.216421
47.558333	0.5	-0.219546
47.566667	0.5	-0.221695
47.575000	0.5	-0.223452
47.583333	0.5	-0.222476
47.591667	0.5	-0.219351
47.600000	0.5	-0.214468
47.608333	0.5	-0.213296
47.616667	0.5	-0.217593
47.625000	0.5	-0.225796
47.633333	0.5	-0.233413
47.641667	0.5	-0.234781
47.650000	0.5	-0.229507
47.658333	0.5	-0.222281
47.666667	0.5	-0.217984
47.675000	0.5	-0.218570
47.683333	0.5	-0.221499
47.691667	0.5	-0.223452
47.700000	0.5	-0.225015
47.708333	0.5	-0.227163
47.716667	0.5	-0.230679
47.725000	0.5	-0.233999
47.733333	0.5	-0.234781
47.741667	0.5	-0.233023
47.750000	0.5	-0.229312
47.758333	0.5	-0.225796
47.766667	0.5	-0.221695
47.775000	0.5	-0.220523
47.783333	0.5	-0.222476
47.791667	0.5	-0.229116
47.800000	0.5	-0.235757
47.808333	0.5	-0.236734
47.816667	0.5	-0.231265
47.825000	0.5	-0.219546
47.833333	0.5	-0.207827
47.841667	0.5	-0.200796
47.850000	0.5	-0.200015
47.858333	0.5	-0.204702
47.866667	0.5	-0.208413
47.875000	0.5	-0.209976
47.883333	0.5	-0.207827
47.891667	0.5	-0.205874
47.900000	0.5	-0.206070
47.908333	0.5	-0.208999
47.916667	0.5	-0.215835
47.925000	0.5	-0.222281
47.933333	0.5	-0.224624
47.941667	0.5	-0.221109
47.950000	0.5	-0.214273
47.958333	0.5	-0.209780
47.966667	0.5	-0.209585
47.975000	0.5	-0.212905
47.983333	0.5	-0.214468
47.991667	0.5	-0.212515
48.000000	0.5	-0.208609
48.008333	0.5	-0.203921
48.016667	0.5	-0.200796
48.025000	0.5	-0.197476
48.033333	0.5	-0.195132
48.041667	0.5	-0.193570
48.050000	0.5	-0.195913
48.058333	0.5	-0.201968
48.066667	0.5	-0.211538
48.075000	0.5	-0.221109
48.083333	0.5	-0.227554
48.091667	0.5	-0.230093
48.100000	0.5	-0.228530
48.108333	0.5	-0.225210
48.116667	0.5	-0.220523
48.125000	0.5	-0.215445
48.133333	0.5	-0.210757
48.141667	0.5	-0.208804
48.150000	0.5	-0.210952
48.158333	0.5	-0.216031
48.166667	0.5	-0.222281
48.175000	0.5	-0.226968
48.183333	0.5	-0.230093
48.191667	0.5	-0.231070
48.200000	0.5	-0.230288
48.208333	0.5	-0.227163
48.216667	0.5	-0.223452
48.225000	0.5	-0.220523
48.233333	0.5	-0.219546
48.241667	0.5	-0.220718
48.250000	0.5	-0.222085
48.258333	0.5	-0.221499
48.266667	0.5	-0.219156
48.275000	0.5	-0.216421
48.283333	0.5	-0.217593
48.291667	0.5	-0.223452
48.300000	0.5	-0.233609
48.308333	0.5	-0.242984
48.316667	0.5	-0.247281
48.325000	0.5	-0.244351
48.333333	0.5	-0.236734
48.341667	0.5	-0.228140
48.350000	0.5	-0.224820
48.358333	0.5	-0.225210
48.366667	0.5	-0.225015
48.375000	0.5	-0.222476
48.383333	0.5	-0.218960
48.391667	0.5	-0.218960
48.400000	0.5	-0.223452
48.408333	0.5	-0.230679
48.416667	0.5	-0.236538
48.425000	0.5	-0.237320
48.433333	0.5	-0.233804
48.441667	0.5	-0.228530
48.450000	0.5	-0.225601
48.458333	0.5	-0.225015
48.466667	0.5	-0.226382
48.475000	0.5	-0.226577
48.483333	0.5	-0.225796
48.491667	0.5	-0.225015
48.500000	0.5	-0.225796
48.508333	0.5	-0.228921
48.516667	0.5	-0.231070
48.525000	0.5	-0.230679
48.533333	0.5	-0.228335
48.541667	0.5	-0.225601
48.550000	0.5	-0.222671
48.558333	0.5	-0.219741
48.566667	0.5	-0.218374
48.575000	0.5	-0.219351
48.583333	0.5	-0.222476
48.591667	0.5	-0.224820
48.600000	0.5	-0.223257
48.608333	0.5	-0.219937
48.616667	0.5	-0.220913
48.625000	0.5	-0.226382
48.633333	0.5	-0.234585
48.641667	0.5	-0.236734
48.650000	0.5	-0.233804
48.658333	0.5	-0.227163
48.666667	0.5	-0.223257
48.675000	0.5	-0.221499
48.683333	0.5	-0.220523
48.691667	0.5	-0.219741
48.700000	0.5	-0.217007
48.708333	0.5	-0.213296
48.716667	0.5	-0.208609
48.725000	0.5	-0.204116
48.733333	0.5	-0.200796
48.741667	0.5	-0.199820
48.750000	0.5	-0.200796
48.758333	0.5	-0.204702
48.766667	0.5	-0.209585
48.775000	0.5	-0.212515
48.783333	0.5	-0.210366
48.791667	0.5	-0.205484
48.800000	0.5	-0.200210
48.808333	0.5	-0.198257
48.816667	0.5	-0.198648
48.825000	0.5	-0.200601
48.833333	0.5	-0.203140
48.841667	0.5	-0.205288
48.850000	0.5	-0.206656
48.858333	0.5	-0.205288
48.866667	0.5	-0.200796
48.875000	0.5	-0.194351
48.883333	0.5	-0.189077
48.891667	0.5	-0.188882
48.900000	0.5	-0.194546
48.908333	0.5	-0.201968
48.916667	0.5	-0.207632
48.925000	0.5	-0.210366
48.933333	0.5	-0.211148
48.941667	0.5	-0.213101
48.950000	0.5	-0.215249
48.958333	0.5	-0.215445
48.966667	0.5	-0.212710
48.975000	0.5	-0.209195
48.983333	0.5	-0.209780
48.991667	0.5	-0.213491
49.000000	0.5	-0.218960
49.008333	0.5	-0.221890
49.016667	0.5	-0.222281
49.025000	0.5	-0.221695
49.033333	0.5	-0.220327
49.041667	0.5	-0.218765
49.050000	0.5	-0.217007
49.058333	0.5	-0.215249
49.066667	0.5	-0.214468
49.075000	0.5	-0.214468
49.083333	0.5	-0.214468
49.091667	0.5	-0.212515
49.100000	0.5	-0.211538
49.108333	0.5	-0.214273
49.116667	0.5	-0.222281
49.125000	0.5	-0.232241
49.133333	0.5	-0.237906
49.141667	0.5	-0.237124
49.150000	0.5	-0.233023
49.158333	0.5	-0.228921
49.166667	0.5	-0.227554
49.175000	0.5	-0.226577
49.183333	0.5	-0.224234
49.191667	0.5	-0.221109
49.200000	0.5	-0.219546
49.208333	0.5	-0.221890
49.216667	0.5	-0.227359
49.225000	0.5	-0.233218
49.233333	0.5	-0.233804
49.241667	0.5	-0.228921
49.250000	0.5	-0.222476
49.258333	0.5	-0.217593
49.266667	0.5	-0.214859
49.275000	0.5	-0.214468
49.283333	0.5	-0.214273
49.291667	0.5	-0.212905
49.300000	0.5	-0.210562
49.308333	0.5	-0.207437
49.316667	0.5	-0.206656
49.325000	0.5	-0.209976
49.333333	0.5	-0.216031
49.341667	0.5	-0.220913
49.350000	0.5	-0.222085
49.358333	0.5	-0.220523
49.366667	0.5	-0.218179
49.375000	0.5	-0.215445
49.383333	0.5	-0.209976
49.391667	0.5	-0.202554
49.400000	0.5	-0.198843
49.408333	0.5	-0.203140
49.416667	0.5	-0.213491
49.425000	0.5	-0.222866
49.433333	0.5	-0.225601
49.441667	0.5	-0.220913
49.450000	0.5	-0.212320
49.458333	0.5	-0.205093
49.466667	0.5	-0.202359
49.475000	0.5	-0.204702
49.483333	0.5	-0.210171
49.491667	0.5	-0.215445
49.500000	0.5	-0.217202
49.508333	0.5	-0.214077
49.516667	0.5	-0.209780
49.525000	0.5	-0.206851
49.533333	0.5	-0.206851
49.541667	0.5	-0.208218
49.550000	0.5	-0.208609
49.558333	0.5	-0.207437
49.566667	0.5	-0.207827
49.575000	0.5	-0.211148
49.583333	0.5	-0.217202
49.591667	0.5	-0.224429
49.600000	0.5	-0.231265
49.608333	0.5	-0.236734
49.616667	0.5	-0.239859
49.625000	0.5	-0.241421
49.633333	0.5	-0.242398
49.641667	0.5	-0.243765
49.650000	0.5	-0.245327
49.658333	0.5	-0.244937
49.666667	0.5	-0.239859
49.675000	0.5	-0.231070
49.683333	0.5	-0.222671
49.691667	0.5	-0.219351
49.700000	0.5	-0.221499
49.708333	0.5	-0.225210
49.716667	0.5	-0.226187
49.725000	0.5	-0.224234
49.733333	0.5	-0.220523
49.741667	0.5	-0.216421
49.750000	0.5	-0.212515
49.758333	0.5	-0.209390
49.766667	0.5	-0.209976
49.775000	0.5	-0.215640
49.783333	0.5	-0.226382
49.791667	0.5	-0.238687
49.800000	0.5	-0.245132
49.808333	0.5	-0.243960
49.816667	0.5	-0.236343
49.825000	0.5	-0.225601
49.833333	0.5	-0.218374
49.841667	0.5	-0.216616
49.850000	0.5	-0.219741
49.858333	0.5	-0.224234
49.866667	0.5	-0.226968
49.875000	0.5	-0.225015
49.883333	0.5	-0.222085
49.891667	0.5	-0.220327
49.900000	0.5	-0.220913
49.908333	0.5	-0.223843
49.916667	0.5	-0.226382
49.925000	0.5	-0.227163
49.933333	0.5	-0.224820
49.941667	0.5	-0.221695
49.950000	0.5	-0.219546
49.958333	0.5	-0.220327
49.966667	0.5	-0.223062
49.975000	0.5	-0.225991
49.983333	0.5	-0.227554
49.991667	0.5	-0.229116
50.000000	0.5	-0.232241
50.008333	0.5	-0.235757
50.016667	0.5	-0.237515
50.025000	0.5	-0.236148
50.033333	0.5	-0.232437
50.041667	0.5	-0.227554
50.050000	0.5	-0.226187
50.058333	0.5	-0.227749
50.066667	0.5	-0.230288
50.075000	0.5	-0.231656
50.083333	0.5	-0.229312
50.091667	0.5	-0.227554
50.100000	0.5	-0.227945
50.108333	0.5	-0.231265
50.116667	0.5	-0.234976
50.125000	0.5	-0.235952
50.133333	0.5	-0.234585
50.141667	0.5	-0.231070
50.150000	0.5	-0.228335
50.158333	0.5	-0.226773
50.166667	0.5	-0.226382
50.175000	0.5	-0.226577
50.183333	0.5	-0.225015
50.191667	0.5	-0.221304
50.200000	0.5	-0.216812
50.208333	0.5	-0.213882
50.216667	0.5	-0.214468
50.225000	0.5	-0.217202
50.233333	0.5	-0.220327
50.241667	0.5	-0.221499
50.250000	0.5	-0.222866
50.258333	0.5	-0.223648
50.266667	0.5	-0.223257
50.275000	0.5	-0.219937
50.283333	0.5	-0.214468
50.291667	0.5	-0.211343
50.300000	0.5	-0.212905
50.308333	0.5	-0.218570
50.316667	0.5	-0.225015
50.325000	0.5	-0.227945
50.333333	0.5	-0.227359
50.341667	0.5	-0.225601
50.350000	0.5	-0.224234
50.358333	0.5	-0.223452
50.366667	0.5	-0.221499
50.375000	0.5	-0.219156
50.383333	0.5	-0.217398
50.391667	0.5	-0.217788
50.400000	0.5	-0.220132
50.408333	0.5	-0.222085
50.416667	0.5	-0.223257
50.425000	0.5	-0.222476
50.433333	0.5	-0.219937
50.441667	0.5	-0.214273
50.450000	0.5	-0.206656
50.458333	0.5	-0.198062
50.466667	0.5	-0.192202
50.475000	0.5	-0.192202
50.483333	0.5	-0.197280
50.491667	0.5	-0.205874
50.500000	0.5	-0.214468
50.508333	0.5	-0.221890
50.516667	0.5	-0.228140
50.525000	0.5	-0.233023
50.533333	0.5	-0.234781
50.541667	0.5	-0.231460
50.550000	0.5	-0.225210
50.558333	0.5	-0.218960
50.566667	0.5	-0.214273
50.575000	0.5	-0.212905
50.583333	0.5	-0.215054
50.591667	0.5	-0.217202
50.600000	0.5	-0.217788
50.608333	0.5	-0.214663
50.616667	0.5	-0.210757
50.625000	0.5	-0.208804
50.633333	0.5	-0.209585
50.641667	0.5	-0.212710
50.650000	0.5	-0.215640
50.658333	0.5	-0.217788
50.666667	0.5	-0.218374
50.675000	0.5	-0.218570
50.683333	0.5	-0.218374
50.691667	0.5	-0.217788
50.700000	0.5	-0.218374
50.708333	0.5	-0.220132
50.716667	0.5	-0.222476
50.725000	0.5	-0.225210
50.733333	0.5	-0.226577
50.741667	0.5	-0.224624
50.750000	0.5	-0.220718
50.758333	0.5	-0.217007
50.766667	0.5	-0.216226
50.775000	0.5	-0.220913
50.783333	0.5	-0.227945
50.791667	0.5	-0.234976
50.800000	0.5	-0.237906
50.808333	0.5	-0.238687
50.816667	0.5	-0.237906
50.825000	0.5	-0.238296
50.833333	0.5	-0.239663
50.841667	0.5	-0.242398
50.850000	0.5	-0.245523
50.858333	0.5	-0.247476
50.866667	0.5	-0.246695
50.875000	0.5	-0.244546
50.883333	0.5	-0.242007
50.891667	0.5	-0.241030
50.900000	0.5	-0.242202
50.908333	0.5	-0.242593
50.916667	0.5	-0.242788
50.925000	0.5	-0.242398
50.933333	0.5	-0.239859
50.941667	0.5	-0.234585
50.950000	0.5	-0.228921
50.958333	0.5	-0.227359
50.966667	0.5	-0.229312
50.975000	0.5	-0.233609
50.983333	0.5	-0.234585
50.991667	0.5	-0.232827
51.000000	0.5	-0.229702
51.008333	0.5	-0.228530
51.016667	0.5	-0.226577
51.025000	0.5	-0.222281
51.033333	0.5	-0.218765
51.041667	0.5	-0.218765
51.050000	0.5	-0.224624
51.058333	0.5	-0.234390
51.066667	0.5	-0.240640
51.075000	0.5	-0.239273
51.083333	0.5	-0.230093
51.091667	0.5	-0.217398
51.100000	0.5	-0.205679
51.108333	0.5	-0.197866
51.116667	0.5	-0.196109
51.125000	0.5	-0.198062
51.133333	0.5	-0.203140
51.141667	0.5	-0.208413
51.150000	0.5	-0.213491
51.158333	0.5	-0.217593
51.166667	0.5	-0.222866
51.175000	0.5	-0.229507
51.183333	0.5	-0.236929
51.191667	0.5	-0.242202
51.200000	0.5	-0.245327
51.208333	0.5	-0.247671
51.216667	0.5	-0.249038
51.225000	0.5	-0.249234
51.233333	0.5	-0.245718
51.241667	0.5	-0.238491
51.250000	0.5	-0.229312
51.258333	0.5	-0.221695
51.266667	0.5	-0.217202
51.275000	0.5	-0.215249
51.283333	0.5	-0.215445
51.291667	0.5	-0.217202
51.300000	0.5	-0.221304
51.308333	0.5	-0.225991
51.316667	0.5	-0.229702
51.325000	0.5	-0.231851
51.333333	0.5	-0.231656
51.341667	0.5	-0.228530
51.350000	0.5	-0.226577
51.358333	0.5	-0.224820
51.366667	0.5	-0.223257
51.375000	0.5	-0.220327
51.383333	0.5	-0.216616
51.391667	0.5	-0.215054
51.400000	0.5	-0.217398
51.408333	0.5	-0.222281
51.416667	0.5	-0.225601
51.425000	0.5	-0.224429
51.433333	0.5	-0.219937
51.441667	0.5	-0.217398
51.450000	0.5	-0.219546
51.458333	0.5	-0.225991
51.466667	0.5	-0.233218
51.475000	0.5	-0.238296
51.483333	0.5	-0.239077
51.491667	0.5	-0.235952
51.500000	0.5	-0.231265
51.508333	0.5	-0.223452
51.516667	0.5	-0.215054
51.525000	0.5	-0.207046
51.533333	0.5	-0.203335
51.541667	0.5	-0.206460
51.550000	0.5	-0.215249
51.558333	0.5	-0.225405
51.566667	0.5	-0.229116
51.575000	0.5	-0.226382
51.583333	0.5	-0.219546
51.591667	0.5	-0.214077
51.600000	0.5	-0.215054
51.608333	0.5	-0.218960
51.616667	0.5	-0.222671
51.625000	0.5	-0.222281
51.633333	0.5	-0.218374
51.641667	0.5	-0.215054
51.650000	0.5	-0.214468
51.658333	0.5	-0.218374
51.666667	0.5	-0.223257
51.675000	0.5	-0.227359
51.683333	0.5	-0.228726
51.691667	0.5	-0.229312
51.700000	0.5	-0.232046
51.708333	0.5	-0.236148
51.716667	0.5	-0.238687
51.725000	0.5	-0.238687
51.733333	0.5	-0.233804
51.741667	0.5	-0.226773
51.750000	0.5	-0.219741
51.758333	0.5	-0.214859
51.766667	0.5	-0.211538
51.775000	0.5	-0.209585
51.783333	0.5	-0.208609
51.791667	0.5	-0.209976
51.800000	0.5	-0.215054
51.808333	0.5	-0.221304
51.816667	0.5	-0.225015
51.825000	0.5	-0.224234
51.833333	0.5	-0.222671
51.841667	0.5	-0.223648
51.850000	0.5	-0.226773
51.858333	0.5	-0.229116
51.866667	0.5	-0.228140
51.875000	0.5	-0.225210
51.883333	0.5	-0.222866
51.891667	0.5	-0.222281
51.900000	0.5	-0.222281
51.908333	0.5	-0.222085
51.916667	0.5	-0.221304
51.925000	0.5	-0.222671
51.933333	0.5	-0.227554
51.941667	0.5	-0.234976
51.950000	0.5	-0.239077
51.958333	0.5	-0.239468
51.966667	0.5	-0.237515
51.975000	0.5	-0.236734
51.983333	0.5	-0.237906
51.991667	0.5	-0.240445
52.000000	0.5	-0.241616
52.008333	0.5	-0.238491
52.016667	0.5	-0.229116
52.025000	0.5	-0.217398
52.033333	0.5	-0.205679
52.041667	0.5	-0.198843
52.050000	0.5	-0.198452
52.058333	0.5	-0.203726
52.066667	0.5	-0.211343
52.075000	0.5	-0.219156
52.083333	0.5	-0.226968
52.091667	0.5	-0.234585
52.100000	0.5	-0.240640
52.108333	0.5	-0.241421
52.116667	0.5	-0.236538
52.125000	0.5	-0.227554
52.133333	0.5	-0.218960
52.141667	0.5	-0.213491
52.150000	0.5	-0.212710
52.158333	0.5	-0.216421
52.166667	0.5	-0.221304
52.175000	0.5	-0.223062
52.183333	0.5	-0.219351
52.191667	0.5	-0.213491
52.200000	0.5	-0.210171
52.208333	0.5	-0.214077
52.216667	0.5	-0.223062
52.225000	0.5	-0.232437
52.233333	0.5	-0.238491
52.241667	0.5	-0.240445
52.250000	0.5	-0.240835
52.258333	0.5	-0.241616
52.266667	0.5	-0.241421
52.275000	0.5	-0.237710
52.283333	0.5	-0.228726
52.291667	0.5	-0.217593
52.300000	0.5	-0.209976
52.308333	0.5	-0.210562
52.316667	0.5	-0.218374
52.325000	0.5	-0.226773
52.333333	0.5	-0.228530
52.341667	0.5	-0.223062
52.350000	0.5	-0.214077
52.358333	0.5	-0.210366
52.366667	0.5	-0.214663
52.375000	0.5	-0.224429
52.383333	0.5	-0.234781
52.391667	0.5	-0.241421
52.400000	0.5	-0.245132
52.408333	0.5	-0.246695
52.416667	0.5	-0.245523
52.425000	0.5	-0.239663
52.433333	0.5	-0.230288
52.441667	0.5	-0.222671
52.450000	0.5	-0.220327
52.458333	0.5	-0.221499
52.466667	0.5	-0.224429
52.475000	0.5	-0.226577
52.483333	0.5	-0.228335
52.491667	0.5	-0.229898
52.500000	0.5	-0.230874
52.508333	0.5	-0.229898
52.516667	0.5	-0.227359
52.525000	0.5	-0.224038
52.533333	0.5	-0.221304
52.541667	0.5	-0.220913
52.550000	0.5	-0.224820
52.558333	0.5	-0.231460
52.566667	0.5	-0.238296
52.575000	0.5	-0.240249
52.583333	0.5	-0.236734
52.591667	0.5	-0.228335
52.600000	0.5	-0.220913
52.608333	0.5	-0.216226
52.616667	0.5	-0.214077
52.625000	0.5	-0.213101
52.633333	0.5	-0.210757
52.641667	0.5	-0.207241
52.650000	0.5	-0.204898
52.658333	0.5	-0.205484
52.666667	0.5	-0.209780
52.675000	0.5	-0.215445
52.683333	0.5	-0.219937
52.691667	0.5	-0.221304
52.700000	0.5	-0.218765
52.708333	0.5	-0.214468
52.716667	0.5	-0.210562
52.725000	0.5	-0.209585
52.733333	0.5	-0.210757
52.741667	0.5	-0.212124
52.750000	0.5	-0.212515
52.758333	0.5	-0.212710
52.766667	0.5	-0.215640
52.775000	0.5	-0.221109
52.783333	0.5	-0.225796
52.791667	0.5	-0.226968
52.800000	0.5	-0.222671
52.808333	0.5	-0.215640
52.816667	0.5	-0.208609
52.825000	0.5	-0.205874
52.833333	0.5	-0.208804
52.841667	0.5	-0.215835
52.850000	0.5	-0.223452
52.858333	0.5	-0.228530
52.866667	0.5	-0.230874
52.875000	0.5	-0.230679
52.883333	0.5	-0.230288
52.891667	0.5	-0.227945
52.900000	0.5	-0.226187
52.908333	0.5	-0.226968
52.916667	0.5	-0.229702
52.925000	0.5	-0.233609
52.933333	0.5	-0.233999
52.941667	0.5	-0.232046
52.950000	0.5	-0.229116
52.958333	0.5	-0.226773
52.966667	0.5	-0.224234
52.975000	0.5	-0.221695
52.983333	0.5	-0.221499
52.991667	0.5	-0.224038
53.000000	0.5	-0.226577
53.008333	0.5	-0.226773
53.016667	0.5	-0.224038
53.025000	0.5	-0.220327
53.033333	0.5	-0.218765
53.041667	0.5	-0.217788
53.050000	0.5	-0.217593
53.058333	0.5	-0.217398
53.066667	0.5	-0.218570
53.075000	0.5	-0.219937
53.083333	0.5	-0.220913
53.091667	0.5	-0.221695
53.100000	0.5	-0.224038
53.108333	0.5	-0.229312
53.116667	0.5	-0.235366
53.125000	0.5	-0.235366
53.133333	0.5	-0.228921
53.141667	0.5	-0.218374
53.150000	0.5	-0.209976
53.158333	0.5	-0.205484
53.166667	0.5	-0.205093
53.175000	0.5	-0.207632
53.183333	0.5	-0.211538
53.191667	0.5	-0.217788
53.200000	0.5	-0.224038
53.208333	0.5	-0.228921
53.216667	0.5	-0.230679
53.225000	0.5	-0.230288
53.233333	0.5	-0.228530
53.241667	0.5	-0.226382
53.250000	0.5	-0.222281
53.258333	0.5	-0.217007
53.266667	0.5	-0.211538
53.275000	0.5	-0.207046
53.283333	0.5	-0.205484
53.291667	0.5	-0.205679
53.300000	0.5	-0.209585
53.308333	0.5	-0.215054
53.316667	0.5	-0.221304
53.325000	0.5	-0.225210
53.333333	0.5	-0.226187
53.341667	0.5	-0.225210
53.350000	0.5	-0.222866
53.358333	0.5	-0.221499
53.366667	0.5	-0.222671
53.375000	0.5	-0.225405
53.383333	0.5	-0.228921
53.391667	0.5	-0.231851
53.400000	0.5	-0.233023
53.408333	0.5	-0.230484
53.416667	0.5	-0.225601
53.425000	0.5	-0.218374
53.433333	0.5	-0.210562
53.441667	0.5	-0.206265
53.450000	0.5	-0.206070
53.458333	0.5	-0.207827
53.466667	0.5	-0.209976
53.475000	0.5	-0.211148
53.483333	0.5	-0.213491
53.491667	0.5	-0.216226
53.500000	0.5	-0.218179
53.508333	0.5	-0.218179
53.516667	0.5	-0.216421
53.525000	0.5	-0.215249
53.533333	0.5	-0.216031
53.541667	0.5	-0.219351
53.550000	0.5	-0.223257
53.558333	0.5	-0.225210
53.566667	0.5	-0.222476
53.575000	0.5	-0.216226
53.583333	0.5	-0.210562
53.591667	0.5	-0.210171
53.600000	0.5	-0.216031
53.608333	0.5	-0.223843
53.616667	0.5	-0.228921
53.625000	0.5	-0.228530
53.633333	0.5	-0.223062
53.641667	0.5	-0.216031
53.650000	0.5	-0.211734
53.658333	0.5	-0.209780
53.666667	0.5	-0.209780
53.675000	0.5	-0.209976
53.683333	0.5	-0.210757
53.691667	0.5	-0.213296
53.700000	0.5	-0.218374
53.708333	0.5	-0.222476
53.716667	0.5	-0.225405
53.725000	0.5	-0.228140
53.733333	0.5	-0.232241
53.741667	0.5	-0.235562
53.750000	0.5	-0.235171
53.758333	0.5	-0.229702
53.766667	0.5	-0.222085
53.775000	0.5	-0.213296
53.783333	0.5	-0.206851
53.791667	0.5	-0.202554
53.800000	0.5	-0.201968
53.808333	0.5	-0.203726
53.816667	0.5	-0.206460
53.825000	0.5	-0.208999
53.833333	0.5	-0.211148
53.841667	0.5	-0.212905
53.850000	0.5	-0.213101
53.858333	0.5	-0.212515
53.866667	0.5	-0.212905
53.875000	0.5	-0.215640
53.883333	0.5	-0.220132
53.891667	0.5	-0.223843
53.900000	0.5	-0.225405
53.908333	0.5	-0.223257
53.916667	0.5	-0.219351
53.925000	0.5	-0.217593
53.933333	0.5	-0.219156
53.941667	0.5	-0.224234
53.950000	0.5	-0.227749
53.958333	0.5	-0.226968
53.966667	0.5	-0.223843
53.975000	0.5	-0.222866
53.983333	0.5	-0.225991
53.991667	0.5	-0.229507
54.000000	0.5	-0.230093
54.008333	0.5	-0.225796
54.016667	0.5	-0.219546
54.025000	0.5	-0.215445
54.033333	0.5	-0.213491
54.041667	0.5	-0.213491
54.050000	0.5	-0.212905
54.058333	0.5	-0.211734
54.066667	0.5	-0.211538
54.075000	0.5	-0.213296
54.083333	0.5	-0.216226
54.091667	0.5	-0.217398
54.100000	0.5	-0.217398
54.108333	0.5	-0.217398
54.116667	0.5	-0.218179
54.125000	0.5	-0.220523
54.133333	0.5	-0.222281
54.141667	0.5	-0.222476
54.150000	0.5	-0.220132
54.158333	0.5	-0.216812
54.166667	0.5	-0.214663
54.175000	0.5	-0.214468
54.183333	0.5	-0.214663
54.191667	0.5	-0.213882
54.200000	0.5	-0.213296
54.208333	0.5	-0.212905
54.216667	0.5	-0.215054
54.225000	0.5	-0.219351
54.233333	0.5	-0.224234
54.241667	0.5	-0.230874
54.250000	0.5	-0.236929
54.258333	0.5	-0.239859
54.266667	0.5	-0.237515
54.275000	0.5	-0.229507
54.283333	0.5	-0.224234
54.291667	0.5	-0.224429
54.300000	0.5	-0.227945
54.308333	0.5	-0.228726
54.316667	0.5	-0.222671
54.325000	0.5	-0.214273
54.333333	0.5	-0.209780
54.341667	0.5	-0.212515
54.350000	0.5	-0.216031
54.358333	0.5	-0.216616
54.366667	0.5	-0.212710
54.375000	0.5	-0.208413
54.383333	0.5	-0.207827
54.391667	0.5	-0.211343
54.400000	0.5	-0.216421
54.408333	0.5	-0.219546
54.416667	0.5	-0.219741
54.425000	0.5	-0.219156
54.433333	0.5	-0.220913
54.441667	0.5	-0.229312
54.450000	0.5	-0.241421
54.458333	0.5	-0.250796
54.466667	0.5	-0.252554
54.475000	0.5	-0.245718
54.483333	0.5	-0.235171
54.491667	0.5	-0.226382
54.500000	0.5	-0.224429
54.508333	0.5	-0.226773
54.516667	0.5	-0.228726
54.525000	0.5	-0.228140
54.533333	0.5	-0.225991
54.541667	0.5	-0.225210
54.550000	0.5	-0.225405
54.558333	0.5	-0.224820
54.566667	0.5	-0.221304
54.575000	0.5	-0.217398
54.583333	0.5	-0.215249
54.591667	0.5	-0.215054
54.600000	0.5	-0.216031
54.608333	0.5	-0.214273
54.616667	0.5	-0.211148
54.625000	0.5	-0.208804
54.633333	0.5	-0.207632
54.641667	0.5	-0.208609
54.650000	0.5	-0.211734
54.658333	0.5	-0.216421
54.666667	0.5	-0.221695
54.675000	0.5	-0.225601
54.683333	0.5	-0.224820
54.691667	0.5	-0.221499
54.700000	0.5	-0.217593
54.708333	0.5	-0.218374
54.716667	0.5	-0.222866
54.725000	0.5	-0.227359
54.733333	0.5	-0.228335
54.741667	0.5	-0.226187
54.750000	0.5	-0.225405
54.758333	0.5	-0.228140
54.766667	0.5	-0.234976
54.775000	0.5	-0.236929
54.783333	0.5	-0.233023
54.791667	0.5	-0.225601
54.800000	0.5	-0.221499
54.808333	0.5	-0.222476
54.816667	0.5	-0.226968
54.825000	0.5	-0.229702
54.833333	0.5	-0.227749
54.841667	0.5	-0.221499
54.850000	0.5	-0.214663
54.858333	0.5	-0.210757
54.866667	0.5	-0.210171
54.875000	0.5	-0.212710
54.883333	0.5	-0.214468
54.891667	0.5	-0.215445
54.900000	0.5	-0.214663
54.908333	0.5	-0.215054
54.916667	0.5	-0.216616
54.925000	0.5	-0.217788
54.933333	0.5	-0.218374
54.941667	0.5	-0.218570
54.950000	0.5	-0.219156
54.958333	0.5	-0.217984
54.966667	0.5	-0.215445
54.975000	0.5	-0.211538
54.983333	0.5	-0.207437
54.991667	0.5	-0.204507
55.000000	0.5	-0.201577
55.008333	0.5	-0.199429
55.016667	0.5	-0.198843
55.025000	0.5	-0.200991
55.033333	0.5	-0.204507
55.041667	0.5	-0.208023
55.050000	0.5	-0.209390
55.058333	0.5	-0.208999
55.066667	0.5	-0.208023
55.075000	0.5	-0.205484
55.083333	0.5	-0.202554
55.091667	0.5	-0.200601
55.100000	0.5	-0.199820
55.108333	0.5	-0.201187
55.116667	0.5	-0.204312
55.125000	0.5	-0.207827
55.133333	0.5	-0.210757
55.141667	0.5	-0.211538
55.150000	0.5	-0.211343
55.158333	0.5	-0.210171
55.166667	0.5	-0.208999
55.175000	0.5	-0.209976
55.183333	0.5	-0.211148
55.191667	0.5	-0.210562
55.200000	0.5	-0.207437
55.208333	0.5	-0.201382
55.216667	0.5	-0.196304
55.225000	0.5	-0.195132
55.233333	0.5	-0.198843
55.241667	0.5	-0.205288
55.250000	0.5	-0.211343
55.258333	0.5	-0.214468
55.266667	0.5	-0.215445
55.275000	0.5	-0.215445
55.283333	0.5	-0.216031
55.291667	0.5	-0.215835
55.300000	0.5	-0.213296
55.308333	0.5	-0.208609
55.316667	0.5	-0.202749
55.325000	0.5	-0.200210
55.333333	0.5	-0.201577
55.341667	0.5	-0.205484
55.350000	0.5	-0.208413
55.358333	0.5	-0.207241
55.366667	0.5	-0.203335
55.375000	0.5	-0.200601
55.383333	0.5	-0.202749
55.391667	0.5	-0.209780
55.400000	0.5	-0.216421
55.408333	0.5	-0.218960
55.416667	0.5	-0.216616
55.425000	0.5	-0.211538
55.433333	0.5	-0.206851
55.441667	0.5	-0.203531
55.450000	0.5	-0.201968
55.458333	0.5	-0.204116
55.466667	0.5	-0.208413
55.475000	0.5	-0.212124
55.483333	0.5	-0.213101
55.491667	0.5	-0.209585
55.500000	0.5	-0.204312
55.508333	0.5	-0.199820
55.516667	0.5	-0.197866
55.525000	0.5	-0.198257
55.533333	0.5	-0.200406
55.541667	0.5	-0.202945
55.550000	0.5	-0.204507
55.558333	0.5	-0.204702
55.566667	0.5	-0.201773
55.575000	0.5	-0.195327
55.583333	0.5	-0.185562
55.591667	0.5	-0.179898
55.600000	0.5	-0.180484
55.608333	0.5	-0.186734
55.616667	0.5	-0.194937
55.625000	0.5	-0.199038
55.633333	0.5	-0.200210
55.641667	0.5	-0.200796
55.650000	0.5	-0.202359
55.658333	0.5	-0.203726
55.666667	0.5	-0.201968
55.675000	0.5	-0.199234
55.683333	0.5	-0.198648
55.691667	0.5	-0.200796
55.700000	0.5	-0.202749
55.708333	0.5	-0.201187
55.716667	0.5	-0.198062
55.725000	0.5	-0.197085
55.733333	0.5	-0.199429
55.741667	0.5	-0.201968
55.750000	0.5	-0.201577
55.758333	0.5	-0.201382
55.766667	0.5	-0.201773
55.775000	0.5	-0.204507
55.783333	0.5	-0.205484
55.791667	0.5	-0.203140
55.800000	0.5	-0.198648
55.808333	0.5	-0.197280
55.816667	0.5	-0.200601
55.825000	0.5	-0.206656
55.833333	0.5	-0.211538
55.841667	0.5	-0.212515
55.850000	0.5	-0.210562
55.858333	0.5	-0.208023
55.866667	0.5	-0.205288
55.875000	0.5	-0.204507
55.883333	0.5	-0.207632
55.891667	0.5	-0.215445
55.900000	0.5	-0.225210
55.908333	0.5	-0.232046
55.916667	0.5	-0.228530
55.925000	0.5	-0.217398
55.933333	0.5	-0.202163
55.941667	0.5	-0.189663
55.950000	0.5	-0.184585
55.958333	0.5	-0.185757
55.966667	0.5	-0.190835
55.975000	0.5	-0.194741
55.983333	0.5	-0.196695
55.991667	0.5	-0.197280
56.000000	0.5	-0.199234
56.008333	0.5	-0.203531
56.016667	0.5	-0.207632
56.025000	0.5	-0.211148
56.033333	0.5	-0.211929
56.041667	0.5	-0.212515
56.050000	0.5	-0.211538
56.058333	0.5	-0.212320
56.066667	0.5	-0.211538
56.075000	0.5	-0.207827
56.083333	0.5	-0.201382
56.091667	0.5	-0.193570
56.100000	0.5	-0.189077
56.108333	0.5	-0.190835
56.116667	0.5	-0.195523
56.125000	0.5	-0.196304
56.133333	0.5	-0.191226
56.141667	0.5	-0.183804
56.150000	0.5	-0.179312
56.158333	0.5	-0.179116
56.166667	0.5	-0.182046
56.175000	0.5	-0.187124
56.183333	0.5	-0.192788
56.191667	0.5	-0.196890
56.200000	0.5	-0.199429
56.208333	0.5	-0.199820
56.216667	0.5	-0.199038
56.225000	0.5	-0.198452
56.233333	0.5	-0.197866
56.241667	0.5	-0.196109
56.250000	0.5	-0.191812
56.258333	0.5	-0.184976
56.266667	0.5	-0.179507
56.275000	0.5	-0.176577
56.283333	0.5	-0.178530
56.291667	0.5	-0.183413
56.300000	0.5	-0.189468
56.308333	0.5	-0.193960
56.316667	0.5	-0.197085
56.325000	0.5	-0.199429
56.333333	0.5	-0.198648
56.341667	0.5	-0.196499
56.350000	0.5	-0.192202
56.358333	0.5	-0.187906
56.366667	0.5	-0.188687
56.375000	0.5	-0.194546
56.383333	0.5	-0.203335
56.391667	0.5	-0.209976
56.400000	0.5	-0.214077
56.408333	0.5	-0.215835
56.416667	0.5	-0.218179
56.425000	0.5	-0.222085
56.433333	0.5	-0.225796
56.441667	0.5	-0.227945
56.450000	0.5	-0.227359
56.458333	0.5	-0.223062
56.466667	0.5	-0.215835
56.475000	0.5	-0.207241
56.483333	0.5	-0.200991
56.491667	0.5	-0.198843
56.500000	0.5	-0.200210
56.508333	0.5	-0.201773
56.516667	0.5	-0.200406
56.525000	0.5	-0.196890
56.533333	0.5	-0.193179
56.541667	0.5	-0.195523
56.550000	0.5	-0.203140
56.558333	0.5	-0.210171
56.566667	0.5	-0.210562
56.575000	0.5	-0.203726
56.583333	0.5	-0.194155
56.591667	0.5	-0.186538
56.600000	0.5	-0.185366
56.608333	0.5	-0.187124
56.616667	0.5	-0.190249
56.625000	0.5	-0.194351
56.633333	0.5	-0.201382
56.641667	0.5	-0.210171
56.650000	0.5	-0.215835
56.658333	0.5	-0.212710
56.666667	0.5	-0.201382
56.675000	0.5	-0.189077
56.683333	0.5	-0.184390
56.691667	0.5	-0.189273
56.700000	0.5	-0.198648
56.708333	0.5	-0.205679
56.716667	0.5	-0.207046
56.725000	0.5	-0.202749
56.733333	0.5	-0.198062
56.741667	0.5	-0.197476
56.750000	0.5	-0.203335
56.758333	0.5	-0.211538
56.766667	0.5	-0.215249
56.775000	0.5	-0.211343
56.783333	0.5	-0.201773
56.791667	0.5	-0.191226
56.800000	0.5	-0.184781
56.808333	0.5	-0.183999
56.816667	0.5	-0.184195
56.825000	0.5	-0.185171
56.833333	0.5	-0.186148
56.841667	0.5	-0.187515
56.850000	0.5	-0.190835
56.858333	0.5	-0.194155
56.866667	0.5	-0.196304
56.875000	0.5	-0.197280
56.883333	0.5	-0.196109
56.891667	0.5	-0.193374
56.900000	0.5	-0.188296
56.908333	0.5	-0.183218
56.916667	0.5	-0.179702
56.925000	0.5	-0.180288
56.933333	0.5	-0.185366
56.941667	0.5	-0.194937
56.950000	0.5	-0.204312
56.958333	0.5	-0.211343
56.966667	0.5	-0.214273
56.975000	0.5	-0.213491
56.983333	0.5	-0.208804
56.991667	0.5	-0.200796
57.000000	0.5	-0.190835
57.008333	0.5	-0.183413
57.016667	0.5	-0.181460
57.025000	0.5	-0.183023
57.033333	0.5	-0.184195
57.041667	0.5	-0.182046
57.050000	0.5	-0.176773
57.058333	0.5	-0.169351
57.066667	0.5	-0.163101
57.075000	0.5	-0.159976
57.083333	0.5	-0.161148
57.091667	0.5	-0.164859
57.100000	0.5	-0.167202
57.108333	0.5	-0.166616
57.116667	0.5	-0.164273
57.125000	0.5	-0.162905
57.133333	0.5	-0.165835
57.141667	0.5	-0.171109
57.150000	0.5	-0.176382
57.158333	0.5	-0.178921
57.166667	0.5	-0.177945
57.175000	0.5	-0.174820
57.183333	0.5	-0.171695
57.191667	0.5	-0.169351
57.200000	0.5	-0.166226
57.208333	0.5	-0.161148
57.216667	0.5	-0.154898
57.225000	0.5	-0.152163
57.233333	0.5	-0.155288
57.241667	0.5	-0.163687
57.250000	0.5	-0.173062
57.258333	0.5	-0.177945
57.266667	0.5	-0.176187
57.275000	0.5	-0.170327
57.283333	0.5	-0.165835
57.291667	0.5	-0.164859
57.300000	0.5	-0.168570
57.308333	0.5	-0.173452
57.316667	0.5	-0.177749
57.325000	0.5	-0.178726
57.333333	0.5	-0.175601
57.341667	0.5	-0.170132
57.350000	0.5	-0.164663
57.358333	0.5	-0.159976
57.366667	0.5	-0.156656
57.375000	0.5	-0.153335
57.383333	0.5	-0.151968
57.391667	0.5	-0.153921
57.400000	0.5	-0.157632
57.408333	0.5	-0.159390
57.416667	0.5	-0.155874
57.425000	0.5	-0.149820
57.433333	0.5	-0.145718
57.441667	0.5	-0.146109
57.450000	0.5	-0.147085
57.458333	0.5	-0.145718
57.466667	0.5	-0.142788
57.475000	0.5	-0.141226
57.483333	0.5	-0.142984
57.491667	0.5	-0.145718
57.500000	0.5	-0.147476
57.508333	0.5	-0.150210
57.516667	0.5	-0.153531
57.525000	0.5	-0.157046
57.533333	0.5	-0.160952
57.541667	0.5	-0.162515
57.550000	0.5	-0.162710
57.558333	0.5	-0.159585
57.566667	0.5	-0.151187
57.575000	0.5	-0.137710
57.583333	0.5	-0.125015
57.591667	0.5	-0.117788
57.600000	0.5	-0.115835
57.608333	0.5	-0.115835
57.616667	0.5	-0.114077
57.625000	0.5	-0.112515
57.633333	0.5	-0.110952
57.641667	0.5	-0.110952
57.650000	0.5	-0.109781
57.658333	0.5	-0.105288
57.666667	0.5	-0.100796
57.675000	0.5	-0.099234
57.683333	0.5	-0.101187
57.691667	0.5	-0.103726
57.700000	0.5	-0.104507
57.708333	0.5	-0.102359
57.716667	0.5	-0.097671
57.725000	0.5	-0.092398
57.733333	0.5	-0.090249
57.741667	0.5	-0.092593
57.750000	0.5	-0.100210
57.758333	0.5	-0.109976
57.766667	0.5	-0.115445
57.775000	0.5	-0.116030
57.783333	0.5	-0.111538
57.791667	0.5	-0.104898
57.800000	0.5	-0.098648
57.808333	0.5	-0.094351
57.816667	0.5	-0.091226
57.825000	0.5	-0.088687
57.833333	0.5	-0.088491
57.841667	0.5	-0.089663
57.850000	0.5	-0.094351
57.858333	0.5	-0.098843
57.866667	0.5	-0.100015
57.875000	0.5	-0.095132
57.883333	0.5	-0.087320
57.891667	0.5	-0.081265
57.900000	0.5	-0.081460
57.908333	0.5	-0.087124
57.916667	0.5	-0.094546
57.925000	0.5	-0.099429
57.933333	0.5	-0.099820
57.941667	0.5	-0.096499
57.950000	0.5	-0.091421
57.958333	0.5	-0.086734
57.966667	0.5	-0.083804
57.975000	0.5	-0.082437
57.983333	0.5	-0.081070
57.991667	0.5	-0.079312
58.000000	0.5	-0.076968
58.008333	0.5	-0.075796
58.016667	0.5	-0.075991
58.025000	0.5	-0.075991
58.033333	0.5	-0.071890
58.041667	0.5	-0.062320
58.050000	0.5	-0.053726
58.058333	0.5	-0.050991
58.066667	0.5	-0.056070
58.075000	0.5	-0.065835
58.083333	0.5	-0.072281
58.091667	0.5	-0.069937
58.100000	0.5	-0.060952
58.108333	0.5	-0.051382
58.116667	0.5	-0.045327
58.125000	0.5	-0.044351
58.133333	0.5	-0.046695
58.141667	0.5	-0.049038
58.150000	0.5	-0.049820
58.158333	0.5	-0.048452
58.166667	0.5	-0.044937
58.175000	0.5	-0.041616
58.183333	0.5	-0.037515
58.191667	0.5	-0.034585
58.200000	0.5	-0.032437
58.208333	0.5	-0.033023
58.216667	0.5	-0.036734
58.225000	0.5	-0.042007
58.233333	0.5	-0.046499
58.241667	0.5	-0.046109
58.250000	0.5	-0.040445
58.258333	0.5	-0.032046
58.266667	0.5	-0.022671
58.275000	0.5	-0.015249
58.283333	0.5	-0.009585
58.291667	0.5	-0.004507
58.300000	0.5	-0.000991
58.308333	0.5	0.001743
58.316667	0.5	0.002719
58.325000	0.5	0.003696
58.333333	0.5	0.005649
58.341667	0.5	0.009165
58.350000	0.5	0.013657
58.358333	0.5	0.018344
58.366667	0.5	0.023032
58.375000	0.5	0.026548
58.383333	0.5	0.029868
58.391667	0.5	0.032407
58.400000	0.5	0.033384
58.408333	0.5	0.033188
58.416667	0.5	0.032798
58.425000	0.5	0.035532
58.433333	0.5	0.041977
58.441667	0.5	0.052524
58.450000	0.5	0.064438
58.458333	0.5	0.070298
58.466667	0.5	0.069516
58.475000	0.5	0.062876
58.483333	0.5	0.055454
58.491667	0.5	0.052329
58.500000	0.5	0.054282
58.508333	0.5	0.059555
58.516667	0.5	0.066587
58.525000	0.5	0.072641
58.533333	0.5	0.078110
58.541667	0.5	0.084555
58.550000	0.5	0.091196
58.558333	0.5	0.096665
58.566667	0.5	0.098032
58.575000	0.5	0.096860
58.583333	0.5	0.095688
58.591667	0.5	0.096469
58.600000	0.5	0.098227
58.608333	0.5	0.101548
58.616667	0.5	0.103305
58.625000	0.5	0.107407
58.633333	0.5	0.115610
58.641667	0.5	0.125376
58.650000	0.5	0.134751
58.658333	0.5	0.142563
58.666667	0.5	0.148423
58.675000	0.5	0.150376
58.683333	0.5	0.148423
58.691667	0.5	0.143540
58.700000	0.5	0.138852
58.708333	0.5	0.139243
58.716667	0.5	0.145688
58.725000	0.5	0.154477
58.733333	0.5	0.163462
58.741667	0.5	0.172446
58.750000	0.5	0.179868
58.758333	0.5	0.183774
58.766667	0.5	0.182602
58.775000	0.5	0.178305
58.783333	0.5	0.175962
58.791667	0.5	0.177720
58.800000	0.5	0.183188
58.808333	0.5	0.188462
58.816667	0.5	0.189829
58.825000	0.5	0.189438
58.833333	0.5	0.191001
58.841667	0.5	0.197641
58.850000	0.5	0.208774
58.858333	0.5	0.220688
58.866667	0.5	0.229673
58.875000	0.5	0.234555
58.883333	0.5	0.238266
58.891667	0.5	0.242368
58.900000	0.5	0.246274
58.908333	0.5	0.249204
58.916667	0.5	0.250962
58.925000	0.5	0.251548
58.933333	0.5	0.252329
58.941667	0.5	0.253696
58.950000	0.5	0.257212
58.958333	0.5	0.262094
58.966667	0.5	0.266001
58.975000	0.5	0.268540
58.983333	0.5	0.268930
58.991667	0.5	0.269712
59.000000	0.5	0.271470
59.008333	0.5	0.274399
59.016667	0.5	0.280259
59.025000	0.5	0.291977
59.033333	0.5	0.308579
59.041667	0.5	0.323227
59.050000	0.5	0.327720
59.058333	0.5	0.321274
59.066667	0.5	0.309360
59.075000	0.5	0.302915
59.083333	0.5	0.307212
59.091667	0.5	0.319907
59.100000	0.5	0.333579
59.108333	0.5	0.342759
59.116667	0.5	0.347055
59.125000	0.5	0.348227
59.133333	0.5	0.349985
59.141667	0.5	0.353891
59.150000	0.5	0.360337
59.158333	0.5	0.367368
59.166667	0.5	0.374399
59.175000	0.5	0.380259
59.183333	0.5	0.385141
59.191667	0.5	0.392173
59.200000	0.5	0.400376
59.208333	0.5	0.408384
59.216667	0.5	0.415024
59.225000	0.5	0.421274
59.233333	0.5	0.428696
59.241667	0.5	0.438657
59.250000	0.5	0.448618
59.258333	0.5	0.455259
59.266667	0.5	0.457212
59.275000	0.5	0.456235
59.283333	0.5	0.454868
59.291667	0.5	0.454282
59.300000	0.5	0.453696
59.308333	0.5	0.454868
59.316667	0.5	0.459165
59.325000	0.5	0.468540
59.333333	0.5	0.481626
59.341667	0.5	0.494907
59.350000	0.5	0.504673
59.358333	0.5	0.508969
59.366667	0.5	0.508579
59.375000	0.5	0.506235
59.383333	0.5	0.506626
59.391667	0.5	0.510727
59.400000	0.5	0.516196
59.408333	0.5	0.520102
59.416667	0.5	0.521079
59.425000	0.5	0.523227
59.433333	0.5	0.529868
59.441667	0.5	0.541587
59.450000	0.5	0.557602
59.458333	0.5	0.573423
59.466667	0.5	0.584946
59.475000	0.5	0.590610
59.483333	0.5	0.591001
59.491667	0.5	0.589438
59.500000	0.5	0.589634
59.508333	0.5	0.591782
59.516667	0.5	0.593930
59.525000	0.5	0.594321
59.533333	0.5	0.594126
59.541667	0.5	0.594126
59.550000	0.5	0.596470
59.558333	0.5	0.602524
59.566667	0.5	0.611509
59.575000	0.5	0.621469
59.583333	0.5	0.630063
59.591667	0.5	0.636704
59.600000	0.5	0.641587
59.608333	0.5	0.646860
59.616667	0.5	0.652524
59.625000	0.5	0.660727
59.633333	0.5	0.670688
59.641667	0.5	0.680649
59.650000	0.5	0.690220
59.658333	0.5	0.696665
59.666667	0.5	0.700962
59.675000	0.5	0.704673
59.683333	0.5	0.707798
59.691667	0.5	0.712680
59.700000	0.5	0.720102
59.708333	0.5	0.731235
59.716667	0.5	0.740805
59.725000	0.5	0.745298
59.733333	0.5	0.744907
59.741667	0.5	0.743344
59.750000	0.5	0.745884
59.758333	0.5	0.753110
59.766667	0.5	0.761313
59.775000	0.5	0.768345
59.783333	0.5	0.773423
59.791667	0.5	0.779477
59.800000	0.5	0.787876
59.808333	0.5	0.798227
59.816667	0.5	0.806235
59.825000	0.5	0.812290
59.833333	0.5	0.815024
59.841667	0.5	0.817954
59.850000	0.5	0.823813
59.858333	0.5	0.832407
59.866667	0.5	0.842954
59.875000	0.5	0.852915
59.883333	0.5	0.857602
59.891667	0.5	0.857602
59.900000	0.5	0.856821
59.908333	0.5	0.858970
59.916667	0.5	0.865415
59.925000	0.5	0.872837
59.933333	0.5	0.877720
59.941667	0.5	0.880259
59.950000	0.5	0.882798
59.958333	0.5	0.891391
59.966667	0.5	0.905454
59.975000	0.5	0.923423
59.983333	0.5	0.942563
59.991667	0.5	0.955454
60.000000	0.5	0.963071
60.008333	0.5	0.966196
60.016667	0.5	0.967954
60.025000	0.5	0.968345
60.033333	0.5	0.967563
60.041667	0.5	0.966001
60.050000	0.5	0.964243
60.058333	0.5	0.962680
60.066667	0.5	0.959751
60.075000	0.5	0.955845
60.083333	0.5	0.954868
60.091667	0.5	0.959751
60.100000	0.5	0.971470
60.108333	0.5	0.984555
60.116667	0.5	0.992954
60.125000	0.5	0.997446
60.133333	0.5	1.003696
60.141667	0.5	1.016782
60.150000	0.5	1.034555
60.158333	0.5	1.051157
60.166667	0.5	1.063657
60.175000	0.5	1.071274
60.183333	0.5	1.077915
60.191667	0.5	1.087290
60.200000	0.5	1.097251
60.208333	0.5	1.105844
60.216667	0.5	1.107602
60.225000	0.5	1.105259
60.233333	0.5	1.103110
60.241667	0.5	1.104282
60.250000	0.5	1.108969
60.258333	0.5	1.112680
60.266667	0.5	1.114634
60.275000	0.5	1.116391
60.283333	0.5	1.121079
60.291667	0.5	1.131040
60.300000	0.5	1.145884
60.308333	0.5	1.161704
60.316667	0.5	1.173227
60.325000	0.5	1.177719
60.333333	0.5	1.175180
60.341667	0.5	1.168930
60.350000	0.5	1.165610
60.358333	0.5	1.166977
60.366667	0.5	1.173032
60.375000	0.5	1.181040
60.383333	0.5	1.188071
60.391667	0.5	1.192173
60.400000	0.5	1.195884
60.408333	0.5	1.201352
60.416667	0.5	1.211118
60.425000	0.5	1.224985
60.433333	0.5	1.240415
60.441667	0.5	1.250766
60.450000	0.5	1.254282
60.458333	0.5	1.252720
60.466667	0.5	1.251743
60.475000	0.5	1.256626
60.483333	0.5	1.266391
60.491667	0.5	1.277524
60.500000	0.5	1.283579
60.508333	0.5	1.286118
60.516667	0.5	1.288071
60.525000	0.5	1.292563
60.533333	0.5	1.300376
60.541667	0.5	1.310923
60.550000	0.5	1.322251
60.558333	0.5	1.333969
60.566667	0.5	1.344321
60.575000	0.5	1.352134
60.583333	0.5	1.354868
60.591667	0.5	1.357602
60.600000	0.5	1.362095
60.608333	0.5	1.370298
60.616667	0.5	1.376938
60.625000	0.5	1.381821
60.633333	0.5	1.386313
60.641667	0.5	1.394712
60.650000	0.5	1.404477
60.658333	0.5	1.411509
60.666667	0.5	1.415805
60.675000	0.5	1.417954
60.683333	0.5	1.420688
60.691667	0.5	1.426157
60.700000	0.5	1.434751
60.708333	0.5	1.445884
60.716667	0.5	1.457016
60.725000	0.5	1.469126
60.733333	0.5	1.481626
60.741667	0.5	1.490610
60.750000	0.5	1.495298
60.758333	0.5	1.494516
60.766667	0.5	1.491196
60.775000	0.5	1.490219
60.783333	0.5	1.495102
60.791667	0.5	1.504868
60.800000	0.5	1.516977
60.808333	0.5	1.528696
60.816667	0.5	1.537290
60.825000	0.5	1.544712
60.833333	0.5	1.551938
60.841667	0.5	1.561118
60.850000	0.5	1.570688
60.858333	0.5	1.579282
60.866667	0.5	1.586704
60.875000	0.5	1.593149
60.883333	0.5	1.599399
60.891667	0.5	1.605454
60.900000	0.5	1.607798
60.908333	0.5	1.607993
60.916667	0.5	1.606235
60.925000	0.5	1.604868
60.933333	0.5	1.606626
60.941667	0.5	1.611118
60.950000	0.5	1.619321
60.958333	0.5	1.628305
60.966667	0.5	1.635141
60.975000	0.5	1.638657
60.983333	0.5	1.640610
60.991667	0.5	1.645102
61.000000	0.5	1.651938
61.008333	0.5	1.659360
61.016667	0.5	1.665415
61.025000	0.5	1.670884
61.033333	0.5	1.678891
61.041667	0.5	1.691782
61.050000	0.5	1.706430
61.058333	0.5	1.719516
61.066667	0.5	1.730454
61.075000	0.5	1.736704
61.083333	0.5	1.740415
61.091667	0.5	1.741391
61.100000	0.5	1.740219
61.108333	0.5	1.740415
61.116667	0.5	1.745298
61.125000	0.5	1.755454
61.133333	0.5	1.767368
61.141667	0.5	1.774204
61.150000	0.5	1.773423
61.158333	0.5	1.765805
61.166667	0.5	1.757993
61.175000	0.5	1.755259
61.183333	0.5	1.758774
61.191667	0.5	1.767954
61.200000	0.5	1.778110
61.208333	0.5	1.785727
61.216667	0.5	1.789829
61.225000	0.5	1.791587
61.233333	0.5	1.793344
61.241667	0.5	1.796469
61.250000	0.5	1.800180
61.258333	0.5	1.803110
61.266667	0.5	1.804282
61.275000	0.5	1.805454
61.283333	0.5	1.810532
61.291667	0.5	1.819712
61.300000	0.5	1.830063
61.308333	0.5	1.835923
61.316667	0.5	1.836704
61.325000	0.5	1.834165
61.333333	0.5	1.830845
61.341667	0.5	1.828696
61.350000	0.5	1.827915
61.358333	0.5	1.829282
61.366667	0.5	1.831821
61.375000	0.5	1.834946
61.383333	0.5	1.836704
61.391667	0.5	1.837290
61.400000	0.5	1.838071
61.408333	0.5	1.841977
61.416667	0.5	1.846470
61.425000	0.5	1.849009
61.433333	0.5	1.849009
61.441667	0.5	1.847837
61.450000	0.5	1.850571
61.458333	0.5	1.858384
61.466667	0.5	1.866587
61.475000	0.5	1.871860
61.483333	0.5	1.873423
61.491667	0.5	1.873227
61.500000	0.5	1.871274
61.508333	0.5	1.867759
61.516667	0.5	1.863852
61.525000	0.5	1.861704
61.533333	0.5	1.863657
61.541667	0.5	1.870102
61.550000	0.5	1.877915
61.558333	0.5	1.883384
61.566667	0.5	1.885727
61.575000	0.5	1.884360
61.583333	0.5	1.878891
61.591667	0.5	1.870102
61.600000	0.5	1.860337
61.608333	0.5	1.854477
61.616667	0.5	1.855259
61.625000	0.5	1.860337
61.633333	0.5	1.864634
61.641667	0.5	1.864634
61.650000	0.5	1.860923
61.658333	0.5	1.853696
61.666667	0.5	1.841391
61.675000	0.5	1.824594
61.683333	0.5	1.803696
61.691667	0.5	1.782016
61.700000	0.5	1.762094
61.708333	0.5	1.744712
61.716667	0.5	1.728501
61.725000	0.5	1.711509
61.733333	0.5	1.691977
61.741667	0.5	1.667368
61.750000	0.5	1.641977
61.758333	0.5	1.616196
61.766667	0.5	1.590415
61.775000	0.5	1.561899
61.783333	0.5	1.527329
61.791667	0.5	1.486704
61.800000	0.5	1.441196
61.808333	0.5	1.392563
61.816667	0.5	1.340415
61.825000	0.5	1.278110
61.833333	0.5	1.200180
61.841667	0.5	1.105063
61.850000	0.5	1.005259
61.858333	0.5	0.927719
61.866667	0.5	0.897055
61.875000	0.5	0.920884
61.883333	0.5	0.987876
61.891667	0.5	1.076352
61.900000	0.5	1.168930
61.908333	0.5	1.259360
61.916667	0.5	1.347251
61.925000	0.5	1.436313
61.933333	0.5	1.531235
61.941667	0.5	1.632212
61.950000	0.5	1.735141
61.958333	0.5	1.827915
61.966667	0.5	1.899204
61.975000	0.5	1.944516
61.983333	0.5	1.967759
61.991667	0.5	1.978891
62.000000	0.5	1.974009
62.008333	0.5	1.936118
62.016667	0.5	1.836118
62.025000	0.5	1.663852
62.033333	0.5	1.437876
62.041667	0.5	1.199790
62.050000	0.5	0.986509
62.058333	0.5	0.811899
62.066667	0.5	0.672055
62.075000	0.5	0.556626
62.083333	0.5	0.461509
62.091667	0.5	0.384165
62.100000	0.5	0.321469
62.108333	0.5	0.266196
62.116667	0.5	0.210337
62.125000	0.5	0.149595
62.133333	0.5	0.087290
62.141667	0.5	0.031040
62.150000	0.5	-0.010562
62.158333	0.5	-0.034781
62.166667	0.5	-0.042788
62.175000	0.5	-0.042202
62.183333	0.5	-0.040054
62.191667	0.5	-0.041812
62.200000	0.5	-0.047866
62.208333	0.5	-0.055874
62.216667	0.5	-0.061929
62.225000	0.5	-0.061148
62.233333	0.5	-0.052749
62.241667	0.5	-0.041812
62.250000	0.5	-0.034781
62.258333	0.5	-0.035757
62.266667	0.5	-0.040640
62.275000	0.5	-0.043570
62.283333	0.5	-0.042007
62.291667	0.5	-0.040640
62.300000	0.5	-0.043374
62.308333	0.5	-0.049624
62.316667	0.5	-0.055288
62.325000	0.5	-0.058218
62.333333	0.5	-0.058804
62.341667	0.5	-0.058804
62.350000	0.5	-0.057046
62.358333	0.5	-0.053335
62.366667	0.5	-0.048062
62.375000	0.5	-0.044937
62.383333	0.5	-0.045327
62.391667	0.5	-0.048062
62.400000	0.5	-0.050601
62.408333	0.5	-0.051382
62.416667	0.5	-0.049624
62.425000	0.5	-0.044937
62.433333	0.5	-0.036734
62.441667	0.5	-0.026773
62.450000	0.5	-0.018179
62.458333	0.5	-0.015640
62.466667	0.5	-0.017984
62.475000	0.5	-0.023452
62.483333	0.5	-0.028335
62.491667	0.5	-0.030288
62.500000	0.5	-0.028921
62.508333	0.5	-0.023452
62.516667	0.5	-0.015445
62.525000	0.5	-0.007827
62.533333	0.5	-0.004507
62.541667	0.5	-0.006460
62.550000	0.5	-0.012710
62.558333	0.5	-0.018374
62.566667	0.5	-0.020523
62.575000	0.5	-0.019546
62.583333	0.5	-0.017788
62.591667	0.5	-0.015249
62.600000	0.5	-0.011538
62.608333	0.5	-0.005288
62.616667	0.5	0.001938
62.625000	0.5	0.005259
62.633333	0.5	0.003110
62.641667	0.5	-0.002163
62.650000	0.5	-0.008413
62.658333	0.5	-0.012906
62.666667	0.5	-0.017984
62.675000	0.5	-0.024234
62.683333	0.5	-0.027554
62.691667	0.5	-0.024234
62.700000	0.5	-0.013882
62.708333	0.5	-0.003140
62.716667	0.5	0.002719
62.725000	0.5	0.001743
62.733333	0.5	-0.003531
62.741667	0.5	-0.007046
62.750000	0.5	-0.005874
62.758333	0.5	-0.000991
62.766667	0.5	0.003501
62.775000	0.5	0.004087
62.783333	0.5	-0.000991
62.791667	0.5	-0.008413
62.800000	0.5	-0.014077
62.808333	0.5	-0.016226
62.816667	0.5	-0.014077
62.825000	0.5	-0.008218
62.833333	0.5	-0.000796
62.841667	0.5	0.006430
62.850000	0.5	0.010532
62.858333	0.5	0.010923
62.866667	0.5	0.007993
62.875000	0.5	0.004282
62.883333	0.5	0.000962
62.891667	0.5	-0.001773
62.900000	0.5	-0.002554
62.908333	0.5	-0.002554
62.916667	0.5	-0.001187
62.925000	0.5	0.001743
62.933333	0.5	0.005063
62.941667	0.5	0.007993
62.950000	0.5	0.008384
62.958333	0.5	0.006626
62.966667	0.5	0.005259
62.975000	0.5	0.006626
62.983333	0.5	0.012094
62.991667	0.5	0.017563
63.000000	0.5	0.018735
63.008333	0.5	0.015024
63.016667	0.5	0.010532
63.025000	0.5	0.009360
63.033333	0.5	0.012485
63.041667	0.5	0.016782
63.050000	0.5	0.019712
63.058333	0.5	0.018540
63.066667	0.5	0.016001
63.075000	0.5	0.015024
63.083333	0.5	0.014829
63.091667	0.5	0.013657
63.100000	0.5	0.011313
63.108333	0.5	0.008579
63.116667	0.5	0.009360
63.125000	0.5	0.015024
63.133333	0.5	0.021860
63.141667	0.5	0.022837
63.150000	0.5	0.014438
63.158333	0.5	0.002719
63.166667	0.5	-0.005288
63.175000	0.5	-0.005874
63.183333	0.5	-0.000796
63.191667	0.5	0.003891
63.200000	0.5	0.005259
63.208333	0.5	0.005454
63.216667	0.5	0.008188
63.225000	0.5	0.013852
63.233333	0.5	0.020884
63.241667	0.5	0.023618
63.250000	0.5	0.021665
63.258333	0.5	0.016977
63.266667	0.5	0.013852
63.275000	0.5	0.013462
63.283333	0.5	0.016587
63.291667	0.5	0.020102
63.300000	0.5	0.021860
63.308333	0.5	0.021274
63.316667	0.5	0.018930
63.325000	0.5	0.015415
63.333333	0.5	0.012290
63.341667	0.5	0.008188
63.350000	0.5	0.003891
63.358333	0.5	0.001548
63.366667	0.5	0.003305
63.375000	0.5	0.007993
63.383333	0.5	0.012876
63.391667	0.5	0.013071
63.400000	0.5	0.007016
63.408333	0.5	-0.002554
63.416667	0.5	-0.009781
63.425000	0.5	-0.010366
63.433333	0.5	-0.006265
63.441667	0.5	-0.000601
63.450000	0.5	0.003891
63.458333	0.5	0.008188
63.466667	0.5	0.011899
63.475000	0.5	0.015610
63.483333	0.5	0.018930
63.491667	0.5	0.020493
63.500000	0.5	0.023423
63.508333	0.5	0.027524
63.516667	0.5	0.030844
63.525000	0.5	0.030063
63.533333	0.5	0.024594
63.541667	0.5	0.017563
63.550000	0.5	0.014438
63.558333	0.5	0.018930
63.566667	0.5	0.027524
63.575000	0.5	0.035923
63.583333	0.5	0.041587
63.591667	0.5	0.043344
63.600000	0.5	0.043149
63.608333	0.5	0.041782
63.616667	0.5	0.038852
63.625000	0.5	0.035337
63.633333	0.5	0.031821
63.641667	0.5	0.030063
63.650000	0.5	0.028501
63.658333	0.5	0.026157
63.666667	0.5	0.024009
63.675000	0.5	0.023618
63.683333	0.5	0.026157
63.691667	0.5	0.028501
63.700000	0.5	0.029673
63.708333	0.5	0.029673
63.716667	0.5	0.029477
63.725000	0.5	0.027915
63.733333	0.5	0.022055
63.741667	0.5	0.010923
63.750000	0.5	-0.000796
63.758333	0.5	-0.008999
63.766667	0.5	-0.011734
63.775000	0.5	-0.009195
63.783333	0.5	-0.002945
63.791667	0.5	0.004868
63.800000	0.5	0.012876
63.808333	0.5	0.021665
63.816667	0.5	0.029477
63.825000	0.5	0.035727
63.833333	0.5	0.038266
63.841667	0.5	0.034946
63.850000	0.5	0.026157
63.858333	0.5	0.014634
63.866667	0.5	0.007016
63.875000	0.5	0.006430
63.883333	0.5	0.012290
63.891667	0.5	0.022251
63.900000	0.5	0.028305
63.908333	0.5	0.028891
63.916667	0.5	0.024790
63.925000	0.5	0.018540
63.933333	0.5	0.013462
63.941667	0.5	0.011313
63.950000	0.5	0.010923
63.958333	0.5	0.012290
63.966667	0.5	0.014634
63.975000	0.5	0.018344
63.983333	0.5	0.020884
63.991667	0.5	0.021079
64.000000	0.5	0.016977
64.008333	0.5	0.009555
64.016667	0.5	0.005063
64.025000	0.5	0.006821
64.033333	0.5	0.016391
64.041667	0.5	0.027719
64.050000	0.5	0.034360
64.058333	0.5	0.033188
64.066667	0.5	0.025962
64.075000	0.5	0.017368
64.083333	0.5	0.011509
64.091667	0.5	0.010727
64.100000	0.5	0.013462
64.108333	0.5	0.017368
64.116667	0.5	0.019907
64.125000	0.5	0.019907
64.133333	0.5	0.018930
64.141667	0.5	0.020298
64.150000	0.5	0.025571
64.158333	0.5	0.032993
64.166667	0.5	0.039243
64.175000	0.5	0.039243
64.183333	0.5	0.031626
64.191667	0.5	0.021469
64.200000	0.5	0.012485
64.208333	0.5	0.009165
64.216667	0.5	0.010141
64.225000	0.5	0.011899
64.233333	0.5	0.012290
64.241667	0.5	0.011704
64.250000	0.5	0.011118
64.258333	0.5	0.012876
64.266667	0.5	0.017759
64.275000	0.5	0.024399
64.283333	0.5	0.029477
64.291667	0.5	0.030063
64.300000	0.5	0.025962
64.308333	0.5	0.017759
64.316667	0.5	0.010532
64.325000	0.5	0.006626
64.333333	0.5	0.006040
64.341667	0.5	0.008579
64.350000	0.5	0.011313
64.358333	0.5	0.013657
64.366667	0.5	0.015024
64.375000	0.5	0.016001
64.383333	0.5	0.016977
64.391667	0.5	0.016587
64.400000	0.5	0.016977
64.408333	0.5	0.016782
64.416667	0.5	0.018930
64.425000	0.5	0.021469
64.433333	0.5	0.021469
64.441667	0.5	0.016977
64.450000	0.5	0.009751
64.458333	0.5	0.005649
64.466667	0.5	0.006626
64.475000	0.5	0.011704
64.483333	0.5	0.016196
64.491667	0.5	0.018930
64.500000	0.5	0.015805
64.508333	0.5	0.012485
64.516667	0.5	0.008774
64.525000	0.5	0.007212
64.533333	0.5	0.008969
64.541667	0.5	0.014438
64.550000	0.5	0.021469
64.558333	0.5	0.023227
64.566667	0.5	0.018735
64.575000	0.5	0.010727
64.583333	0.5	0.004673
64.591667	0.5	0.003891
64.600000	0.5	0.008774
64.608333	0.5	0.016977
64.616667	0.5	0.025180
64.625000	0.5	0.030844
64.633333	0.5	0.032993
64.641667	0.5	0.031626
64.650000	0.5	0.027134
64.658333	0.5	0.022055
64.666667	0.5	0.018344
64.675000	0.5	0.016391
64.683333	0.5	0.016977
64.691667	0.5	0.016391
64.700000	0.5	0.012094
64.708333	0.5	0.004477
64.716667	0.5	-0.002749
64.725000	0.5	-0.005093
64.733333	0.5	-0.001577
64.741667	0.5	0.003305
64.750000	0.5	0.007407
64.758333	0.5	0.008774
64.766667	0.5	0.008579
64.775000	0.5	0.006626
64.783333	0.5	0.001743
64.791667	0.5	-0.003531
64.800000	0.5	-0.007241
64.808333	0.5	-0.007632
64.816667	0.5	-0.007437
64.825000	0.5	-0.007827
64.833333	0.5	-0.007437
64.841667	0.5	-0.003140
64.850000	0.5	0.004477
64.858333	0.5	0.011899
64.866667	0.5	0.015805
64.875000	0.5	0.015610
64.883333	0.5	0.014048
64.891667	0.5	0.013266
64.900000	0.5	0.015219
64.908333	0.5	0.020884
64.916667	0.5	0.026548
64.925000	0.5	0.029477
64.933333	0.5	0.028305
64.941667	0.5	0.021860
64.950000	0.5	0.012094
64.958333	0.5	0.004673
64.966667	0.5	0.002524
64.975000	0.5	0.006626
64.983333	0.5	0.014048
64.991667	0.5	0.020298
65.000000	0.5	0.019516
