# Supplementary material for: HappyTools: A software for high-throughput HPLC data processing and quantitation
Source: PLoS One. 2018 Jul 6;13(7):e0200280. doi: 10.1371/journal.pone.0200280 (PMC6034860; doi:10.1371/journal.pone.0200280)
Supplement: S1 Data — The source code of HappyTools is included in this zip file, together with all the raw chromatograms as exported from ThermoFisher Chromeleon. A visual tutorial and a document demonstrating how to reproduce the results used in this study are also included. (ZIP) [file pone.0200280.s013.zip › Data/Clinical/ACPA-IgG Fab/Fab ACPA.ini]

points:	100
start:	5.0
end:	30.0
baselineOrder:	1
backgroundWindow:	1.0
nobanStart:	0.25
noise:	RMS
slicepoints:	5
createFigure:	True
minPeaks:	4
minPeakSN:	9
