# Supplementary material for: HappyTools: A software for high-throughput HPLC data processing and quantitation
Source: PLoS One. 2018 Jul 6;13(7):e0200280. doi: 10.1371/journal.pone.0200280 (PMC6034860; doi:10.1371/journal.pone.0200280)
Supplement: S1 Data — The source code of HappyTools is included in this zip file, together with all the raw chromatograms as exported from ThermoFisher Chromeleon. A visual tutorial and a document demonstrating how to reproduce the results used in this study are also included. (ZIP) [file pone.0200280.s013.zip › Data/Clinical/ACPA-IgG Fab/Fab_RA1_ACPA.txt]

File Path	chrom://5-para-12-0017/ChromeleonLocal/Instrument Data/UHPLC_2/analysis 2013/Yoann 2013sup.seq/20433.smp/Emission_1.channel/Emission_1.chm
Channel	Emission_1

Injection Information:
Data Vault	ChromeleonLocal
Injection	Fab glycans ACPA IRA captured
Injection Number	28
Position	RC7
Comment	
Processing Method	Integrate IgG 75-63% last data
Instrument Method	2013Aquity IgG glycan  75%-63% 010313   deepwellplate
Type	Unknown
Status	Finished
Injection Date	18-5-2013
Injection Time	14:29:17
Injection Volume (µl)	83,000
Dilution Factor	1,0000
Weight	1,0000

Raw Data Information:
Time Min. (min)	0,016683
Time Max. (min)	43,100017
Data Points	2586
Detector	FLD
Exporting Data System	Chromeleon 7.1.2.1478
Operator	
Signal Quantity	
Signal Unit	counts
Signal Min.	-4.757,000000
Signal Max.	16.381.157,000000
Channel	Emission_1
Driver Name	FLD3000.dll
Channel Type	Evaluation
Min. Step (s)	1,000
Max. Step (s)	1,000
Average Step (s)	1,000

Signal Parameter Information:
Signal Info	250 nm /480 nm

Raw Data:
Time (min)	Step (s)	Value (counts)
0,016683	0,000	0,000000
0,033350	1,000	0,000000
0,050017	1,000	0,000000
0,066683	1,000	0,000000
0,083350	1,000	-301,000000
0,100017	1,000	-831,000000
0,116683	1,000	-1.210,000000
0,133350	1,000	-1.445,000000
0,150017	1,000	-1.645,000000
0,166683	1,000	-1.723,000000
0,183350	1,000	-1.314,000000
0,200017	1,000	-321,000000
0,216683	1,000	1.164,000000
0,233350	1,000	2.624,000000
0,250017	1,000	3.759,000000
0,266683	1,000	4.463,000000
0,283350	1,000	4.544,000000
0,300017	1,000	3.761,000000
0,316683	1,000	2.288,000000
0,333350	1,000	600,000000
0,350017	1,000	-1.112,000000
0,366683	1,000	-2.797,000000
0,383350	1,000	-4.272,000000
0,400017	1,000	-4.757,000000
0,416683	1,000	-2.609,000000
0,433350	1,000	4.697,000000
0,450017	1,000	19.451,000000
0,466683	1,000	44.964,000000
0,483350	1,000	89.626,000000
0,500017	1,000	166.485,000000
0,516683	1,000	294.077,000000
0,533350	1,000	488.162,000000
0,550017	1,000	759.824,000000
0,566683	1,000	1.121.460,000000
0,583350	1,000	1.596.615,000000
0,600017	1,000	2.225.723,000000
0,616683	1,000	3.058.202,000000
0,633350	1,000	4.134.057,000000
0,650017	1,000	5.460.943,000000
0,666683	1,000	7.002.771,000000
0,683350	1,000	8.684.744,000000
0,700017	1,000	10.408.999,000000
0,716683	1,000	12.069.019,000000
0,733350	1,000	13.560.487,000000
0,750017	1,000	14.791.469,000000
0,766683	1,000	15.692.645,000000
0,783350	1,000	16.224.852,000000
0,800017	1,000	16.381.157,000000
0,816683	1,000	16.184.161,000000
0,833350	1,000	15.679.791,000000
0,850017	1,000	14.928.404,000000
0,866683	1,000	13.996.483,000000
0,883350	1,000	12.949.633,000000
0,900017	1,000	11.846.935,000000
0,916683	1,000	10.737.722,000000
0,933350	1,000	9.660.105,000000
0,950017	1,000	8.640.452,000000
0,966683	1,000	7.695.357,000000
0,983350	1,000	6.832.657,000000
1,000017	1,000	6.052.970,000000
1,016683	1,000	5.352.060,000000
1,033350	1,000	4.723.518,000000
1,050017	1,000	4.160.110,000000
1,066683	1,000	3.654.721,000000
1,083350	1,000	3.201.309,000000
1,100017	1,000	2.794.981,000000
1,116683	1,000	2.432.430,000000
1,133350	1,000	2.111.424,000000
1,150017	1,000	1.830.209,000000
1,166683	1,000	1.586.756,000000
1,183350	1,000	1.378.566,000000
1,200017	1,000	1.202.625,000000
1,216683	1,000	1.055.554,000000
1,233350	1,000	933.901,000000
1,250017	1,000	834.091,000000
1,266683	1,000	752.482,000000
1,283350	1,000	685.659,000000
1,300017	1,000	630.454,000000
1,316683	1,000	583.887,000000
1,333350	1,000	543.382,000000
1,350017	1,000	506.940,000000
1,366683	1,000	473.535,000000
1,383350	1,000	442.535,000000
1,400017	1,000	413.500,000000
1,416683	1,000	386.130,000000
1,433350	1,000	360.481,000000
1,450017	1,000	336.808,000000
1,466683	1,000	315.297,000000
1,483350	1,000	295.925,000000
1,500017	1,000	278.384,000000
1,516683	1,000	261.958,000000
1,533350	1,000	245.985,000000
1,550017	1,000	230.363,000000
1,566683	1,000	215.166,000000
1,583350	1,000	200.558,000000
1,600017	1,000	186.605,000000
1,616683	1,000	173.023,000000
1,633350	1,000	159.588,000000
1,650017	1,000	146.693,000000
1,666683	1,000	134.990,000000
1,683350	1,000	124.922,000000
1,700017	1,000	116.526,000000
1,716683	1,000	109.484,000000
1,733350	1,000	103.465,000000
1,750017	1,000	98.028,000000
1,766683	1,000	92.945,000000
1,783350	1,000	87.650,000000
1,800017	1,000	81.768,000000
1,816683	1,000	75.429,000000
1,833350	1,000	68.970,000000
1,850017	1,000	62.569,000000
1,866683	1,000	56.242,000000
1,883350	1,000	50.100,000000
1,900017	1,000	44.502,000000
1,916683	1,000	39.913,000000
1,933350	1,000	36.431,000000
1,950017	1,000	33.914,000000
1,966683	1,000	32.238,000000
1,983350	1,000	31.383,000000
2,000017	1,000	31.369,000000
2,016683	1,000	31.946,000000
2,033350	1,000	32.725,000000
2,050017	1,000	33.529,000000
2,066683	1,000	34.300,000000
2,083350	1,000	35.061,000000
2,100017	1,000	35.808,000000
2,116683	1,000	36.393,000000
2,133350	1,000	36.589,000000
2,150017	1,000	36.301,000000
2,166683	1,000	35.548,000000
2,183350	1,000	34.626,000000
2,200017	1,000	33.795,000000
2,216683	1,000	32.964,000000
2,233350	1,000	31.752,000000
2,250017	1,000	30.061,000000
2,266683	1,000	28.025,000000
2,283350	1,000	25.698,000000
2,300017	1,000	23.289,000000
2,316683	1,000	21.001,000000
2,333350	1,000	19.303,000000
2,350017	1,000	18.818,000000
2,366683	1,000	19.831,000000
2,383350	1,000	21.845,000000
2,400017	1,000	24.199,000000
2,416683	1,000	26.418,000000
2,433350	1,000	28.271,000000
2,450017	1,000	29.549,000000
2,466683	1,000	29.997,000000
2,483350	1,000	29.594,000000
2,500017	1,000	28.502,000000
2,516683	1,000	27.013,000000
2,533350	1,000	25.438,000000
2,550017	1,000	24.120,000000
2,566683	1,000	23.308,000000
2,583350	1,000	23.209,000000
2,600017	1,000	23.551,000000
2,616683	1,000	23.973,000000
2,633350	1,000	24.300,000000
2,650017	1,000	24.460,000000
2,666683	1,000	24.742,000000
2,683350	1,000	25.843,000000
2,700017	1,000	27.814,000000
2,716683	1,000	30.117,000000
2,733350	1,000	32.420,000000
2,750017	1,000	34.648,000000
2,766683	1,000	36.647,000000
2,783350	1,000	38.365,000000
2,800017	1,000	40.056,000000
2,816683	1,000	42.132,000000
2,833350	1,000	44.642,000000
2,850017	1,000	47.430,000000
2,866683	1,000	50.533,000000
2,883350	1,000	53.963,000000
2,900017	1,000	57.416,000000
2,916683	1,000	60.593,000000
2,933350	1,000	63.509,000000
2,950017	1,000	66.100,000000
2,966683	1,000	68.236,000000
2,983350	1,000	70.087,000000
3,000017	1,000	72.051,000000
3,016683	1,000	74.277,000000
3,033350	1,000	76.869,000000
3,050017	1,000	80.087,000000
3,066683	1,000	83.819,000000
3,083350	1,000	87.928,000000
3,100017	1,000	92.124,000000
3,116683	1,000	96.093,000000
3,133350	1,000	99.343,000000
3,150017	1,000	101.695,000000
3,166683	1,000	103.613,000000
3,183350	1,000	105.325,000000
3,200017	1,000	106.759,000000
3,216683	1,000	107.729,000000
3,233350	1,000	108.154,000000
3,250017	1,000	107.894,000000
3,266683	1,000	106.690,000000
3,283350	1,000	104.363,000000
3,300017	1,000	100.971,000000
3,316683	1,000	96.985,000000
3,333350	1,000	92.962,000000
3,350017	1,000	89.094,000000
3,366683	1,000	85.717,000000
3,383350	1,000	83.228,000000
3,400017	1,000	81.705,000000
3,416683	1,000	81.055,000000
3,433350	1,000	80.940,000000
3,450017	1,000	81.081,000000
3,466683	1,000	81.134,000000
3,483350	1,000	80.959,000000
3,500017	1,000	80.609,000000
3,516683	1,000	80.056,000000
3,533350	1,000	79.259,000000
3,550017	1,000	78.431,000000
3,566683	1,000	77.671,000000
3,583350	1,000	77.179,000000
3,600017	1,000	77.457,000000
3,616683	1,000	79.061,000000
3,633350	1,000	82.469,000000
3,650017	1,000	88.005,000000
3,666683	1,000	95.739,000000
3,683350	1,000	105.619,000000
3,700017	1,000	117.560,000000
3,716683	1,000	130.977,000000
3,733350	1,000	145.054,000000
3,750017	1,000	159.368,000000
3,766683	1,000	173.184,000000
3,783350	1,000	185.543,000000
3,800017	1,000	195.140,000000
3,816683	1,000	200.752,000000
3,833350	1,000	202.515,000000
3,850017	1,000	201.409,000000
3,866683	1,000	198.630,000000
3,883350	1,000	195.227,000000
3,900017	1,000	192.482,000000
3,916683	1,000	191.827,000000
3,933350	1,000	193.833,000000
3,950017	1,000	198.077,000000
3,966683	1,000	203.797,000000
3,983350	1,000	210.006,000000
4,000017	1,000	215.910,000000
4,016683	1,000	220.577,000000
4,033350	1,000	223.099,000000
4,050017	1,000	222.600,000000
4,066683	1,000	218.640,000000
4,083350	1,000	211.576,000000
4,100017	1,000	202.327,000000
4,116683	1,000	192.242,000000
4,133350	1,000	182.352,000000
4,150017	1,000	172.933,000000
4,166683	1,000	163.998,000000
4,183350	1,000	155.888,000000
4,200017	1,000	148.836,000000
4,216683	1,000	142.724,000000
4,233350	1,000	137.353,000000
4,250017	1,000	132.200,000000
4,266683	1,000	126.731,000000
4,283350	1,000	120.870,000000
4,300017	1,000	114.806,000000
4,316683	1,000	109.044,000000
4,333350	1,000	103.879,000000
4,350017	1,000	99.421,000000
4,366683	1,000	95.554,000000
4,383350	1,000	92.416,000000
4,400017	1,000	90.310,000000
4,416683	1,000	89.961,000000
4,433350	1,000	93.007,000000
4,450017	1,000	101.473,000000
4,466683	1,000	117.497,000000
4,483350	1,000	142.869,000000
4,500017	1,000	178.269,000000
4,516683	1,000	222.478,000000
4,533350	1,000	271.844,000000
4,550017	1,000	320.497,000000
4,566683	1,000	361.623,000000
4,583350	1,000	389.090,000000
4,600017	1,000	399.327,000000
4,616683	1,000	391.975,000000
4,633350	1,000	369.187,000000
4,650017	1,000	335.296,000000
4,666683	1,000	295.363,000000
4,683350	1,000	253.995,000000
4,700017	1,000	215.239,000000
4,716683	1,000	181.688,000000
4,733350	1,000	154.549,000000
4,750017	1,000	134.104,000000
4,766683	1,000	119.785,000000
4,783350	1,000	110.652,000000
4,800017	1,000	105.497,000000
4,816683	1,000	103.040,000000
4,833350	1,000	102.055,000000
4,850017	1,000	101.797,000000
4,866683	1,000	101.928,000000
4,883350	1,000	102.585,000000
4,900017	1,000	104.430,000000
4,916683	1,000	108.489,000000
4,933350	1,000	116.909,000000
4,950017	1,000	132.837,000000
4,966683	1,000	160.077,000000
4,983350	1,000	202.345,000000
5,000017	1,000	261.703,000000
5,016683	1,000	337.494,000000
5,033350	1,000	425.441,000000
5,050017	1,000	517.123,000000
5,066683	1,000	600.861,000000
5,083350	1,000	664.744,000000
5,100017	1,000	699.933,000000
5,116683	1,000	702.723,000000
5,133350	1,000	674.830,000000
5,150017	1,000	622.519,000000
5,166683	1,000	555.000,000000
5,183350	1,000	482.155,000000
5,200017	1,000	413.028,000000
5,216683	1,000	354.884,000000
5,233350	1,000	312.178,000000
5,250017	1,000	286.091,000000
5,266683	1,000	274.722,000000
5,283350	1,000	273.245,000000
5,300017	1,000	275.701,000000
5,316683	1,000	276.749,000000
5,333350	1,000	272.862,000000
5,350017	1,000	262.699,000000
5,366683	1,000	246.604,000000
5,383350	1,000	225.916,000000
5,400017	1,000	202.919,000000
5,416683	1,000	180.068,000000
5,433350	1,000	159.206,000000
5,450017	1,000	141.546,000000
5,466683	1,000	127.983,000000
5,483350	1,000	118.929,000000
5,500017	1,000	115.086,000000
5,516683	1,000	117.552,000000
5,533350	1,000	128.071,000000
5,550017	1,000	148.888,000000
5,566683	1,000	182.138,000000
5,583350	1,000	228.578,000000
5,600017	1,000	285.917,000000
5,616683	1,000	348.615,000000
5,633350	1,000	408.695,000000
5,650017	1,000	457.308,000000
5,666683	1,000	487.235,000000
5,683350	1,000	494.890,000000
5,700017	1,000	480.748,000000
5,716683	1,000	448.647,000000
5,733350	1,000	404.368,000000
5,750017	1,000	353.870,000000
5,766683	1,000	302.704,000000
5,783350	1,000	255.419,000000
5,800017	1,000	214.810,000000
5,816683	1,000	182.214,000000
5,833350	1,000	157.502,000000
5,850017	1,000	139.482,000000
5,866683	1,000	126.747,000000
5,883350	1,000	118.155,000000
5,900017	1,000	112.934,000000
5,916683	1,000	110.621,000000
5,933350	1,000	110.465,000000
5,950017	1,000	111.493,000000
5,966683	1,000	112.791,000000
5,983350	1,000	113.734,000000
6,000017	1,000	114.259,000000
6,016683	1,000	114.262,000000
6,033350	1,000	113.753,000000
6,050017	1,000	113.015,000000
6,066683	1,000	112.509,000000
6,083350	1,000	112.528,000000
6,100017	1,000	112.868,000000
6,116683	1,000	113.317,000000
6,133350	1,000	113.731,000000
6,150017	1,000	113.895,000000
6,166683	1,000	113.664,000000
6,183350	1,000	113.379,000000
6,200017	1,000	113.040,000000
6,216683	1,000	112.649,000000
6,233350	1,000	112.226,000000
6,250017	1,000	111.798,000000
6,266683	1,000	111.161,000000
6,283350	1,000	110.129,000000
6,300017	1,000	108.769,000000
6,316683	1,000	107.507,000000
6,333350	1,000	106.755,000000
6,350017	1,000	106.815,000000
6,366683	1,000	107.652,000000
6,383350	1,000	108.936,000000
6,400017	1,000	110.324,000000
6,416683	1,000	111.569,000000
6,433350	1,000	112.343,000000
6,450017	1,000	112.549,000000
6,466683	1,000	112.363,000000
6,483350	1,000	112.174,000000
6,500017	1,000	112.893,000000
6,516683	1,000	115.832,000000
6,533350	1,000	122.013,000000
6,550017	1,000	132.477,000000
6,566683	1,000	148.713,000000
6,583350	1,000	172.688,000000
6,600017	1,000	206.169,000000
6,616683	1,000	249.866,000000
6,633350	1,000	302.125,000000
6,650017	1,000	358.340,000000
6,666683	1,000	412.061,000000
6,683350	1,000	456.351,000000
6,700017	1,000	485.769,000000
6,716683	1,000	497.929,000000
6,733350	1,000	492.957,000000
6,750017	1,000	472.714,000000
6,766683	1,000	440.478,000000
6,783350	1,000	400.180,000000
6,800017	1,000	356.197,000000
6,816683	1,000	312.739,000000
6,833350	1,000	273.407,000000
6,850017	1,000	240.913,000000
6,866683	1,000	216.929,000000
6,883350	1,000	201.995,000000
6,900017	1,000	195.554,000000
6,916683	1,000	196.460,000000
6,933350	1,000	203.455,000000
6,950017	1,000	215.636,000000
6,966683	1,000	232.315,000000
6,983350	1,000	253.207,000000
7,000017	1,000	278.539,000000
7,016683	1,000	308.846,000000
7,033350	1,000	343.454,000000
7,050017	1,000	379.686,000000
7,066683	1,000	413.978,000000
7,083350	1,000	442.959,000000
7,100017	1,000	464.715,000000
7,116683	1,000	479.144,000000
7,133350	1,000	487.932,000000
7,150017	1,000	493.688,000000
7,166683	1,000	497.872,000000
7,183350	1,000	500.165,000000
7,200017	1,000	499.227,000000
7,216683	1,000	492.886,000000
7,233350	1,000	479.031,000000
7,250017	1,000	456.362,000000
7,266683	1,000	424.935,000000
7,283350	1,000	386.544,000000
7,300017	1,000	344.154,000000
7,316683	1,000	300.984,000000
7,333350	1,000	259.755,000000
7,350017	1,000	222.690,000000
7,366683	1,000	191.460,000000
7,383350	1,000	166.521,000000
7,400017	1,000	147.732,000000
7,416683	1,000	134.487,000000
7,433350	1,000	125.765,000000
7,450017	1,000	120.577,000000
7,466683	1,000	118.238,000000
7,483350	1,000	118.257,000000
7,500017	1,000	120.412,000000
7,516683	1,000	124.014,000000
7,533350	1,000	128.313,000000
7,550017	1,000	132.670,000000
7,566683	1,000	136.437,000000
7,583350	1,000	139.310,000000
7,600017	1,000	141.210,000000
7,616683	1,000	142.192,000000
7,633350	1,000	142.525,000000
7,650017	1,000	142.696,000000
7,666683	1,000	143.070,000000
7,683350	1,000	143.815,000000
7,700017	1,000	144.795,000000
7,716683	1,000	145.807,000000
7,733350	1,000	146.372,000000
7,750017	1,000	145.797,000000
7,766683	1,000	143.948,000000
7,783350	1,000	141.390,000000
7,800017	1,000	138.438,000000
7,816683	1,000	134.953,000000
7,833350	1,000	131.168,000000
7,850017	1,000	127.554,000000
7,866683	1,000	124.339,000000
7,883350	1,000	121.642,000000
7,900017	1,000	119.350,000000
7,916683	1,000	117.110,000000
7,933350	1,000	114.506,000000
7,950017	1,000	111.620,000000
7,966683	1,000	108.885,000000
7,983350	1,000	106.691,000000
8,000017	1,000	105.141,000000
8,016683	1,000	104.541,000000
8,033350	1,000	104.986,000000
8,050017	1,000	106.325,000000
8,066683	1,000	108.349,000000
8,083350	1,000	110.597,000000
8,100017	1,000	112.754,000000
8,116683	1,000	114.795,000000
8,133350	1,000	116.638,000000
8,150017	1,000	117.558,000000
8,166683	1,000	117.098,000000
8,183350	1,000	115.350,000000
8,200017	1,000	112.529,000000
8,216683	1,000	108.944,000000
8,233350	1,000	104.889,000000
8,250017	1,000	100.855,000000
8,266683	1,000	97.213,000000
8,283350	1,000	94.295,000000
8,300017	1,000	92.387,000000
8,316683	1,000	91.719,000000
8,333350	1,000	92.192,000000
8,350017	1,000	93.549,000000
8,366683	1,000	95.356,000000
8,383350	1,000	97.138,000000
8,400017	1,000	98.438,000000
8,416683	1,000	99.126,000000
8,433350	1,000	99.305,000000
8,450017	1,000	99.160,000000
8,466683	1,000	98.679,000000
8,483350	1,000	97.975,000000
8,500017	1,000	97.362,000000
8,516683	1,000	97.191,000000
8,533350	1,000	97.346,000000
8,550017	1,000	98.006,000000
8,566683	1,000	99.508,000000
8,583350	1,000	101.781,000000
8,600017	1,000	104.612,000000
8,616683	1,000	107.409,000000
8,633350	1,000	109.698,000000
8,650017	1,000	111.217,000000
8,666683	1,000	111.974,000000
8,683350	1,000	112.205,000000
8,700017	1,000	112.227,000000
8,716683	1,000	112.405,000000
8,733350	1,000	113.285,000000
8,750017	1,000	115.167,000000
8,766683	1,000	118.283,000000
8,783350	1,000	123.049,000000
8,800017	1,000	130.087,000000
8,816683	1,000	140.285,000000
8,833350	1,000	154.785,000000
8,850017	1,000	174.364,000000
8,866683	1,000	199.442,000000
8,883350	1,000	229.030,000000
8,900017	1,000	260.563,000000
8,916683	1,000	291.015,000000
8,933350	1,000	317.556,000000
8,950017	1,000	337.420,000000
8,966683	1,000	348.544,000000
8,983350	1,000	349.883,000000
9,000017	1,000	341.278,000000
9,016683	1,000	323.818,000000
9,033350	1,000	299.896,000000
9,050017	1,000	272.541,000000
9,066683	1,000	244.715,000000
9,083350	1,000	218.895,000000
9,100017	1,000	196.534,000000
9,116683	1,000	178.284,000000
9,133350	1,000	164.525,000000
9,150017	1,000	155.426,000000
9,166683	1,000	150.641,000000
9,183350	1,000	149.545,000000
9,200017	1,000	151.407,000000
9,216683	1,000	155.334,000000
9,233350	1,000	160.419,000000
9,250017	1,000	165.674,000000
9,266683	1,000	170.054,000000
9,283350	1,000	172.747,000000
9,300017	1,000	173.078,000000
9,316683	1,000	170.951,000000
9,333350	1,000	167.083,000000
9,350017	1,000	162.365,000000
9,366683	1,000	157.382,000000
9,383350	1,000	152.553,000000
9,400017	1,000	148.542,000000
9,416683	1,000	145.990,000000
9,433350	1,000	145.605,000000
9,450017	1,000	148.274,000000
9,466683	1,000	154.753,000000
9,483350	1,000	165.120,000000
9,500017	1,000	178.624,000000
9,516683	1,000	193.736,000000
9,533350	1,000	208.861,000000
9,550017	1,000	222.691,000000
9,566683	1,000	234.059,000000
9,583350	1,000	242.087,000000
9,600017	1,000	246.564,000000
9,616683	1,000	247.800,000000
9,633350	1,000	246.147,000000
9,650017	1,000	242.258,000000
9,666683	1,000	237.291,000000
9,683350	1,000	232.204,000000
9,700017	1,000	227.301,000000
9,716683	1,000	222.942,000000
9,733350	1,000	219.292,000000
9,750017	1,000	216.398,000000
9,766683	1,000	214.409,000000
9,783350	1,000	213.780,000000
9,800017	1,000	215.361,000000
9,816683	1,000	220.004,000000
9,833350	1,000	228.300,000000
9,850017	1,000	239.997,000000
9,866683	1,000	253.728,000000
9,883350	1,000	267.554,000000
9,900017	1,000	279.100,000000
9,916683	1,000	286.264,000000
9,933350	1,000	287.691,000000
9,950017	1,000	283.066,000000
9,966683	1,000	272.890,000000
9,983350	1,000	258.081,000000
10,000017	1,000	239.908,000000
10,016683	1,000	219.909,000000
10,033350	1,000	199.499,000000
10,050017	1,000	179.942,000000
10,066683	1,000	162.090,000000
10,083350	1,000	146.467,000000
10,100017	1,000	133.284,000000
10,116683	1,000	122.589,000000
10,133350	1,000	114.498,000000
10,150017	1,000	109.057,000000
10,166683	1,000	106.136,000000
10,183350	1,000	105.702,000000
10,200017	1,000	107.215,000000
10,216683	1,000	109.709,000000
10,233350	1,000	112.548,000000
10,250017	1,000	115.495,000000
10,266683	1,000	118.105,000000
10,283350	1,000	119.719,000000
10,300017	1,000	119.984,000000
10,316683	1,000	118.839,000000
10,333350	1,000	116.606,000000
10,350017	1,000	113.522,000000
10,366683	1,000	109.852,000000
10,383350	1,000	106.333,000000
10,400017	1,000	103.526,000000
10,416683	1,000	101.421,000000
10,433350	1,000	99.705,000000
10,450017	1,000	98.458,000000
10,466683	1,000	97.864,000000
10,483350	1,000	97.933,000000
10,500017	1,000	98.818,000000
10,516683	1,000	100.782,000000
10,533350	1,000	103.770,000000
10,550017	1,000	107.239,000000
10,566683	1,000	111.129,000000
10,583350	1,000	116.072,000000
10,600017	1,000	122.933,000000
10,616683	1,000	132.695,000000
10,633350	1,000	145.942,000000
10,650017	1,000	162.910,000000
10,666683	1,000	183.623,000000
10,683350	1,000	207.458,000000
10,700017	1,000	233.214,000000
10,716683	1,000	258.676,000000
10,733350	1,000	281.156,000000
10,750017	1,000	297.833,000000
10,766683	1,000	306.385,000000
10,783350	1,000	305.729,000000
10,800017	1,000	296.114,000000
10,816683	1,000	279.146,000000
10,833350	1,000	257.105,000000
10,850017	1,000	232.491,000000
10,866683	1,000	207.604,000000
10,883350	1,000	184.142,000000
10,900017	1,000	163.219,000000
10,916683	1,000	145.696,000000
10,933350	1,000	131.933,000000
10,950017	1,000	121.738,000000
10,966683	1,000	115.009,000000
10,983350	1,000	111.167,000000
11,000017	1,000	109.286,000000
11,016683	1,000	108.635,000000
11,033350	1,000	108.804,000000
11,050017	1,000	109.522,000000
11,066683	1,000	110.500,000000
11,083350	1,000	111.714,000000
11,100017	1,000	113.430,000000
11,116683	1,000	116.227,000000
11,133350	1,000	120.454,000000
11,150017	1,000	126.060,000000
11,166683	1,000	133.011,000000
11,183350	1,000	141.159,000000
11,200017	1,000	150.159,000000
11,216683	1,000	159.253,000000
11,233350	1,000	167.571,000000
11,250017	1,000	174.365,000000
11,266683	1,000	179.025,000000
11,283350	1,000	181.222,000000
11,300017	1,000	180.534,000000
11,316683	1,000	176.916,000000
11,333350	1,000	170.504,000000
11,350017	1,000	162.057,000000
11,366683	1,000	152.489,000000
11,383350	1,000	142.466,000000
11,400017	1,000	132.548,000000
11,416683	1,000	123.211,000000
11,433350	1,000	114.820,000000
11,450017	1,000	107.824,000000
11,466683	1,000	102.653,000000
11,483350	1,000	99.596,000000
11,500017	1,000	98.653,000000
11,516683	1,000	99.563,000000
11,533350	1,000	101.850,000000
11,550017	1,000	104.774,000000
11,566683	1,000	107.704,000000
11,583350	1,000	109.999,000000
11,600017	1,000	111.278,000000
11,616683	1,000	111.565,000000
11,633350	1,000	111.218,000000
11,650017	1,000	110.410,000000
11,666683	1,000	109.486,000000
11,683350	1,000	109.140,000000
11,700017	1,000	109.887,000000
11,716683	1,000	111.756,000000
11,733350	1,000	114.667,000000
11,750017	1,000	118.563,000000
11,766683	1,000	123.184,000000
11,783350	1,000	128.263,000000
11,800017	1,000	133.374,000000
11,816683	1,000	138.291,000000
11,833350	1,000	143.132,000000
11,850017	1,000	148.071,000000
11,866683	1,000	153.237,000000
11,883350	1,000	158.689,000000
11,900017	1,000	164.417,000000
11,916683	1,000	170.125,000000
11,933350	1,000	175.151,000000
11,950017	1,000	178.779,000000
11,966683	1,000	180.347,000000
11,983350	1,000	179.972,000000
12,000017	1,000	178.444,000000
12,016683	1,000	176.537,000000
12,033350	1,000	174.804,000000
12,050017	1,000	173.371,000000
12,066683	1,000	172.070,000000
12,083350	1,000	170.564,000000
12,100017	1,000	168.601,000000
12,116683	1,000	166.371,000000
12,133350	1,000	164.104,000000
12,150017	1,000	161.730,000000
12,166683	1,000	159.351,000000
12,183350	1,000	157.383,000000
12,200017	1,000	156.197,000000
12,216683	1,000	155.901,000000
12,233350	1,000	156.433,000000
12,250017	1,000	157.410,000000
12,266683	1,000	158.347,000000
12,283350	1,000	159.002,000000
12,300017	1,000	158.707,000000
12,316683	1,000	156.906,000000
12,333350	1,000	153.715,000000
12,350017	1,000	149.546,000000
12,366683	1,000	145.127,000000
12,383350	1,000	141.229,000000
12,400017	1,000	138.289,000000
12,416683	1,000	136.454,000000
12,433350	1,000	135.857,000000
12,450017	1,000	136.455,000000
12,466683	1,000	138.109,000000
12,483350	1,000	140.815,000000
12,500017	1,000	144.640,000000
12,516683	1,000	149.412,000000
12,533350	1,000	154.821,000000
12,550017	1,000	160.189,000000
12,566683	1,000	164.768,000000
12,583350	1,000	167.804,000000
12,600017	1,000	168.615,000000
12,616683	1,000	167.214,000000
12,633350	1,000	164.214,000000
12,650017	1,000	160.349,000000
12,666683	1,000	155.945,000000
12,683350	1,000	151.332,000000
12,700017	1,000	147.242,000000
12,716683	1,000	144.014,000000
12,733350	1,000	141.770,000000
12,750017	1,000	140.835,000000
12,766683	1,000	141.834,000000
12,783350	1,000	145.201,000000
12,800017	1,000	151.233,000000
12,816683	1,000	160.482,000000
12,833350	1,000	173.419,000000
12,850017	1,000	190.610,000000
12,866683	1,000	212.811,000000
12,883350	1,000	241.083,000000
12,900017	1,000	276.513,000000
12,916683	1,000	319.401,000000
12,933350	1,000	368.735,000000
12,950017	1,000	422.005,000000
12,966683	1,000	474.909,000000
12,983350	1,000	522.385,000000
13,000017	1,000	559.196,000000
13,016683	1,000	581.008,000000
13,033350	1,000	585.202,000000
13,050017	1,000	571.442,000000
13,066683	1,000	541.872,000000
13,083350	1,000	500.072,000000
13,100017	1,000	450.374,000000
13,116683	1,000	397.398,000000
13,133350	1,000	345.264,000000
13,150017	1,000	297.450,000000
13,166683	1,000	256.537,000000
13,183350	1,000	223.879,000000
13,200017	1,000	200.249,000000
13,216683	1,000	186.005,000000
13,233350	1,000	181.208,000000
13,250017	1,000	185.460,000000
13,266683	1,000	197.851,000000
13,283350	1,000	216.951,000000
13,300017	1,000	241.027,000000
13,316683	1,000	268.545,000000
13,333350	1,000	297.833,000000
13,350017	1,000	326.825,000000
13,366683	1,000	352.944,000000
13,383350	1,000	373.380,000000
13,400017	1,000	385.722,000000
13,416683	1,000	388.431,000000
13,433350	1,000	381.018,000000
13,450017	1,000	364.564,000000
13,466683	1,000	341.528,000000
13,483350	1,000	314.643,000000
13,500017	1,000	286.272,000000
13,516683	1,000	258.454,000000
13,533350	1,000	232.885,000000
13,550017	1,000	210.563,000000
13,566683	1,000	191.787,000000
13,583350	1,000	176.143,000000
13,600017	1,000	162.991,000000
13,616683	1,000	151.848,000000
13,633350	1,000	142.751,000000
13,650017	1,000	135.819,000000
13,666683	1,000	130.765,000000
13,683350	1,000	127.374,000000
13,700017	1,000	125.343,000000
13,716683	1,000	124.142,000000
13,733350	1,000	123.641,000000
13,750017	1,000	123.864,000000
13,766683	1,000	125.032,000000
13,783350	1,000	127.138,000000
13,800017	1,000	129.834,000000
13,816683	1,000	132.583,000000
13,833350	1,000	135.091,000000
13,850017	1,000	136.944,000000
13,866683	1,000	138.063,000000
13,883350	1,000	138.431,000000
13,900017	1,000	138.091,000000
13,916683	1,000	137.235,000000
13,933350	1,000	136.156,000000
13,950017	1,000	134.821,000000
13,966683	1,000	133.476,000000
13,983350	1,000	132.384,000000
14,000017	1,000	131.447,000000
14,016683	1,000	130.404,000000
14,033350	1,000	128.938,000000
14,050017	1,000	127.178,000000
14,066683	1,000	125.525,000000
14,083350	1,000	123.899,000000
14,100017	1,000	121.888,000000
14,116683	1,000	119.550,000000
14,133350	1,000	117.277,000000
14,150017	1,000	115.589,000000
14,166683	1,000	114.606,000000
14,183350	1,000	113.855,000000
14,200017	1,000	112.845,000000
14,216683	1,000	111.259,000000
14,233350	1,000	109.212,000000
14,250017	1,000	106.897,000000
14,266683	1,000	104.533,000000
14,283350	1,000	102.214,000000
14,300017	1,000	99.843,000000
14,316683	1,000	97.821,000000
14,333350	1,000	96.666,000000
14,350017	1,000	96.715,000000
14,366683	1,000	98.056,000000
14,383350	1,000	100.578,000000
14,400017	1,000	104.210,000000
14,416683	1,000	108.661,000000
14,433350	1,000	113.467,000000
14,450017	1,000	118.170,000000
14,466683	1,000	122.713,000000
14,483350	1,000	126.954,000000
14,500017	1,000	130.668,000000
14,516683	1,000	133.889,000000
14,533350	1,000	136.693,000000
14,550017	1,000	139.092,000000
14,566683	1,000	141.226,000000
14,583350	1,000	143.296,000000
14,600017	1,000	145.686,000000
14,616683	1,000	148.796,000000
14,633350	1,000	152.849,000000
14,650017	1,000	157.898,000000
14,666683	1,000	163.945,000000
14,683350	1,000	170.578,000000
14,700017	1,000	177.169,000000
14,716683	1,000	183.072,000000
14,733350	1,000	187.852,000000
14,750017	1,000	190.826,000000
14,766683	1,000	191.835,000000
14,783350	1,000	190.814,000000
14,800017	1,000	187.381,000000
14,816683	1,000	181.528,000000
14,833350	1,000	174.122,000000
14,850017	1,000	166.081,000000
14,866683	1,000	158.000,000000
14,883350	1,000	150.136,000000
14,900017	1,000	142.592,000000
14,916683	1,000	135.441,000000
14,933350	1,000	128.934,000000
14,950017	1,000	123.450,000000
14,966683	1,000	119.361,000000
14,983350	1,000	116.709,000000
15,000017	1,000	115.061,000000
15,016683	1,000	114.249,000000
15,033350	1,000	113.955,000000
15,050017	1,000	113.860,000000
15,066683	1,000	114.023,000000
15,083350	1,000	114.619,000000
15,100017	1,000	115.812,000000
15,116683	1,000	117.458,000000
15,133350	1,000	119.238,000000
15,150017	1,000	121.100,000000
15,166683	1,000	122.894,000000
15,183350	1,000	124.486,000000
15,200017	1,000	125.883,000000
15,216683	1,000	127.111,000000
15,233350	1,000	128.152,000000
15,250017	1,000	128.847,000000
15,266683	1,000	129.015,000000
15,283350	1,000	128.620,000000
15,300017	1,000	127.795,000000
15,316683	1,000	126.779,000000
15,333350	1,000	125.612,000000
15,350017	1,000	124.338,000000
15,366683	1,000	122.925,000000
15,383350	1,000	121.996,000000
15,400017	1,000	121.982,000000
15,416683	1,000	122.886,000000
15,433350	1,000	124.810,000000
15,450017	1,000	127.740,000000
15,466683	1,000	131.516,000000
15,483350	1,000	135.733,000000
15,500017	1,000	139.819,000000
15,516683	1,000	143.351,000000
15,533350	1,000	146.486,000000
15,550017	1,000	149.302,000000
15,566683	1,000	151.746,000000
15,583350	1,000	153.513,000000
15,600017	1,000	154.588,000000
15,616683	1,000	155.689,000000
15,633350	1,000	157.928,000000
15,650017	1,000	162.468,000000
15,666683	1,000	170.747,000000
15,683350	1,000	184.078,000000
15,700017	1,000	203.326,000000
15,716683	1,000	229.444,000000
15,733350	1,000	263.309,000000
15,750017	1,000	305.279,000000
15,766683	1,000	354.323,000000
15,783350	1,000	407.987,000000
15,800017	1,000	462.630,000000
15,816683	1,000	513.453,000000
15,833350	1,000	555.410,000000
15,850017	1,000	584.174,000000
15,866683	1,000	596.559,000000
15,883350	1,000	591.323,000000
15,900017	1,000	569.356,000000
15,916683	1,000	533.458,000000
15,933350	1,000	487.921,000000
15,950017	1,000	437.396,000000
15,966683	1,000	385.810,000000
15,983350	1,000	336.476,000000
16,000017	1,000	291.838,000000
16,016683	1,000	253.662,000000
16,033350	1,000	223.040,000000
16,050017	1,000	199.671,000000
16,066683	1,000	182.241,000000
16,083350	1,000	169.355,000000
16,100017	1,000	159.704,000000
16,116683	1,000	152.361,000000
16,133350	1,000	146.719,000000
16,150017	1,000	142.113,000000
16,166683	1,000	138.121,000000
16,183350	1,000	134.585,000000
16,200017	1,000	131.905,000000
16,216683	1,000	130.458,000000
16,233350	1,000	130.141,000000
16,250017	1,000	130.845,000000
16,266683	1,000	132.354,000000
16,283350	1,000	134.454,000000
16,300017	1,000	137.072,000000
16,316683	1,000	140.081,000000
16,333350	1,000	143.311,000000
16,350017	1,000	146.561,000000
16,366683	1,000	149.675,000000
16,383350	1,000	152.337,000000
16,400017	1,000	153.922,000000
16,416683	1,000	153.874,000000
16,433350	1,000	151.906,000000
16,450017	1,000	148.394,000000
16,466683	1,000	144.023,000000
16,483350	1,000	139.530,000000
16,500017	1,000	135.217,000000
16,516683	1,000	131.287,000000
16,533350	1,000	128.343,000000
16,550017	1,000	126.771,000000
16,566683	1,000	126.553,000000
16,583350	1,000	127.617,000000
16,600017	1,000	130.108,000000
16,616683	1,000	133.749,000000
16,633350	1,000	138.413,000000
16,650017	1,000	144.113,000000
16,666683	1,000	150.800,000000
16,683350	1,000	158.083,000000
16,700017	1,000	165.230,000000
16,716683	1,000	171.318,000000
16,733350	1,000	176.035,000000
16,750017	1,000	179.412,000000
16,766683	1,000	181.837,000000
16,783350	1,000	183.864,000000
16,800017	1,000	185.810,000000
16,816683	1,000	188.001,000000
16,833350	1,000	190.402,000000
16,850017	1,000	193.150,000000
16,866683	1,000	196.896,000000
16,883350	1,000	202.326,000000
16,900017	1,000	210.009,000000
16,916683	1,000	220.264,000000
16,933350	1,000	232.960,000000
16,950017	1,000	247.366,000000
16,966683	1,000	262.692,000000
16,983350	1,000	278.718,000000
17,000017	1,000	295.665,000000
17,016683	1,000	313.819,000000
17,033350	1,000	332.935,000000
17,050017	1,000	352.520,000000
17,066683	1,000	371.929,000000
17,083350	1,000	390.049,000000
17,100017	1,000	405.114,000000
17,116683	1,000	414.895,000000
17,133350	1,000	417.477,000000
17,150017	1,000	411.730,000000
17,166683	1,000	397.546,000000
17,183350	1,000	376.283,000000
17,200017	1,000	349.787,000000
17,216683	1,000	319.955,000000
17,233350	1,000	288.738,000000
17,250017	1,000	258.125,000000
17,266683	1,000	229.829,000000
17,283350	1,000	204.873,000000
17,300017	1,000	183.728,000000
17,316683	1,000	166.356,000000
17,333350	1,000	152.437,000000
17,350017	1,000	141.486,000000
17,366683	1,000	132.755,000000
17,383350	1,000	125.678,000000
17,400017	1,000	120.026,000000
17,416683	1,000	115.559,000000
17,433350	1,000	112.227,000000
17,450017	1,000	109.947,000000
17,466683	1,000	108.454,000000
17,483350	1,000	107.701,000000
17,500017	1,000	107.696,000000
17,516683	1,000	108.329,000000
17,533350	1,000	109.177,000000
17,550017	1,000	109.913,000000
17,566683	1,000	110.674,000000
17,583350	1,000	111.529,000000
17,600017	1,000	112.403,000000
17,616683	1,000	113.416,000000
17,633350	1,000	114.562,000000
17,650017	1,000	115.642,000000
17,666683	1,000	116.790,000000
17,683350	1,000	118.177,000000
17,700017	1,000	120.002,000000
17,716683	1,000	122.234,000000
17,733350	1,000	124.476,000000
17,750017	1,000	126.444,000000
17,766683	1,000	127.874,000000
17,783350	1,000	128.776,000000
17,800017	1,000	129.225,000000
17,816683	1,000	129.320,000000
17,833350	1,000	129.651,000000
17,850017	1,000	130.783,000000
17,866683	1,000	132.934,000000
17,883350	1,000	136.149,000000
17,900017	1,000	140.201,000000
17,916683	1,000	145.149,000000
17,933350	1,000	151.606,000000
17,950017	1,000	160.372,000000
17,966683	1,000	172.175,000000
17,983350	1,000	188.326,000000
18,000017	1,000	210.385,000000
18,016683	1,000	239.895,000000
18,033350	1,000	278.310,000000
18,050017	1,000	326.090,000000
18,066683	1,000	382.403,000000
18,083350	1,000	444.850,000000
18,100017	1,000	509.336,000000
18,116683	1,000	570.692,000000
18,133350	1,000	623.074,000000
18,150017	1,000	660.682,000000
18,166683	1,000	679.643,000000
18,183350	1,000	678.433,000000
18,200017	1,000	657.740,000000
18,216683	1,000	620.013,000000
18,233350	1,000	568.927,000000
18,250017	1,000	509.482,000000
18,266683	1,000	446.762,000000
18,283350	1,000	385.259,000000
18,300017	1,000	328.734,000000
18,316683	1,000	279.687,000000
18,333350	1,000	239.569,000000
18,350017	1,000	208.727,000000
18,366683	1,000	186.817,000000
18,383350	1,000	172.957,000000
18,400017	1,000	165.853,000000
18,416683	1,000	164.493,000000
18,433350	1,000	168.259,000000
18,450017	1,000	176.267,000000
18,466683	1,000	186.923,000000
18,483350	1,000	198.442,000000
18,500017	1,000	208.991,000000
18,516683	1,000	217.336,000000
18,533350	1,000	222.960,000000
18,550017	1,000	225.458,000000
18,566683	1,000	224.648,000000
18,583350	1,000	220.612,000000
18,600017	1,000	214.006,000000
18,616683	1,000	205.887,000000
18,633350	1,000	197.150,000000
18,650017	1,000	188.309,000000
18,666683	1,000	179.882,000000
18,683350	1,000	172.201,000000
18,700017	1,000	165.373,000000
18,716683	1,000	159.047,000000
18,733350	1,000	152.948,000000
18,750017	1,000	147.438,000000
18,766683	1,000	142.925,000000
18,783350	1,000	139.367,000000
18,800017	1,000	136.572,000000
18,816683	1,000	134.349,000000
18,833350	1,000	132.733,000000
18,850017	1,000	131.868,000000
18,866683	1,000	131.676,000000
18,883350	1,000	131.810,000000
18,900017	1,000	131.879,000000
18,916683	1,000	131.593,000000
18,933350	1,000	130.959,000000
18,950017	1,000	130.127,000000
18,966683	1,000	129.257,000000
18,983350	1,000	128.315,000000
19,000017	1,000	127.047,000000
19,016683	1,000	125.217,000000
19,033350	1,000	122.826,000000
19,050017	1,000	120.111,000000
19,066683	1,000	117.499,000000
19,083350	1,000	115.413,000000
19,100017	1,000	113.669,000000
19,116683	1,000	111.878,000000
19,133350	1,000	110.043,000000
19,150017	1,000	108.549,000000
19,166683	1,000	107.651,000000
19,183350	1,000	107.456,000000
19,200017	1,000	108.041,000000
19,216683	1,000	109.653,000000
19,233350	1,000	112.402,000000
19,250017	1,000	116.691,000000
19,266683	1,000	123.079,000000
19,283350	1,000	131.988,000000
19,300017	1,000	143.916,000000
19,316683	1,000	159.359,000000
19,333350	1,000	179.267,000000
19,350017	1,000	204.888,000000
19,366683	1,000	237.426,000000
19,383350	1,000	277.830,000000
19,400017	1,000	326.437,000000
19,416683	1,000	382.130,000000
19,433350	1,000	442.024,000000
19,450017	1,000	501.829,000000
19,466683	1,000	556.692,000000
19,483350	1,000	602.208,000000
19,500017	1,000	635.063,000000
19,516683	1,000	653.430,000000
19,533350	1,000	657.522,000000
19,550017	1,000	649.699,000000
19,566683	1,000	634.157,000000
19,583350	1,000	616.174,000000
19,600017	1,000	601.144,000000
19,616683	1,000	593.217,000000
19,633350	1,000	594.685,000000
19,650017	1,000	605.935,000000
19,666683	1,000	624.957,000000
19,683350	1,000	647.664,000000
19,700017	1,000	668.479,000000
19,716683	1,000	682.194,000000
19,733350	1,000	684.834,000000
19,750017	1,000	674.293,000000
19,766683	1,000	650.811,000000
19,783350	1,000	616.334,000000
19,800017	1,000	573.997,000000
19,816683	1,000	527.982,000000
19,833350	1,000	482.763,000000
19,850017	1,000	442.485,000000
19,866683	1,000	410.046,000000
19,883350	1,000	386.829,000000
19,900017	1,000	372.594,000000
19,916683	1,000	365.638,000000
19,933350	1,000	363.250,000000
19,950017	1,000	362.561,000000
19,966683	1,000	360.828,000000
19,983350	1,000	356.046,000000
20,000017	1,000	347.310,000000
20,016683	1,000	334.380,000000
20,033350	1,000	317.581,000000
20,050017	1,000	298.149,000000
20,066683	1,000	277.356,000000
20,083350	1,000	256.716,000000
20,100017	1,000	237.878,000000
20,116683	1,000	222.416,000000
20,133350	1,000	211.321,000000
20,150017	1,000	204.947,000000
20,166683	1,000	203.222,000000
20,183350	1,000	205.674,000000
20,200017	1,000	211.303,000000
20,216683	1,000	219.055,000000
20,233350	1,000	228.220,000000
20,250017	1,000	238.413,000000
20,266683	1,000	249.541,000000
20,283350	1,000	261.737,000000
20,300017	1,000	275.623,000000
20,316683	1,000	292.312,000000
20,333350	1,000	313.342,000000
20,350017	1,000	341.083,000000
20,366683	1,000	379.184,000000
20,383350	1,000	432.619,000000
20,400017	1,000	507.988,000000
20,416683	1,000	613.379,000000
20,433350	1,000	757.646,000000
20,450017	1,000	948.550,000000
20,466683	1,000	1.190.486,000000
20,483350	1,000	1.481.867,000000
20,500017	1,000	1.813.113,000000
20,516683	1,000	2.166.105,000000
20,533350	1,000	2.514.604,000000
20,550017	1,000	2.827.246,000000
20,566683	1,000	3.072.696,000000
20,583350	1,000	3.225.055,000000
20,600017	1,000	3.268.307,000000
20,616683	1,000	3.198.763,000000
20,633350	1,000	3.025.407,000000
20,650017	1,000	2.767.748,000000
20,666683	1,000	2.451.965,000000
20,683350	1,000	2.106.484,000000
20,700017	1,000	1.757.853,000000
20,716683	1,000	1.427.849,000000
20,733350	1,000	1.131.906,000000
20,750017	1,000	879.384,000000
20,766683	1,000	673.852,000000
20,783350	1,000	514.130,000000
20,800017	1,000	395.752,000000
20,816683	1,000	312.786,000000
20,833350	1,000	258.425,000000
20,850017	1,000	225.558,000000
20,866683	1,000	207.857,000000
20,883350	1,000	200.190,000000
20,900017	1,000	199.116,000000
20,916683	1,000	202.510,000000
20,933350	1,000	209.280,000000
20,950017	1,000	219.012,000000
20,966683	1,000	231.271,000000
20,983350	1,000	245.075,000000
21,000017	1,000	259.251,000000
21,016683	1,000	272.719,000000
21,033350	1,000	284.342,000000
21,050017	1,000	292.811,000000
21,066683	1,000	296.895,000000
21,083350	1,000	296.337,000000
21,100017	1,000	291.266,000000
21,116683	1,000	281.970,000000
21,133350	1,000	269.350,000000
21,150017	1,000	254.358,000000
21,166683	1,000	237.785,000000
21,183350	1,000	220.417,000000
21,200017	1,000	203.006,000000
21,216683	1,000	186.292,000000
21,233350	1,000	170.780,000000
21,250017	1,000	156.899,000000
21,266683	1,000	144.833,000000
21,283350	1,000	134.689,000000
21,300017	1,000	126.284,000000
21,316683	1,000	119.560,000000
21,333350	1,000	114.695,000000
21,350017	1,000	111.710,000000
21,366683	1,000	110.360,000000
21,383350	1,000	110.346,000000
21,400017	1,000	111.081,000000
21,416683	1,000	112.193,000000
21,433350	1,000	113.451,000000
21,450017	1,000	114.734,000000
21,466683	1,000	115.846,000000
21,483350	1,000	116.953,000000
21,500017	1,000	118.251,000000
21,516683	1,000	119.926,000000
21,533350	1,000	121.922,000000
21,550017	1,000	124.042,000000
21,566683	1,000	125.930,000000
21,583350	1,000	127.156,000000
21,600017	1,000	127.709,000000
21,616683	1,000	127.856,000000
21,633350	1,000	127.856,000000
21,650017	1,000	127.801,000000
21,666683	1,000	127.901,000000
21,683350	1,000	128.102,000000
21,700017	1,000	128.195,000000
21,716683	1,000	128.160,000000
21,733350	1,000	127.763,000000
21,750017	1,000	126.640,000000
21,766683	1,000	124.531,000000
21,783350	1,000	121.469,000000
21,800017	1,000	117.863,000000
21,816683	1,000	113.991,000000
21,833350	1,000	110.045,000000
21,850017	1,000	106.257,000000
21,866683	1,000	102.937,000000
21,883350	1,000	100.216,000000
21,900017	1,000	98.317,000000
21,916683	1,000	97.547,000000
21,933350	1,000	97.894,000000
21,950017	1,000	99.141,000000
21,966683	1,000	100.873,000000
21,983350	1,000	102.544,000000
22,000017	1,000	103.984,000000
22,016683	1,000	105.102,000000
22,033350	1,000	105.957,000000
22,050017	1,000	106.637,000000
22,066683	1,000	107.097,000000
22,083350	1,000	107.167,000000
22,100017	1,000	106.789,000000
22,116683	1,000	106.155,000000
22,133350	1,000	105.629,000000
22,150017	1,000	105.789,000000
22,166683	1,000	106.960,000000
22,183350	1,000	109.135,000000
22,200017	1,000	111.858,000000
22,216683	1,000	114.562,000000
22,233350	1,000	116.643,000000
22,250017	1,000	117.419,000000
22,266683	1,000	116.541,000000
22,283350	1,000	114.297,000000
22,300017	1,000	111.136,000000
22,316683	1,000	107.719,000000
22,333350	1,000	104.820,000000
22,350017	1,000	102.965,000000
22,366683	1,000	102.455,000000
22,383350	1,000	103.377,000000
22,400017	1,000	105.749,000000
22,416683	1,000	109.740,000000
22,433350	1,000	115.158,000000
22,450017	1,000	121.654,000000
22,466683	1,000	129.002,000000
22,483350	1,000	137.176,000000
22,500017	1,000	146.319,000000
22,516683	1,000	156.806,000000
22,533350	1,000	169.145,000000
22,550017	1,000	183.393,000000
22,566683	1,000	198.968,000000
22,583350	1,000	214.798,000000
22,600017	1,000	229.862,000000
22,616683	1,000	243.361,000000
22,633350	1,000	254.438,000000
22,650017	1,000	261.812,000000
22,666683	1,000	264.514,000000
22,683350	1,000	262.299,000000
22,700017	1,000	255.920,000000
22,716683	1,000	247.082,000000
22,733350	1,000	237.938,000000
22,750017	1,000	230.501,000000
22,766683	1,000	226.317,000000
22,783350	1,000	226.158,000000
22,800017	1,000	230.064,000000
22,816683	1,000	237.182,000000
22,833350	1,000	246.246,000000
22,850017	1,000	255.939,000000
22,866683	1,000	264.790,000000
22,883350	1,000	271.080,000000
22,900017	1,000	273.587,000000
22,916683	1,000	272.354,000000
22,933350	1,000	267.636,000000
22,950017	1,000	259.524,000000
22,966683	1,000	248.147,000000
22,983350	1,000	234.211,000000
23,000017	1,000	218.756,000000
23,016683	1,000	202.665,000000
23,033350	1,000	187.048,000000
23,050017	1,000	172.947,000000
23,066683	1,000	160.546,000000
23,083350	1,000	149.569,000000
23,100017	1,000	140.573,000000
23,116683	1,000	134.131,000000
23,133350	1,000	130.152,000000
23,150017	1,000	128.036,000000
23,166683	1,000	126.945,000000
23,183350	1,000	126.349,000000
23,200017	1,000	125.920,000000
23,216683	1,000	125.619,000000
23,233350	1,000	125.436,000000
23,250017	1,000	125.437,000000
23,266683	1,000	126.010,000000
23,283350	1,000	127.551,000000
23,300017	1,000	130.345,000000
23,316683	1,000	134.926,000000
23,333350	1,000	141.838,000000
23,350017	1,000	151.362,000000
23,366683	1,000	163.744,000000
23,383350	1,000	179.535,000000
23,400017	1,000	198.602,000000
23,416683	1,000	220.296,000000
23,433350	1,000	243.689,000000
23,450017	1,000	267.153,000000
23,466683	1,000	288.345,000000
23,483350	1,000	304.910,000000
23,500017	1,000	315.074,000000
23,516683	1,000	317.874,000000
23,533350	1,000	313.521,000000
23,550017	1,000	303.018,000000
23,566683	1,000	287.486,000000
23,583350	1,000	268.430,000000
23,600017	1,000	247.654,000000
23,616683	1,000	226.840,000000
23,633350	1,000	207.856,000000
23,650017	1,000	191.990,000000
23,666683	1,000	179.882,000000
23,683350	1,000	171.901,000000
23,700017	1,000	168.334,000000
23,716683	1,000	169.207,000000
23,733350	1,000	174.289,000000
23,750017	1,000	183.677,000000
23,766683	1,000	198.195,000000
23,783350	1,000	218.995,000000
23,800017	1,000	247.919,000000
23,816683	1,000	287.182,000000
23,833350	1,000	338.956,000000
23,850017	1,000	404.560,000000
23,866683	1,000	483.881,000000
23,883350	1,000	575.019,000000
23,900017	1,000	673.590,000000
23,916683	1,000	772.739,000000
23,933350	1,000	864.383,000000
23,950017	1,000	940.031,000000
23,966683	1,000	991.619,000000
23,983350	1,000	1.013.462,000000
24,000017	1,000	1.003.377,000000
24,016683	1,000	962.755,000000
24,033350	1,000	896.483,000000
24,050017	1,000	811.831,000000
24,066683	1,000	717.046,000000
24,083350	1,000	620.122,000000
24,100017	1,000	528.062,000000
24,116683	1,000	445.989,000000
24,133350	1,000	377.132,000000
24,150017	1,000	323.277,000000
24,166683	1,000	285.102,000000
24,183350	1,000	262.707,000000
24,200017	1,000	255.747,000000
24,216683	1,000	263.192,000000
24,233350	1,000	284.425,000000
24,250017	1,000	319.840,000000
24,266683	1,000	371.374,000000
24,283350	1,000	442.535,000000
24,300017	1,000	538.294,000000
24,316683	1,000	663.949,000000
24,333350	1,000	823.777,000000
24,350017	1,000	1.019.410,000000
24,366683	1,000	1.247.852,000000
24,383350	1,000	1.499.907,000000
24,400017	1,000	1.759.753,000000
24,416683	1,000	2.006.317,000000
24,433350	1,000	2.216.394,000000
24,450017	1,000	2.368.116,000000
24,466683	1,000	2.444.994,000000
24,483350	1,000	2.438.695,000000
24,500017	1,000	2.350.590,000000
24,516683	1,000	2.190.935,000000
24,533350	1,000	1.976.418,000000
24,550017	1,000	1.727.326,000000
24,566683	1,000	1.464.626,000000
24,583350	1,000	1.207.727,000000
24,600017	1,000	971.837,000000
24,616683	1,000	766.673,000000
24,633350	1,000	596.841,000000
24,650017	1,000	462.365,000000
24,666683	1,000	360.310,000000
24,683350	1,000	286.249,000000
24,700017	1,000	235.156,000000
24,716683	1,000	201.670,000000
24,733350	1,000	180.871,000000
24,750017	1,000	168.457,000000
24,766683	1,000	160.997,000000
24,783350	1,000	156.128,000000
24,800017	1,000	152.383,000000
24,816683	1,000	148.547,000000
24,833350	1,000	144.113,000000
24,850017	1,000	139.416,000000
24,866683	1,000	135.003,000000
24,883350	1,000	131.635,000000
24,900017	1,000	129.969,000000
24,916683	1,000	130.228,000000
24,933350	1,000	132.104,000000
24,950017	1,000	134.944,000000
24,966683	1,000	138.077,000000
24,983350	1,000	140.898,000000
25,000017	1,000	143.026,000000
25,016683	1,000	144.302,000000
25,033350	1,000	144.439,000000
25,050017	1,000	143.045,000000
25,066683	1,000	140.103,000000
25,083350	1,000	135.917,000000
25,100017	1,000	131.069,000000
25,116683	1,000	126.251,000000
25,133350	1,000	121.858,000000
25,150017	1,000	117.836,000000
25,166683	1,000	114.039,000000
25,183350	1,000	110.760,000000
25,200017	1,000	108.141,000000
25,216683	1,000	105.945,000000
25,233350	1,000	104.156,000000
25,250017	1,000	102.638,000000
25,266683	1,000	101.197,000000
25,283350	1,000	100.111,000000
25,300017	1,000	99.729,000000
25,316683	1,000	100.149,000000
25,333350	1,000	101.233,000000
25,350017	1,000	102.748,000000
25,366683	1,000	104.372,000000
25,383350	1,000	105.803,000000
25,400017	1,000	106.701,000000
25,416683	1,000	107.095,000000
25,433350	1,000	106.990,000000
25,450017	1,000	106.265,000000
25,466683	1,000	104.877,000000
25,483350	1,000	103.168,000000
25,500017	1,000	101.651,000000
25,516683	1,000	100.623,000000
25,533350	1,000	100.136,000000
25,550017	1,000	100.343,000000
25,566683	1,000	101.169,000000
25,583350	1,000	102.149,000000
25,600017	1,000	102.876,000000
25,616683	1,000	103.144,000000
25,633350	1,000	103.140,000000
25,650017	1,000	103.057,000000
25,666683	1,000	102.952,000000
25,683350	1,000	102.813,000000
25,700017	1,000	102.782,000000
25,716683	1,000	102.899,000000
25,733350	1,000	103.225,000000
25,750017	1,000	103.661,000000
25,766683	1,000	103.752,000000
25,783350	1,000	103.060,000000
25,800017	1,000	101.416,000000
25,816683	1,000	98.985,000000
25,833350	1,000	96.153,000000
25,850017	1,000	93.271,000000
25,866683	1,000	90.762,000000
25,883350	1,000	88.824,000000
25,900017	1,000	87.336,000000
25,916683	1,000	86.100,000000
25,933350	1,000	85.150,000000
25,950017	1,000	84.699,000000
25,966683	1,000	84.962,000000
25,983350	1,000	85.994,000000
26,000017	1,000	87.944,000000
26,016683	1,000	90.728,000000
26,033350	1,000	94.035,000000
26,050017	1,000	97.704,000000
26,066683	1,000	101.598,000000
26,083350	1,000	105.668,000000
26,100017	1,000	109.925,000000
26,116683	1,000	114.421,000000
26,133350	1,000	119.239,000000
26,150017	1,000	124.420,000000
26,166683	1,000	129.889,000000
26,183350	1,000	135.570,000000
26,200017	1,000	141.704,000000
26,216683	1,000	148.341,000000
26,233350	1,000	155.444,000000
26,250017	1,000	162.729,000000
26,266683	1,000	169.685,000000
26,283350	1,000	175.545,000000
26,300017	1,000	179.427,000000
26,316683	1,000	180.835,000000
26,333350	1,000	179.593,000000
26,350017	1,000	175.890,000000
26,366683	1,000	170.189,000000
26,383350	1,000	163.177,000000
26,400017	1,000	155.680,000000
26,416683	1,000	148.264,000000
26,433350	1,000	140.990,000000
26,450017	1,000	133.964,000000
26,466683	1,000	127.222,000000
26,483350	1,000	121.138,000000
26,500017	1,000	116.011,000000
26,516683	1,000	111.851,000000
26,533350	1,000	108.515,000000
26,550017	1,000	105.902,000000
26,566683	1,000	104.155,000000
26,583350	1,000	103.306,000000
26,600017	1,000	103.258,000000
26,616683	1,000	103.609,000000
26,633350	1,000	103.840,000000
26,650017	1,000	103.909,000000
26,666683	1,000	103.817,000000
26,683350	1,000	103.230,000000
26,700017	1,000	102.109,000000
26,716683	1,000	100.591,000000
26,733350	1,000	98.860,000000
26,750017	1,000	97.233,000000
26,766683	1,000	95.752,000000
26,783350	1,000	94.525,000000
26,800017	1,000	93.813,000000
26,816683	1,000	93.660,000000
26,833350	1,000	93.928,000000
26,850017	1,000	94.390,000000
26,866683	1,000	94.574,000000
26,883350	1,000	94.277,000000
26,900017	1,000	93.353,000000
26,916683	1,000	92.076,000000
26,933350	1,000	90.910,000000
26,950017	1,000	90.301,000000
26,966683	1,000	90.580,000000
26,983350	1,000	91.783,000000
27,000017	1,000	93.767,000000
27,016683	1,000	96.344,000000
27,033350	1,000	99.089,000000
27,050017	1,000	101.198,000000
27,066683	1,000	102.428,000000
27,083350	1,000	103.076,000000
27,100017	1,000	103.398,000000
27,116683	1,000	103.497,000000
27,133350	1,000	103.329,000000
27,150017	1,000	102.995,000000
27,166683	1,000	102.676,000000
27,183350	1,000	102.324,000000
27,200017	1,000	102.041,000000
27,216683	1,000	101.993,000000
27,233350	1,000	101.951,000000
27,250017	1,000	101.428,000000
27,266683	1,000	100.462,000000
27,283350	1,000	99.332,000000
27,300017	1,000	98.410,000000
27,316683	1,000	98.298,000000
27,333350	1,000	99.187,000000
27,350017	1,000	100.796,000000
27,366683	1,000	102.935,000000
27,383350	1,000	105.072,000000
27,400017	1,000	106.448,000000
27,416683	1,000	106.968,000000
27,433350	1,000	106.798,000000
27,450017	1,000	106.028,000000
27,466683	1,000	104.915,000000
27,483350	1,000	103.695,000000
27,500017	1,000	102.346,000000
27,516683	1,000	100.884,000000
27,533350	1,000	99.347,000000
27,550017	1,000	98.106,000000
27,566683	1,000	97.350,000000
27,583350	1,000	96.957,000000
27,600017	1,000	96.823,000000
27,616683	1,000	96.965,000000
27,633350	1,000	97.283,000000
27,650017	1,000	97.475,000000
27,666683	1,000	97.540,000000
27,683350	1,000	97.514,000000
27,700017	1,000	97.337,000000
27,716683	1,000	96.706,000000
27,733350	1,000	95.641,000000
27,750017	1,000	94.449,000000
27,766683	1,000	93.247,000000
27,783350	1,000	92.126,000000
27,800017	1,000	91.207,000000
27,816683	1,000	90.910,000000
27,833350	1,000	91.405,000000
27,850017	1,000	92.357,000000
27,866683	1,000	93.313,000000
27,883350	1,000	94.058,000000
27,900017	1,000	94.742,000000
27,916683	1,000	95.675,000000
27,933350	1,000	96.899,000000
27,950017	1,000	97.873,000000
27,966683	1,000	98.187,000000
27,983350	1,000	98.021,000000
28,000017	1,000	97.807,000000
28,016683	1,000	98.014,000000
28,033350	1,000	98.636,000000
28,050017	1,000	99.134,000000
28,066683	1,000	98.911,000000
28,083350	1,000	97.806,000000
28,100017	1,000	95.898,000000
28,116683	1,000	93.523,000000
28,133350	1,000	91.109,000000
28,150017	1,000	89.066,000000
28,166683	1,000	87.633,000000
28,183350	1,000	86.890,000000
28,200017	1,000	86.747,000000
28,216683	1,000	86.806,000000
28,233350	1,000	86.548,000000
28,250017	1,000	86.025,000000
28,266683	1,000	85.516,000000
28,283350	1,000	85.150,000000
28,300017	1,000	84.707,000000
28,316683	1,000	84.029,000000
28,333350	1,000	83.346,000000
28,350017	1,000	82.908,000000
28,366683	1,000	83.020,000000
28,383350	1,000	83.858,000000
28,400017	1,000	85.358,000000
28,416683	1,000	87.368,000000
28,433350	1,000	89.675,000000
28,450017	1,000	92.134,000000
28,466683	1,000	94.660,000000
28,483350	1,000	96.965,000000
28,500017	1,000	98.887,000000
28,516683	1,000	100.495,000000
28,533350	1,000	101.684,000000
28,550017	1,000	102.310,000000
28,566683	1,000	102.594,000000
28,583350	1,000	102.401,000000
28,600017	1,000	101.700,000000
28,616683	1,000	100.727,000000
28,633350	1,000	99.586,000000
28,650017	1,000	98.516,000000
28,666683	1,000	97.805,000000
28,683350	1,000	97.416,000000
28,700017	1,000	97.254,000000
28,716683	1,000	97.394,000000
28,733350	1,000	97.713,000000
28,750017	1,000	98.106,000000
28,766683	1,000	98.525,000000
28,783350	1,000	98.808,000000
28,800017	1,000	98.701,000000
28,816683	1,000	98.021,000000
28,833350	1,000	96.918,000000
28,850017	1,000	95.505,000000
28,866683	1,000	93.785,000000
28,883350	1,000	92.010,000000
28,900017	1,000	90.330,000000
28,916683	1,000	88.488,000000
28,933350	1,000	86.632,000000
28,950017	1,000	85.435,000000
28,966683	1,000	85.590,000000
28,983350	1,000	87.279,000000
29,000017	1,000	89.813,000000
29,016683	1,000	92.388,000000
29,033350	1,000	94.542,000000
29,050017	1,000	96.127,000000
29,066683	1,000	97.401,000000
29,083350	1,000	98.546,000000
29,100017	1,000	99.307,000000
29,116683	1,000	99.766,000000
29,133350	1,000	99.910,000000
29,150017	1,000	99.593,000000
29,166683	1,000	99.019,000000
29,183350	1,000	98.713,000000
29,200017	1,000	98.641,000000
29,216683	1,000	98.531,000000
29,233350	1,000	98.584,000000
29,250017	1,000	98.883,000000
29,266683	1,000	99.183,000000
29,283350	1,000	99.421,000000
29,300017	1,000	99.540,000000
29,316683	1,000	99.457,000000
29,333350	1,000	99.222,000000
29,350017	1,000	98.939,000000
29,366683	1,000	98.614,000000
29,383350	1,000	98.371,000000
29,400017	1,000	98.285,000000
29,416683	1,000	98.321,000000
29,433350	1,000	98.422,000000
29,450017	1,000	98.243,000000
29,466683	1,000	97.734,000000
29,483350	1,000	97.011,000000
29,500017	1,000	96.085,000000
29,516683	1,000	95.094,000000
29,533350	1,000	94.217,000000
29,550017	1,000	93.602,000000
29,566683	1,000	93.401,000000
29,583350	1,000	93.474,000000
29,600017	1,000	93.524,000000
29,616683	1,000	93.363,000000
29,633350	1,000	93.055,000000
29,650017	1,000	92.554,000000
29,666683	1,000	91.591,000000
29,683350	1,000	90.187,000000
29,700017	1,000	88.648,000000
29,716683	1,000	87.531,000000
29,733350	1,000	87.250,000000
29,750017	1,000	87.569,000000
29,766683	1,000	88.143,000000
29,783350	1,000	88.671,000000
29,800017	1,000	88.771,000000
29,816683	1,000	88.393,000000
29,833350	1,000	87.901,000000
29,850017	1,000	87.799,000000
29,866683	1,000	88.242,000000
29,883350	1,000	88.997,000000
29,900017	1,000	89.691,000000
29,916683	1,000	89.742,000000
29,933350	1,000	88.884,000000
29,950017	1,000	87.261,000000
29,966683	1,000	85.254,000000
29,983350	1,000	83.405,000000
30,000017	1,000	82.173,000000
30,016683	1,000	81.636,000000
30,033350	1,000	81.833,000000
30,050017	1,000	82.854,000000
30,066683	1,000	84.484,000000
30,083350	1,000	86.252,000000
30,100017	1,000	87.674,000000
30,116683	1,000	88.664,000000
30,133350	1,000	89.255,000000
30,150017	1,000	89.269,000000
30,166683	1,000	88.806,000000
30,183350	1,000	88.217,000000
30,200017	1,000	87.786,000000
30,216683	1,000	87.711,000000
30,233350	1,000	87.992,000000
30,250017	1,000	88.325,000000
30,266683	1,000	88.464,000000
30,283350	1,000	88.608,000000
30,300017	1,000	88.938,000000
30,316683	1,000	89.335,000000
30,333350	1,000	89.743,000000
30,350017	1,000	90.019,000000
30,366683	1,000	89.985,000000
30,383350	1,000	89.637,000000
30,400017	1,000	89.019,000000
30,416683	1,000	88.501,000000
30,433350	1,000	88.634,000000
30,450017	1,000	89.467,000000
30,466683	1,000	90.766,000000
30,483350	1,000	92.292,000000
30,500017	1,000	93.750,000000
30,516683	1,000	95.179,000000
30,533350	1,000	96.415,000000
30,550017	1,000	97.088,000000
30,566683	1,000	97.203,000000
30,583350	1,000	96.981,000000
30,600017	1,000	96.612,000000
30,616683	1,000	96.114,000000
30,633350	1,000	95.399,000000
30,650017	1,000	94.413,000000
30,666683	1,000	93.113,000000
30,683350	1,000	91.347,000000
30,700017	1,000	89.233,000000
30,716683	1,000	87.249,000000
30,733350	1,000	86.067,000000
30,750017	1,000	86.077,000000
30,766683	1,000	87.273,000000
30,783350	1,000	89.205,000000
30,800017	1,000	91.365,000000
30,816683	1,000	93.444,000000
30,833350	1,000	95.357,000000
30,850017	1,000	97.141,000000
30,866683	1,000	98.548,000000
30,883350	1,000	99.208,000000
30,900017	1,000	98.822,000000
30,916683	1,000	97.549,000000
30,933350	1,000	95.767,000000
30,950017	1,000	93.832,000000
30,966683	1,000	91.988,000000
30,983350	1,000	90.471,000000
31,000017	1,000	89.673,000000
31,016683	1,000	89.647,000000
31,033350	1,000	90.233,000000
31,050017	1,000	90.885,000000
31,066683	1,000	91.319,000000
31,083350	1,000	91.629,000000
31,100017	1,000	92.212,000000
31,116683	1,000	93.161,000000
31,133350	1,000	94.325,000000
31,150017	1,000	95.536,000000
31,166683	1,000	96.607,000000
31,183350	1,000	97.382,000000
31,200017	1,000	97.842,000000
31,216683	1,000	98.018,000000
31,233350	1,000	97.879,000000
31,250017	1,000	97.387,000000
31,266683	1,000	96.554,000000
31,283350	1,000	95.225,000000
31,300017	1,000	93.539,000000
31,316683	1,000	92.107,000000
31,333350	1,000	91.222,000000
31,350017	1,000	90.966,000000
31,366683	1,000	91.272,000000
31,383350	1,000	91.806,000000
31,400017	1,000	92.238,000000
31,416683	1,000	92.703,000000
31,433350	1,000	93.434,000000
31,450017	1,000	94.525,000000
31,466683	1,000	95.929,000000
31,483350	1,000	97.551,000000
31,500017	1,000	99.241,000000
31,516683	1,000	100.653,000000
31,533350	1,000	101.488,000000
31,550017	1,000	101.888,000000
31,566683	1,000	101.917,000000
31,583350	1,000	101.616,000000
31,600017	1,000	101.404,000000
31,616683	1,000	101.292,000000
31,633350	1,000	100.883,000000
31,650017	1,000	99.918,000000
31,666683	1,000	98.532,000000
31,683350	1,000	96.814,000000
31,700017	1,000	95.285,000000
31,716683	1,000	94.553,000000
31,733350	1,000	94.451,000000
31,750017	1,000	94.790,000000
31,766683	1,000	95.338,000000
31,783350	1,000	95.969,000000
31,800017	1,000	96.608,000000
31,816683	1,000	97.239,000000
31,833350	1,000	97.954,000000
31,850017	1,000	98.769,000000
31,866683	1,000	99.475,000000
31,883350	1,000	100.048,000000
31,900017	1,000	100.357,000000
31,916683	1,000	99.956,000000
31,933350	1,000	98.926,000000
31,950017	1,000	97.883,000000
31,966683	1,000	97.363,000000
31,983350	1,000	97.375,000000
32,000017	1,000	97.429,000000
32,016683	1,000	96.974,000000
32,033350	1,000	95.968,000000
32,050017	1,000	94.674,000000
32,066683	1,000	93.410,000000
32,083350	1,000	92.741,000000
32,100017	1,000	93.066,000000
32,116683	1,000	94.478,000000
32,133350	1,000	96.390,000000
32,150017	1,000	98.310,000000
32,166683	1,000	99.996,000000
32,183350	1,000	101.111,000000
32,200017	1,000	101.475,000000
32,216683	1,000	101.446,000000
32,233350	1,000	101.340,000000
32,250017	1,000	101.307,000000
32,266683	1,000	101.296,000000
32,283350	1,000	101.172,000000
32,300017	1,000	100.927,000000
32,316683	1,000	100.461,000000
32,333350	1,000	99.794,000000
32,350017	1,000	98.970,000000
32,366683	1,000	98.315,000000
32,383350	1,000	98.150,000000
32,400017	1,000	98.607,000000
32,416683	1,000	99.380,000000
32,433350	1,000	100.304,000000
32,450017	1,000	101.572,000000
32,466683	1,000	103.303,000000
32,483350	1,000	104.965,000000
32,500017	1,000	106.082,000000
32,516683	1,000	106.412,000000
32,533350	1,000	105.996,000000
32,550017	1,000	105.228,000000
32,566683	1,000	104.611,000000
32,583350	1,000	103.979,000000
32,600017	1,000	103.235,000000
32,616683	1,000	102.756,000000
32,633350	1,000	102.965,000000
32,650017	1,000	103.866,000000
32,666683	1,000	104.960,000000
32,683350	1,000	105.714,000000
32,700017	1,000	105.873,000000
32,716683	1,000	105.588,000000
32,733350	1,000	104.769,000000
32,750017	1,000	103.288,000000
32,766683	1,000	101.506,000000
32,783350	1,000	99.868,000000
32,800017	1,000	98.526,000000
32,816683	1,000	97.581,000000
32,833350	1,000	97.500,000000
32,850017	1,000	98.372,000000
32,866683	1,000	99.785,000000
32,883350	1,000	101.258,000000
32,900017	1,000	102.249,000000
32,916683	1,000	102.818,000000
32,933350	1,000	103.162,000000
32,950017	1,000	103.322,000000
32,966683	1,000	103.515,000000
32,983350	1,000	104.020,000000
33,000017	1,000	105.018,000000
33,016683	1,000	106.191,000000
33,033350	1,000	107.218,000000
33,050017	1,000	108.057,000000
33,066683	1,000	108.934,000000
33,083350	1,000	109.970,000000
33,100017	1,000	111.245,000000
33,116683	1,000	112.561,000000
33,133350	1,000	113.837,000000
33,150017	1,000	115.148,000000
33,166683	1,000	116.576,000000
33,183350	1,000	117.987,000000
33,200017	1,000	119.435,000000
33,216683	1,000	120.897,000000
33,233350	1,000	122.490,000000
33,250017	1,000	124.150,000000
33,266683	1,000	125.428,000000
33,283350	1,000	126.162,000000
33,300017	1,000	126.409,000000
33,316683	1,000	126.499,000000
33,333350	1,000	126.852,000000
33,350017	1,000	128.088,000000
33,366683	1,000	130.446,000000
33,383350	1,000	133.825,000000
33,400017	1,000	138.174,000000
33,416683	1,000	143.501,000000
33,433350	1,000	149.232,000000
33,450017	1,000	154.870,000000
33,466683	1,000	160.035,000000
33,483350	1,000	164.428,000000
33,500017	1,000	167.921,000000
33,516683	1,000	171.014,000000
33,533350	1,000	174.360,000000
33,550017	1,000	177.868,000000
33,566683	1,000	181.267,000000
33,583350	1,000	184.879,000000
33,600017	1,000	189.343,000000
33,616683	1,000	194.730,000000
33,633350	1,000	200.688,000000
33,650017	1,000	206.904,000000
33,666683	1,000	213.314,000000
33,683350	1,000	219.771,000000
33,700017	1,000	226.075,000000
33,716683	1,000	232.067,000000
33,733350	1,000	237.809,000000
33,750017	1,000	243.366,000000
33,766683	1,000	249.012,000000
33,783350	1,000	255.128,000000
33,800017	1,000	261.832,000000
33,816683	1,000	268.796,000000
33,833350	1,000	275.805,000000
33,850017	1,000	282.895,000000
33,866683	1,000	289.891,000000
33,883350	1,000	296.447,000000
33,900017	1,000	302.327,000000
33,916683	1,000	307.667,000000
33,933350	1,000	312.849,000000
33,950017	1,000	318.167,000000
33,966683	1,000	323.680,000000
33,983350	1,000	329.273,000000
34,000017	1,000	334.606,000000
34,016683	1,000	339.463,000000
34,033350	1,000	344.072,000000
34,050017	1,000	348.471,000000
34,066683	1,000	352.724,000000
34,083350	1,000	357.020,000000
34,100017	1,000	361.221,000000
34,116683	1,000	365.114,000000
34,133350	1,000	368.359,000000
34,150017	1,000	370.750,000000
34,166683	1,000	372.325,000000
34,183350	1,000	373.417,000000
34,200017	1,000	374.385,000000
34,216683	1,000	375.412,000000
34,233350	1,000	376.238,000000
34,250017	1,000	376.459,000000
34,266683	1,000	375.872,000000
34,283350	1,000	374.460,000000
34,300017	1,000	372.425,000000
34,316683	1,000	369.906,000000
34,333350	1,000	366.975,000000
34,350017	1,000	364.090,000000
34,366683	1,000	361.881,000000
34,383350	1,000	360.459,000000
34,400017	1,000	359.541,000000
34,416683	1,000	359.071,000000
34,433350	1,000	359.067,000000
34,450017	1,000	359.002,000000
34,466683	1,000	357.892,000000
34,483350	1,000	355.364,000000
34,500017	1,000	351.494,000000
34,516683	1,000	346.351,000000
34,533350	1,000	340.235,000000
34,550017	1,000	333.720,000000
34,566683	1,000	327.143,000000
34,583350	1,000	320.785,000000
34,600017	1,000	314.941,000000
34,616683	1,000	309.499,000000
34,633350	1,000	304.300,000000
34,650017	1,000	299.153,000000
34,666683	1,000	293.879,000000
34,683350	1,000	288.730,000000
34,700017	1,000	284.041,000000
34,716683	1,000	279.826,000000
34,733350	1,000	276.011,000000
34,750017	1,000	272.519,000000
34,766683	1,000	269.454,000000
34,783350	1,000	267.016,000000
34,800017	1,000	265.266,000000
34,816683	1,000	264.026,000000
34,833350	1,000	263.057,000000
34,850017	1,000	262.122,000000
34,866683	1,000	260.997,000000
34,883350	1,000	259.503,000000
34,900017	1,000	257.407,000000
34,916683	1,000	254.921,000000
34,933350	1,000	252.512,000000
34,950017	1,000	250.184,000000
34,966683	1,000	248.007,000000
34,983350	1,000	246.057,000000
35,000017	1,000	244.382,000000
35,016683	1,000	243.091,000000
35,033350	1,000	242.190,000000
35,050017	1,000	241.426,000000
35,066683	1,000	240.671,000000
35,083350	1,000	239.774,000000
35,100017	1,000	238.883,000000
35,116683	1,000	238.023,000000
35,133350	1,000	237.183,000000
35,150017	1,000	236.469,000000
35,166683	1,000	235.954,000000
35,183350	1,000	235.688,000000
35,200017	1,000	235.549,000000
35,216683	1,000	235.635,000000
35,233350	1,000	235.767,000000
35,250017	1,000	235.526,000000
35,266683	1,000	234.758,000000
35,283350	1,000	233.821,000000
35,300017	1,000	232.970,000000
35,316683	1,000	232.100,000000
35,333350	1,000	231.161,000000
35,350017	1,000	230.047,000000
35,366683	1,000	228.504,000000
35,383350	1,000	226.291,000000
35,400017	1,000	223.803,000000
35,416683	1,000	221.380,000000
35,433350	1,000	219.221,000000
35,450017	1,000	217.431,000000
35,466683	1,000	216.229,000000
35,483350	1,000	215.802,000000
35,500017	1,000	216.212,000000
35,516683	1,000	217.301,000000
35,533350	1,000	218.702,000000
35,550017	1,000	220.492,000000
35,566683	1,000	222.772,000000
35,583350	1,000	225.372,000000
35,600017	1,000	228.036,000000
35,616683	1,000	230.365,000000
35,633350	1,000	231.999,000000
35,650017	1,000	232.864,000000
35,666683	1,000	232.961,000000
35,683350	1,000	232.357,000000
35,700017	1,000	231.475,000000
35,716683	1,000	230.602,000000
35,733350	1,000	229.935,000000
35,750017	1,000	229.667,000000
35,766683	1,000	230.006,000000
35,783350	1,000	230.890,000000
35,800017	1,000	231.710,000000
35,816683	1,000	231.844,000000
35,833350	1,000	231.105,000000
35,850017	1,000	229.670,000000
35,866683	1,000	227.818,000000
35,883350	1,000	225.890,000000
35,900017	1,000	224.223,000000
35,916683	1,000	223.099,000000
35,933350	1,000	222.509,000000
35,950017	1,000	222.155,000000
35,966683	1,000	221.885,000000
35,983350	1,000	221.662,000000
36,000017	1,000	221.303,000000
36,016683	1,000	220.655,000000
36,033350	1,000	219.934,000000
36,050017	1,000	219.464,000000
36,066683	1,000	219.423,000000
36,083350	1,000	219.936,000000
36,100017	1,000	220.977,000000
36,116683	1,000	222.248,000000
36,133350	1,000	223.351,000000
36,150017	1,000	224.195,000000
36,166683	1,000	224.963,000000
36,183350	1,000	225.629,000000
36,200017	1,000	226.108,000000
36,216683	1,000	226.120,000000
36,233350	1,000	225.463,000000
36,250017	1,000	224.376,000000
36,266683	1,000	223.455,000000
36,283350	1,000	223.373,000000
36,300017	1,000	224.041,000000
36,316683	1,000	224.720,000000
36,333350	1,000	224.960,000000
36,350017	1,000	224.760,000000
36,366683	1,000	224.269,000000
36,383350	1,000	223.526,000000
36,400017	1,000	222.653,000000
36,416683	1,000	221.812,000000
36,433350	1,000	220.896,000000
36,450017	1,000	219.846,000000
36,466683	1,000	218.861,000000
36,483350	1,000	218.166,000000
36,500017	1,000	217.730,000000
36,516683	1,000	217.476,000000
36,533350	1,000	217.487,000000
36,550017	1,000	217.899,000000
36,566683	1,000	218.312,000000
36,583350	1,000	218.198,000000
36,600017	1,000	217.634,000000
36,616683	1,000	216.867,000000
36,633350	1,000	215.859,000000
36,650017	1,000	214.400,000000
36,666683	1,000	212.625,000000
36,683350	1,000	210.975,000000
36,700017	1,000	209.654,000000
36,716683	1,000	208.639,000000
36,733350	1,000	207.908,000000
36,750017	1,000	207.216,000000
36,766683	1,000	206.749,000000
36,783350	1,000	206.963,000000
36,800017	1,000	208.010,000000
36,816683	1,000	209.467,000000
36,833350	1,000	210.734,000000
36,850017	1,000	211.777,000000
36,866683	1,000	212.575,000000
36,883350	1,000	213.010,000000
36,900017	1,000	213.299,000000
36,916683	1,000	213.921,000000
36,933350	1,000	214.902,000000
36,950017	1,000	215.880,000000
36,966683	1,000	216.296,000000
36,983350	1,000	215.853,000000
37,000017	1,000	214.463,000000
37,016683	1,000	212.448,000000
37,033350	1,000	210.214,000000
37,050017	1,000	207.944,000000
37,066683	1,000	206.020,000000
37,083350	1,000	204.790,000000
37,100017	1,000	204.561,000000
37,116683	1,000	205.474,000000
37,133350	1,000	207.043,000000
37,150017	1,000	208.608,000000
37,166683	1,000	209.816,000000
37,183350	1,000	210.652,000000
37,200017	1,000	210.908,000000
37,216683	1,000	210.329,000000
37,233350	1,000	208.907,000000
37,250017	1,000	206.452,000000
37,266683	1,000	202.995,000000
37,283350	1,000	199.090,000000
37,300017	1,000	195.372,000000
37,316683	1,000	192.154,000000
37,333350	1,000	189.554,000000
37,350017	1,000	187.431,000000
37,366683	1,000	185.459,000000
37,383350	1,000	183.589,000000
37,400017	1,000	181.949,000000
37,416683	1,000	180.309,000000
37,433350	1,000	178.399,000000
37,450017	1,000	176.086,000000
37,466683	1,000	173.464,000000
37,483350	1,000	170.486,000000
37,500017	1,000	167.127,000000
37,516683	1,000	163.368,000000
37,533350	1,000	159.471,000000
37,550017	1,000	155.996,000000
37,566683	1,000	153.506,000000
37,583350	1,000	152.211,000000
37,600017	1,000	151.919,000000
37,616683	1,000	152.142,000000
37,633350	1,000	152.377,000000
37,650017	1,000	152.198,000000
37,666683	1,000	151.374,000000
37,683350	1,000	149.933,000000
37,700017	1,000	148.005,000000
37,716683	1,000	145.696,000000
37,733350	1,000	143.102,000000
37,750017	1,000	140.623,000000
37,766683	1,000	138.528,000000
37,783350	1,000	136.995,000000
37,800017	1,000	135.956,000000
37,816683	1,000	135.242,000000
37,833350	1,000	134.627,000000
37,850017	1,000	133.706,000000
37,866683	1,000	132.369,000000
37,883350	1,000	130.838,000000
37,900017	1,000	129.362,000000
37,916683	1,000	127.761,000000
37,933350	1,000	126.099,000000
37,950017	1,000	124.447,000000
37,966683	1,000	122.516,000000
37,983350	1,000	120.306,000000
38,000017	1,000	118.243,000000
38,016683	1,000	116.900,000000
38,033350	1,000	115.948,000000
38,050017	1,000	114.825,000000
38,066683	1,000	113.444,000000
38,083350	1,000	112.138,000000
38,100017	1,000	111.252,000000
38,116683	1,000	110.725,000000
38,133350	1,000	110.182,000000
38,150017	1,000	109.585,000000
38,166683	1,000	108.879,000000
38,183350	1,000	107.974,000000
38,200017	1,000	107.140,000000
38,216683	1,000	106.436,000000
38,233350	1,000	105.615,000000
38,250017	1,000	104.338,000000
38,266683	1,000	102.346,000000
38,283350	1,000	99.461,000000
38,300017	1,000	95.655,000000
38,316683	1,000	91.408,000000
38,333350	1,000	87.690,000000
38,350017	1,000	85.004,000000
38,366683	1,000	83.517,000000
38,383350	1,000	83.192,000000
38,400017	1,000	83.872,000000
38,416683	1,000	85.084,000000
38,433350	1,000	86.414,000000
38,450017	1,000	87.132,000000
38,466683	1,000	86.437,000000
38,483350	1,000	84.203,000000
38,500017	1,000	80.862,000000
38,516683	1,000	77.036,000000
38,533350	1,000	73.038,000000
38,550017	1,000	69.453,000000
38,566683	1,000	66.678,000000
38,583350	1,000	64.689,000000
38,600017	1,000	63.359,000000
38,616683	1,000	62.536,000000
38,633350	1,000	62.115,000000
38,650017	1,000	61.992,000000
38,666683	1,000	61.863,000000
38,683350	1,000	61.362,000000
38,700017	1,000	60.391,000000
38,716683	1,000	58.999,000000
38,733350	1,000	57.453,000000
38,750017	1,000	56.315,000000
38,766683	1,000	55.810,000000
38,783350	1,000	55.745,000000
38,800017	1,000	56.164,000000
38,816683	1,000	57.282,000000
38,833350	1,000	58.929,000000
38,850017	1,000	60.592,000000
38,866683	1,000	61.548,000000
38,883350	1,000	61.427,000000
38,900017	1,000	60.586,000000
38,916683	1,000	59.276,000000
38,933350	1,000	57.610,000000
38,950017	1,000	55.782,000000
38,966683	1,000	54.037,000000
38,983350	1,000	52.603,000000
39,000017	1,000	51.427,000000
39,016683	1,000	50.728,000000
39,033350	1,000	50.766,000000
39,050017	1,000	51.460,000000
39,066683	1,000	52.281,000000
39,083350	1,000	52.788,000000
39,100017	1,000	52.636,000000
39,116683	1,000	51.859,000000
39,133350	1,000	50.576,000000
39,150017	1,000	48.907,000000
39,166683	1,000	47.096,000000
39,183350	1,000	45.095,000000
39,200017	1,000	43.020,000000
39,216683	1,000	41.143,000000
39,233350	1,000	39.819,000000
39,250017	1,000	39.150,000000
39,266683	1,000	38.791,000000
39,283350	1,000	38.470,000000
39,300017	1,000	38.304,000000
39,316683	1,000	38.645,000000
39,333350	1,000	39.614,000000
39,350017	1,000	40.939,000000
39,366683	1,000	42.327,000000
39,383350	1,000	43.508,000000
39,400017	1,000	44.238,000000
39,416683	1,000	44.352,000000
39,433350	1,000	43.897,000000
39,450017	1,000	42.974,000000
39,466683	1,000	41.625,000000
39,483350	1,000	39.734,000000
39,500017	1,000	37.664,000000
39,516683	1,000	36.034,000000
39,533350	1,000	35.162,000000
39,550017	1,000	34.898,000000
39,566683	1,000	34.783,000000
39,583350	1,000	34.433,000000
39,600017	1,000	33.740,000000
39,616683	1,000	32.742,000000
39,633350	1,000	31.582,000000
39,650017	1,000	30.361,000000
39,666683	1,000	29.594,000000
39,683350	1,000	29.811,000000
39,700017	1,000	30.945,000000
39,716683	1,000	32.687,000000
39,733350	1,000	34.627,000000
39,750017	1,000	36.077,000000
39,766683	1,000	36.496,000000
39,783350	1,000	35.795,000000
39,800017	1,000	34.289,000000
39,816683	1,000	32.354,000000
39,833350	1,000	30.372,000000
39,850017	1,000	28.612,000000
39,866683	1,000	27.418,000000
39,883350	1,000	27.275,000000
39,900017	1,000	28.055,000000
39,916683	1,000	29.082,000000
39,933350	1,000	29.722,000000
39,950017	1,000	29.660,000000
39,966683	1,000	29.150,000000
39,983350	1,000	28.605,000000
40,000017	1,000	28.179,000000
40,016683	1,000	27.573,000000
40,033350	1,000	26.498,000000
40,050017	1,000	24.836,000000
40,066683	1,000	22.717,000000
40,083350	1,000	20.537,000000
40,100017	1,000	18.722,000000
40,116683	1,000	17.118,000000
40,133350	1,000	15.516,000000
40,150017	1,000	14.053,000000
40,166683	1,000	12.958,000000
40,183350	1,000	12.358,000000
40,200017	1,000	12.334,000000
40,216683	1,000	12.865,000000
40,233350	1,000	13.810,000000
40,250017	1,000	15.078,000000
40,266683	1,000	16.530,000000
40,283350	1,000	17.949,000000
40,300017	1,000	19.240,000000
40,316683	1,000	20.612,000000
40,333350	1,000	22.200,000000
40,350017	1,000	24.113,000000
40,366683	1,000	26.190,000000
40,383350	1,000	27.834,000000
40,400017	1,000	28.550,000000
40,416683	1,000	28.056,000000
40,433350	1,000	26.446,000000
40,450017	1,000	24.194,000000
40,466683	1,000	21.675,000000
40,483350	1,000	19.528,000000
40,500017	1,000	18.287,000000
40,516683	1,000	18.023,000000
40,533350	1,000	18.253,000000
40,550017	1,000	18.466,000000
40,566683	1,000	18.125,000000
40,583350	1,000	17.010,000000
40,600017	1,000	15.318,000000
40,616683	1,000	13.269,000000
40,633350	1,000	11.307,000000
40,650017	1,000	10.115,000000
40,666683	1,000	10.087,000000
40,683350	1,000	11.121,000000
40,700017	1,000	12.778,000000
40,716683	1,000	14.472,000000
40,733350	1,000	15.696,000000
40,750017	1,000	16.586,000000
40,766683	1,000	17.536,000000
40,783350	1,000	18.882,000000
40,800017	1,000	20.622,000000
40,816683	1,000	22.588,000000
40,833350	1,000	24.567,000000
40,850017	1,000	26.253,000000
40,866683	1,000	27.242,000000
40,883350	1,000	27.116,000000
40,900017	1,000	25.928,000000
40,916683	1,000	24.080,000000
40,933350	1,000	22.088,000000
40,950017	1,000	20.061,000000
40,966683	1,000	17.892,000000
40,983350	1,000	15.549,000000
41,000017	1,000	13.109,000000
41,016683	1,000	10.933,000000
41,033350	1,000	9.226,000000
41,050017	1,000	7.962,000000
41,066683	1,000	7.014,000000
41,083350	1,000	6.345,000000
41,100017	1,000	6.017,000000
41,116683	1,000	6.132,000000
41,133350	1,000	6.828,000000
41,150017	1,000	8.101,000000
41,166683	1,000	9.546,000000
41,183350	1,000	10.814,000000
41,200017	1,000	11.858,000000
41,216683	1,000	12.591,000000
41,233350	1,000	13.098,000000
41,250017	1,000	13.538,000000
41,266683	1,000	13.824,000000
41,283350	1,000	14.090,000000
41,300017	1,000	14.272,000000
41,316683	1,000	14.113,000000
41,333350	1,000	13.573,000000
41,350017	1,000	12.587,000000
41,366683	1,000	11.337,000000
41,383350	1,000	10.175,000000
41,400017	1,000	9.471,000000
41,416683	1,000	9.516,000000
41,433350	1,000	10.065,000000
41,450017	1,000	10.916,000000
41,466683	1,000	12.038,000000
41,483350	1,000	13.480,000000
41,500017	1,000	14.968,000000
41,516683	1,000	16.252,000000
41,533350	1,000	17.417,000000
41,550017	1,000	18.443,000000
41,566683	1,000	19.296,000000
41,583350	1,000	19.677,000000
41,600017	1,000	19.509,000000
41,616683	1,000	19.025,000000
41,633350	1,000	18.668,000000
41,650017	1,000	18.767,000000
41,666683	1,000	19.266,000000
41,683350	1,000	19.799,000000
41,700017	1,000	20.125,000000
41,716683	1,000	20.098,000000
41,733350	1,000	20.002,000000
41,750017	1,000	19.826,000000
41,766683	1,000	19.413,000000
41,783350	1,000	18.538,000000
41,800017	1,000	16.904,000000
41,816683	1,000	14.804,000000
41,833350	1,000	12.890,000000
41,850017	1,000	11.666,000000
41,866683	1,000	11.320,000000
41,883350	1,000	11.754,000000
41,900017	1,000	13.037,000000
41,916683	1,000	15.026,000000
41,933350	1,000	17.330,000000
41,950017	1,000	19.398,000000
41,966683	1,000	21.023,000000
41,983350	1,000	22.049,000000
42,000017	1,000	22.054,000000
42,016683	1,000	20.859,000000
42,033350	1,000	18.663,000000
42,050017	1,000	15.955,000000
42,066683	1,000	13.218,000000
42,083350	1,000	10.805,000000
42,100017	1,000	8.834,000000
42,116683	1,000	7.168,000000
42,133350	1,000	5.873,000000
42,150017	1,000	5.009,000000
42,166683	1,000	4.568,000000
42,183350	1,000	4.386,000000
42,200017	1,000	4.443,000000
42,216683	1,000	5.032,000000
42,233350	1,000	6.365,000000
42,250017	1,000	8.440,000000
42,266683	1,000	11.058,000000
42,283350	1,000	13.613,000000
42,300017	1,000	15.684,000000
42,316683	1,000	17.005,000000
42,333350	1,000	17.641,000000
42,350017	1,000	17.668,000000
42,366683	1,000	17.077,000000
42,383350	1,000	15.977,000000
42,400017	1,000	14.551,000000
42,416683	1,000	13.008,000000
42,433350	1,000	11.604,000000
42,450017	1,000	10.641,000000
42,466683	1,000	9.989,000000
42,483350	1,000	9.337,000000
42,500017	1,000	8.423,000000
42,516683	1,000	7.052,000000
42,533350	1,000	5.276,000000
42,550017	1,000	3.391,000000
42,566683	1,000	1.940,000000
42,583350	1,000	1.364,000000
42,600017	1,000	1.750,000000
42,616683	1,000	2.791,000000
42,633350	1,000	4.025,000000
42,650017	1,000	5.087,000000
42,666683	1,000	6.239,000000
42,683350	1,000	7.723,000000
42,700017	1,000	9.626,000000
42,716683	1,000	11.882,000000
42,733350	1,000	14.349,000000
42,750017	1,000	16.805,000000
42,766683	1,000	18.856,000000
42,783350	1,000	20.258,000000
42,800017	1,000	20.937,000000
42,816683	1,000	20.828,000000
42,833350	1,000	20.100,000000
42,850017	1,000	19.086,000000
42,866683	1,000	17.948,000000
42,883350	1,000	17.038,000000
42,900017	1,000	16.552,000000
42,916683	1,000	16.144,000000
42,933350	1,000	15.358,000000
42,950017	1,000	14.021,000000
42,966683	1,000	12.334,000000
42,983350	1,000	10.696,000000
43,000017	1,000	9.393,000000
43,016683	1,000	8.635,000000
43,033350	1,000	8.632,000000
43,050017	1,000	9.501,000000
43,066683	1,000	11.050,000000
43,083350	1,000	12.526,000000
43,100017	1,000	13.484,000000
