# Supplementary material for: HappyTools: A software for high-throughput HPLC data processing and quantitation
Source: PLoS One. 2018 Jul 6;13(7):e0200280. doi: 10.1371/journal.pone.0200280 (PMC6034860; doi:10.1371/journal.pone.0200280)
Supplement: S1 Data — The source code of HappyTools is included in this zip file, together with all the raw chromatograms as exported from ThermoFisher Chromeleon. A visual tutorial and a document demonstrating how to reproduce the results used in this study are also included. (ZIP) [file pone.0200280.s013.zip › Data/Clinical/ACPA-IgG Fab/Fab_RA1_IgG.txt]

File Path	chrom://5-para-12-0017/ChromeleonLocal/Instrument Data/UHPLC_2/analysis 2013/Yoann 2013sup.seq/76934.smp/Emission_1.channel/Emission_1.chm
Channel	Emission_1

Injection Information:
Data Vault	ChromeleonLocal
Injection	Fab glycans IgG IRA  captured
Injection Number	27
Position	RC6
Comment	
Processing Method	Integrate IgG 75-63% last data
Instrument Method	2013Aquity IgG glycan  75%-63% 010313   deepwellplate
Type	Unknown
Status	Finished
Injection Date	18-5-2013
Injection Time	13:43:47
Injection Volume (µl)	83,000
Dilution Factor	1,0000
Weight	1,0000

Raw Data Information:
Time Min. (min)	0,016683
Time Max. (min)	43,100017
Data Points	2586
Detector	FLD
Exporting Data System	Chromeleon 7.1.2.1478
Operator	
Signal Quantity	
Signal Unit	counts
Signal Min.	0,000000
Signal Max.	27.218.679,000000
Channel	Emission_1
Driver Name	FLD3000.dll
Channel Type	Evaluation
Min. Step (s)	1,000
Max. Step (s)	1,000
Average Step (s)	1,000

Signal Parameter Information:
Signal Info	250 nm /480 nm

Raw Data:
Time (min)	Step (s)	Value (counts)
0,016683	0,000	0,000000
0,033350	1,000	0,000000
0,050017	1,000	0,000000
0,066683	1,000	0,000000
0,083350	1,000	229,000000
0,100017	1,000	690,000000
0,116683	1,000	1.259,000000
0,133350	1,000	2.019,000000
0,150017	1,000	3.147,000000
0,166683	1,000	4.803,000000
0,183350	1,000	7.184,000000
0,200017	1,000	10.156,000000
0,216683	1,000	13.473,000000
0,233350	1,000	17.102,000000
0,250017	1,000	20.679,000000
0,266683	1,000	23.614,000000
0,283350	1,000	25.318,000000
0,300017	1,000	25.441,000000
0,316683	1,000	24.436,000000
0,333350	1,000	22.979,000000
0,350017	1,000	21.598,000000
0,366683	1,000	20.477,000000
0,383350	1,000	19.720,000000
0,400017	1,000	19.491,000000
0,416683	1,000	20.636,000000
0,433350	1,000	25.213,000000
0,450017	1,000	36.052,000000
0,466683	1,000	57.026,000000
0,483350	1,000	96.423,000000
0,500017	1,000	167.460,000000
0,516683	1,000	291.399,000000
0,533350	1,000	489.990,000000
0,550017	1,000	781.769,000000
0,566683	1,000	1.181.832,000000
0,583350	1,000	1.719.219,000000
0,600017	1,000	2.477.633,000000
0,616683	1,000	3.595.108,000000
0,633350	1,000	5.204.740,000000
0,650017	1,000	7.363.989,000000
0,666683	1,000	10.024.162,000000
0,683350	1,000	13.041.838,000000
0,700017	1,000	16.210.380,000000
0,716683	1,000	19.297.934,000000
0,733350	1,000	22.079.577,000000
0,750017	1,000	24.364.397,000000
0,766683	1,000	26.017.164,000000
0,783350	1,000	26.969.085,000000
0,800017	1,000	27.218.679,000000
0,816683	1,000	26.823.214,000000
0,833350	1,000	25.882.184,000000
0,850017	1,000	24.519.746,000000
0,866683	1,000	22.867.045,000000
0,883350	1,000	21.048.072,000000
0,900017	1,000	19.170.463,000000
0,916683	1,000	17.320.108,000000
0,933350	1,000	15.559.080,000000
0,950017	1,000	13.927.131,000000
0,966683	1,000	12.445.082,000000
0,983350	1,000	11.118.239,000000
1,000017	1,000	9.940.933,000000
1,016683	1,000	8.900.818,000000
1,033350	1,000	7.982.167,000000
1,050017	1,000	7.168.258,000000
1,066683	1,000	6.443.269,000000
1,083350	1,000	5.793.864,000000
1,100017	1,000	5.210.765,000000
1,116683	1,000	4.688.547,000000
1,133350	1,000	4.224.187,000000
1,150017	1,000	3.815.291,000000
1,166683	1,000	3.458.952,000000
1,183350	1,000	3.151.576,000000
1,200017	1,000	2.888.830,000000
1,216683	1,000	2.665.556,000000
1,233350	1,000	2.476.220,000000
1,250017	1,000	2.315.295,000000
1,266683	1,000	2.177.754,000000
1,283350	1,000	2.058.708,000000
1,300017	1,000	1.953.437,000000
1,316683	1,000	1.857.408,000000
1,333350	1,000	1.766.737,000000
1,350017	1,000	1.678.721,000000
1,366683	1,000	1.591.530,000000
1,383350	1,000	1.504.517,000000
1,400017	1,000	1.417.888,000000
1,416683	1,000	1.332.283,000000
1,433350	1,000	1.248.248,000000
1,450017	1,000	1.165.925,000000
1,466683	1,000	1.085.424,000000
1,483350	1,000	1.007.169,000000
1,500017	1,000	931.608,000000
1,516683	1,000	859.050,000000
1,533350	1,000	789.784,000000
1,550017	1,000	723.953,000000
1,566683	1,000	661.607,000000
1,583350	1,000	603.036,000000
1,600017	1,000	548.564,000000
1,616683	1,000	498.264,000000
1,633350	1,000	451.958,000000
1,650017	1,000	409.562,000000
1,666683	1,000	371.192,000000
1,683350	1,000	336.878,000000
1,700017	1,000	306.302,000000
1,716683	1,000	279.049,000000
1,733350	1,000	254.769,000000
1,750017	1,000	233.602,000000
1,766683	1,000	215.364,000000
1,783350	1,000	199.783,000000
1,800017	1,000	186.606,000000
1,816683	1,000	175.358,000000
1,833350	1,000	165.459,000000
1,850017	1,000	156.369,000000
1,866683	1,000	147.814,000000
1,883350	1,000	139.854,000000
1,900017	1,000	132.392,000000
1,916683	1,000	125.350,000000
1,933350	1,000	118.581,000000
1,950017	1,000	112.247,000000
1,966683	1,000	106.754,000000
1,983350	1,000	102.363,000000
2,000017	1,000	99.080,000000
2,016683	1,000	96.506,000000
2,033350	1,000	93.975,000000
2,050017	1,000	91.002,000000
2,066683	1,000	87.530,000000
2,083350	1,000	84.027,000000
2,100017	1,000	80.880,000000
2,116683	1,000	78.055,000000
2,133350	1,000	75.510,000000
2,150017	1,000	73.274,000000
2,166683	1,000	71.448,000000
2,183350	1,000	69.995,000000
2,200017	1,000	68.823,000000
2,216683	1,000	67.738,000000
2,233350	1,000	66.452,000000
2,250017	1,000	64.729,000000
2,266683	1,000	62.363,000000
2,283350	1,000	59.572,000000
2,300017	1,000	56.656,000000
2,316683	1,000	54.143,000000
2,333350	1,000	52.454,000000
2,350017	1,000	51.701,000000
2,366683	1,000	51.759,000000
2,383350	1,000	52.109,000000
2,400017	1,000	52.231,000000
2,416683	1,000	52.011,000000
2,433350	1,000	51.658,000000
2,450017	1,000	51.355,000000
2,466683	1,000	51.241,000000
2,483350	1,000	51.437,000000
2,500017	1,000	52.058,000000
2,516683	1,000	53.375,000000
2,533350	1,000	55.335,000000
2,550017	1,000	57.671,000000
2,566683	1,000	59.964,000000
2,583350	1,000	61.593,000000
2,600017	1,000	62.207,000000
2,616683	1,000	62.058,000000
2,633350	1,000	61.658,000000
2,650017	1,000	61.286,000000
2,666683	1,000	60.823,000000
2,683350	1,000	60.526,000000
2,700017	1,000	60.880,000000
2,716683	1,000	61.985,000000
2,733350	1,000	63.496,000000
2,750017	1,000	64.973,000000
2,766683	1,000	66.220,000000
2,783350	1,000	67.137,000000
2,800017	1,000	67.498,000000
2,816683	1,000	67.161,000000
2,833350	1,000	66.295,000000
2,850017	1,000	65.547,000000
2,866683	1,000	65.472,000000
2,883350	1,000	66.045,000000
2,900017	1,000	67.068,000000
2,916683	1,000	68.329,000000
2,933350	1,000	69.678,000000
2,950017	1,000	70.991,000000
2,966683	1,000	72.395,000000
2,983350	1,000	73.945,000000
3,000017	1,000	75.459,000000
3,016683	1,000	76.579,000000
3,033350	1,000	77.156,000000
3,050017	1,000	77.279,000000
3,066683	1,000	77.544,000000
3,083350	1,000	78.181,000000
3,100017	1,000	79.236,000000
3,116683	1,000	80.827,000000
3,133350	1,000	82.712,000000
3,150017	1,000	84.706,000000
3,166683	1,000	86.917,000000
3,183350	1,000	89.525,000000
3,200017	1,000	92.715,000000
3,216683	1,000	96.251,000000
3,233350	1,000	99.661,000000
3,250017	1,000	102.878,000000
3,266683	1,000	106.544,000000
3,283350	1,000	111.545,000000
3,300017	1,000	118.719,000000
3,316683	1,000	128.636,000000
3,333350	1,000	141.238,000000
3,350017	1,000	155.649,000000
3,366683	1,000	170.399,000000
3,383350	1,000	183.736,000000
3,400017	1,000	194.329,000000
3,416683	1,000	201.389,000000
3,433350	1,000	204.457,000000
3,450017	1,000	203.466,000000
3,466683	1,000	198.902,000000
3,483350	1,000	191.677,000000
3,500017	1,000	182.845,000000
3,516683	1,000	173.881,000000
3,533350	1,000	165.639,000000
3,550017	1,000	158.276,000000
3,566683	1,000	151.693,000000
3,583350	1,000	145.413,000000
3,600017	1,000	139.108,000000
3,616683	1,000	132.871,000000
3,633350	1,000	126.914,000000
3,650017	1,000	121.283,000000
3,666683	1,000	115.700,000000
3,683350	1,000	110.221,000000
3,700017	1,000	105.116,000000
3,716683	1,000	100.947,000000
3,733350	1,000	98.230,000000
3,750017	1,000	97.031,000000
3,766683	1,000	97.049,000000
3,783350	1,000	97.758,000000
3,800017	1,000	98.703,000000
3,816683	1,000	99.581,000000
3,833350	1,000	100.357,000000
3,850017	1,000	101.344,000000
3,866683	1,000	102.498,000000
3,883350	1,000	103.351,000000
3,900017	1,000	103.262,000000
3,916683	1,000	101.898,000000
3,933350	1,000	99.709,000000
3,950017	1,000	97.432,000000
3,966683	1,000	95.659,000000
3,983350	1,000	94.513,000000
4,000017	1,000	93.858,000000
4,016683	1,000	93.695,000000
4,033350	1,000	93.509,000000
4,050017	1,000	92.798,000000
4,066683	1,000	91.620,000000
4,083350	1,000	90.115,000000
4,100017	1,000	88.568,000000
4,116683	1,000	87.220,000000
4,133350	1,000	86.066,000000
4,150017	1,000	85.038,000000
4,166683	1,000	84.198,000000
4,183350	1,000	83.712,000000
4,200017	1,000	83.702,000000
4,216683	1,000	83.988,000000
4,233350	1,000	84.450,000000
4,250017	1,000	85.192,000000
4,266683	1,000	85.945,000000
4,283350	1,000	86.508,000000
4,300017	1,000	87.003,000000
4,316683	1,000	87.198,000000
4,333350	1,000	86.509,000000
4,350017	1,000	84.806,000000
4,366683	1,000	82.523,000000
4,383350	1,000	80.294,000000
4,400017	1,000	78.423,000000
4,416683	1,000	77.143,000000
4,433350	1,000	76.442,000000
4,450017	1,000	76.063,000000
4,466683	1,000	75.923,000000
4,483350	1,000	75.988,000000
4,500017	1,000	76.119,000000
4,516683	1,000	76.369,000000
4,533350	1,000	76.486,000000
4,550017	1,000	76.067,000000
4,566683	1,000	74.858,000000
4,583350	1,000	73.208,000000
4,600017	1,000	71.626,000000
4,616683	1,000	70.496,000000
4,633350	1,000	69.899,000000
4,650017	1,000	69.549,000000
4,666683	1,000	69.253,000000
4,683350	1,000	68.995,000000
4,700017	1,000	68.840,000000
4,716683	1,000	68.698,000000
4,733350	1,000	68.585,000000
4,750017	1,000	68.721,000000
4,766683	1,000	69.246,000000
4,783350	1,000	70.390,000000
4,800017	1,000	71.950,000000
4,816683	1,000	73.505,000000
4,833350	1,000	75.067,000000
4,850017	1,000	76.916,000000
4,866683	1,000	78.853,000000
4,883350	1,000	80.720,000000
4,900017	1,000	82.432,000000
4,916683	1,000	83.856,000000
4,933350	1,000	85.130,000000
4,950017	1,000	86.385,000000
4,966683	1,000	87.630,000000
4,983350	1,000	88.870,000000
5,000017	1,000	89.989,000000
5,016683	1,000	90.574,000000
5,033350	1,000	90.296,000000
5,050017	1,000	89.442,000000
5,066683	1,000	88.722,000000
5,083350	1,000	88.717,000000
5,100017	1,000	89.315,000000
5,116683	1,000	89.931,000000
5,133350	1,000	90.011,000000
5,150017	1,000	89.417,000000
5,166683	1,000	88.260,000000
5,183350	1,000	87.060,000000
5,200017	1,000	86.106,000000
5,216683	1,000	85.410,000000
5,233350	1,000	84.828,000000
5,250017	1,000	84.087,000000
5,266683	1,000	83.108,000000
5,283350	1,000	81.940,000000
5,300017	1,000	80.485,000000
5,316683	1,000	78.543,000000
5,333350	1,000	75.940,000000
5,350017	1,000	72.849,000000
5,366683	1,000	69.515,000000
5,383350	1,000	66.360,000000
5,400017	1,000	63.858,000000
5,416683	1,000	62.247,000000
5,433350	1,000	61.519,000000
5,450017	1,000	61.644,000000
5,466683	1,000	62.150,000000
5,483350	1,000	62.560,000000
5,500017	1,000	62.746,000000
5,516683	1,000	62.779,000000
5,533350	1,000	62.712,000000
5,550017	1,000	62.527,000000
5,566683	1,000	62.443,000000
5,583350	1,000	62.773,000000
5,600017	1,000	63.693,000000
5,616683	1,000	65.256,000000
5,633350	1,000	67.087,000000
5,650017	1,000	68.607,000000
5,666683	1,000	69.345,000000
5,683350	1,000	69.286,000000
5,700017	1,000	68.990,000000
5,716683	1,000	69.035,000000
5,733350	1,000	69.807,000000
5,750017	1,000	71.229,000000
5,766683	1,000	73.179,000000
5,783350	1,000	75.317,000000
5,800017	1,000	77.042,000000
5,816683	1,000	78.011,000000
5,833350	1,000	78.097,000000
5,850017	1,000	77.514,000000
5,866683	1,000	76.539,000000
5,883350	1,000	75.358,000000
5,900017	1,000	74.111,000000
5,916683	1,000	72.741,000000
5,933350	1,000	71.195,000000
5,950017	1,000	69.480,000000
5,966683	1,000	67.695,000000
5,983350	1,000	66.168,000000
6,000017	1,000	65.132,000000
6,016683	1,000	64.601,000000
6,033350	1,000	64.601,000000
6,050017	1,000	65.584,000000
6,066683	1,000	67.764,000000
6,083350	1,000	70.283,000000
6,100017	1,000	71.974,000000
6,116683	1,000	72.404,000000
6,133350	1,000	71.775,000000
6,150017	1,000	70.522,000000
6,166683	1,000	69.154,000000
6,183350	1,000	67.829,000000
6,200017	1,000	66.361,000000
6,216683	1,000	64.663,000000
6,233350	1,000	62.762,000000
6,250017	1,000	60.964,000000
6,266683	1,000	59.569,000000
6,283350	1,000	58.336,000000
6,300017	1,000	57.373,000000
6,316683	1,000	57.049,000000
6,333350	1,000	57.520,000000
6,350017	1,000	58.859,000000
6,366683	1,000	61.052,000000
6,383350	1,000	63.609,000000
6,400017	1,000	65.975,000000
6,416683	1,000	67.761,000000
6,433350	1,000	68.716,000000
6,450017	1,000	68.803,000000
6,466683	1,000	68.272,000000
6,483350	1,000	67.783,000000
6,500017	1,000	67.867,000000
6,516683	1,000	68.705,000000
6,533350	1,000	70.020,000000
6,550017	1,000	71.193,000000
6,566683	1,000	71.542,000000
6,583350	1,000	71.059,000000
6,600017	1,000	70.054,000000
6,616683	1,000	68.815,000000
6,633350	1,000	67.799,000000
6,650017	1,000	67.395,000000
6,666683	1,000	67.900,000000
6,683350	1,000	69.226,000000
6,700017	1,000	70.781,000000
6,716683	1,000	71.833,000000
6,733350	1,000	72.257,000000
6,750017	1,000	72.378,000000
6,766683	1,000	72.255,000000
6,783350	1,000	72.032,000000
6,800017	1,000	72.189,000000
6,816683	1,000	72.731,000000
6,833350	1,000	73.116,000000
6,850017	1,000	73.098,000000
6,866683	1,000	72.740,000000
6,883350	1,000	71.928,000000
6,900017	1,000	70.346,000000
6,916683	1,000	68.036,000000
6,933350	1,000	65.422,000000
6,950017	1,000	63.024,000000
6,966683	1,000	61.087,000000
6,983350	1,000	59.739,000000
7,000017	1,000	59.015,000000
7,016683	1,000	58.485,000000
7,033350	1,000	58.108,000000
7,050017	1,000	58.073,000000
7,066683	1,000	58.553,000000
7,083350	1,000	59.657,000000
7,100017	1,000	61.281,000000
7,116683	1,000	63.240,000000
7,133350	1,000	65.258,000000
7,150017	1,000	66.993,000000
7,166683	1,000	68.151,000000
7,183350	1,000	68.624,000000
7,200017	1,000	68.527,000000
7,216683	1,000	68.152,000000
7,233350	1,000	67.793,000000
7,250017	1,000	67.541,000000
7,266683	1,000	67.365,000000
7,283350	1,000	67.118,000000
7,300017	1,000	66.451,000000
7,316683	1,000	65.303,000000
7,333350	1,000	63.999,000000
7,350017	1,000	62.890,000000
7,366683	1,000	62.220,000000
7,383350	1,000	62.160,000000
7,400017	1,000	62.616,000000
7,416683	1,000	63.225,000000
7,433350	1,000	63.848,000000
7,450017	1,000	64.610,000000
7,466683	1,000	65.596,000000
7,483350	1,000	66.726,000000
7,500017	1,000	67.876,000000
7,516683	1,000	68.849,000000
7,533350	1,000	69.593,000000
7,550017	1,000	70.170,000000
7,566683	1,000	70.710,000000
7,583350	1,000	71.062,000000
7,600017	1,000	70.856,000000
7,616683	1,000	70.025,000000
7,633350	1,000	68.956,000000
7,650017	1,000	68.079,000000
7,666683	1,000	67.584,000000
7,683350	1,000	67.554,000000
7,700017	1,000	68.026,000000
7,716683	1,000	68.849,000000
7,733350	1,000	69.771,000000
7,750017	1,000	70.262,000000
7,766683	1,000	69.826,000000
7,783350	1,000	68.538,000000
7,800017	1,000	66.737,000000
7,816683	1,000	64.935,000000
7,833350	1,000	63.495,000000
7,850017	1,000	62.616,000000
7,866683	1,000	62.553,000000
7,883350	1,000	63.223,000000
7,900017	1,000	64.036,000000
7,916683	1,000	64.408,000000
7,933350	1,000	64.580,000000
7,950017	1,000	64.997,000000
7,966683	1,000	65.702,000000
7,983350	1,000	66.631,000000
8,000017	1,000	67.733,000000
8,016683	1,000	68.797,000000
8,033350	1,000	69.536,000000
8,050017	1,000	69.692,000000
8,066683	1,000	69.592,000000
8,083350	1,000	69.780,000000
8,100017	1,000	70.605,000000
8,116683	1,000	72.038,000000
8,133350	1,000	73.619,000000
8,150017	1,000	74.878,000000
8,166683	1,000	75.280,000000
8,183350	1,000	74.620,000000
8,200017	1,000	73.263,000000
8,216683	1,000	71.726,000000
8,233350	1,000	70.178,000000
8,250017	1,000	68.479,000000
8,266683	1,000	66.671,000000
8,283350	1,000	64.829,000000
8,300017	1,000	62.817,000000
8,316683	1,000	60.555,000000
8,333350	1,000	58.088,000000
8,350017	1,000	55.751,000000
8,366683	1,000	53.949,000000
8,383350	1,000	52.760,000000
8,400017	1,000	52.208,000000
8,416683	1,000	52.430,000000
8,433350	1,000	53.356,000000
8,450017	1,000	54.495,000000
8,466683	1,000	55.343,000000
8,483350	1,000	55.749,000000
8,500017	1,000	55.960,000000
8,516683	1,000	56.152,000000
8,533350	1,000	56.573,000000
8,550017	1,000	57.540,000000
8,566683	1,000	58.935,000000
8,583350	1,000	60.570,000000
8,600017	1,000	62.186,000000
8,616683	1,000	63.530,000000
8,633350	1,000	64.468,000000
8,650017	1,000	65.138,000000
8,666683	1,000	65.741,000000
8,683350	1,000	66.300,000000
8,700017	1,000	66.616,000000
8,716683	1,000	66.583,000000
8,733350	1,000	66.469,000000
8,750017	1,000	66.234,000000
8,766683	1,000	65.885,000000
8,783350	1,000	65.514,000000
8,800017	1,000	65.004,000000
8,816683	1,000	64.211,000000
8,833350	1,000	62.843,000000
8,850017	1,000	61.120,000000
8,866683	1,000	59.531,000000
8,883350	1,000	58.617,000000
8,900017	1,000	58.443,000000
8,916683	1,000	58.552,000000
8,933350	1,000	58.780,000000
8,950017	1,000	59.149,000000
8,966683	1,000	59.684,000000
8,983350	1,000	60.337,000000
9,000017	1,000	61.066,000000
9,016683	1,000	61.783,000000
9,033350	1,000	62.220,000000
9,050017	1,000	62.348,000000
9,066683	1,000	62.226,000000
9,083350	1,000	61.981,000000
9,100017	1,000	61.899,000000
9,116683	1,000	62.090,000000
9,133350	1,000	62.486,000000
9,150017	1,000	63.185,000000
9,166683	1,000	64.251,000000
9,183350	1,000	65.413,000000
9,200017	1,000	66.236,000000
9,216683	1,000	66.586,000000
9,233350	1,000	66.864,000000
9,250017	1,000	67.314,000000
9,266683	1,000	67.889,000000
9,283350	1,000	68.415,000000
9,300017	1,000	68.696,000000
9,316683	1,000	68.725,000000
9,333350	1,000	68.490,000000
9,350017	1,000	68.051,000000
9,366683	1,000	67.634,000000
9,383350	1,000	67.174,000000
9,400017	1,000	66.391,000000
9,416683	1,000	65.293,000000
9,433350	1,000	63.916,000000
9,450017	1,000	62.330,000000
9,466683	1,000	60.868,000000
9,483350	1,000	59.951,000000
9,500017	1,000	59.569,000000
9,516683	1,000	59.560,000000
9,533350	1,000	59.873,000000
9,550017	1,000	60.731,000000
9,566683	1,000	62.500,000000
9,583350	1,000	65.224,000000
9,600017	1,000	68.819,000000
9,616683	1,000	73.035,000000
9,633350	1,000	77.620,000000
9,650017	1,000	82.422,000000
9,666683	1,000	87.505,000000
9,683350	1,000	93.276,000000
9,700017	1,000	100.037,000000
9,716683	1,000	107.923,000000
9,733350	1,000	116.590,000000
9,750017	1,000	124.938,000000
9,766683	1,000	131.702,000000
9,783350	1,000	136.046,000000
9,800017	1,000	137.528,000000
9,816683	1,000	135.791,000000
9,833350	1,000	130.876,000000
9,850017	1,000	123.500,000000
9,866683	1,000	114.610,000000
9,883350	1,000	105.520,000000
9,900017	1,000	97.374,000000
9,916683	1,000	90.637,000000
9,933350	1,000	85.554,000000
9,950017	1,000	81.850,000000
9,966683	1,000	78.850,000000
9,983350	1,000	76.254,000000
10,000017	1,000	73.916,000000
10,016683	1,000	71.773,000000
10,033350	1,000	69.818,000000
10,050017	1,000	68.205,000000
10,066683	1,000	67.167,000000
10,083350	1,000	66.544,000000
10,100017	1,000	66.434,000000
10,116683	1,000	67.067,000000
10,133350	1,000	68.356,000000
10,150017	1,000	69.830,000000
10,166683	1,000	71.075,000000
10,183350	1,000	71.910,000000
10,200017	1,000	72.216,000000
10,216683	1,000	72.017,000000
10,233350	1,000	71.172,000000
10,250017	1,000	69.652,000000
10,266683	1,000	67.658,000000
10,283350	1,000	65.789,000000
10,300017	1,000	64.427,000000
10,316683	1,000	63.779,000000
10,333350	1,000	63.892,000000
10,350017	1,000	64.607,000000
10,366683	1,000	65.660,000000
10,383350	1,000	67.022,000000
10,400017	1,000	68.460,000000
10,416683	1,000	69.659,000000
10,433350	1,000	70.292,000000
10,450017	1,000	70.232,000000
10,466683	1,000	69.706,000000
10,483350	1,000	69.092,000000
10,500017	1,000	68.570,000000
10,516683	1,000	68.169,000000
10,533350	1,000	67.946,000000
10,550017	1,000	68.109,000000
10,566683	1,000	68.892,000000
10,583350	1,000	70.265,000000
10,600017	1,000	72.539,000000
10,616683	1,000	75.983,000000
10,633350	1,000	80.618,000000
10,650017	1,000	86.126,000000
10,666683	1,000	92.452,000000
10,683350	1,000	99.857,000000
10,700017	1,000	108.425,000000
10,716683	1,000	118.175,000000
10,733350	1,000	128.886,000000
10,750017	1,000	139.933,000000
10,766683	1,000	150.236,000000
10,783350	1,000	158.307,000000
10,800017	1,000	162.812,000000
10,816683	1,000	163.218,000000
10,833350	1,000	159.667,000000
10,850017	1,000	153.011,000000
10,866683	1,000	144.317,000000
10,883350	1,000	134.250,000000
10,900017	1,000	123.376,000000
10,916683	1,000	112.500,000000
10,933350	1,000	102.477,000000
10,950017	1,000	93.812,000000
10,966683	1,000	86.631,000000
10,983350	1,000	81.097,000000
11,000017	1,000	77.045,000000
11,016683	1,000	74.389,000000
11,033350	1,000	73.138,000000
11,050017	1,000	73.267,000000
11,066683	1,000	74.223,000000
11,083350	1,000	75.426,000000
11,100017	1,000	76.468,000000
11,116683	1,000	76.952,000000
11,133350	1,000	76.782,000000
11,150017	1,000	76.256,000000
11,166683	1,000	75.511,000000
11,183350	1,000	74.866,000000
11,200017	1,000	74.687,000000
11,216683	1,000	75.239,000000
11,233350	1,000	76.122,000000
11,250017	1,000	77.011,000000
11,266683	1,000	77.596,000000
11,283350	1,000	77.564,000000
11,300017	1,000	76.693,000000
11,316683	1,000	75.071,000000
11,333350	1,000	73.019,000000
11,350017	1,000	71.033,000000
11,366683	1,000	69.845,000000
11,383350	1,000	69.929,000000
11,400017	1,000	71.314,000000
11,416683	1,000	73.541,000000
11,433350	1,000	76.025,000000
11,450017	1,000	78.214,000000
11,466683	1,000	79.792,000000
11,483350	1,000	80.800,000000
11,500017	1,000	81.501,000000
11,516683	1,000	82.006,000000
11,533350	1,000	82.028,000000
11,550017	1,000	81.349,000000
11,566683	1,000	80.077,000000
11,583350	1,000	78.486,000000
11,600017	1,000	76.951,000000
11,616683	1,000	75.816,000000
11,633350	1,000	75.548,000000
11,650017	1,000	76.201,000000
11,666683	1,000	77.187,000000
11,683350	1,000	77.911,000000
11,700017	1,000	78.149,000000
11,716683	1,000	77.946,000000
11,733350	1,000	77.407,000000
11,750017	1,000	76.817,000000
11,766683	1,000	76.142,000000
11,783350	1,000	75.302,000000
11,800017	1,000	74.362,000000
11,816683	1,000	73.638,000000
11,833350	1,000	73.867,000000
11,850017	1,000	75.156,000000
11,866683	1,000	77.096,000000
11,883350	1,000	79.084,000000
11,900017	1,000	80.937,000000
11,916683	1,000	82.590,000000
11,933350	1,000	83.973,000000
11,950017	1,000	85.289,000000
11,966683	1,000	86.585,000000
11,983350	1,000	87.904,000000
12,000017	1,000	89.289,000000
12,016683	1,000	91.053,000000
12,033350	1,000	93.500,000000
12,050017	1,000	96.763,000000
12,066683	1,000	100.955,000000
12,083350	1,000	105.944,000000
12,100017	1,000	111.679,000000
12,116683	1,000	118.134,000000
12,133350	1,000	124.863,000000
12,150017	1,000	130.993,000000
12,166683	1,000	135.640,000000
12,183350	1,000	138.189,000000
12,200017	1,000	138.483,000000
12,216683	1,000	136.525,000000
12,233350	1,000	132.536,000000
12,250017	1,000	127.073,000000
12,266683	1,000	120.893,000000
12,283350	1,000	114.364,000000
12,300017	1,000	107.727,000000
12,316683	1,000	101.371,000000
12,333350	1,000	95.701,000000
12,350017	1,000	91.018,000000
12,366683	1,000	87.746,000000
12,383350	1,000	86.029,000000
12,400017	1,000	85.734,000000
12,416683	1,000	86.336,000000
12,433350	1,000	87.247,000000
12,450017	1,000	88.264,000000
12,466683	1,000	89.363,000000
12,483350	1,000	90.553,000000
12,500017	1,000	92.066,000000
12,516683	1,000	93.880,000000
12,533350	1,000	95.931,000000
12,550017	1,000	98.383,000000
12,566683	1,000	101.225,000000
12,583350	1,000	104.158,000000
12,600017	1,000	106.319,000000
12,616683	1,000	107.046,000000
12,633350	1,000	106.186,000000
12,650017	1,000	103.826,000000
12,666683	1,000	100.364,000000
12,683350	1,000	96.441,000000
12,700017	1,000	92.689,000000
12,716683	1,000	89.196,000000
12,733350	1,000	85.888,000000
12,750017	1,000	82.909,000000
12,766683	1,000	80.484,000000
12,783350	1,000	78.651,000000
12,800017	1,000	77.404,000000
12,816683	1,000	77.042,000000
12,833350	1,000	78.038,000000
12,850017	1,000	80.694,000000
12,866683	1,000	84.957,000000
12,883350	1,000	90.625,000000
12,900017	1,000	97.817,000000
12,916683	1,000	107.077,000000
12,933350	1,000	118.918,000000
12,950017	1,000	133.241,000000
12,966683	1,000	149.448,000000
12,983350	1,000	166.737,000000
13,000017	1,000	183.991,000000
13,016683	1,000	199.549,000000
13,033350	1,000	211.486,000000
13,050017	1,000	218.366,000000
13,066683	1,000	219.441,000000
13,083350	1,000	214.898,000000
13,100017	1,000	205.791,000000
13,116683	1,000	193.341,000000
13,133350	1,000	178.595,000000
13,150017	1,000	162.552,000000
13,166683	1,000	146.454,000000
13,183350	1,000	131.177,000000
13,200017	1,000	117.481,000000
13,216683	1,000	106.071,000000
13,233350	1,000	97.377,000000
13,250017	1,000	91.708,000000
13,266683	1,000	89.280,000000
13,283350	1,000	90.158,000000
13,300017	1,000	93.790,000000
13,316683	1,000	99.543,000000
13,333350	1,000	106.773,000000
13,350017	1,000	114.763,000000
13,366683	1,000	122.874,000000
13,383350	1,000	130.177,000000
13,400017	1,000	136.003,000000
13,416683	1,000	140.025,000000
13,433350	1,000	141.994,000000
13,450017	1,000	141.681,000000
13,466683	1,000	139.258,000000
13,483350	1,000	135.140,000000
13,500017	1,000	129.716,000000
13,516683	1,000	123.482,000000
13,533350	1,000	116.860,000000
13,550017	1,000	110.215,000000
13,566683	1,000	103.857,000000
13,583350	1,000	98.423,000000
13,600017	1,000	94.318,000000
13,616683	1,000	91.490,000000
13,633350	1,000	89.660,000000
13,650017	1,000	88.661,000000
13,666683	1,000	88.014,000000
13,683350	1,000	87.449,000000
13,700017	1,000	86.759,000000
13,716683	1,000	85.584,000000
13,733350	1,000	83.675,000000
13,750017	1,000	81.422,000000
13,766683	1,000	79.308,000000
13,783350	1,000	77.683,000000
13,800017	1,000	76.922,000000
13,816683	1,000	76.956,000000
13,833350	1,000	77.114,000000
13,850017	1,000	76.824,000000
13,866683	1,000	75.958,000000
13,883350	1,000	74.862,000000
13,900017	1,000	73.829,000000
13,916683	1,000	72.939,000000
13,933350	1,000	72.255,000000
13,950017	1,000	71.554,000000
13,966683	1,000	70.611,000000
13,983350	1,000	69.538,000000
14,000017	1,000	68.645,000000
14,016683	1,000	68.393,000000
14,033350	1,000	69.111,000000
14,050017	1,000	70.732,000000
14,066683	1,000	73.232,000000
14,083350	1,000	76.292,000000
14,100017	1,000	79.068,000000
14,116683	1,000	80.966,000000
14,133350	1,000	81.908,000000
14,150017	1,000	82.170,000000
14,166683	1,000	81.824,000000
14,183350	1,000	80.876,000000
14,200017	1,000	79.428,000000
14,216683	1,000	77.579,000000
14,233350	1,000	75.611,000000
14,250017	1,000	73.832,000000
14,266683	1,000	72.202,000000
14,283350	1,000	70.728,000000
14,300017	1,000	69.750,000000
14,316683	1,000	69.935,000000
14,333350	1,000	71.495,000000
14,350017	1,000	74.265,000000
14,366683	1,000	77.478,000000
14,383350	1,000	80.225,000000
14,400017	1,000	82.351,000000
14,416683	1,000	83.916,000000
14,433350	1,000	84.789,000000
14,450017	1,000	85.066,000000
14,466683	1,000	84.800,000000
14,483350	1,000	84.296,000000
14,500017	1,000	83.787,000000
14,516683	1,000	83.194,000000
14,533350	1,000	82.499,000000
14,550017	1,000	81.770,000000
14,566683	1,000	80.999,000000
14,583350	1,000	80.159,000000
14,600017	1,000	79.361,000000
14,616683	1,000	78.751,000000
14,633350	1,000	78.355,000000
14,650017	1,000	78.055,000000
14,666683	1,000	77.944,000000
14,683350	1,000	78.663,000000
14,700017	1,000	80.729,000000
14,716683	1,000	84.289,000000
14,733350	1,000	88.989,000000
14,750017	1,000	94.112,000000
14,766683	1,000	98.943,000000
14,783350	1,000	102.594,000000
14,800017	1,000	104.305,000000
14,816683	1,000	103.866,000000
14,833350	1,000	101.489,000000
14,850017	1,000	97.687,000000
14,866683	1,000	93.290,000000
14,883350	1,000	88.878,000000
14,900017	1,000	84.571,000000
14,916683	1,000	80.498,000000
14,933350	1,000	77.226,000000
14,950017	1,000	74.905,000000
14,966683	1,000	73.732,000000
14,983350	1,000	73.864,000000
15,000017	1,000	75.181,000000
15,016683	1,000	77.466,000000
15,033350	1,000	80.180,000000
15,050017	1,000	82.723,000000
15,066683	1,000	84.870,000000
15,083350	1,000	86.504,000000
15,100017	1,000	87.652,000000
15,116683	1,000	88.504,000000
15,133350	1,000	89.207,000000
15,150017	1,000	90.307,000000
15,166683	1,000	92.435,000000
15,183350	1,000	95.829,000000
15,200017	1,000	100.554,000000
15,216683	1,000	106.535,000000
15,233350	1,000	113.309,000000
15,250017	1,000	120.116,000000
15,266683	1,000	126.339,000000
15,283350	1,000	131.340,000000
15,300017	1,000	134.521,000000
15,316683	1,000	135.389,000000
15,333350	1,000	133.854,000000
15,350017	1,000	130.204,000000
15,366683	1,000	124.897,000000
15,383350	1,000	118.599,000000
15,400017	1,000	111.755,000000
15,416683	1,000	104.887,000000
15,433350	1,000	98.607,000000
15,450017	1,000	93.661,000000
15,466683	1,000	90.312,000000
15,483350	1,000	88.387,000000
15,500017	1,000	87.641,000000
15,516683	1,000	87.671,000000
15,533350	1,000	88.210,000000
15,550017	1,000	89.045,000000
15,566683	1,000	90.058,000000
15,583350	1,000	91.262,000000
15,600017	1,000	92.439,000000
15,616683	1,000	93.393,000000
15,633350	1,000	94.142,000000
15,650017	1,000	94.881,000000
15,666683	1,000	95.815,000000
15,683350	1,000	97.282,000000
15,700017	1,000	99.562,000000
15,716683	1,000	103.088,000000
15,733350	1,000	108.514,000000
15,750017	1,000	116.620,000000
15,766683	1,000	128.007,000000
15,783350	1,000	143.174,000000
15,800017	1,000	161.881,000000
15,816683	1,000	182.979,000000
15,833350	1,000	204.552,000000
15,850017	1,000	224.375,000000
15,866683	1,000	240.479,000000
15,883350	1,000	251.287,000000
15,900017	1,000	255.879,000000
15,916683	1,000	254.028,000000
15,933350	1,000	246.273,000000
15,950017	1,000	233.637,000000
15,966683	1,000	217.460,000000
15,983350	1,000	199.028,000000
16,000017	1,000	179.545,000000
16,016683	1,000	160.518,000000
16,033350	1,000	143.208,000000
16,050017	1,000	128.425,000000
16,066683	1,000	116.598,000000
16,083350	1,000	107.768,000000
16,100017	1,000	101.696,000000
16,116683	1,000	97.965,000000
16,133350	1,000	96.110,000000
16,150017	1,000	95.750,000000
16,166683	1,000	96.381,000000
16,183350	1,000	97.357,000000
16,200017	1,000	98.281,000000
16,216683	1,000	98.927,000000
16,233350	1,000	99.172,000000
16,250017	1,000	99.040,000000
16,266683	1,000	98.688,000000
16,283350	1,000	98.116,000000
16,300017	1,000	97.264,000000
16,316683	1,000	96.465,000000
16,333350	1,000	96.057,000000
16,350017	1,000	96.322,000000
16,366683	1,000	97.020,000000
16,383350	1,000	97.750,000000
16,400017	1,000	98.276,000000
16,416683	1,000	98.472,000000
16,433350	1,000	98.153,000000
16,450017	1,000	97.312,000000
16,466683	1,000	95.882,000000
16,483350	1,000	93.853,000000
16,500017	1,000	91.507,000000
16,516683	1,000	89.254,000000
16,533350	1,000	87.372,000000
16,550017	1,000	86.053,000000
16,566683	1,000	85.403,000000
16,583350	1,000	85.350,000000
16,600017	1,000	85.676,000000
16,616683	1,000	86.422,000000
16,633350	1,000	87.611,000000
16,650017	1,000	89.134,000000
16,666683	1,000	90.562,000000
16,683350	1,000	91.363,000000
16,700017	1,000	91.327,000000
16,716683	1,000	90.899,000000
16,733350	1,000	90.469,000000
16,750017	1,000	90.451,000000
16,766683	1,000	91.159,000000
16,783350	1,000	92.556,000000
16,800017	1,000	94.578,000000
16,816683	1,000	96.830,000000
16,833350	1,000	98.965,000000
16,850017	1,000	101.068,000000
16,866683	1,000	103.222,000000
16,883350	1,000	105.113,000000
16,900017	1,000	106.498,000000
16,916683	1,000	107.477,000000
16,933350	1,000	108.382,000000
16,950017	1,000	109.579,000000
16,966683	1,000	111.144,000000
16,983350	1,000	112.991,000000
17,000017	1,000	115.306,000000
17,016683	1,000	118.231,000000
17,033350	1,000	121.771,000000
17,050017	1,000	126.062,000000
17,066683	1,000	131.356,000000
17,083350	1,000	137.546,000000
17,100017	1,000	144.117,000000
17,116683	1,000	150.245,000000
17,133350	1,000	154.961,000000
17,150017	1,000	157.462,000000
17,166683	1,000	157.575,000000
17,183350	1,000	155.301,000000
17,200017	1,000	150.821,000000
17,216683	1,000	144.477,000000
17,233350	1,000	136.627,000000
17,250017	1,000	127.786,000000
17,266683	1,000	118.613,000000
17,283350	1,000	109.584,000000
17,300017	1,000	100.987,000000
17,316683	1,000	92.834,000000
17,333350	1,000	85.418,000000
17,350017	1,000	79.138,000000
17,366683	1,000	74.192,000000
17,383350	1,000	70.786,000000
17,400017	1,000	68.732,000000
17,416683	1,000	67.955,000000
17,433350	1,000	68.486,000000
17,450017	1,000	70.220,000000
17,466683	1,000	72.755,000000
17,483350	1,000	75.396,000000
17,500017	1,000	77.519,000000
17,516683	1,000	78.839,000000
17,533350	1,000	79.394,000000
17,550017	1,000	79.149,000000
17,566683	1,000	78.222,000000
17,583350	1,000	77.196,000000
17,600017	1,000	76.686,000000
17,616683	1,000	76.987,000000
17,633350	1,000	77.929,000000
17,650017	1,000	79.193,000000
17,666683	1,000	80.598,000000
17,683350	1,000	81.912,000000
17,700017	1,000	82.808,000000
17,716683	1,000	83.120,000000
17,733350	1,000	82.997,000000
17,750017	1,000	82.868,000000
17,766683	1,000	83.115,000000
17,783350	1,000	83.857,000000
17,800017	1,000	84.888,000000
17,816683	1,000	85.913,000000
17,833350	1,000	86.802,000000
17,850017	1,000	87.336,000000
17,866683	1,000	87.312,000000
17,883350	1,000	86.551,000000
17,900017	1,000	85.198,000000
17,916683	1,000	83.595,000000
17,933350	1,000	81.971,000000
17,950017	1,000	80.730,000000
17,966683	1,000	80.452,000000
17,983350	1,000	81.704,000000
18,000017	1,000	84.644,000000
18,016683	1,000	89.454,000000
18,033350	1,000	96.187,000000
18,050017	1,000	104.751,000000
18,066683	1,000	115.238,000000
18,083350	1,000	127.654,000000
18,100017	1,000	141.579,000000
18,116683	1,000	156.212,000000
18,133350	1,000	170.383,000000
18,150017	1,000	182.884,000000
18,166683	1,000	192.634,000000
18,183350	1,000	198.947,000000
18,200017	1,000	201.751,000000
18,216683	1,000	200.992,000000
18,233350	1,000	196.645,000000
18,250017	1,000	189.022,000000
18,266683	1,000	178.859,000000
18,283350	1,000	166.986,000000
18,300017	1,000	154.443,000000
18,316683	1,000	142.361,000000
18,333350	1,000	131.693,000000
18,350017	1,000	122.927,000000
18,366683	1,000	116.231,000000
18,383350	1,000	111.609,000000
18,400017	1,000	108.722,000000
18,416683	1,000	106.994,000000
18,433350	1,000	106.149,000000
18,450017	1,000	106.280,000000
18,466683	1,000	107.354,000000
18,483350	1,000	109.259,000000
18,500017	1,000	111.847,000000
18,516683	1,000	114.815,000000
18,533350	1,000	117.705,000000
18,550017	1,000	120.214,000000
18,566683	1,000	122.015,000000
18,583350	1,000	122.663,000000
18,600017	1,000	122.068,000000
18,616683	1,000	120.297,000000
18,633350	1,000	117.475,000000
18,650017	1,000	113.851,000000
18,666683	1,000	109.616,000000
18,683350	1,000	105.084,000000
18,700017	1,000	100.687,000000
18,716683	1,000	96.607,000000
18,733350	1,000	93.082,000000
18,750017	1,000	90.513,000000
18,766683	1,000	89.361,000000
18,783350	1,000	89.489,000000
18,800017	1,000	90.144,000000
18,816683	1,000	91.101,000000
18,833350	1,000	92.140,000000
18,850017	1,000	92.991,000000
18,866683	1,000	93.464,000000
18,883350	1,000	93.533,000000
18,900017	1,000	93.378,000000
18,916683	1,000	92.938,000000
18,933350	1,000	91.902,000000
18,950017	1,000	90.314,000000
18,966683	1,000	88.580,000000
18,983350	1,000	87.026,000000
19,000017	1,000	85.819,000000
19,016683	1,000	84.939,000000
19,033350	1,000	84.430,000000
19,050017	1,000	84.309,000000
19,066683	1,000	84.303,000000
19,083350	1,000	84.412,000000
19,100017	1,000	84.915,000000
19,116683	1,000	85.941,000000
19,133350	1,000	87.297,000000
19,150017	1,000	88.825,000000
19,166683	1,000	90.283,000000
19,183350	1,000	91.351,000000
19,200017	1,000	92.180,000000
19,216683	1,000	93.023,000000
19,233350	1,000	93.702,000000
19,250017	1,000	93.983,000000
19,266683	1,000	93.936,000000
19,283350	1,000	93.808,000000
19,300017	1,000	94.020,000000
19,316683	1,000	94.976,000000
19,333350	1,000	97.184,000000
19,350017	1,000	101.278,000000
19,366683	1,000	107.680,000000
19,383350	1,000	116.485,000000
19,400017	1,000	127.734,000000
19,416683	1,000	141.219,000000
19,433350	1,000	156.294,000000
19,450017	1,000	172.424,000000
19,466683	1,000	189.056,000000
19,483350	1,000	205.620,000000
19,500017	1,000	221.259,000000
19,516683	1,000	234.591,000000
19,533350	1,000	244.323,000000
19,550017	1,000	250.000,000000
19,566683	1,000	252.036,000000
19,583350	1,000	251.757,000000
19,600017	1,000	250.932,000000
19,616683	1,000	251.493,000000
19,633350	1,000	254.844,000000
19,650017	1,000	261.716,000000
19,666683	1,000	272.272,000000
19,683350	1,000	285.898,000000
19,700017	1,000	301.001,000000
19,716683	1,000	315.559,000000
19,733350	1,000	327.621,000000
19,750017	1,000	335.280,000000
19,766683	1,000	336.868,000000
19,783350	1,000	331.377,000000
19,800017	1,000	319.151,000000
19,816683	1,000	301.574,000000
19,833350	1,000	280.749,000000
19,850017	1,000	259.022,000000
19,866683	1,000	238.398,000000
19,883350	1,000	220.508,000000
19,900017	1,000	206.549,000000
19,916683	1,000	197.261,000000
19,933350	1,000	192.527,000000
19,950017	1,000	191.232,000000
19,966683	1,000	192.082,000000
19,983350	1,000	193.632,000000
20,000017	1,000	194.720,000000
20,016683	1,000	194.698,000000
20,033350	1,000	193.433,000000
20,050017	1,000	190.773,000000
20,066683	1,000	186.444,000000
20,083350	1,000	180.617,000000
20,100017	1,000	173.899,000000
20,116683	1,000	166.788,000000
20,133350	1,000	159.380,000000
20,150017	1,000	151.947,000000
20,166683	1,000	145.037,000000
20,183350	1,000	139.157,000000
20,200017	1,000	134.278,000000
20,216683	1,000	130.237,000000
20,233350	1,000	127.207,000000
20,250017	1,000	125.347,000000
20,266683	1,000	124.704,000000
20,283350	1,000	125.620,000000
20,300017	1,000	128.299,000000
20,316683	1,000	132.347,000000
20,333350	1,000	137.514,000000
20,350017	1,000	143.967,000000
20,366683	1,000	152.536,000000
20,383350	1,000	163.896,000000
20,400017	1,000	179.289,000000
20,416683	1,000	200.757,000000
20,433350	1,000	230.455,000000
20,450017	1,000	270.980,000000
20,466683	1,000	325.073,000000
20,483350	1,000	394.608,000000
20,500017	1,000	480.189,000000
20,516683	1,000	580.029,000000
20,533350	1,000	689.241,000000
20,550017	1,000	800.269,000000
20,566683	1,000	903.699,000000
20,583350	1,000	989.626,000000
20,600017	1,000	1.049.422,000000
20,616683	1,000	1.076.781,000000
20,633350	1,000	1.068.922,000000
20,650017	1,000	1.027.064,000000
20,666683	1,000	955.799,000000
20,683350	1,000	862.345,000000
20,700017	1,000	755.463,000000
20,716683	1,000	644.088,000000
20,733350	1,000	535.941,000000
20,750017	1,000	437.100,000000
20,766683	1,000	351.582,000000
20,783350	1,000	281.206,000000
20,800017	1,000	225.744,000000
20,816683	1,000	183.970,000000
20,833350	1,000	154.137,000000
20,850017	1,000	134.085,000000
20,866683	1,000	121.634,000000
20,883350	1,000	114.662,000000
20,900017	1,000	111.167,000000
20,916683	1,000	109.332,000000
20,933350	1,000	107.911,000000
20,950017	1,000	106.681,000000
20,966683	1,000	105.862,000000
20,983350	1,000	105.553,000000
21,000017	1,000	105.825,000000
21,016683	1,000	106.524,000000
21,033350	1,000	107.450,000000
21,050017	1,000	108.152,000000
21,066683	1,000	108.178,000000
21,083350	1,000	107.682,000000
21,100017	1,000	106.952,000000
21,116683	1,000	106.031,000000
21,133350	1,000	105.140,000000
21,150017	1,000	104.365,000000
21,166683	1,000	103.292,000000
21,183350	1,000	101.928,000000
21,200017	1,000	100.311,000000
21,216683	1,000	98.677,000000
21,233350	1,000	97.393,000000
21,250017	1,000	96.694,000000
21,266683	1,000	96.499,000000
21,283350	1,000	96.373,000000
21,300017	1,000	95.953,000000
21,316683	1,000	94.994,000000
21,333350	1,000	93.747,000000
21,350017	1,000	92.339,000000
21,366683	1,000	90.955,000000
21,383350	1,000	90.111,000000
21,400017	1,000	89.810,000000
21,416683	1,000	89.773,000000
21,433350	1,000	89.867,000000
21,450017	1,000	90.089,000000
21,466683	1,000	90.383,000000
21,483350	1,000	90.662,000000
21,500017	1,000	90.932,000000
21,516683	1,000	91.186,000000
21,533350	1,000	91.385,000000
21,550017	1,000	91.542,000000
21,566683	1,000	91.769,000000
21,583350	1,000	92.196,000000
21,600017	1,000	92.983,000000
21,616683	1,000	94.103,000000
21,633350	1,000	95.499,000000
21,650017	1,000	97.037,000000
21,666683	1,000	98.305,000000
21,683350	1,000	99.028,000000
21,700017	1,000	99.566,000000
21,716683	1,000	100.206,000000
21,733350	1,000	100.756,000000
21,750017	1,000	101.141,000000
21,766683	1,000	101.525,000000
21,783350	1,000	101.626,000000
21,800017	1,000	101.238,000000
21,816683	1,000	100.298,000000
21,833350	1,000	98.839,000000
21,850017	1,000	97.197,000000
21,866683	1,000	95.569,000000
21,883350	1,000	94.256,000000
21,900017	1,000	93.823,000000
21,916683	1,000	94.670,000000
21,933350	1,000	96.443,000000
21,950017	1,000	98.457,000000
21,966683	1,000	99.977,000000
21,983350	1,000	100.655,000000
22,000017	1,000	100.346,000000
22,016683	1,000	99.162,000000
22,033350	1,000	97.283,000000
22,050017	1,000	94.951,000000
22,066683	1,000	92.670,000000
22,083350	1,000	90.941,000000
22,100017	1,000	89.877,000000
22,116683	1,000	89.447,000000
22,133350	1,000	89.352,000000
22,150017	1,000	89.459,000000
22,166683	1,000	89.706,000000
22,183350	1,000	89.996,000000
22,200017	1,000	90.447,000000
22,216683	1,000	91.115,000000
22,233350	1,000	91.697,000000
22,250017	1,000	91.713,000000
22,266683	1,000	91.060,000000
22,283350	1,000	90.002,000000
22,300017	1,000	89.208,000000
22,316683	1,000	89.213,000000
22,333350	1,000	90.068,000000
22,350017	1,000	91.826,000000
22,366683	1,000	94.560,000000
22,383350	1,000	98.000,000000
22,400017	1,000	101.830,000000
22,416683	1,000	105.811,000000
22,433350	1,000	110.124,000000
22,450017	1,000	115.074,000000
22,466683	1,000	120.665,000000
22,483350	1,000	126.775,000000
22,500017	1,000	133.456,000000
22,516683	1,000	141.063,000000
22,533350	1,000	149.722,000000
22,550017	1,000	158.901,000000
22,566683	1,000	168.275,000000
22,583350	1,000	177.682,000000
22,600017	1,000	186.615,000000
22,616683	1,000	194.141,000000
22,633350	1,000	199.706,000000
22,650017	1,000	202.666,000000
22,666683	1,000	202.350,000000
22,683350	1,000	198.570,000000
22,700017	1,000	191.799,000000
22,716683	1,000	182.934,000000
22,733350	1,000	173.153,000000
22,750017	1,000	163.492,000000
22,766683	1,000	154.962,000000
22,783350	1,000	148.353,000000
22,800017	1,000	144.361,000000
22,816683	1,000	143.330,000000
22,833350	1,000	145.039,000000
22,850017	1,000	148.748,000000
22,866683	1,000	153.368,000000
22,883350	1,000	157.993,000000
22,900017	1,000	161.707,000000
22,916683	1,000	163.976,000000
22,933350	1,000	164.452,000000
22,950017	1,000	163.182,000000
22,966683	1,000	160.756,000000
22,983350	1,000	157.466,000000
23,000017	1,000	153.298,000000
23,016683	1,000	148.364,000000
23,033350	1,000	142.811,000000
23,050017	1,000	136.995,000000
23,066683	1,000	131.059,000000
23,083350	1,000	125.226,000000
23,100017	1,000	119.794,000000
23,116683	1,000	115.004,000000
23,133350	1,000	110.835,000000
23,150017	1,000	107.221,000000
23,166683	1,000	104.091,000000
23,183350	1,000	101.362,000000
23,200017	1,000	99.005,000000
23,216683	1,000	97.266,000000
23,233350	1,000	96.463,000000
23,250017	1,000	96.760,000000
23,266683	1,000	98.068,000000
23,283350	1,000	100.203,000000
23,300017	1,000	102.941,000000
23,316683	1,000	106.142,000000
23,333350	1,000	109.757,000000
23,350017	1,000	113.481,000000
23,366683	1,000	117.139,000000
23,383350	1,000	120.814,000000
23,400017	1,000	124.770,000000
23,416683	1,000	129.095,000000
23,433350	1,000	133.593,000000
23,450017	1,000	138.109,000000
23,466683	1,000	142.228,000000
23,483350	1,000	145.377,000000
23,500017	1,000	147.124,000000
23,516683	1,000	147.097,000000
23,533350	1,000	145.042,000000
23,550017	1,000	141.236,000000
23,566683	1,000	136.385,000000
23,583350	1,000	131.010,000000
23,600017	1,000	125.756,000000
23,616683	1,000	121.238,000000
23,633350	1,000	117.915,000000
23,650017	1,000	115.646,000000
23,666683	1,000	114.066,000000
23,683350	1,000	112.820,000000
23,700017	1,000	111.990,000000
23,716683	1,000	111.875,000000
23,733350	1,000	112.656,000000
23,750017	1,000	114.542,000000
23,766683	1,000	117.849,000000
23,783350	1,000	122.858,000000
23,800017	1,000	130.100,000000
23,816683	1,000	140.436,000000
23,833350	1,000	154.559,000000
23,850017	1,000	172.893,000000
23,866683	1,000	195.732,000000
23,883350	1,000	222.953,000000
23,900017	1,000	253.681,000000
23,916683	1,000	285.995,000000
23,933350	1,000	317.210,000000
23,950017	1,000	344.304,000000
23,966683	1,000	364.622,000000
23,983350	1,000	376.232,000000
24,000017	1,000	377.880,000000
24,016683	1,000	369.424,000000
24,033350	1,000	351.776,000000
24,050017	1,000	326.789,000000
24,066683	1,000	297.195,000000
24,083350	1,000	265.722,000000
24,100017	1,000	234.721,000000
24,116683	1,000	205.923,000000
24,133350	1,000	181.056,000000
24,150017	1,000	161.231,000000
24,166683	1,000	146.815,000000
24,183350	1,000	137.442,000000
24,200017	1,000	132.422,000000
24,216683	1,000	131.522,000000
24,233350	1,000	134.700,000000
24,250017	1,000	141.804,000000
24,266683	1,000	152.995,000000
24,283350	1,000	168.983,000000
24,300017	1,000	190.939,000000
24,316683	1,000	220.177,000000
24,333350	1,000	257.842,000000
24,350017	1,000	304.640,000000
24,366683	1,000	360.681,000000
24,383350	1,000	424.495,000000
24,400017	1,000	492.716,000000
24,416683	1,000	560.039,000000
24,433350	1,000	620.070,000000
24,450017	1,000	666.546,000000
24,466683	1,000	694.283,000000
24,483350	1,000	700.437,000000
24,500017	1,000	684.470,000000
24,516683	1,000	648.323,000000
24,533350	1,000	596.340,000000
24,550017	1,000	534.010,000000
24,566683	1,000	466.936,000000
24,583350	1,000	400.147,000000
24,600017	1,000	337.884,000000
24,616683	1,000	283.035,000000
24,633350	1,000	237.174,000000
24,650017	1,000	200.603,000000
24,666683	1,000	172.539,000000
24,683350	1,000	151.660,000000
24,700017	1,000	136.729,000000
24,716683	1,000	126.653,000000
24,733350	1,000	120.136,000000
24,750017	1,000	115.778,000000
24,766683	1,000	112.498,000000
24,783350	1,000	109.678,000000
24,800017	1,000	106.967,000000
24,816683	1,000	104.173,000000
24,833350	1,000	101.468,000000
24,850017	1,000	99.139,000000
24,866683	1,000	97.153,000000
24,883350	1,000	95.541,000000
24,900017	1,000	94.351,000000
24,916683	1,000	93.603,000000
24,933350	1,000	93.676,000000
24,950017	1,000	94.851,000000
24,966683	1,000	97.031,000000
24,983350	1,000	99.975,000000
25,000017	1,000	103.369,000000
25,016683	1,000	106.663,000000
25,033350	1,000	109.088,000000
25,050017	1,000	110.356,000000
25,066683	1,000	110.564,000000
25,083350	1,000	109.936,000000
25,100017	1,000	109.057,000000
25,116683	1,000	108.235,000000
25,133350	1,000	107.287,000000
25,150017	1,000	106.136,000000
25,166683	1,000	105.052,000000
25,183350	1,000	103.978,000000
25,200017	1,000	102.750,000000
25,216683	1,000	101.583,000000
25,233350	1,000	100.747,000000
25,250017	1,000	100.353,000000
25,266683	1,000	100.213,000000
25,283350	1,000	100.265,000000
25,300017	1,000	100.390,000000
25,316683	1,000	100.463,000000
25,333350	1,000	100.254,000000
25,350017	1,000	99.724,000000
25,366683	1,000	99.021,000000
25,383350	1,000	98.538,000000
25,400017	1,000	98.320,000000
25,416683	1,000	98.013,000000
25,433350	1,000	97.267,000000
25,450017	1,000	96.212,000000
25,466683	1,000	95.199,000000
25,483350	1,000	94.701,000000
25,500017	1,000	94.786,000000
25,516683	1,000	95.187,000000
25,533350	1,000	95.645,000000
25,550017	1,000	95.783,000000
25,566683	1,000	95.443,000000
25,583350	1,000	94.858,000000
25,600017	1,000	94.479,000000
25,616683	1,000	94.338,000000
25,633350	1,000	94.352,000000
25,650017	1,000	94.387,000000
25,666683	1,000	94.544,000000
25,683350	1,000	95.046,000000
25,700017	1,000	95.684,000000
25,716683	1,000	96.174,000000
25,733350	1,000	96.528,000000
25,750017	1,000	97.086,000000
25,766683	1,000	98.107,000000
25,783350	1,000	99.338,000000
25,800017	1,000	100.528,000000
25,816683	1,000	101.431,000000
25,833350	1,000	102.076,000000
25,850017	1,000	102.819,000000
25,866683	1,000	104.073,000000
25,883350	1,000	105.688,000000
25,900017	1,000	107.122,000000
25,916683	1,000	108.032,000000
25,933350	1,000	108.101,000000
25,950017	1,000	107.245,000000
25,966683	1,000	105.705,000000
25,983350	1,000	103.739,000000
26,000017	1,000	101.678,000000
26,016683	1,000	99.798,000000
26,033350	1,000	98.316,000000
26,050017	1,000	97.567,000000
26,066683	1,000	97.405,000000
26,083350	1,000	97.303,000000
26,100017	1,000	97.163,000000
26,116683	1,000	97.125,000000
26,133350	1,000	97.442,000000
26,150017	1,000	98.696,000000
26,166683	1,000	101.175,000000
26,183350	1,000	104.635,000000
26,200017	1,000	108.585,000000
26,216683	1,000	112.636,000000
26,233350	1,000	116.381,000000
26,250017	1,000	119.302,000000
26,266683	1,000	121.495,000000
26,283350	1,000	123.430,000000
26,300017	1,000	125.346,000000
26,316683	1,000	127.083,000000
26,333350	1,000	128.195,000000
26,350017	1,000	128.305,000000
26,366683	1,000	127.199,000000
26,383350	1,000	125.127,000000
26,400017	1,000	122.410,000000
26,416683	1,000	119.272,000000
26,433350	1,000	115.850,000000
26,450017	1,000	112.554,000000
26,466683	1,000	109.860,000000
26,483350	1,000	108.016,000000
26,500017	1,000	106.744,000000
26,516683	1,000	105.808,000000
26,533350	1,000	105.049,000000
26,550017	1,000	104.196,000000
26,566683	1,000	103.313,000000
26,583350	1,000	102.542,000000
26,600017	1,000	101.783,000000
26,616683	1,000	100.888,000000
26,633350	1,000	99.764,000000
26,650017	1,000	98.350,000000
26,666683	1,000	96.638,000000
26,683350	1,000	94.796,000000
26,700017	1,000	93.212,000000
26,716683	1,000	92.170,000000
26,733350	1,000	91.823,000000
26,750017	1,000	92.227,000000
26,766683	1,000	93.184,000000
26,783350	1,000	94.319,000000
26,800017	1,000	95.543,000000
26,816683	1,000	96.813,000000
26,833350	1,000	98.116,000000
26,850017	1,000	99.439,000000
26,866683	1,000	100.691,000000
26,883350	1,000	102.006,000000
26,900017	1,000	103.689,000000
26,916683	1,000	105.737,000000
26,933350	1,000	107.798,000000
26,950017	1,000	109.474,000000
26,966683	1,000	110.614,000000
26,983350	1,000	110.968,000000
27,000017	1,000	110.259,000000
27,016683	1,000	108.404,000000
27,033350	1,000	105.834,000000
27,050017	1,000	103.275,000000
27,066683	1,000	101.524,000000
27,083350	1,000	100.895,000000
27,100017	1,000	100.973,000000
27,116683	1,000	101.051,000000
27,133350	1,000	100.748,000000
27,150017	1,000	100.127,000000
27,166683	1,000	99.357,000000
27,183350	1,000	98.391,000000
27,200017	1,000	97.161,000000
27,216683	1,000	95.850,000000
27,233350	1,000	94.743,000000
27,250017	1,000	94.107,000000
27,266683	1,000	94.154,000000
27,283350	1,000	95.010,000000
27,300017	1,000	96.300,000000
27,316683	1,000	97.586,000000
27,333350	1,000	98.469,000000
27,350017	1,000	99.118,000000
27,366683	1,000	99.760,000000
27,383350	1,000	100.245,000000
27,400017	1,000	100.473,000000
27,416683	1,000	100.592,000000
27,433350	1,000	100.638,000000
27,450017	1,000	100.524,000000
27,466683	1,000	100.244,000000
27,483350	1,000	99.977,000000
27,500017	1,000	99.810,000000
27,516683	1,000	99.670,000000
27,533350	1,000	99.806,000000
27,550017	1,000	100.570,000000
27,566683	1,000	101.900,000000
27,583350	1,000	103.523,000000
27,600017	1,000	105.011,000000
27,616683	1,000	105.831,000000
27,633350	1,000	105.741,000000
27,650017	1,000	104.915,000000
27,666683	1,000	103.483,000000
27,683350	1,000	101.830,000000
27,700017	1,000	100.586,000000
27,716683	1,000	100.323,000000
27,733350	1,000	100.981,000000
27,750017	1,000	102.000,000000
27,766683	1,000	102.805,000000
27,783350	1,000	103.150,000000
27,800017	1,000	103.091,000000
27,816683	1,000	102.724,000000
27,833350	1,000	102.183,000000
27,850017	1,000	101.546,000000
27,866683	1,000	101.041,000000
27,883350	1,000	101.157,000000
27,900017	1,000	102.026,000000
27,916683	1,000	103.479,000000
27,933350	1,000	105.364,000000
27,950017	1,000	107.252,000000
27,966683	1,000	108.938,000000
27,983350	1,000	110.261,000000
28,000017	1,000	110.828,000000
28,016683	1,000	110.367,000000
28,033350	1,000	108.876,000000
28,050017	1,000	106.883,000000
28,066683	1,000	104.783,000000
28,083350	1,000	102.750,000000
28,100017	1,000	101.177,000000
28,116683	1,000	100.311,000000
28,133350	1,000	100.230,000000
28,150017	1,000	100.775,000000
28,166683	1,000	101.832,000000
28,183350	1,000	103.292,000000
28,200017	1,000	104.671,000000
28,216683	1,000	105.624,000000
28,233350	1,000	106.235,000000
28,250017	1,000	106.662,000000
28,266683	1,000	107.064,000000
28,283350	1,000	107.359,000000
28,300017	1,000	107.338,000000
28,316683	1,000	106.907,000000
28,333350	1,000	106.023,000000
28,350017	1,000	104.724,000000
28,366683	1,000	103.216,000000
28,383350	1,000	102.118,000000
28,400017	1,000	102.002,000000
28,416683	1,000	102.959,000000
28,433350	1,000	104.309,000000
28,450017	1,000	105.334,000000
28,466683	1,000	105.674,000000
28,483350	1,000	105.566,000000
28,500017	1,000	105.435,000000
28,516683	1,000	105.583,000000
28,533350	1,000	105.999,000000
28,550017	1,000	106.497,000000
28,566683	1,000	107.068,000000
28,583350	1,000	107.761,000000
28,600017	1,000	108.539,000000
28,616683	1,000	109.164,000000
28,633350	1,000	109.214,000000
28,650017	1,000	108.734,000000
28,666683	1,000	107.964,000000
28,683350	1,000	107.070,000000
28,700017	1,000	106.145,000000
28,716683	1,000	105.284,000000
28,733350	1,000	104.747,000000
28,750017	1,000	104.570,000000
28,766683	1,000	104.669,000000
28,783350	1,000	104.992,000000
28,800017	1,000	105.401,000000
28,816683	1,000	105.860,000000
28,833350	1,000	106.361,000000
28,850017	1,000	106.580,000000
28,866683	1,000	106.361,000000
28,883350	1,000	105.704,000000
28,900017	1,000	104.800,000000
28,916683	1,000	103.939,000000
28,933350	1,000	103.340,000000
28,950017	1,000	102.992,000000
28,966683	1,000	102.870,000000
28,983350	1,000	102.994,000000
29,000017	1,000	103.360,000000
29,016683	1,000	103.680,000000
29,033350	1,000	103.805,000000
29,050017	1,000	103.764,000000
29,066683	1,000	103.626,000000
29,083350	1,000	103.452,000000
29,100017	1,000	103.418,000000
29,116683	1,000	103.652,000000
29,133350	1,000	104.054,000000
29,150017	1,000	104.385,000000
29,166683	1,000	104.480,000000
29,183350	1,000	103.935,000000
29,200017	1,000	102.655,000000
29,216683	1,000	100.969,000000
29,233350	1,000	99.046,000000
29,250017	1,000	97.034,000000
29,266683	1,000	95.351,000000
29,283350	1,000	94.520,000000
29,300017	1,000	94.768,000000
29,316683	1,000	96.113,000000
29,333350	1,000	98.143,000000
29,350017	1,000	100.165,000000
29,366683	1,000	101.769,000000
29,383350	1,000	102.699,000000
29,400017	1,000	102.653,000000
29,416683	1,000	101.316,000000
29,433350	1,000	98.816,000000
29,450017	1,000	95.775,000000
29,466683	1,000	93.007,000000
29,483350	1,000	91.261,000000
29,500017	1,000	90.625,000000
29,516683	1,000	91.057,000000
29,533350	1,000	92.421,000000
29,550017	1,000	94.257,000000
29,566683	1,000	96.044,000000
29,583350	1,000	97.500,000000
29,600017	1,000	98.452,000000
29,616683	1,000	98.859,000000
29,633350	1,000	99.137,000000
29,650017	1,000	99.522,000000
29,666683	1,000	99.853,000000
29,683350	1,000	100.131,000000
29,700017	1,000	100.492,000000
29,716683	1,000	100.828,000000
29,733350	1,000	101.225,000000
29,750017	1,000	101.589,000000
29,766683	1,000	101.578,000000
29,783350	1,000	101.101,000000
29,800017	1,000	100.384,000000
29,816683	1,000	99.701,000000
29,833350	1,000	99.345,000000
29,850017	1,000	99.408,000000
29,866683	1,000	99.607,000000
29,883350	1,000	99.803,000000
29,900017	1,000	99.846,000000
29,916683	1,000	99.846,000000
29,933350	1,000	99.800,000000
29,950017	1,000	99.561,000000
29,966683	1,000	99.082,000000
29,983350	1,000	98.562,000000
30,000017	1,000	98.184,000000
30,016683	1,000	97.876,000000
30,033350	1,000	97.652,000000
30,050017	1,000	97.566,000000
30,066683	1,000	97.701,000000
30,083350	1,000	98.071,000000
30,100017	1,000	98.839,000000
30,116683	1,000	100.063,000000
30,133350	1,000	101.630,000000
30,150017	1,000	103.381,000000
30,166683	1,000	105.196,000000
30,183350	1,000	106.903,000000
30,200017	1,000	108.209,000000
30,216683	1,000	109.119,000000
30,233350	1,000	109.714,000000
30,250017	1,000	110.074,000000
30,266683	1,000	110.172,000000
30,283350	1,000	110.137,000000
30,300017	1,000	110.077,000000
30,316683	1,000	109.977,000000
30,333350	1,000	109.857,000000
30,350017	1,000	109.653,000000
30,366683	1,000	109.282,000000
30,383350	1,000	108.667,000000
30,400017	1,000	107.647,000000
30,416683	1,000	106.265,000000
30,433350	1,000	104.883,000000
30,450017	1,000	103.969,000000
30,466683	1,000	103.634,000000
30,483350	1,000	103.687,000000
30,500017	1,000	103.823,000000
30,516683	1,000	103.828,000000
30,533350	1,000	103.869,000000
30,550017	1,000	104.023,000000
30,566683	1,000	104.330,000000
30,583350	1,000	104.996,000000
30,600017	1,000	106.297,000000
30,616683	1,000	108.377,000000
30,633350	1,000	110.919,000000
30,650017	1,000	113.422,000000
30,666683	1,000	115.389,000000
30,683350	1,000	116.619,000000
30,700017	1,000	117.169,000000
30,716683	1,000	117.035,000000
30,733350	1,000	116.419,000000
30,750017	1,000	115.774,000000
30,766683	1,000	115.198,000000
30,783350	1,000	114.625,000000
30,800017	1,000	114.095,000000
30,816683	1,000	113.591,000000
30,833350	1,000	113.041,000000
30,850017	1,000	112.276,000000
30,866683	1,000	110.964,000000
30,883350	1,000	109.136,000000
30,900017	1,000	107.293,000000
30,916683	1,000	105.973,000000
30,933350	1,000	105.494,000000
30,950017	1,000	105.918,000000
30,966683	1,000	106.869,000000
30,983350	1,000	107.737,000000
31,000017	1,000	108.295,000000
31,016683	1,000	108.320,000000
31,033350	1,000	107.730,000000
31,050017	1,000	106.870,000000
31,066683	1,000	106.243,000000
31,083350	1,000	106.121,000000
31,100017	1,000	106.307,000000
31,116683	1,000	106.435,000000
31,133350	1,000	106.474,000000
31,150017	1,000	106.580,000000
31,166683	1,000	107.234,000000
31,183350	1,000	108.825,000000
31,200017	1,000	111.511,000000
31,216683	1,000	114.976,000000
31,233350	1,000	118.578,000000
31,250017	1,000	121.640,000000
31,266683	1,000	123.909,000000
31,283350	1,000	125.436,000000
31,300017	1,000	126.257,000000
31,316683	1,000	126.364,000000
31,333350	1,000	125.730,000000
31,350017	1,000	124.493,000000
31,366683	1,000	123.035,000000
31,383350	1,000	121.500,000000
31,400017	1,000	120.053,000000
31,416683	1,000	119.045,000000
31,433350	1,000	118.562,000000
31,450017	1,000	118.431,000000
31,466683	1,000	118.352,000000
31,483350	1,000	118.292,000000
31,500017	1,000	118.205,000000
31,516683	1,000	118.151,000000
31,533350	1,000	118.002,000000
31,550017	1,000	117.834,000000
31,566683	1,000	117.752,000000
31,583350	1,000	117.677,000000
31,600017	1,000	117.458,000000
31,616683	1,000	117.187,000000
31,633350	1,000	117.227,000000
31,650017	1,000	117.674,000000
31,666683	1,000	118.338,000000
31,683350	1,000	118.723,000000
31,700017	1,000	118.320,000000
31,716683	1,000	117.072,000000
31,733350	1,000	115.167,000000
31,750017	1,000	113.020,000000
31,766683	1,000	111.163,000000
31,783350	1,000	110.070,000000
31,800017	1,000	109.679,000000
31,816683	1,000	109.972,000000
31,833350	1,000	111.087,000000
31,850017	1,000	112.991,000000
31,866683	1,000	115.212,000000
31,883350	1,000	117.340,000000
31,900017	1,000	119.251,000000
31,916683	1,000	120.996,000000
31,933350	1,000	122.475,000000
31,950017	1,000	123.442,000000
31,966683	1,000	123.521,000000
31,983350	1,000	122.702,000000
32,000017	1,000	121.275,000000
32,016683	1,000	119.773,000000
32,033350	1,000	118.514,000000
32,050017	1,000	117.364,000000
32,066683	1,000	116.248,000000
32,083350	1,000	115.311,000000
32,100017	1,000	114.694,000000
32,116683	1,000	114.196,000000
32,133350	1,000	113.696,000000
32,150017	1,000	113.182,000000
32,166683	1,000	112.562,000000
32,183350	1,000	112.020,000000
32,200017	1,000	111.912,000000
32,216683	1,000	112.216,000000
32,233350	1,000	112.505,000000
32,250017	1,000	112.599,000000
32,266683	1,000	112.257,000000
32,283350	1,000	111.645,000000
32,300017	1,000	111.217,000000
32,316683	1,000	111.369,000000
32,333350	1,000	112.136,000000
32,350017	1,000	113.057,000000
32,366683	1,000	113.833,000000
32,383350	1,000	114.392,000000
32,400017	1,000	114.716,000000
32,416683	1,000	115.025,000000
32,433350	1,000	115.457,000000
32,450017	1,000	115.881,000000
32,466683	1,000	116.137,000000
32,483350	1,000	116.113,000000
32,500017	1,000	115.800,000000
32,516683	1,000	115.380,000000
32,533350	1,000	114.965,000000
32,550017	1,000	114.375,000000
32,566683	1,000	113.674,000000
32,583350	1,000	112.991,000000
32,600017	1,000	112.503,000000
32,616683	1,000	112.378,000000
32,633350	1,000	112.662,000000
32,650017	1,000	113.169,000000
32,666683	1,000	113.655,000000
32,683350	1,000	114.036,000000
32,700017	1,000	114.186,000000
32,716683	1,000	113.908,000000
32,733350	1,000	113.449,000000
32,750017	1,000	113.322,000000
32,766683	1,000	113.739,000000
32,783350	1,000	114.439,000000
32,800017	1,000	115.263,000000
32,816683	1,000	116.199,000000
32,833350	1,000	117.372,000000
32,850017	1,000	118.753,000000
32,866683	1,000	120.247,000000
32,883350	1,000	121.578,000000
32,900017	1,000	122.590,000000
32,916683	1,000	123.399,000000
32,933350	1,000	123.919,000000
32,950017	1,000	123.937,000000
32,966683	1,000	123.450,000000
32,983350	1,000	122.463,000000
33,000017	1,000	120.826,000000
33,016683	1,000	118.915,000000
33,033350	1,000	117.169,000000
33,050017	1,000	115.593,000000
33,066683	1,000	114.160,000000
33,083350	1,000	112.993,000000
33,100017	1,000	112.325,000000
33,116683	1,000	112.351,000000
33,133350	1,000	112.960,000000
33,150017	1,000	113.873,000000
33,166683	1,000	114.955,000000
33,183350	1,000	116.298,000000
33,200017	1,000	118.080,000000
33,216683	1,000	120.138,000000
33,233350	1,000	121.876,000000
33,250017	1,000	122.831,000000
33,266683	1,000	123.022,000000
33,283350	1,000	122.728,000000
33,300017	1,000	122.354,000000
33,316683	1,000	122.169,000000
33,333350	1,000	122.223,000000
33,350017	1,000	122.498,000000
33,366683	1,000	122.647,000000
33,383350	1,000	122.740,000000
33,400017	1,000	122.926,000000
33,416683	1,000	123.575,000000
33,433350	1,000	125.245,000000
33,450017	1,000	128.183,000000
33,466683	1,000	132.237,000000
33,483350	1,000	137.128,000000
33,500017	1,000	142.453,000000
33,516683	1,000	147.700,000000
33,533350	1,000	152.368,000000
33,550017	1,000	156.066,000000
33,566683	1,000	158.678,000000
33,583350	1,000	160.439,000000
33,600017	1,000	161.658,000000
33,616683	1,000	162.754,000000
33,633350	1,000	163.944,000000
33,650017	1,000	165.454,000000
33,666683	1,000	167.303,000000
33,683350	1,000	169.364,000000
33,700017	1,000	171.541,000000
33,716683	1,000	173.553,000000
33,733350	1,000	174.959,000000
33,750017	1,000	175.538,000000
33,766683	1,000	175.498,000000
33,783350	1,000	175.566,000000
33,800017	1,000	176.281,000000
33,816683	1,000	177.925,000000
33,833350	1,000	180.352,000000
33,850017	1,000	182.877,000000
33,866683	1,000	184.716,000000
33,883350	1,000	185.513,000000
33,900017	1,000	185.680,000000
33,916683	1,000	185.488,000000
33,933350	1,000	184.951,000000
33,950017	1,000	184.228,000000
33,966683	1,000	183.634,000000
33,983350	1,000	183.601,000000
34,000017	1,000	184.267,000000
34,016683	1,000	185.512,000000
34,033350	1,000	187.314,000000
34,050017	1,000	189.727,000000
34,066683	1,000	192.721,000000
34,083350	1,000	196.110,000000
34,100017	1,000	199.648,000000
34,116683	1,000	202.920,000000
34,133350	1,000	205.883,000000
34,150017	1,000	208.631,000000
34,166683	1,000	210.950,000000
34,183350	1,000	212.449,000000
34,200017	1,000	212.808,000000
34,216683	1,000	212.327,000000
34,233350	1,000	211.502,000000
34,250017	1,000	210.853,000000
34,266683	1,000	210.864,000000
34,283350	1,000	211.916,000000
34,300017	1,000	214.224,000000
34,316683	1,000	217.596,000000
34,333350	1,000	221.468,000000
34,350017	1,000	225.214,000000
34,366683	1,000	228.563,000000
34,383350	1,000	231.183,000000
34,400017	1,000	232.659,000000
34,416683	1,000	232.870,000000
34,433350	1,000	232.007,000000
34,450017	1,000	230.620,000000
34,466683	1,000	229.545,000000
34,483350	1,000	229.266,000000
34,500017	1,000	229.806,000000
34,516683	1,000	230.967,000000
34,533350	1,000	232.412,000000
34,550017	1,000	233.782,000000
34,566683	1,000	234.853,000000
34,583350	1,000	235.578,000000
34,600017	1,000	235.743,000000
34,616683	1,000	235.087,000000
34,633350	1,000	233.529,000000
34,650017	1,000	231.506,000000
34,666683	1,000	229.881,000000
34,683350	1,000	228.971,000000
34,700017	1,000	228.624,000000
34,716683	1,000	228.753,000000
34,733350	1,000	229.135,000000
34,750017	1,000	229.565,000000
34,766683	1,000	230.051,000000
34,783350	1,000	230.598,000000
34,800017	1,000	230.884,000000
34,816683	1,000	230.940,000000
34,833350	1,000	231.059,000000
34,850017	1,000	231.603,000000
34,866683	1,000	232.772,000000
34,883350	1,000	234.236,000000
34,900017	1,000	235.584,000000
34,916683	1,000	236.736,000000
34,933350	1,000	237.834,000000
34,950017	1,000	239.143,000000
34,966683	1,000	240.339,000000
34,983350	1,000	240.935,000000
35,000017	1,000	240.822,000000
35,016683	1,000	240.149,000000
35,033350	1,000	239.564,000000
35,050017	1,000	239.589,000000
35,066683	1,000	240.318,000000
35,083350	1,000	241.561,000000
35,100017	1,000	242.738,000000
35,116683	1,000	243.520,000000
35,133350	1,000	243.850,000000
35,150017	1,000	243.659,000000
35,166683	1,000	242.937,000000
35,183350	1,000	242.111,000000
35,200017	1,000	241.677,000000
35,216683	1,000	241.960,000000
35,233350	1,000	242.696,000000
35,250017	1,000	243.467,000000
35,266683	1,000	243.752,000000
35,283350	1,000	243.237,000000
35,300017	1,000	241.835,000000
35,316683	1,000	239.733,000000
35,333350	1,000	237.360,000000
35,350017	1,000	235.326,000000
35,366683	1,000	234.125,000000
35,383350	1,000	233.815,000000
35,400017	1,000	233.971,000000
35,416683	1,000	234.088,000000
35,433350	1,000	233.775,000000
35,450017	1,000	233.131,000000
35,466683	1,000	232.366,000000
35,483350	1,000	231.770,000000
35,500017	1,000	231.685,000000
35,516683	1,000	232.082,000000
35,533350	1,000	232.718,000000
35,550017	1,000	233.689,000000
35,566683	1,000	234.960,000000
35,583350	1,000	236.476,000000
35,600017	1,000	237.933,000000
35,616683	1,000	238.766,000000
35,633350	1,000	238.665,000000
35,650017	1,000	237.696,000000
35,666683	1,000	236.401,000000
35,683350	1,000	235.376,000000
35,700017	1,000	234.991,000000
35,716683	1,000	235.222,000000
35,733350	1,000	235.788,000000
35,750017	1,000	236.464,000000
35,766683	1,000	237.233,000000
35,783350	1,000	238.084,000000
35,800017	1,000	238.832,000000
35,816683	1,000	239.266,000000
35,833350	1,000	239.556,000000
35,850017	1,000	239.972,000000
35,866683	1,000	240.576,000000
35,883350	1,000	241.147,000000
35,900017	1,000	241.521,000000
35,916683	1,000	241.796,000000
35,933350	1,000	242.493,000000
35,950017	1,000	243.670,000000
35,966683	1,000	244.952,000000
35,983350	1,000	246.271,000000
36,000017	1,000	247.438,000000
36,016683	1,000	248.484,000000
36,033350	1,000	249.355,000000
36,050017	1,000	249.891,000000
36,066683	1,000	249.839,000000
36,083350	1,000	248.968,000000
36,100017	1,000	247.338,000000
36,116683	1,000	245.155,000000
36,133350	1,000	242.615,000000
36,150017	1,000	239.784,000000
36,166683	1,000	236.815,000000
36,183350	1,000	234.165,000000
36,200017	1,000	232.438,000000
36,216683	1,000	231.886,000000
36,233350	1,000	232.113,000000
36,250017	1,000	232.635,000000
36,266683	1,000	233.320,000000
36,283350	1,000	234.002,000000
36,300017	1,000	234.603,000000
36,316683	1,000	235.217,000000
36,333350	1,000	235.813,000000
36,350017	1,000	236.296,000000
36,366683	1,000	236.769,000000
36,383350	1,000	236.996,000000
36,400017	1,000	236.889,000000
36,416683	1,000	236.598,000000
36,433350	1,000	236.224,000000
36,450017	1,000	235.786,000000
36,466683	1,000	235.252,000000
36,483350	1,000	234.875,000000
36,500017	1,000	234.813,000000
36,516683	1,000	235.081,000000
36,533350	1,000	235.447,000000
36,550017	1,000	235.715,000000
36,566683	1,000	235.776,000000
36,583350	1,000	235.806,000000
36,600017	1,000	236.034,000000
36,616683	1,000	236.588,000000
36,633350	1,000	237.552,000000
36,650017	1,000	238.805,000000
36,666683	1,000	239.961,000000
36,683350	1,000	240.805,000000
36,700017	1,000	241.407,000000
36,716683	1,000	241.707,000000
36,733350	1,000	241.518,000000
36,750017	1,000	240.938,000000
36,766683	1,000	240.025,000000
36,783350	1,000	238.805,000000
36,800017	1,000	237.761,000000
36,816683	1,000	237.316,000000
36,833350	1,000	237.328,000000
36,850017	1,000	237.620,000000
36,866683	1,000	238.323,000000
36,883350	1,000	239.315,000000
36,900017	1,000	240.179,000000
36,916683	1,000	240.578,000000
36,933350	1,000	240.457,000000
36,950017	1,000	239.883,000000
36,966683	1,000	239.208,000000
36,983350	1,000	238.564,000000
37,000017	1,000	237.981,000000
37,016683	1,000	237.472,000000
37,033350	1,000	237.061,000000
37,050017	1,000	236.640,000000
37,066683	1,000	235.848,000000
37,083350	1,000	234.758,000000
37,100017	1,000	233.753,000000
37,116683	1,000	232.873,000000
37,133350	1,000	232.237,000000
37,150017	1,000	231.805,000000
37,166683	1,000	231.200,000000
37,183350	1,000	230.178,000000
37,200017	1,000	228.813,000000
37,216683	1,000	227.150,000000
37,233350	1,000	225.343,000000
37,250017	1,000	223.435,000000
37,266683	1,000	221.396,000000
37,283350	1,000	218.944,000000
37,300017	1,000	215.919,000000
37,316683	1,000	212.629,000000
37,333350	1,000	209.451,000000
37,350017	1,000	206.629,000000
37,366683	1,000	204.213,000000
37,383350	1,000	202.228,000000
37,400017	1,000	200.374,000000
37,416683	1,000	198.323,000000
37,433350	1,000	196.150,000000
37,450017	1,000	194.026,000000
37,466683	1,000	191.744,000000
37,483350	1,000	189.116,000000
37,500017	1,000	186.093,000000
37,516683	1,000	182.735,000000
37,533350	1,000	179.378,000000
37,550017	1,000	176.373,000000
37,566683	1,000	173.976,000000
37,583350	1,000	172.422,000000
37,600017	1,000	171.440,000000
37,616683	1,000	170.496,000000
37,633350	1,000	169.279,000000
37,650017	1,000	167.676,000000
37,666683	1,000	165.554,000000
37,683350	1,000	162.827,000000
37,700017	1,000	159.496,000000
37,716683	1,000	155.940,000000
37,733350	1,000	152.602,000000
37,750017	1,000	149.792,000000
37,766683	1,000	147.721,000000
37,783350	1,000	146.457,000000
37,800017	1,000	145.810,000000
37,816683	1,000	145.560,000000
37,833350	1,000	145.570,000000
37,850017	1,000	145.887,000000
37,866683	1,000	146.323,000000
37,883350	1,000	146.716,000000
37,900017	1,000	147.250,000000
37,916683	1,000	147.700,000000
37,933350	1,000	147.958,000000
37,950017	1,000	148.211,000000
37,966683	1,000	148.670,000000
37,983350	1,000	149.307,000000
38,000017	1,000	149.921,000000
38,016683	1,000	150.246,000000
38,033350	1,000	149.962,000000
38,050017	1,000	149.149,000000
38,066683	1,000	147.953,000000
38,083350	1,000	146.395,000000
38,100017	1,000	144.488,000000
38,116683	1,000	142.236,000000
38,133350	1,000	139.911,000000
38,150017	1,000	137.739,000000
38,166683	1,000	135.717,000000
38,183350	1,000	134.043,000000
38,200017	1,000	132.773,000000
38,216683	1,000	131.612,000000
38,233350	1,000	130.372,000000
38,250017	1,000	128.739,000000
38,266683	1,000	126.360,000000
38,283350	1,000	123.264,000000
38,300017	1,000	119.812,000000
38,316683	1,000	116.419,000000
38,333350	1,000	113.227,000000
38,350017	1,000	110.518,000000
38,366683	1,000	108.312,000000
38,383350	1,000	106.429,000000
38,400017	1,000	104.639,000000
38,416683	1,000	102.777,000000
38,433350	1,000	100.863,000000
38,450017	1,000	99.220,000000
38,466683	1,000	98.122,000000
38,483350	1,000	97.508,000000
38,500017	1,000	97.092,000000
38,516683	1,000	96.558,000000
38,533350	1,000	95.870,000000
38,550017	1,000	94.916,000000
38,566683	1,000	93.873,000000
38,583350	1,000	92.830,000000
38,600017	1,000	91.859,000000
38,616683	1,000	90.871,000000
38,633350	1,000	89.785,000000
38,650017	1,000	88.596,000000
38,666683	1,000	87.183,000000
38,683350	1,000	85.601,000000
38,700017	1,000	84.055,000000
38,716683	1,000	82.727,000000
38,733350	1,000	81.642,000000
38,750017	1,000	80.742,000000
38,766683	1,000	80.024,000000
38,783350	1,000	79.359,000000
38,800017	1,000	78.522,000000
38,816683	1,000	77.462,000000
38,833350	1,000	76.462,000000
38,850017	1,000	75.751,000000
38,866683	1,000	75.434,000000
38,883350	1,000	75.735,000000
38,900017	1,000	76.442,000000
38,916683	1,000	77.271,000000
38,933350	1,000	77.923,000000
38,950017	1,000	77.989,000000
38,966683	1,000	77.587,000000
38,983350	1,000	77.146,000000
39,000017	1,000	76.766,000000
39,016683	1,000	76.188,000000
39,033350	1,000	75.226,000000
39,050017	1,000	74.007,000000
39,066683	1,000	72.698,000000
39,083350	1,000	71.217,000000
39,100017	1,000	69.675,000000
39,116683	1,000	68.313,000000
39,133350	1,000	67.251,000000
39,150017	1,000	66.476,000000
39,166683	1,000	65.956,000000
39,183350	1,000	65.651,000000
39,200017	1,000	65.295,000000
39,216683	1,000	64.798,000000
39,233350	1,000	64.344,000000
39,250017	1,000	64.165,000000
39,266683	1,000	64.513,000000
39,283350	1,000	65.237,000000
39,300017	1,000	65.814,000000
39,316683	1,000	66.096,000000
39,333350	1,000	66.268,000000
39,350017	1,000	66.289,000000
39,366683	1,000	66.241,000000
39,383350	1,000	66.037,000000
39,400017	1,000	65.410,000000
39,416683	1,000	64.177,000000
39,433350	1,000	62.514,000000
39,450017	1,000	60.362,000000
39,466683	1,000	57.977,000000
39,483350	1,000	55.993,000000
39,500017	1,000	54.807,000000
39,516683	1,000	54.361,000000
39,533350	1,000	54.421,000000
39,550017	1,000	54.861,000000
39,566683	1,000	55.343,000000
39,583350	1,000	55.601,000000
39,600017	1,000	55.400,000000
39,616683	1,000	54.358,000000
39,633350	1,000	52.459,000000
39,650017	1,000	49.910,000000
39,666683	1,000	46.967,000000
39,683350	1,000	44.249,000000
39,700017	1,000	42.347,000000
39,716683	1,000	41.627,000000
39,733350	1,000	41.950,000000
39,750017	1,000	42.533,000000
39,766683	1,000	42.757,000000
39,783350	1,000	42.610,000000
39,800017	1,000	42.244,000000
39,816683	1,000	41.789,000000
39,833350	1,000	41.747,000000
39,850017	1,000	42.245,000000
39,866683	1,000	43.227,000000
39,883350	1,000	44.427,000000
39,900017	1,000	45.614,000000
39,916683	1,000	46.579,000000
39,933350	1,000	46.997,000000
39,950017	1,000	46.651,000000
39,966683	1,000	45.755,000000
39,983350	1,000	44.607,000000
40,000017	1,000	43.248,000000
40,016683	1,000	41.559,000000
40,033350	1,000	39.539,000000
40,050017	1,000	37.178,000000
40,066683	1,000	34.766,000000
40,083350	1,000	32.575,000000
40,100017	1,000	31.016,000000
40,116683	1,000	30.538,000000
40,133350	1,000	30.763,000000
40,150017	1,000	31.121,000000
40,166683	1,000	31.175,000000
40,183350	1,000	30.833,000000
40,200017	1,000	30.351,000000
40,216683	1,000	30.007,000000
40,233350	1,000	29.672,000000
40,250017	1,000	29.316,000000
40,266683	1,000	29.031,000000
40,283350	1,000	29.007,000000
40,300017	1,000	29.450,000000
40,316683	1,000	30.383,000000
40,333350	1,000	31.530,000000
40,350017	1,000	32.634,000000
40,366683	1,000	33.199,000000
40,383350	1,000	32.880,000000
40,400017	1,000	31.753,000000
40,416683	1,000	30.135,000000
40,433350	1,000	28.672,000000
40,450017	1,000	27.742,000000
40,466683	1,000	27.188,000000
40,483350	1,000	27.039,000000
40,500017	1,000	27.182,000000
40,516683	1,000	27.360,000000
40,533350	1,000	27.408,000000
40,550017	1,000	27.313,000000
40,566683	1,000	27.277,000000
40,583350	1,000	27.415,000000
40,600017	1,000	27.495,000000
40,616683	1,000	27.384,000000
40,633350	1,000	27.087,000000
40,650017	1,000	26.724,000000
40,666683	1,000	26.479,000000
40,683350	1,000	26.434,000000
40,700017	1,000	26.710,000000
40,716683	1,000	27.133,000000
40,733350	1,000	27.303,000000
40,750017	1,000	27.117,000000
40,766683	1,000	26.831,000000
40,783350	1,000	26.501,000000
40,800017	1,000	26.160,000000
40,816683	1,000	26.170,000000
40,833350	1,000	26.734,000000
40,850017	1,000	27.851,000000
40,866683	1,000	29.396,000000
40,883350	1,000	30.879,000000
40,900017	1,000	32.162,000000
40,916683	1,000	33.285,000000
40,933350	1,000	34.235,000000
40,950017	1,000	34.985,000000
40,966683	1,000	35.495,000000
40,983350	1,000	35.739,000000
41,000017	1,000	35.861,000000
41,016683	1,000	35.937,000000
41,033350	1,000	35.837,000000
41,050017	1,000	35.184,000000
41,066683	1,000	34.164,000000
41,083350	1,000	33.037,000000
41,100017	1,000	31.669,000000
41,116683	1,000	29.778,000000
41,133350	1,000	27.479,000000
41,150017	1,000	25.117,000000
41,166683	1,000	23.002,000000
41,183350	1,000	21.439,000000
41,200017	1,000	20.546,000000
41,216683	1,000	20.228,000000
41,233350	1,000	20.455,000000
41,250017	1,000	21.095,000000
41,266683	1,000	22.015,000000
41,283350	1,000	23.207,000000
41,300017	1,000	24.704,000000
41,316683	1,000	26.261,000000
41,333350	1,000	27.573,000000
41,350017	1,000	28.472,000000
41,366683	1,000	28.958,000000
41,383350	1,000	28.998,000000
41,400017	1,000	28.594,000000
41,416683	1,000	27.865,000000
41,433350	1,000	26.755,000000
41,450017	1,000	25.295,000000
41,466683	1,000	23.721,000000
41,483350	1,000	22.546,000000
41,500017	1,000	22.101,000000
41,516683	1,000	22.127,000000
41,533350	1,000	22.548,000000
41,550017	1,000	23.471,000000
41,566683	1,000	24.863,000000
41,583350	1,000	26.378,000000
41,600017	1,000	27.594,000000
41,616683	1,000	28.558,000000
41,633350	1,000	29.601,000000
41,650017	1,000	30.810,000000
41,666683	1,000	31.959,000000
41,683350	1,000	32.737,000000
41,700017	1,000	33.124,000000
41,716683	1,000	33.487,000000
41,733350	1,000	34.034,000000
41,750017	1,000	34.704,000000
41,766683	1,000	35.349,000000
41,783350	1,000	35.788,000000
41,800017	1,000	35.655,000000
41,816683	1,000	34.753,000000
41,833350	1,000	33.068,000000
41,850017	1,000	30.748,000000
41,866683	1,000	28.220,000000
41,883350	1,000	25.901,000000
41,900017	1,000	24.016,000000
41,916683	1,000	22.616,000000
41,933350	1,000	21.730,000000
41,950017	1,000	21.347,000000
41,966683	1,000	21.550,000000
41,983350	1,000	22.263,000000
42,000017	1,000	23.208,000000
42,016683	1,000	24.127,000000
42,033350	1,000	24.897,000000
42,050017	1,000	25.345,000000
42,066683	1,000	25.161,000000
42,083350	1,000	24.127,000000
42,100017	1,000	22.366,000000
42,116683	1,000	20.409,000000
42,133350	1,000	18.904,000000
42,150017	1,000	18.105,000000
42,166683	1,000	18.214,000000
42,183350	1,000	19.213,000000
42,200017	1,000	20.778,000000
42,216683	1,000	22.596,000000
42,233350	1,000	24.764,000000
42,250017	1,000	27.289,000000
42,266683	1,000	29.780,000000
42,283350	1,000	31.723,000000
42,300017	1,000	32.508,000000
42,316683	1,000	32.057,000000
42,333350	1,000	30.448,000000
42,350017	1,000	28.065,000000
42,366683	1,000	25.376,000000
42,383350	1,000	22.783,000000
42,400017	1,000	20.563,000000
42,416683	1,000	19.055,000000
42,433350	1,000	18.302,000000
42,450017	1,000	18.041,000000
42,466683	1,000	18.218,000000
42,483350	1,000	18.953,000000
42,500017	1,000	20.136,000000
42,516683	1,000	21.487,000000
42,533350	1,000	22.671,000000
42,550017	1,000	23.673,000000
42,566683	1,000	24.736,000000
42,583350	1,000	25.884,000000
42,600017	1,000	27.173,000000
42,616683	1,000	28.387,000000
42,633350	1,000	28.945,000000
42,650017	1,000	28.335,000000
42,666683	1,000	26.722,000000
42,683350	1,000	24.517,000000
42,700017	1,000	22.106,000000
42,716683	1,000	19.535,000000
42,733350	1,000	17.214,000000
42,750017	1,000	15.872,000000
42,766683	1,000	15.838,000000
42,783350	1,000	16.802,000000
42,800017	1,000	18.272,000000
42,816683	1,000	19.647,000000
42,833350	1,000	20.463,000000
42,850017	1,000	20.499,000000
42,866683	1,000	19.954,000000
42,883350	1,000	19.574,000000
42,900017	1,000	19.867,000000
42,916683	1,000	21.007,000000
42,933350	1,000	22.516,000000
42,950017	1,000	23.703,000000
42,966683	1,000	24.311,000000
42,983350	1,000	24.339,000000
43,000017	1,000	23.879,000000
43,016683	1,000	23.047,000000
43,033350	1,000	22.141,000000
43,050017	1,000	21.567,000000
43,066683	1,000	21.609,000000
43,083350	1,000	22.135,000000
43,100017	1,000	22.799,000000
