# Supplementary material for: HappyTools: A software for high-throughput HPLC data processing and quantitation
Source: PLoS One. 2018 Jul 6;13(7):e0200280. doi: 10.1371/journal.pone.0200280 (PMC6034860; doi:10.1371/journal.pone.0200280)
Supplement: S1 Data — The source code of HappyTools is included in this zip file, together with all the raw chromatograms as exported from ThermoFisher Chromeleon. A visual tutorial and a document demonstrating how to reproduce the results used in this study are also included. (ZIP) [file pone.0200280.s013.zip › Data/Clinical/ACPA-IgG Fab/Fab_RA2_ACPA.txt]

File Path	chrom://5-para-12-0017/ChromeleonLocal/Instrument Data/UHPLC_2/analysis 2013/Yoann 2013sup.seq/79487.smp/Emission_1.channel/Emission_1.chm
Channel	Emission_1

Injection Information:
Data Vault	ChromeleonLocal
Injection	Fab glycans ACPA TDR captured
Injection Number	26
Position	RC5
Comment	
Processing Method	Integrate IgG 75-63% last data
Instrument Method	2013Aquity IgG glycan  75%-63% 010313   deepwellplate
Type	Unknown
Status	Finished
Injection Date	18-5-2013
Injection Time	12:58:16
Injection Volume (µl)	83,000
Dilution Factor	1,0000
Weight	1,0000

Raw Data Information:
Time Min. (min)	0,016650
Time Max. (min)	43,116650
Data Points	2587
Detector	FLD
Exporting Data System	Chromeleon 7.1.2.1478
Operator	
Signal Quantity	
Signal Unit	counts
Signal Min.	-2.816,000000
Signal Max.	38.375.940,000000
Channel	Emission_1
Driver Name	FLD3000.dll
Channel Type	Evaluation
Min. Step (s)	1,000
Max. Step (s)	1,000
Average Step (s)	1,000

Signal Parameter Information:
Signal Info	250 nm /480 nm

Raw Data:
Time (min)	Step (s)	Value (counts)
0,016650	0,000	0,000000
0,033317	1,000	0,000000
0,049983	1,000	0,000000
0,066650	1,000	0,000000
0,083317	1,000	-690,000000
0,099983	1,000	-1.957,000000
0,116650	1,000	-2.816,000000
0,133317	1,000	-2.539,000000
0,149983	1,000	-1.018,000000
0,166650	1,000	1.456,000000
0,183317	1,000	4.718,000000
0,199983	1,000	8.187,000000
0,216650	1,000	11.134,000000
0,233317	1,000	13.294,000000
0,249983	1,000	14.613,000000
0,266650	1,000	15.185,000000
0,283317	1,000	15.168,000000
0,299983	1,000	14.631,000000
0,316650	1,000	13.526,000000
0,333317	1,000	12.165,000000
0,349983	1,000	10.990,000000
0,366650	1,000	10.209,000000
0,383317	1,000	9.987,000000
0,399983	1,000	10.557,000000
0,416650	1,000	12.828,000000
0,433317	1,000	18.972,000000
0,449983	1,000	31.652,000000
0,466650	1,000	53.182,000000
0,483317	1,000	89.402,000000
0,499983	1,000	151.430,000000
0,516650	1,000	259.645,000000
0,533317	1,000	441.586,000000
0,549983	1,000	733.392,000000
0,566650	1,000	1.183.330,000000
0,583317	1,000	1.859.729,000000
0,599983	1,000	2.904.482,000000
0,616650	1,000	4.558.914,000000
0,633317	1,000	7.063.431,000000
0,649983	1,000	10.515.628,000000
0,666650	1,000	14.798.173,000000
0,683317	1,000	19.602.136,000000
0,699983	1,000	24.509.406,000000
0,716650	1,000	29.089.231,000000
0,733317	1,000	32.972.319,000000
0,749983	1,000	35.892.282,000000
0,766650	1,000	37.702.441,000000
0,783317	1,000	38.375.940,000000
0,799983	1,000	37.991.375,000000
0,816650	1,000	36.705.796,000000
0,833317	1,000	34.721.218,000000
0,849983	1,000	32.254.747,000000
0,866650	1,000	29.514.227,000000
0,883317	1,000	26.680.723,000000
0,899983	1,000	23.897.909,000000
0,916650	1,000	21.269.195,000000
0,933317	1,000	18.859.509,000000
0,949983	1,000	16.701.410,000000
0,966650	1,000	14.801.988,000000
0,983317	1,000	13.149.472,000000
0,999983	1,000	11.720.226,000000
1,016650	1,000	10.484.643,000000
1,033317	1,000	9.411.093,000000
1,049983	1,000	8.469.335,000000
1,066650	1,000	7.632.863,000000
1,083317	1,000	6.881.971,000000
1,099983	1,000	6.204.764,000000
1,116650	1,000	5.595.027,000000
1,133317	1,000	5.049.193,000000
1,149983	1,000	4.565.275,000000
1,166650	1,000	4.141.424,000000
1,183317	1,000	3.774.946,000000
1,199983	1,000	3.462.584,000000
1,216650	1,000	3.200.648,000000
1,233317	1,000	2.985.833,000000
1,249983	1,000	2.813.677,000000
1,266650	1,000	2.676.160,000000
1,283317	1,000	2.562.912,000000
1,299983	1,000	2.463.297,000000
1,316650	1,000	2.368.692,000000
1,333317	1,000	2.273.629,000000
1,349983	1,000	2.175.418,000000
1,366650	1,000	2.073.309,000000
1,383317	1,000	1.967.728,000000
1,399983	1,000	1.859.858,000000
1,416650	1,000	1.751.060,000000
1,433317	1,000	1.642.016,000000
1,449983	1,000	1.533.622,000000
1,466650	1,000	1.427.009,000000
1,483317	1,000	1.323.131,000000
1,499983	1,000	1.222.465,000000
1,516650	1,000	1.125.709,000000
1,533317	1,000	1.033.899,000000
1,549983	1,000	947.503,000000
1,566650	1,000	866.996,000000
1,583317	1,000	792.771,000000
1,599983	1,000	724.862,000000
1,616650	1,000	662.904,000000
1,633317	1,000	606.595,000000
1,649983	1,000	555.595,000000
1,666650	1,000	509.595,000000
1,683317	1,000	468.103,000000
1,699983	1,000	430.390,000000
1,716650	1,000	395.836,000000
1,733317	1,000	364.064,000000
1,749983	1,000	334.803,000000
1,766650	1,000	307.799,000000
1,783317	1,000	282.884,000000
1,799983	1,000	260.019,000000
1,816650	1,000	239.086,000000
1,833317	1,000	219.641,000000
1,849983	1,000	201.290,000000
1,866650	1,000	184.080,000000
1,883317	1,000	168.188,000000
1,899983	1,000	153.883,000000
1,916650	1,000	141.587,000000
1,933317	1,000	131.620,000000
1,949983	1,000	123.982,000000
1,966650	1,000	118.360,000000
1,983317	1,000	114.158,000000
1,999983	1,000	110.812,000000
2,016650	1,000	108.128,000000
2,033317	1,000	106.099,000000
2,049983	1,000	104.693,000000
2,066650	1,000	103.910,000000
2,083317	1,000	103.522,000000
2,099983	1,000	103.404,000000
2,116650	1,000	103.594,000000
2,133317	1,000	104.181,000000
2,149983	1,000	104.882,000000
2,166650	1,000	105.495,000000
2,183317	1,000	105.814,000000
2,199983	1,000	105.622,000000
2,216650	1,000	104.963,000000
2,233317	1,000	103.982,000000
2,249983	1,000	102.537,000000
2,266650	1,000	100.542,000000
2,283317	1,000	97.969,000000
2,299983	1,000	94.959,000000
2,316650	1,000	91.861,000000
2,333317	1,000	88.973,000000
2,349983	1,000	86.527,000000
2,366650	1,000	84.523,000000
2,383317	1,000	82.894,000000
2,399983	1,000	81.575,000000
2,416650	1,000	80.430,000000
2,433317	1,000	79.043,000000
2,449983	1,000	77.169,000000
2,466650	1,000	74.852,000000
2,483317	1,000	72.429,000000
2,499983	1,000	70.154,000000
2,516650	1,000	67.841,000000
2,533317	1,000	65.454,000000
2,549983	1,000	63.209,000000
2,566650	1,000	61.274,000000
2,583317	1,000	59.623,000000
2,599983	1,000	58.239,000000
2,616650	1,000	57.457,000000
2,633317	1,000	57.764,000000
2,649983	1,000	59.432,000000
2,666650	1,000	62.234,000000
2,683317	1,000	65.754,000000
2,699983	1,000	69.263,000000
2,716650	1,000	72.485,000000
2,733317	1,000	75.489,000000
2,749983	1,000	78.360,000000
2,766650	1,000	80.982,000000
2,783317	1,000	83.444,000000
2,799983	1,000	85.837,000000
2,816650	1,000	88.016,000000
2,833317	1,000	89.745,000000
2,849983	1,000	90.974,000000
2,866650	1,000	91.601,000000
2,883317	1,000	91.680,000000
2,899983	1,000	91.494,000000
2,916650	1,000	90.950,000000
2,933317	1,000	89.836,000000
2,949983	1,000	88.135,000000
2,966650	1,000	86.021,000000
2,983317	1,000	83.879,000000
2,999983	1,000	81.970,000000
3,016650	1,000	80.678,000000
3,033317	1,000	80.265,000000
3,049983	1,000	80.791,000000
3,066650	1,000	82.306,000000
3,083317	1,000	84.469,000000
3,099983	1,000	86.826,000000
3,116650	1,000	89.072,000000
3,133317	1,000	91.055,000000
3,149983	1,000	92.722,000000
3,166650	1,000	94.411,000000
3,183317	1,000	96.670,000000
3,199983	1,000	99.940,000000
3,216650	1,000	104.165,000000
3,233317	1,000	108.630,000000
3,249983	1,000	112.881,000000
3,266650	1,000	117.109,000000
3,283317	1,000	121.903,000000
3,299983	1,000	127.667,000000
3,316650	1,000	134.746,000000
3,333317	1,000	142.947,000000
3,349983	1,000	151.999,000000
3,366650	1,000	161.289,000000
3,383317	1,000	170.331,000000
3,399983	1,000	178.486,000000
3,416650	1,000	184.719,000000
3,433317	1,000	188.040,000000
3,449983	1,000	188.147,000000
3,466650	1,000	185.488,000000
3,483317	1,000	180.851,000000
3,499983	1,000	175.311,000000
3,516650	1,000	169.859,000000
3,533317	1,000	165.013,000000
3,549983	1,000	160.634,000000
3,566650	1,000	156.252,000000
3,583317	1,000	151.525,000000
3,599983	1,000	146.249,000000
3,616650	1,000	140.843,000000
3,633317	1,000	135.911,000000
3,649983	1,000	131.790,000000
3,666650	1,000	128.360,000000
3,683317	1,000	125.196,000000
3,699983	1,000	122.189,000000
3,716650	1,000	119.162,000000
3,733317	1,000	115.824,000000
3,749983	1,000	112.113,000000
3,766650	1,000	108.415,000000
3,783317	1,000	104.942,000000
3,799983	1,000	101.880,000000
3,816650	1,000	99.247,000000
3,833317	1,000	96.951,000000
3,849983	1,000	95.167,000000
3,866650	1,000	94.145,000000
3,883317	1,000	94.115,000000
3,899983	1,000	94.930,000000
3,916650	1,000	96.010,000000
3,933317	1,000	96.837,000000
3,949983	1,000	97.374,000000
3,966650	1,000	97.900,000000
3,983317	1,000	98.628,000000
3,999983	1,000	99.388,000000
4,016650	1,000	99.764,000000
4,033317	1,000	99.621,000000
4,049983	1,000	99.100,000000
4,066650	1,000	98.411,000000
4,083317	1,000	97.887,000000
4,099983	1,000	98.104,000000
4,116650	1,000	99.031,000000
4,133317	1,000	100.386,000000
4,149983	1,000	102.063,000000
4,166650	1,000	103.659,000000
4,183317	1,000	104.604,000000
4,199983	1,000	104.550,000000
4,216650	1,000	103.594,000000
4,233317	1,000	102.153,000000
4,249983	1,000	100.450,000000
4,266650	1,000	98.405,000000
4,283317	1,000	95.701,000000
4,299983	1,000	92.420,000000
4,316650	1,000	88.813,000000
4,333317	1,000	85.104,000000
4,349983	1,000	81.250,000000
4,366650	1,000	77.690,000000
4,383317	1,000	74.862,000000
4,399983	1,000	73.130,000000
4,416650	1,000	72.913,000000
4,433317	1,000	73.913,000000
4,449983	1,000	75.809,000000
4,466650	1,000	78.370,000000
4,483317	1,000	81.124,000000
4,499983	1,000	83.421,000000
4,516650	1,000	84.693,000000
4,533317	1,000	84.635,000000
4,549983	1,000	83.113,000000
4,566650	1,000	80.488,000000
4,583317	1,000	77.604,000000
4,599983	1,000	74.990,000000
4,616650	1,000	72.788,000000
4,633317	1,000	71.221,000000
4,649983	1,000	70.180,000000
4,666650	1,000	69.575,000000
4,683317	1,000	69.639,000000
4,699983	1,000	70.385,000000
4,716650	1,000	71.522,000000
4,733317	1,000	72.516,000000
4,749983	1,000	73.067,000000
4,766650	1,000	73.170,000000
4,783317	1,000	73.027,000000
4,799983	1,000	72.807,000000
4,816650	1,000	72.800,000000
4,833317	1,000	73.215,000000
4,849983	1,000	74.080,000000
4,866650	1,000	75.388,000000
4,883317	1,000	77.054,000000
4,899983	1,000	78.766,000000
4,916650	1,000	80.327,000000
4,933317	1,000	81.905,000000
4,949983	1,000	83.751,000000
4,966650	1,000	85.829,000000
4,983317	1,000	88.103,000000
4,999983	1,000	90.350,000000
5,016650	1,000	92.195,000000
5,033317	1,000	93.441,000000
5,049983	1,000	93.857,000000
5,066650	1,000	93.089,000000
5,083317	1,000	91.334,000000
5,099983	1,000	89.087,000000
5,116650	1,000	86.835,000000
5,133317	1,000	84.802,000000
5,149983	1,000	83.032,000000
5,166650	1,000	81.331,000000
5,183317	1,000	79.658,000000
5,199983	1,000	78.230,000000
5,216650	1,000	77.055,000000
5,233317	1,000	76.302,000000
5,249983	1,000	75.952,000000
5,266650	1,000	75.736,000000
5,283317	1,000	75.505,000000
5,299983	1,000	75.176,000000
5,316650	1,000	74.947,000000
5,333317	1,000	74.758,000000
5,349983	1,000	74.157,000000
5,366650	1,000	72.906,000000
5,383317	1,000	70.976,000000
5,399983	1,000	68.423,000000
5,416650	1,000	65.689,000000
5,433317	1,000	63.133,000000
5,449983	1,000	60.995,000000
5,466650	1,000	59.312,000000
5,483317	1,000	58.113,000000
5,499983	1,000	57.344,000000
5,516650	1,000	56.832,000000
5,533317	1,000	56.590,000000
5,549983	1,000	56.572,000000
5,566650	1,000	56.890,000000
5,583317	1,000	57.326,000000
5,599983	1,000	57.888,000000
5,616650	1,000	58.700,000000
5,633317	1,000	59.651,000000
5,649983	1,000	60.578,000000
5,666650	1,000	61.499,000000
5,683317	1,000	62.449,000000
5,699983	1,000	63.316,000000
5,716650	1,000	64.168,000000
5,733317	1,000	65.464,000000
5,749983	1,000	67.468,000000
5,766650	1,000	69.766,000000
5,783317	1,000	71.903,000000
5,799983	1,000	73.708,000000
5,816650	1,000	74.829,000000
5,833317	1,000	75.254,000000
5,849983	1,000	75.472,000000
5,866650	1,000	75.610,000000
5,883317	1,000	75.569,000000
5,899983	1,000	75.023,000000
5,916650	1,000	73.981,000000
5,933317	1,000	72.795,000000
5,949983	1,000	71.775,000000
5,966650	1,000	70.927,000000
5,983317	1,000	69.988,000000
5,999983	1,000	69.090,000000
6,016650	1,000	68.631,000000
6,033317	1,000	68.731,000000
6,049983	1,000	69.197,000000
6,066650	1,000	69.988,000000
6,083317	1,000	70.942,000000
6,099983	1,000	71.618,000000
6,116650	1,000	71.763,000000
6,133317	1,000	71.640,000000
6,149983	1,000	71.447,000000
6,166650	1,000	71.290,000000
6,183317	1,000	71.082,000000
6,199983	1,000	70.731,000000
6,216650	1,000	70.087,000000
6,233317	1,000	69.370,000000
6,249983	1,000	68.604,000000
6,266650	1,000	67.663,000000
6,283317	1,000	66.566,000000
6,299983	1,000	65.360,000000
6,316650	1,000	64.407,000000
6,333317	1,000	63.975,000000
6,349983	1,000	64.054,000000
6,366650	1,000	64.578,000000
6,383317	1,000	65.461,000000
6,399983	1,000	66.310,000000
6,416650	1,000	66.813,000000
6,433317	1,000	67.027,000000
6,449983	1,000	66.679,000000
6,466650	1,000	65.720,000000
6,483317	1,000	64.515,000000
6,499983	1,000	63.484,000000
6,516650	1,000	62.948,000000
6,533317	1,000	62.744,000000
6,549983	1,000	62.704,000000
6,566650	1,000	62.709,000000
6,583317	1,000	62.897,000000
6,599983	1,000	63.589,000000
6,616650	1,000	64.957,000000
6,633317	1,000	66.927,000000
6,649983	1,000	69.233,000000
6,666650	1,000	71.675,000000
6,683317	1,000	74.186,000000
6,699983	1,000	76.549,000000
6,716650	1,000	78.341,000000
6,733317	1,000	79.138,000000
6,749983	1,000	79.007,000000
6,766650	1,000	78.359,000000
6,783317	1,000	77.516,000000
6,799983	1,000	76.473,000000
6,816650	1,000	74.996,000000
6,833317	1,000	73.059,000000
6,849983	1,000	71.035,000000
6,866650	1,000	69.485,000000
6,883317	1,000	68.790,000000
6,899983	1,000	69.058,000000
6,916650	1,000	70.250,000000
6,933317	1,000	71.952,000000
6,949983	1,000	73.562,000000
6,966650	1,000	74.461,000000
6,983317	1,000	74.176,000000
6,999983	1,000	72.739,000000
7,016650	1,000	70.760,000000
7,033317	1,000	68.804,000000
7,049983	1,000	66.989,000000
7,066650	1,000	65.281,000000
7,083317	1,000	63.910,000000
7,099983	1,000	62.996,000000
7,116650	1,000	62.556,000000
7,133317	1,000	62.544,000000
7,149983	1,000	63.031,000000
7,166650	1,000	63.903,000000
7,183317	1,000	65.017,000000
7,199983	1,000	66.042,000000
7,216650	1,000	66.744,000000
7,233317	1,000	67.047,000000
7,249983	1,000	66.950,000000
7,266650	1,000	66.468,000000
7,283317	1,000	65.650,000000
7,299983	1,000	64.485,000000
7,316650	1,000	63.024,000000
7,333317	1,000	61.549,000000
7,349983	1,000	60.304,000000
7,366650	1,000	59.284,000000
7,383317	1,000	58.296,000000
7,399983	1,000	57.468,000000
7,416650	1,000	57.043,000000
7,433317	1,000	57.101,000000
7,449983	1,000	57.442,000000
7,466650	1,000	57.907,000000
7,483317	1,000	58.563,000000
7,499983	1,000	59.146,000000
7,516650	1,000	59.706,000000
7,533317	1,000	60.551,000000
7,549983	1,000	61.820,000000
7,566650	1,000	63.202,000000
7,583317	1,000	64.339,000000
7,599983	1,000	65.133,000000
7,616650	1,000	65.718,000000
7,633317	1,000	66.312,000000
7,649983	1,000	66.781,000000
7,666650	1,000	66.853,000000
7,683317	1,000	66.503,000000
7,699983	1,000	65.824,000000
7,716650	1,000	65.054,000000
7,733317	1,000	64.438,000000
7,749983	1,000	63.920,000000
7,766650	1,000	63.434,000000
7,783317	1,000	62.782,000000
7,799983	1,000	61.891,000000
7,816650	1,000	60.899,000000
7,833317	1,000	60.096,000000
7,849983	1,000	59.564,000000
7,866650	1,000	59.155,000000
7,883317	1,000	58.882,000000
7,899983	1,000	58.843,000000
7,916650	1,000	59.019,000000
7,933317	1,000	59.469,000000
7,949983	1,000	60.171,000000
7,966650	1,000	60.777,000000
7,983317	1,000	60.958,000000
7,999983	1,000	60.751,000000
8,016650	1,000	60.425,000000
8,033317	1,000	60.339,000000
8,049983	1,000	60.535,000000
8,066650	1,000	60.773,000000
8,083317	1,000	60.958,000000
8,099983	1,000	61.247,000000
8,116650	1,000	61.750,000000
8,133317	1,000	62.447,000000
8,149983	1,000	62.979,000000
8,166650	1,000	63.073,000000
8,183317	1,000	62.746,000000
8,199983	1,000	62.138,000000
8,216650	1,000	61.488,000000
8,233317	1,000	61.015,000000
8,249983	1,000	60.631,000000
8,266650	1,000	60.202,000000
8,283317	1,000	59.613,000000
8,299983	1,000	59.089,000000
8,316650	1,000	58.881,000000
8,333317	1,000	59.008,000000
8,349983	1,000	59.375,000000
8,366650	1,000	59.898,000000
8,383317	1,000	60.426,000000
8,399983	1,000	60.999,000000
8,416650	1,000	61.612,000000
8,433317	1,000	62.091,000000
8,449983	1,000	62.215,000000
8,466650	1,000	61.903,000000
8,483317	1,000	61.496,000000
8,499983	1,000	61.496,000000
8,516650	1,000	61.903,000000
8,533317	1,000	62.145,000000
8,549983	1,000	62.116,000000
8,566650	1,000	62.227,000000
8,583317	1,000	62.960,000000
8,599983	1,000	64.349,000000
8,616650	1,000	65.954,000000
8,633317	1,000	66.976,000000
8,649983	1,000	67.059,000000
8,666650	1,000	66.465,000000
8,683317	1,000	65.305,000000
8,699983	1,000	63.588,000000
8,716650	1,000	61.616,000000
8,733317	1,000	60.060,000000
8,749983	1,000	59.573,000000
8,766650	1,000	60.122,000000
8,783317	1,000	61.494,000000
8,799983	1,000	63.553,000000
8,816650	1,000	65.969,000000
8,833317	1,000	68.728,000000
8,849983	1,000	71.737,000000
8,866650	1,000	74.666,000000
8,883317	1,000	77.052,000000
8,899983	1,000	78.672,000000
8,916650	1,000	79.449,000000
8,933317	1,000	79.334,000000
8,949983	1,000	78.408,000000
8,966650	1,000	76.906,000000
8,983317	1,000	74.953,000000
8,999983	1,000	72.998,000000
9,016650	1,000	71.659,000000
9,033317	1,000	71.165,000000
9,049983	1,000	71.184,000000
9,066650	1,000	71.363,000000
9,083317	1,000	71.551,000000
9,099983	1,000	71.723,000000
9,116650	1,000	72.107,000000
9,133317	1,000	72.642,000000
9,149983	1,000	73.213,000000
9,166650	1,000	73.552,000000
9,183317	1,000	73.188,000000
9,199983	1,000	72.134,000000
9,216650	1,000	70.658,000000
9,233317	1,000	68.996,000000
9,249983	1,000	67.283,000000
9,266650	1,000	65.468,000000
9,283317	1,000	63.755,000000
9,299983	1,000	62.331,000000
9,316650	1,000	61.361,000000
9,333317	1,000	61.293,000000
9,349983	1,000	62.281,000000
9,366650	1,000	63.696,000000
9,383317	1,000	64.761,000000
9,399983	1,000	64.901,000000
9,416650	1,000	64.028,000000
9,433317	1,000	62.755,000000
9,449983	1,000	61.713,000000
9,466650	1,000	61.355,000000
9,483317	1,000	61.600,000000
9,499983	1,000	62.226,000000
9,516650	1,000	63.307,000000
9,533317	1,000	64.767,000000
9,549983	1,000	66.477,000000
9,566650	1,000	68.364,000000
9,583317	1,000	70.455,000000
9,599983	1,000	72.738,000000
9,616650	1,000	75.374,000000
9,633317	1,000	78.708,000000
9,649983	1,000	83.319,000000
9,666650	1,000	89.779,000000
9,683317	1,000	98.570,000000
9,699983	1,000	109.776,000000
9,716650	1,000	123.002,000000
9,733317	1,000	137.010,000000
9,749983	1,000	150.066,000000
9,766650	1,000	160.398,000000
9,783317	1,000	166.858,000000
9,799983	1,000	169.097,000000
9,816650	1,000	167.367,000000
9,833317	1,000	162.466,000000
9,849983	1,000	155.275,000000
9,866650	1,000	146.334,000000
9,883317	1,000	135.942,000000
9,899983	1,000	124.746,000000
9,916650	1,000	113.585,000000
9,933317	1,000	103.507,000000
9,949983	1,000	95.073,000000
9,966650	1,000	88.104,000000
9,983317	1,000	82.247,000000
9,999983	1,000	77.346,000000
10,016650	1,000	73.542,000000
10,033317	1,000	71.060,000000
10,049983	1,000	69.656,000000
10,066650	1,000	68.993,000000
10,083317	1,000	68.790,000000
10,099983	1,000	68.980,000000
10,116650	1,000	69.525,000000
10,133317	1,000	70.311,000000
10,149983	1,000	71.242,000000
10,166650	1,000	72.291,000000
10,183317	1,000	73.173,000000
10,199983	1,000	73.958,000000
10,216650	1,000	74.947,000000
10,233317	1,000	76.124,000000
10,249983	1,000	77.145,000000
10,266650	1,000	77.720,000000
10,283317	1,000	77.984,000000
10,299983	1,000	78.141,000000
10,316650	1,000	78.349,000000
10,333317	1,000	78.729,000000
10,349983	1,000	79.195,000000
10,366650	1,000	79.489,000000
10,383317	1,000	79.583,000000
10,399983	1,000	79.501,000000
10,416650	1,000	79.032,000000
10,433317	1,000	77.902,000000
10,449983	1,000	76.147,000000
10,466650	1,000	74.430,000000
10,483317	1,000	73.200,000000
10,499983	1,000	72.489,000000
10,516650	1,000	72.180,000000
10,533317	1,000	72.247,000000
10,549983	1,000	73.004,000000
10,566650	1,000	74.743,000000
10,583317	1,000	77.645,000000
10,599983	1,000	81.996,000000
10,616650	1,000	88.318,000000
10,633317	1,000	97.743,000000
10,649983	1,000	112.069,000000
10,666650	1,000	133.178,000000
10,683317	1,000	162.488,000000
10,699983	1,000	200.324,000000
10,716650	1,000	245.285,000000
10,733317	1,000	294.005,000000
10,749983	1,000	341.985,000000
10,766650	1,000	384.238,000000
10,783317	1,000	416.140,000000
10,799983	1,000	433.829,000000
10,816650	1,000	435.024,000000
10,833317	1,000	419.940,000000
10,849983	1,000	390.993,000000
10,866650	1,000	352.281,000000
10,883317	1,000	308.430,000000
10,899983	1,000	263.644,000000
10,916650	1,000	221.487,000000
10,933317	1,000	184.569,000000
10,949983	1,000	154.115,000000
10,966650	1,000	130.148,000000
10,983317	1,000	112.171,000000
10,999983	1,000	99.274,000000
11,016650	1,000	90.433,000000
11,033317	1,000	84.512,000000
11,049983	1,000	80.481,000000
11,066650	1,000	77.798,000000
11,083317	1,000	76.352,000000
11,099983	1,000	75.900,000000
11,116650	1,000	75.986,000000
11,133317	1,000	76.240,000000
11,149983	1,000	76.418,000000
11,166650	1,000	76.333,000000
11,183317	1,000	76.433,000000
11,199983	1,000	77.502,000000
11,216650	1,000	79.853,000000
11,233317	1,000	83.388,000000
11,249983	1,000	87.678,000000
11,266650	1,000	91.941,000000
11,283317	1,000	95.482,000000
11,299983	1,000	98.268,000000
11,316650	1,000	100.596,000000
11,333317	1,000	102.338,000000
11,349983	1,000	103.158,000000
11,366650	1,000	102.746,000000
11,383317	1,000	101.224,000000
11,399983	1,000	99.126,000000
11,416650	1,000	96.799,000000
11,433317	1,000	94.207,000000
11,449983	1,000	91.541,000000
11,466650	1,000	88.971,000000
11,483317	1,000	86.550,000000
11,499983	1,000	84.131,000000
11,516650	1,000	81.532,000000
11,533317	1,000	78.847,000000
11,549983	1,000	76.164,000000
11,566650	1,000	73.586,000000
11,583317	1,000	71.223,000000
11,599983	1,000	69.312,000000
11,616650	1,000	68.116,000000
11,633317	1,000	67.652,000000
11,649983	1,000	67.861,000000
11,666650	1,000	68.764,000000
11,683317	1,000	70.239,000000
11,699983	1,000	72.157,000000
11,716650	1,000	74.389,000000
11,733317	1,000	76.717,000000
11,749983	1,000	79.294,000000
11,766650	1,000	82.405,000000
11,783317	1,000	86.368,000000
11,799983	1,000	91.068,000000
11,816650	1,000	96.151,000000
11,833317	1,000	101.023,000000
11,849983	1,000	105.412,000000
11,866650	1,000	109.416,000000
11,883317	1,000	112.839,000000
11,899983	1,000	115.561,000000
11,916650	1,000	117.831,000000
11,933317	1,000	120.277,000000
11,949983	1,000	123.385,000000
11,966650	1,000	127.319,000000
11,983317	1,000	131.802,000000
11,999983	1,000	136.205,000000
12,016650	1,000	139.846,000000
12,033317	1,000	142.256,000000
12,049983	1,000	143.583,000000
12,066650	1,000	144.056,000000
12,083317	1,000	143.688,000000
12,099983	1,000	142.515,000000
12,116650	1,000	141.017,000000
12,133317	1,000	139.691,000000
12,149983	1,000	138.772,000000
12,166650	1,000	138.059,000000
12,183317	1,000	137.199,000000
12,199983	1,000	135.928,000000
12,216650	1,000	134.024,000000
12,233317	1,000	131.668,000000
12,249983	1,000	129.146,000000
12,266650	1,000	126.626,000000
12,283317	1,000	123.892,000000
12,299983	1,000	120.826,000000
12,316650	1,000	117.460,000000
12,333317	1,000	113.736,000000
12,349983	1,000	109.896,000000
12,366650	1,000	106.325,000000
12,383317	1,000	103.425,000000
12,399983	1,000	101.154,000000
12,416650	1,000	99.668,000000
12,433317	1,000	98.966,000000
12,449983	1,000	99.227,000000
12,466650	1,000	100.247,000000
12,483317	1,000	101.251,000000
12,499983	1,000	101.921,000000
12,516650	1,000	102.394,000000
12,533317	1,000	102.830,000000
12,549983	1,000	102.947,000000
12,566650	1,000	102.219,000000
12,583317	1,000	100.465,000000
12,599983	1,000	97.865,000000
12,616650	1,000	94.809,000000
12,633317	1,000	91.789,000000
12,649983	1,000	89.232,000000
12,666650	1,000	87.312,000000
12,683317	1,000	85.903,000000
12,699983	1,000	84.724,000000
12,716650	1,000	83.878,000000
12,733317	1,000	83.726,000000
12,749983	1,000	84.418,000000
12,766650	1,000	86.303,000000
12,783317	1,000	89.689,000000
12,799983	1,000	94.986,000000
12,816650	1,000	102.325,000000
12,833317	1,000	112.261,000000
12,849983	1,000	125.886,000000
12,866650	1,000	144.870,000000
12,883317	1,000	171.382,000000
12,899983	1,000	207.940,000000
12,916650	1,000	256.913,000000
12,933317	1,000	319.633,000000
12,949983	1,000	395.758,000000
12,966650	1,000	482.546,000000
12,983317	1,000	574.168,000000
12,999983	1,000	662.464,000000
13,016650	1,000	738.430,000000
13,033317	1,000	793.512,000000
13,049983	1,000	821.920,000000
13,066650	1,000	821.173,000000
13,083317	1,000	792.125,000000
13,099983	1,000	738.831,000000
13,116650	1,000	667.807,000000
13,133317	1,000	586.543,000000
13,149983	1,000	502.581,000000
13,166650	1,000	422.516,000000
13,183317	1,000	351.239,000000
13,199983	1,000	291.571,000000
13,216650	1,000	244.755,000000
13,233317	1,000	210.691,000000
13,249983	1,000	188.670,000000
13,266650	1,000	177.577,000000
13,283317	1,000	176.583,000000
13,299983	1,000	185.288,000000
13,316650	1,000	203.332,000000
13,333317	1,000	230.050,000000
13,349983	1,000	264.237,000000
13,366650	1,000	303.515,000000
13,383317	1,000	344.428,000000
13,399983	1,000	382.562,000000
13,416650	1,000	413.460,000000
13,433317	1,000	433.823,000000
13,449983	1,000	441.508,000000
13,466650	1,000	435.819,000000
13,483317	1,000	417.886,000000
13,499983	1,000	390.465,000000
13,516650	1,000	357.347,000000
13,533317	1,000	322.145,000000
13,549983	1,000	287.937,000000
13,566650	1,000	257.325,000000
13,583317	1,000	231.776,000000
13,599983	1,000	211.363,000000
13,616650	1,000	195.404,000000
13,633317	1,000	183.071,000000
13,649983	1,000	173.351,000000
13,666650	1,000	164.950,000000
13,683317	1,000	156.915,000000
13,699983	1,000	148.878,000000
13,716650	1,000	140.770,000000
13,733317	1,000	132.994,000000
13,749983	1,000	125.801,000000
13,766650	1,000	119.096,000000
13,783317	1,000	112.917,000000
13,799983	1,000	107.243,000000
13,816650	1,000	102.226,000000
13,833317	1,000	98.186,000000
13,849983	1,000	95.112,000000
13,866650	1,000	92.770,000000
13,883317	1,000	91.173,000000
13,899983	1,000	90.321,000000
13,916650	1,000	89.874,000000
13,933317	1,000	89.619,000000
13,949983	1,000	89.732,000000
13,966650	1,000	90.555,000000
13,983317	1,000	92.275,000000
13,999983	1,000	94.779,000000
14,016650	1,000	97.808,000000
14,033317	1,000	100.807,000000
14,049983	1,000	103.545,000000
14,066650	1,000	105.687,000000
14,083317	1,000	106.733,000000
14,099983	1,000	106.578,000000
14,116650	1,000	105.362,000000
14,133317	1,000	103.306,000000
14,149983	1,000	100.494,000000
14,166650	1,000	97.097,000000
14,183317	1,000	93.496,000000
14,199983	1,000	90.170,000000
14,216650	1,000	87.568,000000
14,233317	1,000	85.612,000000
14,249983	1,000	84.145,000000
14,266650	1,000	83.017,000000
14,283317	1,000	82.021,000000
14,299983	1,000	81.153,000000
14,316650	1,000	80.577,000000
14,333317	1,000	80.024,000000
14,349983	1,000	79.289,000000
14,366650	1,000	78.578,000000
14,383317	1,000	78.113,000000
14,399983	1,000	77.747,000000
14,416650	1,000	77.350,000000
14,433317	1,000	76.868,000000
14,449983	1,000	76.325,000000
14,466650	1,000	76.039,000000
14,483317	1,000	76.342,000000
14,499983	1,000	77.216,000000
14,516650	1,000	78.318,000000
14,533317	1,000	79.395,000000
14,549983	1,000	80.465,000000
14,566650	1,000	81.531,000000
14,583317	1,000	82.604,000000
14,599983	1,000	83.688,000000
14,616650	1,000	85.276,000000
14,633317	1,000	87.645,000000
14,649983	1,000	90.564,000000
14,666650	1,000	93.943,000000
14,683317	1,000	97.695,000000
14,699983	1,000	101.816,000000
14,716650	1,000	106.192,000000
14,733317	1,000	110.469,000000
14,749983	1,000	114.607,000000
14,766650	1,000	118.530,000000
14,783317	1,000	121.988,000000
14,799983	1,000	124.335,000000
14,816650	1,000	124.919,000000
14,833317	1,000	123.551,000000
14,849983	1,000	120.590,000000
14,866650	1,000	116.552,000000
14,883317	1,000	111.914,000000
14,899983	1,000	107.117,000000
14,916650	1,000	102.676,000000
14,933317	1,000	98.941,000000
14,949983	1,000	96.296,000000
14,966650	1,000	95.004,000000
14,983317	1,000	94.774,000000
14,999983	1,000	95.134,000000
15,016650	1,000	95.705,000000
15,033317	1,000	96.046,000000
15,049983	1,000	95.927,000000
15,066650	1,000	95.293,000000
15,083317	1,000	94.420,000000
15,099983	1,000	93.501,000000
15,116650	1,000	92.616,000000
15,133317	1,000	92.138,000000
15,149983	1,000	92.622,000000
15,166650	1,000	94.494,000000
15,183317	1,000	97.947,000000
15,199983	1,000	102.847,000000
15,216650	1,000	108.609,000000
15,233317	1,000	114.714,000000
15,249983	1,000	120.844,000000
15,266650	1,000	126.380,000000
15,283317	1,000	130.415,000000
15,299983	1,000	132.445,000000
15,316650	1,000	132.432,000000
15,333317	1,000	130.989,000000
15,349983	1,000	128.831,000000
15,366650	1,000	126.227,000000
15,383317	1,000	123.499,000000
15,399983	1,000	121.038,000000
15,416650	1,000	119.295,000000
15,433317	1,000	118.736,000000
15,449983	1,000	119.536,000000
15,466650	1,000	121.737,000000
15,483317	1,000	125.162,000000
15,499983	1,000	129.182,000000
15,516650	1,000	133.057,000000
15,533317	1,000	136.446,000000
15,549983	1,000	139.056,000000
15,566650	1,000	140.873,000000
15,583317	1,000	142.150,000000
15,599983	1,000	143.388,000000
15,616650	1,000	145.120,000000
15,633317	1,000	147.965,000000
15,649983	1,000	152.816,000000
15,666650	1,000	160.690,000000
15,683317	1,000	172.627,000000
15,699983	1,000	190.098,000000
15,716650	1,000	215.204,000000
15,733317	1,000	250.165,000000
15,749983	1,000	296.155,000000
15,766650	1,000	353.224,000000
15,783317	1,000	420.622,000000
15,799983	1,000	496.044,000000
15,816650	1,000	575.106,000000
15,833317	1,000	651.112,000000
15,849983	1,000	716.537,000000
15,866650	1,000	764.279,000000
15,883317	1,000	788.966,000000
15,899983	1,000	788.196,000000
15,916650	1,000	762.876,000000
15,933317	1,000	716.492,000000
15,949983	1,000	654.353,000000
15,966650	1,000	582.978,000000
15,983317	1,000	508.928,000000
15,999983	1,000	437.735,000000
16,016650	1,000	373.376,000000
16,033317	1,000	318.269,000000
16,049983	1,000	273.109,000000
16,066650	1,000	237.304,000000
16,083317	1,000	209.277,000000
16,099983	1,000	187.588,000000
16,116650	1,000	170.821,000000
16,133317	1,000	157.860,000000
16,149983	1,000	147.664,000000
16,166650	1,000	139.338,000000
16,183317	1,000	132.469,000000
16,199983	1,000	127.033,000000
16,216650	1,000	122.987,000000
16,233317	1,000	120.085,000000
16,249983	1,000	118.061,000000
16,266650	1,000	117.062,000000
16,283317	1,000	117.095,000000
16,299983	1,000	118.167,000000
16,316650	1,000	120.183,000000
16,333317	1,000	122.791,000000
16,349983	1,000	125.704,000000
16,366650	1,000	128.786,000000
16,383317	1,000	131.961,000000
16,399983	1,000	134.928,000000
16,416650	1,000	137.260,000000
16,433317	1,000	138.898,000000
16,449983	1,000	139.798,000000
16,466650	1,000	139.962,000000
16,483317	1,000	139.301,000000
16,499983	1,000	137.451,000000
16,516650	1,000	134.478,000000
16,533317	1,000	130.854,000000
16,549983	1,000	126.958,000000
16,566650	1,000	122.866,000000
16,583317	1,000	118.832,000000
16,599983	1,000	115.252,000000
16,616650	1,000	112.727,000000
16,633317	1,000	111.530,000000
16,649983	1,000	111.314,000000
16,666650	1,000	111.728,000000
16,683317	1,000	112.763,000000
16,699983	1,000	114.541,000000
16,716650	1,000	117.055,000000
16,733317	1,000	119.952,000000
16,749983	1,000	122.716,000000
16,766650	1,000	125.420,000000
16,783317	1,000	128.341,000000
16,799983	1,000	131.800,000000
16,816650	1,000	136.270,000000
16,833317	1,000	142.280,000000
16,849983	1,000	150.358,000000
16,866650	1,000	160.836,000000
16,883317	1,000	173.935,000000
16,899983	1,000	189.886,000000
16,916650	1,000	208.983,000000
16,933317	1,000	231.363,000000
16,949983	1,000	257.294,000000
16,966650	1,000	287.086,000000
16,983317	1,000	321.268,000000
16,999983	1,000	360.583,000000
17,016650	1,000	405.673,000000
17,033317	1,000	457.055,000000
17,049983	1,000	514.843,000000
17,066650	1,000	577.927,000000
17,083317	1,000	642.991,000000
17,099983	1,000	704.858,000000
17,116650	1,000	757.370,000000
17,133317	1,000	794.491,000000
17,149983	1,000	811.268,000000
17,166650	1,000	804.900,000000
17,183317	1,000	775.667,000000
17,199983	1,000	726.537,000000
17,216650	1,000	662.087,000000
17,233317	1,000	587.630,000000
17,249983	1,000	508.954,000000
17,266650	1,000	431.594,000000
17,283317	1,000	360.104,000000
17,299983	1,000	297.394,000000
17,316650	1,000	245.056,000000
17,333317	1,000	203.463,000000
17,349983	1,000	171.902,000000
17,366650	1,000	149.135,000000
17,383317	1,000	133.393,000000
17,399983	1,000	122.960,000000
17,416650	1,000	116.796,000000
17,433317	1,000	113.954,000000
17,449983	1,000	113.282,000000
17,466650	1,000	113.753,000000
17,483317	1,000	114.673,000000
17,499983	1,000	115.573,000000
17,516650	1,000	116.444,000000
17,533317	1,000	117.493,000000
17,549983	1,000	118.739,000000
17,566650	1,000	119.929,000000
17,583317	1,000	121.000,000000
17,599983	1,000	122.154,000000
17,616650	1,000	123.386,000000
17,633317	1,000	124.541,000000
17,649983	1,000	125.802,000000
17,666650	1,000	127.436,000000
17,683317	1,000	129.381,000000
17,699983	1,000	131.460,000000
17,716650	1,000	133.609,000000
17,733317	1,000	135.760,000000
17,749983	1,000	137.868,000000
17,766650	1,000	139.944,000000
17,783317	1,000	141.917,000000
17,799983	1,000	143.595,000000
17,816650	1,000	144.560,000000
17,833317	1,000	144.948,000000
17,849983	1,000	145.288,000000
17,866650	1,000	146.193,000000
17,883317	1,000	148.464,000000
17,899983	1,000	152.765,000000
17,916650	1,000	159.455,000000
17,933317	1,000	168.912,000000
17,949983	1,000	181.850,000000
17,966650	1,000	199.503,000000
17,983317	1,000	224.420,000000
17,999983	1,000	260.181,000000
18,016650	1,000	310.523,000000
18,033317	1,000	378.727,000000
18,049983	1,000	467.184,000000
18,066650	1,000	576.422,000000
18,083317	1,000	704.878,000000
18,099983	1,000	847.586,000000
18,116650	1,000	995.650,000000
18,133317	1,000	1.136.890,000000
18,149983	1,000	1.257.698,000000
18,166650	1,000	1.345.303,000000
18,183317	1,000	1.390.092,000000
18,199983	1,000	1.387.408,000000
18,216650	1,000	1.338.348,000000
18,233317	1,000	1.249.191,000000
18,249983	1,000	1.130.011,000000
18,266650	1,000	992.868,000000
18,283317	1,000	849.459,000000
18,299983	1,000	710.032,000000
18,316650	1,000	582.553,000000
18,333317	1,000	472.351,000000
18,349983	1,000	381.746,000000
18,366650	1,000	310.799,000000
18,383317	1,000	258.363,000000
18,399983	1,000	222.592,000000
18,416650	1,000	201.260,000000
18,433317	1,000	191.796,000000
18,449983	1,000	191.541,000000
18,466650	1,000	197.703,000000
18,483317	1,000	207.910,000000
18,499983	1,000	219.970,000000
18,516650	1,000	231.765,000000
18,533317	1,000	241.662,000000
18,549983	1,000	248.757,000000
18,566650	1,000	252.450,000000
18,583317	1,000	252.494,000000
18,599983	1,000	249.166,000000
18,616650	1,000	243.751,000000
18,633317	1,000	237.696,000000
18,649983	1,000	231.863,000000
18,666650	1,000	226.793,000000
18,683317	1,000	222.565,000000
18,699983	1,000	218.888,000000
18,716650	1,000	215.312,000000
18,733317	1,000	211.167,000000
18,749983	1,000	205.905,000000
18,766650	1,000	199.035,000000
18,783317	1,000	190.572,000000
18,799983	1,000	180.863,000000
18,816650	1,000	170.609,000000
18,833317	1,000	160.952,000000
18,849983	1,000	152.422,000000
18,866650	1,000	144.918,000000
18,883317	1,000	138.221,000000
18,899983	1,000	132.486,000000
18,916650	1,000	127.932,000000
18,933317	1,000	124.731,000000
18,949983	1,000	122.593,000000
18,966650	1,000	121.001,000000
18,983317	1,000	119.553,000000
18,999983	1,000	118.307,000000
19,016650	1,000	117.491,000000
19,033317	1,000	117.458,000000
19,049983	1,000	118.267,000000
19,066650	1,000	119.770,000000
19,083317	1,000	121.892,000000
19,099983	1,000	124.520,000000
19,116650	1,000	127.237,000000
19,133317	1,000	129.312,000000
19,149983	1,000	130.282,000000
19,166650	1,000	129.969,000000
19,183317	1,000	128.372,000000
19,199983	1,000	126.020,000000
19,216650	1,000	123.911,000000
19,233317	1,000	122.934,000000
19,249983	1,000	123.440,000000
19,266650	1,000	125.306,000000
19,283317	1,000	128.487,000000
19,299983	1,000	133.210,000000
19,316650	1,000	139.479,000000
19,333317	1,000	147.430,000000
19,349983	1,000	157.486,000000
19,366650	1,000	170.404,000000
19,383317	1,000	187.019,000000
19,399983	1,000	208.222,000000
19,416650	1,000	234.340,000000
19,433317	1,000	265.141,000000
19,449983	1,000	300.026,000000
19,466650	1,000	337.637,000000
19,483317	1,000	376.484,000000
19,499983	1,000	414.997,000000
19,516650	1,000	452.086,000000
19,533317	1,000	488.206,000000
19,549983	1,000	525.815,000000
19,566650	1,000	569.701,000000
19,583317	1,000	625.923,000000
19,599983	1,000	700.111,000000
19,616650	1,000	796.743,000000
19,633317	1,000	918.276,000000
19,649983	1,000	1.063.079,000000
19,666650	1,000	1.224.121,000000
19,683317	1,000	1.389.651,000000
19,699983	1,000	1.544.431,000000
19,716650	1,000	1.672.254,000000
19,733317	1,000	1.758.394,000000
19,749983	1,000	1.792.730,000000
19,766650	1,000	1.771.918,000000
19,783317	1,000	1.699.629,000000
19,799983	1,000	1.585.485,000000
19,816650	1,000	1.443.510,000000
19,833317	1,000	1.289.306,000000
19,849983	1,000	1.137.930,000000
19,866650	1,000	1.002.150,000000
19,883317	1,000	890.348,000000
19,899983	1,000	806.023,000000
19,916650	1,000	748.244,000000
19,933317	1,000	712.640,000000
19,949983	1,000	692.431,000000
19,966650	1,000	679.595,000000
19,983317	1,000	666.553,000000
19,999983	1,000	647.936,000000
20,016650	1,000	621.112,000000
20,033317	1,000	585.679,000000
20,049983	1,000	543.059,000000
20,066650	1,000	495.870,000000
20,083317	1,000	447.698,000000
20,099983	1,000	402.420,000000
20,116650	1,000	363.720,000000
20,133317	1,000	334.640,000000
20,149983	1,000	317.009,000000
20,166650	1,000	311.630,000000
20,183317	1,000	318.409,000000
20,199983	1,000	336.074,000000
20,216650	1,000	362.321,000000
20,233317	1,000	394.419,000000
20,249983	1,000	429.312,000000
20,266650	1,000	464.186,000000
20,283317	1,000	497.051,000000
20,299983	1,000	527.489,000000
20,316650	1,000	556.710,000000
20,333317	1,000	587.135,000000
20,349983	1,000	623.119,000000
20,366650	1,000	671.240,000000
20,383317	1,000	739.958,000000
20,399983	1,000	840.271,000000
20,416650	1,000	986.268,000000
20,433317	1,000	1.194.614,000000
20,449983	1,000	1.482.231,000000
20,466650	1,000	1.862.706,000000
20,483317	1,000	2.342.431,000000
20,499983	1,000	2.915.471,000000
20,516650	1,000	3.559.525,000000
20,533317	1,000	4.234.613,000000
20,549983	1,000	4.886.290,000000
20,566650	1,000	5.453.363,000000
20,583317	1,000	5.877.500,000000
20,599983	1,000	6.113.173,000000
20,616650	1,000	6.135.369,000000
20,633317	1,000	5.943.900,000000
20,649983	1,000	5.562.533,000000
20,666650	1,000	5.032.944,000000
20,683317	1,000	4.407.213,000000
20,699983	1,000	3.739.396,000000
20,716650	1,000	3.078.357,000000
20,733317	1,000	2.462.926,000000
20,749983	1,000	1.919.871,000000
20,766650	1,000	1.463.845,000000
20,783317	1,000	1.098.481,000000
20,799983	1,000	819.062,000000
20,816650	1,000	615.623,000000
20,833317	1,000	475.524,000000
20,849983	1,000	385.285,000000
20,866650	1,000	332.134,000000
20,883317	1,000	304.826,000000
20,899983	1,000	294.914,000000
20,916650	1,000	296.825,000000
20,933317	1,000	306.960,000000
20,949983	1,000	322.933,000000
20,966650	1,000	343.019,000000
20,983317	1,000	366.073,000000
20,999983	1,000	390.892,000000
21,016650	1,000	415.799,000000
21,033317	1,000	438.879,000000
21,049983	1,000	458.127,000000
21,066650	1,000	471.347,000000
21,083317	1,000	476.808,000000
21,099983	1,000	473.579,000000
21,116650	1,000	461.273,000000
21,133317	1,000	440.624,000000
21,149983	1,000	413.158,000000
21,166650	1,000	380.423,000000
21,183317	1,000	344.370,000000
21,199983	1,000	307.629,000000
21,216650	1,000	272.541,000000
21,233317	1,000	240.691,000000
21,249983	1,000	212.841,000000
21,266650	1,000	189.290,000000
21,283317	1,000	170.199,000000
21,299983	1,000	155.587,000000
21,316650	1,000	145.248,000000
21,333317	1,000	138.259,000000
21,349983	1,000	133.498,000000
21,366650	1,000	130.127,000000
21,383317	1,000	127.546,000000
21,399983	1,000	125.543,000000
21,416650	1,000	124.161,000000
21,433317	1,000	123.107,000000
21,449983	1,000	122.333,000000
21,466650	1,000	121.899,000000
21,483317	1,000	121.683,000000
21,499983	1,000	121.501,000000
21,516650	1,000	121.287,000000
21,533317	1,000	121.135,000000
21,549983	1,000	121.261,000000
21,566650	1,000	121.800,000000
21,583317	1,000	122.681,000000
21,599983	1,000	123.757,000000
21,616650	1,000	124.739,000000
21,633317	1,000	125.444,000000
21,649983	1,000	126.111,000000
21,666650	1,000	126.969,000000
21,683317	1,000	127.842,000000
21,699983	1,000	128.598,000000
21,716650	1,000	129.286,000000
21,733317	1,000	129.777,000000
21,749983	1,000	129.923,000000
21,766650	1,000	129.564,000000
21,783317	1,000	128.631,000000
21,799983	1,000	127.264,000000
21,816650	1,000	125.525,000000
21,833317	1,000	123.401,000000
21,849983	1,000	120.685,000000
21,866650	1,000	117.522,000000
21,883317	1,000	114.632,000000
21,899983	1,000	112.563,000000
21,916650	1,000	111.519,000000
21,933317	1,000	111.352,000000
21,949983	1,000	111.722,000000
21,966650	1,000	112.300,000000
21,983317	1,000	112.693,000000
21,999983	1,000	112.679,000000
22,016650	1,000	112.551,000000
22,033317	1,000	112.722,000000
22,049983	1,000	113.681,000000
22,066650	1,000	115.244,000000
22,083317	1,000	116.850,000000
22,099983	1,000	117.675,000000
22,116650	1,000	117.468,000000
22,133317	1,000	116.347,000000
22,149983	1,000	114.791,000000
22,166650	1,000	113.218,000000
22,183317	1,000	111.866,000000
22,199983	1,000	111.023,000000
22,216650	1,000	110.812,000000
22,233317	1,000	110.926,000000
22,249983	1,000	111.322,000000
22,266650	1,000	112.163,000000
22,283317	1,000	113.397,000000
22,299983	1,000	115.156,000000
22,316650	1,000	117.496,000000
22,333317	1,000	120.702,000000
22,349983	1,000	124.933,000000
22,366650	1,000	130.066,000000
22,383317	1,000	135.952,000000
22,399983	1,000	143.027,000000
22,416650	1,000	152.177,000000
22,433317	1,000	164.072,000000
22,449983	1,000	179.192,000000
22,466650	1,000	198.198,000000
22,483317	1,000	221.469,000000
22,499983	1,000	248.872,000000
22,516650	1,000	280.179,000000
22,533317	1,000	314.781,000000
22,549983	1,000	351.249,000000
22,566650	1,000	387.581,000000
22,583317	1,000	421.649,000000
22,599983	1,000	451.152,000000
22,616650	1,000	473.723,000000
22,633317	1,000	487.423,000000
22,649983	1,000	491.029,000000
22,666650	1,000	484.081,000000
22,683317	1,000	467.434,000000
22,699983	1,000	443.150,000000
22,716650	1,000	414.137,000000
22,733317	1,000	383.352,000000
22,749983	1,000	353.301,000000
22,766650	1,000	325.994,000000
22,783317	1,000	303.231,000000
22,799983	1,000	286.167,000000
22,816650	1,000	274.994,000000
22,833317	1,000	269.004,000000
22,849983	1,000	267.148,000000
22,866650	1,000	267.897,000000
22,883317	1,000	269.313,000000
22,899983	1,000	270.081,000000
22,916650	1,000	269.321,000000
22,933317	1,000	266.223,000000
22,949983	1,000	260.621,000000
22,966650	1,000	252.846,000000
22,983317	1,000	243.361,000000
22,999983	1,000	232.445,000000
23,016650	1,000	220.731,000000
23,033317	1,000	208.825,000000
23,049983	1,000	197.115,000000
23,066650	1,000	185.942,000000
23,083317	1,000	175.763,000000
23,099983	1,000	167.375,000000
23,116650	1,000	160.826,000000
23,133317	1,000	155.653,000000
23,149983	1,000	151.586,000000
23,166650	1,000	148.665,000000
23,183317	1,000	146.667,000000
23,199983	1,000	145.036,000000
23,216650	1,000	143.634,000000
23,233317	1,000	142.644,000000
23,249983	1,000	141.925,000000
23,266650	1,000	141.389,000000
23,283317	1,000	141.418,000000
23,299983	1,000	142.469,000000
23,316650	1,000	144.773,000000
23,333317	1,000	148.553,000000
23,349983	1,000	154.168,000000
23,366650	1,000	161.564,000000
23,383317	1,000	170.504,000000
23,399983	1,000	180.757,000000
23,416650	1,000	191.966,000000
23,433317	1,000	203.909,000000
23,449983	1,000	215.913,000000
23,466650	1,000	227.069,000000
23,483317	1,000	236.478,000000
23,499983	1,000	243.512,000000
23,516650	1,000	247.705,000000
23,533317	1,000	249.058,000000
23,549983	1,000	247.891,000000
23,566650	1,000	244.855,000000
23,583317	1,000	240.813,000000
23,599983	1,000	236.820,000000
23,616650	1,000	234.186,000000
23,633317	1,000	234.067,000000
23,649983	1,000	237.262,000000
23,666650	1,000	244.750,000000
23,683317	1,000	257.517,000000
23,699983	1,000	276.113,000000
23,716650	1,000	301.190,000000
23,733317	1,000	334.344,000000
23,749983	1,000	378.226,000000
23,766650	1,000	436.506,000000
23,783317	1,000	514.754,000000
23,799983	1,000	620.552,000000
23,816650	1,000	762.661,000000
23,833317	1,000	949.469,000000
23,849983	1,000	1.187.772,000000
23,866650	1,000	1.479.756,000000
23,883317	1,000	1.819.842,000000
23,899983	1,000	2.192.974,000000
23,916650	1,000	2.574.593,000000
23,933317	1,000	2.933.330,000000
23,949983	1,000	3.235.213,000000
23,966650	1,000	3.448.658,000000
23,983317	1,000	3.550.821,000000
23,999983	1,000	3.531.283,000000
24,016650	1,000	3.393.654,000000
24,033317	1,000	3.154.439,000000
24,049983	1,000	2.839.422,000000
24,066650	1,000	2.479.444,000000
24,083317	1,000	2.105.562,000000
24,099983	1,000	1.745.485,000000
24,116650	1,000	1.420.967,000000
24,133317	1,000	1.146.884,000000
24,149983	1,000	930.998,000000
24,166650	1,000	775.350,000000
24,183317	1,000	678.051,000000
24,199983	1,000	634.762,000000
24,216650	1,000	640.636,000000
24,233317	1,000	692.386,000000
24,249983	1,000	789.740,000000
24,266650	1,000	936.553,000000
24,283317	1,000	1.141.804,000000
24,299983	1,000	1.419.389,000000
24,316650	1,000	1.785.880,000000
24,333317	1,000	2.256.389,000000
24,349983	1,000	2.839.393,000000
24,366650	1,000	3.531.022,000000
24,383317	1,000	4.308.251,000000
24,399983	1,000	5.126.555,000000
24,416650	1,000	5.923.215,000000
24,433317	1,000	6.625.220,000000
24,449983	1,000	7.160.915,000000
24,466650	1,000	7.473.032,000000
24,483317	1,000	7.529.159,000000
24,499983	1,000	7.326.828,000000
24,516650	1,000	6.892.714,000000
24,533317	1,000	6.276.592,000000
24,549983	1,000	5.541.847,000000
24,566650	1,000	4.755.387,000000
24,583317	1,000	3.978.143,000000
24,599983	1,000	3.258.252,000000
24,616650	1,000	2.627.865,000000
24,633317	1,000	2.102.661,000000
24,649983	1,000	1.683.756,000000
24,666650	1,000	1.361.958,000000
24,683317	1,000	1.121.576,000000
24,699983	1,000	944.406,000000
24,716650	1,000	812.791,000000
24,733317	1,000	711.780,000000
24,749983	1,000	630.103,000000
24,766650	1,000	560.380,000000
24,783317	1,000	498.556,000000
24,799983	1,000	442.890,000000
24,816650	1,000	393.491,000000
24,833317	1,000	350.929,000000
24,849983	1,000	315.811,000000
24,866650	1,000	288.395,000000
24,883317	1,000	268.464,000000
24,899983	1,000	255.727,000000
24,916650	1,000	249.738,000000
24,933317	1,000	249.751,000000
24,949983	1,000	254.073,000000
24,966650	1,000	260.697,000000
24,983317	1,000	267.774,000000
24,999983	1,000	273.668,000000
25,016650	1,000	277.096,000000
25,033317	1,000	277.156,000000
25,049983	1,000	273.658,000000
25,066650	1,000	266.686,000000
25,083317	1,000	256.552,000000
25,099983	1,000	243.846,000000
25,116650	1,000	229.643,000000
25,133317	1,000	215.152,000000
25,149983	1,000	201.284,000000
25,166650	1,000	188.730,000000
25,183317	1,000	177.741,000000
25,199983	1,000	168.239,000000
25,216650	1,000	160.056,000000
25,233317	1,000	153.080,000000
25,249983	1,000	147.172,000000
25,266650	1,000	142.262,000000
25,283317	1,000	138.363,000000
25,299983	1,000	135.413,000000
25,316650	1,000	133.213,000000
25,333317	1,000	131.600,000000
25,349983	1,000	130.555,000000
25,366650	1,000	129.480,000000
25,383317	1,000	127.639,000000
25,399983	1,000	124.815,000000
25,416650	1,000	121.404,000000
25,433317	1,000	117.593,000000
25,449983	1,000	113.890,000000
25,466650	1,000	110.952,000000
25,483317	1,000	108.981,000000
25,499983	1,000	107.832,000000
25,516650	1,000	107.085,000000
25,533317	1,000	106.630,000000
25,549983	1,000	106.863,000000
25,566650	1,000	107.831,000000
25,583317	1,000	109.163,000000
25,599983	1,000	110.406,000000
25,616650	1,000	111.315,000000
25,633317	1,000	111.784,000000
25,649983	1,000	111.839,000000
25,666650	1,000	111.484,000000
25,683317	1,000	110.609,000000
25,699983	1,000	109.228,000000
25,716650	1,000	107.532,000000
25,733317	1,000	105.685,000000
25,749983	1,000	103.595,000000
25,766650	1,000	101.552,000000
25,783317	1,000	100.104,000000
25,799983	1,000	99.360,000000
25,816650	1,000	98.979,000000
25,833317	1,000	98.696,000000
25,849983	1,000	98.716,000000
25,866650	1,000	99.320,000000
25,883317	1,000	100.323,000000
25,899983	1,000	101.299,000000
25,916650	1,000	102.081,000000
25,933317	1,000	102.690,000000
25,949983	1,000	103.187,000000
25,966650	1,000	103.651,000000
25,983317	1,000	104.389,000000
25,999983	1,000	105.789,000000
26,016650	1,000	107.817,000000
26,033317	1,000	110.253,000000
26,049983	1,000	112.893,000000
26,066650	1,000	115.211,000000
26,083317	1,000	117.264,000000
26,099983	1,000	119.749,000000
26,116650	1,000	123.394,000000
26,133317	1,000	128.623,000000
26,149983	1,000	135.805,000000
26,166650	1,000	145.241,000000
26,183317	1,000	157.034,000000
26,199983	1,000	170.900,000000
26,216650	1,000	186.471,000000
26,233317	1,000	203.315,000000
26,249983	1,000	220.517,000000
26,266650	1,000	236.910,000000
26,283317	1,000	251.214,000000
26,299983	1,000	261.997,000000
26,316650	1,000	268.312,000000
26,333317	1,000	269.744,000000
26,349983	1,000	265.955,000000
26,366650	1,000	257.197,000000
26,383317	1,000	244.398,000000
26,399983	1,000	228.923,000000
26,416650	1,000	212.175,000000
26,433317	1,000	195.432,000000
26,449983	1,000	179.668,000000
26,466650	1,000	165.337,000000
26,483317	1,000	152.696,000000
26,499983	1,000	142.217,000000
26,516650	1,000	133.922,000000
26,533317	1,000	127.645,000000
26,549983	1,000	123.276,000000
26,566650	1,000	120.474,000000
26,583317	1,000	118.715,000000
26,599983	1,000	117.512,000000
26,616650	1,000	116.232,000000
26,633317	1,000	114.418,000000
26,649983	1,000	112.118,000000
26,666650	1,000	109.604,000000
26,683317	1,000	107.310,000000
26,699983	1,000	105.690,000000
26,716650	1,000	104.905,000000
26,733317	1,000	104.818,000000
26,749983	1,000	105.022,000000
26,766650	1,000	105.316,000000
26,783317	1,000	105.312,000000
26,799983	1,000	104.909,000000
26,816650	1,000	104.411,000000
26,833317	1,000	103.956,000000
26,849983	1,000	103.465,000000
26,866650	1,000	102.842,000000
26,883317	1,000	102.274,000000
26,899983	1,000	102.062,000000
26,916650	1,000	102.142,000000
26,933317	1,000	102.480,000000
26,949983	1,000	103.348,000000
26,966650	1,000	104.939,000000
26,983317	1,000	107.170,000000
26,999983	1,000	109.492,000000
27,016650	1,000	111.306,000000
27,033317	1,000	112.406,000000
27,049983	1,000	113.098,000000
27,066650	1,000	113.402,000000
27,083317	1,000	113.168,000000
27,099983	1,000	112.551,000000
27,116650	1,000	111.768,000000
27,133317	1,000	110.911,000000
27,149983	1,000	110.285,000000
27,166650	1,000	109.898,000000
27,183317	1,000	109.463,000000
27,199983	1,000	108.983,000000
27,216650	1,000	108.753,000000
27,233317	1,000	108.916,000000
27,249983	1,000	109.571,000000
27,266650	1,000	110.599,000000
27,283317	1,000	111.815,000000
27,299983	1,000	113.050,000000
27,316650	1,000	114.359,000000
27,333317	1,000	116.022,000000
27,349983	1,000	118.568,000000
27,366650	1,000	122.131,000000
27,383317	1,000	126.139,000000
27,399983	1,000	129.899,000000
27,416650	1,000	132.936,000000
27,433317	1,000	135.010,000000
27,449983	1,000	135.895,000000
27,466650	1,000	135.415,000000
27,483317	1,000	133.712,000000
27,499983	1,000	131.047,000000
27,516650	1,000	127.596,000000
27,533317	1,000	123.725,000000
27,549983	1,000	119.948,000000
27,566650	1,000	116.805,000000
27,583317	1,000	114.606,000000
27,599983	1,000	113.123,000000
27,616650	1,000	111.831,000000
27,633317	1,000	110.404,000000
27,649983	1,000	108.894,000000
27,666650	1,000	107.361,000000
27,683317	1,000	105.863,000000
27,699983	1,000	104.466,000000
27,716650	1,000	103.382,000000
27,733317	1,000	102.863,000000
27,749983	1,000	102.817,000000
27,766650	1,000	102.976,000000
27,783317	1,000	103.200,000000
27,799983	1,000	103.440,000000
27,816650	1,000	103.833,000000
27,833317	1,000	104.316,000000
27,849983	1,000	104.782,000000
27,866650	1,000	105.060,000000
27,883317	1,000	105.248,000000
27,899983	1,000	105.771,000000
27,916650	1,000	106.683,000000
27,933317	1,000	107.989,000000
27,949983	1,000	109.430,000000
27,966650	1,000	110.816,000000
27,983317	1,000	112.311,000000
27,999983	1,000	113.867,000000
28,016650	1,000	115.371,000000
28,033317	1,000	116.823,000000
28,049983	1,000	118.241,000000
28,066650	1,000	119.311,000000
28,083317	1,000	119.721,000000
28,099983	1,000	119.251,000000
28,116650	1,000	117.699,000000
28,133317	1,000	115.192,000000
28,149983	1,000	112.129,000000
28,166650	1,000	109.182,000000
28,183317	1,000	106.673,000000
28,199983	1,000	104.475,000000
28,216650	1,000	102.544,000000
28,233317	1,000	101.447,000000
28,249983	1,000	101.718,000000
28,266650	1,000	103.389,000000
28,283317	1,000	105.816,000000
28,299983	1,000	108.170,000000
28,316650	1,000	109.659,000000
28,333317	1,000	109.911,000000
28,349983	1,000	109.214,000000
28,366650	1,000	108.258,000000
28,383317	1,000	107.598,000000
28,399983	1,000	107.246,000000
28,416650	1,000	106.824,000000
28,433317	1,000	106.383,000000
28,449983	1,000	106.066,000000
28,466650	1,000	105.774,000000
28,483317	1,000	105.316,000000
28,499983	1,000	104.836,000000
28,516650	1,000	104.444,000000
28,533317	1,000	103.981,000000
28,549983	1,000	103.264,000000
28,566650	1,000	102.135,000000
28,583317	1,000	100.555,000000
28,599983	1,000	98.720,000000
28,616650	1,000	97.254,000000
28,633317	1,000	96.776,000000
28,649983	1,000	97.197,000000
28,666650	1,000	98.111,000000
28,683317	1,000	99.285,000000
28,699983	1,000	100.687,000000
28,716650	1,000	101.941,000000
28,733317	1,000	102.586,000000
28,749983	1,000	102.796,000000
28,766650	1,000	102.798,000000
28,783317	1,000	102.583,000000
28,799983	1,000	101.754,000000
28,816650	1,000	100.323,000000
28,833317	1,000	98.868,000000
28,849983	1,000	97.662,000000
28,866650	1,000	96.937,000000
28,883317	1,000	96.891,000000
28,899983	1,000	97.323,000000
28,916650	1,000	97.964,000000
28,933317	1,000	98.670,000000
28,949983	1,000	99.337,000000
28,966650	1,000	100.122,000000
28,983317	1,000	100.972,000000
28,999983	1,000	101.699,000000
29,016650	1,000	102.396,000000
29,033317	1,000	103.167,000000
29,049983	1,000	103.697,000000
29,066650	1,000	103.467,000000
29,083317	1,000	102.321,000000
29,099983	1,000	100.649,000000
29,116650	1,000	98.935,000000
29,133317	1,000	97.569,000000
29,149983	1,000	96.897,000000
29,166650	1,000	96.936,000000
29,183317	1,000	97.370,000000
29,199983	1,000	97.781,000000
29,216650	1,000	97.783,000000
29,233317	1,000	97.330,000000
29,249983	1,000	96.629,000000
29,266650	1,000	96.034,000000
29,283317	1,000	95.779,000000
29,299983	1,000	96.135,000000
29,316650	1,000	97.124,000000
29,333317	1,000	98.564,000000
29,349983	1,000	100.389,000000
29,366650	1,000	102.628,000000
29,383317	1,000	105.091,000000
29,399983	1,000	107.334,000000
29,416650	1,000	108.981,000000
29,433317	1,000	110.136,000000
29,449983	1,000	111.073,000000
29,466650	1,000	111.749,000000
29,483317	1,000	111.848,000000
29,499983	1,000	111.426,000000
29,516650	1,000	110.736,000000
29,533317	1,000	109.993,000000
29,549983	1,000	109.415,000000
29,566650	1,000	109.130,000000
29,583317	1,000	109.100,000000
29,599983	1,000	109.046,000000
29,616650	1,000	108.716,000000
29,633317	1,000	108.084,000000
29,649983	1,000	107.100,000000
29,666650	1,000	105.978,000000
29,683317	1,000	105.386,000000
29,699983	1,000	105.722,000000
29,716650	1,000	106.850,000000
29,733317	1,000	108.137,000000
29,749983	1,000	108.991,000000
29,766650	1,000	108.983,000000
29,783317	1,000	108.081,000000
29,799983	1,000	106.775,000000
29,816650	1,000	105.425,000000
29,833317	1,000	104.022,000000
29,849983	1,000	102.590,000000
29,866650	1,000	101.306,000000
29,883317	1,000	100.383,000000
29,899983	1,000	99.795,000000
29,916650	1,000	99.393,000000
29,933317	1,000	99.158,000000
29,949983	1,000	99.107,000000
29,966650	1,000	99.021,000000
29,983317	1,000	98.819,000000
29,999983	1,000	98.390,000000
30,016650	1,000	97.783,000000
30,033317	1,000	97.293,000000
30,049983	1,000	96.907,000000
30,066650	1,000	96.390,000000
30,083317	1,000	95.479,000000
30,099983	1,000	94.204,000000
30,116650	1,000	92.680,000000
30,133317	1,000	91.088,000000
30,149983	1,000	89.749,000000
30,166650	1,000	89.092,000000
30,183317	1,000	89.453,000000
30,199983	1,000	90.682,000000
30,216650	1,000	92.508,000000
30,233317	1,000	94.710,000000
30,249983	1,000	96.770,000000
30,266650	1,000	98.350,000000
30,283317	1,000	99.344,000000
30,299983	1,000	99.833,000000
30,316650	1,000	99.957,000000
30,333317	1,000	99.836,000000
30,349983	1,000	99.591,000000
30,366650	1,000	99.603,000000
30,383317	1,000	100.075,000000
30,399983	1,000	100.887,000000
30,416650	1,000	101.817,000000
30,433317	1,000	102.520,000000
30,449983	1,000	102.783,000000
30,466650	1,000	102.489,000000
30,483317	1,000	101.612,000000
30,499983	1,000	100.470,000000
30,516650	1,000	99.517,000000
30,533317	1,000	98.993,000000
30,549983	1,000	98.877,000000
30,566650	1,000	99.153,000000
30,583317	1,000	99.780,000000
30,599983	1,000	100.890,000000
30,616650	1,000	102.554,000000
30,633317	1,000	104.308,000000
30,649983	1,000	105.714,000000
30,666650	1,000	106.774,000000
30,683317	1,000	107.611,000000
30,699983	1,000	108.242,000000
30,716650	1,000	108.828,000000
30,733317	1,000	109.517,000000
30,749983	1,000	110.198,000000
30,766650	1,000	110.917,000000
30,783317	1,000	112.002,000000
30,799983	1,000	113.402,000000
30,816650	1,000	114.788,000000
30,833317	1,000	115.942,000000
30,849983	1,000	116.703,000000
30,866650	1,000	116.936,000000
30,883317	1,000	116.698,000000
30,899983	1,000	116.298,000000
30,916650	1,000	116.013,000000
30,933317	1,000	115.943,000000
30,949983	1,000	115.980,000000
30,966650	1,000	115.883,000000
30,983317	1,000	115.701,000000
30,999983	1,000	115.612,000000
31,016650	1,000	115.600,000000
31,033317	1,000	115.801,000000
31,049983	1,000	116.178,000000
31,066650	1,000	116.577,000000
31,083317	1,000	116.967,000000
31,099983	1,000	117.159,000000
31,116650	1,000	116.766,000000
31,133317	1,000	115.625,000000
31,149983	1,000	113.890,000000
31,166650	1,000	112.002,000000
31,183317	1,000	110.257,000000
31,199983	1,000	108.897,000000
31,216650	1,000	107.962,000000
31,233317	1,000	107.557,000000
31,249983	1,000	107.775,000000
31,266650	1,000	108.629,000000
31,283317	1,000	110.033,000000
31,299983	1,000	111.614,000000
31,316650	1,000	112.932,000000
31,333317	1,000	113.790,000000
31,349983	1,000	114.218,000000
31,366650	1,000	114.380,000000
31,383317	1,000	114.288,000000
31,399983	1,000	113.898,000000
31,416650	1,000	113.250,000000
31,433317	1,000	112.350,000000
31,449983	1,000	111.157,000000
31,466650	1,000	109.603,000000
31,483317	1,000	107.887,000000
31,499983	1,000	106.335,000000
31,516650	1,000	105.197,000000
31,533317	1,000	104.758,000000
31,549983	1,000	105.157,000000
31,566650	1,000	106.258,000000
31,583317	1,000	107.680,000000
31,599983	1,000	109.197,000000
31,616650	1,000	110.635,000000
31,633317	1,000	111.749,000000
31,649983	1,000	112.504,000000
31,666650	1,000	113.125,000000
31,683317	1,000	113.584,000000
31,699983	1,000	113.691,000000
31,716650	1,000	113.481,000000
31,733317	1,000	113.016,000000
31,749983	1,000	112.727,000000
31,766650	1,000	113.121,000000
31,783317	1,000	114.261,000000
31,799983	1,000	115.792,000000
31,816650	1,000	117.126,000000
31,833317	1,000	118.026,000000
31,849983	1,000	118.598,000000
31,866650	1,000	118.827,000000
31,883317	1,000	118.641,000000
31,899983	1,000	118.154,000000
31,916650	1,000	117.758,000000
31,933317	1,000	117.865,000000
31,949983	1,000	118.667,000000
31,966650	1,000	120.086,000000
31,983317	1,000	121.745,000000
31,999983	1,000	122.909,000000
32,016650	1,000	123.289,000000
32,033317	1,000	122.791,000000
32,049983	1,000	121.505,000000
32,066650	1,000	119.762,000000
32,083317	1,000	117.742,000000
32,099983	1,000	115.441,000000
32,116650	1,000	113.111,000000
32,133317	1,000	111.169,000000
32,149983	1,000	109.945,000000
32,166650	1,000	109.589,000000
32,183317	1,000	109.807,000000
32,199983	1,000	110.146,000000
32,216650	1,000	110.404,000000
32,233317	1,000	110.321,000000
32,249983	1,000	109.741,000000
32,266650	1,000	108.834,000000
32,283317	1,000	108.031,000000
32,299983	1,000	107.481,000000
32,316650	1,000	107.239,000000
32,333317	1,000	107.279,000000
32,349983	1,000	107.459,000000
32,366650	1,000	107.717,000000
32,383317	1,000	108.036,000000
32,399983	1,000	108.379,000000
32,416650	1,000	108.958,000000
32,433317	1,000	109.845,000000
32,449983	1,000	111.000,000000
32,466650	1,000	112.317,000000
32,483317	1,000	113.584,000000
32,499983	1,000	114.833,000000
32,516650	1,000	115.894,000000
32,533317	1,000	116.444,000000
32,549983	1,000	116.531,000000
32,566650	1,000	116.398,000000
32,583317	1,000	116.204,000000
32,599983	1,000	115.681,000000
32,616650	1,000	114.913,000000
32,633317	1,000	114.186,000000
32,649983	1,000	113.539,000000
32,666650	1,000	113.212,000000
32,683317	1,000	113.240,000000
32,699983	1,000	113.619,000000
32,716650	1,000	114.363,000000
32,733317	1,000	115.399,000000
32,749983	1,000	116.507,000000
32,766650	1,000	117.575,000000
32,783317	1,000	118.510,000000
32,799983	1,000	119.095,000000
32,816650	1,000	119.284,000000
32,833317	1,000	119.124,000000
32,849983	1,000	118.754,000000
32,866650	1,000	118.208,000000
32,883317	1,000	117.533,000000
32,899983	1,000	116.789,000000
32,916650	1,000	116.211,000000
32,933317	1,000	116.050,000000
32,949983	1,000	116.274,000000
32,966650	1,000	116.800,000000
32,983317	1,000	117.484,000000
32,999983	1,000	118.228,000000
33,016650	1,000	118.940,000000
33,033317	1,000	119.549,000000
33,049983	1,000	119.902,000000
33,066650	1,000	120.349,000000
33,083317	1,000	121.377,000000
33,099983	1,000	122.983,000000
33,116650	1,000	124.705,000000
33,133317	1,000	126.047,000000
33,149983	1,000	126.948,000000
33,166650	1,000	127.619,000000
33,183317	1,000	128.133,000000
33,199983	1,000	128.420,000000
33,216650	1,000	128.764,000000
33,233317	1,000	129.446,000000
33,249983	1,000	130.453,000000
33,266650	1,000	131.711,000000
33,283317	1,000	132.985,000000
33,299983	1,000	134.029,000000
33,316650	1,000	134.791,000000
33,333317	1,000	135.269,000000
33,349983	1,000	135.250,000000
33,366650	1,000	134.922,000000
33,383317	1,000	134.519,000000
33,399983	1,000	134.135,000000
33,416650	1,000	133.678,000000
33,433317	1,000	133.084,000000
33,449983	1,000	132.521,000000
33,466650	1,000	132.216,000000
33,483317	1,000	132.476,000000
33,499983	1,000	133.372,000000
33,516650	1,000	134.806,000000
33,533317	1,000	136.853,000000
33,549983	1,000	139.624,000000
33,566650	1,000	143.106,000000
33,583317	1,000	147.176,000000
33,599983	1,000	151.477,000000
33,616650	1,000	155.624,000000
33,633317	1,000	159.308,000000
33,649983	1,000	162.402,000000
33,666650	1,000	164.793,000000
33,683317	1,000	166.668,000000
33,699983	1,000	168.079,000000
33,716650	1,000	168.904,000000
33,733317	1,000	169.312,000000
33,749983	1,000	169.462,000000
33,766650	1,000	169.886,000000
33,783317	1,000	170.869,000000
33,799983	1,000	172.502,000000
33,816650	1,000	174.790,000000
33,833317	1,000	177.530,000000
33,849983	1,000	180.384,000000
33,866650	1,000	183.177,000000
33,883317	1,000	185.418,000000
33,899983	1,000	187.025,000000
33,916650	1,000	188.381,000000
33,933317	1,000	189.695,000000
33,949983	1,000	191.199,000000
33,966650	1,000	192.756,000000
33,983317	1,000	194.257,000000
33,999983	1,000	195.788,000000
34,016650	1,000	197.448,000000
34,033317	1,000	199.312,000000
34,049983	1,000	201.321,000000
34,066650	1,000	203.612,000000
34,083317	1,000	206.175,000000
34,099983	1,000	208.787,000000
34,116650	1,000	211.061,000000
34,133317	1,000	212.541,000000
34,149983	1,000	213.274,000000
34,166650	1,000	213.518,000000
34,183317	1,000	213.277,000000
34,199983	1,000	212.665,000000
34,216650	1,000	211.899,000000
34,233317	1,000	210.898,000000
34,249983	1,000	209.897,000000
34,266650	1,000	209.311,000000
34,283317	1,000	209.522,000000
34,299983	1,000	210.336,000000
34,316650	1,000	211.462,000000
34,333317	1,000	212.776,000000
34,349983	1,000	214.256,000000
34,366650	1,000	216.034,000000
34,383317	1,000	218.086,000000
34,399983	1,000	220.191,000000
34,416650	1,000	222.240,000000
34,433317	1,000	224.207,000000
34,449983	1,000	225.729,000000
34,466650	1,000	226.517,000000
34,483317	1,000	226.721,000000
34,499983	1,000	226.527,000000
34,516650	1,000	226.501,000000
34,533317	1,000	227.087,000000
34,549983	1,000	228.376,000000
34,566650	1,000	230.116,000000
34,583317	1,000	231.795,000000
34,599983	1,000	233.209,000000
34,616650	1,000	234.057,000000
34,633317	1,000	233.890,000000
34,649983	1,000	232.620,000000
34,666650	1,000	230.701,000000
34,683317	1,000	228.627,000000
34,699983	1,000	226.557,000000
34,716650	1,000	224.732,000000
34,733317	1,000	223.322,000000
34,749983	1,000	222.600,000000
34,766650	1,000	222.736,000000
34,783317	1,000	223.665,000000
34,799983	1,000	224.829,000000
34,816650	1,000	225.858,000000
34,833317	1,000	227.045,000000
34,849983	1,000	228.512,000000
34,866650	1,000	230.227,000000
34,883317	1,000	232.010,000000
34,899983	1,000	233.851,000000
34,916650	1,000	235.633,000000
34,933317	1,000	237.344,000000
34,949983	1,000	238.795,000000
34,966650	1,000	239.959,000000
34,983317	1,000	241.308,000000
34,999983	1,000	243.089,000000
35,016650	1,000	245.079,000000
35,033317	1,000	246.563,000000
35,049983	1,000	247.016,000000
35,066650	1,000	246.422,000000
35,083317	1,000	244.959,000000
35,099983	1,000	242.923,000000
35,116650	1,000	240.823,000000
35,133317	1,000	238.925,000000
35,149983	1,000	237.423,000000
35,166650	1,000	236.387,000000
35,183317	1,000	235.587,000000
35,199983	1,000	235.052,000000
35,216650	1,000	234.847,000000
35,233317	1,000	235.008,000000
35,249983	1,000	235.359,000000
35,266650	1,000	235.772,000000
35,283317	1,000	236.173,000000
35,299983	1,000	236.547,000000
35,316650	1,000	236.682,000000
35,333317	1,000	236.317,000000
35,349983	1,000	235.844,000000
35,366650	1,000	235.849,000000
35,383317	1,000	236.476,000000
35,399983	1,000	237.675,000000
35,416650	1,000	239.190,000000
35,433317	1,000	240.938,000000
35,449983	1,000	242.579,000000
35,466650	1,000	243.480,000000
35,483317	1,000	243.322,000000
35,499983	1,000	242.281,000000
35,516650	1,000	240.644,000000
35,533317	1,000	238.412,000000
35,549983	1,000	235.768,000000
35,566650	1,000	232.995,000000
35,583317	1,000	230.600,000000
35,599983	1,000	229.022,000000
35,616650	1,000	228.301,000000
35,633317	1,000	228.379,000000
35,649983	1,000	228.964,000000
35,666650	1,000	229.817,000000
35,683317	1,000	230.712,000000
35,699983	1,000	231.701,000000
35,716650	1,000	233.060,000000
35,733317	1,000	235.195,000000
35,749983	1,000	237.854,000000
35,766650	1,000	240.340,000000
35,783317	1,000	242.112,000000
35,799983	1,000	243.063,000000
35,816650	1,000	243.643,000000
35,833317	1,000	244.136,000000
35,849983	1,000	244.428,000000
35,866650	1,000	244.576,000000
35,883317	1,000	244.685,000000
35,899983	1,000	244.855,000000
35,916650	1,000	244.962,000000
35,933317	1,000	245.093,000000
35,949983	1,000	245.462,000000
35,966650	1,000	246.180,000000
35,983317	1,000	246.968,000000
35,999983	1,000	247.370,000000
36,016650	1,000	247.323,000000
36,033317	1,000	246.930,000000
36,049983	1,000	246.115,000000
36,066650	1,000	244.886,000000
36,083317	1,000	243.417,000000
36,099983	1,000	242.001,000000
36,116650	1,000	240.873,000000
36,133317	1,000	240.158,000000
36,149983	1,000	239.851,000000
36,166650	1,000	239.918,000000
36,183317	1,000	240.180,000000
36,199983	1,000	240.412,000000
36,216650	1,000	240.553,000000
36,233317	1,000	240.559,000000
36,249983	1,000	240.750,000000
36,266650	1,000	241.519,000000
36,283317	1,000	242.888,000000
36,299983	1,000	244.321,000000
36,316650	1,000	245.332,000000
36,333317	1,000	245.762,000000
36,349983	1,000	245.639,000000
36,366650	1,000	244.894,000000
36,383317	1,000	243.615,000000
36,399983	1,000	241.851,000000
36,416650	1,000	239.731,000000
36,433317	1,000	237.440,000000
36,449983	1,000	235.335,000000
36,466650	1,000	233.765,000000
36,483317	1,000	232.780,000000
36,499983	1,000	232.382,000000
36,516650	1,000	232.504,000000
36,533317	1,000	233.201,000000
36,549983	1,000	234.406,000000
36,566650	1,000	236.032,000000
36,583317	1,000	237.723,000000
36,599983	1,000	238.989,000000
36,616650	1,000	239.608,000000
36,633317	1,000	239.865,000000
36,649983	1,000	239.793,000000
36,666650	1,000	239.453,000000
36,683317	1,000	238.791,000000
36,699983	1,000	237.750,000000
36,716650	1,000	236.340,000000
36,733317	1,000	234.486,000000
36,749983	1,000	232.427,000000
36,766650	1,000	230.481,000000
36,783317	1,000	228.922,000000
36,799983	1,000	227.940,000000
36,816650	1,000	227.519,000000
36,833317	1,000	227.557,000000
36,849983	1,000	228.195,000000
36,866650	1,000	229.435,000000
36,883317	1,000	230.777,000000
36,899983	1,000	231.696,000000
36,916650	1,000	231.998,000000
36,933317	1,000	231.850,000000
36,949983	1,000	231.465,000000
36,966650	1,000	230.940,000000
36,983317	1,000	229.883,000000
36,999983	1,000	228.203,000000
37,016650	1,000	226.155,000000
37,033317	1,000	224.303,000000
37,049983	1,000	222.871,000000
37,066650	1,000	221.772,000000
37,083317	1,000	220.999,000000
37,099983	1,000	220.570,000000
37,116650	1,000	220.582,000000
37,133317	1,000	220.788,000000
37,149983	1,000	220.830,000000
37,166650	1,000	220.622,000000
37,183317	1,000	220.077,000000
37,199983	1,000	219.359,000000
37,216650	1,000	218.655,000000
37,233317	1,000	217.699,000000
37,249983	1,000	216.281,000000
37,266650	1,000	214.519,000000
37,283317	1,000	212.575,000000
37,299983	1,000	210.671,000000
37,316650	1,000	209.003,000000
37,333317	1,000	207.473,000000
37,349983	1,000	205.938,000000
37,366650	1,000	204.302,000000
37,383317	1,000	202.459,000000
37,399983	1,000	200.416,000000
37,416650	1,000	198.032,000000
37,433317	1,000	195.317,000000
37,449983	1,000	192.399,000000
37,466650	1,000	189.605,000000
37,483317	1,000	187.303,000000
37,499983	1,000	185.587,000000
37,516650	1,000	184.217,000000
37,533317	1,000	182.722,000000
37,549983	1,000	180.447,000000
37,566650	1,000	177.425,000000
37,583317	1,000	173.939,000000
37,599983	1,000	170.187,000000
37,616650	1,000	166.525,000000
37,633317	1,000	163.284,000000
37,649983	1,000	160.772,000000
37,666650	1,000	159.164,000000
37,683317	1,000	158.345,000000
37,699983	1,000	158.183,000000
37,716650	1,000	158.506,000000
37,733317	1,000	158.913,000000
37,749983	1,000	159.103,000000
37,766650	1,000	158.661,000000
37,783317	1,000	157.601,000000
37,799983	1,000	156.516,000000
37,816650	1,000	155.911,000000
37,833317	1,000	155.838,000000
37,849983	1,000	155.838,000000
37,866650	1,000	155.296,000000
37,883317	1,000	153.980,000000
37,899983	1,000	152.313,000000
37,916650	1,000	150.816,000000
37,933317	1,000	149.827,000000
37,949983	1,000	149.466,000000
37,966650	1,000	149.262,000000
37,983317	1,000	148.992,000000
37,999983	1,000	148.549,000000
38,016650	1,000	147.813,000000
38,033317	1,000	146.638,000000
38,049983	1,000	145.143,000000
38,066650	1,000	143.625,000000
38,083317	1,000	141.990,000000
38,099983	1,000	140.044,000000
38,116650	1,000	138.007,000000
38,133317	1,000	136.146,000000
38,149983	1,000	134.295,000000
38,166650	1,000	132.390,000000
38,183317	1,000	130.514,000000
38,199983	1,000	128.777,000000
38,216650	1,000	127.054,000000
38,233317	1,000	124.757,000000
38,249983	1,000	121.430,000000
38,266650	1,000	117.410,000000
38,283317	1,000	113.449,000000
38,299983	1,000	110.148,000000
38,316650	1,000	107.896,000000
38,333317	1,000	106.872,000000
38,349983	1,000	106.983,000000
38,366650	1,000	107.644,000000
38,383317	1,000	108.220,000000
38,399983	1,000	108.211,000000
38,416650	1,000	107.366,000000
38,433317	1,000	105.649,000000
38,449983	1,000	103.005,000000
38,466650	1,000	99.678,000000
38,483317	1,000	96.327,000000
38,499983	1,000	93.554,000000
38,516650	1,000	91.400,000000
38,533317	1,000	89.510,000000
38,549983	1,000	87.308,000000
38,566650	1,000	84.808,000000
38,583317	1,000	82.771,000000
38,599983	1,000	81.622,000000
38,616650	1,000	81.327,000000
38,633317	1,000	81.940,000000
38,649983	1,000	83.233,000000
38,666650	1,000	84.696,000000
38,683317	1,000	85.890,000000
38,699983	1,000	86.500,000000
38,716650	1,000	86.387,000000
38,733317	1,000	85.562,000000
38,749983	1,000	83.887,000000
38,766650	1,000	81.448,000000
38,783317	1,000	78.650,000000
38,799983	1,000	75.723,000000
38,816650	1,000	72.830,000000
38,833317	1,000	70.147,000000
38,849983	1,000	68.048,000000
38,866650	1,000	66.672,000000
38,883317	1,000	65.703,000000
38,899983	1,000	64.764,000000
38,916650	1,000	63.577,000000
38,933317	1,000	62.194,000000
38,949983	1,000	61.006,000000
38,966650	1,000	60.319,000000
38,983317	1,000	60.032,000000
38,999983	1,000	59.616,000000
39,016650	1,000	59.360,000000
39,033317	1,000	59.786,000000
39,049983	1,000	60.848,000000
39,066650	1,000	62.232,000000
39,083317	1,000	63.744,000000
39,099983	1,000	65.361,000000
39,116650	1,000	66.780,000000
39,133317	1,000	67.411,000000
39,149983	1,000	67.132,000000
39,166650	1,000	66.260,000000
39,183317	1,000	65.064,000000
39,199983	1,000	63.683,000000
39,216650	1,000	62.604,000000
39,233317	1,000	62.411,000000
39,249983	1,000	63.148,000000
39,266650	1,000	64.497,000000
39,283317	1,000	65.821,000000
39,299983	1,000	66.553,000000
39,316650	1,000	66.712,000000
39,333317	1,000	66.557,000000
39,349983	1,000	66.123,000000
39,366650	1,000	65.496,000000
39,383317	1,000	64.845,000000
39,399983	1,000	64.165,000000
39,416650	1,000	63.226,000000
39,433317	1,000	61.588,000000
39,449983	1,000	59.280,000000
39,466650	1,000	56.980,000000
39,483317	1,000	55.509,000000
39,499983	1,000	54.913,000000
39,516650	1,000	54.806,000000
39,533317	1,000	54.933,000000
39,549983	1,000	54.943,000000
39,566650	1,000	54.888,000000
39,583317	1,000	54.785,000000
39,599983	1,000	54.703,000000
39,616650	1,000	54.862,000000
39,633317	1,000	54.985,000000
39,649983	1,000	54.662,000000
39,666650	1,000	54.010,000000
39,683317	1,000	53.220,000000
39,699983	1,000	52.252,000000
39,716650	1,000	50.979,000000
39,733317	1,000	49.724,000000
39,749983	1,000	48.716,000000
39,766650	1,000	48.092,000000
39,783317	1,000	47.959,000000
39,799983	1,000	48.490,000000
39,816650	1,000	49.395,000000
39,833317	1,000	50.180,000000
39,849983	1,000	50.738,000000
39,866650	1,000	51.200,000000
39,883317	1,000	51.271,000000
39,899983	1,000	50.403,000000
39,916650	1,000	48.641,000000
39,933317	1,000	46.355,000000
39,949983	1,000	43.679,000000
39,966650	1,000	40.746,000000
39,983317	1,000	38.035,000000
39,999983	1,000	36.078,000000
40,016650	1,000	35.179,000000
40,033317	1,000	35.236,000000
40,049983	1,000	36.013,000000
40,066650	1,000	37.420,000000
40,083317	1,000	39.373,000000
40,099983	1,000	41.265,000000
40,116650	1,000	42.719,000000
40,133317	1,000	43.766,000000
40,149983	1,000	44.245,000000
40,166650	1,000	44.070,000000
40,183317	1,000	43.608,000000
40,199983	1,000	43.236,000000
40,216650	1,000	42.977,000000
40,233317	1,000	42.577,000000
40,249983	1,000	42.058,000000
40,266650	1,000	41.330,000000
40,283317	1,000	40.203,000000
40,299983	1,000	38.937,000000
40,316650	1,000	37.845,000000
40,333317	1,000	37.004,000000
40,349983	1,000	36.402,000000
40,366650	1,000	35.972,000000
40,383317	1,000	35.589,000000
40,399983	1,000	35.172,000000
40,416650	1,000	35.164,000000
40,433317	1,000	35.876,000000
40,449983	1,000	37.362,000000
40,466650	1,000	39.105,000000
40,483317	1,000	40.538,000000
40,499983	1,000	41.287,000000
40,516650	1,000	41.393,000000
40,533317	1,000	41.001,000000
40,549983	1,000	40.290,000000
40,566650	1,000	39.535,000000
40,583317	1,000	38.691,000000
40,599983	1,000	37.624,000000
40,616650	1,000	36.377,000000
40,633317	1,000	35.192,000000
40,649983	1,000	34.001,000000
40,666650	1,000	32.401,000000
40,683317	1,000	30.231,000000
40,699983	1,000	28.034,000000
40,716650	1,000	26.438,000000
40,733317	1,000	25.786,000000
40,749983	1,000	26.125,000000
40,766650	1,000	27.018,000000
40,783317	1,000	27.952,000000
40,799983	1,000	28.829,000000
40,816650	1,000	29.737,000000
40,833317	1,000	30.561,000000
40,849983	1,000	31.238,000000
40,866650	1,000	32.066,000000
40,883317	1,000	33.210,000000
40,899983	1,000	34.515,000000
40,916650	1,000	35.708,000000
40,933317	1,000	36.663,000000
40,949983	1,000	37.420,000000
40,966650	1,000	37.845,000000
40,983317	1,000	37.953,000000
40,999983	1,000	37.872,000000
41,016650	1,000	37.674,000000
41,033317	1,000	37.724,000000
41,049983	1,000	37.950,000000
41,066650	1,000	37.923,000000
41,083317	1,000	37.549,000000
41,099983	1,000	37.014,000000
41,116650	1,000	36.311,000000
41,133317	1,000	35.610,000000
41,149983	1,000	34.987,000000
41,166650	1,000	34.588,000000
41,183317	1,000	34.594,000000
41,199983	1,000	34.931,000000
41,216650	1,000	35.401,000000
41,233317	1,000	36.028,000000
41,249983	1,000	36.720,000000
41,266650	1,000	37.312,000000
41,283317	1,000	38.076,000000
41,299983	1,000	39.363,000000
41,316650	1,000	40.903,000000
41,333317	1,000	42.239,000000
41,349983	1,000	43.068,000000
41,366650	1,000	43.387,000000
41,383317	1,000	43.111,000000
41,399983	1,000	42.137,000000
41,416650	1,000	40.407,000000
41,433317	1,000	37.943,000000
41,449983	1,000	34.989,000000
41,466650	1,000	32.108,000000
41,483317	1,000	29.917,000000
41,499983	1,000	28.466,000000
41,516650	1,000	27.775,000000
41,533317	1,000	27.887,000000
41,549983	1,000	28.874,000000
41,566650	1,000	30.426,000000
41,583317	1,000	32.048,000000
41,599983	1,000	33.542,000000
41,616650	1,000	34.747,000000
41,633317	1,000	35.565,000000
41,649983	1,000	36.152,000000
41,666650	1,000	36.469,000000
41,683317	1,000	36.502,000000
41,699983	1,000	36.351,000000
41,716650	1,000	36.053,000000
41,733317	1,000	35.480,000000
41,749983	1,000	34.718,000000
41,766650	1,000	33.855,000000
41,783317	1,000	32.925,000000
41,799983	1,000	31.882,000000
41,816650	1,000	30.670,000000
41,833317	1,000	29.364,000000
41,849983	1,000	28.065,000000
41,866650	1,000	26.860,000000
41,883317	1,000	25.773,000000
41,899983	1,000	25.030,000000
41,916650	1,000	24.948,000000
41,933317	1,000	25.355,000000
41,949983	1,000	25.912,000000
41,966650	1,000	26.397,000000
41,983317	1,000	26.717,000000
41,999983	1,000	26.831,000000
42,016650	1,000	26.804,000000
42,033317	1,000	26.681,000000
42,049983	1,000	26.651,000000
42,066650	1,000	26.966,000000
42,083317	1,000	27.394,000000
42,099983	1,000	27.525,000000
42,116650	1,000	27.169,000000
42,133317	1,000	26.409,000000
42,149983	1,000	25.424,000000
42,166650	1,000	24.390,000000
42,183317	1,000	23.660,000000
42,199983	1,000	23.789,000000
42,216650	1,000	24.690,000000
42,233317	1,000	26.071,000000
42,249983	1,000	27.490,000000
42,266650	1,000	28.691,000000
42,283317	1,000	29.677,000000
42,299983	1,000	30.641,000000
42,316650	1,000	31.452,000000
42,333317	1,000	31.747,000000
42,349983	1,000	31.280,000000
42,366650	1,000	30.141,000000
42,383317	1,000	28.640,000000
42,399983	1,000	27.076,000000
42,416650	1,000	25.723,000000
42,433317	1,000	25.167,000000
42,449983	1,000	25.538,000000
42,466650	1,000	26.564,000000
42,483317	1,000	27.942,000000
42,499983	1,000	29.384,000000
42,516650	1,000	30.676,000000
42,533317	1,000	31.668,000000
42,549983	1,000	32.455,000000
42,566650	1,000	32.913,000000
42,583317	1,000	32.937,000000
42,599983	1,000	32.682,000000
42,616650	1,000	32.495,000000
42,633317	1,000	32.468,000000
42,649983	1,000	32.215,000000
42,666650	1,000	31.599,000000
42,683317	1,000	30.878,000000
42,699983	1,000	30.476,000000
42,716650	1,000	30.595,000000
42,733317	1,000	31.006,000000
42,749983	1,000	31.224,000000
42,766650	1,000	30.745,000000
42,783317	1,000	29.685,000000
42,799983	1,000	28.347,000000
42,816650	1,000	26.951,000000
42,833317	1,000	25.625,000000
42,849983	1,000	24.384,000000
42,866650	1,000	23.603,000000
42,883317	1,000	23.249,000000
42,899983	1,000	23.220,000000
42,916650	1,000	23.851,000000
42,933317	1,000	24.964,000000
42,949983	1,000	26.275,000000
42,966650	1,000	27.487,000000
42,983317	1,000	28.216,000000
42,999983	1,000	28.153,000000
43,016650	1,000	27.381,000000
43,033317	1,000	26.267,000000
43,049983	1,000	25.156,000000
43,066650	1,000	24.368,000000
43,083317	1,000	23.839,000000
43,099983	1,000	23.386,000000
43,116650	1,000	22.863,000000
