# Supplementary material for: HappyTools: A software for high-throughput HPLC data processing and quantitation
Source: PLoS One. 2018 Jul 6;13(7):e0200280. doi: 10.1371/journal.pone.0200280 (PMC6034860; doi:10.1371/journal.pone.0200280)
Supplement: S1 Data — The source code of HappyTools is included in this zip file, together with all the raw chromatograms as exported from ThermoFisher Chromeleon. A visual tutorial and a document demonstrating how to reproduce the results used in this study are also included. (ZIP) [file pone.0200280.s013.zip › Data/Clinical/ACPA-IgG Fab/Fab_RA2_IgG.txt]

File Path	chrom://5-para-12-0017/ChromeleonLocal/Instrument Data/UHPLC_2/analysis 2013/Yoann 2013sup.seq/34821.smp/Emission_1.channel/Emission_1.chm
Channel	Emission_1

Injection Information:
Data Vault	ChromeleonLocal
Injection	Fab glycans IgG TDR  captured
Injection Number	25
Position	RC4
Comment	
Processing Method	Integrate IgG 75-63% last data
Instrument Method	2013Aquity IgG glycan  75%-63% 010313   deepwellplate
Type	Unknown
Status	Finished
Injection Date	18-5-2013
Injection Time	12:12:52
Injection Volume (µl)	83,000
Dilution Factor	1,0000
Weight	1,0000

Raw Data Information:
Time Min. (min)	0,016650
Time Max. (min)	43,116650
Data Points	2587
Detector	FLD
Exporting Data System	Chromeleon 7.1.2.1478
Operator	
Signal Quantity	
Signal Unit	counts
Signal Min.	0,000000
Signal Max.	17.286.807,000000
Channel	Emission_1
Driver Name	FLD3000.dll
Channel Type	Evaluation
Min. Step (s)	1,000
Max. Step (s)	1,000
Average Step (s)	1,000

Signal Parameter Information:
Signal Info	250 nm /480 nm

Raw Data:
Time (min)	Step (s)	Value (counts)
0,016650	0,000	0,000000
0,033317	1,000	0,000000
0,049983	1,000	0,000000
0,066650	1,000	0,000000
0,083317	1,000	689,000000
0,099983	1,000	2.262,000000
0,116650	1,000	4.101,000000
0,133317	1,000	5.649,000000
0,149983	1,000	6.663,000000
0,166650	1,000	7.457,000000
0,183317	1,000	8.450,000000
0,199983	1,000	9.819,000000
0,216650	1,000	11.542,000000
0,233317	1,000	13.446,000000
0,249983	1,000	15.021,000000
0,266650	1,000	15.904,000000
0,283317	1,000	15.973,000000
0,299983	1,000	15.539,000000
0,316650	1,000	14.833,000000
0,333317	1,000	13.994,000000
0,349983	1,000	13.521,000000
0,366650	1,000	13.715,000000
0,383317	1,000	14.285,000000
0,399983	1,000	15.351,000000
0,416650	1,000	18.069,000000
0,433317	1,000	24.780,000000
0,449983	1,000	38.213,000000
0,466650	1,000	61.828,000000
0,483317	1,000	103.073,000000
0,499983	1,000	173.225,000000
0,516650	1,000	289.065,000000
0,533317	1,000	464.811,000000
0,549983	1,000	712.777,000000
0,566650	1,000	1.051.899,000000
0,583317	1,000	1.515.714,000000
0,599983	1,000	2.155.540,000000
0,616650	1,000	3.034.526,000000
0,633317	1,000	4.207.165,000000
0,649983	1,000	5.686.576,000000
0,666650	1,000	7.426.690,000000
0,683317	1,000	9.328.402,000000
0,699983	1,000	11.260.737,000000
0,716650	1,000	13.085.553,000000
0,733317	1,000	14.678.346,000000
0,749983	1,000	15.940.849,000000
0,766650	1,000	16.808.570,000000
0,783317	1,000	17.254.383,000000
0,799983	1,000	17.286.807,000000
0,816650	1,000	16.944.528,000000
0,833317	1,000	16.287.534,000000
0,849983	1,000	15.387.838,000000
0,866650	1,000	14.320.451,000000
0,883317	1,000	13.156.413,000000
0,899983	1,000	11.957.626,000000
0,916650	1,000	10.774.169,000000
0,933317	1,000	9.642.975,000000
0,949983	1,000	8.588.208,000000
0,966650	1,000	7.622.996,000000
0,983317	1,000	6.751.234,000000
0,999983	1,000	5.970.602,000000
1,016650	1,000	5.274.938,000000
1,033317	1,000	4.656.118,000000
1,049983	1,000	4.105.028,000000
1,066650	1,000	3.612.578,000000
1,083317	1,000	3.170.798,000000
1,099983	1,000	2.773.830,000000
1,116650	1,000	2.418.250,000000
1,133317	1,000	2.102.024,000000
1,149983	1,000	1.823.513,000000
1,166650	1,000	1.580.844,000000
1,183317	1,000	1.371.801,000000
1,199983	1,000	1.193.917,000000
1,216650	1,000	1.044.612,000000
1,233317	1,000	921.012,000000
1,249983	1,000	819.527,000000
1,266650	1,000	736.586,000000
1,283317	1,000	668.651,000000
1,299983	1,000	612.470,000000
1,316650	1,000	565.131,000000
1,333317	1,000	524.473,000000
1,349983	1,000	488.973,000000
1,366650	1,000	457.265,000000
1,383317	1,000	428.198,000000
1,399983	1,000	401.050,000000
1,416650	1,000	375.472,000000
1,433317	1,000	351.136,000000
1,449983	1,000	327.892,000000
1,466650	1,000	305.604,000000
1,483317	1,000	283.969,000000
1,499983	1,000	262.873,000000
1,516650	1,000	242.577,000000
1,533317	1,000	223.512,000000
1,549983	1,000	205.856,000000
1,566650	1,000	189.707,000000
1,583317	1,000	175.282,000000
1,599983	1,000	162.592,000000
1,616650	1,000	151.311,000000
1,633317	1,000	141.350,000000
1,649983	1,000	132.587,000000
1,666650	1,000	124.645,000000
1,683317	1,000	117.288,000000
1,699983	1,000	110.649,000000
1,716650	1,000	104.893,000000
1,733317	1,000	100.088,000000
1,749983	1,000	96.025,000000
1,766650	1,000	92.289,000000
1,783317	1,000	88.923,000000
1,799983	1,000	86.039,000000
1,816650	1,000	83.472,000000
1,833317	1,000	80.731,000000
1,849983	1,000	77.676,000000
1,866650	1,000	74.646,000000
1,883317	1,000	71.854,000000
1,899983	1,000	69.189,000000
1,916650	1,000	66.497,000000
1,933317	1,000	63.634,000000
1,949983	1,000	60.512,000000
1,966650	1,000	57.183,000000
1,983317	1,000	53.716,000000
1,999983	1,000	50.119,000000
2,016650	1,000	46.507,000000
2,033317	1,000	42.968,000000
2,049983	1,000	39.641,000000
2,066650	1,000	36.802,000000
2,083317	1,000	34.811,000000
2,099983	1,000	33.707,000000
2,116650	1,000	33.140,000000
2,133317	1,000	33.024,000000
2,149983	1,000	33.291,000000
2,166650	1,000	33.727,000000
2,183317	1,000	34.146,000000
2,199983	1,000	34.354,000000
2,216650	1,000	34.527,000000
2,233317	1,000	34.697,000000
2,249983	1,000	34.522,000000
2,266650	1,000	33.908,000000
2,283317	1,000	32.783,000000
2,299983	1,000	31.326,000000
2,316650	1,000	30.050,000000
2,333317	1,000	29.447,000000
2,349983	1,000	29.574,000000
2,366650	1,000	30.152,000000
2,383317	1,000	30.799,000000
2,399983	1,000	31.313,000000
2,416650	1,000	31.638,000000
2,433317	1,000	31.710,000000
2,449983	1,000	31.495,000000
2,466650	1,000	31.273,000000
2,483317	1,000	31.530,000000
2,499983	1,000	32.062,000000
2,516650	1,000	32.282,000000
2,533317	1,000	31.941,000000
2,549983	1,000	30.745,000000
2,566650	1,000	28.720,000000
2,583317	1,000	26.606,000000
2,599983	1,000	24.798,000000
2,616650	1,000	23.537,000000
2,633317	1,000	23.102,000000
2,649983	1,000	23.497,000000
2,666650	1,000	24.528,000000
2,683317	1,000	25.968,000000
2,699983	1,000	27.466,000000
2,716650	1,000	28.654,000000
2,733317	1,000	29.621,000000
2,749983	1,000	30.561,000000
2,766650	1,000	31.889,000000
2,783317	1,000	33.946,000000
2,799983	1,000	36.462,000000
2,816650	1,000	38.946,000000
2,833317	1,000	41.163,000000
2,849983	1,000	42.961,000000
2,866650	1,000	44.417,000000
2,883317	1,000	45.620,000000
2,899983	1,000	46.757,000000
2,916650	1,000	47.940,000000
2,933317	1,000	49.295,000000
2,949983	1,000	50.546,000000
2,966650	1,000	51.433,000000
2,983317	1,000	51.920,000000
2,999983	1,000	51.803,000000
3,016650	1,000	51.185,000000
3,033317	1,000	50.015,000000
3,049983	1,000	48.031,000000
3,066650	1,000	45.448,000000
3,083317	1,000	42.842,000000
3,099983	1,000	40.959,000000
3,116650	1,000	40.323,000000
3,133317	1,000	40.563,000000
3,149983	1,000	41.311,000000
3,166650	1,000	42.561,000000
3,183317	1,000	44.619,000000
3,199983	1,000	47.992,000000
3,216650	1,000	52.662,000000
3,233317	1,000	58.245,000000
3,249983	1,000	64.227,000000
3,266650	1,000	70.096,000000
3,283317	1,000	75.313,000000
3,299983	1,000	79.431,000000
3,316650	1,000	82.585,000000
3,333317	1,000	84.948,000000
3,349983	1,000	86.570,000000
3,366650	1,000	87.620,000000
3,383317	1,000	88.356,000000
3,399983	1,000	88.715,000000
3,416650	1,000	88.600,000000
3,433317	1,000	88.005,000000
3,449983	1,000	87.143,000000
3,466650	1,000	86.063,000000
3,483317	1,000	85.063,000000
3,499983	1,000	84.729,000000
3,516650	1,000	85.331,000000
3,533317	1,000	86.681,000000
3,549983	1,000	88.322,000000
3,566650	1,000	89.579,000000
3,583317	1,000	89.847,000000
3,599983	1,000	89.133,000000
3,616650	1,000	87.650,000000
3,633317	1,000	85.642,000000
3,649983	1,000	83.228,000000
3,666650	1,000	80.759,000000
3,683317	1,000	78.569,000000
3,699983	1,000	76.931,000000
3,716650	1,000	76.043,000000
3,733317	1,000	76.151,000000
3,749983	1,000	77.120,000000
3,766650	1,000	78.491,000000
3,783317	1,000	79.723,000000
3,799983	1,000	80.516,000000
3,816650	1,000	80.533,000000
3,833317	1,000	79.486,000000
3,849983	1,000	77.502,000000
3,866650	1,000	75.072,000000
3,883317	1,000	72.532,000000
3,899983	1,000	70.278,000000
3,916650	1,000	68.790,000000
3,933317	1,000	68.060,000000
3,949983	1,000	67.826,000000
3,966650	1,000	67.905,000000
3,983317	1,000	68.359,000000
3,999983	1,000	69.308,000000
4,016650	1,000	70.852,000000
4,033317	1,000	72.708,000000
4,049983	1,000	74.440,000000
4,066650	1,000	75.953,000000
4,083317	1,000	77.322,000000
4,099983	1,000	78.655,000000
4,116650	1,000	79.776,000000
4,133317	1,000	80.576,000000
4,149983	1,000	80.931,000000
4,166650	1,000	80.526,000000
4,183317	1,000	79.285,000000
4,199983	1,000	77.476,000000
4,216650	1,000	75.507,000000
4,233317	1,000	73.693,000000
4,249983	1,000	72.606,000000
4,266650	1,000	72.293,000000
4,283317	1,000	72.549,000000
4,299983	1,000	72.996,000000
4,316650	1,000	73.097,000000
4,333317	1,000	72.378,000000
4,349983	1,000	70.952,000000
4,366650	1,000	69.139,000000
4,383317	1,000	67.317,000000
4,399983	1,000	65.743,000000
4,416650	1,000	64.902,000000
4,433317	1,000	65.123,000000
4,449983	1,000	66.120,000000
4,466650	1,000	67.576,000000
4,483317	1,000	69.434,000000
4,499983	1,000	71.779,000000
4,516650	1,000	74.666,000000
4,533317	1,000	77.739,000000
4,549983	1,000	80.565,000000
4,566650	1,000	82.666,000000
4,583317	1,000	83.615,000000
4,599983	1,000	83.294,000000
4,616650	1,000	81.770,000000
4,633317	1,000	79.342,000000
4,649983	1,000	76.798,000000
4,666650	1,000	75.033,000000
4,683317	1,000	74.543,000000
4,699983	1,000	74.983,000000
4,716650	1,000	75.926,000000
4,733317	1,000	77.246,000000
4,749983	1,000	78.717,000000
4,766650	1,000	80.138,000000
4,783317	1,000	81.266,000000
4,799983	1,000	81.452,000000
4,816650	1,000	80.362,000000
4,833317	1,000	78.148,000000
4,849983	1,000	75.220,000000
4,866650	1,000	72.445,000000
4,883317	1,000	70.283,000000
4,899983	1,000	68.834,000000
4,916650	1,000	68.084,000000
4,933317	1,000	67.880,000000
4,949983	1,000	68.330,000000
4,966650	1,000	69.537,000000
4,983317	1,000	71.445,000000
4,999983	1,000	73.768,000000
5,016650	1,000	76.261,000000
5,033317	1,000	78.378,000000
5,049983	1,000	79.585,000000
5,066650	1,000	79.644,000000
5,083317	1,000	78.761,000000
5,099983	1,000	77.148,000000
5,116650	1,000	74.381,000000
5,133317	1,000	70.122,000000
5,149983	1,000	64.986,000000
5,166650	1,000	60.165,000000
5,183317	1,000	56.552,000000
5,199983	1,000	54.206,000000
5,216650	1,000	53.188,000000
5,233317	1,000	53.385,000000
5,249983	1,000	54.456,000000
5,266650	1,000	56.041,000000
5,283317	1,000	57.986,000000
5,299983	1,000	60.110,000000
5,316650	1,000	62.184,000000
5,333317	1,000	63.699,000000
5,349983	1,000	64.336,000000
5,366650	1,000	63.992,000000
5,383317	1,000	62.729,000000
5,399983	1,000	60.477,000000
5,416650	1,000	57.527,000000
5,433317	1,000	54.452,000000
5,449983	1,000	51.836,000000
5,466650	1,000	49.963,000000
5,483317	1,000	48.622,000000
5,499983	1,000	47.756,000000
5,516650	1,000	47.546,000000
5,533317	1,000	48.006,000000
5,549983	1,000	49.444,000000
5,566650	1,000	52.132,000000
5,583317	1,000	55.791,000000
5,599983	1,000	60.063,000000
5,616650	1,000	64.595,000000
5,633317	1,000	68.815,000000
5,649983	1,000	72.238,000000
5,666650	1,000	74.589,000000
5,683317	1,000	75.838,000000
5,699983	1,000	75.962,000000
5,716650	1,000	74.768,000000
5,733317	1,000	72.351,000000
5,749983	1,000	69.495,000000
5,766650	1,000	67.030,000000
5,783317	1,000	65.343,000000
5,799983	1,000	64.405,000000
5,816650	1,000	63.994,000000
5,833317	1,000	63.803,000000
5,849983	1,000	63.618,000000
5,866650	1,000	63.336,000000
5,883317	1,000	63.155,000000
5,899983	1,000	63.193,000000
5,916650	1,000	63.593,000000
5,933317	1,000	64.436,000000
5,949983	1,000	65.507,000000
5,966650	1,000	66.229,000000
5,983317	1,000	66.138,000000
5,999983	1,000	65.267,000000
6,016650	1,000	63.932,000000
6,033317	1,000	62.449,000000
6,049983	1,000	61.044,000000
6,066650	1,000	59.805,000000
6,083317	1,000	58.891,000000
6,099983	1,000	58.514,000000
6,116650	1,000	58.919,000000
6,133317	1,000	59.739,000000
6,149983	1,000	60.337,000000
6,166650	1,000	60.550,000000
6,183317	1,000	60.409,000000
6,199983	1,000	60.215,000000
6,216650	1,000	60.231,000000
6,233317	1,000	60.610,000000
6,249983	1,000	61.181,000000
6,266650	1,000	61.549,000000
6,283317	1,000	61.499,000000
6,299983	1,000	61.069,000000
6,316650	1,000	60.441,000000
6,333317	1,000	60.020,000000
6,349983	1,000	59.619,000000
6,366650	1,000	59.049,000000
6,383317	1,000	58.547,000000
6,399983	1,000	58.231,000000
6,416650	1,000	58.178,000000
6,433317	1,000	58.636,000000
6,449983	1,000	59.865,000000
6,466650	1,000	61.645,000000
6,483317	1,000	63.366,000000
6,499983	1,000	64.585,000000
6,516650	1,000	65.271,000000
6,533317	1,000	65.504,000000
6,549983	1,000	65.324,000000
6,566650	1,000	64.962,000000
6,583317	1,000	64.474,000000
6,599983	1,000	63.720,000000
6,616650	1,000	62.941,000000
6,633317	1,000	62.419,000000
6,649983	1,000	62.173,000000
6,666650	1,000	61.987,000000
6,683317	1,000	61.631,000000
6,699983	1,000	61.035,000000
6,716650	1,000	60.227,000000
6,733317	1,000	59.364,000000
6,749983	1,000	58.516,000000
6,766650	1,000	57.612,000000
6,783317	1,000	56.789,000000
6,799983	1,000	56.404,000000
6,816650	1,000	56.629,000000
6,833317	1,000	57.611,000000
6,849983	1,000	59.275,000000
6,866650	1,000	61.463,000000
6,883317	1,000	63.750,000000
6,899983	1,000	65.740,000000
6,916650	1,000	67.024,000000
6,933317	1,000	67.442,000000
6,949983	1,000	67.188,000000
6,966650	1,000	66.774,000000
6,983317	1,000	66.774,000000
6,999983	1,000	67.202,000000
7,016650	1,000	67.802,000000
7,033317	1,000	68.451,000000
7,049983	1,000	69.464,000000
7,066650	1,000	70.846,000000
7,083317	1,000	71.994,000000
7,099983	1,000	72.350,000000
7,116650	1,000	72.029,000000
7,133317	1,000	71.041,000000
7,149983	1,000	69.492,000000
7,166650	1,000	67.865,000000
7,183317	1,000	66.554,000000
7,199983	1,000	65.563,000000
7,216650	1,000	64.726,000000
7,233317	1,000	64.053,000000
7,249983	1,000	63.509,000000
7,266650	1,000	63.290,000000
7,283317	1,000	63.595,000000
7,299983	1,000	64.523,000000
7,316650	1,000	65.958,000000
7,333317	1,000	67.658,000000
7,349983	1,000	69.113,000000
7,366650	1,000	69.733,000000
7,383317	1,000	69.483,000000
7,399983	1,000	68.477,000000
7,416650	1,000	67.035,000000
7,433317	1,000	65.575,000000
7,449983	1,000	64.293,000000
7,466650	1,000	63.374,000000
7,483317	1,000	62.824,000000
7,499983	1,000	62.610,000000
7,516650	1,000	62.584,000000
7,533317	1,000	62.476,000000
7,549983	1,000	62.259,000000
7,566650	1,000	62.003,000000
7,583317	1,000	61.849,000000
7,599983	1,000	61.623,000000
7,616650	1,000	61.121,000000
7,633317	1,000	60.439,000000
7,649983	1,000	59.727,000000
7,666650	1,000	58.861,000000
7,683317	1,000	57.716,000000
7,699983	1,000	56.379,000000
7,716650	1,000	54.913,000000
7,733317	1,000	53.670,000000
7,749983	1,000	53.089,000000
7,766650	1,000	53.168,000000
7,783317	1,000	53.798,000000
7,799983	1,000	54.741,000000
7,816650	1,000	55.758,000000
7,833317	1,000	56.769,000000
7,849983	1,000	57.765,000000
7,866650	1,000	58.861,000000
7,883317	1,000	60.259,000000
7,899983	1,000	61.846,000000
7,916650	1,000	63.369,000000
7,933317	1,000	64.400,000000
7,949983	1,000	64.831,000000
7,966650	1,000	64.840,000000
7,983317	1,000	64.738,000000
7,999983	1,000	64.870,000000
8,016650	1,000	65.501,000000
8,033317	1,000	66.525,000000
8,049983	1,000	67.406,000000
8,066650	1,000	67.748,000000
8,083317	1,000	67.393,000000
8,099983	1,000	66.200,000000
8,116650	1,000	64.312,000000
8,133317	1,000	62.313,000000
8,149983	1,000	60.810,000000
8,166650	1,000	59.831,000000
8,183317	1,000	59.136,000000
8,199983	1,000	58.784,000000
8,216650	1,000	58.870,000000
8,233317	1,000	59.418,000000
8,249983	1,000	60.384,000000
8,266650	1,000	61.478,000000
8,283317	1,000	62.522,000000
8,299983	1,000	63.618,000000
8,316650	1,000	64.830,000000
8,333317	1,000	66.112,000000
8,349983	1,000	67.214,000000
8,366650	1,000	67.831,000000
8,383317	1,000	67.896,000000
8,399983	1,000	67.494,000000
8,416650	1,000	66.817,000000
8,433317	1,000	66.018,000000
8,449983	1,000	64.972,000000
8,466650	1,000	63.666,000000
8,483317	1,000	62.227,000000
8,499983	1,000	60.807,000000
8,516650	1,000	59.330,000000
8,533317	1,000	57.772,000000
8,549983	1,000	56.225,000000
8,566650	1,000	54.905,000000
8,583317	1,000	54.299,000000
8,599983	1,000	54.564,000000
8,616650	1,000	55.500,000000
8,633317	1,000	56.611,000000
8,649983	1,000	57.569,000000
8,666650	1,000	58.140,000000
8,683317	1,000	58.452,000000
8,699983	1,000	58.649,000000
8,716650	1,000	58.854,000000
8,733317	1,000	58.950,000000
8,749983	1,000	59.025,000000
8,766650	1,000	59.414,000000
8,783317	1,000	60.360,000000
8,799983	1,000	61.752,000000
8,816650	1,000	63.139,000000
8,833317	1,000	64.048,000000
8,849983	1,000	64.282,000000
8,866650	1,000	63.869,000000
8,883317	1,000	63.315,000000
8,899983	1,000	63.045,000000
8,916650	1,000	63.234,000000
8,933317	1,000	63.893,000000
8,949983	1,000	65.042,000000
8,966650	1,000	66.667,000000
8,983317	1,000	68.764,000000
8,999983	1,000	70.792,000000
9,016650	1,000	72.151,000000
9,033317	1,000	72.560,000000
9,049983	1,000	72.220,000000
9,066650	1,000	71.451,000000
9,083317	1,000	70.449,000000
9,099983	1,000	69.262,000000
9,116650	1,000	67.697,000000
9,133317	1,000	65.940,000000
9,149983	1,000	64.227,000000
9,166650	1,000	62.726,000000
9,183317	1,000	61.552,000000
9,199983	1,000	60.865,000000
9,216650	1,000	60.633,000000
9,233317	1,000	60.730,000000
9,249983	1,000	60.998,000000
9,266650	1,000	61.157,000000
9,283317	1,000	61.149,000000
9,299983	1,000	61.147,000000
9,316650	1,000	61.182,000000
9,333317	1,000	61.349,000000
9,349983	1,000	61.651,000000
9,366650	1,000	62.098,000000
9,383317	1,000	62.872,000000
9,399983	1,000	64.208,000000
9,416650	1,000	66.151,000000
9,433317	1,000	68.206,000000
9,449983	1,000	69.928,000000
9,466650	1,000	71.220,000000
9,483317	1,000	72.281,000000
9,499983	1,000	72.952,000000
9,516650	1,000	73.204,000000
9,533317	1,000	73.331,000000
9,549983	1,000	73.722,000000
9,566650	1,000	74.822,000000
9,583317	1,000	76.867,000000
9,599983	1,000	79.745,000000
9,616650	1,000	83.535,000000
9,633317	1,000	88.453,000000
9,649983	1,000	94.829,000000
9,666650	1,000	102.821,000000
9,683317	1,000	112.093,000000
9,699983	1,000	121.891,000000
9,716650	1,000	131.217,000000
9,733317	1,000	139.075,000000
9,749983	1,000	144.574,000000
9,766650	1,000	147.220,000000
9,783317	1,000	146.690,000000
9,799983	1,000	143.152,000000
9,816650	1,000	137.147,000000
9,833317	1,000	129.323,000000
9,849983	1,000	120.392,000000
9,866650	1,000	110.776,000000
9,883317	1,000	101.150,000000
9,899983	1,000	92.229,000000
9,916650	1,000	84.440,000000
9,933317	1,000	78.148,000000
9,949983	1,000	73.568,000000
9,966650	1,000	70.452,000000
9,983317	1,000	68.432,000000
9,999983	1,000	66.919,000000
10,016650	1,000	65.537,000000
10,033317	1,000	64.347,000000
10,049983	1,000	63.633,000000
10,066650	1,000	63.442,000000
10,083317	1,000	63.608,000000
10,099983	1,000	63.681,000000
10,116650	1,000	63.186,000000
10,133317	1,000	62.153,000000
10,149983	1,000	60.896,000000
10,166650	1,000	59.945,000000
10,183317	1,000	59.530,000000
10,199983	1,000	59.534,000000
10,216650	1,000	59.972,000000
10,233317	1,000	60.971,000000
10,249983	1,000	62.501,000000
10,266650	1,000	64.335,000000
10,283317	1,000	66.318,000000
10,299983	1,000	68.112,000000
10,316650	1,000	69.288,000000
10,333317	1,000	69.701,000000
10,349983	1,000	69.734,000000
10,366650	1,000	69.931,000000
10,383317	1,000	70.377,000000
10,399983	1,000	71.004,000000
10,416650	1,000	71.491,000000
10,433317	1,000	71.713,000000
10,449983	1,000	71.760,000000
10,466650	1,000	71.915,000000
10,483317	1,000	72.187,000000
10,499983	1,000	72.465,000000
10,516650	1,000	72.573,000000
10,533317	1,000	72.554,000000
10,549983	1,000	72.484,000000
10,566650	1,000	72.257,000000
10,583317	1,000	72.044,000000
10,599983	1,000	72.373,000000
10,616650	1,000	74.022,000000
10,633317	1,000	77.888,000000
10,649983	1,000	84.644,000000
10,666650	1,000	94.467,000000
10,683317	1,000	107.435,000000
10,699983	1,000	122.987,000000
10,716650	1,000	139.553,000000
10,733317	1,000	155.041,000000
10,749983	1,000	167.389,000000
10,766650	1,000	174.972,000000
10,783317	1,000	177.360,000000
10,799983	1,000	174.862,000000
10,816650	1,000	168.251,000000
10,833317	1,000	158.565,000000
10,849983	1,000	147.193,000000
10,866650	1,000	135.270,000000
10,883317	1,000	123.789,000000
10,899983	1,000	113.120,000000
10,916650	1,000	103.270,000000
10,933317	1,000	94.323,000000
10,949983	1,000	86.649,000000
10,966650	1,000	80.508,000000
10,983317	1,000	75.844,000000
10,999983	1,000	72.403,000000
11,016650	1,000	69.858,000000
11,033317	1,000	67.752,000000
11,049983	1,000	66.017,000000
11,066650	1,000	64.718,000000
11,083317	1,000	63.828,000000
11,099983	1,000	63.190,000000
11,116650	1,000	62.882,000000
11,133317	1,000	63.023,000000
11,149983	1,000	63.710,000000
11,166650	1,000	65.099,000000
11,183317	1,000	67.071,000000
11,199983	1,000	69.372,000000
11,216650	1,000	71.795,000000
11,233317	1,000	74.246,000000
11,249983	1,000	76.775,000000
11,266650	1,000	79.420,000000
11,283317	1,000	81.901,000000
11,299983	1,000	83.487,000000
11,316650	1,000	83.897,000000
11,333317	1,000	83.316,000000
11,349983	1,000	82.017,000000
11,366650	1,000	80.426,000000
11,383317	1,000	78.677,000000
11,399983	1,000	76.904,000000
11,416650	1,000	75.338,000000
11,433317	1,000	74.199,000000
11,449983	1,000	73.097,000000
11,466650	1,000	71.608,000000
11,483317	1,000	69.739,000000
11,499983	1,000	67.907,000000
11,516650	1,000	66.724,000000
11,533317	1,000	66.443,000000
11,549983	1,000	66.970,000000
11,566650	1,000	67.855,000000
11,583317	1,000	68.710,000000
11,599983	1,000	69.424,000000
11,616650	1,000	69.910,000000
11,633317	1,000	70.049,000000
11,649983	1,000	69.803,000000
11,666650	1,000	69.350,000000
11,683317	1,000	68.947,000000
11,699983	1,000	68.729,000000
11,716650	1,000	68.648,000000
11,733317	1,000	68.759,000000
11,749983	1,000	69.028,000000
11,766650	1,000	69.548,000000
11,783317	1,000	70.120,000000
11,799983	1,000	70.820,000000
11,816650	1,000	71.886,000000
11,833317	1,000	73.331,000000
11,849983	1,000	75.160,000000
11,866650	1,000	77.352,000000
11,883317	1,000	79.725,000000
11,899983	1,000	81.809,000000
11,916650	1,000	83.569,000000
11,933317	1,000	85.450,000000
11,949983	1,000	87.765,000000
11,966650	1,000	90.547,000000
11,983317	1,000	93.629,000000
11,999983	1,000	96.635,000000
12,016650	1,000	99.269,000000
12,033317	1,000	101.632,000000
12,049983	1,000	104.030,000000
12,066650	1,000	106.846,000000
12,083317	1,000	110.288,000000
12,099983	1,000	114.287,000000
12,116650	1,000	118.550,000000
12,133317	1,000	122.663,000000
12,149983	1,000	126.062,000000
12,166650	1,000	128.096,000000
12,183317	1,000	128.200,000000
12,199983	1,000	126.106,000000
12,216650	1,000	122.138,000000
12,233317	1,000	116.902,000000
12,249983	1,000	111.260,000000
12,266650	1,000	105.894,000000
12,283317	1,000	101.151,000000
12,299983	1,000	97.098,000000
12,316650	1,000	93.607,000000
12,333317	1,000	90.277,000000
12,349983	1,000	86.430,000000
12,366650	1,000	81.888,000000
12,383317	1,000	76.939,000000
12,399983	1,000	72.370,000000
12,416650	1,000	69.089,000000
12,433317	1,000	67.690,000000
12,449983	1,000	68.309,000000
12,466650	1,000	70.719,000000
12,483317	1,000	74.715,000000
12,499983	1,000	79.898,000000
12,516650	1,000	85.532,000000
12,533317	1,000	90.652,000000
12,549983	1,000	94.508,000000
12,566650	1,000	96.731,000000
12,583317	1,000	97.151,000000
12,599983	1,000	96.193,000000
12,616650	1,000	94.357,000000
12,633317	1,000	91.842,000000
12,649983	1,000	89.008,000000
12,666650	1,000	86.206,000000
12,683317	1,000	83.764,000000
12,699983	1,000	82.076,000000
12,716650	1,000	81.525,000000
12,733317	1,000	81.869,000000
12,749983	1,000	82.623,000000
12,766650	1,000	83.439,000000
12,783317	1,000	83.987,000000
12,799983	1,000	84.140,000000
12,816650	1,000	84.243,000000
12,833317	1,000	85.187,000000
12,849983	1,000	87.978,000000
12,866650	1,000	93.558,000000
12,883317	1,000	103.048,000000
12,899983	1,000	117.621,000000
12,916650	1,000	137.737,000000
12,933317	1,000	163.050,000000
12,949983	1,000	192.457,000000
12,966650	1,000	223.645,000000
12,983317	1,000	253.847,000000
12,999983	1,000	280.137,000000
13,016650	1,000	299.765,000000
13,033317	1,000	310.577,000000
13,049983	1,000	311.660,000000
13,066650	1,000	303.169,000000
13,083317	1,000	286.498,000000
13,099983	1,000	263.699,000000
13,116650	1,000	236.910,000000
13,133317	1,000	208.407,000000
13,149983	1,000	180.464,000000
13,166650	1,000	154.818,000000
13,183317	1,000	132.801,000000
13,199983	1,000	115.513,000000
13,216650	1,000	103.535,000000
13,233317	1,000	96.507,000000
13,249983	1,000	93.831,000000
13,266650	1,000	94.883,000000
13,283317	1,000	99.064,000000
13,299983	1,000	105.871,000000
13,316650	1,000	115.074,000000
13,333317	1,000	126.475,000000
13,349983	1,000	139.615,000000
13,366650	1,000	153.576,000000
13,383317	1,000	167.130,000000
13,399983	1,000	178.649,000000
13,416650	1,000	186.979,000000
13,433317	1,000	191.217,000000
13,449983	1,000	191.092,000000
13,466650	1,000	187.221,000000
13,483317	1,000	180.381,000000
13,499983	1,000	171.365,000000
13,516650	1,000	161.173,000000
13,533317	1,000	150.616,000000
13,549983	1,000	140.386,000000
13,566650	1,000	131.258,000000
13,583317	1,000	124.177,000000
13,599983	1,000	119.446,000000
13,616650	1,000	116.425,000000
13,633317	1,000	114.358,000000
13,649983	1,000	112.654,000000
13,666650	1,000	110.910,000000
13,683317	1,000	109.173,000000
13,699983	1,000	107.494,000000
13,716650	1,000	105.672,000000
13,733317	1,000	103.175,000000
13,749983	1,000	99.779,000000
13,766650	1,000	95.925,000000
13,783317	1,000	91.995,000000
13,799983	1,000	88.043,000000
13,816650	1,000	84.400,000000
13,833317	1,000	81.520,000000
13,849983	1,000	79.567,000000
13,866650	1,000	78.479,000000
13,883317	1,000	78.040,000000
13,899983	1,000	78.259,000000
13,916650	1,000	79.036,000000
13,933317	1,000	80.014,000000
13,949983	1,000	80.828,000000
13,966650	1,000	81.601,000000
13,983317	1,000	82.996,000000
13,999983	1,000	85.029,000000
14,016650	1,000	87.439,000000
14,033317	1,000	89.792,000000
14,049983	1,000	91.406,000000
14,066650	1,000	91.717,000000
14,083317	1,000	90.749,000000
14,099983	1,000	88.700,000000
14,116650	1,000	86.044,000000
14,133317	1,000	83.237,000000
14,149983	1,000	80.184,000000
14,166650	1,000	77.181,000000
14,183317	1,000	74.826,000000
14,199983	1,000	73.539,000000
14,216650	1,000	73.108,000000
14,233317	1,000	73.025,000000
14,249983	1,000	72.936,000000
14,266650	1,000	72.982,000000
14,283317	1,000	73.264,000000
14,299983	1,000	73.683,000000
14,316650	1,000	74.361,000000
14,333317	1,000	75.130,000000
14,349983	1,000	75.494,000000
14,366650	1,000	75.217,000000
14,383317	1,000	74.711,000000
14,399983	1,000	74.593,000000
14,416650	1,000	75.084,000000
14,433317	1,000	76.270,000000
14,449983	1,000	77.825,000000
14,466650	1,000	79.329,000000
14,483317	1,000	80.647,000000
14,499983	1,000	81.603,000000
14,516650	1,000	82.162,000000
14,533317	1,000	82.234,000000
14,549983	1,000	81.538,000000
14,566650	1,000	80.282,000000
14,583317	1,000	79.076,000000
14,599983	1,000	78.124,000000
14,616650	1,000	77.517,000000
14,633317	1,000	77.398,000000
14,649983	1,000	78.145,000000
14,666650	1,000	80.026,000000
14,683317	1,000	83.237,000000
14,699983	1,000	87.636,000000
14,716650	1,000	92.687,000000
14,733317	1,000	97.668,000000
14,749983	1,000	101.992,000000
14,766650	1,000	105.448,000000
14,783317	1,000	107.976,000000
14,799983	1,000	109.267,000000
14,816650	1,000	108.745,000000
14,833317	1,000	106.342,000000
14,849983	1,000	102.531,000000
14,866650	1,000	97.709,000000
14,883317	1,000	92.323,000000
14,899983	1,000	86.968,000000
14,916650	1,000	82.586,000000
14,933317	1,000	79.679,000000
14,949983	1,000	78.040,000000
14,966650	1,000	77.124,000000
14,983317	1,000	76.753,000000
14,999983	1,000	76.800,000000
15,016650	1,000	76.766,000000
15,033317	1,000	76.354,000000
15,049983	1,000	75.681,000000
15,066650	1,000	75.133,000000
15,083317	1,000	75.005,000000
15,099983	1,000	75.459,000000
15,116650	1,000	76.689,000000
15,133317	1,000	78.671,000000
15,149983	1,000	81.271,000000
15,166650	1,000	84.403,000000
15,183317	1,000	87.901,000000
15,199983	1,000	91.404,000000
15,216650	1,000	94.719,000000
15,233317	1,000	97.878,000000
15,249983	1,000	100.688,000000
15,266650	1,000	102.655,000000
15,283317	1,000	103.284,000000
15,299983	1,000	102.433,000000
15,316650	1,000	100.308,000000
15,333317	1,000	97.376,000000
15,349983	1,000	94.081,000000
15,366650	1,000	90.808,000000
15,383317	1,000	87.925,000000
15,399983	1,000	85.840,000000
15,416650	1,000	85.198,000000
15,433317	1,000	86.264,000000
15,449983	1,000	88.509,000000
15,466650	1,000	90.941,000000
15,483317	1,000	92.817,000000
15,499983	1,000	93.950,000000
15,516650	1,000	94.486,000000
15,533317	1,000	94.675,000000
15,549983	1,000	94.860,000000
15,566650	1,000	95.026,000000
15,583317	1,000	95.343,000000
15,599983	1,000	95.823,000000
15,616650	1,000	96.365,000000
15,633317	1,000	97.131,000000
15,649983	1,000	98.421,000000
15,666650	1,000	100.510,000000
15,683317	1,000	103.857,000000
15,699983	1,000	109.468,000000
15,716650	1,000	118.725,000000
15,733317	1,000	132.856,000000
15,749983	1,000	152.485,000000
15,766650	1,000	177.314,000000
15,783317	1,000	205.996,000000
15,799983	1,000	236.894,000000
15,816650	1,000	267.989,000000
15,833317	1,000	296.550,000000
15,849983	1,000	319.538,000000
15,866650	1,000	334.233,000000
15,883317	1,000	338.962,000000
15,899983	1,000	333.087,000000
15,916650	1,000	317.765,000000
15,933317	1,000	295.351,000000
15,949983	1,000	268.611,000000
15,966650	1,000	240.211,000000
15,983317	1,000	212.325,000000
15,999983	1,000	186.463,000000
16,016650	1,000	163.668,000000
16,033317	1,000	144.807,000000
16,049983	1,000	130.088,000000
16,066650	1,000	119.103,000000
16,083317	1,000	111.128,000000
16,099983	1,000	105.468,000000
16,116650	1,000	101.608,000000
16,133317	1,000	98.883,000000
16,149983	1,000	96.656,000000
16,166650	1,000	94.534,000000
16,183317	1,000	92.416,000000
16,199983	1,000	90.122,000000
16,216650	1,000	87.736,000000
16,233317	1,000	85.336,000000
16,249983	1,000	82.978,000000
16,266650	1,000	80.992,000000
16,283317	1,000	79.632,000000
16,299983	1,000	79.066,000000
16,316650	1,000	79.433,000000
16,333317	1,000	80.739,000000
16,349983	1,000	82.558,000000
16,366650	1,000	84.448,000000
16,383317	1,000	85.709,000000
16,399983	1,000	86.138,000000
16,416650	1,000	86.013,000000
16,433317	1,000	85.701,000000
16,449983	1,000	85.229,000000
16,466650	1,000	84.440,000000
16,483317	1,000	83.562,000000
16,499983	1,000	83.019,000000
16,516650	1,000	82.895,000000
16,533317	1,000	82.671,000000
16,549983	1,000	82.031,000000
16,566650	1,000	81.242,000000
16,583317	1,000	80.580,000000
16,599983	1,000	80.170,000000
16,616650	1,000	79.873,000000
16,633317	1,000	79.519,000000
16,649983	1,000	79.224,000000
16,666650	1,000	79.133,000000
16,683317	1,000	79.563,000000
16,699983	1,000	80.644,000000
16,716650	1,000	82.220,000000
16,733317	1,000	84.220,000000
16,749983	1,000	86.680,000000
16,766650	1,000	89.466,000000
16,783317	1,000	92.387,000000
16,799983	1,000	95.360,000000
16,816650	1,000	98.290,000000
16,833317	1,000	101.095,000000
16,849983	1,000	104.058,000000
16,866650	1,000	107.271,000000
16,883317	1,000	110.856,000000
16,899983	1,000	115.032,000000
16,916650	1,000	119.988,000000
16,933317	1,000	126.038,000000
16,949983	1,000	133.237,000000
16,966650	1,000	141.341,000000
16,983317	1,000	150.055,000000
16,999983	1,000	159.625,000000
17,016650	1,000	170.371,000000
17,033317	1,000	182.424,000000
17,049983	1,000	195.862,000000
17,066650	1,000	210.394,000000
17,083317	1,000	225.109,000000
17,099983	1,000	238.469,000000
17,116650	1,000	248.847,000000
17,133317	1,000	254.777,000000
17,149983	1,000	255.503,000000
17,166650	1,000	250.711,000000
17,183317	1,000	240.632,000000
17,199983	1,000	226.186,000000
17,216650	1,000	208.594,000000
17,233317	1,000	189.332,000000
17,249983	1,000	170.127,000000
17,266650	1,000	152.493,000000
17,283317	1,000	137.227,000000
17,299983	1,000	124.534,000000
17,316650	1,000	114.213,000000
17,333317	1,000	105.687,000000
17,349983	1,000	98.656,000000
17,366650	1,000	92.984,000000
17,383317	1,000	88.483,000000
17,399983	1,000	85.006,000000
17,416650	1,000	82.417,000000
17,433317	1,000	80.378,000000
17,449983	1,000	78.512,000000
17,466650	1,000	76.428,000000
17,483317	1,000	74.258,000000
17,499983	1,000	72.488,000000
17,516650	1,000	71.559,000000
17,533317	1,000	71.591,000000
17,549983	1,000	72.228,000000
17,566650	1,000	73.214,000000
17,583317	1,000	75.107,000000
17,599983	1,000	78.075,000000
17,616650	1,000	81.748,000000
17,633317	1,000	85.456,000000
17,649983	1,000	88.667,000000
17,666650	1,000	91.064,000000
17,683317	1,000	92.460,000000
17,699983	1,000	92.980,000000
17,716650	1,000	92.747,000000
17,733317	1,000	92.119,000000
17,749983	1,000	91.394,000000
17,766650	1,000	90.402,000000
17,783317	1,000	89.157,000000
17,799983	1,000	87.756,000000
17,816650	1,000	86.234,000000
17,833317	1,000	84.673,000000
17,849983	1,000	83.227,000000
17,866650	1,000	82.073,000000
17,883317	1,000	81.460,000000
17,899983	1,000	81.257,000000
17,916650	1,000	81.491,000000
17,933317	1,000	82.480,000000
17,949983	1,000	84.630,000000
17,966650	1,000	88.052,000000
17,983317	1,000	92.716,000000
17,999983	1,000	99.216,000000
18,016650	1,000	108.461,000000
18,033317	1,000	121.624,000000
18,049983	1,000	139.864,000000
18,066650	1,000	163.851,000000
18,083317	1,000	193.175,000000
18,099983	1,000	226.494,000000
18,116650	1,000	261.687,000000
18,133317	1,000	295.372,000000
18,149983	1,000	324.048,000000
18,166650	1,000	344.808,000000
18,183317	1,000	355.708,000000
18,199983	1,000	356.222,000000
18,216650	1,000	346.920,000000
18,233317	1,000	329.217,000000
18,249983	1,000	305.288,000000
18,266650	1,000	277.403,000000
18,283317	1,000	247.851,000000
18,299983	1,000	218.704,000000
18,316650	1,000	191.689,000000
18,333317	1,000	168.150,000000
18,349983	1,000	148.822,000000
18,366650	1,000	133.818,000000
18,383317	1,000	122.955,000000
18,399983	1,000	115.967,000000
18,416650	1,000	112.487,000000
18,433317	1,000	112.086,000000
18,449983	1,000	114.387,000000
18,466650	1,000	118.688,000000
18,483317	1,000	123.791,000000
18,499983	1,000	128.450,000000
18,516650	1,000	131.981,000000
18,533317	1,000	134.082,000000
18,549983	1,000	134.794,000000
18,566650	1,000	134.304,000000
18,583317	1,000	132.798,000000
18,599983	1,000	130.536,000000
18,616650	1,000	127.747,000000
18,633317	1,000	124.543,000000
18,649983	1,000	120.802,000000
18,666650	1,000	116.513,000000
18,683317	1,000	112.099,000000
18,699983	1,000	108.150,000000
18,716650	1,000	104.863,000000
18,733317	1,000	102.254,000000
18,749983	1,000	100.153,000000
18,766650	1,000	98.427,000000
18,783317	1,000	96.942,000000
18,799983	1,000	95.575,000000
18,816650	1,000	94.312,000000
18,833317	1,000	93.036,000000
18,849983	1,000	91.830,000000
18,866650	1,000	90.820,000000
18,883317	1,000	90.247,000000
18,899983	1,000	90.010,000000
18,916650	1,000	89.876,000000
18,933317	1,000	89.770,000000
18,949983	1,000	89.695,000000
18,966650	1,000	89.849,000000
18,983317	1,000	90.236,000000
18,999983	1,000	90.682,000000
19,016650	1,000	90.888,000000
19,033317	1,000	90.879,000000
19,049983	1,000	90.896,000000
19,066650	1,000	91.177,000000
19,083317	1,000	91.669,000000
19,099983	1,000	92.226,000000
19,116650	1,000	92.623,000000
19,133317	1,000	92.738,000000
19,149983	1,000	92.751,000000
19,166650	1,000	92.770,000000
19,183317	1,000	93.020,000000
19,199983	1,000	93.351,000000
19,216650	1,000	93.406,000000
19,233317	1,000	93.195,000000
19,249983	1,000	93.325,000000
19,266650	1,000	93.965,000000
19,283317	1,000	94.798,000000
19,299983	1,000	95.791,000000
19,316650	1,000	97.770,000000
19,333317	1,000	101.507,000000
19,349983	1,000	107.452,000000
19,366650	1,000	115.747,000000
19,383317	1,000	126.696,000000
19,399983	1,000	140.255,000000
19,416650	1,000	155.980,000000
19,433317	1,000	173.219,000000
19,449983	1,000	191.458,000000
19,466650	1,000	210.162,000000
19,483317	1,000	228.556,000000
19,499983	1,000	245.589,000000
19,516650	1,000	260.149,000000
19,533317	1,000	271.431,000000
19,549983	1,000	279.395,000000
19,566650	1,000	284.903,000000
19,583317	1,000	289.654,000000
19,599983	1,000	295.980,000000
19,616650	1,000	305.973,000000
19,633317	1,000	321.031,000000
19,649983	1,000	341.779,000000
19,666650	1,000	367.807,000000
19,683317	1,000	397.346,000000
19,699983	1,000	427.412,000000
19,716650	1,000	454.303,000000
19,733317	1,000	474.259,000000
19,749983	1,000	484.169,000000
19,766650	1,000	482.257,000000
19,783317	1,000	468.484,000000
19,799983	1,000	444.433,000000
19,816650	1,000	412.939,000000
19,833317	1,000	377.467,000000
19,849983	1,000	341.598,000000
19,866650	1,000	308.771,000000
19,883317	1,000	281.915,000000
19,899983	1,000	262.526,000000
19,916650	1,000	250.510,000000
19,933317	1,000	244.213,000000
19,949983	1,000	241.178,000000
19,966650	1,000	239.467,000000
19,983317	1,000	237.555,000000
19,999983	1,000	234.148,000000
20,016650	1,000	228.587,000000
20,033317	1,000	220.715,000000
20,049983	1,000	210.791,000000
20,066650	1,000	199.448,000000
20,083317	1,000	187.535,000000
20,099983	1,000	175.661,000000
20,116650	1,000	164.422,000000
20,133317	1,000	154.573,000000
20,149983	1,000	146.455,000000
20,166650	1,000	140.157,000000
20,183317	1,000	135.903,000000
20,199983	1,000	133.788,000000
20,216650	1,000	133.583,000000
20,233317	1,000	134.998,000000
20,249983	1,000	137.787,000000
20,266650	1,000	141.987,000000
20,283317	1,000	147.753,000000
20,299983	1,000	154.943,000000
20,316650	1,000	163.106,000000
20,333317	1,000	172.498,000000
20,349983	1,000	184.019,000000
20,366650	1,000	198.484,000000
20,383317	1,000	217.081,000000
20,399983	1,000	242.377,000000
20,416650	1,000	278.017,000000
20,433317	1,000	327.913,000000
20,449983	1,000	396.168,000000
20,466650	1,000	486.749,000000
20,483317	1,000	602.404,000000
20,499983	1,000	742.828,000000
20,516650	1,000	903.900,000000
20,533317	1,000	1.077.121,000000
20,549983	1,000	1.249.434,000000
20,566650	1,000	1.405.282,000000
20,583317	1,000	1.528.770,000000
20,599983	1,000	1.606.333,000000
20,616650	1,000	1.629.383,000000
20,633317	1,000	1.595.772,000000
20,649983	1,000	1.510.185,000000
20,666650	1,000	1.382.710,000000
20,683317	1,000	1.226.718,000000
20,699983	1,000	1.056.463,000000
20,716650	1,000	885.351,000000
20,733317	1,000	724.175,000000
20,749983	1,000	580.327,000000
20,766650	1,000	458.215,000000
20,783317	1,000	359.363,000000
20,799983	1,000	282.918,000000
20,816650	1,000	226.597,000000
20,833317	1,000	187.170,000000
20,849983	1,000	160.820,000000
20,866650	1,000	143.913,000000
20,883317	1,000	133.465,000000
20,899983	1,000	127.380,000000
20,916650	1,000	124.476,000000
20,933317	1,000	123.992,000000
20,949983	1,000	125.468,000000
20,966650	1,000	128.661,000000
20,983317	1,000	133.397,000000
20,999983	1,000	139.028,000000
21,016650	1,000	144.889,000000
21,033317	1,000	150.517,000000
21,049983	1,000	155.348,000000
21,066650	1,000	158.863,000000
21,083317	1,000	160.736,000000
21,099983	1,000	160.804,000000
21,116650	1,000	158.930,000000
21,133317	1,000	155.098,000000
21,149983	1,000	149.633,000000
21,166650	1,000	143.084,000000
21,183317	1,000	135.853,000000
21,199983	1,000	128.371,000000
21,216650	1,000	121.323,000000
21,233317	1,000	115.385,000000
21,249983	1,000	110.877,000000
21,266650	1,000	107.337,000000
21,283317	1,000	104.353,000000
21,299983	1,000	101.451,000000
21,316650	1,000	98.402,000000
21,333317	1,000	95.174,000000
21,349983	1,000	91.954,000000
21,366650	1,000	89.324,000000
21,383317	1,000	87.915,000000
21,399983	1,000	87.723,000000
21,416650	1,000	88.121,000000
21,433317	1,000	88.683,000000
21,449983	1,000	89.145,000000
21,466650	1,000	89.561,000000
21,483317	1,000	90.188,000000
21,499983	1,000	90.957,000000
21,516650	1,000	91.514,000000
21,533317	1,000	91.851,000000
21,549983	1,000	91.800,000000
21,566650	1,000	91.272,000000
21,583317	1,000	90.425,000000
21,599983	1,000	89.481,000000
21,616650	1,000	88.686,000000
21,633317	1,000	88.012,000000
21,649983	1,000	87.179,000000
21,666650	1,000	86.257,000000
21,683317	1,000	85.387,000000
21,699983	1,000	84.711,000000
21,716650	1,000	84.293,000000
21,733317	1,000	84.027,000000
21,749983	1,000	83.880,000000
21,766650	1,000	84.077,000000
21,783317	1,000	84.770,000000
21,799983	1,000	85.906,000000
21,816650	1,000	87.351,000000
21,833317	1,000	89.001,000000
21,849983	1,000	90.532,000000
21,866650	1,000	91.513,000000
21,883317	1,000	91.947,000000
21,899983	1,000	91.866,000000
21,916650	1,000	91.388,000000
21,933317	1,000	90.696,000000
21,949983	1,000	89.736,000000
21,966650	1,000	88.379,000000
21,983317	1,000	87.006,000000
21,999983	1,000	85.952,000000
22,016650	1,000	85.134,000000
22,033317	1,000	84.481,000000
22,049983	1,000	83.940,000000
22,066650	1,000	83.229,000000
22,083317	1,000	82.270,000000
22,099983	1,000	81.092,000000
22,116650	1,000	79.892,000000
22,133317	1,000	79.143,000000
22,149983	1,000	79.090,000000
22,166650	1,000	79.640,000000
22,183317	1,000	80.528,000000
22,199983	1,000	81.770,000000
22,216650	1,000	83.379,000000
22,233317	1,000	84.868,000000
22,249983	1,000	85.819,000000
22,266650	1,000	86.145,000000
22,283317	1,000	86.068,000000
22,299983	1,000	85.937,000000
22,316650	1,000	86.144,000000
22,333317	1,000	86.875,000000
22,349983	1,000	88.244,000000
22,366650	1,000	90.053,000000
22,383317	1,000	91.755,000000
22,399983	1,000	93.054,000000
22,416650	1,000	94.458,000000
22,433317	1,000	96.664,000000
22,449983	1,000	100.009,000000
22,466650	1,000	104.784,000000
22,483317	1,000	111.076,000000
22,499983	1,000	118.813,000000
22,516650	1,000	127.827,000000
22,533317	1,000	137.656,000000
22,549983	1,000	147.728,000000
22,566650	1,000	157.460,000000
22,583317	1,000	166.436,000000
22,599983	1,000	174.663,000000
22,616650	1,000	181.787,000000
22,633317	1,000	187.226,000000
22,649983	1,000	190.356,000000
22,666650	1,000	191.033,000000
22,683317	1,000	189.473,000000
22,699983	1,000	186.245,000000
22,716650	1,000	181.850,000000
22,733317	1,000	176.574,000000
22,749983	1,000	171.189,000000
22,766650	1,000	166.790,000000
22,783317	1,000	164.344,000000
22,799983	1,000	164.089,000000
22,816650	1,000	165.922,000000
22,833317	1,000	169.421,000000
22,849983	1,000	173.950,000000
22,866650	1,000	178.699,000000
22,883317	1,000	182.782,000000
22,899983	1,000	185.543,000000
22,916650	1,000	186.533,000000
22,933317	1,000	185.387,000000
22,949983	1,000	182.037,000000
22,966650	1,000	176.815,000000
22,983317	1,000	169.965,000000
22,999983	1,000	161.795,000000
23,016650	1,000	152.689,000000
23,033317	1,000	143.328,000000
23,049983	1,000	134.250,000000
23,066650	1,000	125.840,000000
23,083317	1,000	118.516,000000
23,099983	1,000	112.218,000000
23,116650	1,000	106.675,000000
23,133317	1,000	101.798,000000
23,149983	1,000	97.575,000000
23,166650	1,000	94.129,000000
23,183317	1,000	91.464,000000
23,199983	1,000	89.498,000000
23,216650	1,000	87.951,000000
23,233317	1,000	86.261,000000
23,249983	1,000	84.401,000000
23,266650	1,000	82.821,000000
23,283317	1,000	81.932,000000
23,299983	1,000	81.875,000000
23,316650	1,000	82.953,000000
23,333317	1,000	85.491,000000
23,349983	1,000	89.665,000000
23,366650	1,000	95.512,000000
23,383317	1,000	102.958,000000
23,399983	1,000	111.549,000000
23,416650	1,000	120.722,000000
23,433317	1,000	129.981,000000
23,449983	1,000	139.048,000000
23,466650	1,000	147.681,000000
23,483317	1,000	155.536,000000
23,499983	1,000	162.103,000000
23,516650	1,000	166.466,000000
23,533317	1,000	167.740,000000
23,549983	1,000	165.850,000000
23,566650	1,000	161.475,000000
23,583317	1,000	155.292,000000
23,599983	1,000	148.062,000000
23,616650	1,000	140.736,000000
23,633317	1,000	133.865,000000
23,649983	1,000	127.708,000000
23,666650	1,000	122.437,000000
23,683317	1,000	118.124,000000
23,699983	1,000	114.733,000000
23,716650	1,000	112.525,000000
23,733317	1,000	112.124,000000
23,749983	1,000	114.013,000000
23,766650	1,000	118.774,000000
23,783317	1,000	126.874,000000
23,799983	1,000	138.765,000000
23,816650	1,000	155.325,000000
23,833317	1,000	177.618,000000
23,849983	1,000	206.726,000000
23,866650	1,000	243.474,000000
23,883317	1,000	288.057,000000
23,899983	1,000	339.655,000000
23,916650	1,000	396.304,000000
23,933317	1,000	454.395,000000
23,949983	1,000	508.996,000000
23,966650	1,000	554.472,000000
23,983317	1,000	585.762,000000
23,999983	1,000	599.475,000000
24,016650	1,000	594.427,000000
24,033317	1,000	571.705,000000
24,049983	1,000	533.971,000000
24,066650	1,000	485.125,000000
24,083317	1,000	429.963,000000
24,099983	1,000	373.393,000000
24,116650	1,000	319.436,000000
24,133317	1,000	271.245,000000
24,149983	1,000	230.883,000000
24,166650	1,000	199.337,000000
24,183317	1,000	176.960,000000
24,199983	1,000	162.985,000000
24,216650	1,000	156.464,000000
24,233317	1,000	157.098,000000
24,249983	1,000	164.875,000000
24,266650	1,000	180.194,000000
24,283317	1,000	203.881,000000
24,299983	1,000	236.936,000000
24,316650	1,000	280.838,000000
24,333317	1,000	337.684,000000
24,349983	1,000	409.637,000000
24,366650	1,000	498.051,000000
24,383317	1,000	601.895,000000
24,399983	1,000	717.187,000000
24,416650	1,000	837.188,000000
24,433317	1,000	952.600,000000
24,449983	1,000	1.052.322,000000
24,466650	1,000	1.125.866,000000
24,483317	1,000	1.165.202,000000
24,499983	1,000	1.166.183,000000
24,516650	1,000	1.129.209,000000
24,533317	1,000	1.058.582,000000
24,549983	1,000	961.543,000000
24,566650	1,000	847.443,000000
24,583317	1,000	726.187,000000
24,599983	1,000	607.102,000000
24,616650	1,000	497.252,000000
24,633317	1,000	401.140,000000
24,649983	1,000	321.230,000000
24,666650	1,000	257.815,000000
24,683317	1,000	209.979,000000
24,699983	1,000	175.733,000000
24,716650	1,000	152.331,000000
24,733317	1,000	136.915,000000
24,749983	1,000	127.053,000000
24,766650	1,000	120.615,000000
24,783317	1,000	116.085,000000
24,799983	1,000	112.522,000000
24,816650	1,000	109.550,000000
24,833317	1,000	107.128,000000
24,849983	1,000	105.196,000000
24,866650	1,000	103.669,000000
24,883317	1,000	102.490,000000
24,899983	1,000	101.904,000000
24,916650	1,000	102.087,000000
24,933317	1,000	102.696,000000
24,949983	1,000	103.437,000000
24,966650	1,000	104.370,000000
24,983317	1,000	105.590,000000
24,999983	1,000	106.878,000000
25,016650	1,000	107.880,000000
25,033317	1,000	108.186,000000
25,049983	1,000	107.713,000000
25,066650	1,000	106.403,000000
25,083317	1,000	104.416,000000
25,099983	1,000	101.959,000000
25,116650	1,000	99.250,000000
25,133317	1,000	96.413,000000
25,149983	1,000	93.500,000000
25,166650	1,000	90.769,000000
25,183317	1,000	88.284,000000
25,199983	1,000	86.195,000000
25,216650	1,000	84.669,000000
25,233317	1,000	84.174,000000
25,249983	1,000	84.693,000000
25,266650	1,000	85.816,000000
25,283317	1,000	87.209,000000
25,299983	1,000	88.736,000000
25,316650	1,000	90.186,000000
25,333317	1,000	91.179,000000
25,349983	1,000	91.535,000000
25,366650	1,000	91.514,000000
25,383317	1,000	91.243,000000
25,399983	1,000	90.685,000000
25,416650	1,000	90.020,000000
25,433317	1,000	89.358,000000
25,449983	1,000	88.696,000000
25,466650	1,000	88.015,000000
25,483317	1,000	87.082,000000
25,499983	1,000	85.719,000000
25,516650	1,000	84.226,000000
25,533317	1,000	83.057,000000
25,549983	1,000	82.253,000000
25,566650	1,000	81.684,000000
25,583317	1,000	81.342,000000
25,599983	1,000	81.227,000000
25,616650	1,000	81.224,000000
25,633317	1,000	81.255,000000
25,649983	1,000	81.243,000000
25,666650	1,000	81.200,000000
25,683317	1,000	81.060,000000
25,699983	1,000	80.673,000000
25,716650	1,000	79.834,000000
25,733317	1,000	78.320,000000
25,749983	1,000	76.398,000000
25,766650	1,000	74.611,000000
25,783317	1,000	73.471,000000
25,799983	1,000	72.949,000000
25,816650	1,000	72.651,000000
25,833317	1,000	72.661,000000
25,849983	1,000	72.995,000000
25,866650	1,000	73.407,000000
25,883317	1,000	73.696,000000
25,899983	1,000	74.176,000000
25,916650	1,000	74.833,000000
25,933317	1,000	75.130,000000
25,949983	1,000	75.016,000000
25,966650	1,000	74.838,000000
25,983317	1,000	74.688,000000
25,999983	1,000	74.516,000000
26,016650	1,000	74.421,000000
26,033317	1,000	74.497,000000
26,049983	1,000	74.611,000000
26,066650	1,000	74.835,000000
26,083317	1,000	75.249,000000
26,099983	1,000	75.925,000000
26,116650	1,000	76.570,000000
26,133317	1,000	76.923,000000
26,149983	1,000	76.939,000000
26,166650	1,000	77.167,000000
26,183317	1,000	78.261,000000
26,199983	1,000	80.191,000000
26,216650	1,000	82.747,000000
26,233317	1,000	85.906,000000
26,249983	1,000	89.614,000000
26,266650	1,000	93.726,000000
26,283317	1,000	98.041,000000
26,299983	1,000	101.963,000000
26,316650	1,000	104.911,000000
26,333317	1,000	106.308,000000
26,349983	1,000	106.166,000000
26,366650	1,000	104.969,000000
26,383317	1,000	103.092,000000
26,399983	1,000	100.754,000000
26,416650	1,000	98.184,000000
26,433317	1,000	95.380,000000
26,449983	1,000	92.252,000000
26,466650	1,000	88.997,000000
26,483317	1,000	85.928,000000
26,499983	1,000	83.480,000000
26,516650	1,000	81.780,000000
26,533317	1,000	80.935,000000
26,549983	1,000	81.159,000000
26,566650	1,000	82.359,000000
26,583317	1,000	84.104,000000
26,599983	1,000	85.928,000000
26,616650	1,000	87.430,000000
26,633317	1,000	88.314,000000
26,649983	1,000	88.543,000000
26,666650	1,000	88.229,000000
26,683317	1,000	87.523,000000
26,699983	1,000	86.758,000000
26,716650	1,000	86.099,000000
26,733317	1,000	85.558,000000
26,749983	1,000	84.963,000000
26,766650	1,000	84.061,000000
26,783317	1,000	82.761,000000
26,799983	1,000	81.239,000000
26,816650	1,000	79.839,000000
26,833317	1,000	78.447,000000
26,849983	1,000	77.105,000000
26,866650	1,000	76.107,000000
26,883317	1,000	75.503,000000
26,899983	1,000	75.344,000000
26,916650	1,000	76.172,000000
26,933317	1,000	77.943,000000
26,949983	1,000	79.876,000000
26,966650	1,000	81.404,000000
26,983317	1,000	82.059,000000
26,999983	1,000	81.634,000000
27,016650	1,000	80.365,000000
27,033317	1,000	78.880,000000
27,049983	1,000	77.488,000000
27,066650	1,000	76.314,000000
27,083317	1,000	75.538,000000
27,099983	1,000	75.257,000000
27,116650	1,000	75.510,000000
27,133317	1,000	75.952,000000
27,149983	1,000	76.241,000000
27,166650	1,000	76.184,000000
27,183317	1,000	75.755,000000
27,199983	1,000	75.064,000000
27,216650	1,000	74.307,000000
27,233317	1,000	73.457,000000
27,249983	1,000	72.896,000000
27,266650	1,000	72.693,000000
27,283317	1,000	72.713,000000
27,299983	1,000	72.901,000000
27,316650	1,000	73.406,000000
27,333317	1,000	74.395,000000
27,349983	1,000	75.858,000000
27,366650	1,000	77.421,000000
27,383317	1,000	78.720,000000
27,399983	1,000	79.614,000000
27,416650	1,000	79.702,000000
27,433317	1,000	78.969,000000
27,449983	1,000	77.858,000000
27,466650	1,000	76.919,000000
27,483317	1,000	76.585,000000
27,499983	1,000	76.981,000000
27,516650	1,000	78.017,000000
27,533317	1,000	79.422,000000
27,549983	1,000	81.003,000000
27,566650	1,000	82.850,000000
27,583317	1,000	84.840,000000
27,599983	1,000	86.687,000000
27,616650	1,000	88.213,000000
27,633317	1,000	89.496,000000
27,649983	1,000	90.477,000000
27,666650	1,000	91.228,000000
27,683317	1,000	91.777,000000
27,699983	1,000	92.119,000000
27,716650	1,000	92.442,000000
27,733317	1,000	93.024,000000
27,749983	1,000	93.667,000000
27,766650	1,000	93.992,000000
27,783317	1,000	93.563,000000
27,799983	1,000	92.103,000000
27,816650	1,000	89.815,000000
27,833317	1,000	86.997,000000
27,849983	1,000	83.959,000000
27,866650	1,000	81.242,000000
27,883317	1,000	79.049,000000
27,899983	1,000	77.369,000000
27,916650	1,000	76.265,000000
27,933317	1,000	75.872,000000
27,949983	1,000	76.290,000000
27,966650	1,000	77.042,000000
27,983317	1,000	77.764,000000
27,999983	1,000	78.675,000000
28,016650	1,000	80.149,000000
28,033317	1,000	82.048,000000
28,049983	1,000	83.794,000000
28,066650	1,000	84.848,000000
28,083317	1,000	85.331,000000
28,099983	1,000	85.693,000000
28,116650	1,000	85.992,000000
28,133317	1,000	86.197,000000
28,149983	1,000	86.225,000000
28,166650	1,000	85.929,000000
28,183317	1,000	85.257,000000
28,199983	1,000	84.162,000000
28,216650	1,000	82.976,000000
28,233317	1,000	82.026,000000
28,249983	1,000	81.549,000000
28,266650	1,000	81.617,000000
28,283317	1,000	82.422,000000
28,299983	1,000	83.956,000000
28,316650	1,000	85.926,000000
28,333317	1,000	87.814,000000
28,349983	1,000	89.160,000000
28,366650	1,000	89.718,000000
28,383317	1,000	89.284,000000
28,399983	1,000	87.845,000000
28,416650	1,000	85.766,000000
28,433317	1,000	83.460,000000
28,449983	1,000	81.434,000000
28,466650	1,000	80.154,000000
28,483317	1,000	80.084,000000
28,499983	1,000	81.307,000000
28,516650	1,000	83.292,000000
28,533317	1,000	85.401,000000
28,549983	1,000	86.993,000000
28,566650	1,000	87.671,000000
28,583317	1,000	87.223,000000
28,599983	1,000	85.642,000000
28,616650	1,000	83.285,000000
28,633317	1,000	80.767,000000
28,649983	1,000	78.724,000000
28,666650	1,000	77.547,000000
28,683317	1,000	77.419,000000
28,699983	1,000	78.153,000000
28,716650	1,000	79.427,000000
28,733317	1,000	80.937,000000
28,749983	1,000	82.382,000000
28,766650	1,000	83.568,000000
28,783317	1,000	84.588,000000
28,799983	1,000	85.587,000000
28,816650	1,000	86.547,000000
28,833317	1,000	87.206,000000
28,849983	1,000	87.226,000000
28,866650	1,000	86.612,000000
28,883317	1,000	85.591,000000
28,899983	1,000	84.428,000000
28,916650	1,000	83.269,000000
28,933317	1,000	82.013,000000
28,949983	1,000	80.709,000000
28,966650	1,000	79.686,000000
28,983317	1,000	79.336,000000
28,999983	1,000	79.781,000000
29,016650	1,000	80.671,000000
29,033317	1,000	81.768,000000
29,049983	1,000	82.703,000000
29,066650	1,000	83.022,000000
29,083317	1,000	83.066,000000
29,099983	1,000	83.128,000000
29,116650	1,000	83.110,000000
29,133317	1,000	82.842,000000
29,149983	1,000	82.322,000000
29,166650	1,000	81.913,000000
29,183317	1,000	81.741,000000
29,199983	1,000	81.766,000000
29,216650	1,000	82.364,000000
29,233317	1,000	83.632,000000
29,249983	1,000	85.295,000000
29,266650	1,000	87.147,000000
29,283317	1,000	89.086,000000
29,299983	1,000	90.854,000000
29,316650	1,000	92.365,000000
29,333317	1,000	93.653,000000
29,349983	1,000	94.612,000000
29,366650	1,000	94.829,000000
29,383317	1,000	94.006,000000
29,399983	1,000	92.376,000000
29,416650	1,000	90.421,000000
29,433317	1,000	88.323,000000
29,449983	1,000	86.408,000000
29,466650	1,000	85.024,000000
29,483317	1,000	84.164,000000
29,499983	1,000	83.564,000000
29,516650	1,000	82.935,000000
29,533317	1,000	82.189,000000
29,549983	1,000	81.327,000000
29,566650	1,000	80.521,000000
29,583317	1,000	80.082,000000
29,599983	1,000	80.036,000000
29,616650	1,000	80.158,000000
29,633317	1,000	80.338,000000
29,649983	1,000	80.624,000000
29,666650	1,000	81.081,000000
29,683317	1,000	81.583,000000
29,699983	1,000	82.013,000000
29,716650	1,000	82.380,000000
29,733317	1,000	82.580,000000
29,749983	1,000	82.742,000000
29,766650	1,000	82.961,000000
29,783317	1,000	83.262,000000
29,799983	1,000	83.712,000000
29,816650	1,000	84.218,000000
29,833317	1,000	84.867,000000
29,849983	1,000	85.851,000000
29,866650	1,000	86.847,000000
29,883317	1,000	87.567,000000
29,899983	1,000	87.874,000000
29,916650	1,000	87.512,000000
29,933317	1,000	86.644,000000
29,949983	1,000	85.643,000000
29,966650	1,000	84.790,000000
29,983317	1,000	84.133,000000
29,999983	1,000	83.681,000000
30,016650	1,000	83.536,000000
30,033317	1,000	83.434,000000
30,049983	1,000	83.094,000000
30,066650	1,000	82.624,000000
30,083317	1,000	82.127,000000
30,099983	1,000	81.876,000000
30,116650	1,000	81.924,000000
30,133317	1,000	82.215,000000
30,149983	1,000	82.573,000000
30,166650	1,000	82.571,000000
30,183317	1,000	82.240,000000
30,199983	1,000	81.861,000000
30,216650	1,000	81.856,000000
30,233317	1,000	82.356,000000
30,249983	1,000	82.845,000000
30,266650	1,000	82.884,000000
30,283317	1,000	82.750,000000
30,299983	1,000	82.901,000000
30,316650	1,000	83.281,000000
30,333317	1,000	83.547,000000
30,349983	1,000	83.508,000000
30,366650	1,000	83.250,000000
30,383317	1,000	82.944,000000
30,399983	1,000	82.639,000000
30,416650	1,000	82.810,000000
30,433317	1,000	83.930,000000
30,449983	1,000	85.707,000000
30,466650	1,000	87.442,000000
30,483317	1,000	88.467,000000
30,499983	1,000	88.702,000000
30,516650	1,000	88.213,000000
30,533317	1,000	87.279,000000
30,549983	1,000	86.395,000000
30,566650	1,000	85.766,000000
30,583317	1,000	85.536,000000
30,599983	1,000	85.927,000000
30,616650	1,000	86.866,000000
30,633317	1,000	88.031,000000
30,649983	1,000	89.143,000000
30,666650	1,000	89.775,000000
30,683317	1,000	89.424,000000
30,699983	1,000	88.046,000000
30,716650	1,000	86.046,000000
30,733317	1,000	83.655,000000
30,749983	1,000	81.260,000000
30,766650	1,000	79.509,000000
30,783317	1,000	78.504,000000
30,799983	1,000	78.103,000000
30,816650	1,000	78.241,000000
30,833317	1,000	79.049,000000
30,849983	1,000	80.382,000000
30,866650	1,000	82.064,000000
30,883317	1,000	84.065,000000
30,899983	1,000	86.159,000000
30,916650	1,000	88.320,000000
30,933317	1,000	90.383,000000
30,949983	1,000	91.909,000000
30,966650	1,000	92.452,000000
30,983317	1,000	91.696,000000
30,999983	1,000	89.684,000000
31,016650	1,000	87.164,000000
31,033317	1,000	84.627,000000
31,049983	1,000	82.351,000000
31,066650	1,000	80.734,000000
31,083317	1,000	79.776,000000
31,099983	1,000	79.196,000000
31,116650	1,000	79.012,000000
31,133317	1,000	79.426,000000
31,149983	1,000	80.507,000000
31,166650	1,000	81.844,000000
31,183317	1,000	83.264,000000
31,199983	1,000	85.165,000000
31,216650	1,000	87.852,000000
31,233317	1,000	91.083,000000
31,249983	1,000	94.244,000000
31,266650	1,000	96.686,000000
31,283317	1,000	97.948,000000
31,299983	1,000	98.225,000000
31,316650	1,000	98.030,000000
31,333317	1,000	97.703,000000
31,349983	1,000	97.332,000000
31,366650	1,000	97.010,000000
31,383317	1,000	96.824,000000
31,399983	1,000	96.689,000000
31,416650	1,000	96.293,000000
31,433317	1,000	95.599,000000
31,449983	1,000	94.680,000000
31,466650	1,000	93.411,000000
31,483317	1,000	91.839,000000
31,499983	1,000	90.183,000000
31,516650	1,000	88.599,000000
31,533317	1,000	87.366,000000
31,549983	1,000	86.906,000000
31,566650	1,000	87.375,000000
31,583317	1,000	88.345,000000
31,599983	1,000	89.638,000000
31,616650	1,000	91.322,000000
31,633317	1,000	93.030,000000
31,649983	1,000	94.291,000000
31,666650	1,000	94.525,000000
31,683317	1,000	93.595,000000
31,699983	1,000	92.055,000000
31,716650	1,000	90.840,000000
31,733317	1,000	90.188,000000
31,749983	1,000	89.962,000000
31,766650	1,000	90.190,000000
31,783317	1,000	90.944,000000
31,799983	1,000	92.574,000000
31,816650	1,000	95.230,000000
31,833317	1,000	98.533,000000
31,849983	1,000	101.862,000000
31,866650	1,000	104.661,000000
31,883317	1,000	106.578,000000
31,899983	1,000	107.589,000000
31,916650	1,000	108.014,000000
31,933317	1,000	108.066,000000
31,949983	1,000	107.725,000000
31,966650	1,000	107.281,000000
31,983317	1,000	106.853,000000
31,999983	1,000	106.608,000000
32,016650	1,000	106.343,000000
32,033317	1,000	105.806,000000
32,049983	1,000	104.883,000000
32,066650	1,000	103.633,000000
32,083317	1,000	102.548,000000
32,099983	1,000	101.706,000000
32,116650	1,000	101.147,000000
32,133317	1,000	100.737,000000
32,149983	1,000	100.155,000000
32,166650	1,000	99.398,000000
32,183317	1,000	98.645,000000
32,199983	1,000	98.032,000000
32,216650	1,000	97.588,000000
32,233317	1,000	97.061,000000
32,249983	1,000	95.997,000000
32,266650	1,000	94.375,000000
32,283317	1,000	92.872,000000
32,299983	1,000	91.832,000000
32,316650	1,000	90.931,000000
32,333317	1,000	90.256,000000
32,349983	1,000	89.873,000000
32,366650	1,000	89.583,000000
32,383317	1,000	89.058,000000
32,399983	1,000	88.462,000000
32,416650	1,000	88.026,000000
32,433317	1,000	87.798,000000
32,449983	1,000	87.661,000000
32,466650	1,000	87.748,000000
32,483317	1,000	87.946,000000
32,499983	1,000	88.246,000000
32,516650	1,000	88.727,000000
32,533317	1,000	89.366,000000
32,549983	1,000	89.991,000000
32,566650	1,000	90.492,000000
32,583317	1,000	90.811,000000
32,599983	1,000	91.013,000000
32,616650	1,000	91.111,000000
32,633317	1,000	91.052,000000
32,649983	1,000	90.887,000000
32,666650	1,000	90.791,000000
32,683317	1,000	90.771,000000
32,699983	1,000	90.920,000000
32,716650	1,000	91.283,000000
32,733317	1,000	91.522,000000
32,749983	1,000	91.424,000000
32,766650	1,000	91.158,000000
32,783317	1,000	90.881,000000
32,799983	1,000	90.624,000000
32,816650	1,000	90.411,000000
32,833317	1,000	90.602,000000
32,849983	1,000	91.178,000000
32,866650	1,000	91.830,000000
32,883317	1,000	92.393,000000
32,899983	1,000	92.865,000000
32,916650	1,000	93.117,000000
32,933317	1,000	93.069,000000
32,949983	1,000	92.889,000000
32,966650	1,000	92.893,000000
32,983317	1,000	93.345,000000
32,999983	1,000	94.508,000000
33,016650	1,000	96.323,000000
33,033317	1,000	98.492,000000
33,049983	1,000	100.375,000000
33,066650	1,000	101.305,000000
33,083317	1,000	101.285,000000
33,099983	1,000	101.021,000000
33,116650	1,000	101.426,000000
33,133317	1,000	102.774,000000
33,149983	1,000	104.642,000000
33,166650	1,000	106.537,000000
33,183317	1,000	108.367,000000
33,199983	1,000	110.076,000000
33,216650	1,000	111.542,000000
33,233317	1,000	112.739,000000
33,249983	1,000	113.757,000000
33,266650	1,000	114.529,000000
33,283317	1,000	115.108,000000
33,299983	1,000	115.910,000000
33,316650	1,000	117.249,000000
33,333317	1,000	119.261,000000
33,349983	1,000	121.757,000000
33,366650	1,000	124.239,000000
33,383317	1,000	126.368,000000
33,399983	1,000	127.989,000000
33,416650	1,000	128.758,000000
33,433317	1,000	128.698,000000
33,449983	1,000	128.375,000000
33,466650	1,000	128.320,000000
33,483317	1,000	128.659,000000
33,499983	1,000	129.259,000000
33,516650	1,000	130.280,000000
33,533317	1,000	132.034,000000
33,549983	1,000	134.365,000000
33,566650	1,000	136.967,000000
33,583317	1,000	139.610,000000
33,599983	1,000	141.922,000000
33,616650	1,000	143.882,000000
33,633317	1,000	145.696,000000
33,649983	1,000	147.639,000000
33,666650	1,000	149.586,000000
33,683317	1,000	151.618,000000
33,699983	1,000	154.230,000000
33,716650	1,000	157.381,000000
33,733317	1,000	160.639,000000
33,749983	1,000	163.751,000000
33,766650	1,000	166.611,000000
33,783317	1,000	169.109,000000
33,799983	1,000	170.695,000000
33,816650	1,000	171.160,000000
33,833317	1,000	170.587,000000
33,849983	1,000	169.160,000000
33,866650	1,000	167.307,000000
33,883317	1,000	165.521,000000
33,899983	1,000	164.269,000000
33,916650	1,000	163.730,000000
33,933317	1,000	164.163,000000
33,949983	1,000	165.662,000000
33,966650	1,000	168.124,000000
33,983317	1,000	171.310,000000
33,999983	1,000	174.657,000000
34,016650	1,000	177.646,000000
34,033317	1,000	179.896,000000
34,049983	1,000	181.542,000000
34,066650	1,000	183.232,000000
34,083317	1,000	185.418,000000
34,099983	1,000	188.047,000000
34,116650	1,000	190.903,000000
34,133317	1,000	193.883,000000
34,149983	1,000	196.648,000000
34,166650	1,000	199.130,000000
34,183317	1,000	201.209,000000
34,199983	1,000	202.852,000000
34,216650	1,000	204.308,000000
34,233317	1,000	205.843,000000
34,249983	1,000	207.660,000000
34,266650	1,000	209.558,000000
34,283317	1,000	211.280,000000
34,299983	1,000	212.824,000000
34,316650	1,000	214.253,000000
34,333317	1,000	215.640,000000
34,349983	1,000	216.853,000000
34,366650	1,000	217.715,000000
34,383317	1,000	218.057,000000
34,399983	1,000	217.967,000000
34,416650	1,000	217.811,000000
34,433317	1,000	217.866,000000
34,449983	1,000	218.576,000000
34,466650	1,000	220.066,000000
34,483317	1,000	221.893,000000
34,499983	1,000	223.433,000000
34,516650	1,000	224.092,000000
34,533317	1,000	223.585,000000
34,549983	1,000	222.160,000000
34,566650	1,000	220.289,000000
34,583317	1,000	218.616,000000
34,599983	1,000	217.648,000000
34,616650	1,000	217.482,000000
34,633317	1,000	218.071,000000
34,649983	1,000	218.989,000000
34,666650	1,000	219.754,000000
34,683317	1,000	220.080,000000
34,699983	1,000	220.059,000000
34,716650	1,000	219.804,000000
34,733317	1,000	219.618,000000
34,749983	1,000	219.660,000000
34,766650	1,000	219.446,000000
34,783317	1,000	218.693,000000
34,799983	1,000	217.423,000000
34,816650	1,000	215.911,000000
34,833317	1,000	214.720,000000
34,849983	1,000	214.277,000000
34,866650	1,000	214.769,000000
34,883317	1,000	216.278,000000
34,899983	1,000	218.626,000000
34,916650	1,000	221.340,000000
34,933317	1,000	223.960,000000
34,949983	1,000	226.327,000000
34,966650	1,000	228.540,000000
34,983317	1,000	230.559,000000
34,999983	1,000	232.410,000000
35,016650	1,000	234.077,000000
35,033317	1,000	235.369,000000
35,049983	1,000	236.058,000000
35,066650	1,000	235.910,000000
35,083317	1,000	234.899,000000
35,099983	1,000	233.425,000000
35,116650	1,000	231.695,000000
35,133317	1,000	229.764,000000
35,149983	1,000	227.826,000000
35,166650	1,000	226.358,000000
35,183317	1,000	225.826,000000
35,199983	1,000	226.433,000000
35,216650	1,000	227.791,000000
35,233317	1,000	229.282,000000
35,249983	1,000	230.745,000000
35,266650	1,000	231.861,000000
35,283317	1,000	232.533,000000
35,299983	1,000	232.815,000000
35,316650	1,000	232.784,000000
35,333317	1,000	232.613,000000
35,349983	1,000	232.323,000000
35,366650	1,000	231.777,000000
35,383317	1,000	230.590,000000
35,399983	1,000	228.915,000000
35,416650	1,000	227.011,000000
35,433317	1,000	225.200,000000
35,449983	1,000	224.046,000000
35,466650	1,000	223.801,000000
35,483317	1,000	224.314,000000
35,499983	1,000	225.092,000000
35,516650	1,000	225.566,000000
35,533317	1,000	225.639,000000
35,549983	1,000	225.563,000000
35,566650	1,000	225.365,000000
35,583317	1,000	224.708,000000
35,599983	1,000	223.497,000000
35,616650	1,000	221.970,000000
35,633317	1,000	220.300,000000
35,649983	1,000	218.558,000000
35,666650	1,000	216.540,000000
35,683317	1,000	214.363,000000
35,699983	1,000	212.454,000000
35,716650	1,000	210.941,000000
35,733317	1,000	210.297,000000
35,749983	1,000	211.065,000000
35,766650	1,000	213.048,000000
35,783317	1,000	216.044,000000
35,799983	1,000	219.445,000000
35,816650	1,000	222.581,000000
35,833317	1,000	225.100,000000
35,849983	1,000	227.160,000000
35,866650	1,000	229.162,000000
35,883317	1,000	230.991,000000
35,899983	1,000	232.132,000000
35,916650	1,000	232.153,000000
35,933317	1,000	231.028,000000
35,949983	1,000	229.106,000000
35,966650	1,000	226.714,000000
35,983317	1,000	224.252,000000
35,999983	1,000	222.235,000000
36,016650	1,000	220.811,000000
36,033317	1,000	219.905,000000
36,049983	1,000	219.366,000000
36,066650	1,000	218.801,000000
36,083317	1,000	218.095,000000
36,099983	1,000	217.325,000000
36,116650	1,000	216.530,000000
36,133317	1,000	215.645,000000
36,149983	1,000	214.638,000000
36,166650	1,000	213.853,000000
36,183317	1,000	213.684,000000
36,199983	1,000	214.201,000000
36,216650	1,000	215.216,000000
36,233317	1,000	216.623,000000
36,249983	1,000	218.078,000000
36,266650	1,000	219.282,000000
36,283317	1,000	220.189,000000
36,299983	1,000	220.997,000000
36,316650	1,000	221.994,000000
36,333317	1,000	223.173,000000
36,349983	1,000	224.217,000000
36,366650	1,000	224.807,000000
36,383317	1,000	224.840,000000
36,399983	1,000	224.302,000000
36,416650	1,000	223.433,000000
36,433317	1,000	222.765,000000
36,449983	1,000	222.373,000000
36,466650	1,000	222.134,000000
36,483317	1,000	222.113,000000
36,499983	1,000	222.389,000000
36,516650	1,000	223.173,000000
36,533317	1,000	224.510,000000
36,549983	1,000	226.146,000000
36,566650	1,000	227.731,000000
36,583317	1,000	228.919,000000
36,599983	1,000	229.401,000000
36,616650	1,000	229.298,000000
36,633317	1,000	228.770,000000
36,649983	1,000	227.911,000000
36,666650	1,000	226.651,000000
36,683317	1,000	224.970,000000
36,699983	1,000	223.346,000000
36,716650	1,000	221.966,000000
36,733317	1,000	220.430,000000
36,749983	1,000	218.987,000000
36,766650	1,000	218.238,000000
36,783317	1,000	218.388,000000
36,799983	1,000	219.227,000000
36,816650	1,000	220.375,000000
36,833317	1,000	221.228,000000
36,849983	1,000	221.071,000000
36,866650	1,000	219.887,000000
36,883317	1,000	218.310,000000
36,899983	1,000	216.722,000000
36,916650	1,000	215.509,000000
36,933317	1,000	214.823,000000
36,949983	1,000	214.755,000000
36,966650	1,000	215.443,000000
36,983317	1,000	216.766,000000
36,999983	1,000	218.244,000000
37,016650	1,000	219.232,000000
37,033317	1,000	219.702,000000
37,049983	1,000	219.684,000000
37,066650	1,000	219.182,000000
37,083317	1,000	218.177,000000
37,099983	1,000	216.755,000000
37,116650	1,000	215.165,000000
37,133317	1,000	213.609,000000
37,149983	1,000	211.756,000000
37,166650	1,000	209.346,000000
37,183317	1,000	206.578,000000
37,199983	1,000	203.712,000000
37,216650	1,000	201.001,000000
37,233317	1,000	198.523,000000
37,249983	1,000	196.337,000000
37,266650	1,000	194.509,000000
37,283317	1,000	192.966,000000
37,299983	1,000	191.567,000000
37,316650	1,000	190.413,000000
37,333317	1,000	189.453,000000
37,349983	1,000	188.754,000000
37,366650	1,000	188.256,000000
37,383317	1,000	187.667,000000
37,399983	1,000	186.966,000000
37,416650	1,000	186.214,000000
37,433317	1,000	185.508,000000
37,449983	1,000	184.681,000000
37,466650	1,000	183.657,000000
37,483317	1,000	182.196,000000
37,499983	1,000	180.229,000000
37,516650	1,000	178.162,000000
37,533317	1,000	176.241,000000
37,549983	1,000	174.532,000000
37,566650	1,000	173.107,000000
37,583317	1,000	171.882,000000
37,599983	1,000	170.493,000000
37,616650	1,000	168.560,000000
37,633317	1,000	166.070,000000
37,649983	1,000	163.232,000000
37,666650	1,000	160.303,000000
37,683317	1,000	157.212,000000
37,699983	1,000	154.266,000000
37,716650	1,000	151.694,000000
37,733317	1,000	149.399,000000
37,749983	1,000	147.517,000000
37,766650	1,000	146.334,000000
37,783317	1,000	146.052,000000
37,799983	1,000	146.627,000000
37,816650	1,000	147.669,000000
37,833317	1,000	148.559,000000
37,849983	1,000	148.883,000000
37,866650	1,000	148.451,000000
37,883317	1,000	147.333,000000
37,899983	1,000	145.457,000000
37,916650	1,000	142.992,000000
37,933317	1,000	140.191,000000
37,949983	1,000	137.510,000000
37,966650	1,000	135.244,000000
37,983317	1,000	133.316,000000
37,999983	1,000	131.575,000000
38,016650	1,000	130.164,000000
38,033317	1,000	129.040,000000
38,049983	1,000	128.128,000000
38,066650	1,000	127.303,000000
38,083317	1,000	126.586,000000
38,099983	1,000	125.858,000000
38,116650	1,000	124.886,000000
38,133317	1,000	123.772,000000
38,149983	1,000	122.499,000000
38,166650	1,000	121.135,000000
38,183317	1,000	119.728,000000
38,199983	1,000	118.385,000000
38,216650	1,000	116.851,000000
38,233317	1,000	114.915,000000
38,249983	1,000	112.543,000000
38,266650	1,000	109.647,000000
38,283317	1,000	106.495,000000
38,299983	1,000	103.627,000000
38,316650	1,000	101.412,000000
38,333317	1,000	99.612,000000
38,349983	1,000	98.151,000000
38,366650	1,000	96.974,000000
38,383317	1,000	95.827,000000
38,399983	1,000	94.339,000000
38,416650	1,000	92.382,000000
38,433317	1,000	90.056,000000
38,449983	1,000	87.500,000000
38,466650	1,000	84.772,000000
38,483317	1,000	81.828,000000
38,499983	1,000	78.839,000000
38,516650	1,000	76.227,000000
38,533317	1,000	74.320,000000
38,549983	1,000	72.976,000000
38,566650	1,000	72.038,000000
38,583317	1,000	71.416,000000
38,599983	1,000	71.148,000000
38,616650	1,000	71.128,000000
38,633317	1,000	71.247,000000
38,649983	1,000	71.308,000000
38,666650	1,000	71.177,000000
38,683317	1,000	70.854,000000
38,699983	1,000	70.258,000000
38,716650	1,000	69.068,000000
38,733317	1,000	67.291,000000
38,749983	1,000	65.382,000000
38,766650	1,000	63.699,000000
38,783317	1,000	62.644,000000
38,799983	1,000	62.530,000000
38,816650	1,000	63.220,000000
38,833317	1,000	64.437,000000
38,849983	1,000	65.916,000000
38,866650	1,000	67.223,000000
38,883317	1,000	68.150,000000
38,899983	1,000	68.694,000000
38,916650	1,000	68.461,000000
38,933317	1,000	67.177,000000
38,949983	1,000	65.113,000000
38,966650	1,000	62.734,000000
38,983317	1,000	60.475,000000
38,999983	1,000	58.635,000000
39,016650	1,000	57.511,000000
39,033317	1,000	57.092,000000
39,049983	1,000	56.838,000000
39,066650	1,000	56.480,000000
39,083317	1,000	55.978,000000
39,099983	1,000	55.422,000000
39,116650	1,000	54.989,000000
39,133317	1,000	54.933,000000
39,149983	1,000	55.424,000000
39,166650	1,000	56.328,000000
39,183317	1,000	57.107,000000
39,199983	1,000	57.383,000000
39,216650	1,000	56.930,000000
39,233317	1,000	55.696,000000
39,249983	1,000	53.876,000000
39,266650	1,000	51.754,000000
39,283317	1,000	49.389,000000
39,299983	1,000	46.702,000000
39,316650	1,000	43.857,000000
39,333317	1,000	41.254,000000
39,349983	1,000	39.475,000000
39,366650	1,000	39.143,000000
39,383317	1,000	40.452,000000
39,399983	1,000	42.981,000000
39,416650	1,000	45.730,000000
39,433317	1,000	47.896,000000
39,449983	1,000	48.928,000000
39,466650	1,000	48.957,000000
39,483317	1,000	48.610,000000
39,499983	1,000	48.097,000000
39,516650	1,000	47.453,000000
39,533317	1,000	46.541,000000
39,549983	1,000	45.637,000000
39,566650	1,000	45.178,000000
39,583317	1,000	45.153,000000
39,599983	1,000	45.300,000000
39,616650	1,000	45.338,000000
39,633317	1,000	45.158,000000
39,649983	1,000	44.784,000000
39,666650	1,000	44.217,000000
39,683317	1,000	43.692,000000
39,699983	1,000	43.090,000000
39,716650	1,000	42.284,000000
39,733317	1,000	41.760,000000
39,749983	1,000	41.942,000000
39,766650	1,000	42.431,000000
39,783317	1,000	42.894,000000
39,799983	1,000	43.109,000000
39,816650	1,000	43.163,000000
39,833317	1,000	43.248,000000
39,849983	1,000	43.159,000000
39,866650	1,000	42.846,000000
39,883317	1,000	42.255,000000
39,899983	1,000	41.451,000000
39,916650	1,000	40.461,000000
39,933317	1,000	39.347,000000
39,949983	1,000	38.339,000000
39,966650	1,000	37.239,000000
39,983317	1,000	35.896,000000
39,999983	1,000	34.492,000000
40,016650	1,000	33.343,000000
40,033317	1,000	32.908,000000
40,049983	1,000	33.324,000000
40,066650	1,000	34.281,000000
40,083317	1,000	35.245,000000
40,099983	1,000	36.019,000000
40,116650	1,000	36.589,000000
40,133317	1,000	37.154,000000
40,149983	1,000	37.578,000000
40,166650	1,000	37.728,000000
40,183317	1,000	37.550,000000
40,199983	1,000	36.838,000000
40,216650	1,000	35.506,000000
40,233317	1,000	33.717,000000
40,249983	1,000	31.417,000000
40,266650	1,000	28.605,000000
40,283317	1,000	25.459,000000
40,299983	1,000	22.547,000000
40,316650	1,000	20.253,000000
40,333317	1,000	18.594,000000
40,349983	1,000	17.525,000000
40,366650	1,000	17.346,000000
40,383317	1,000	18.355,000000
40,399983	1,000	20.441,000000
40,416650	1,000	23.076,000000
40,433317	1,000	25.712,000000
40,449983	1,000	27.915,000000
40,466650	1,000	29.253,000000
40,483317	1,000	29.521,000000
40,499983	1,000	28.853,000000
40,516650	1,000	27.385,000000
40,533317	1,000	25.534,000000
40,549983	1,000	23.863,000000
40,566650	1,000	22.570,000000
40,583317	1,000	21.530,000000
40,599983	1,000	20.696,000000
40,616650	1,000	19.984,000000
40,633317	1,000	19.462,000000
40,649983	1,000	19.331,000000
40,666650	1,000	19.738,000000
40,683317	1,000	20.627,000000
40,699983	1,000	21.704,000000
40,716650	1,000	22.663,000000
40,733317	1,000	23.555,000000
40,749983	1,000	24.386,000000
40,766650	1,000	24.936,000000
40,783317	1,000	25.408,000000
40,799983	1,000	26.031,000000
40,816650	1,000	26.704,000000
40,833317	1,000	27.521,000000
40,849983	1,000	28.374,000000
40,866650	1,000	29.066,000000
40,883317	1,000	29.609,000000
40,899983	1,000	30.039,000000
40,916650	1,000	30.438,000000
40,933317	1,000	30.824,000000
40,949983	1,000	31.182,000000
40,966650	1,000	31.494,000000
40,983317	1,000	31.532,000000
40,999983	1,000	31.362,000000
41,016650	1,000	31.110,000000
41,033317	1,000	30.685,000000
41,049983	1,000	29.990,000000
41,066650	1,000	29.195,000000
41,083317	1,000	28.430,000000
41,099983	1,000	27.772,000000
41,116650	1,000	27.215,000000
41,133317	1,000	26.678,000000
41,149983	1,000	26.170,000000
41,166650	1,000	25.851,000000
41,183317	1,000	25.745,000000
41,199983	1,000	25.621,000000
41,216650	1,000	25.306,000000
41,233317	1,000	24.817,000000
41,249983	1,000	24.324,000000
41,266650	1,000	24.089,000000
41,283317	1,000	24.044,000000
41,299983	1,000	24.003,000000
41,316650	1,000	23.914,000000
41,333317	1,000	23.977,000000
41,349983	1,000	24.620,000000
41,366650	1,000	25.759,000000
41,383317	1,000	27.044,000000
41,399983	1,000	28.245,000000
41,416650	1,000	29.212,000000
41,433317	1,000	30.082,000000
41,449983	1,000	30.950,000000
41,466650	1,000	31.735,000000
41,483317	1,000	32.154,000000
41,499983	1,000	32.002,000000
41,516650	1,000	31.410,000000
41,533317	1,000	30.522,000000
41,549983	1,000	29.293,000000
41,566650	1,000	27.928,000000
41,583317	1,000	26.575,000000
41,599983	1,000	25.675,000000
41,616650	1,000	25.722,000000
41,633317	1,000	26.271,000000
41,649983	1,000	26.864,000000
41,666650	1,000	27.099,000000
41,683317	1,000	26.793,000000
41,699983	1,000	26.013,000000
41,716650	1,000	24.822,000000
41,733317	1,000	23.287,000000
41,749983	1,000	21.603,000000
41,766650	1,000	20.021,000000
41,783317	1,000	18.577,000000
41,799983	1,000	17.359,000000
41,816650	1,000	16.443,000000
41,833317	1,000	15.899,000000
41,849983	1,000	15.768,000000
41,866650	1,000	15.745,000000
41,883317	1,000	15.853,000000
41,899983	1,000	16.116,000000
41,916650	1,000	16.353,000000
41,933317	1,000	16.609,000000
41,949983	1,000	16.899,000000
41,966650	1,000	17.147,000000
41,983317	1,000	17.177,000000
41,999983	1,000	16.929,000000
42,016650	1,000	16.689,000000
42,033317	1,000	16.817,000000
42,049983	1,000	17.487,000000
42,066650	1,000	18.477,000000
42,083317	1,000	19.676,000000
42,099983	1,000	20.845,000000
42,116650	1,000	21.836,000000
42,133317	1,000	22.830,000000
42,149983	1,000	23.681,000000
42,166650	1,000	24.193,000000
42,183317	1,000	24.214,000000
42,199983	1,000	23.602,000000
42,216650	1,000	22.634,000000
42,233317	1,000	21.824,000000
42,249983	1,000	21.512,000000
42,266650	1,000	21.550,000000
42,283317	1,000	21.636,000000
42,299983	1,000	21.474,000000
42,316650	1,000	20.916,000000
42,333317	1,000	20.048,000000
42,349983	1,000	19.163,000000
42,366650	1,000	18.683,000000
42,383317	1,000	19.100,000000
42,399983	1,000	20.361,000000
42,416650	1,000	21.928,000000
42,433317	1,000	23.415,000000
42,449983	1,000	24.691,000000
42,466650	1,000	25.618,000000
42,483317	1,000	25.990,000000
42,499983	1,000	25.542,000000
42,516650	1,000	24.175,000000
42,533317	1,000	22.290,000000
42,549983	1,000	20.218,000000
42,566650	1,000	18.289,000000
42,583317	1,000	16.835,000000
42,599983	1,000	15.991,000000
42,616650	1,000	15.814,000000
42,633317	1,000	16.112,000000
42,649983	1,000	16.767,000000
42,666650	1,000	17.476,000000
42,683317	1,000	17.921,000000
42,699983	1,000	18.116,000000
42,716650	1,000	18.603,000000
42,733317	1,000	19.590,000000
42,749983	1,000	20.581,000000
42,766650	1,000	21.058,000000
42,783317	1,000	20.831,000000
42,799983	1,000	19.921,000000
42,816650	1,000	18.386,000000
42,833317	1,000	16.350,000000
42,849983	1,000	14.319,000000
42,866650	1,000	12.558,000000
42,883317	1,000	11.058,000000
42,899983	1,000	9.868,000000
42,916650	1,000	9.118,000000
42,933317	1,000	8.730,000000
42,949983	1,000	8.643,000000
42,966650	1,000	9.129,000000
42,983317	1,000	10.096,000000
42,999983	1,000	11.307,000000
43,016650	1,000	12.659,000000
43,033317	1,000	13.830,000000
43,049983	1,000	14.177,000000
43,066650	1,000	13.591,000000
43,083317	1,000	12.293,000000
43,099983	1,000	10.734,000000
43,116650	1,000	9.329,000000
