# Supplementary material for: HappyTools: A software for high-throughput HPLC data processing and quantitation
Source: PLoS One. 2018 Jul 6;13(7):e0200280. doi: 10.1371/journal.pone.0200280 (PMC6034860; doi:10.1371/journal.pone.0200280)
Supplement: S1 Data — The source code of HappyTools is included in this zip file, together with all the raw chromatograms as exported from ThermoFisher Chromeleon. A visual tutorial and a document demonstrating how to reproduce the results used in this study are also included. (ZIP) [file pone.0200280.s013.zip › Data/Clinical/ACPA-IgG Fab/Fab_RA3_ACPA.txt]

File Path	chrom://5-para-12-0017/ChromeleonLocal/Instrument Data/UHPLC_2/analysis 2013/Yoann 2013sup.seq/83528.smp/Emission_1.channel/Emission_1.chm
Channel	Emission_1

Injection Information:
Data Vault	ChromeleonLocal
Injection	Fab glycans ACPA POK  captured
Injection Number	24
Position	RC3
Comment	
Processing Method	Integrate IgG 75-63% last data
Instrument Method	2013Aquity IgG glycan  75%-63% 010313   deepwellplate
Type	Unknown
Status	Finished
Injection Date	18-5-2013
Injection Time	11:27:28
Injection Volume (µl)	83,000
Dilution Factor	1,0000
Weight	1,0000

Raw Data Information:
Time Min. (min)	0,016617
Time Max. (min)	43,116617
Data Points	2587
Detector	FLD
Exporting Data System	Chromeleon 7.1.2.1478
Operator	
Signal Quantity	
Signal Unit	counts
Signal Min.	-6.875,000000
Signal Max.	27.881.657,000000
Channel	Emission_1
Driver Name	FLD3000.dll
Channel Type	Evaluation
Min. Step (s)	1,000
Max. Step (s)	1,000
Average Step (s)	1,000

Signal Parameter Information:
Signal Info	250 nm /480 nm

Raw Data:
Time (min)	Step (s)	Value (counts)
0,016617	0,000	0,000000
0,033283	1,000	0,000000
0,049950	1,000	0,000000
0,066617	1,000	0,000000
0,083283	1,000	-211,000000
0,099950	1,000	-780,000000
0,116617	1,000	-1.641,000000
0,133283	1,000	-2.571,000000
0,149950	1,000	-3.386,000000
0,166617	1,000	-3.975,000000
0,183283	1,000	-4.383,000000
0,199950	1,000	-4.957,000000
0,216617	1,000	-5.786,000000
0,233283	1,000	-6.567,000000
0,249950	1,000	-6.875,000000
0,266617	1,000	-6.466,000000
0,283283	1,000	-5.499,000000
0,299950	1,000	-4.210,000000
0,316617	1,000	-3.160,000000
0,333283	1,000	-2.701,000000
0,349950	1,000	-2.917,000000
0,366617	1,000	-3.622,000000
0,383283	1,000	-4.334,000000
0,399950	1,000	-4.393,000000
0,416617	1,000	-2.428,000000
0,433283	1,000	4.011,000000
0,449950	1,000	17.492,000000
0,466617	1,000	41.299,000000
0,483283	1,000	82.499,000000
0,499950	1,000	151.613,000000
0,516617	1,000	265.265,000000
0,533283	1,000	444.201,000000
0,549950	1,000	720.982,000000
0,566617	1,000	1.146.871,000000
0,583283	1,000	1.790.637,000000
0,599950	1,000	2.735.980,000000
0,616617	1,000	4.075.344,000000
0,633283	1,000	5.889.679,000000
0,649950	1,000	8.214.119,000000
0,666617	1,000	11.006.540,000000
0,683283	1,000	14.135.549,000000
0,699950	1,000	17.395.091,000000
0,716617	1,000	20.539.762,000000
0,733283	1,000	23.327.655,000000
0,749950	1,000	25.556.326,000000
0,766617	1,000	27.086.781,000000
0,783283	1,000	27.857.393,000000
0,799950	1,000	27.881.657,000000
0,816617	1,000	27.235.102,000000
0,833283	1,000	26.036.541,000000
0,849950	1,000	24.428.228,000000
0,866617	1,000	22.556.737,000000
0,883283	1,000	20.557.158,000000
0,899950	1,000	18.542.830,000000
0,916617	1,000	16.600.854,000000
0,933283	1,000	14.791.419,000000
0,949950	1,000	13.149.348,000000
0,966617	1,000	11.687.970,000000
0,983283	1,000	10.404.995,000000
0,999950	1,000	9.287.986,000000
1,016617	1,000	8.318.590,000000
1,033283	1,000	7.475.692,000000
1,049950	1,000	6.738.166,000000
1,066617	1,000	6.087.235,000000
1,083283	1,000	5.507.104,000000
1,099950	1,000	4.986.402,000000
1,116617	1,000	4.518.446,000000
1,133283	1,000	4.099.584,000000
1,149950	1,000	3.727.777,000000
1,166617	1,000	3.401.391,000000
1,183283	1,000	3.118.359,000000
1,199950	1,000	2.875.718,000000
1,216617	1,000	2.669.682,000000
1,233283	1,000	2.495.894,000000
1,249950	1,000	2.349.258,000000
1,266617	1,000	2.223.942,000000
1,283283	1,000	2.114.034,000000
1,299950	1,000	2.014.452,000000
1,316617	1,000	1.921.015,000000
1,333283	1,000	1.830.953,000000
1,349950	1,000	1.742.788,000000
1,366617	1,000	1.655.699,000000
1,383283	1,000	1.569.206,000000
1,399950	1,000	1.483.120,000000
1,416617	1,000	1.397.732,000000
1,433283	1,000	1.313.581,000000
1,449950	1,000	1.230.976,000000
1,466617	1,000	1.150.118,000000
1,483283	1,000	1.071.029,000000
1,499950	1,000	993.681,000000
1,516617	1,000	918.522,000000
1,533283	1,000	846.349,000000
1,549950	1,000	777.913,000000
1,566617	1,000	713.344,000000
1,583283	1,000	652.300,000000
1,599950	1,000	594.897,000000
1,616617	1,000	541.797,000000
1,633283	1,000	493.252,000000
1,649950	1,000	449.505,000000
1,666617	1,000	410.855,000000
1,683283	1,000	377.054,000000
1,699950	1,000	347.289,000000
1,716617	1,000	320.616,000000
1,733283	1,000	296.359,000000
1,749950	1,000	273.840,000000
1,766617	1,000	252.885,000000
1,783283	1,000	233.781,000000
1,799950	1,000	216.493,000000
1,816617	1,000	200.740,000000
1,833283	1,000	186.327,000000
1,849950	1,000	172.989,000000
1,866617	1,000	160.468,000000
1,883283	1,000	148.696,000000
1,899950	1,000	137.934,000000
1,916617	1,000	128.521,000000
1,933283	1,000	120.458,000000
1,949950	1,000	113.224,000000
1,966617	1,000	106.461,000000
1,983283	1,000	100.146,000000
1,999950	1,000	94.231,000000
2,016617	1,000	88.762,000000
2,033283	1,000	84.129,000000
2,049950	1,000	80.727,000000
2,066617	1,000	78.613,000000
2,083283	1,000	77.328,000000
2,099950	1,000	76.317,000000
2,116617	1,000	75.143,000000
2,133283	1,000	73.312,000000
2,149950	1,000	70.839,000000
2,166617	1,000	68.407,000000
2,183283	1,000	66.742,000000
2,199950	1,000	66.126,000000
2,216617	1,000	66.304,000000
2,233283	1,000	66.954,000000
2,249950	1,000	67.791,000000
2,266617	1,000	68.298,000000
2,283283	1,000	68.053,000000
2,299950	1,000	66.771,000000
2,316617	1,000	64.369,000000
2,333283	1,000	61.286,000000
2,349950	1,000	57.998,000000
2,366617	1,000	54.631,000000
2,383283	1,000	51.258,000000
2,399950	1,000	48.147,000000
2,416617	1,000	45.662,000000
2,433283	1,000	43.964,000000
2,449950	1,000	43.221,000000
2,466617	1,000	43.354,000000
2,483283	1,000	44.162,000000
2,499950	1,000	45.764,000000
2,516617	1,000	48.014,000000
2,533283	1,000	50.628,000000
2,549950	1,000	53.235,000000
2,566617	1,000	55.591,000000
2,583283	1,000	57.585,000000
2,599950	1,000	59.082,000000
2,616617	1,000	59.538,000000
2,633283	1,000	58.829,000000
2,649950	1,000	57.193,000000
2,666617	1,000	55.057,000000
2,683283	1,000	52.546,000000
2,699950	1,000	49.895,000000
2,716617	1,000	47.488,000000
2,733283	1,000	45.802,000000
2,749950	1,000	45.180,000000
2,766617	1,000	45.704,000000
2,783283	1,000	47.258,000000
2,799950	1,000	49.673,000000
2,816617	1,000	52.268,000000
2,833283	1,000	54.329,000000
2,849950	1,000	55.833,000000
2,866617	1,000	56.757,000000
2,883283	1,000	57.390,000000
2,899950	1,000	58.203,000000
2,916617	1,000	59.499,000000
2,933283	1,000	61.230,000000
2,949950	1,000	63.337,000000
2,966617	1,000	65.572,000000
2,983283	1,000	67.457,000000
2,999950	1,000	68.903,000000
3,016617	1,000	69.976,000000
3,033283	1,000	70.527,000000
3,049950	1,000	70.505,000000
3,066617	1,000	70.059,000000
3,083283	1,000	69.665,000000
3,099950	1,000	69.631,000000
3,116617	1,000	70.108,000000
3,133283	1,000	70.949,000000
3,149950	1,000	71.747,000000
3,166617	1,000	72.014,000000
3,183283	1,000	71.785,000000
3,199950	1,000	71.260,000000
3,216617	1,000	70.830,000000
3,233283	1,000	70.772,000000
3,249950	1,000	71.035,000000
3,266617	1,000	71.978,000000
3,283283	1,000	73.900,000000
3,299950	1,000	76.900,000000
3,316617	1,000	81.011,000000
3,333283	1,000	86.460,000000
3,349950	1,000	92.999,000000
3,366617	1,000	100.192,000000
3,383283	1,000	107.533,000000
3,399950	1,000	114.205,000000
3,416617	1,000	119.462,000000
3,433283	1,000	122.859,000000
3,449950	1,000	124.186,000000
3,466617	1,000	123.445,000000
3,483283	1,000	121.138,000000
3,499950	1,000	117.865,000000
3,516617	1,000	113.867,000000
3,533283	1,000	109.434,000000
3,549950	1,000	104.964,000000
3,566617	1,000	100.807,000000
3,583283	1,000	97.414,000000
3,599950	1,000	94.797,000000
3,616617	1,000	92.732,000000
3,633283	1,000	91.004,000000
3,649950	1,000	89.175,000000
3,666617	1,000	87.145,000000
3,683283	1,000	85.038,000000
3,699950	1,000	82.918,000000
3,716617	1,000	81.021,000000
3,733283	1,000	79.568,000000
3,749950	1,000	78.599,000000
3,766617	1,000	77.965,000000
3,783283	1,000	77.547,000000
3,799950	1,000	77.345,000000
3,816617	1,000	77.500,000000
3,833283	1,000	78.037,000000
3,849950	1,000	78.834,000000
3,866617	1,000	80.126,000000
3,883283	1,000	81.844,000000
3,899950	1,000	83.387,000000
3,916617	1,000	84.087,000000
3,933283	1,000	83.775,000000
3,949950	1,000	82.657,000000
3,966617	1,000	80.907,000000
3,983283	1,000	78.756,000000
3,999950	1,000	76.592,000000
4,016617	1,000	74.775,000000
4,033283	1,000	73.646,000000
4,049950	1,000	73.242,000000
4,066617	1,000	72.927,000000
4,083283	1,000	72.469,000000
4,099950	1,000	71.746,000000
4,116617	1,000	70.824,000000
4,133283	1,000	70.292,000000
4,149950	1,000	70.588,000000
4,166617	1,000	71.810,000000
4,183283	1,000	73.846,000000
4,199950	1,000	76.102,000000
4,216617	1,000	77.957,000000
4,233283	1,000	78.856,000000
4,249950	1,000	78.823,000000
4,266617	1,000	78.537,000000
4,283283	1,000	78.419,000000
4,299950	1,000	78.709,000000
4,316617	1,000	79.375,000000
4,333283	1,000	80.112,000000
4,349950	1,000	80.427,000000
4,366617	1,000	80.019,000000
4,383283	1,000	78.983,000000
4,399950	1,000	77.442,000000
4,416617	1,000	75.683,000000
4,433283	1,000	73.850,000000
4,449950	1,000	72.556,000000
4,466617	1,000	72.912,000000
4,483283	1,000	75.846,000000
4,499950	1,000	81.701,000000
4,516617	1,000	89.920,000000
4,533283	1,000	99.246,000000
4,549950	1,000	108.208,000000
4,566617	1,000	115.704,000000
4,583283	1,000	120.992,000000
4,599950	1,000	124.007,000000
4,616617	1,000	125.342,000000
4,633283	1,000	126.221,000000
4,649950	1,000	127.933,000000
4,666617	1,000	131.529,000000
4,683283	1,000	137.577,000000
4,699950	1,000	145.631,000000
4,716617	1,000	153.970,000000
4,733283	1,000	160.073,000000
4,749950	1,000	161.984,000000
4,766617	1,000	158.874,000000
4,783283	1,000	151.181,000000
4,799950	1,000	139.996,000000
4,816617	1,000	127.019,000000
4,833283	1,000	113.976,000000
4,849950	1,000	102.169,000000
4,866617	1,000	92.319,000000
4,883283	1,000	84.552,000000
4,899950	1,000	78.653,000000
4,916617	1,000	74.306,000000
4,933283	1,000	71.252,000000
4,949950	1,000	69.088,000000
4,966617	1,000	67.599,000000
4,983283	1,000	66.562,000000
4,999950	1,000	65.907,000000
5,016617	1,000	65.689,000000
5,033283	1,000	65.778,000000
5,049950	1,000	66.040,000000
5,066617	1,000	66.457,000000
5,083283	1,000	66.750,000000
5,099950	1,000	66.655,000000
5,116617	1,000	66.174,000000
5,133283	1,000	65.552,000000
5,149950	1,000	64.839,000000
5,166617	1,000	63.872,000000
5,183283	1,000	62.481,000000
5,199950	1,000	60.582,000000
5,216617	1,000	58.339,000000
5,233283	1,000	56.218,000000
5,249950	1,000	54.717,000000
5,266617	1,000	54.099,000000
5,283283	1,000	54.326,000000
5,299950	1,000	55.229,000000
5,316617	1,000	56.558,000000
5,333283	1,000	58.013,000000
5,349950	1,000	59.073,000000
5,366617	1,000	59.523,000000
5,383283	1,000	59.663,000000
5,399950	1,000	59.741,000000
5,416617	1,000	59.731,000000
5,433283	1,000	59.631,000000
5,449950	1,000	59.537,000000
5,466617	1,000	59.773,000000
5,483283	1,000	60.397,000000
5,499950	1,000	61.333,000000
5,516617	1,000	62.154,000000
5,533283	1,000	62.489,000000
5,549950	1,000	62.349,000000
5,566617	1,000	61.830,000000
5,583283	1,000	61.052,000000
5,599950	1,000	60.110,000000
5,616617	1,000	59.303,000000
5,633283	1,000	58.909,000000
5,649950	1,000	58.719,000000
5,666617	1,000	58.515,000000
5,683283	1,000	58.190,000000
5,699950	1,000	57.920,000000
5,716617	1,000	57.861,000000
5,733283	1,000	58.299,000000
5,749950	1,000	59.321,000000
5,766617	1,000	60.746,000000
5,783283	1,000	62.115,000000
5,799950	1,000	62.951,000000
5,816617	1,000	62.822,000000
5,833283	1,000	61.592,000000
5,849950	1,000	59.158,000000
5,866617	1,000	55.823,000000
5,883283	1,000	52.268,000000
5,899950	1,000	49.126,000000
5,916617	1,000	46.980,000000
5,933283	1,000	46.142,000000
5,949950	1,000	46.560,000000
5,966617	1,000	47.852,000000
5,983283	1,000	49.505,000000
5,999950	1,000	51.210,000000
6,016617	1,000	52.772,000000
6,033283	1,000	53.907,000000
6,049950	1,000	54.474,000000
6,066617	1,000	54.583,000000
6,083283	1,000	54.617,000000
6,099950	1,000	54.904,000000
6,116617	1,000	55.518,000000
6,133283	1,000	56.218,000000
6,149950	1,000	56.716,000000
6,166617	1,000	57.009,000000
6,183283	1,000	57.115,000000
6,199950	1,000	57.184,000000
6,216617	1,000	57.237,000000
6,233283	1,000	56.909,000000
6,249950	1,000	55.721,000000
6,266617	1,000	53.514,000000
6,283283	1,000	50.739,000000
6,299950	1,000	48.109,000000
6,316617	1,000	46.051,000000
6,333283	1,000	44.671,000000
6,349950	1,000	43.949,000000
6,366617	1,000	43.818,000000
6,383283	1,000	44.265,000000
6,399950	1,000	45.323,000000
6,416617	1,000	46.980,000000
6,433283	1,000	49.045,000000
6,449950	1,000	51.206,000000
6,466617	1,000	53.111,000000
6,483283	1,000	54.645,000000
6,499950	1,000	55.538,000000
6,516617	1,000	55.854,000000
6,533283	1,000	55.923,000000
6,549950	1,000	55.869,000000
6,566617	1,000	55.485,000000
6,583283	1,000	54.678,000000
6,599950	1,000	53.678,000000
6,616617	1,000	52.786,000000
6,633283	1,000	52.438,000000
6,649950	1,000	52.934,000000
6,666617	1,000	54.248,000000
6,683283	1,000	56.032,000000
6,699950	1,000	57.991,000000
6,716617	1,000	59.813,000000
6,733283	1,000	61.286,000000
6,749950	1,000	62.276,000000
6,766617	1,000	62.627,000000
6,783283	1,000	62.413,000000
6,799950	1,000	61.621,000000
6,816617	1,000	60.384,000000
6,833283	1,000	59.058,000000
6,849950	1,000	57.928,000000
6,866617	1,000	57.214,000000
6,883283	1,000	57.097,000000
6,899950	1,000	57.407,000000
6,916617	1,000	57.706,000000
6,933283	1,000	57.439,000000
6,949950	1,000	56.250,000000
6,966617	1,000	54.206,000000
6,983283	1,000	51.933,000000
6,999950	1,000	50.125,000000
7,016617	1,000	49.313,000000
7,033283	1,000	49.608,000000
7,049950	1,000	50.843,000000
7,066617	1,000	52.697,000000
7,083283	1,000	54.624,000000
7,099950	1,000	55.978,000000
7,116617	1,000	56.590,000000
7,133283	1,000	56.736,000000
7,149950	1,000	56.807,000000
7,166617	1,000	57.000,000000
7,183283	1,000	57.321,000000
7,199950	1,000	57.429,000000
7,216617	1,000	56.999,000000
7,233283	1,000	56.286,000000
7,249950	1,000	55.313,000000
7,266617	1,000	53.995,000000
7,283283	1,000	52.683,000000
7,299950	1,000	51.804,000000
7,316617	1,000	51.459,000000
7,333283	1,000	51.347,000000
7,349950	1,000	51.426,000000
7,366617	1,000	51.850,000000
7,383283	1,000	52.322,000000
7,399950	1,000	52.753,000000
7,416617	1,000	53.295,000000
7,433283	1,000	54.059,000000
7,449950	1,000	54.858,000000
7,466617	1,000	55.709,000000
7,483283	1,000	56.920,000000
7,499950	1,000	58.366,000000
7,516617	1,000	59.487,000000
7,533283	1,000	59.890,000000
7,549950	1,000	59.423,000000
7,566617	1,000	58.320,000000
7,583283	1,000	56.807,000000
7,599950	1,000	55.075,000000
7,616617	1,000	53.307,000000
7,633283	1,000	51.697,000000
7,649950	1,000	50.511,000000
7,666617	1,000	49.806,000000
7,683283	1,000	49.310,000000
7,699950	1,000	48.776,000000
7,716617	1,000	48.381,000000
7,733283	1,000	48.267,000000
7,749950	1,000	48.412,000000
7,766617	1,000	48.962,000000
7,783283	1,000	49.927,000000
7,799950	1,000	51.356,000000
7,816617	1,000	53.364,000000
7,833283	1,000	55.489,000000
7,849950	1,000	57.057,000000
7,866617	1,000	57.559,000000
7,883283	1,000	57.275,000000
7,899950	1,000	56.671,000000
7,916617	1,000	56.128,000000
7,933283	1,000	56.057,000000
7,949950	1,000	56.507,000000
7,966617	1,000	57.399,000000
7,983283	1,000	58.401,000000
7,999950	1,000	59.116,000000
8,016617	1,000	59.308,000000
8,033283	1,000	58.875,000000
8,049950	1,000	58.079,000000
8,066617	1,000	57.319,000000
8,083283	1,000	56.684,000000
8,099950	1,000	56.290,000000
8,116617	1,000	56.275,000000
8,133283	1,000	56.456,000000
8,149950	1,000	56.557,000000
8,166617	1,000	56.464,000000
8,183283	1,000	56.116,000000
8,199950	1,000	55.470,000000
8,216617	1,000	54.521,000000
8,233283	1,000	53.602,000000
8,249950	1,000	52.864,000000
8,266617	1,000	52.385,000000
8,283283	1,000	52.212,000000
8,299950	1,000	52.521,000000
8,316617	1,000	53.446,000000
8,333283	1,000	54.842,000000
8,349950	1,000	56.409,000000
8,366617	1,000	57.793,000000
8,383283	1,000	58.543,000000
8,399950	1,000	58.602,000000
8,416617	1,000	58.466,000000
8,433283	1,000	58.378,000000
8,449950	1,000	58.360,000000
8,466617	1,000	58.581,000000
8,483283	1,000	58.862,000000
8,499950	1,000	58.888,000000
8,516617	1,000	58.764,000000
8,533283	1,000	58.487,000000
8,549950	1,000	57.876,000000
8,566617	1,000	56.799,000000
8,583283	1,000	55.576,000000
8,599950	1,000	54.479,000000
8,616617	1,000	53.620,000000
8,633283	1,000	53.149,000000
8,649950	1,000	53.231,000000
8,666617	1,000	53.718,000000
8,683283	1,000	54.335,000000
8,699950	1,000	54.974,000000
8,716617	1,000	55.970,000000
8,733283	1,000	57.185,000000
8,749950	1,000	57.858,000000
8,766617	1,000	57.588,000000
8,783283	1,000	56.540,000000
8,799950	1,000	54.903,000000
8,816617	1,000	53.019,000000
8,833283	1,000	51.264,000000
8,849950	1,000	49.754,000000
8,866617	1,000	48.539,000000
8,883283	1,000	47.841,000000
8,899950	1,000	47.828,000000
8,916617	1,000	48.589,000000
8,933283	1,000	50.203,000000
8,949950	1,000	52.439,000000
8,966617	1,000	54.816,000000
8,983283	1,000	57.029,000000
8,999950	1,000	59.066,000000
9,016617	1,000	60.776,000000
9,033283	1,000	62.017,000000
9,049950	1,000	62.640,000000
9,066617	1,000	62.615,000000
9,083283	1,000	62.139,000000
9,099950	1,000	61.362,000000
9,116617	1,000	60.362,000000
9,133283	1,000	59.339,000000
9,149950	1,000	58.450,000000
9,166617	1,000	57.729,000000
9,183283	1,000	57.014,000000
9,199950	1,000	56.079,000000
9,216617	1,000	55.189,000000
9,233283	1,000	54.562,000000
9,249950	1,000	54.101,000000
9,266617	1,000	53.710,000000
9,283283	1,000	53.459,000000
9,299950	1,000	53.584,000000
9,316617	1,000	54.401,000000
9,333283	1,000	55.956,000000
9,349950	1,000	57.883,000000
9,366617	1,000	59.947,000000
9,383283	1,000	62.008,000000
9,399950	1,000	63.914,000000
9,416617	1,000	65.598,000000
9,433283	1,000	66.955,000000
9,449950	1,000	67.946,000000
9,466617	1,000	68.301,000000
9,483283	1,000	67.922,000000
9,499950	1,000	67.063,000000
9,516617	1,000	66.054,000000
9,533283	1,000	65.225,000000
9,549950	1,000	64.481,000000
9,566617	1,000	63.625,000000
9,583283	1,000	62.798,000000
9,599950	1,000	62.470,000000
9,616617	1,000	63.015,000000
9,633283	1,000	65.017,000000
9,649950	1,000	68.910,000000
9,666617	1,000	74.797,000000
9,683283	1,000	82.654,000000
9,699950	1,000	92.020,000000
9,716617	1,000	101.592,000000
9,733283	1,000	110.043,000000
9,749950	1,000	116.300,000000
9,766617	1,000	119.804,000000
9,783283	1,000	120.214,000000
9,799950	1,000	117.330,000000
9,816617	1,000	111.578,000000
9,833283	1,000	103.970,000000
9,849950	1,000	95.678,000000
9,866617	1,000	87.633,000000
9,883283	1,000	80.500,000000
9,899950	1,000	74.670,000000
9,916617	1,000	70.103,000000
9,933283	1,000	66.610,000000
9,949950	1,000	64.067,000000
9,966617	1,000	62.212,000000
9,983283	1,000	60.762,000000
9,999950	1,000	59.676,000000
10,016617	1,000	58.949,000000
10,033283	1,000	58.491,000000
10,049950	1,000	58.284,000000
10,066617	1,000	58.294,000000
10,083283	1,000	58.491,000000
10,099950	1,000	59.072,000000
10,116617	1,000	59.953,000000
10,133283	1,000	61.161,000000
10,149950	1,000	62.715,000000
10,166617	1,000	64.252,000000
10,183283	1,000	65.495,000000
10,199950	1,000	66.220,000000
10,216617	1,000	66.312,000000
10,233283	1,000	65.812,000000
10,249950	1,000	64.918,000000
10,266617	1,000	64.131,000000
10,283283	1,000	63.941,000000
10,299950	1,000	64.451,000000
10,316617	1,000	65.248,000000
10,333283	1,000	65.668,000000
10,349950	1,000	65.636,000000
10,366617	1,000	65.454,000000
10,383283	1,000	65.226,000000
10,399950	1,000	64.913,000000
10,416617	1,000	64.630,000000
10,433283	1,000	64.677,000000
10,449950	1,000	64.953,000000
10,466617	1,000	65.350,000000
10,483283	1,000	65.852,000000
10,499950	1,000	66.418,000000
10,516617	1,000	67.152,000000
10,533283	1,000	68.277,000000
10,549950	1,000	70.083,000000
10,566617	1,000	73.047,000000
10,583283	1,000	77.885,000000
10,599950	1,000	85.594,000000
10,616617	1,000	97.179,000000
10,633283	1,000	113.643,000000
10,649950	1,000	136.006,000000
10,666617	1,000	165.038,000000
10,683283	1,000	200.283,000000
10,699950	1,000	239.788,000000
10,716617	1,000	280.049,000000
10,733283	1,000	316.607,000000
10,749950	1,000	344.939,000000
10,766617	1,000	361.462,000000
10,783283	1,000	364.520,000000
10,799950	1,000	354.542,000000
10,816617	1,000	333.453,000000
10,833283	1,000	304.279,000000
10,849950	1,000	270.612,000000
10,866617	1,000	235.821,000000
10,883283	1,000	202.481,000000
10,899950	1,000	172.185,000000
10,916617	1,000	146.173,000000
10,933283	1,000	125.102,000000
10,949950	1,000	108.683,000000
10,966617	1,000	96.121,000000
10,983283	1,000	86.479,000000
10,999950	1,000	79.039,000000
11,016617	1,000	73.530,000000
11,033283	1,000	69.859,000000
11,049950	1,000	67.570,000000
11,066617	1,000	66.045,000000
11,083283	1,000	65.043,000000
11,099950	1,000	64.962,000000
11,116617	1,000	66.076,000000
11,133283	1,000	68.032,000000
11,149950	1,000	70.057,000000
11,166617	1,000	71.696,000000
11,183283	1,000	72.902,000000
11,199950	1,000	73.709,000000
11,216617	1,000	74.325,000000
11,233283	1,000	74.806,000000
11,249950	1,000	75.134,000000
11,266617	1,000	75.392,000000
11,283283	1,000	75.466,000000
11,299950	1,000	75.372,000000
11,316617	1,000	74.947,000000
11,333283	1,000	74.287,000000
11,349950	1,000	73.691,000000
11,366617	1,000	73.038,000000
11,383283	1,000	72.206,000000
11,399950	1,000	71.084,000000
11,416617	1,000	69.497,000000
11,433283	1,000	67.319,000000
11,449950	1,000	64.782,000000
11,466617	1,000	62.214,000000
11,483283	1,000	59.863,000000
11,499950	1,000	58.001,000000
11,516617	1,000	56.889,000000
11,533283	1,000	56.623,000000
11,549950	1,000	56.881,000000
11,566617	1,000	57.102,000000
11,583283	1,000	56.987,000000
11,599950	1,000	56.676,000000
11,616617	1,000	56.585,000000
11,633283	1,000	57.148,000000
11,649950	1,000	58.427,000000
11,666617	1,000	60.222,000000
11,683283	1,000	62.165,000000
11,699950	1,000	63.882,000000
11,716617	1,000	65.038,000000
11,733283	1,000	65.653,000000
11,749950	1,000	66.133,000000
11,766617	1,000	66.923,000000
11,783283	1,000	68.383,000000
11,799950	1,000	70.588,000000
11,816617	1,000	73.442,000000
11,833283	1,000	76.926,000000
11,849950	1,000	81.281,000000
11,866617	1,000	86.605,000000
11,883283	1,000	92.632,000000
11,899950	1,000	99.438,000000
11,916617	1,000	107.331,000000
11,933283	1,000	116.078,000000
11,949950	1,000	124.675,000000
11,966617	1,000	131.859,000000
11,983283	1,000	136.641,000000
11,999950	1,000	138.772,000000
12,016617	1,000	138.707,000000
12,033283	1,000	137.048,000000
12,049950	1,000	134.319,000000
12,066617	1,000	130.886,000000
12,083283	1,000	126.820,000000
12,099950	1,000	122.432,000000
12,116617	1,000	118.141,000000
12,133283	1,000	114.222,000000
12,149950	1,000	110.384,000000
12,166617	1,000	106.561,000000
12,183283	1,000	102.978,000000
12,199950	1,000	99.634,000000
12,216617	1,000	96.204,000000
12,233283	1,000	92.560,000000
12,249950	1,000	88.798,000000
12,266617	1,000	84.844,000000
12,283283	1,000	80.801,000000
12,299950	1,000	76.905,000000
12,316617	1,000	73.224,000000
12,333283	1,000	70.025,000000
12,349950	1,000	67.726,000000
12,366617	1,000	66.304,000000
12,383283	1,000	65.604,000000
12,399950	1,000	65.553,000000
12,416617	1,000	66.213,000000
12,433283	1,000	67.711,000000
12,449950	1,000	69.704,000000
12,466617	1,000	71.589,000000
12,483283	1,000	72.977,000000
12,499950	1,000	73.710,000000
12,516617	1,000	74.001,000000
12,533283	1,000	74.081,000000
12,549950	1,000	74.008,000000
12,566617	1,000	73.661,000000
12,583283	1,000	73.051,000000
12,599950	1,000	72.147,000000
12,616617	1,000	71.294,000000
12,633283	1,000	70.740,000000
12,649950	1,000	70.500,000000
12,666617	1,000	70.638,000000
12,683283	1,000	70.973,000000
12,699950	1,000	71.280,000000
12,716617	1,000	71.580,000000
12,733283	1,000	71.944,000000
12,749950	1,000	72.717,000000
12,766617	1,000	74.415,000000
12,783283	1,000	77.796,000000
12,799950	1,000	83.549,000000
12,816617	1,000	92.425,000000
12,833283	1,000	105.536,000000
12,849950	1,000	124.576,000000
12,866617	1,000	151.783,000000
12,883283	1,000	189.424,000000
12,899950	1,000	239.234,000000
12,916617	1,000	301.558,000000
12,933283	1,000	374.590,000000
12,949950	1,000	453.902,000000
12,966617	1,000	532.963,000000
12,983283	1,000	603.871,000000
12,999950	1,000	658.811,000000
13,016617	1,000	691.895,000000
13,033283	1,000	699.849,000000
13,049950	1,000	682.680,000000
13,066617	1,000	643.394,000000
13,083283	1,000	586.906,000000
13,099950	1,000	519.449,000000
13,116617	1,000	447.741,000000
13,133283	1,000	377.553,000000
13,149950	1,000	313.220,000000
13,166617	1,000	257.780,000000
13,183283	1,000	212.802,000000
13,199950	1,000	178.730,000000
13,216617	1,000	155.363,000000
13,233283	1,000	141.816,000000
13,249950	1,000	137.161,000000
13,266617	1,000	140.383,000000
13,283283	1,000	150.489,000000
13,299950	1,000	166.431,000000
13,316617	1,000	187.061,000000
13,333283	1,000	210.887,000000
13,349950	1,000	236.366,000000
13,366617	1,000	261.478,000000
13,383283	1,000	283.608,000000
13,399950	1,000	300.269,000000
13,416617	1,000	309.354,000000
13,433283	1,000	309.582,000000
13,449950	1,000	301.032,000000
13,466617	1,000	285.287,000000
13,483283	1,000	264.493,000000
13,499950	1,000	240.957,000000
13,516617	1,000	217.023,000000
13,533283	1,000	194.492,000000
13,549950	1,000	174.696,000000
13,566617	1,000	158.470,000000
13,583283	1,000	146.045,000000
13,599950	1,000	136.723,000000
13,616617	1,000	129.510,000000
13,633283	1,000	123.619,000000
13,649950	1,000	118.684,000000
13,666617	1,000	114.451,000000
13,683283	1,000	110.500,000000
13,699950	1,000	106.453,000000
13,716617	1,000	101.716,000000
13,733283	1,000	96.176,000000
13,749950	1,000	90.193,000000
13,766617	1,000	84.326,000000
13,783283	1,000	79.321,000000
13,799950	1,000	75.528,000000
13,816617	1,000	72.926,000000
13,833283	1,000	71.176,000000
13,849950	1,000	70.089,000000
13,866617	1,000	69.723,000000
13,883283	1,000	70.018,000000
13,899950	1,000	71.036,000000
13,916617	1,000	72.650,000000
13,933283	1,000	74.682,000000
13,949950	1,000	76.838,000000
13,966617	1,000	79.015,000000
13,983283	1,000	80.913,000000
13,999950	1,000	82.040,000000
14,016617	1,000	82.106,000000
14,033283	1,000	81.333,000000
14,049950	1,000	80.109,000000
14,066617	1,000	78.672,000000
14,083283	1,000	76.892,000000
14,099950	1,000	74.919,000000
14,116617	1,000	73.098,000000
14,133283	1,000	71.570,000000
14,149950	1,000	70.509,000000
14,166617	1,000	70.066,000000
14,183283	1,000	70.146,000000
14,199950	1,000	70.617,000000
14,216617	1,000	71.290,000000
14,233283	1,000	71.840,000000
14,249950	1,000	71.997,000000
14,266617	1,000	71.706,000000
14,283283	1,000	70.975,000000
14,299950	1,000	69.848,000000
14,316617	1,000	68.485,000000
14,333283	1,000	67.419,000000
14,349950	1,000	67.019,000000
14,366617	1,000	67.438,000000
14,383283	1,000	68.497,000000
14,399950	1,000	69.838,000000
14,416617	1,000	71.343,000000
14,433283	1,000	73.147,000000
14,449950	1,000	75.254,000000
14,466617	1,000	77.061,000000
14,483283	1,000	77.987,000000
14,499950	1,000	78.091,000000
14,516617	1,000	77.527,000000
14,533283	1,000	76.391,000000
14,549950	1,000	74.858,000000
14,566617	1,000	73.320,000000
14,583283	1,000	72.400,000000
14,599950	1,000	72.617,000000
14,616617	1,000	74.055,000000
14,633283	1,000	76.472,000000
14,649950	1,000	79.874,000000
14,666617	1,000	84.397,000000
14,683283	1,000	89.890,000000
14,699950	1,000	95.796,000000
14,716617	1,000	101.322,000000
14,733283	1,000	106.092,000000
14,749950	1,000	109.912,000000
14,766617	1,000	112.506,000000
14,783283	1,000	113.711,000000
14,799950	1,000	113.318,000000
14,816617	1,000	111.278,000000
14,833283	1,000	107.665,000000
14,849950	1,000	102.855,000000
14,866617	1,000	97.724,000000
14,883283	1,000	92.926,000000
14,899950	1,000	88.943,000000
14,916617	1,000	85.995,000000
14,933283	1,000	83.924,000000
14,949950	1,000	82.348,000000
14,966617	1,000	81.093,000000
14,983283	1,000	79.965,000000
14,999950	1,000	78.643,000000
15,016617	1,000	76.966,000000
15,033283	1,000	75.079,000000
15,049950	1,000	73.488,000000
15,066617	1,000	72.460,000000
15,083283	1,000	71.984,000000
15,099950	1,000	71.906,000000
15,116617	1,000	72.023,000000
15,133283	1,000	72.604,000000
15,149950	1,000	73.865,000000
15,166617	1,000	76.033,000000
15,183283	1,000	79.397,000000
15,199950	1,000	83.366,000000
15,216617	1,000	87.284,000000
15,233283	1,000	91.119,000000
15,249950	1,000	94.733,000000
15,266617	1,000	97.716,000000
15,283283	1,000	99.684,000000
15,299950	1,000	100.331,000000
15,316617	1,000	99.644,000000
15,333283	1,000	98.025,000000
15,349950	1,000	95.889,000000
15,366617	1,000	93.713,000000
15,383283	1,000	92.126,000000
15,399950	1,000	91.652,000000
15,416617	1,000	92.519,000000
15,433283	1,000	94.577,000000
15,449950	1,000	97.567,000000
15,466617	1,000	101.264,000000
15,483283	1,000	105.396,000000
15,499950	1,000	109.694,000000
15,516617	1,000	113.873,000000
15,533283	1,000	117.671,000000
15,549950	1,000	120.883,000000
15,566617	1,000	123.757,000000
15,583283	1,000	126.609,000000
15,599950	1,000	129.857,000000
15,616617	1,000	133.648,000000
15,633283	1,000	138.283,000000
15,649950	1,000	144.613,000000
15,666617	1,000	153.906,000000
15,683283	1,000	167.688,000000
15,699950	1,000	187.531,000000
15,716617	1,000	215.199,000000
15,733283	1,000	252.311,000000
15,749950	1,000	299.678,000000
15,766617	1,000	356.704,000000
15,783283	1,000	420.887,000000
15,799950	1,000	487.861,000000
15,816617	1,000	551.794,000000
15,833283	1,000	606.057,000000
15,849950	1,000	644.681,000000
15,866617	1,000	663.547,000000
15,883283	1,000	660.738,000000
15,899950	1,000	637.224,000000
15,916617	1,000	596.274,000000
15,933283	1,000	542.750,000000
15,949950	1,000	482.277,000000
15,966617	1,000	420.650,000000
15,983283	1,000	362.907,000000
15,999950	1,000	312.874,000000
16,016617	1,000	272.582,000000
16,033283	1,000	241.790,000000
16,049950	1,000	218.771,000000
16,066617	1,000	201.634,000000
16,083283	1,000	188.606,000000
16,099950	1,000	177.938,000000
16,116617	1,000	168.422,000000
16,133283	1,000	159.366,000000
16,149950	1,000	150.238,000000
16,166617	1,000	141.054,000000
16,183283	1,000	131.999,000000
16,199950	1,000	123.377,000000
16,216617	1,000	115.682,000000
16,233283	1,000	109.331,000000
16,249950	1,000	104.413,000000
16,266617	1,000	100.917,000000
16,283283	1,000	98.858,000000
16,299950	1,000	98.432,000000
16,316617	1,000	99.452,000000
16,333283	1,000	101.644,000000
16,349950	1,000	104.629,000000
16,366617	1,000	108.110,000000
16,383283	1,000	111.837,000000
16,399950	1,000	115.455,000000
16,416617	1,000	118.331,000000
16,433283	1,000	119.850,000000
16,449950	1,000	119.765,000000
16,466617	1,000	118.136,000000
16,483283	1,000	114.951,000000
16,499950	1,000	110.501,000000
16,516617	1,000	105.591,000000
16,533283	1,000	100.991,000000
16,549950	1,000	97.226,000000
16,566617	1,000	94.313,000000
16,583283	1,000	92.028,000000
16,599950	1,000	90.437,000000
16,616617	1,000	89.665,000000
16,633283	1,000	89.826,000000
16,649950	1,000	90.784,000000
16,666617	1,000	92.259,000000
16,683283	1,000	93.874,000000
16,699950	1,000	95.328,000000
16,716617	1,000	96.537,000000
16,733283	1,000	97.573,000000
16,749950	1,000	98.439,000000
16,766617	1,000	99.647,000000
16,783283	1,000	101.790,000000
16,799950	1,000	105.189,000000
16,816617	1,000	109.867,000000
16,833283	1,000	115.831,000000
16,849950	1,000	123.219,000000
16,866617	1,000	132.140,000000
16,883283	1,000	142.875,000000
16,899950	1,000	155.725,000000
16,916617	1,000	170.880,000000
16,933283	1,000	189.159,000000
16,949950	1,000	211.364,000000
16,966617	1,000	238.425,000000
16,983283	1,000	271.661,000000
16,999950	1,000	312.574,000000
17,016617	1,000	361.985,000000
17,033283	1,000	419.748,000000
17,049950	1,000	484.527,000000
17,066617	1,000	553.484,000000
17,083283	1,000	622.034,000000
17,099950	1,000	684.090,000000
17,116617	1,000	732.793,000000
17,133283	1,000	761.951,000000
17,149950	1,000	767.813,000000
17,166617	1,000	749.463,000000
17,183283	1,000	708.930,000000
17,199950	1,000	650.386,000000
17,216617	1,000	579.594,000000
17,233283	1,000	502.887,000000
17,249950	1,000	425.984,000000
17,266617	1,000	353.395,000000
17,283283	1,000	288.538,000000
17,299950	1,000	233.541,000000
17,316617	1,000	189.083,000000
17,333283	1,000	154.575,000000
17,349950	1,000	128.822,000000
17,366617	1,000	110.903,000000
17,383283	1,000	99.781,000000
17,399950	1,000	94.112,000000
17,416617	1,000	92.008,000000
17,433283	1,000	91.664,000000
17,449950	1,000	91.786,000000
17,466617	1,000	91.605,000000
17,483283	1,000	91.013,000000
17,499950	1,000	90.058,000000
17,516617	1,000	88.944,000000
17,533283	1,000	87.653,000000
17,549950	1,000	86.485,000000
17,566617	1,000	85.850,000000
17,583283	1,000	85.970,000000
17,599950	1,000	86.723,000000
17,616617	1,000	87.647,000000
17,633283	1,000	88.601,000000
17,649950	1,000	90.034,000000
17,666617	1,000	92.432,000000
17,683283	1,000	95.754,000000
17,699950	1,000	99.865,000000
17,716617	1,000	104.388,000000
17,733283	1,000	108.699,000000
17,749950	1,000	112.461,000000
17,766617	1,000	115.535,000000
17,783283	1,000	117.713,000000
17,799950	1,000	119.036,000000
17,816617	1,000	119.493,000000
17,833283	1,000	119.574,000000
17,849950	1,000	119.683,000000
17,866617	1,000	120.491,000000
17,883283	1,000	122.495,000000
17,899950	1,000	126.271,000000
17,916617	1,000	132.340,000000
17,933283	1,000	140.972,000000
17,949950	1,000	152.716,000000
17,966617	1,000	168.460,000000
17,983283	1,000	190.007,000000
17,999950	1,000	219.947,000000
18,016617	1,000	260.966,000000
18,033283	1,000	315.226,000000
18,049950	1,000	383.998,000000
18,066617	1,000	466.947,000000
18,083283	1,000	561.476,000000
18,099950	1,000	662.122,000000
18,116617	1,000	760.977,000000
18,133283	1,000	848.356,000000
18,149950	1,000	915.123,000000
18,166617	1,000	954.071,000000
18,183283	1,000	960.779,000000
18,199950	1,000	935.019,000000
18,216617	1,000	880.537,000000
18,233283	1,000	803.712,000000
18,249950	1,000	712.667,000000
18,266617	1,000	615.807,000000
18,283283	1,000	520.281,000000
18,299950	1,000	431.685,000000
18,316617	1,000	353.661,000000
18,333283	1,000	288.364,000000
18,349950	1,000	236.616,000000
18,366617	1,000	197.889,000000
18,383283	1,000	170.929,000000
18,399950	1,000	153.682,000000
18,416617	1,000	144.022,000000
18,433283	1,000	139.994,000000
18,449950	1,000	139.892,000000
18,466617	1,000	142.396,000000
18,483283	1,000	145.941,000000
18,499950	1,000	149.284,000000
18,516617	1,000	151.502,000000
18,533283	1,000	152.366,000000
18,549950	1,000	151.958,000000
18,566617	1,000	150.629,000000
18,583283	1,000	149.227,000000
18,599950	1,000	148.364,000000
18,616617	1,000	148.169,000000
18,633283	1,000	148.613,000000
18,649950	1,000	149.432,000000
18,666617	1,000	150.527,000000
18,683283	1,000	151.700,000000
18,699950	1,000	152.669,000000
18,716617	1,000	153.028,000000
18,733283	1,000	152.517,000000
18,749950	1,000	150.931,000000
18,766617	1,000	148.313,000000
18,783283	1,000	145.029,000000
18,799950	1,000	141.637,000000
18,816617	1,000	138.789,000000
18,833283	1,000	136.351,000000
18,849950	1,000	134.119,000000
18,866617	1,000	132.309,000000
18,883283	1,000	131.017,000000
18,899950	1,000	130.134,000000
18,916617	1,000	129.118,000000
18,933283	1,000	127.365,000000
18,949950	1,000	124.836,000000
18,966617	1,000	121.650,000000
18,983283	1,000	118.199,000000
18,999950	1,000	114.704,000000
19,016617	1,000	111.209,000000
19,033283	1,000	107.965,000000
19,049950	1,000	105.234,000000
19,066617	1,000	103.003,000000
19,083283	1,000	101.371,000000
19,099950	1,000	100.343,000000
19,116617	1,000	99.773,000000
19,133283	1,000	99.551,000000
19,149950	1,000	99.823,000000
19,166617	1,000	100.904,000000
19,183283	1,000	102.888,000000
19,199950	1,000	105.430,000000
19,216617	1,000	108.104,000000
19,233283	1,000	110.650,000000
19,249950	1,000	113.197,000000
19,266617	1,000	116.072,000000
19,283283	1,000	119.395,000000
19,299950	1,000	123.469,000000
19,316617	1,000	128.813,000000
19,333283	1,000	136.213,000000
19,349950	1,000	146.825,000000
19,366617	1,000	161.525,000000
19,383283	1,000	181.213,000000
19,399950	1,000	206.395,000000
19,416617	1,000	236.667,000000
19,433283	1,000	270.455,000000
19,449950	1,000	305.674,000000
19,466617	1,000	340.283,000000
19,483283	1,000	372.266,000000
19,499950	1,000	400.206,000000
19,516617	1,000	423.305,000000
19,533283	1,000	442.111,000000
19,549950	1,000	458.787,000000
19,566617	1,000	476.725,000000
19,583283	1,000	499.635,000000
19,599950	1,000	531.180,000000
19,616617	1,000	574.009,000000
19,633283	1,000	629.001,000000
19,649950	1,000	694.357,000000
19,666617	1,000	765.717,000000
19,683283	1,000	836.482,000000
19,699950	1,000	898.987,000000
19,716617	1,000	945.987,000000
19,733283	1,000	971.896,000000
19,749950	1,000	973.517,000000
19,766617	1,000	950.785,000000
19,783283	1,000	906.674,000000
19,799950	1,000	846.689,000000
19,816617	1,000	778.080,000000
19,833283	1,000	709.082,000000
19,849950	1,000	647.359,000000
19,866617	1,000	598.671,000000
19,883283	1,000	566.062,000000
19,899950	1,000	549.224,000000
19,916617	1,000	545.280,000000
19,933283	1,000	549.200,000000
19,949950	1,000	555.230,000000
19,966617	1,000	558.134,000000
19,983283	1,000	553.867,000000
19,999950	1,000	539.842,000000
20,016617	1,000	515.633,000000
20,033283	1,000	482.310,000000
20,049950	1,000	442.241,000000
20,066617	1,000	398.432,000000
20,083283	1,000	354.435,000000
20,099950	1,000	313.487,000000
20,116617	1,000	278.011,000000
20,133283	1,000	249.472,000000
20,149950	1,000	229.175,000000
20,166617	1,000	217.965,000000
20,183283	1,000	215.638,000000
20,199950	1,000	220.962,000000
20,216617	1,000	232.456,000000
20,233283	1,000	248.754,000000
20,249950	1,000	268.473,000000
20,266617	1,000	290.447,000000
20,283283	1,000	313.793,000000
20,299950	1,000	338.232,000000
20,316617	1,000	364.952,000000
20,333283	1,000	396.565,000000
20,349950	1,000	436.676,000000
20,366617	1,000	490.220,000000
20,383283	1,000	564.286,000000
20,399950	1,000	668.474,000000
20,416617	1,000	814.798,000000
20,433283	1,000	1.017.138,000000
20,449950	1,000	1.289.624,000000
20,466617	1,000	1.643.481,000000
20,483283	1,000	2.082.618,000000
20,499950	1,000	2.599.304,000000
20,516617	1,000	3.170.934,000000
20,533283	1,000	3.759.756,000000
20,549950	1,000	4.316.730,000000
20,566617	1,000	4.788.626,000000
20,583283	1,000	5.126.300,000000
20,599950	1,000	5.293.786,000000
20,616617	1,000	5.274.487,000000
20,633283	1,000	5.073.018,000000
20,649950	1,000	4.713.414,000000
20,666617	1,000	4.234.178,000000
20,683283	1,000	3.681.465,000000
20,699950	1,000	3.101.879,000000
20,716617	1,000	2.536.307,000000
20,733283	1,000	2.016.269,000000
20,749950	1,000	1.562.226,000000
20,766617	1,000	1.184.216,000000
20,783283	1,000	883.876,000000
20,799950	1,000	656.209,000000
20,816617	1,000	492.280,000000
20,833283	1,000	380.918,000000
20,849950	1,000	310.341,000000
20,866617	1,000	269.840,000000
20,883283	1,000	250.721,000000
20,899950	1,000	246.640,000000
20,916617	1,000	252.998,000000
20,933283	1,000	266.350,000000
20,949950	1,000	284.090,000000
20,966617	1,000	304.656,000000
20,983283	1,000	326.904,000000
20,999950	1,000	349.507,000000
21,016617	1,000	371.100,000000
21,033283	1,000	390.363,000000
21,049950	1,000	405.496,000000
21,066617	1,000	414.452,000000
21,083283	1,000	415.527,000000
21,099950	1,000	408.123,000000
21,116617	1,000	392.806,000000
21,133283	1,000	371.025,000000
21,149950	1,000	344.365,000000
21,166617	1,000	314.595,000000
21,183283	1,000	283.435,000000
21,199950	1,000	252.345,000000
21,216617	1,000	222.679,000000
21,233283	1,000	195.934,000000
21,249950	1,000	173.160,000000
21,266617	1,000	154.801,000000
21,283283	1,000	140.539,000000
21,299950	1,000	129.839,000000
21,316617	1,000	122.013,000000
21,333283	1,000	116.342,000000
21,349950	1,000	112.289,000000
21,366617	1,000	109.183,000000
21,383283	1,000	106.510,000000
21,399950	1,000	104.147,000000
21,416617	1,000	102.450,000000
21,433283	1,000	101.886,000000
21,449950	1,000	102.151,000000
21,466617	1,000	102.748,000000
21,483283	1,000	103.455,000000
21,499950	1,000	104.386,000000
21,516617	1,000	105.554,000000
21,533283	1,000	106.765,000000
21,549950	1,000	107.933,000000
21,566617	1,000	109.171,000000
21,583283	1,000	110.361,000000
21,599950	1,000	111.391,000000
21,616617	1,000	112.092,000000
21,633283	1,000	112.426,000000
21,649950	1,000	112.473,000000
21,666617	1,000	112.307,000000
21,683283	1,000	112.115,000000
21,699950	1,000	112.119,000000
21,716617	1,000	112.310,000000
21,733283	1,000	112.645,000000
21,749950	1,000	112.847,000000
21,766617	1,000	112.309,000000
21,783283	1,000	110.628,000000
21,799950	1,000	108.015,000000
21,816617	1,000	105.002,000000
21,833283	1,000	102.117,000000
21,849950	1,000	99.529,000000
21,866617	1,000	97.011,000000
21,883283	1,000	94.853,000000
21,899950	1,000	93.466,000000
21,916617	1,000	92.954,000000
21,933283	1,000	93.314,000000
21,949950	1,000	94.465,000000
21,966617	1,000	95.995,000000
21,983283	1,000	97.730,000000
21,999950	1,000	99.524,000000
22,016617	1,000	101.517,000000
22,033283	1,000	103.581,000000
22,049950	1,000	105.254,000000
22,066617	1,000	106.118,000000
22,083283	1,000	106.030,000000
22,099950	1,000	105.187,000000
22,116617	1,000	103.649,000000
22,133283	1,000	101.455,000000
22,149950	1,000	98.926,000000
22,166617	1,000	96.437,000000
22,183283	1,000	94.563,000000
22,199950	1,000	93.352,000000
22,216617	1,000	92.584,000000
22,233283	1,000	92.005,000000
22,249950	1,000	91.776,000000
22,266617	1,000	92.215,000000
22,283283	1,000	93.579,000000
22,299950	1,000	96.054,000000
22,316617	1,000	99.470,000000
22,333283	1,000	103.320,000000
22,349950	1,000	107.040,000000
22,366617	1,000	110.381,000000
22,383283	1,000	113.425,000000
22,399950	1,000	116.729,000000
22,416617	1,000	120.748,000000
22,433283	1,000	125.624,000000
22,449950	1,000	131.637,000000
22,466617	1,000	139.220,000000
22,483283	1,000	148.763,000000
22,499950	1,000	160.891,000000
22,516617	1,000	176.262,000000
22,533283	1,000	195.086,000000
22,549950	1,000	217.225,000000
22,566617	1,000	242.210,000000
22,583283	1,000	268.921,000000
22,599950	1,000	295.128,000000
22,616617	1,000	318.636,000000
22,633283	1,000	337.455,000000
22,649950	1,000	349.802,000000
22,666617	1,000	354.834,000000
22,683283	1,000	352.750,000000
22,699950	1,000	344.732,000000
22,716617	1,000	332.451,000000
22,733283	1,000	317.767,000000
22,749950	1,000	302.763,000000
22,766617	1,000	289.230,000000
22,783283	1,000	278.917,000000
22,799950	1,000	272.724,000000
22,816617	1,000	270.454,000000
22,833283	1,000	271.622,000000
22,849950	1,000	275.544,000000
22,866617	1,000	280.895,000000
22,883283	1,000	286.032,000000
22,899950	1,000	289.762,000000
22,916617	1,000	291.077,000000
22,933283	1,000	289.134,000000
22,949950	1,000	283.534,000000
22,966617	1,000	274.210,000000
22,983283	1,000	261.406,000000
22,999950	1,000	245.792,000000
23,016617	1,000	228.481,000000
23,033283	1,000	210.944,000000
23,049950	1,000	194.510,000000
23,066617	1,000	179.997,000000
23,083283	1,000	167.728,000000
23,099950	1,000	157.518,000000
23,116617	1,000	149.090,000000
23,133283	1,000	142.253,000000
23,149950	1,000	136.450,000000
23,166617	1,000	131.457,000000
23,183283	1,000	127.272,000000
23,199950	1,000	123.904,000000
23,216617	1,000	121.293,000000
23,233283	1,000	119.613,000000
23,249950	1,000	119.289,000000
23,266617	1,000	120.596,000000
23,283283	1,000	124.028,000000
23,299950	1,000	130.082,000000
23,316617	1,000	138.747,000000
23,333283	1,000	150.113,000000
23,349950	1,000	164.613,000000
23,366617	1,000	182.799,000000
23,383283	1,000	205.241,000000
23,399950	1,000	231.918,000000
23,416617	1,000	262.119,000000
23,433283	1,000	294.668,000000
23,449950	1,000	327.309,000000
23,466617	1,000	357.159,000000
23,483283	1,000	381.544,000000
23,499950	1,000	398.191,000000
23,516617	1,000	405.722,000000
23,533283	1,000	403.713,000000
23,549950	1,000	392.882,000000
23,566617	1,000	375.082,000000
23,583283	1,000	352.661,000000
23,599950	1,000	328.238,000000
23,616617	1,000	304.670,000000
23,633283	1,000	284.171,000000
23,649950	1,000	268.206,000000
23,666617	1,000	257.848,000000
23,683283	1,000	253.800,000000
23,699950	1,000	256.626,000000
23,716617	1,000	266.874,000000
23,733283	1,000	285.581,000000
23,749950	1,000	314.432,000000
23,766617	1,000	355.954,000000
23,783283	1,000	413.965,000000
23,799950	1,000	493.499,000000
23,816617	1,000	600.747,000000
23,833283	1,000	742.265,000000
23,849950	1,000	923.551,000000
23,866617	1,000	1.146.839,000000
23,883283	1,000	1.408.116,000000
23,899950	1,000	1.696.124,000000
23,916617	1,000	1.991.965,000000
23,933283	1,000	2.270.965,000000
23,949950	1,000	2.506.236,000000
23,966617	1,000	2.672.909,000000
23,983283	1,000	2.752.887,000000
23,999950	1,000	2.738.110,000000
24,016617	1,000	2.631.625,000000
24,033283	1,000	2.446.709,000000
24,049950	1,000	2.203.877,000000
24,066617	1,000	1.927.362,000000
24,083283	1,000	1.641.479,000000
24,099950	1,000	1.367.901,000000
24,116617	1,000	1.124.087,000000
24,133283	1,000	921.823,000000
24,149950	1,000	767.535,000000
24,166617	1,000	662.884,000000
24,183283	1,000	605.935,000000
24,199950	1,000	593.190,000000
24,216617	1,000	621.419,000000
24,233283	1,000	689.762,000000
24,249950	1,000	801.248,000000
24,266617	1,000	963.765,000000
24,283283	1,000	1.190.389,000000
24,299950	1,000	1.498.750,000000
24,316617	1,000	1.908.375,000000
24,333283	1,000	2.435.955,000000
24,349950	1,000	3.089.713,000000
24,366617	1,000	3.862.320,000000
24,383283	1,000	4.724.977,000000
24,399950	1,000	5.626.140,000000
24,416617	1,000	6.495.301,000000
24,433283	1,000	7.251.997,000000
24,449950	1,000	7.818.902,000000
24,466617	1,000	8.135.829,000000
24,483283	1,000	8.170.527,000000
24,499950	1,000	7.923.599,000000
24,516617	1,000	7.426.595,000000
24,533283	1,000	6.735.570,000000
24,549950	1,000	5.920.518,000000
24,566617	1,000	5.053.768,000000
24,583283	1,000	4.200.499,000000
24,599950	1,000	3.411.798,000000
24,616617	1,000	2.721.542,000000
24,633283	1,000	2.146.173,000000
24,649950	1,000	1.686.812,000000
24,666617	1,000	1.333.860,000000
24,683283	1,000	1.071.124,000000
24,699950	1,000	879.923,000000
24,716617	1,000	742.037,000000
24,733283	1,000	641.739,000000
24,749950	1,000	566.618,000000
24,766617	1,000	507.871,000000
24,783283	1,000	460.018,000000
24,799950	1,000	419.875,000000
24,816617	1,000	386.414,000000
24,833283	1,000	359.583,000000
24,849950	1,000	339.658,000000
24,866617	1,000	327.391,000000
24,883283	1,000	323.350,000000
24,899950	1,000	327.861,000000
24,916617	1,000	340.326,000000
24,933283	1,000	359.178,000000
24,949950	1,000	382.128,000000
24,966617	1,000	406.447,000000
24,983283	1,000	429.349,000000
24,999950	1,000	447.875,000000
25,016617	1,000	459.442,000000
25,033283	1,000	462.312,000000
25,049950	1,000	455.957,000000
25,066617	1,000	441.019,000000
25,083283	1,000	418.885,000000
25,099950	1,000	391.502,000000
25,116617	1,000	360.817,000000
25,133283	1,000	328.594,000000
25,149950	1,000	296.352,000000
25,166617	1,000	265.362,000000
25,183283	1,000	236.627,000000
25,199950	1,000	211.010,000000
25,216617	1,000	189.017,000000
25,233283	1,000	170.854,000000
25,249950	1,000	156.526,000000
25,266617	1,000	145.615,000000
25,283283	1,000	137.496,000000
25,299950	1,000	131.439,000000
25,316617	1,000	126.957,000000
25,333283	1,000	123.519,000000
25,349950	1,000	120.766,000000
25,366617	1,000	118.237,000000
25,383283	1,000	115.823,000000
25,399950	1,000	113.693,000000
25,416617	1,000	111.598,000000
25,433283	1,000	109.188,000000
25,449950	1,000	106.386,000000
25,466617	1,000	103.299,000000
25,483283	1,000	100.074,000000
25,499950	1,000	96.983,000000
25,516617	1,000	94.282,000000
25,533283	1,000	92.291,000000
25,549950	1,000	91.006,000000
25,566617	1,000	90.539,000000
25,583283	1,000	90.824,000000
25,599950	1,000	91.627,000000
25,616617	1,000	92.466,000000
25,633283	1,000	92.926,000000
25,649950	1,000	92.807,000000
25,666617	1,000	91.990,000000
25,683283	1,000	90.423,000000
25,699950	1,000	88.150,000000
25,716617	1,000	85.828,000000
25,733283	1,000	84.310,000000
25,749950	1,000	83.969,000000
25,766617	1,000	84.659,000000
25,783283	1,000	85.934,000000
25,799950	1,000	87.447,000000
25,816617	1,000	89.069,000000
25,833283	1,000	90.708,000000
25,849950	1,000	92.219,000000
25,866617	1,000	93.461,000000
25,883283	1,000	94.237,000000
25,899950	1,000	94.608,000000
25,916617	1,000	94.794,000000
25,933283	1,000	94.887,000000
25,949950	1,000	94.801,000000
25,966617	1,000	94.534,000000
25,983283	1,000	94.211,000000
25,999950	1,000	93.817,000000
26,016617	1,000	93.196,000000
26,033283	1,000	92.475,000000
26,049950	1,000	92.246,000000
26,066617	1,000	92.922,000000
26,083283	1,000	94.913,000000
26,099950	1,000	98.254,000000
26,116617	1,000	103.309,000000
26,133283	1,000	110.535,000000
26,149950	1,000	120.522,000000
26,166617	1,000	134.002,000000
26,183283	1,000	151.473,000000
26,199950	1,000	172.698,000000
26,216617	1,000	197.023,000000
26,233283	1,000	223.539,000000
26,249950	1,000	250.822,000000
26,266617	1,000	277.002,000000
26,283283	1,000	300.021,000000
26,299950	1,000	317.881,000000
26,316617	1,000	329.043,000000
26,333283	1,000	332.509,000000
26,349950	1,000	327.791,000000
26,366617	1,000	315.166,000000
26,383283	1,000	295.869,000000
26,399950	1,000	271.883,000000
26,416617	1,000	245.769,000000
26,433283	1,000	219.782,000000
26,449950	1,000	195.454,000000
26,466617	1,000	173.637,000000
26,483283	1,000	155.133,000000
26,499950	1,000	140.457,000000
26,516617	1,000	129.622,000000
26,533283	1,000	122.067,000000
26,549950	1,000	116.997,000000
26,566617	1,000	113.675,000000
26,583283	1,000	111.302,000000
26,599950	1,000	109.386,000000
26,616617	1,000	108.014,000000
26,633283	1,000	107.224,000000
26,649950	1,000	106.813,000000
26,666617	1,000	106.420,000000
26,683283	1,000	105.728,000000
26,699950	1,000	104.402,000000
26,716617	1,000	102.685,000000
26,733283	1,000	101.039,000000
26,749950	1,000	100.029,000000
26,766617	1,000	99.707,000000
26,783283	1,000	99.625,000000
26,799950	1,000	99.340,000000
26,816617	1,000	98.715,000000
26,833283	1,000	97.770,000000
26,849950	1,000	96.747,000000
26,866617	1,000	95.745,000000
26,883283	1,000	94.787,000000
26,899950	1,000	94.142,000000
26,916617	1,000	93.742,000000
26,933283	1,000	93.265,000000
26,949950	1,000	92.850,000000
26,966617	1,000	92.587,000000
26,983283	1,000	92.395,000000
26,999950	1,000	92.251,000000
27,016617	1,000	92.186,000000
27,033283	1,000	92.112,000000
27,049950	1,000	91.823,000000
27,066617	1,000	91.359,000000
27,083283	1,000	90.876,000000
27,099950	1,000	90.645,000000
27,116617	1,000	90.631,000000
27,133283	1,000	90.809,000000
27,149950	1,000	91.461,000000
27,166617	1,000	92.610,000000
27,183283	1,000	94.100,000000
27,199950	1,000	95.764,000000
27,216617	1,000	97.403,000000
27,233283	1,000	98.796,000000
27,249950	1,000	99.883,000000
27,266617	1,000	100.874,000000
27,283283	1,000	101.992,000000
27,299950	1,000	103.411,000000
27,316617	1,000	105.329,000000
27,333283	1,000	108.035,000000
27,349950	1,000	111.668,000000
27,366617	1,000	115.842,000000
27,383283	1,000	120.106,000000
27,399950	1,000	124.293,000000
27,416617	1,000	128.199,000000
27,433283	1,000	131.053,000000
27,449950	1,000	132.029,000000
27,466617	1,000	130.842,000000
27,483283	1,000	127.902,000000
27,499950	1,000	123.613,000000
27,516617	1,000	118.488,000000
27,533283	1,000	113.058,000000
27,549950	1,000	107.950,000000
27,566617	1,000	103.716,000000
27,583283	1,000	100.402,000000
27,599950	1,000	98.063,000000
27,616617	1,000	96.648,000000
27,633283	1,000	95.893,000000
27,649950	1,000	95.368,000000
27,666617	1,000	94.312,000000
27,683283	1,000	92.502,000000
27,699950	1,000	90.329,000000
27,716617	1,000	88.582,000000
27,733283	1,000	87.869,000000
27,749950	1,000	88.308,000000
27,766617	1,000	89.796,000000
27,783283	1,000	92.258,000000
27,799950	1,000	95.268,000000
27,816617	1,000	98.539,000000
27,833283	1,000	101.789,000000
27,849950	1,000	104.470,000000
27,866617	1,000	106.034,000000
27,883283	1,000	106.293,000000
27,899950	1,000	105.444,000000
27,916617	1,000	103.905,000000
27,933283	1,000	101.917,000000
27,949950	1,000	99.886,000000
27,966617	1,000	97.942,000000
27,983283	1,000	96.104,000000
27,999950	1,000	94.402,000000
28,016617	1,000	92.749,000000
28,033283	1,000	91.143,000000
28,049950	1,000	89.703,000000
28,066617	1,000	88.865,000000
28,083283	1,000	88.906,000000
28,099950	1,000	89.729,000000
28,116617	1,000	91.203,000000
28,133283	1,000	92.937,000000
28,149950	1,000	94.760,000000
28,166617	1,000	96.490,000000
28,183283	1,000	97.774,000000
28,199950	1,000	98.535,000000
28,216617	1,000	98.902,000000
28,233283	1,000	99.119,000000
28,249950	1,000	99.279,000000
28,266617	1,000	99.409,000000
28,283283	1,000	99.570,000000
28,299950	1,000	99.979,000000
28,316617	1,000	100.601,000000
28,333283	1,000	101.273,000000
28,349950	1,000	101.734,000000
28,366617	1,000	101.831,000000
28,383283	1,000	101.541,000000
28,399950	1,000	100.791,000000
28,416617	1,000	99.693,000000
28,433283	1,000	98.467,000000
28,449950	1,000	97.191,000000
28,466617	1,000	95.998,000000
28,483283	1,000	94.930,000000
28,499950	1,000	94.309,000000
28,516617	1,000	94.409,000000
28,533283	1,000	95.227,000000
28,549950	1,000	96.492,000000
28,566617	1,000	97.750,000000
28,583283	1,000	98.744,000000
28,599950	1,000	99.400,000000
28,616617	1,000	99.833,000000
28,633283	1,000	100.048,000000
28,649950	1,000	100.048,000000
28,666617	1,000	99.972,000000
28,683283	1,000	99.665,000000
28,699950	1,000	98.888,000000
28,716617	1,000	97.693,000000
28,733283	1,000	96.369,000000
28,749950	1,000	95.062,000000
28,766617	1,000	93.796,000000
28,783283	1,000	92.498,000000
28,799950	1,000	91.171,000000
28,816617	1,000	90.010,000000
28,833283	1,000	89.165,000000
28,849950	1,000	88.967,000000
28,866617	1,000	89.517,000000
28,883283	1,000	90.610,000000
28,899950	1,000	91.943,000000
28,916617	1,000	93.175,000000
28,933283	1,000	93.865,000000
28,949950	1,000	93.674,000000
28,966617	1,000	92.905,000000
28,983283	1,000	91.934,000000
28,999950	1,000	91.087,000000
29,016617	1,000	90.698,000000
29,033283	1,000	90.849,000000
29,049950	1,000	91.532,000000
29,066617	1,000	92.357,000000
29,083283	1,000	93.088,000000
29,099950	1,000	93.841,000000
29,116617	1,000	94.812,000000
29,133283	1,000	95.877,000000
29,149950	1,000	96.389,000000
29,166617	1,000	96.062,000000
29,183283	1,000	95.161,000000
29,199950	1,000	93.924,000000
29,216617	1,000	92.619,000000
29,233283	1,000	91.341,000000
29,249950	1,000	90.327,000000
29,266617	1,000	89.768,000000
29,283283	1,000	89.453,000000
29,299950	1,000	89.171,000000
29,316617	1,000	88.834,000000
29,333283	1,000	88.366,000000
29,349950	1,000	87.868,000000
29,366617	1,000	87.337,000000
29,383283	1,000	86.731,000000
29,399950	1,000	85.898,000000
29,416617	1,000	84.868,000000
29,433283	1,000	84.324,000000
29,449950	1,000	84.881,000000
29,466617	1,000	86.655,000000
29,483283	1,000	89.204,000000
29,499950	1,000	91.620,000000
29,516617	1,000	93.254,000000
29,533283	1,000	94.023,000000
29,549950	1,000	94.046,000000
29,566617	1,000	93.474,000000
29,583283	1,000	92.552,000000
29,599950	1,000	91.663,000000
29,616617	1,000	91.105,000000
29,633283	1,000	90.854,000000
29,649950	1,000	90.592,000000
29,666617	1,000	89.890,000000
29,683283	1,000	88.928,000000
29,699950	1,000	87.932,000000
29,716617	1,000	86.960,000000
29,733283	1,000	86.113,000000
29,749950	1,000	85.665,000000
29,766617	1,000	85.650,000000
29,783283	1,000	85.626,000000
29,799950	1,000	85.596,000000
29,816617	1,000	85.955,000000
29,833283	1,000	86.898,000000
29,849950	1,000	88.332,000000
29,866617	1,000	89.752,000000
29,883283	1,000	90.714,000000
29,899950	1,000	91.246,000000
29,916617	1,000	91.297,000000
29,933283	1,000	90.833,000000
29,949950	1,000	89.929,000000
29,966617	1,000	88.686,000000
29,983283	1,000	87.558,000000
29,999950	1,000	87.130,000000
30,016617	1,000	87.584,000000
30,033283	1,000	88.729,000000
30,049950	1,000	90.233,000000
30,066617	1,000	91.565,000000
30,083283	1,000	92.539,000000
30,099950	1,000	93.205,000000
30,116617	1,000	93.296,000000
30,133283	1,000	92.749,000000
30,149950	1,000	91.961,000000
30,166617	1,000	91.211,000000
30,183283	1,000	90.479,000000
30,199950	1,000	89.468,000000
30,216617	1,000	87.986,000000
30,233283	1,000	86.255,000000
30,249950	1,000	84.553,000000
30,266617	1,000	83.369,000000
30,283283	1,000	83.079,000000
30,299950	1,000	83.769,000000
30,316617	1,000	84.948,000000
30,333283	1,000	86.102,000000
30,349950	1,000	87.066,000000
30,366617	1,000	87.612,000000
30,383283	1,000	87.952,000000
30,399950	1,000	88.470,000000
30,416617	1,000	89.299,000000
30,433283	1,000	90.358,000000
30,449950	1,000	91.409,000000
30,466617	1,000	92.037,000000
30,483283	1,000	92.120,000000
30,499950	1,000	92.045,000000
30,516617	1,000	92.147,000000
30,533283	1,000	92.490,000000
30,549950	1,000	93.043,000000
30,566617	1,000	93.794,000000
30,583283	1,000	94.823,000000
30,599950	1,000	95.914,000000
30,616617	1,000	96.855,000000
30,633283	1,000	97.482,000000
30,649950	1,000	97.424,000000
30,666617	1,000	96.626,000000
30,683283	1,000	95.520,000000
30,699950	1,000	94.851,000000
30,716617	1,000	95.102,000000
30,733283	1,000	96.594,000000
30,749950	1,000	99.361,000000
30,766617	1,000	102.817,000000
30,783283	1,000	106.210,000000
30,799950	1,000	108.990,000000
30,816617	1,000	110.897,000000
30,833283	1,000	111.782,000000
30,849950	1,000	111.901,000000
30,866617	1,000	111.587,000000
30,883283	1,000	111.019,000000
30,899950	1,000	110.496,000000
30,916617	1,000	110.194,000000
30,933283	1,000	110.004,000000
30,949950	1,000	109.563,000000
30,966617	1,000	108.829,000000
30,983283	1,000	108.107,000000
30,999950	1,000	107.477,000000
31,016617	1,000	106.752,000000
31,033283	1,000	105.660,000000
31,049950	1,000	104.154,000000
31,066617	1,000	102.365,000000
31,083283	1,000	100.422,000000
31,099950	1,000	98.578,000000
31,116617	1,000	96.846,000000
31,133283	1,000	95.138,000000
31,149950	1,000	93.625,000000
31,166617	1,000	92.486,000000
31,183283	1,000	91.760,000000
31,199950	1,000	91.186,000000
31,216617	1,000	90.310,000000
31,233283	1,000	89.219,000000
31,249950	1,000	88.412,000000
31,266617	1,000	88.034,000000
31,283283	1,000	88.005,000000
31,299950	1,000	88.239,000000
31,316617	1,000	88.470,000000
31,333283	1,000	88.798,000000
31,349950	1,000	89.346,000000
31,366617	1,000	90.052,000000
31,383283	1,000	90.814,000000
31,399950	1,000	91.434,000000
31,416617	1,000	92.007,000000
31,433283	1,000	92.718,000000
31,449950	1,000	93.457,000000
31,466617	1,000	93.817,000000
31,483283	1,000	93.805,000000
31,499950	1,000	93.587,000000
31,516617	1,000	93.337,000000
31,533283	1,000	93.235,000000
31,549950	1,000	93.421,000000
31,566617	1,000	94.015,000000
31,583283	1,000	95.026,000000
31,599950	1,000	96.477,000000
31,616617	1,000	98.110,000000
31,633283	1,000	99.636,000000
31,649950	1,000	101.030,000000
31,666617	1,000	102.190,000000
31,683283	1,000	102.743,000000
31,699950	1,000	102.743,000000
31,716617	1,000	102.486,000000
31,733283	1,000	102.115,000000
31,749950	1,000	101.867,000000
31,766617	1,000	101.981,000000
31,783283	1,000	102.519,000000
31,799950	1,000	103.235,000000
31,816617	1,000	103.669,000000
31,833283	1,000	103.415,000000
31,849950	1,000	102.470,000000
31,866617	1,000	100.846,000000
31,883283	1,000	98.585,000000
31,899950	1,000	96.085,000000
31,916617	1,000	94.001,000000
31,933283	1,000	92.458,000000
31,949950	1,000	91.246,000000
31,966617	1,000	90.410,000000
31,983283	1,000	90.258,000000
31,999950	1,000	90.957,000000
32,016617	1,000	92.188,000000
32,033283	1,000	93.527,000000
32,049950	1,000	94.800,000000
32,066617	1,000	95.737,000000
32,083283	1,000	96.140,000000
32,099950	1,000	96.160,000000
32,116617	1,000	96.236,000000
32,133283	1,000	96.589,000000
32,149950	1,000	97.171,000000
32,166617	1,000	97.542,000000
32,183283	1,000	97.549,000000
32,199950	1,000	97.283,000000
32,216617	1,000	96.943,000000
32,233283	1,000	96.752,000000
32,249950	1,000	96.872,000000
32,266617	1,000	97.384,000000
32,283283	1,000	98.105,000000
32,299950	1,000	98.899,000000
32,316617	1,000	99.900,000000
32,333283	1,000	101.155,000000
32,349950	1,000	102.007,000000
32,366617	1,000	102.070,000000
32,383283	1,000	101.084,000000
32,399950	1,000	99.168,000000
32,416617	1,000	96.686,000000
32,433283	1,000	94.017,000000
32,449950	1,000	91.715,000000
32,466617	1,000	90.203,000000
32,483283	1,000	89.386,000000
32,499950	1,000	89.174,000000
32,516617	1,000	89.768,000000
32,533283	1,000	91.181,000000
32,549950	1,000	93.271,000000
32,566617	1,000	95.685,000000
32,583283	1,000	98.168,000000
32,599950	1,000	100.348,000000
32,616617	1,000	101.890,000000
32,633283	1,000	102.471,000000
32,649950	1,000	102.421,000000
32,666617	1,000	102.223,000000
32,683283	1,000	102.054,000000
32,699950	1,000	101.813,000000
32,716617	1,000	101.324,000000
32,733283	1,000	100.586,000000
32,749950	1,000	99.685,000000
32,766617	1,000	98.833,000000
32,783283	1,000	98.174,000000
32,799950	1,000	97.577,000000
32,816617	1,000	97.085,000000
32,833283	1,000	96.836,000000
32,849950	1,000	97.186,000000
32,866617	1,000	98.200,000000
32,883283	1,000	99.701,000000
32,899950	1,000	101.734,000000
32,916617	1,000	104.121,000000
32,933283	1,000	106.461,000000
32,949950	1,000	108.284,000000
32,966617	1,000	109.444,000000
32,983283	1,000	110.094,000000
32,999950	1,000	110.174,000000
33,016617	1,000	109.561,000000
33,033283	1,000	108.378,000000
33,049950	1,000	106.994,000000
33,066617	1,000	105.812,000000
33,083283	1,000	104.983,000000
33,099950	1,000	104.498,000000
33,116617	1,000	104.138,000000
33,133283	1,000	104.077,000000
33,149950	1,000	104.501,000000
33,166617	1,000	105.276,000000
33,183283	1,000	106.241,000000
33,199950	1,000	107.343,000000
33,216617	1,000	108.546,000000
33,233283	1,000	109.810,000000
33,249950	1,000	111.237,000000
33,266617	1,000	112.736,000000
33,283283	1,000	114.118,000000
33,299950	1,000	115.044,000000
33,316617	1,000	115.579,000000
33,333283	1,000	116.028,000000
33,349950	1,000	116.560,000000
33,366617	1,000	117.452,000000
33,383283	1,000	118.905,000000
33,399950	1,000	120.911,000000
33,416617	1,000	123.419,000000
33,433283	1,000	126.252,000000
33,449950	1,000	129.212,000000
33,466617	1,000	132.220,000000
33,483283	1,000	135.023,000000
33,499950	1,000	137.509,000000
33,516617	1,000	139.682,000000
33,533283	1,000	141.356,000000
33,549950	1,000	142.392,000000
33,566617	1,000	142.945,000000
33,583283	1,000	143.204,000000
33,599950	1,000	143.491,000000
33,616617	1,000	144.227,000000
33,633283	1,000	145.562,000000
33,649950	1,000	147.203,000000
33,666617	1,000	148.986,000000
33,683283	1,000	150.611,000000
33,699950	1,000	152.093,000000
33,716617	1,000	153.966,000000
33,733283	1,000	156.474,000000
33,749950	1,000	159.672,000000
33,766617	1,000	163.286,000000
33,783283	1,000	166.792,000000
33,799950	1,000	169.948,000000
33,816617	1,000	172.889,000000
33,833283	1,000	175.677,000000
33,849950	1,000	178.391,000000
33,866617	1,000	181.139,000000
33,883283	1,000	183.697,000000
33,899950	1,000	185.764,000000
33,916617	1,000	187.294,000000
33,933283	1,000	188.324,000000
33,949950	1,000	189.037,000000
33,966617	1,000	189.713,000000
33,983283	1,000	190.297,000000
33,999950	1,000	190.685,000000
34,016617	1,000	190.876,000000
34,033283	1,000	190.961,000000
34,049950	1,000	190.933,000000
34,066617	1,000	191.052,000000
34,083283	1,000	191.546,000000
34,099950	1,000	192.016,000000
34,116617	1,000	192.187,000000
34,133283	1,000	192.225,000000
34,149950	1,000	192.357,000000
34,166617	1,000	192.691,000000
34,183283	1,000	193.496,000000
34,199950	1,000	195.009,000000
34,216617	1,000	197.103,000000
34,233283	1,000	199.466,000000
34,249950	1,000	201.880,000000
34,266617	1,000	204.255,000000
34,283283	1,000	206.724,000000
34,299950	1,000	209.588,000000
34,316617	1,000	212.687,000000
34,333283	1,000	215.618,000000
34,349950	1,000	218.008,000000
34,366617	1,000	219.521,000000
34,383283	1,000	220.279,000000
34,399950	1,000	220.360,000000
34,416617	1,000	219.964,000000
34,433283	1,000	219.398,000000
34,449950	1,000	218.901,000000
34,466617	1,000	218.364,000000
34,483283	1,000	217.788,000000
34,499950	1,000	217.240,000000
34,516617	1,000	216.916,000000
34,533283	1,000	216.909,000000
34,549950	1,000	217.075,000000
34,566617	1,000	217.405,000000
34,583283	1,000	217.676,000000
34,599950	1,000	217.741,000000
34,616617	1,000	217.609,000000
34,633283	1,000	217.268,000000
34,649950	1,000	216.768,000000
34,666617	1,000	216.270,000000
34,683283	1,000	215.963,000000
34,699950	1,000	215.879,000000
34,716617	1,000	216.177,000000
34,733283	1,000	217.130,000000
34,749950	1,000	218.770,000000
34,766617	1,000	220.854,000000
34,783283	1,000	223.070,000000
34,799950	1,000	225.053,000000
34,816617	1,000	226.388,000000
34,833283	1,000	227.142,000000
34,849950	1,000	227.544,000000
34,866617	1,000	227.650,000000
34,883283	1,000	227.663,000000
34,899950	1,000	227.413,000000
34,916617	1,000	226.486,000000
34,933283	1,000	224.837,000000
34,949950	1,000	222.804,000000
34,966617	1,000	220.742,000000
34,983283	1,000	218.989,000000
34,999950	1,000	217.583,000000
35,016617	1,000	216.184,000000
35,033283	1,000	214.560,000000
35,049950	1,000	212.741,000000
35,066617	1,000	210.989,000000
35,083283	1,000	209.629,000000
35,099950	1,000	208.876,000000
35,116617	1,000	208.918,000000
35,133283	1,000	209.735,000000
35,149950	1,000	211.144,000000
35,166617	1,000	212.748,000000
35,183283	1,000	214.185,000000
35,199950	1,000	215.377,000000
35,216617	1,000	216.190,000000
35,233283	1,000	216.685,000000
35,249950	1,000	217.327,000000
35,266617	1,000	218.511,000000
35,283283	1,000	220.323,000000
35,299950	1,000	222.547,000000
35,316617	1,000	224.800,000000
35,333283	1,000	226.848,000000
35,349950	1,000	228.456,000000
35,366617	1,000	229.474,000000
35,383283	1,000	229.646,000000
35,399950	1,000	228.976,000000
35,416617	1,000	227.902,000000
35,433283	1,000	226.652,000000
35,449950	1,000	225.417,000000
35,466617	1,000	224.396,000000
35,483283	1,000	223.667,000000
35,499950	1,000	223.313,000000
35,516617	1,000	223.333,000000
35,533283	1,000	223.637,000000
35,549950	1,000	224.144,000000
35,566617	1,000	224.763,000000
35,583283	1,000	225.525,000000
35,599950	1,000	226.115,000000
35,616617	1,000	226.131,000000
35,633283	1,000	225.428,000000
35,649950	1,000	224.242,000000
35,666617	1,000	222.785,000000
35,683283	1,000	221.384,000000
35,699950	1,000	220.383,000000
35,716617	1,000	219.727,000000
35,733283	1,000	219.111,000000
35,749950	1,000	218.610,000000
35,766617	1,000	218.220,000000
35,783283	1,000	217.961,000000
35,799950	1,000	218.063,000000
35,816617	1,000	218.813,000000
35,833283	1,000	219.845,000000
35,849950	1,000	220.582,000000
35,866617	1,000	220.645,000000
35,883283	1,000	220.002,000000
35,899950	1,000	219.072,000000
35,916617	1,000	218.420,000000
35,933283	1,000	218.417,000000
35,949950	1,000	219.182,000000
35,966617	1,000	220.612,000000
35,983283	1,000	222.540,000000
35,999950	1,000	224.618,000000
36,016617	1,000	226.496,000000
36,033283	1,000	227.833,000000
36,049950	1,000	228.341,000000
36,066617	1,000	227.704,000000
36,083283	1,000	226.088,000000
36,099950	1,000	224.098,000000
36,116617	1,000	222.370,000000
36,133283	1,000	221.169,000000
36,149950	1,000	220.229,000000
36,166617	1,000	219.103,000000
36,183283	1,000	217.576,000000
36,199950	1,000	216.003,000000
36,216617	1,000	214.843,000000
36,233283	1,000	214.196,000000
36,249950	1,000	213.920,000000
36,266617	1,000	213.647,000000
36,283283	1,000	213.561,000000
36,299950	1,000	214.080,000000
36,316617	1,000	215.073,000000
36,333283	1,000	215.984,000000
36,349950	1,000	216.665,000000
36,366617	1,000	217.238,000000
36,383283	1,000	217.998,000000
36,399950	1,000	219.019,000000
36,416617	1,000	219.994,000000
36,433283	1,000	220.331,000000
36,449950	1,000	219.768,000000
36,466617	1,000	218.629,000000
36,483283	1,000	217.329,000000
36,499950	1,000	216.190,000000
36,516617	1,000	215.488,000000
36,533283	1,000	215.221,000000
36,549950	1,000	215.377,000000
36,566617	1,000	215.631,000000
36,583283	1,000	215.903,000000
36,599950	1,000	216.239,000000
36,616617	1,000	216.689,000000
36,633283	1,000	217.224,000000
36,649950	1,000	217.807,000000
36,666617	1,000	218.355,000000
36,683283	1,000	218.869,000000
36,699950	1,000	219.458,000000
36,716617	1,000	220.207,000000
36,733283	1,000	220.885,000000
36,749950	1,000	221.316,000000
36,766617	1,000	221.474,000000
36,783283	1,000	221.263,000000
36,799950	1,000	220.605,000000
36,816617	1,000	219.856,000000
36,833283	1,000	219.257,000000
36,849950	1,000	218.881,000000
36,866617	1,000	218.743,000000
36,883283	1,000	218.813,000000
36,899950	1,000	219.392,000000
36,916617	1,000	220.059,000000
36,933283	1,000	220.250,000000
36,949950	1,000	219.870,000000
36,966617	1,000	218.859,000000
36,983283	1,000	217.292,000000
36,999950	1,000	215.618,000000
37,016617	1,000	214.441,000000
37,033283	1,000	213.903,000000
37,049950	1,000	213.967,000000
37,066617	1,000	214.557,000000
37,083283	1,000	215.350,000000
37,099950	1,000	215.843,000000
37,116617	1,000	215.668,000000
37,133283	1,000	214.853,000000
37,149950	1,000	213.766,000000
37,166617	1,000	212.742,000000
37,183283	1,000	211.839,000000
37,199950	1,000	210.737,000000
37,216617	1,000	209.262,000000
37,233283	1,000	207.737,000000
37,249950	1,000	206.434,000000
37,266617	1,000	205.468,000000
37,283283	1,000	204.656,000000
37,299950	1,000	203.624,000000
37,316617	1,000	202.076,000000
37,333283	1,000	199.784,000000
37,349950	1,000	196.934,000000
37,366617	1,000	194.082,000000
37,383283	1,000	191.304,000000
37,399950	1,000	188.203,000000
37,416617	1,000	184.601,000000
37,433283	1,000	180.432,000000
37,449950	1,000	175.960,000000
37,466617	1,000	171.547,000000
37,483283	1,000	167.565,000000
37,499950	1,000	164.419,000000
37,516617	1,000	162.231,000000
37,533283	1,000	161.036,000000
37,549950	1,000	160.790,000000
37,566617	1,000	161.039,000000
37,583283	1,000	161.215,000000
37,599950	1,000	161.139,000000
37,616617	1,000	160.702,000000
37,633283	1,000	159.849,000000
37,649950	1,000	158.539,000000
37,666617	1,000	156.595,000000
37,683283	1,000	154.048,000000
37,699950	1,000	151.293,000000
37,716617	1,000	148.828,000000
37,733283	1,000	146.785,000000
37,749950	1,000	145.245,000000
37,766617	1,000	144.272,000000
37,783283	1,000	143.780,000000
37,799950	1,000	143.526,000000
37,816617	1,000	143.205,000000
37,833283	1,000	142.386,000000
37,849950	1,000	140.886,000000
37,866617	1,000	138.734,000000
37,883283	1,000	135.930,000000
37,899950	1,000	132.738,000000
37,916617	1,000	129.590,000000
37,933283	1,000	126.736,000000
37,949950	1,000	124.359,000000
37,966617	1,000	122.597,000000
37,983283	1,000	121.381,000000
37,999950	1,000	120.436,000000
38,016617	1,000	119.539,000000
38,033283	1,000	118.789,000000
38,049950	1,000	118.218,000000
38,066617	1,000	117.573,000000
38,083283	1,000	116.866,000000
38,099950	1,000	116.461,000000
38,116617	1,000	116.546,000000
38,133283	1,000	116.997,000000
38,149950	1,000	117.688,000000
38,166617	1,000	118.522,000000
38,183283	1,000	119.297,000000
38,199950	1,000	119.623,000000
38,216617	1,000	119.109,000000
38,233283	1,000	117.865,000000
38,249950	1,000	116.080,000000
38,266617	1,000	113.858,000000
38,283283	1,000	111.298,000000
38,299950	1,000	108.668,000000
38,316617	1,000	106.242,000000
38,333283	1,000	104.337,000000
38,349950	1,000	103.025,000000
38,366617	1,000	102.036,000000
38,383283	1,000	101.146,000000
38,399950	1,000	100.219,000000
38,416617	1,000	99.280,000000
38,433283	1,000	98.515,000000
38,449950	1,000	98.078,000000
38,466617	1,000	98.143,000000
38,483283	1,000	98.702,000000
38,499950	1,000	99.310,000000
38,516617	1,000	99.504,000000
38,533283	1,000	98.893,000000
38,549950	1,000	97.222,000000
38,566617	1,000	94.711,000000
38,583283	1,000	91.932,000000
38,599950	1,000	89.317,000000
38,616617	1,000	87.054,000000
38,633283	1,000	85.016,000000
38,649950	1,000	83.117,000000
38,666617	1,000	81.147,000000
38,683283	1,000	79.019,000000
38,699950	1,000	77.190,000000
38,716617	1,000	75.898,000000
38,733283	1,000	74.820,000000
38,749950	1,000	73.949,000000
38,766617	1,000	73.332,000000
38,783283	1,000	72.712,000000
38,799950	1,000	72.029,000000
38,816617	1,000	71.410,000000
38,833283	1,000	71.001,000000
38,849950	1,000	70.889,000000
38,866617	1,000	70.803,000000
38,883283	1,000	70.450,000000
38,899950	1,000	69.835,000000
38,916617	1,000	68.867,000000
38,933283	1,000	67.652,000000
38,949950	1,000	66.417,000000
38,966617	1,000	65.116,000000
38,983283	1,000	63.751,000000
38,999950	1,000	62.073,000000
39,016617	1,000	60.171,000000
39,033283	1,000	58.649,000000
39,049950	1,000	57.880,000000
39,066617	1,000	57.736,000000
39,083283	1,000	57.882,000000
39,099950	1,000	58.079,000000
39,116617	1,000	58.493,000000
39,133283	1,000	59.176,000000
39,149950	1,000	59.690,000000
39,166617	1,000	59.657,000000
39,183283	1,000	59.055,000000
39,199950	1,000	58.069,000000
39,216617	1,000	56.858,000000
39,233283	1,000	55.743,000000
39,249950	1,000	54.819,000000
39,266617	1,000	53.665,000000
39,283283	1,000	52.027,000000
39,299950	1,000	50.024,000000
39,316617	1,000	47.891,000000
39,333283	1,000	45.888,000000
39,349950	1,000	44.421,000000
39,366617	1,000	43.482,000000
39,383283	1,000	42.700,000000
39,399950	1,000	41.940,000000
39,416617	1,000	41.097,000000
39,433283	1,000	40.367,000000
39,449950	1,000	39.729,000000
39,466617	1,000	39.033,000000
39,483283	1,000	38.548,000000
39,499950	1,000	38.374,000000
39,516617	1,000	38.142,000000
39,533283	1,000	38.057,000000
39,549950	1,000	38.373,000000
39,566617	1,000	38.891,000000
39,583283	1,000	39.692,000000
39,599950	1,000	40.711,000000
39,616617	1,000	41.650,000000
39,633283	1,000	42.424,000000
39,649950	1,000	42.885,000000
39,666617	1,000	42.867,000000
39,683283	1,000	42.618,000000
39,699950	1,000	42.459,000000
39,716617	1,000	42.359,000000
39,733283	1,000	42.274,000000
39,749950	1,000	41.845,000000
39,766617	1,000	40.866,000000
39,783283	1,000	39.282,000000
39,799950	1,000	37.098,000000
39,816617	1,000	34.801,000000
39,833283	1,000	32.633,000000
39,849950	1,000	30.577,000000
39,866617	1,000	28.775,000000
39,883283	1,000	27.491,000000
39,899950	1,000	27.038,000000
39,916617	1,000	27.816,000000
39,933283	1,000	29.898,000000
39,949950	1,000	32.800,000000
39,966617	1,000	35.730,000000
39,983283	1,000	38.123,000000
39,999950	1,000	39.783,000000
40,016617	1,000	40.385,000000
40,033283	1,000	39.841,000000
40,049950	1,000	38.407,000000
40,066617	1,000	36.533,000000
40,083283	1,000	34.566,000000
40,099950	1,000	32.785,000000
40,116617	1,000	31.499,000000
40,133283	1,000	30.780,000000
40,149950	1,000	30.392,000000
40,166617	1,000	29.940,000000
40,183283	1,000	29.323,000000
40,199950	1,000	28.705,000000
40,216617	1,000	28.236,000000
40,233283	1,000	28.059,000000
40,249950	1,000	28.428,000000
40,266617	1,000	29.514,000000
40,283283	1,000	31.035,000000
40,299950	1,000	32.788,000000
40,316617	1,000	34.324,000000
40,333283	1,000	35.319,000000
40,349950	1,000	35.734,000000
40,366617	1,000	35.580,000000
40,383283	1,000	35.051,000000
40,399950	1,000	34.281,000000
40,416617	1,000	33.675,000000
40,433283	1,000	33.215,000000
40,449950	1,000	32.553,000000
40,466617	1,000	31.777,000000
40,483283	1,000	31.174,000000
40,499950	1,000	30.654,000000
40,516617	1,000	30.077,000000
40,533283	1,000	29.742,000000
40,549950	1,000	29.846,000000
40,566617	1,000	30.397,000000
40,583283	1,000	31.073,000000
40,599950	1,000	31.483,000000
40,616617	1,000	31.380,000000
40,633283	1,000	30.680,000000
40,649950	1,000	29.610,000000
40,666617	1,000	28.198,000000
40,683283	1,000	26.399,000000
40,699950	1,000	24.124,000000
40,716617	1,000	21.362,000000
40,733283	1,000	18.409,000000
40,749950	1,000	15.748,000000
40,766617	1,000	13.945,000000
40,783283	1,000	13.355,000000
40,799950	1,000	13.906,000000
40,816617	1,000	15.379,000000
40,833283	1,000	17.393,000000
40,849950	1,000	19.537,000000
40,866617	1,000	21.496,000000
40,883283	1,000	22.924,000000
40,899950	1,000	23.562,000000
40,916617	1,000	23.532,000000
40,933283	1,000	23.044,000000
40,949950	1,000	22.402,000000
40,966617	1,000	21.873,000000
40,983283	1,000	21.496,000000
40,999950	1,000	21.076,000000
41,016617	1,000	20.588,000000
41,033283	1,000	20.257,000000
41,049950	1,000	20.294,000000
41,066617	1,000	21.008,000000
41,083283	1,000	22.345,000000
41,099950	1,000	24.070,000000
41,116617	1,000	25.767,000000
41,133283	1,000	26.900,000000
41,149950	1,000	27.124,000000
41,166617	1,000	26.558,000000
41,183283	1,000	25.393,000000
41,199950	1,000	24.005,000000
41,216617	1,000	22.850,000000
41,233283	1,000	22.239,000000
41,249950	1,000	22.224,000000
41,266617	1,000	22.534,000000
41,283283	1,000	22.975,000000
41,299950	1,000	23.403,000000
41,316617	1,000	23.748,000000
41,333283	1,000	23.942,000000
41,349950	1,000	23.523,000000
41,366617	1,000	22.345,000000
41,383283	1,000	20.641,000000
41,399950	1,000	18.556,000000
41,416617	1,000	16.387,000000
41,433283	1,000	14.561,000000
41,449950	1,000	13.302,000000
41,466617	1,000	12.431,000000
41,483283	1,000	11.814,000000
41,499950	1,000	11.397,000000
41,516617	1,000	11.188,000000
41,533283	1,000	11.101,000000
41,549950	1,000	11.185,000000
41,566617	1,000	11.435,000000
41,583283	1,000	11.861,000000
41,599950	1,000	12.610,000000
41,616617	1,000	13.597,000000
41,633283	1,000	14.811,000000
41,649950	1,000	16.226,000000
41,666617	1,000	17.472,000000
41,683283	1,000	17.963,000000
41,699950	1,000	17.618,000000
41,716617	1,000	16.780,000000
41,733283	1,000	15.784,000000
41,749950	1,000	14.886,000000
41,766617	1,000	14.325,000000
41,783283	1,000	13.921,000000
41,799950	1,000	13.530,000000
41,816617	1,000	13.573,000000
41,833283	1,000	14.262,000000
41,849950	1,000	15.394,000000
41,866617	1,000	16.919,000000
41,883283	1,000	18.849,000000
41,899950	1,000	21.042,000000
41,916617	1,000	22.778,000000
41,933283	1,000	23.280,000000
41,949950	1,000	22.371,000000
41,966617	1,000	20.427,000000
41,983283	1,000	18.251,000000
41,999950	1,000	16.395,000000
42,016617	1,000	14.912,000000
42,033283	1,000	13.925,000000
42,049950	1,000	13.710,000000
42,066617	1,000	14.280,000000
42,083283	1,000	15.166,000000
42,099950	1,000	15.857,000000
42,116617	1,000	15.870,000000
42,133283	1,000	15.151,000000
42,149950	1,000	13.940,000000
42,166617	1,000	12.628,000000
42,183283	1,000	11.434,000000
42,199950	1,000	10.651,000000
42,216617	1,000	10.514,000000
42,233283	1,000	10.761,000000
42,249950	1,000	11.049,000000
42,266617	1,000	11.345,000000
42,283283	1,000	11.748,000000
42,299950	1,000	12.084,000000
42,316617	1,000	12.383,000000
42,333283	1,000	12.854,000000
42,349950	1,000	13.724,000000
42,366617	1,000	14.822,000000
42,383283	1,000	15.932,000000
42,399950	1,000	16.713,000000
42,416617	1,000	16.737,000000
42,433283	1,000	15.859,000000
42,449950	1,000	14.477,000000
42,466617	1,000	13.071,000000
42,483283	1,000	12.127,000000
42,499950	1,000	12.055,000000
42,516617	1,000	13.014,000000
42,533283	1,000	14.715,000000
42,549950	1,000	16.696,000000
42,566617	1,000	18.489,000000
42,583283	1,000	19.759,000000
42,599950	1,000	20.363,000000
42,616617	1,000	20.094,000000
42,633283	1,000	18.966,000000
42,649950	1,000	17.179,000000
42,666617	1,000	15.286,000000
42,683283	1,000	13.700,000000
42,699950	1,000	12.460,000000
42,716617	1,000	11.566,000000
42,733283	1,000	11.306,000000
42,749950	1,000	11.794,000000
42,766617	1,000	12.810,000000
42,783283	1,000	14.012,000000
42,799950	1,000	15.044,000000
42,816617	1,000	15.722,000000
42,833283	1,000	15.985,000000
42,849950	1,000	16.033,000000
42,866617	1,000	16.022,000000
42,883283	1,000	16.020,000000
42,899950	1,000	15.945,000000
42,916617	1,000	15.591,000000
42,933283	1,000	15.031,000000
42,949950	1,000	14.749,000000
42,966617	1,000	14.987,000000
42,983283	1,000	15.704,000000
42,999950	1,000	16.634,000000
43,016617	1,000	17.361,000000
43,033283	1,000	17.662,000000
43,049950	1,000	17.679,000000
43,066617	1,000	17.578,000000
43,083283	1,000	17.228,000000
43,099950	1,000	16.561,000000
43,116617	1,000	15.708,000000
