# Supplementary material for: HappyTools: A software for high-throughput HPLC data processing and quantitation
Source: PLoS One. 2018 Jul 6;13(7):e0200280. doi: 10.1371/journal.pone.0200280 (PMC6034860; doi:10.1371/journal.pone.0200280)
Supplement: S1 Data — The source code of HappyTools is included in this zip file, together with all the raw chromatograms as exported from ThermoFisher Chromeleon. A visual tutorial and a document demonstrating how to reproduce the results used in this study are also included. (ZIP) [file pone.0200280.s013.zip › Data/Clinical/ACPA-IgG Fab/Fab_RA3_IgG.txt]

File Path	chrom://5-para-12-0017/ChromeleonLocal/Instrument Data/UHPLC_2/analysis 2013/Yoann 2013sup.seq/52300.smp/Emission_1.channel/Emission_1.chm
Channel	Emission_1

Injection Information:
Data Vault	ChromeleonLocal
Injection	Fab glycans IgG POK  captured
Injection Number	23
Position	RC2
Comment	
Processing Method	Integrate IgG 75-63% last data
Instrument Method	2013Aquity IgG glycan  75%-63% 010313   deepwellplate
Type	Unknown
Status	Finished
Injection Date	18-5-2013
Injection Time	10:42:03
Injection Volume (µl)	83,000
Dilution Factor	1,0000
Weight	1,0000

Raw Data Information:
Time Min. (min)	0,016750
Time Max. (min)	43,100083
Data Points	2586
Detector	FLD
Exporting Data System	Chromeleon 7.1.2.1478
Operator	
Signal Quantity	
Signal Unit	counts
Signal Min.	-15.469,000000
Signal Max.	24.638.895,000000
Channel	Emission_1
Driver Name	FLD3000.dll
Channel Type	Evaluation
Min. Step (s)	1,000
Max. Step (s)	1,000
Average Step (s)	1,000

Signal Parameter Information:
Signal Info	250 nm /480 nm

Raw Data:
Time (min)	Step (s)	Value (counts)
0,016750	0,000	0,000000
0,033417	1,000	0,000000
0,050083	1,000	0,000000
0,066750	1,000	0,000000
0,083417	1,000	-397,000000
0,100083	1,000	-1.269,000000
0,116750	1,000	-2.198,000000
0,133417	1,000	-2.829,000000
0,150083	1,000	-3.194,000000
0,166750	1,000	-3.454,000000
0,183417	1,000	-3.575,000000
0,200083	1,000	-3.676,000000
0,216750	1,000	-4.071,000000
0,233417	1,000	-4.875,000000
0,250083	1,000	-6.071,000000
0,266750	1,000	-7.510,000000
0,283417	1,000	-9.026,000000
0,300083	1,000	-10.547,000000
0,316750	1,000	-11.743,000000
0,333417	1,000	-12.112,000000
0,350083	1,000	-11.654,000000
0,366750	1,000	-10.657,000000
0,383417	1,000	-9.233,000000
0,400083	1,000	-7.308,000000
0,416750	1,000	-3.900,000000
0,433417	1,000	3.133,000000
0,450083	1,000	16.378,000000
0,466750	1,000	39.391,000000
0,483417	1,000	78.972,000000
0,500083	1,000	145.681,000000
0,516750	1,000	255.442,000000
0,533417	1,000	423.969,000000
0,550083	1,000	673.758,000000
0,566750	1,000	1.044.910,000000
0,583417	1,000	1.601.534,000000
0,600083	1,000	2.432.492,000000
0,616750	1,000	3.638.802,000000
0,633417	1,000	5.301.336,000000
0,650083	1,000	7.439.195,000000
0,666750	1,000	9.983.375,000000
0,683417	1,000	12.784.244,000000
0,700083	1,000	15.643.033,000000
0,716750	1,000	18.349.242,000000
0,733417	1,000	20.714.643,000000
0,750083	1,000	22.591.961,000000
0,766750	1,000	23.887.490,000000
0,783417	1,000	24.564.241,000000
0,800083	1,000	24.638.895,000000
0,816750	1,000	24.170.467,000000
0,833417	1,000	23.247.606,000000
0,850083	1,000	21.975.629,000000
0,866750	1,000	20.463.122,000000
0,883417	1,000	18.811.459,000000
0,900083	1,000	17.108.245,000000
0,916750	1,000	15.424.344,000000
0,933417	1,000	13.812.386,000000
0,950083	1,000	12.306.995,000000
0,966750	1,000	10.927.069,000000
0,983417	1,000	9.679.221,000000
1,000083	1,000	8.561.507,000000
1,016750	1,000	7.565.813,000000
1,033417	1,000	6.680.327,000000
1,050083	1,000	5.891.601,000000
1,066750	1,000	5.187.045,000000
1,083417	1,000	4.556.305,000000
1,100083	1,000	3.990.837,000000
1,116750	1,000	3.484.197,000000
1,133417	1,000	3.032.302,000000
1,150083	1,000	2.632.375,000000
1,166750	1,000	2.282.048,000000
1,183417	1,000	1.978.658,000000
1,200083	1,000	1.718.944,000000
1,216750	1,000	1.499.340,000000
1,233417	1,000	1.315.769,000000
1,250083	1,000	1.163.783,000000
1,266750	1,000	1.038.704,000000
1,283417	1,000	935.959,000000
1,300083	1,000	851.109,000000
1,316750	1,000	779.816,000000
1,333417	1,000	718.556,000000
1,350083	1,000	664.820,000000
1,366750	1,000	617.037,000000
1,383417	1,000	573.952,000000
1,400083	1,000	534.361,000000
1,416750	1,000	497.814,000000
1,433417	1,000	464.181,000000
1,450083	1,000	432.925,000000
1,466750	1,000	403.443,000000
1,483417	1,000	375.276,000000
1,500083	1,000	348.046,000000
1,516750	1,000	321.884,000000
1,533417	1,000	297.319,000000
1,550083	1,000	274.388,000000
1,566750	1,000	253.079,000000
1,583417	1,000	233.535,000000
1,600083	1,000	215.612,000000
1,616750	1,000	198.964,000000
1,633417	1,000	183.135,000000
1,650083	1,000	167.887,000000
1,666750	1,000	153.349,000000
1,683417	1,000	139.693,000000
1,700083	1,000	127.096,000000
1,716750	1,000	115.825,000000
1,733417	1,000	105.984,000000
1,750083	1,000	97.421,000000
1,766750	1,000	89.852,000000
1,783417	1,000	82.759,000000
1,800083	1,000	75.867,000000
1,816750	1,000	69.346,000000
1,833417	1,000	63.690,000000
1,850083	1,000	59.125,000000
1,866750	1,000	55.575,000000
1,883417	1,000	53.037,000000
1,900083	1,000	50.729,000000
1,916750	1,000	48.224,000000
1,933417	1,000	45.516,000000
1,950083	1,000	42.473,000000
1,966750	1,000	39.082,000000
1,983417	1,000	35.707,000000
2,000083	1,000	32.558,000000
2,016750	1,000	29.769,000000
2,033417	1,000	27.492,000000
2,050083	1,000	25.611,000000
2,066750	1,000	23.687,000000
2,083417	1,000	21.394,000000
2,100083	1,000	18.791,000000
2,116750	1,000	16.441,000000
2,133417	1,000	14.751,000000
2,150083	1,000	13.757,000000
2,166750	1,000	13.201,000000
2,183417	1,000	12.780,000000
2,200083	1,000	12.358,000000
2,216750	1,000	11.973,000000
2,233417	1,000	11.479,000000
2,250083	1,000	11.176,000000
2,266750	1,000	11.536,000000
2,283417	1,000	12.691,000000
2,300083	1,000	14.064,000000
2,316750	1,000	15.037,000000
2,333417	1,000	15.006,000000
2,350083	1,000	13.846,000000
2,366750	1,000	12.039,000000
2,383417	1,000	10.126,000000
2,400083	1,000	8.323,000000
2,416750	1,000	6.505,000000
2,433417	1,000	4.993,000000
2,450083	1,000	4.183,000000
2,466750	1,000	4.256,000000
2,483417	1,000	5.051,000000
2,500083	1,000	6.446,000000
2,516750	1,000	8.253,000000
2,533417	1,000	10.364,000000
2,550083	1,000	12.715,000000
2,566750	1,000	15.206,000000
2,583417	1,000	17.538,000000
2,600083	1,000	19.255,000000
2,616750	1,000	20.275,000000
2,633417	1,000	20.786,000000
2,650083	1,000	21.136,000000
2,666750	1,000	21.253,000000
2,683417	1,000	20.949,000000
2,700083	1,000	20.492,000000
2,716750	1,000	20.329,000000
2,733417	1,000	20.740,000000
2,750083	1,000	21.725,000000
2,766750	1,000	22.897,000000
2,783417	1,000	24.024,000000
2,800083	1,000	24.959,000000
2,816750	1,000	25.846,000000
2,833417	1,000	26.856,000000
2,850083	1,000	28.240,000000
2,866750	1,000	29.713,000000
2,883417	1,000	30.759,000000
2,900083	1,000	31.408,000000
2,916750	1,000	31.786,000000
2,933417	1,000	32.045,000000
2,950083	1,000	32.252,000000
2,966750	1,000	32.286,000000
2,983417	1,000	32.346,000000
3,000083	1,000	32.978,000000
3,016750	1,000	34.527,000000
3,033417	1,000	36.964,000000
3,050083	1,000	40.113,000000
3,066750	1,000	43.603,000000
3,083417	1,000	47.183,000000
3,100083	1,000	50.353,000000
3,116750	1,000	52.727,000000
3,133417	1,000	53.955,000000
3,150083	1,000	54.095,000000
3,166750	1,000	53.261,000000
3,183417	1,000	51.617,000000
3,200083	1,000	49.720,000000
3,216750	1,000	48.082,000000
3,233417	1,000	46.885,000000
3,250083	1,000	46.042,000000
3,266750	1,000	45.855,000000
3,283417	1,000	46.752,000000
3,300083	1,000	48.722,000000
3,316750	1,000	51.764,000000
3,333417	1,000	55.777,000000
3,350083	1,000	60.535,000000
3,366750	1,000	66.000,000000
3,383417	1,000	72.082,000000
3,400083	1,000	78.330,000000
3,416750	1,000	83.961,000000
3,433417	1,000	87.945,000000
3,450083	1,000	89.699,000000
3,466750	1,000	89.048,000000
3,483417	1,000	86.422,000000
3,500083	1,000	82.446,000000
3,516750	1,000	77.608,000000
3,533417	1,000	72.345,000000
3,550083	1,000	67.261,000000
3,566750	1,000	62.964,000000
3,583417	1,000	59.355,000000
3,600083	1,000	56.266,000000
3,616750	1,000	53.638,000000
3,633417	1,000	51.297,000000
3,650083	1,000	49.153,000000
3,666750	1,000	47.039,000000
3,683417	1,000	45.031,000000
3,700083	1,000	43.415,000000
3,716750	1,000	42.484,000000
3,733417	1,000	42.529,000000
3,750083	1,000	43.635,000000
3,766750	1,000	45.445,000000
3,783417	1,000	47.745,000000
3,800083	1,000	50.134,000000
3,816750	1,000	52.264,000000
3,833417	1,000	53.727,000000
3,850083	1,000	54.846,000000
3,866750	1,000	56.277,000000
3,883417	1,000	58.102,000000
3,900083	1,000	60.089,000000
3,916750	1,000	61.847,000000
3,933417	1,000	63.212,000000
3,950083	1,000	64.183,000000
3,966750	1,000	64.621,000000
3,983417	1,000	64.218,000000
4,000083	1,000	63.132,000000
4,016750	1,000	61.900,000000
4,033417	1,000	60.707,000000
4,050083	1,000	59.547,000000
4,066750	1,000	58.535,000000
4,083417	1,000	57.750,000000
4,100083	1,000	57.068,000000
4,116750	1,000	56.317,000000
4,133417	1,000	55.620,000000
4,150083	1,000	55.044,000000
4,166750	1,000	54.598,000000
4,183417	1,000	54.600,000000
4,200083	1,000	55.102,000000
4,216750	1,000	55.891,000000
4,233417	1,000	56.775,000000
4,250083	1,000	57.569,000000
4,266750	1,000	58.077,000000
4,283417	1,000	57.947,000000
4,300083	1,000	57.197,000000
4,316750	1,000	55.974,000000
4,333417	1,000	54.498,000000
4,350083	1,000	52.911,000000
4,366750	1,000	51.652,000000
4,383417	1,000	51.009,000000
4,400083	1,000	50.734,000000
4,416750	1,000	50.417,000000
4,433417	1,000	50.117,000000
4,450083	1,000	50.544,000000
4,466750	1,000	52.062,000000
4,483417	1,000	54.495,000000
4,500083	1,000	57.243,000000
4,516750	1,000	59.976,000000
4,533417	1,000	62.589,000000
4,550083	1,000	64.849,000000
4,566750	1,000	66.582,000000
4,583417	1,000	67.532,000000
4,600083	1,000	67.520,000000
4,616750	1,000	66.493,000000
4,633417	1,000	64.776,000000
4,650083	1,000	62.915,000000
4,666750	1,000	61.201,000000
4,683417	1,000	59.836,000000
4,700083	1,000	58.793,000000
4,716750	1,000	57.923,000000
4,733417	1,000	57.017,000000
4,750083	1,000	56.226,000000
4,766750	1,000	55.576,000000
4,783417	1,000	54.928,000000
4,800083	1,000	54.125,000000
4,816750	1,000	53.040,000000
4,833417	1,000	51.537,000000
4,850083	1,000	49.887,000000
4,866750	1,000	48.625,000000
4,883417	1,000	48.097,000000
4,900083	1,000	48.318,000000
4,916750	1,000	49.237,000000
4,933417	1,000	50.761,000000
4,950083	1,000	52.322,000000
4,966750	1,000	53.310,000000
4,983417	1,000	53.661,000000
5,000083	1,000	53.573,000000
5,016750	1,000	53.348,000000
5,033417	1,000	53.354,000000
5,050083	1,000	53.458,000000
5,066750	1,000	53.423,000000
5,083417	1,000	53.063,000000
5,100083	1,000	52.227,000000
5,116750	1,000	50.830,000000
5,133417	1,000	48.734,000000
5,150083	1,000	45.743,000000
5,166750	1,000	42.200,000000
5,183417	1,000	38.520,000000
5,200083	1,000	35.065,000000
5,216750	1,000	32.218,000000
5,233417	1,000	30.179,000000
5,250083	1,000	28.874,000000
5,266750	1,000	28.515,000000
5,283417	1,000	29.121,000000
5,300083	1,000	30.544,000000
5,316750	1,000	32.434,000000
5,333417	1,000	34.309,000000
5,350083	1,000	35.994,000000
5,366750	1,000	37.210,000000
5,383417	1,000	37.455,000000
5,400083	1,000	36.519,000000
5,416750	1,000	34.718,000000
5,433417	1,000	32.603,000000
5,450083	1,000	30.599,000000
5,466750	1,000	28.831,000000
5,483417	1,000	27.436,000000
5,500083	1,000	26.687,000000
5,516750	1,000	27.034,000000
5,533417	1,000	28.678,000000
5,550083	1,000	31.763,000000
5,566750	1,000	36.197,000000
5,583417	1,000	41.890,000000
5,600083	1,000	48.450,000000
5,616750	1,000	55.216,000000
5,633417	1,000	61.413,000000
5,650083	1,000	66.446,000000
5,666750	1,000	69.657,000000
5,683417	1,000	70.449,000000
5,700083	1,000	68.975,000000
5,716750	1,000	65.773,000000
5,733417	1,000	61.388,000000
5,750083	1,000	56.431,000000
5,766750	1,000	51.476,000000
5,783417	1,000	46.907,000000
5,800083	1,000	42.924,000000
5,816750	1,000	39.703,000000
5,833417	1,000	37.148,000000
5,850083	1,000	35.014,000000
5,866750	1,000	33.330,000000
5,883417	1,000	32.194,000000
5,900083	1,000	31.741,000000
5,916750	1,000	31.852,000000
5,933417	1,000	32.196,000000
5,950083	1,000	32.557,000000
5,966750	1,000	33.012,000000
5,983417	1,000	33.747,000000
6,000083	1,000	34.892,000000
6,016750	1,000	36.092,000000
6,033417	1,000	36.988,000000
6,050083	1,000	37.568,000000
6,066750	1,000	37.975,000000
6,083417	1,000	38.307,000000
6,100083	1,000	39.121,000000
6,116750	1,000	40.776,000000
6,133417	1,000	42.789,000000
6,150083	1,000	44.701,000000
6,166750	1,000	46.127,000000
6,183417	1,000	47.082,000000
6,200083	1,000	47.458,000000
6,216750	1,000	47.090,000000
6,233417	1,000	46.138,000000
6,250083	1,000	44.892,000000
6,266750	1,000	43.343,000000
6,283417	1,000	41.504,000000
6,300083	1,000	39.866,000000
6,316750	1,000	38.574,000000
6,333417	1,000	37.397,000000
6,350083	1,000	36.161,000000
6,366750	1,000	34.762,000000
6,383417	1,000	33.162,000000
6,400083	1,000	31.278,000000
6,416750	1,000	29.554,000000
6,433417	1,000	28.489,000000
6,450083	1,000	28.073,000000
6,466750	1,000	28.198,000000
6,483417	1,000	28.793,000000
6,500083	1,000	29.685,000000
6,516750	1,000	30.823,000000
6,533417	1,000	32.039,000000
6,550083	1,000	33.234,000000
6,566750	1,000	34.550,000000
6,583417	1,000	36.452,000000
6,600083	1,000	39.182,000000
6,616750	1,000	42.477,000000
6,633417	1,000	45.670,000000
6,650083	1,000	48.340,000000
6,666750	1,000	50.412,000000
6,683417	1,000	51.464,000000
6,700083	1,000	51.190,000000
6,716750	1,000	50.156,000000
6,733417	1,000	48.964,000000
6,750083	1,000	47.872,000000
6,766750	1,000	46.788,000000
6,783417	1,000	45.557,000000
6,800083	1,000	44.239,000000
6,816750	1,000	42.972,000000
6,833417	1,000	41.889,000000
6,850083	1,000	41.130,000000
6,866750	1,000	40.658,000000
6,883417	1,000	40.256,000000
6,900083	1,000	39.839,000000
6,916750	1,000	39.343,000000
6,933417	1,000	39.177,000000
6,950083	1,000	39.750,000000
6,966750	1,000	40.890,000000
6,983417	1,000	42.394,000000
7,000083	1,000	44.632,000000
7,016750	1,000	48.217,000000
7,033417	1,000	53.074,000000
7,050083	1,000	58.327,000000
7,066750	1,000	62.831,000000
7,083417	1,000	65.678,000000
7,100083	1,000	66.814,000000
7,116750	1,000	66.448,000000
7,133417	1,000	65.070,000000
7,150083	1,000	63.094,000000
7,166750	1,000	60.797,000000
7,183417	1,000	58.435,000000
7,200083	1,000	56.023,000000
7,216750	1,000	53.691,000000
7,233417	1,000	51.701,000000
7,250083	1,000	50.151,000000
7,266750	1,000	49.115,000000
7,283417	1,000	48.830,000000
7,300083	1,000	49.197,000000
7,316750	1,000	49.925,000000
7,333417	1,000	50.608,000000
7,350083	1,000	50.884,000000
7,366750	1,000	50.497,000000
7,383417	1,000	49.495,000000
7,400083	1,000	47.803,000000
7,416750	1,000	45.198,000000
7,433417	1,000	42.016,000000
7,450083	1,000	38.777,000000
7,466750	1,000	35.574,000000
7,483417	1,000	32.549,000000
7,500083	1,000	29.999,000000
7,516750	1,000	28.178,000000
7,533417	1,000	26.995,000000
7,550083	1,000	26.468,000000
7,566750	1,000	26.495,000000
7,583417	1,000	26.893,000000
7,600083	1,000	27.710,000000
7,616750	1,000	28.953,000000
7,633417	1,000	30.279,000000
7,650083	1,000	31.411,000000
7,666750	1,000	32.220,000000
7,683417	1,000	32.413,000000
7,700083	1,000	31.992,000000
7,716750	1,000	31.354,000000
7,733417	1,000	30.864,000000
7,750083	1,000	30.827,000000
7,766750	1,000	31.363,000000
7,783417	1,000	32.266,000000
7,800083	1,000	33.193,000000
7,816750	1,000	33.495,000000
7,833417	1,000	32.921,000000
7,850083	1,000	31.552,000000
7,866750	1,000	29.880,000000
7,883417	1,000	28.399,000000
7,900083	1,000	27.434,000000
7,916750	1,000	27.064,000000
7,933417	1,000	27.031,000000
7,950083	1,000	27.434,000000
7,966750	1,000	28.391,000000
7,983417	1,000	29.610,000000
8,000083	1,000	30.802,000000
8,016750	1,000	31.741,000000
8,033417	1,000	32.219,000000
8,050083	1,000	32.425,000000
8,066750	1,000	32.699,000000
8,083417	1,000	33.045,000000
8,100083	1,000	33.321,000000
8,116750	1,000	33.324,000000
8,133417	1,000	33.180,000000
8,150083	1,000	32.757,000000
8,166750	1,000	32.058,000000
8,183417	1,000	31.149,000000
8,200083	1,000	30.079,000000
8,216750	1,000	29.393,000000
8,233417	1,000	29.386,000000
8,250083	1,000	30.083,000000
8,266750	1,000	31.467,000000
8,283417	1,000	33.676,000000
8,300083	1,000	36.374,000000
8,316750	1,000	39.270,000000
8,333417	1,000	42.266,000000
8,350083	1,000	45.081,000000
8,366750	1,000	47.446,000000
8,383417	1,000	49.106,000000
8,400083	1,000	49.766,000000
8,416750	1,000	49.184,000000
8,433417	1,000	47.556,000000
8,450083	1,000	45.181,000000
8,466750	1,000	42.360,000000
8,483417	1,000	39.558,000000
8,500083	1,000	37.050,000000
8,516750	1,000	35.062,000000
8,533417	1,000	33.844,000000
8,550083	1,000	33.538,000000
8,566750	1,000	33.862,000000
8,583417	1,000	34.376,000000
8,600083	1,000	34.870,000000
8,616750	1,000	35.529,000000
8,633417	1,000	36.566,000000
8,650083	1,000	37.939,000000
8,666750	1,000	39.516,000000
8,683417	1,000	40.949,000000
8,700083	1,000	41.778,000000
8,716750	1,000	41.967,000000
8,733417	1,000	41.463,000000
8,750083	1,000	40.412,000000
8,766750	1,000	39.095,000000
8,783417	1,000	37.608,000000
8,800083	1,000	36.311,000000
8,816750	1,000	35.522,000000
8,833417	1,000	35.305,000000
8,850083	1,000	35.521,000000
8,866750	1,000	36.149,000000
8,883417	1,000	37.325,000000
8,900083	1,000	39.030,000000
8,916750	1,000	41.367,000000
8,933417	1,000	44.419,000000
8,950083	1,000	47.731,000000
8,966750	1,000	50.793,000000
8,983417	1,000	53.131,000000
9,000083	1,000	54.524,000000
9,016750	1,000	55.009,000000
9,033417	1,000	54.645,000000
9,050083	1,000	53.616,000000
9,066750	1,000	52.187,000000
9,083417	1,000	50.572,000000
9,100083	1,000	49.132,000000
9,116750	1,000	48.159,000000
9,133417	1,000	47.432,000000
9,150083	1,000	46.647,000000
9,166750	1,000	45.174,000000
9,183417	1,000	42.854,000000
9,200083	1,000	40.340,000000
9,216750	1,000	38.402,000000
9,233417	1,000	37.682,000000
9,250083	1,000	38.470,000000
9,266750	1,000	40.384,000000
9,283417	1,000	42.630,000000
9,300083	1,000	44.899,000000
9,316750	1,000	47.179,000000
9,333417	1,000	49.220,000000
9,350083	1,000	50.604,000000
9,366750	1,000	51.041,000000
9,383417	1,000	50.459,000000
9,400083	1,000	48.904,000000
9,416750	1,000	46.908,000000
9,433417	1,000	45.274,000000
9,450083	1,000	44.514,000000
9,466750	1,000	44.417,000000
9,483417	1,000	44.656,000000
9,500083	1,000	45.262,000000
9,516750	1,000	46.194,000000
9,533417	1,000	47.420,000000
9,550083	1,000	49.057,000000
9,566750	1,000	51.080,000000
9,583417	1,000	53.548,000000
9,600083	1,000	56.665,000000
9,616750	1,000	61.116,000000
9,633417	1,000	67.619,000000
9,650083	1,000	76.721,000000
9,666750	1,000	88.461,000000
9,683417	1,000	102.301,000000
9,700083	1,000	117.109,000000
9,716750	1,000	131.068,000000
9,733417	1,000	142.499,000000
9,750083	1,000	149.880,000000
9,766750	1,000	152.256,000000
9,783417	1,000	149.645,000000
9,800083	1,000	143.021,000000
9,816750	1,000	133.785,000000
9,833417	1,000	122.889,000000
9,850083	1,000	110.959,000000
9,866750	1,000	98.941,000000
9,883417	1,000	87.703,000000
9,900083	1,000	77.882,000000
9,916750	1,000	69.739,000000
9,933417	1,000	63.486,000000
9,950083	1,000	59.032,000000
9,966750	1,000	56.014,000000
9,983417	1,000	53.795,000000
10,000083	1,000	51.997,000000
10,016750	1,000	50.713,000000
10,033417	1,000	50.013,000000
10,050083	1,000	49.809,000000
10,066750	1,000	49.931,000000
10,083417	1,000	50.238,000000
10,100083	1,000	50.369,000000
10,116750	1,000	49.955,000000
10,133417	1,000	49.182,000000
10,150083	1,000	48.557,000000
10,166750	1,000	48.253,000000
10,183417	1,000	48.169,000000
10,200083	1,000	48.221,000000
10,216750	1,000	48.180,000000
10,233417	1,000	48.023,000000
10,250083	1,000	47.772,000000
10,266750	1,000	47.327,000000
10,283417	1,000	46.815,000000
10,300083	1,000	46.521,000000
10,316750	1,000	46.609,000000
10,333417	1,000	47.040,000000
10,350083	1,000	47.557,000000
10,366750	1,000	47.803,000000
10,383417	1,000	47.475,000000
10,400083	1,000	46.758,000000
10,416750	1,000	45.849,000000
10,433417	1,000	44.903,000000
10,450083	1,000	44.253,000000
10,466750	1,000	44.110,000000
10,483417	1,000	44.417,000000
10,500083	1,000	45.057,000000
10,516750	1,000	46.098,000000
10,533417	1,000	47.701,000000
10,550083	1,000	50.068,000000
10,566750	1,000	53.164,000000
10,583417	1,000	56.588,000000
10,600083	1,000	60.422,000000
10,616750	1,000	65.462,000000
10,633417	1,000	72.767,000000
10,650083	1,000	83.435,000000
10,666750	1,000	98.169,000000
10,683417	1,000	116.614,000000
10,700083	1,000	137.503,000000
10,716750	1,000	158.848,000000
10,733417	1,000	178.217,000000
10,750083	1,000	193.234,000000
10,766750	1,000	202.231,000000
10,783417	1,000	204.676,000000
10,800083	1,000	200.850,000000
10,816750	1,000	191.425,000000
10,833417	1,000	177.482,000000
10,850083	1,000	160.208,000000
10,866750	1,000	141.135,000000
10,883417	1,000	122.009,000000
10,900083	1,000	104.406,000000
10,916750	1,000	89.482,000000
10,933417	1,000	77.571,000000
10,950083	1,000	68.470,000000
10,966750	1,000	61.527,000000
10,983417	1,000	56.136,000000
11,000083	1,000	52.046,000000
11,016750	1,000	49.119,000000
11,033417	1,000	47.184,000000
11,050083	1,000	46.444,000000
11,066750	1,000	46.758,000000
11,083417	1,000	47.823,000000
11,100083	1,000	49.243,000000
11,116750	1,000	50.775,000000
11,133417	1,000	52.091,000000
11,150083	1,000	52.908,000000
11,166750	1,000	53.502,000000
11,183417	1,000	53.732,000000
11,200083	1,000	53.741,000000
11,216750	1,000	53.923,000000
11,233417	1,000	54.501,000000
11,250083	1,000	55.671,000000
11,266750	1,000	57.511,000000
11,283417	1,000	59.695,000000
11,300083	1,000	61.666,000000
11,316750	1,000	63.088,000000
11,333417	1,000	63.563,000000
11,350083	1,000	62.957,000000
11,366750	1,000	61.328,000000
11,383417	1,000	59.145,000000
11,400083	1,000	56.833,000000
11,416750	1,000	54.540,000000
11,433417	1,000	52.523,000000
11,450083	1,000	50.940,000000
11,466750	1,000	49.732,000000
11,483417	1,000	48.767,000000
11,500083	1,000	47.987,000000
11,516750	1,000	47.584,000000
11,533417	1,000	47.789,000000
11,550083	1,000	48.602,000000
11,566750	1,000	49.824,000000
11,583417	1,000	51.030,000000
11,600083	1,000	52.129,000000
11,616750	1,000	53.089,000000
11,633417	1,000	53.670,000000
11,650083	1,000	53.757,000000
11,666750	1,000	52.979,000000
11,683417	1,000	51.393,000000
11,700083	1,000	49.465,000000
11,716750	1,000	47.711,000000
11,733417	1,000	46.570,000000
11,750083	1,000	46.053,000000
11,766750	1,000	45.914,000000
11,783417	1,000	45.830,000000
11,800083	1,000	45.766,000000
11,816750	1,000	45.599,000000
11,833417	1,000	45.358,000000
11,850083	1,000	45.326,000000
11,866750	1,000	46.155,000000
11,883417	1,000	48.353,000000
11,900083	1,000	52.018,000000
11,916750	1,000	56.936,000000
11,933417	1,000	62.766,000000
11,950083	1,000	68.867,000000
11,966750	1,000	74.439,000000
11,983417	1,000	78.724,000000
12,000083	1,000	81.583,000000
12,016750	1,000	83.456,000000
12,033417	1,000	85.201,000000
12,050083	1,000	87.421,000000
12,066750	1,000	90.355,000000
12,083417	1,000	94.140,000000
12,100083	1,000	98.727,000000
12,116750	1,000	103.532,000000
12,133417	1,000	107.818,000000
12,150083	1,000	110.692,000000
12,166750	1,000	111.457,000000
12,183417	1,000	110.264,000000
12,200083	1,000	107.661,000000
12,216750	1,000	104.010,000000
12,233417	1,000	99.615,000000
12,250083	1,000	94.854,000000
12,266750	1,000	89.857,000000
12,283417	1,000	84.551,000000
12,300083	1,000	79.031,000000
12,316750	1,000	73.534,000000
12,333417	1,000	68.407,000000
12,350083	1,000	63.863,000000
12,366750	1,000	60.001,000000
12,383417	1,000	56.958,000000
12,400083	1,000	55.240,000000
12,416750	1,000	55.266,000000
12,433417	1,000	56.966,000000
12,450083	1,000	59.861,000000
12,466750	1,000	63.638,000000
12,483417	1,000	68.470,000000
12,500083	1,000	74.369,000000
12,516750	1,000	80.994,000000
12,533417	1,000	87.912,000000
12,550083	1,000	94.436,000000
12,566750	1,000	99.302,000000
12,583417	1,000	101.592,000000
12,600083	1,000	101.172,000000
12,616750	1,000	98.351,000000
12,633417	1,000	93.461,000000
12,650083	1,000	87.262,000000
12,666750	1,000	80.530,000000
12,683417	1,000	74.042,000000
12,700083	1,000	68.443,000000
12,716750	1,000	64.064,000000
12,733417	1,000	60.844,000000
12,750083	1,000	59.009,000000
12,766750	1,000	58.603,000000
12,783417	1,000	59.745,000000
12,800083	1,000	62.402,000000
12,816750	1,000	66.673,000000
12,833417	1,000	72.557,000000
12,850083	1,000	79.979,000000
12,866750	1,000	89.481,000000
12,883417	1,000	102.103,000000
12,900083	1,000	118.573,000000
12,916750	1,000	139.374,000000
12,933417	1,000	164.498,000000
12,950083	1,000	192.900,000000
12,966750	1,000	222.448,000000
12,983417	1,000	250.569,000000
13,000083	1,000	274.264,000000
13,016750	1,000	290.641,000000
13,033417	1,000	297.813,000000
13,050083	1,000	295.239,000000
13,066750	1,000	283.600,000000
13,083417	1,000	264.340,000000
13,100083	1,000	239.352,000000
13,116750	1,000	210.999,000000
13,133417	1,000	182.038,000000
13,150083	1,000	154.598,000000
13,166750	1,000	130.070,000000
13,183417	1,000	109.430,000000
13,200083	1,000	93.303,000000
13,216750	1,000	82.118,000000
13,233417	1,000	75.896,000000
13,250083	1,000	74.067,000000
13,266750	1,000	75.978,000000
13,283417	1,000	81.128,000000
13,300083	1,000	89.247,000000
13,316750	1,000	99.791,000000
13,333417	1,000	112.114,000000
13,350083	1,000	125.170,000000
13,366750	1,000	137.423,000000
13,383417	1,000	147.375,000000
13,400083	1,000	154.219,000000
13,416750	1,000	157.716,000000
13,433417	1,000	157.915,000000
13,450083	1,000	155.125,000000
13,466750	1,000	149.759,000000
13,483417	1,000	142.222,000000
13,500083	1,000	133.063,000000
13,516750	1,000	123.156,000000
13,533417	1,000	113.310,000000
13,550083	1,000	104.300,000000
13,566750	1,000	96.658,000000
13,583417	1,000	90.546,000000
13,600083	1,000	85.764,000000
13,616750	1,000	82.196,000000
13,633417	1,000	79.461,000000
13,650083	1,000	77.065,000000
13,666750	1,000	74.663,000000
13,683417	1,000	72.483,000000
13,700083	1,000	70.869,000000
13,716750	1,000	69.630,000000
13,733417	1,000	68.562,000000
13,750083	1,000	67.870,000000
13,766750	1,000	67.432,000000
13,783417	1,000	67.119,000000
13,800083	1,000	66.679,000000
13,816750	1,000	65.942,000000
13,833417	1,000	64.763,000000
13,850083	1,000	63.195,000000
13,866750	1,000	61.503,000000
13,883417	1,000	60.039,000000
13,900083	1,000	59.198,000000
13,916750	1,000	59.248,000000
13,933417	1,000	60.192,000000
13,950083	1,000	61.971,000000
13,966750	1,000	64.150,000000
13,983417	1,000	65.963,000000
14,000083	1,000	67.115,000000
14,016750	1,000	67.426,000000
14,033417	1,000	67.112,000000
14,050083	1,000	66.603,000000
14,066750	1,000	66.038,000000
14,083417	1,000	65.319,000000
14,100083	1,000	64.234,000000
14,116750	1,000	62.851,000000
14,133417	1,000	61.196,000000
14,150083	1,000	59.361,000000
14,166750	1,000	57.807,000000
14,183417	1,000	56.790,000000
14,200083	1,000	56.180,000000
14,216750	1,000	55.592,000000
14,233417	1,000	54.551,000000
14,250083	1,000	52.758,000000
14,266750	1,000	50.606,000000
14,283417	1,000	48.542,000000
14,300083	1,000	46.893,000000
14,316750	1,000	45.880,000000
14,333417	1,000	45.414,000000
14,350083	1,000	45.218,000000
14,366750	1,000	45.077,000000
14,383417	1,000	45.122,000000
14,400083	1,000	45.460,000000
14,416750	1,000	45.963,000000
14,433417	1,000	46.620,000000
14,450083	1,000	47.434,000000
14,466750	1,000	48.379,000000
14,483417	1,000	49.620,000000
14,500083	1,000	50.992,000000
14,516750	1,000	52.148,000000
14,533417	1,000	53.028,000000
14,550083	1,000	53.833,000000
14,566750	1,000	54.816,000000
14,583417	1,000	55.996,000000
14,600083	1,000	57.243,000000
14,616750	1,000	58.442,000000
14,633417	1,000	59.596,000000
14,650083	1,000	60.647,000000
14,666750	1,000	61.601,000000
14,683417	1,000	62.702,000000
14,700083	1,000	64.172,000000
14,716750	1,000	65.948,000000
14,733417	1,000	67.828,000000
14,750083	1,000	69.455,000000
14,766750	1,000	70.515,000000
14,783417	1,000	70.890,000000
14,800083	1,000	70.494,000000
14,816750	1,000	69.419,000000
14,833417	1,000	67.844,000000
14,850083	1,000	66.016,000000
14,866750	1,000	64.078,000000
14,883417	1,000	62.098,000000
14,900083	1,000	60.031,000000
14,916750	1,000	58.029,000000
14,933417	1,000	56.112,000000
14,950083	1,000	54.505,000000
14,966750	1,000	53.438,000000
14,983417	1,000	52.951,000000
15,000083	1,000	53.019,000000
15,016750	1,000	53.254,000000
15,033417	1,000	53.239,000000
15,050083	1,000	53.072,000000
15,066750	1,000	53.059,000000
15,083417	1,000	53.489,000000
15,100083	1,000	54.589,000000
15,116750	1,000	56.625,000000
15,133417	1,000	59.574,000000
15,150083	1,000	63.253,000000
15,166750	1,000	67.248,000000
15,183417	1,000	71.175,000000
15,200083	1,000	74.836,000000
15,216750	1,000	77.820,000000
15,233417	1,000	79.817,000000
15,250083	1,000	81.233,000000
15,266750	1,000	82.523,000000
15,283417	1,000	83.394,000000
15,300083	1,000	83.606,000000
15,316750	1,000	83.157,000000
15,333417	1,000	82.094,000000
15,350083	1,000	80.567,000000
15,366750	1,000	78.663,000000
15,383417	1,000	76.713,000000
15,400083	1,000	74.878,000000
15,416750	1,000	72.964,000000
15,433417	1,000	71.158,000000
15,450083	1,000	69.875,000000
15,466750	1,000	69.318,000000
15,483417	1,000	69.469,000000
15,500083	1,000	70.111,000000
15,516750	1,000	71.051,000000
15,533417	1,000	71.823,000000
15,550083	1,000	72.500,000000
15,566750	1,000	73.173,000000
15,583417	1,000	73.754,000000
15,600083	1,000	74.295,000000
15,616750	1,000	75.021,000000
15,633417	1,000	76.167,000000
15,650083	1,000	78.136,000000
15,666750	1,000	81.552,000000
15,683417	1,000	86.839,000000
15,700083	1,000	94.506,000000
15,716750	1,000	105.026,000000
15,733417	1,000	119.097,000000
15,750083	1,000	137.542,000000
15,766750	1,000	160.812,000000
15,783417	1,000	188.198,000000
15,800083	1,000	217.459,000000
15,816750	1,000	245.713,000000
15,833417	1,000	270.397,000000
15,850083	1,000	289.111,000000
15,866750	1,000	300.096,000000
15,883417	1,000	302.718,000000
15,900083	1,000	297.254,000000
15,916750	1,000	284.643,000000
15,933417	1,000	266.281,000000
15,950083	1,000	243.608,000000
15,966750	1,000	218.409,000000
15,983417	1,000	192.662,000000
16,000083	1,000	168.116,000000
16,016750	1,000	146.213,000000
16,033417	1,000	128.117,000000
16,050083	1,000	113.885,000000
16,066750	1,000	102.936,000000
16,083417	1,000	94.761,000000
16,100083	1,000	88.914,000000
16,116750	1,000	84.752,000000
16,133417	1,000	81.162,000000
16,150083	1,000	77.365,000000
16,166750	1,000	73.499,000000
16,183417	1,000	69.955,000000
16,200083	1,000	67.159,000000
16,216750	1,000	65.448,000000
16,233417	1,000	64.618,000000
16,250083	1,000	64.358,000000
16,266750	1,000	64.622,000000
16,283417	1,000	65.303,000000
16,300083	1,000	66.281,000000
16,316750	1,000	67.380,000000
16,333417	1,000	68.442,000000
16,350083	1,000	69.323,000000
16,366750	1,000	69.832,000000
16,383417	1,000	69.817,000000
16,400083	1,000	69.461,000000
16,416750	1,000	69.293,000000
16,433417	1,000	69.613,000000
16,450083	1,000	70.207,000000
16,466750	1,000	70.536,000000
16,483417	1,000	70.508,000000
16,500083	1,000	69.991,000000
16,516750	1,000	68.660,000000
16,533417	1,000	66.607,000000
16,550083	1,000	64.227,000000
16,566750	1,000	61.938,000000
16,583417	1,000	60.104,000000
16,600083	1,000	59.186,000000
16,616750	1,000	59.424,000000
16,633417	1,000	60.593,000000
16,650083	1,000	62.464,000000
16,666750	1,000	64.756,000000
16,683417	1,000	67.134,000000
16,700083	1,000	69.306,000000
16,716750	1,000	71.094,000000
16,733417	1,000	72.345,000000
16,750083	1,000	73.391,000000
16,766750	1,000	74.701,000000
16,783417	1,000	76.380,000000
16,800083	1,000	77.945,000000
16,816750	1,000	79.455,000000
16,833417	1,000	81.157,000000
16,850083	1,000	83.182,000000
16,866750	1,000	85.847,000000
16,883417	1,000	89.356,000000
16,900083	1,000	93.978,000000
16,916750	1,000	99.818,000000
16,933417	1,000	107.156,000000
16,950083	1,000	115.978,000000
16,966750	1,000	126.145,000000
16,983417	1,000	137.179,000000
17,000083	1,000	148.765,000000
17,016750	1,000	161.218,000000
17,033417	1,000	174.817,000000
17,050083	1,000	189.347,000000
17,066750	1,000	204.341,000000
17,083417	1,000	218.891,000000
17,100083	1,000	231.571,000000
17,116750	1,000	241.104,000000
17,133417	1,000	246.683,000000
17,150083	1,000	247.637,000000
17,166750	1,000	243.321,000000
17,183417	1,000	233.722,000000
17,200083	1,000	219.587,000000
17,216750	1,000	202.185,000000
17,233417	1,000	182.900,000000
17,250083	1,000	163.101,000000
17,266750	1,000	144.131,000000
17,283417	1,000	126.853,000000
17,300083	1,000	111.314,000000
17,316750	1,000	97.331,000000
17,333417	1,000	85.062,000000
17,350083	1,000	74.577,000000
17,366750	1,000	65.647,000000
17,383417	1,000	58.338,000000
17,400083	1,000	52.890,000000
17,416750	1,000	49.265,000000
17,433417	1,000	47.265,000000
17,450083	1,000	46.624,000000
17,466750	1,000	47.127,000000
17,483417	1,000	48.371,000000
17,500083	1,000	49.962,000000
17,516750	1,000	51.737,000000
17,533417	1,000	53.894,000000
17,550083	1,000	56.211,000000
17,566750	1,000	58.284,000000
17,583417	1,000	59.992,000000
17,600083	1,000	61.576,000000
17,616750	1,000	63.009,000000
17,633417	1,000	64.421,000000
17,650083	1,000	66.052,000000
17,666750	1,000	67.865,000000
17,683417	1,000	69.620,000000
17,700083	1,000	71.067,000000
17,716750	1,000	71.923,000000
17,733417	1,000	72.282,000000
17,750083	1,000	72.457,000000
17,766750	1,000	72.550,000000
17,783417	1,000	72.814,000000
17,800083	1,000	73.358,000000
17,816750	1,000	73.924,000000
17,833417	1,000	74.287,000000
17,850083	1,000	74.450,000000
17,866750	1,000	74.686,000000
17,883417	1,000	75.334,000000
17,900083	1,000	76.451,000000
17,916750	1,000	78.102,000000
17,933417	1,000	80.453,000000
17,950083	1,000	83.795,000000
17,966750	1,000	88.413,000000
17,983417	1,000	94.806,000000
18,000083	1,000	103.635,000000
18,016750	1,000	115.525,000000
18,033417	1,000	131.112,000000
18,050083	1,000	151.167,000000
18,066750	1,000	175.788,000000
18,083417	1,000	204.181,000000
18,100083	1,000	234.806,000000
18,116750	1,000	265.693,000000
18,133417	1,000	294.688,000000
18,150083	1,000	319.361,000000
18,166750	1,000	337.355,000000
18,183417	1,000	346.663,000000
18,200083	1,000	346.212,000000
18,216750	1,000	336.007,000000
18,233417	1,000	317.160,000000
18,250083	1,000	291.475,000000
18,266750	1,000	261.278,000000
18,283417	1,000	229.087,000000
18,300083	1,000	197.296,000000
18,316750	1,000	168.055,000000
18,333417	1,000	142.780,000000
18,350083	1,000	121.876,000000
18,366750	1,000	105.443,000000
18,383417	1,000	93.486,000000
18,400083	1,000	85.567,000000
18,416750	1,000	81.080,000000
18,433417	1,000	79.033,000000
18,450083	1,000	78.584,000000
18,466750	1,000	79.468,000000
18,483417	1,000	81.463,000000
18,500083	1,000	84.305,000000
18,516750	1,000	87.718,000000
18,533417	1,000	91.055,000000
18,550083	1,000	93.639,000000
18,566750	1,000	95.016,000000
18,583417	1,000	95.192,000000
18,600083	1,000	94.220,000000
18,616750	1,000	92.229,000000
18,633417	1,000	89.507,000000
18,650083	1,000	86.624,000000
18,666750	1,000	84.206,000000
18,683417	1,000	82.242,000000
18,700083	1,000	80.467,000000
18,716750	1,000	79.028,000000
18,733417	1,000	77.623,000000
18,750083	1,000	75.856,000000
18,766750	1,000	73.734,000000
18,783417	1,000	71.565,000000
18,800083	1,000	69.747,000000
18,816750	1,000	68.327,000000
18,833417	1,000	67.277,000000
18,850083	1,000	66.536,000000
18,866750	1,000	66.235,000000
18,883417	1,000	66.712,000000
18,900083	1,000	67.836,000000
18,916750	1,000	69.141,000000
18,933417	1,000	70.388,000000
18,950083	1,000	71.254,000000
18,966750	1,000	71.485,000000
18,983417	1,000	71.091,000000
19,000083	1,000	70.312,000000
19,016750	1,000	69.243,000000
19,033417	1,000	67.798,000000
19,050083	1,000	65.997,000000
19,066750	1,000	64.121,000000
19,083417	1,000	62.259,000000
19,100083	1,000	60.211,000000
19,116750	1,000	58.444,000000
19,133417	1,000	57.539,000000
19,150083	1,000	57.406,000000
19,166750	1,000	57.898,000000
19,183417	1,000	58.969,000000
19,200083	1,000	60.251,000000
19,216750	1,000	61.453,000000
19,233417	1,000	62.675,000000
19,250083	1,000	63.873,000000
19,266750	1,000	65.247,000000
19,283417	1,000	67.285,000000
19,300083	1,000	70.096,000000
19,316750	1,000	73.603,000000
19,333417	1,000	78.208,000000
19,350083	1,000	84.479,000000
19,366750	1,000	92.539,000000
19,383417	1,000	102.279,000000
19,400083	1,000	113.579,000000
19,416750	1,000	126.802,000000
19,433417	1,000	142.307,000000
19,450083	1,000	159.605,000000
19,466750	1,000	177.477,000000
19,483417	1,000	194.548,000000
19,500083	1,000	209.478,000000
19,516750	1,000	220.948,000000
19,533417	1,000	228.282,000000
19,550083	1,000	231.924,000000
19,566750	1,000	233.229,000000
19,583417	1,000	234.112,000000
19,600083	1,000	236.650,000000
19,616750	1,000	242.459,000000
19,633417	1,000	252.720,000000
19,650083	1,000	268.289,000000
19,666750	1,000	288.519,000000
19,683417	1,000	311.095,000000
19,700083	1,000	333.137,000000
19,716750	1,000	351.614,000000
19,733417	1,000	363.811,000000
19,750083	1,000	367.825,000000
19,766750	1,000	362.829,000000
19,783417	1,000	349.346,000000
19,800083	1,000	329.351,000000
19,816750	1,000	305.563,000000
19,833417	1,000	280.816,000000
19,850083	1,000	257.549,000000
19,866750	1,000	237.617,000000
19,883417	1,000	222.129,000000
19,900083	1,000	211.448,000000
19,916750	1,000	205.296,000000
19,933417	1,000	202.730,000000
19,950083	1,000	202.379,000000
19,966750	1,000	203.041,000000
19,983417	1,000	203.530,000000
20,000083	1,000	202.899,000000
20,016750	1,000	200.341,000000
20,033417	1,000	195.537,000000
20,050083	1,000	188.436,000000
20,066750	1,000	179.436,000000
20,083417	1,000	169.315,000000
20,100083	1,000	159.041,000000
20,116750	1,000	149.390,000000
20,133417	1,000	140.892,000000
20,150083	1,000	133.750,000000
20,166750	1,000	128.157,000000
20,183417	1,000	124.170,000000
20,200083	1,000	121.599,000000
20,216750	1,000	120.389,000000
20,233417	1,000	120.604,000000
20,250083	1,000	122.019,000000
20,266750	1,000	124.239,000000
20,283417	1,000	127.115,000000
20,300083	1,000	131.042,000000
20,316750	1,000	136.460,000000
20,333417	1,000	143.769,000000
20,350083	1,000	153.954,000000
20,366750	1,000	168.387,000000
20,383417	1,000	188.927,000000
20,400083	1,000	218.103,000000
20,416750	1,000	258.767,000000
20,433417	1,000	314.507,000000
20,450083	1,000	389.437,000000
20,466750	1,000	487.157,000000
20,483417	1,000	609.578,000000
20,500083	1,000	755.609,000000
20,516750	1,000	919.786,000000
20,533417	1,000	1.091.990,000000
20,550083	1,000	1.258.280,000000
20,566750	1,000	1.403.071,000000
20,583417	1,000	1.511.703,000000
20,600083	1,000	1.572.867,000000
20,616750	1,000	1.580.299,000000
20,633417	1,000	1.533.978,000000
20,650083	1,000	1.439.829,000000
20,666750	1,000	1.308.237,000000
20,683417	1,000	1.152.064,000000
20,700083	1,000	984.485,000000
20,716750	1,000	817.411,000000
20,733417	1,000	660.567,000000
20,750083	1,000	520.837,000000
20,766750	1,000	402.204,000000
20,783417	1,000	306.472,000000
20,800083	1,000	233.263,000000
20,816750	1,000	180.439,000000
20,833417	1,000	144.713,000000
20,850083	1,000	122.447,000000
20,866750	1,000	110.063,000000
20,883417	1,000	104.773,000000
20,900083	1,000	104.569,000000
20,916750	1,000	108.105,000000
20,933417	1,000	114.378,000000
20,950083	1,000	122.356,000000
20,966750	1,000	131.055,000000
20,983417	1,000	139.846,000000
21,000083	1,000	148.217,000000
21,016750	1,000	155.877,000000
21,033417	1,000	162.660,000000
21,050083	1,000	168.270,000000
21,066750	1,000	172.156,000000
21,083417	1,000	173.841,000000
21,100083	1,000	173.162,000000
21,116750	1,000	169.897,000000
21,133417	1,000	164.065,000000
21,150083	1,000	155.835,000000
21,166750	1,000	145.348,000000
21,183417	1,000	133.133,000000
21,200083	1,000	120.131,000000
21,216750	1,000	107.495,000000
21,233417	1,000	96.041,000000
21,250083	1,000	86.220,000000
21,266750	1,000	78.136,000000
21,283417	1,000	71.806,000000
21,300083	1,000	67.242,000000
21,316750	1,000	64.047,000000
21,333417	1,000	61.889,000000
21,350083	1,000	60.716,000000
21,366750	1,000	60.353,000000
21,383417	1,000	60.644,000000
21,400083	1,000	61.384,000000
21,416750	1,000	62.139,000000
21,433417	1,000	63.022,000000
21,450083	1,000	64.092,000000
21,466750	1,000	65.069,000000
21,483417	1,000	65.757,000000
21,500083	1,000	66.099,000000
21,516750	1,000	66.039,000000
21,533417	1,000	65.558,000000
21,550083	1,000	64.975,000000
21,566750	1,000	64.777,000000
21,583417	1,000	65.181,000000
21,600083	1,000	65.895,000000
21,616750	1,000	66.534,000000
21,633417	1,000	66.701,000000
21,650083	1,000	66.637,000000
21,666750	1,000	66.694,000000
21,683417	1,000	66.828,000000
21,700083	1,000	66.977,000000
21,716750	1,000	67.202,000000
21,733417	1,000	67.397,000000
21,750083	1,000	67.417,000000
21,766750	1,000	67.260,000000
21,783417	1,000	67.007,000000
21,800083	1,000	66.795,000000
21,816750	1,000	66.704,000000
21,833417	1,000	66.725,000000
21,850083	1,000	66.815,000000
21,866750	1,000	67.069,000000
21,883417	1,000	67.370,000000
21,900083	1,000	67.500,000000
21,916750	1,000	67.216,000000
21,933417	1,000	66.436,000000
21,950083	1,000	65.317,000000
21,966750	1,000	63.846,000000
21,983417	1,000	62.346,000000
22,000083	1,000	60.932,000000
22,016750	1,000	59.603,000000
22,033417	1,000	58.511,000000
22,050083	1,000	57.907,000000
22,066750	1,000	57.866,000000
22,083417	1,000	58.512,000000
22,100083	1,000	59.604,000000
22,116750	1,000	61.022,000000
22,133417	1,000	62.634,000000
22,150083	1,000	64.269,000000
22,166750	1,000	65.236,000000
22,183417	1,000	65.195,000000
22,200083	1,000	64.489,000000
22,216750	1,000	63.651,000000
22,233417	1,000	62.900,000000
22,250083	1,000	62.466,000000
22,266750	1,000	62.790,000000
22,283417	1,000	63.821,000000
22,300083	1,000	65.045,000000
22,316750	1,000	66.365,000000
22,333417	1,000	67.809,000000
22,350083	1,000	69.422,000000
22,366750	1,000	71.466,000000
22,383417	1,000	73.977,000000
22,400083	1,000	76.876,000000
22,416750	1,000	80.142,000000
22,433417	1,000	83.996,000000
22,450083	1,000	88.695,000000
22,466750	1,000	94.490,000000
22,483417	1,000	101.259,000000
22,500083	1,000	109.018,000000
22,516750	1,000	117.869,000000
22,533417	1,000	127.710,000000
22,550083	1,000	138.505,000000
22,566750	1,000	149.852,000000
22,583417	1,000	161.200,000000
22,600083	1,000	171.718,000000
22,616750	1,000	180.401,000000
22,633417	1,000	186.670,000000
22,650083	1,000	189.951,000000
22,666750	1,000	190.006,000000
22,683417	1,000	187.235,000000
22,700083	1,000	182.024,000000
22,716750	1,000	174.899,000000
22,733417	1,000	166.436,000000
22,750083	1,000	157.191,000000
22,766750	1,000	148.005,000000
22,783417	1,000	139.929,000000
22,800083	1,000	134.040,000000
22,816750	1,000	130.919,000000
22,833417	1,000	130.623,000000
22,850083	1,000	132.500,000000
22,866750	1,000	135.671,000000
22,883417	1,000	139.521,000000
22,900083	1,000	143.328,000000
22,916750	1,000	146.199,000000
22,933417	1,000	147.305,000000
22,950083	1,000	146.248,000000
22,966750	1,000	142.805,000000
22,983417	1,000	137.095,000000
23,000083	1,000	129.778,000000
23,016750	1,000	121.966,000000
23,033417	1,000	114.446,000000
23,050083	1,000	107.398,000000
23,066750	1,000	100.614,000000
23,083417	1,000	94.062,000000
23,100083	1,000	88.032,000000
23,116750	1,000	82.769,000000
23,133417	1,000	78.290,000000
23,150083	1,000	74.870,000000
23,166750	1,000	72.733,000000
23,183417	1,000	71.977,000000
23,200083	1,000	72.441,000000
23,216750	1,000	73.443,000000
23,233417	1,000	74.447,000000
23,250083	1,000	75.212,000000
23,266750	1,000	75.451,000000
23,283417	1,000	74.948,000000
23,300083	1,000	73.948,000000
23,316750	1,000	73.108,000000
23,333417	1,000	73.032,000000
23,350083	1,000	74.060,000000
23,366750	1,000	76.518,000000
23,383417	1,000	80.805,000000
23,400083	1,000	87.079,000000
23,416750	1,000	94.793,000000
23,433417	1,000	102.990,000000
23,450083	1,000	110.890,000000
23,466750	1,000	117.788,000000
23,483417	1,000	123.068,000000
23,500083	1,000	126.538,000000
23,516750	1,000	128.385,000000
23,533417	1,000	128.768,000000
23,550083	1,000	127.794,000000
23,566750	1,000	125.647,000000
23,583417	1,000	122.619,000000
23,600083	1,000	118.739,000000
23,616750	1,000	113.848,000000
23,633417	1,000	108.200,000000
23,650083	1,000	102.550,000000
23,666750	1,000	97.493,000000
23,683417	1,000	93.360,000000
23,700083	1,000	90.301,000000
23,716750	1,000	88.646,000000
23,733417	1,000	88.660,000000
23,750083	1,000	90.724,000000
23,766750	1,000	95.008,000000
23,783417	1,000	101.497,000000
23,800083	1,000	110.159,000000
23,816750	1,000	122.034,000000
23,833417	1,000	138.862,000000
23,850083	1,000	161.953,000000
23,866750	1,000	191.725,000000
23,883417	1,000	228.088,000000
23,900083	1,000	270.101,000000
23,916750	1,000	315.171,000000
23,933417	1,000	359.682,000000
23,950083	1,000	399.583,000000
23,966750	1,000	430.705,000000
23,983417	1,000	449.903,000000
24,000083	1,000	455.482,000000
24,016750	1,000	447.256,000000
24,033417	1,000	426.613,000000
24,050083	1,000	395.812,000000
24,066750	1,000	357.811,000000
24,083417	1,000	315.988,000000
24,100083	1,000	273.669,000000
24,116750	1,000	233.871,000000
24,133417	1,000	198.926,000000
24,150083	1,000	170.364,000000
24,166750	1,000	148.874,000000
24,183417	1,000	134.582,000000
24,200083	1,000	127.314,000000
24,216750	1,000	126.959,000000
24,233417	1,000	133.197,000000
24,250083	1,000	145.895,000000
24,266750	1,000	165.019,000000
24,283417	1,000	191.056,000000
24,300083	1,000	225.756,000000
24,316750	1,000	271.799,000000
24,333417	1,000	331.760,000000
24,350083	1,000	407.578,000000
24,366750	1,000	499.931,000000
24,383417	1,000	606.862,000000
24,400083	1,000	723.650,000000
24,416750	1,000	842.599,000000
24,433417	1,000	953.530,000000
24,450083	1,000	1.045.432,000000
24,466750	1,000	1.108.554,000000
24,483417	1,000	1.136.207,000000
24,500083	1,000	1.125.682,000000
24,516750	1,000	1.078.673,000000
24,533417	1,000	1.000.790,000000
24,550083	1,000	900.270,000000
24,566750	1,000	786.603,000000
24,583417	1,000	668.964,000000
24,600083	1,000	555.286,000000
24,616750	1,000	451.541,000000
24,633417	1,000	361.598,000000
24,650083	1,000	287.293,000000
24,666750	1,000	228.587,000000
24,683417	1,000	184.149,000000
24,700083	1,000	152.060,000000
24,716750	1,000	130.069,000000
24,733417	1,000	115.752,000000
24,750083	1,000	106.943,000000
24,766750	1,000	101.748,000000
24,783417	1,000	98.736,000000
24,800083	1,000	96.935,000000
24,816750	1,000	95.451,000000
24,833417	1,000	94.054,000000
24,850083	1,000	92.859,000000
24,866750	1,000	92.205,000000
24,883417	1,000	92.189,000000
24,900083	1,000	93.000,000000
24,916750	1,000	94.880,000000
24,933417	1,000	98.078,000000
24,950083	1,000	102.470,000000
24,966750	1,000	107.696,000000
24,983417	1,000	113.341,000000
25,000083	1,000	118.479,000000
25,016750	1,000	122.131,000000
25,033417	1,000	123.831,000000
25,050083	1,000	123.164,000000
25,066750	1,000	120.064,000000
25,083417	1,000	114.915,000000
25,100083	1,000	108.512,000000
25,116750	1,000	101.625,000000
25,133417	1,000	94.648,000000
25,150083	1,000	88.198,000000
25,166750	1,000	82.933,000000
25,183417	1,000	79.062,000000
25,200083	1,000	76.305,000000
25,216750	1,000	74.281,000000
25,233417	1,000	72.805,000000
25,250083	1,000	71.737,000000
25,266750	1,000	71.124,000000
25,283417	1,000	70.971,000000
25,300083	1,000	71.156,000000
25,316750	1,000	71.396,000000
25,333417	1,000	71.715,000000
25,350083	1,000	72.116,000000
25,366750	1,000	72.536,000000
25,383417	1,000	72.948,000000
25,400083	1,000	73.173,000000
25,416750	1,000	72.823,000000
25,433417	1,000	71.764,000000
25,450083	1,000	70.177,000000
25,466750	1,000	68.643,000000
25,483417	1,000	67.748,000000
25,500083	1,000	67.572,000000
25,516750	1,000	67.802,000000
25,533417	1,000	68.297,000000
25,550083	1,000	69.099,000000
25,566750	1,000	70.153,000000
25,583417	1,000	71.200,000000
25,600083	1,000	71.861,000000
25,616750	1,000	71.993,000000
25,633417	1,000	71.461,000000
25,650083	1,000	70.770,000000
25,666750	1,000	70.571,000000
25,683417	1,000	71.030,000000
25,700083	1,000	71.921,000000
25,716750	1,000	72.977,000000
25,733417	1,000	73.903,000000
25,750083	1,000	74.675,000000
25,766750	1,000	75.166,000000
25,783417	1,000	75.189,000000
25,800083	1,000	74.894,000000
25,816750	1,000	74.469,000000
25,833417	1,000	74.172,000000
25,850083	1,000	73.863,000000
25,866750	1,000	73.385,000000
25,883417	1,000	72.659,000000
25,900083	1,000	71.870,000000
25,916750	1,000	71.228,000000
25,933417	1,000	70.750,000000
25,950083	1,000	70.203,000000
25,966750	1,000	69.895,000000
25,983417	1,000	70.255,000000
26,000083	1,000	71.086,000000
26,016750	1,000	71.684,000000
26,033417	1,000	71.649,000000
26,050083	1,000	70.781,000000
26,066750	1,000	69.422,000000
26,083417	1,000	68.143,000000
26,100083	1,000	67.061,000000
26,116750	1,000	66.365,000000
26,133417	1,000	66.174,000000
26,150083	1,000	66.637,000000
26,166750	1,000	67.775,000000
26,183417	1,000	69.561,000000
26,200083	1,000	72.005,000000
26,216750	1,000	74.977,000000
26,233417	1,000	78.217,000000
26,250083	1,000	81.559,000000
26,266750	1,000	85.322,000000
26,283417	1,000	89.460,000000
26,300083	1,000	93.527,000000
26,316750	1,000	96.800,000000
26,333417	1,000	98.459,000000
26,350083	1,000	98.374,000000
26,366750	1,000	97.000,000000
26,383417	1,000	94.876,000000
26,400083	1,000	91.969,000000
26,416750	1,000	88.527,000000
26,433417	1,000	85.099,000000
26,450083	1,000	82.207,000000
26,466750	1,000	79.760,000000
26,483417	1,000	77.553,000000
26,500083	1,000	75.631,000000
26,516750	1,000	73.622,000000
26,533417	1,000	71.237,000000
26,550083	1,000	68.841,000000
26,566750	1,000	66.700,000000
26,583417	1,000	64.892,000000
26,600083	1,000	63.524,000000
26,616750	1,000	62.628,000000
26,633417	1,000	62.308,000000
26,650083	1,000	62.450,000000
26,666750	1,000	62.690,000000
26,683417	1,000	62.980,000000
26,700083	1,000	63.531,000000
26,716750	1,000	64.584,000000
26,733417	1,000	66.167,000000
26,750083	1,000	67.935,000000
26,766750	1,000	69.684,000000
26,783417	1,000	71.329,000000
26,800083	1,000	72.792,000000
26,816750	1,000	73.626,000000
26,833417	1,000	73.658,000000
26,850083	1,000	73.241,000000
26,866750	1,000	72.815,000000
26,883417	1,000	72.639,000000
26,900083	1,000	72.748,000000
26,916750	1,000	72.860,000000
26,933417	1,000	72.599,000000
26,950083	1,000	71.715,000000
26,966750	1,000	70.184,000000
26,983417	1,000	68.149,000000
27,000083	1,000	66.012,000000
27,016750	1,000	64.067,000000
27,033417	1,000	62.443,000000
27,050083	1,000	61.129,000000
27,066750	1,000	60.383,000000
27,083417	1,000	60.582,000000
27,100083	1,000	61.757,000000
27,116750	1,000	63.581,000000
27,133417	1,000	65.806,000000
27,150083	1,000	68.078,000000
27,166750	1,000	70.190,000000
27,183417	1,000	71.880,000000
27,200083	1,000	72.908,000000
27,216750	1,000	73.131,000000
27,233417	1,000	72.734,000000
27,250083	1,000	71.836,000000
27,266750	1,000	70.766,000000
27,283417	1,000	69.772,000000
27,300083	1,000	68.891,000000
27,316750	1,000	68.101,000000
27,333417	1,000	67.132,000000
27,350083	1,000	65.904,000000
27,366750	1,000	64.482,000000
27,383417	1,000	63.131,000000
27,400083	1,000	62.217,000000
27,416750	1,000	61.917,000000
27,433417	1,000	62.142,000000
27,450083	1,000	62.898,000000
27,466750	1,000	64.108,000000
27,483417	1,000	65.207,000000
27,500083	1,000	65.960,000000
27,516750	1,000	66.361,000000
27,533417	1,000	66.634,000000
27,550083	1,000	67.018,000000
27,566750	1,000	67.463,000000
27,583417	1,000	68.033,000000
27,600083	1,000	68.765,000000
27,616750	1,000	69.660,000000
27,633417	1,000	70.568,000000
27,650083	1,000	71.087,000000
27,666750	1,000	71.080,000000
27,683417	1,000	70.677,000000
27,700083	1,000	70.337,000000
27,716750	1,000	70.170,000000
27,733417	1,000	69.903,000000
27,750083	1,000	69.259,000000
27,766750	1,000	68.162,000000
27,783417	1,000	66.859,000000
27,800083	1,000	65.318,000000
27,816750	1,000	63.504,000000
27,833417	1,000	61.555,000000
27,850083	1,000	60.004,000000
27,866750	1,000	59.268,000000
27,883417	1,000	59.489,000000
27,900083	1,000	60.762,000000
27,916750	1,000	62.862,000000
27,933417	1,000	65.340,000000
27,950083	1,000	67.683,000000
27,966750	1,000	69.458,000000
27,983417	1,000	70.618,000000
28,000083	1,000	71.223,000000
28,016750	1,000	71.526,000000
28,033417	1,000	71.745,000000
28,050083	1,000	71.984,000000
28,066750	1,000	72.191,000000
28,083417	1,000	72.253,000000
28,100083	1,000	72.279,000000
28,116750	1,000	72.292,000000
28,133417	1,000	72.214,000000
28,150083	1,000	71.894,000000
28,166750	1,000	71.477,000000
28,183417	1,000	71.216,000000
28,200083	1,000	70.960,000000
28,216750	1,000	70.246,000000
28,233417	1,000	68.767,000000
28,250083	1,000	66.665,000000
28,266750	1,000	64.268,000000
28,283417	1,000	62.012,000000
28,300083	1,000	60.245,000000
28,316750	1,000	59.015,000000
28,333417	1,000	58.515,000000
28,350083	1,000	58.974,000000
28,366750	1,000	60.371,000000
28,383417	1,000	62.242,000000
28,400083	1,000	64.154,000000
28,416750	1,000	65.944,000000
28,433417	1,000	67.655,000000
28,450083	1,000	69.418,000000
28,466750	1,000	71.156,000000
28,483417	1,000	72.755,000000
28,500083	1,000	74.239,000000
28,516750	1,000	75.375,000000
28,533417	1,000	76.118,000000
28,550083	1,000	76.172,000000
28,566750	1,000	75.440,000000
28,583417	1,000	74.203,000000
28,600083	1,000	72.637,000000
28,616750	1,000	70.879,000000
28,633417	1,000	69.166,000000
28,650083	1,000	67.674,000000
28,666750	1,000	66.495,000000
28,683417	1,000	65.533,000000
28,700083	1,000	64.851,000000
28,716750	1,000	64.675,000000
28,733417	1,000	64.913,000000
28,750083	1,000	65.215,000000
28,766750	1,000	65.163,000000
28,783417	1,000	64.668,000000
28,800083	1,000	63.986,000000
28,816750	1,000	63.539,000000
28,833417	1,000	63.573,000000
28,850083	1,000	64.229,000000
28,866750	1,000	65.680,000000
28,883417	1,000	67.729,000000
28,900083	1,000	70.049,000000
28,916750	1,000	72.471,000000
28,933417	1,000	74.644,000000
28,950083	1,000	76.171,000000
28,966750	1,000	77.084,000000
28,983417	1,000	77.415,000000
29,000083	1,000	77.150,000000
29,016750	1,000	76.380,000000
29,033417	1,000	75.192,000000
29,050083	1,000	73.917,000000
29,066750	1,000	72.663,000000
29,083417	1,000	71.626,000000
29,100083	1,000	71.066,000000
29,116750	1,000	71.149,000000
29,133417	1,000	71.754,000000
29,150083	1,000	72.490,000000
29,166750	1,000	73.017,000000
29,183417	1,000	73.200,000000
29,200083	1,000	72.857,000000
29,216750	1,000	71.992,000000
29,233417	1,000	71.015,000000
29,250083	1,000	70.106,000000
29,266750	1,000	69.437,000000
29,283417	1,000	69.406,000000
29,300083	1,000	70.147,000000
29,316750	1,000	71.503,000000
29,333417	1,000	73.140,000000
29,350083	1,000	74.473,000000
29,366750	1,000	74.853,000000
29,383417	1,000	73.860,000000
29,400083	1,000	71.590,000000
29,416750	1,000	68.636,000000
29,433417	1,000	65.805,000000
29,450083	1,000	63.631,000000
29,466750	1,000	62.349,000000
29,483417	1,000	61.805,000000
29,500083	1,000	61.850,000000
29,516750	1,000	62.700,000000
29,533417	1,000	64.149,000000
29,550083	1,000	66.014,000000
29,566750	1,000	68.147,000000
29,583417	1,000	70.270,000000
29,600083	1,000	72.253,000000
29,616750	1,000	73.762,000000
29,633417	1,000	74.395,000000
29,650083	1,000	74.135,000000
29,666750	1,000	73.132,000000
29,683417	1,000	71.964,000000
29,700083	1,000	71.043,000000
29,716750	1,000	70.316,000000
29,733417	1,000	69.854,000000
29,750083	1,000	69.733,000000
29,766750	1,000	69.946,000000
29,783417	1,000	70.562,000000
29,800083	1,000	71.454,000000
29,816750	1,000	72.198,000000
29,833417	1,000	72.542,000000
29,850083	1,000	72.135,000000
29,866750	1,000	70.788,000000
29,883417	1,000	68.509,000000
29,900083	1,000	65.628,000000
29,916750	1,000	62.872,000000
29,933417	1,000	61.010,000000
29,950083	1,000	60.119,000000
29,966750	1,000	60.204,000000
29,983417	1,000	61.159,000000
30,000083	1,000	62.780,000000
30,016750	1,000	64.919,000000
30,033417	1,000	67.447,000000
30,050083	1,000	70.168,000000
30,066750	1,000	72.771,000000
30,083417	1,000	74.633,000000
30,100083	1,000	75.153,000000
30,116750	1,000	74.243,000000
30,133417	1,000	72.551,000000
30,150083	1,000	70.718,000000
30,166750	1,000	69.051,000000
30,183417	1,000	67.642,000000
30,200083	1,000	66.833,000000
30,216750	1,000	66.986,000000
30,233417	1,000	68.207,000000
30,250083	1,000	70.247,000000
30,266750	1,000	72.702,000000
30,283417	1,000	75.212,000000
30,300083	1,000	77.348,000000
30,316750	1,000	78.650,000000
30,333417	1,000	79.017,000000
30,350083	1,000	78.566,000000
30,366750	1,000	77.643,000000
30,383417	1,000	76.747,000000
30,400083	1,000	76.356,000000
30,416750	1,000	76.158,000000
30,433417	1,000	76.008,000000
30,450083	1,000	75.848,000000
30,466750	1,000	75.875,000000
30,483417	1,000	76.376,000000
30,500083	1,000	77.246,000000
30,516750	1,000	78.122,000000
30,533417	1,000	78.470,000000
30,550083	1,000	77.919,000000
30,566750	1,000	76.636,000000
30,583417	1,000	74.931,000000
30,600083	1,000	73.227,000000
30,616750	1,000	71.978,000000
30,633417	1,000	71.383,000000
30,650083	1,000	71.160,000000
30,666750	1,000	71.070,000000
30,683417	1,000	71.231,000000
30,700083	1,000	71.673,000000
30,716750	1,000	72.312,000000
30,733417	1,000	72.731,000000
30,750083	1,000	72.535,000000
30,766750	1,000	71.926,000000
30,783417	1,000	71.317,000000
30,800083	1,000	70.852,000000
30,816750	1,000	70.438,000000
30,833417	1,000	69.938,000000
30,850083	1,000	69.473,000000
30,866750	1,000	69.173,000000
30,883417	1,000	69.202,000000
30,900083	1,000	69.706,000000
30,916750	1,000	70.666,000000
30,933417	1,000	71.839,000000
30,950083	1,000	72.943,000000
30,966750	1,000	74.035,000000
30,983417	1,000	74.951,000000
31,000083	1,000	75.253,000000
31,016750	1,000	74.948,000000
31,033417	1,000	74.152,000000
31,050083	1,000	72.929,000000
31,066750	1,000	71.464,000000
31,083417	1,000	69.876,000000
31,100083	1,000	68.148,000000
31,116750	1,000	66.214,000000
31,133417	1,000	64.193,000000
31,150083	1,000	62.299,000000
31,166750	1,000	60.769,000000
31,183417	1,000	59.968,000000
31,200083	1,000	59.939,000000
31,216750	1,000	60.747,000000
31,233417	1,000	62.568,000000
31,250083	1,000	65.483,000000
31,266750	1,000	69.115,000000
31,283417	1,000	73.196,000000
31,300083	1,000	77.284,000000
31,316750	1,000	80.875,000000
31,333417	1,000	83.518,000000
31,350083	1,000	85.226,000000
31,366750	1,000	86.379,000000
31,383417	1,000	87.221,000000
31,400083	1,000	87.880,000000
31,416750	1,000	88.284,000000
31,433417	1,000	88.158,000000
31,450083	1,000	87.408,000000
31,466750	1,000	86.037,000000
31,483417	1,000	84.087,000000
31,500083	1,000	81.777,000000
31,516750	1,000	79.532,000000
31,533417	1,000	77.636,000000
31,550083	1,000	75.831,000000
31,566750	1,000	74.032,000000
31,583417	1,000	72.597,000000
31,600083	1,000	71.952,000000
31,616750	1,000	72.237,000000
31,633417	1,000	73.259,000000
31,650083	1,000	74.589,000000
31,666750	1,000	75.713,000000
31,683417	1,000	76.399,000000
31,700083	1,000	76.840,000000
31,716750	1,000	77.274,000000
31,733417	1,000	77.773,000000
31,750083	1,000	78.111,000000
31,766750	1,000	78.172,000000
31,783417	1,000	78.150,000000
31,800083	1,000	78.249,000000
31,816750	1,000	78.671,000000
31,833417	1,000	78.934,000000
31,850083	1,000	78.516,000000
31,866750	1,000	77.170,000000
31,883417	1,000	75.292,000000
31,900083	1,000	73.619,000000
31,916750	1,000	72.684,000000
31,933417	1,000	72.561,000000
31,950083	1,000	73.161,000000
31,966750	1,000	74.176,000000
31,983417	1,000	75.273,000000
32,000083	1,000	76.064,000000
32,016750	1,000	76.379,000000
32,033417	1,000	76.460,000000
32,050083	1,000	76.456,000000
32,066750	1,000	76.509,000000
32,083417	1,000	76.521,000000
32,100083	1,000	76.340,000000
32,116750	1,000	76.175,000000
32,133417	1,000	76.018,000000
32,150083	1,000	75.888,000000
32,166750	1,000	75.765,000000
32,183417	1,000	75.814,000000
32,200083	1,000	76.119,000000
32,216750	1,000	76.351,000000
32,233417	1,000	76.394,000000
32,250083	1,000	76.323,000000
32,266750	1,000	76.567,000000
32,283417	1,000	77.533,000000
32,300083	1,000	79.213,000000
32,316750	1,000	81.045,000000
32,333417	1,000	82.353,000000
32,350083	1,000	83.056,000000
32,366750	1,000	83.288,000000
32,383417	1,000	83.115,000000
32,400083	1,000	82.885,000000
32,416750	1,000	83.157,000000
32,433417	1,000	83.946,000000
32,450083	1,000	84.988,000000
32,466750	1,000	85.810,000000
32,483417	1,000	86.221,000000
32,500083	1,000	86.132,000000
32,516750	1,000	85.432,000000
32,533417	1,000	84.011,000000
32,550083	1,000	82.050,000000
32,566750	1,000	80.027,000000
32,583417	1,000	78.138,000000
32,600083	1,000	76.553,000000
32,616750	1,000	75.698,000000
32,633417	1,000	75.894,000000
32,650083	1,000	76.976,000000
32,666750	1,000	78.687,000000
32,683417	1,000	80.702,000000
32,700083	1,000	82.757,000000
32,716750	1,000	84.573,000000
32,733417	1,000	86.015,000000
32,750083	1,000	86.816,000000
32,766750	1,000	86.882,000000
32,783417	1,000	86.523,000000
32,800083	1,000	85.939,000000
32,816750	1,000	85.246,000000
32,833417	1,000	84.421,000000
32,850083	1,000	83.498,000000
32,866750	1,000	82.640,000000
32,883417	1,000	82.236,000000
32,900083	1,000	82.439,000000
32,916750	1,000	83.250,000000
32,933417	1,000	84.676,000000
32,950083	1,000	86.333,000000
32,966750	1,000	87.612,000000
32,983417	1,000	88.449,000000
33,000083	1,000	88.717,000000
33,016750	1,000	88.443,000000
33,033417	1,000	87.828,000000
33,050083	1,000	87.055,000000
33,066750	1,000	86.173,000000
33,083417	1,000	85.320,000000
33,100083	1,000	84.753,000000
33,116750	1,000	84.839,000000
33,133417	1,000	85.687,000000
33,150083	1,000	86.951,000000
33,166750	1,000	88.142,000000
33,183417	1,000	88.705,000000
33,200083	1,000	88.579,000000
33,216750	1,000	88.141,000000
33,233417	1,000	87.909,000000
33,250083	1,000	88.154,000000
33,266750	1,000	88.903,000000
33,283417	1,000	90.269,000000
33,300083	1,000	92.502,000000
33,316750	1,000	95.319,000000
33,333417	1,000	98.177,000000
33,350083	1,000	100.706,000000
33,366750	1,000	103.137,000000
33,383417	1,000	105.660,000000
33,400083	1,000	108.117,000000
33,416750	1,000	110.345,000000
33,433417	1,000	112.319,000000
33,450083	1,000	113.947,000000
33,466750	1,000	115.284,000000
33,483417	1,000	116.799,000000
33,500083	1,000	118.680,000000
33,516750	1,000	120.787,000000
33,533417	1,000	122.927,000000
33,550083	1,000	124.805,000000
33,566750	1,000	126.341,000000
33,583417	1,000	128.078,000000
33,600083	1,000	130.420,000000
33,616750	1,000	133.212,000000
33,633417	1,000	136.136,000000
33,650083	1,000	138.963,000000
33,666750	1,000	141.707,000000
33,683417	1,000	144.471,000000
33,700083	1,000	147.181,000000
33,716750	1,000	149.830,000000
33,733417	1,000	152.386,000000
33,750083	1,000	154.929,000000
33,766750	1,000	157.720,000000
33,783417	1,000	160.972,000000
33,800083	1,000	164.503,000000
33,816750	1,000	167.910,000000
33,833417	1,000	170.879,000000
33,850083	1,000	173.404,000000
33,866750	1,000	175.541,000000
33,883417	1,000	177.113,000000
33,900083	1,000	177.997,000000
33,916750	1,000	178.396,000000
33,933417	1,000	178.529,000000
33,950083	1,000	178.500,000000
33,966750	1,000	178.399,000000
33,983417	1,000	178.106,000000
34,000083	1,000	177.733,000000
34,016750	1,000	177.720,000000
34,033417	1,000	178.522,000000
34,050083	1,000	180.193,000000
34,066750	1,000	182.592,000000
34,083417	1,000	185.465,000000
34,100083	1,000	188.548,000000
34,116750	1,000	191.955,000000
34,133417	1,000	195.692,000000
34,150083	1,000	199.154,000000
34,166750	1,000	201.909,000000
34,183417	1,000	203.912,000000
34,200083	1,000	205.344,000000
34,216750	1,000	206.307,000000
34,233417	1,000	207.044,000000
34,250083	1,000	207.710,000000
34,266750	1,000	208.220,000000
34,283417	1,000	208.678,000000
34,300083	1,000	209.161,000000
34,316750	1,000	209.710,000000
34,333417	1,000	210.264,000000
34,350083	1,000	210.377,000000
34,366750	1,000	209.999,000000
34,383417	1,000	209.390,000000
34,400083	1,000	208.817,000000
34,416750	1,000	208.542,000000
34,433417	1,000	208.769,000000
34,450083	1,000	209.265,000000
34,466750	1,000	209.535,000000
34,483417	1,000	208.977,000000
34,500083	1,000	207.545,000000
34,516750	1,000	205.556,000000
34,533417	1,000	203.126,000000
34,550083	1,000	200.585,000000
34,566750	1,000	198.533,000000
34,583417	1,000	197.143,000000
34,600083	1,000	196.380,000000
34,616750	1,000	196.006,000000
34,633417	1,000	196.094,000000
34,650083	1,000	196.801,000000
34,666750	1,000	197.979,000000
34,683417	1,000	199.435,000000
34,700083	1,000	200.927,000000
34,716750	1,000	202.202,000000
34,733417	1,000	203.312,000000
34,750083	1,000	204.494,000000
34,766750	1,000	205.960,000000
34,783417	1,000	207.734,000000
34,800083	1,000	209.733,000000
34,816750	1,000	211.494,000000
34,833417	1,000	212.769,000000
34,850083	1,000	213.475,000000
34,866750	1,000	213.607,000000
34,883417	1,000	213.217,000000
34,900083	1,000	212.582,000000
34,916750	1,000	212.077,000000
34,933417	1,000	211.359,000000
34,950083	1,000	210.018,000000
34,966750	1,000	208.205,000000
34,983417	1,000	206.190,000000
35,000083	1,000	204.186,000000
35,016750	1,000	202.407,000000
35,033417	1,000	201.196,000000
35,050083	1,000	200.739,000000
35,066750	1,000	200.911,000000
35,083417	1,000	201.517,000000
35,100083	1,000	202.433,000000
35,116750	1,000	203.360,000000
35,133417	1,000	204.175,000000
35,150083	1,000	204.965,000000
35,166750	1,000	205.827,000000
35,183417	1,000	206.610,000000
35,200083	1,000	207.319,000000
35,216750	1,000	207.996,000000
35,233417	1,000	208.722,000000
35,250083	1,000	209.468,000000
35,266750	1,000	210.171,000000
35,283417	1,000	210.628,000000
35,300083	1,000	210.615,000000
35,316750	1,000	210.348,000000
35,333417	1,000	209.965,000000
35,350083	1,000	209.548,000000
35,366750	1,000	209.420,000000
35,383417	1,000	209.823,000000
35,400083	1,000	210.463,000000
35,416750	1,000	210.941,000000
35,433417	1,000	211.057,000000
35,450083	1,000	210.901,000000
35,466750	1,000	210.951,000000
35,483417	1,000	211.403,000000
35,500083	1,000	211.815,000000
35,516750	1,000	211.922,000000
35,533417	1,000	212.001,000000
35,550083	1,000	212.174,000000
35,566750	1,000	212.219,000000
35,583417	1,000	212.274,000000
35,600083	1,000	212.613,000000
35,616750	1,000	213.238,000000
35,633417	1,000	214.014,000000
35,650083	1,000	214.824,000000
35,666750	1,000	215.280,000000
35,683417	1,000	215.062,000000
35,700083	1,000	214.214,000000
35,716750	1,000	213.032,000000
35,733417	1,000	211.826,000000
35,750083	1,000	210.674,000000
35,766750	1,000	209.668,000000
35,783417	1,000	209.070,000000
35,800083	1,000	208.904,000000
35,816750	1,000	208.885,000000
35,833417	1,000	209.055,000000
35,850083	1,000	209.547,000000
35,866750	1,000	210.153,000000
35,883417	1,000	210.522,000000
35,900083	1,000	210.459,000000
35,916750	1,000	210.181,000000
35,933417	1,000	210.042,000000
35,950083	1,000	209.976,000000
35,966750	1,000	209.560,000000
35,983417	1,000	208.709,000000
36,000083	1,000	207.758,000000
36,016750	1,000	207.013,000000
36,033417	1,000	206.606,000000
36,050083	1,000	206.246,000000
36,066750	1,000	205.668,000000
36,083417	1,000	204.877,000000
36,100083	1,000	204.138,000000
36,116750	1,000	203.526,000000
36,133417	1,000	202.840,000000
36,150083	1,000	202.098,000000
36,166750	1,000	201.230,000000
36,183417	1,000	200.239,000000
36,200083	1,000	199.517,000000
36,216750	1,000	199.264,000000
36,233417	1,000	199.417,000000
36,250083	1,000	200.015,000000
36,266750	1,000	201.062,000000
36,283417	1,000	202.275,000000
36,300083	1,000	203.416,000000
36,316750	1,000	204.525,000000
36,333417	1,000	205.499,000000
36,350083	1,000	206.238,000000
36,366750	1,000	206.648,000000
36,383417	1,000	206.384,000000
36,400083	1,000	205.427,000000
36,416750	1,000	204.183,000000
36,433417	1,000	202.975,000000
36,450083	1,000	201.920,000000
36,466750	1,000	200.992,000000
36,483417	1,000	200.110,000000
36,500083	1,000	199.126,000000
36,516750	1,000	198.054,000000
36,533417	1,000	197.192,000000
36,550083	1,000	196.700,000000
36,566750	1,000	196.460,000000
36,583417	1,000	196.241,000000
36,600083	1,000	195.940,000000
36,616750	1,000	195.600,000000
36,633417	1,000	195.336,000000
36,650083	1,000	194.892,000000
36,666750	1,000	194.476,000000
36,683417	1,000	194.520,000000
36,700083	1,000	194.998,000000
36,716750	1,000	195.611,000000
36,733417	1,000	196.022,000000
36,750083	1,000	195.971,000000
36,766750	1,000	195.502,000000
36,783417	1,000	194.946,000000
36,800083	1,000	194.526,000000
36,816750	1,000	194.055,000000
36,833417	1,000	193.875,000000
36,850083	1,000	194.467,000000
36,866750	1,000	195.872,000000
36,883417	1,000	197.738,000000
36,900083	1,000	199.541,000000
36,916750	1,000	201.127,000000
36,933417	1,000	202.644,000000
36,950083	1,000	203.941,000000
36,966750	1,000	204.637,000000
36,983417	1,000	204.630,000000
37,000083	1,000	204.068,000000
37,016750	1,000	203.105,000000
37,033417	1,000	201.934,000000
37,050083	1,000	200.869,000000
37,066750	1,000	199.995,000000
37,083417	1,000	199.177,000000
37,100083	1,000	198.539,000000
37,116750	1,000	197.985,000000
37,133417	1,000	197.081,000000
37,150083	1,000	195.400,000000
37,166750	1,000	193.082,000000
37,183417	1,000	190.566,000000
37,200083	1,000	188.167,000000
37,216750	1,000	186.250,000000
37,233417	1,000	184.798,000000
37,250083	1,000	183.393,000000
37,266750	1,000	181.565,000000
37,283417	1,000	178.917,000000
37,300083	1,000	175.842,000000
37,316750	1,000	172.649,000000
37,333417	1,000	169.294,000000
37,350083	1,000	165.696,000000
37,366750	1,000	162.218,000000
37,383417	1,000	159.243,000000
37,400083	1,000	156.884,000000
37,416750	1,000	155.017,000000
37,433417	1,000	153.437,000000
37,450083	1,000	152.050,000000
37,466750	1,000	150.686,000000
37,483417	1,000	149.322,000000
37,500083	1,000	148.084,000000
37,516750	1,000	147.084,000000
37,533417	1,000	146.214,000000
37,550083	1,000	145.148,000000
37,566750	1,000	143.768,000000
37,583417	1,000	142.134,000000
37,600083	1,000	140.616,000000
37,616750	1,000	139.513,000000
37,633417	1,000	138.852,000000
37,650083	1,000	138.478,000000
37,666750	1,000	138.069,000000
37,683417	1,000	137.697,000000
37,700083	1,000	137.691,000000
37,716750	1,000	137.954,000000
37,733417	1,000	138.316,000000
37,750083	1,000	138.829,000000
37,766750	1,000	139.132,000000
37,783417	1,000	138.760,000000
37,800083	1,000	137.408,000000
37,816750	1,000	135.070,000000
37,833417	1,000	132.049,000000
37,850083	1,000	128.864,000000
37,866750	1,000	125.925,000000
37,883417	1,000	123.425,000000
37,900083	1,000	121.269,000000
37,916750	1,000	119.186,000000
37,933417	1,000	117.184,000000
37,950083	1,000	115.309,000000
37,966750	1,000	113.767,000000
37,983417	1,000	112.885,000000
38,000083	1,000	112.714,000000
38,016750	1,000	112.884,000000
38,033417	1,000	112.831,000000
38,050083	1,000	112.209,000000
38,066750	1,000	111.065,000000
38,083417	1,000	109.687,000000
38,100083	1,000	108.179,000000
38,116750	1,000	106.707,000000
38,133417	1,000	105.293,000000
38,150083	1,000	104.081,000000
38,166750	1,000	103.284,000000
38,183417	1,000	103.189,000000
38,200083	1,000	103.663,000000
38,216750	1,000	104.190,000000
38,233417	1,000	104.304,000000
38,250083	1,000	103.845,000000
38,266750	1,000	102.676,000000
38,283417	1,000	100.741,000000
38,300083	1,000	98.187,000000
38,316750	1,000	95.210,000000
38,333417	1,000	92.003,000000
38,350083	1,000	88.822,000000
38,366750	1,000	85.724,000000
38,383417	1,000	82.604,000000
38,400083	1,000	79.226,000000
38,416750	1,000	75.442,000000
38,433417	1,000	71.420,000000
38,450083	1,000	68.023,000000
38,466750	1,000	65.944,000000
38,483417	1,000	65.368,000000
38,500083	1,000	66.092,000000
38,516750	1,000	67.503,000000
38,533417	1,000	69.056,000000
38,550083	1,000	70.483,000000
38,566750	1,000	71.490,000000
38,583417	1,000	72.126,000000
38,600083	1,000	72.488,000000
38,616750	1,000	72.393,000000
38,633417	1,000	71.896,000000
38,650083	1,000	70.856,000000
38,666750	1,000	68.789,000000
38,683417	1,000	65.797,000000
38,700083	1,000	62.507,000000
38,716750	1,000	59.493,000000
38,733417	1,000	56.810,000000
38,750083	1,000	54.337,000000
38,766750	1,000	52.062,000000
38,783417	1,000	50.395,000000
38,800083	1,000	49.503,000000
38,816750	1,000	49.304,000000
38,833417	1,000	49.500,000000
38,850083	1,000	49.578,000000
38,866750	1,000	49.090,000000
38,883417	1,000	47.944,000000
38,900083	1,000	46.306,000000
38,916750	1,000	44.279,000000
38,933417	1,000	42.116,000000
38,950083	1,000	40.239,000000
38,966750	1,000	38.908,000000
38,983417	1,000	38.247,000000
39,000083	1,000	38.535,000000
39,016750	1,000	39.671,000000
39,033417	1,000	41.331,000000
39,050083	1,000	43.117,000000
39,066750	1,000	44.386,000000
39,083417	1,000	44.681,000000
39,100083	1,000	44.183,000000
39,116750	1,000	42.968,000000
39,133417	1,000	41.155,000000
39,150083	1,000	39.239,000000
39,166750	1,000	37.824,000000
39,183417	1,000	37.250,000000
39,200083	1,000	37.395,000000
39,216750	1,000	37.973,000000
39,233417	1,000	38.802,000000
39,250083	1,000	39.503,000000
39,266750	1,000	39.965,000000
39,283417	1,000	40.078,000000
39,300083	1,000	39.648,000000
39,316750	1,000	38.631,000000
39,333417	1,000	37.103,000000
39,350083	1,000	35.079,000000
39,366750	1,000	32.626,000000
39,383417	1,000	30.238,000000
39,400083	1,000	28.299,000000
39,416750	1,000	26.838,000000
39,433417	1,000	25.645,000000
39,450083	1,000	24.610,000000
39,466750	1,000	23.721,000000
39,483417	1,000	23.208,000000
39,500083	1,000	23.179,000000
39,516750	1,000	23.346,000000
39,533417	1,000	23.216,000000
39,550083	1,000	22.535,000000
39,566750	1,000	21.388,000000
39,583417	1,000	20.088,000000
39,600083	1,000	19.075,000000
39,616750	1,000	18.500,000000
39,633417	1,000	18.435,000000
39,650083	1,000	18.957,000000
39,666750	1,000	20.150,000000
39,683417	1,000	21.870,000000
39,700083	1,000	23.831,000000
39,716750	1,000	25.742,000000
39,733417	1,000	27.392,000000
39,750083	1,000	28.612,000000
39,766750	1,000	29.218,000000
39,783417	1,000	28.919,000000
39,800083	1,000	27.494,000000
39,816750	1,000	25.222,000000
39,833417	1,000	22.872,000000
39,850083	1,000	20.909,000000
39,866750	1,000	19.443,000000
39,883417	1,000	18.230,000000
39,900083	1,000	17.099,000000
39,916750	1,000	15.898,000000
39,933417	1,000	14.395,000000
39,950083	1,000	12.520,000000
39,966750	1,000	10.371,000000
39,983417	1,000	8.345,000000
40,000083	1,000	6.749,000000
40,016750	1,000	5.713,000000
40,033417	1,000	5.274,000000
40,050083	1,000	5.198,000000
40,066750	1,000	5.496,000000
40,083417	1,000	6.054,000000
40,100083	1,000	6.660,000000
40,116750	1,000	7.165,000000
40,133417	1,000	7.592,000000
40,150083	1,000	8.103,000000
40,166750	1,000	8.675,000000
40,183417	1,000	9.281,000000
40,200083	1,000	9.716,000000
40,216750	1,000	9.683,000000
40,233417	1,000	9.235,000000
40,250083	1,000	8.789,000000
40,266750	1,000	8.576,000000
40,283417	1,000	8.658,000000
40,300083	1,000	9.096,000000
40,316750	1,000	9.742,000000
40,333417	1,000	10.408,000000
40,350083	1,000	10.944,000000
40,366750	1,000	11.175,000000
40,383417	1,000	11.011,000000
40,400083	1,000	10.440,000000
40,416750	1,000	9.299,000000
40,433417	1,000	7.895,000000
40,450083	1,000	6.877,000000
40,466750	1,000	6.557,000000
40,483417	1,000	6.786,000000
40,500083	1,000	6.923,000000
40,516750	1,000	6.442,000000
40,533417	1,000	5.566,000000
40,550083	1,000	4.665,000000
40,566750	1,000	3.845,000000
40,583417	1,000	3.383,000000
40,600083	1,000	3.202,000000
40,616750	1,000	3.153,000000
40,633417	1,000	3.134,000000
40,650083	1,000	3.107,000000
40,666750	1,000	3.111,000000
40,683417	1,000	3.143,000000
40,700083	1,000	3.453,000000
40,716750	1,000	3.850,000000
40,733417	1,000	4.312,000000
40,750083	1,000	4.885,000000
40,766750	1,000	5.478,000000
40,783417	1,000	5.897,000000
40,800083	1,000	5.881,000000
40,816750	1,000	5.463,000000
40,833417	1,000	4.633,000000
40,850083	1,000	3.168,000000
40,866750	1,000	1.244,000000
40,883417	1,000	-809,000000
40,900083	1,000	-2.585,000000
40,916750	1,000	-4.008,000000
40,933417	1,000	-4.983,000000
40,950083	1,000	-5.528,000000
40,966750	1,000	-5.881,000000
40,983417	1,000	-6.252,000000
41,000083	1,000	-6.954,000000
41,016750	1,000	-7.849,000000
41,033417	1,000	-8.418,000000
41,050083	1,000	-8.301,000000
41,066750	1,000	-7.471,000000
41,083417	1,000	-6.188,000000
41,100083	1,000	-4.631,000000
41,116750	1,000	-3.177,000000
41,133417	1,000	-1.862,000000
41,150083	1,000	-635,000000
41,166750	1,000	90,000000
41,183417	1,000	95,000000
41,200083	1,000	-438,000000
41,216750	1,000	-950,000000
41,233417	1,000	-1.029,000000
41,250083	1,000	-648,000000
41,266750	1,000	278,000000
41,283417	1,000	1.781,000000
41,300083	1,000	3.357,000000
41,316750	1,000	4.461,000000
41,333417	1,000	4.860,000000
41,350083	1,000	4.620,000000
41,366750	1,000	3.775,000000
41,383417	1,000	2.300,000000
41,400083	1,000	466,000000
41,416750	1,000	-1.445,000000
41,433417	1,000	-3.211,000000
41,450083	1,000	-4.514,000000
41,466750	1,000	-5.285,000000
41,483417	1,000	-5.664,000000
41,500083	1,000	-5.606,000000
41,516750	1,000	-5.106,000000
41,533417	1,000	-4.341,000000
41,550083	1,000	-3.658,000000
41,566750	1,000	-3.353,000000
41,583417	1,000	-3.424,000000
41,600083	1,000	-3.730,000000
41,616750	1,000	-4.493,000000
41,633417	1,000	-5.491,000000
41,650083	1,000	-6.532,000000
41,666750	1,000	-7.753,000000
41,683417	1,000	-8.679,000000
41,700083	1,000	-8.977,000000
41,716750	1,000	-8.685,000000
41,733417	1,000	-8.149,000000
41,750083	1,000	-7.831,000000
41,766750	1,000	-8.078,000000
41,783417	1,000	-8.867,000000
41,800083	1,000	-10.002,000000
41,816750	1,000	-11.437,000000
41,833417	1,000	-13.165,000000
41,850083	1,000	-14.674,000000
41,866750	1,000	-15.467,000000
41,883417	1,000	-15.469,000000
41,900083	1,000	-14.632,000000
41,916750	1,000	-12.912,000000
41,933417	1,000	-10.656,000000
41,950083	1,000	-8.439,000000
41,966750	1,000	-6.516,000000
41,983417	1,000	-4.911,000000
42,000083	1,000	-3.686,000000
42,016750	1,000	-2.956,000000
42,033417	1,000	-2.606,000000
42,050083	1,000	-2.657,000000
42,066750	1,000	-3.307,000000
42,083417	1,000	-4.549,000000
42,100083	1,000	-5.769,000000
42,116750	1,000	-6.685,000000
42,133417	1,000	-7.400,000000
42,150083	1,000	-7.738,000000
42,166750	1,000	-7.690,000000
42,183417	1,000	-7.318,000000
42,200083	1,000	-6.758,000000
42,216750	1,000	-6.013,000000
42,233417	1,000	-5.272,000000
42,250083	1,000	-4.398,000000
42,266750	1,000	-3.170,000000
42,283417	1,000	-1.668,000000
42,300083	1,000	-232,000000
42,316750	1,000	839,000000
42,333417	1,000	1.351,000000
42,350083	1,000	1.025,000000
42,366750	1,000	-86,000000
42,383417	1,000	-1.589,000000
42,400083	1,000	-3.069,000000
42,416750	1,000	-4.175,000000
42,433417	1,000	-4.716,000000
42,450083	1,000	-4.722,000000
42,466750	1,000	-4.302,000000
42,483417	1,000	-3.518,000000
42,500083	1,000	-2.460,000000
42,516750	1,000	-1.141,000000
42,533417	1,000	228,000000
42,550083	1,000	1.395,000000
42,566750	1,000	2.238,000000
42,583417	1,000	2.827,000000
42,600083	1,000	2.940,000000
42,616750	1,000	2.275,000000
42,633417	1,000	1.016,000000
42,650083	1,000	-653,000000
42,666750	1,000	-2.665,000000
42,683417	1,000	-4.795,000000
42,700083	1,000	-6.405,000000
42,716750	1,000	-7.196,000000
42,733417	1,000	-7.077,000000
42,750083	1,000	-6.199,000000
42,766750	1,000	-4.605,000000
42,783417	1,000	-2.595,000000
42,800083	1,000	-247,000000
42,816750	1,000	2.202,000000
42,833417	1,000	4.448,000000
42,850083	1,000	6.005,000000
42,866750	1,000	6.681,000000
42,883417	1,000	6.455,000000
42,900083	1,000	5.274,000000
42,916750	1,000	3.280,000000
42,933417	1,000	707,000000
42,950083	1,000	-2.128,000000
42,966750	1,000	-4.705,000000
42,983417	1,000	-6.446,000000
43,000083	1,000	-7.095,000000
43,016750	1,000	-6.517,000000
43,033417	1,000	-4.783,000000
43,050083	1,000	-2.447,000000
43,066750	1,000	64,000000
43,083417	1,000	2.579,000000
43,100083	1,000	4.784,000000
