# Supplementary material for: HappyTools: A software for high-throughput HPLC data processing and quantitation
Source: PLoS One. 2018 Jul 6;13(7):e0200280. doi: 10.1371/journal.pone.0200280 (PMC6034860; doi:10.1371/journal.pone.0200280)
Supplement: S1 Data — The source code of HappyTools is included in this zip file, together with all the raw chromatograms as exported from ThermoFisher Chromeleon. A visual tutorial and a document demonstrating how to reproduce the results used in this study are also included. (ZIP) [file pone.0200280.s013.zip › Data/Clinical/ACPA-IgG Fab/Fab_RA4_ACPA.txt]

File Path	chrom://5-para-12-0017/ChromeleonLocal/Instrument Data/UHPLC_2/analysis 2013/Yoann 2013sup.seq/27186.smp/Emission_1.channel/Emission_1.chm
Channel	Emission_1

Injection Information:
Data Vault	ChromeleonLocal
Injection	Fab ACPA C1 captured
Injection Number	30
Position	RC9
Comment	
Processing Method	Integrate IgG 75-63% last data
Instrument Method	2013Aquity IgG glycan  75%-63% 010313   deepwellplate R2
Type	Unknown
Status	Finished
Injection Date	18-5-2013
Injection Time	16:00:06
Injection Volume (µl)	83,000
Dilution Factor	1,0000
Weight	1,0000

Raw Data Information:
Time Min. (min)	0,016583
Time Max. (min)	43,116583
Data Points	2587
Detector	FLD
Exporting Data System	Chromeleon 7.1.2.1478
Operator	
Signal Quantity	
Signal Unit	counts
Signal Min.	-3.030,000000
Signal Max.	20.470.491,000000
Channel	Emission_1
Driver Name	FLD3000.dll
Channel Type	Evaluation
Min. Step (s)	1,000
Max. Step (s)	1,000
Average Step (s)	1,000

Signal Parameter Information:
Signal Info	250 nm /480 nm

Raw Data:
Time (min)	Step (s)	Value (counts)
0,016583	0,000	0,000000
0,033250	1,000	0,000000
0,049917	1,000	0,000000
0,066583	1,000	0,000000
0,083250	1,000	37,000000
0,099917	1,000	116,000000
0,116583	1,000	53,000000
0,133250	1,000	-340,000000
0,149917	1,000	-1.021,000000
0,166583	1,000	-1.901,000000
0,183250	1,000	-2.696,000000
0,199917	1,000	-3.030,000000
0,216583	1,000	-2.695,000000
0,233250	1,000	-1.484,000000
0,249917	1,000	959,000000
0,266583	1,000	4.308,000000
0,283250	1,000	7.946,000000
0,299917	1,000	11.269,000000
0,316583	1,000	13.739,000000
0,333250	1,000	15.239,000000
0,349917	1,000	16.087,000000
0,366583	1,000	16.470,000000
0,383250	1,000	16.898,000000
0,399917	1,000	17.779,000000
0,416583	1,000	19.617,000000
0,433250	1,000	23.697,000000
0,449917	1,000	31.349,000000
0,466583	1,000	44.020,000000
0,483250	1,000	63.793,000000
0,499917	1,000	93.388,000000
0,516583	1,000	135.239,000000
0,533250	1,000	190.600,000000
0,549917	1,000	265.046,000000
0,566583	1,000	388.818,000000
0,583250	1,000	635.359,000000
0,599917	1,000	1.109.572,000000
0,616583	1,000	1.918.573,000000
0,633250	1,000	3.141.591,000000
0,649917	1,000	4.803.691,000000
0,666583	1,000	6.863.119,000000
0,683250	1,000	9.213.916,000000
0,699917	1,000	11.700.156,000000
0,716583	1,000	14.138.708,000000
0,733250	1,000	16.347.405,000000
0,749917	1,000	18.169.693,000000
0,766583	1,000	19.493.200,000000
0,783250	1,000	20.260.495,000000
0,799917	1,000	20.470.491,000000
0,816583	1,000	20.169.755,000000
0,833250	1,000	19.438.694,000000
0,849917	1,000	18.376.851,000000
0,866583	1,000	17.089.352,000000
0,883250	1,000	15.675.461,000000
0,899917	1,000	14.220.385,000000
0,916583	1,000	12.791.756,000000
0,933250	1,000	11.438.812,000000
0,949917	1,000	10.192.489,000000
0,966583	1,000	9.067.827,000000
0,983250	1,000	8.067.575,000000
0,999917	1,000	7.185.723,000000
1,016583	1,000	6.411.245,000000
1,033250	1,000	5.731.003,000000
1,049917	1,000	5.131.333,000000
1,066583	1,000	4.599.446,000000
1,083250	1,000	4.124.356,000000
1,099917	1,000	3.698.029,000000
1,116583	1,000	3.315.451,000000
1,133250	1,000	2.973.867,000000
1,149917	1,000	2.672.063,000000
1,166583	1,000	2.408.782,000000
1,183250	1,000	2.182.072,000000
1,199917	1,000	1.989.233,000000
1,216583	1,000	1.826.801,000000
1,233250	1,000	1.690.943,000000
1,249917	1,000	1.577.990,000000
1,266583	1,000	1.484.021,000000
1,283250	1,000	1.404.721,000000
1,299917	1,000	1.336.247,000000
1,316583	1,000	1.274.935,000000
1,333250	1,000	1.217.571,000000
1,349917	1,000	1.162.120,000000
1,366583	1,000	1.107.337,000000
1,383250	1,000	1.052.386,000000
1,399917	1,000	997.019,000000
1,416583	1,000	941.168,000000
1,433250	1,000	884.858,000000
1,449917	1,000	828.212,000000
1,466583	1,000	771.407,000000
1,483250	1,000	714.928,000000
1,499917	1,000	659.388,000000
1,516583	1,000	605.571,000000
1,533250	1,000	554.301,000000
1,549917	1,000	506.363,000000
1,566583	1,000	462.388,000000
1,583250	1,000	422.301,000000
1,599917	1,000	385.901,000000
1,616583	1,000	353.053,000000
1,633250	1,000	323.435,000000
1,649917	1,000	296.644,000000
1,666583	1,000	272.457,000000
1,683250	1,000	250.781,000000
1,699917	1,000	231.227,000000
1,716583	1,000	213.488,000000
1,733250	1,000	197.593,000000
1,749917	1,000	183.596,000000
1,766583	1,000	171.228,000000
1,783250	1,000	160.073,000000
1,799917	1,000	149.638,000000
1,816583	1,000	139.458,000000
1,833250	1,000	129.535,000000
1,849917	1,000	119.901,000000
1,866583	1,000	110.437,000000
1,883250	1,000	101.182,000000
1,899917	1,000	92.372,000000
1,916583	1,000	84.631,000000
1,933250	1,000	78.410,000000
1,949917	1,000	73.396,000000
1,966583	1,000	69.256,000000
1,983250	1,000	65.825,000000
1,999917	1,000	63.026,000000
2,016583	1,000	60.756,000000
2,033250	1,000	58.800,000000
2,049917	1,000	57.410,000000
2,066583	1,000	56.769,000000
2,083250	1,000	56.692,000000
2,099917	1,000	56.775,000000
2,116583	1,000	56.470,000000
2,133250	1,000	55.561,000000
2,149917	1,000	54.168,000000
2,166583	1,000	52.596,000000
2,183250	1,000	50.839,000000
2,199917	1,000	49.061,000000
2,216583	1,000	47.596,000000
2,233250	1,000	46.624,000000
2,249917	1,000	45.928,000000
2,266583	1,000	45.384,000000
2,283250	1,000	44.943,000000
2,299917	1,000	44.462,000000
2,316583	1,000	44.050,000000
2,333250	1,000	43.708,000000
2,349917	1,000	43.094,000000
2,366583	1,000	42.081,000000
2,383250	1,000	41.068,000000
2,399917	1,000	40.463,000000
2,416583	1,000	40.125,000000
2,433250	1,000	39.662,000000
2,449917	1,000	38.856,000000
2,466583	1,000	37.911,000000
2,483250	1,000	37.088,000000
2,499917	1,000	36.454,000000
2,516583	1,000	35.917,000000
2,533250	1,000	35.548,000000
2,549917	1,000	35.405,000000
2,566583	1,000	35.381,000000
2,583250	1,000	35.494,000000
2,599917	1,000	35.810,000000
2,616583	1,000	36.395,000000
2,633250	1,000	37.138,000000
2,649917	1,000	37.737,000000
2,666583	1,000	38.277,000000
2,683250	1,000	38.822,000000
2,699917	1,000	39.383,000000
2,716583	1,000	40.064,000000
2,733250	1,000	40.996,000000
2,749917	1,000	41.956,000000
2,766583	1,000	42.781,000000
2,783250	1,000	43.142,000000
2,799917	1,000	42.960,000000
2,816583	1,000	42.296,000000
2,833250	1,000	41.277,000000
2,849917	1,000	40.432,000000
2,866583	1,000	40.347,000000
2,883250	1,000	41.609,000000
2,899917	1,000	43.975,000000
2,916583	1,000	46.853,000000
2,933250	1,000	49.818,000000
2,949917	1,000	52.705,000000
2,966583	1,000	55.528,000000
2,983250	1,000	58.292,000000
2,999917	1,000	60.721,000000
3,016583	1,000	62.470,000000
3,033250	1,000	63.447,000000
3,049917	1,000	63.900,000000
3,066583	1,000	64.165,000000
3,083250	1,000	64.178,000000
3,099917	1,000	63.939,000000
3,116583	1,000	63.652,000000
3,133250	1,000	63.693,000000
3,149917	1,000	64.471,000000
3,166583	1,000	66.080,000000
3,183250	1,000	68.471,000000
3,199917	1,000	71.597,000000
3,216583	1,000	75.302,000000
3,233250	1,000	79.145,000000
3,249917	1,000	82.845,000000
3,266583	1,000	86.155,000000
3,283250	1,000	88.902,000000
3,299917	1,000	91.431,000000
3,316583	1,000	94.395,000000
3,333250	1,000	98.860,000000
3,349917	1,000	105.381,000000
3,366583	1,000	113.682,000000
3,383250	1,000	122.886,000000
3,399917	1,000	131.946,000000
3,416583	1,000	139.909,000000
3,433250	1,000	146.234,000000
3,449917	1,000	150.615,000000
3,466583	1,000	152.499,000000
3,483250	1,000	151.755,000000
3,499917	1,000	149.068,000000
3,516583	1,000	145.339,000000
3,533250	1,000	141.066,000000
3,549917	1,000	136.693,000000
3,566583	1,000	132.435,000000
3,583250	1,000	128.343,000000
3,599917	1,000	124.423,000000
3,616583	1,000	120.684,000000
3,633250	1,000	116.964,000000
3,649917	1,000	112.946,000000
3,666583	1,000	108.515,000000
3,683250	1,000	104.022,000000
3,699917	1,000	99.880,000000
3,716583	1,000	96.275,000000
3,733250	1,000	93.334,000000
3,749917	1,000	91.142,000000
3,766583	1,000	89.816,000000
3,783250	1,000	89.293,000000
3,799917	1,000	88.987,000000
3,816583	1,000	88.607,000000
3,833250	1,000	88.015,000000
3,849917	1,000	87.309,000000
3,866583	1,000	86.526,000000
3,883250	1,000	85.604,000000
3,899917	1,000	84.413,000000
3,916583	1,000	83.064,000000
3,933250	1,000	81.978,000000
3,949917	1,000	81.458,000000
3,966583	1,000	81.688,000000
3,983250	1,000	82.869,000000
3,999917	1,000	85.072,000000
4,016583	1,000	88.157,000000
4,033250	1,000	91.502,000000
4,049917	1,000	94.408,000000
4,066583	1,000	96.941,000000
4,083250	1,000	99.447,000000
4,099917	1,000	101.887,000000
4,116583	1,000	104.051,000000
4,133250	1,000	105.598,000000
4,149917	1,000	106.294,000000
4,166583	1,000	106.125,000000
4,183250	1,000	105.100,000000
4,199917	1,000	103.034,000000
4,216583	1,000	99.813,000000
4,233250	1,000	95.876,000000
4,249917	1,000	92.161,000000
4,266583	1,000	89.023,000000
4,283250	1,000	86.391,000000
4,299917	1,000	83.962,000000
4,316583	1,000	81.659,000000
4,333250	1,000	79.226,000000
4,349917	1,000	76.680,000000
4,366583	1,000	74.481,000000
4,383250	1,000	72.976,000000
4,399917	1,000	72.071,000000
4,416583	1,000	71.590,000000
4,433250	1,000	71.168,000000
4,449917	1,000	70.325,000000
4,466583	1,000	69.181,000000
4,483250	1,000	68.456,000000
4,499917	1,000	68.515,000000
4,516583	1,000	69.400,000000
4,533250	1,000	71.001,000000
4,549917	1,000	72.965,000000
4,566583	1,000	74.785,000000
4,583250	1,000	76.080,000000
4,599917	1,000	76.859,000000
4,616583	1,000	77.444,000000
4,633250	1,000	77.921,000000
4,649917	1,000	78.095,000000
4,666583	1,000	77.727,000000
4,683250	1,000	76.932,000000
4,699917	1,000	76.304,000000
4,716583	1,000	76.208,000000
4,733250	1,000	76.344,000000
4,749917	1,000	76.106,000000
4,766583	1,000	74.978,000000
4,783250	1,000	72.823,000000
4,799917	1,000	69.835,000000
4,816583	1,000	66.443,000000
4,833250	1,000	63.200,000000
4,849917	1,000	60.908,000000
4,866583	1,000	60.369,000000
4,883250	1,000	61.682,000000
4,899917	1,000	64.361,000000
4,916583	1,000	67.645,000000
4,933250	1,000	70.831,000000
4,949917	1,000	73.486,000000
4,966583	1,000	75.375,000000
4,983250	1,000	76.643,000000
4,999917	1,000	77.391,000000
5,016583	1,000	77.621,000000
5,033250	1,000	77.354,000000
5,049917	1,000	76.420,000000
5,066583	1,000	74.736,000000
5,083250	1,000	72.716,000000
5,099917	1,000	70.823,000000
5,116583	1,000	69.382,000000
5,133250	1,000	68.615,000000
5,149917	1,000	68.402,000000
5,166583	1,000	68.385,000000
5,183250	1,000	68.333,000000
5,199917	1,000	67.863,000000
5,216583	1,000	66.929,000000
5,233250	1,000	65.658,000000
5,249917	1,000	64.248,000000
5,266583	1,000	63.166,000000
5,283250	1,000	62.622,000000
5,299917	1,000	62.759,000000
5,316583	1,000	63.797,000000
5,333250	1,000	65.734,000000
5,349917	1,000	68.197,000000
5,366583	1,000	70.685,000000
5,383250	1,000	72.512,000000
5,399917	1,000	73.049,000000
5,416583	1,000	72.435,000000
5,433250	1,000	71.340,000000
5,449917	1,000	70.033,000000
5,466583	1,000	68.593,000000
5,483250	1,000	67.213,000000
5,499917	1,000	66.282,000000
5,516583	1,000	66.145,000000
5,533250	1,000	66.500,000000
5,549917	1,000	66.912,000000
5,566583	1,000	67.277,000000
5,583250	1,000	67.699,000000
5,599917	1,000	68.179,000000
5,616583	1,000	68.593,000000
5,633250	1,000	68.768,000000
5,649917	1,000	68.272,000000
5,666583	1,000	67.263,000000
5,683250	1,000	66.084,000000
5,699917	1,000	64.926,000000
5,716583	1,000	64.184,000000
5,733250	1,000	64.199,000000
5,749917	1,000	64.935,000000
5,766583	1,000	65.929,000000
5,783250	1,000	66.859,000000
5,799917	1,000	67.460,000000
5,816583	1,000	67.309,000000
5,833250	1,000	66.424,000000
5,849917	1,000	65.248,000000
5,866583	1,000	64.147,000000
5,883250	1,000	63.240,000000
5,899917	1,000	62.589,000000
5,916583	1,000	62.247,000000
5,933250	1,000	62.195,000000
5,949917	1,000	62.095,000000
5,966583	1,000	61.685,000000
5,983250	1,000	60.790,000000
5,999917	1,000	59.808,000000
6,016583	1,000	59.140,000000
6,033250	1,000	58.828,000000
6,049917	1,000	58.820,000000
6,066583	1,000	58.886,000000
6,083250	1,000	58.803,000000
6,099917	1,000	58.509,000000
6,116583	1,000	58.130,000000
6,133250	1,000	57.978,000000
6,149917	1,000	57.973,000000
6,166583	1,000	58.006,000000
6,183250	1,000	58.191,000000
6,199917	1,000	58.616,000000
6,216583	1,000	59.075,000000
6,233250	1,000	59.443,000000
6,249917	1,000	59.469,000000
6,266583	1,000	58.848,000000
6,283250	1,000	57.326,000000
6,299917	1,000	55.104,000000
6,316583	1,000	52.828,000000
6,333250	1,000	51.068,000000
6,349917	1,000	50.232,000000
6,366583	1,000	50.615,000000
6,383250	1,000	51.962,000000
6,399917	1,000	54.366,000000
6,416583	1,000	57.677,000000
6,433250	1,000	61.313,000000
6,449917	1,000	64.448,000000
6,466583	1,000	66.389,000000
6,483250	1,000	66.871,000000
6,499917	1,000	66.152,000000
6,516583	1,000	64.722,000000
6,533250	1,000	63.117,000000
6,549917	1,000	61.643,000000
6,566583	1,000	60.405,000000
6,583250	1,000	59.472,000000
6,599917	1,000	59.103,000000
6,616583	1,000	59.456,000000
6,633250	1,000	60.163,000000
6,649917	1,000	60.526,000000
6,666583	1,000	60.378,000000
6,683250	1,000	59.921,000000
6,699917	1,000	59.006,000000
6,716583	1,000	57.428,000000
6,733250	1,000	55.042,000000
6,749917	1,000	52.314,000000
6,766583	1,000	50.245,000000
6,783250	1,000	49.639,000000
6,799917	1,000	50.780,000000
6,816583	1,000	53.159,000000
6,833250	1,000	55.956,000000
6,849917	1,000	58.664,000000
6,866583	1,000	61.068,000000
6,883250	1,000	62.903,000000
6,899917	1,000	64.160,000000
6,916583	1,000	64.775,000000
6,933250	1,000	64.721,000000
6,949917	1,000	63.784,000000
6,966583	1,000	61.859,000000
6,983250	1,000	59.493,000000
6,999917	1,000	57.332,000000
7,016583	1,000	56.265,000000
7,033250	1,000	57.004,000000
7,049917	1,000	59.285,000000
7,066583	1,000	62.328,000000
7,083250	1,000	65.541,000000
7,099917	1,000	68.276,000000
7,116583	1,000	70.249,000000
7,133250	1,000	71.278,000000
7,149917	1,000	71.325,000000
7,166583	1,000	70.512,000000
7,183250	1,000	69.106,000000
7,199917	1,000	67.447,000000
7,216583	1,000	65.973,000000
7,233250	1,000	65.072,000000
7,249917	1,000	64.853,000000
7,266583	1,000	65.004,000000
7,283250	1,000	65.243,000000
7,299917	1,000	65.464,000000
7,316583	1,000	65.629,000000
7,333250	1,000	65.625,000000
7,349917	1,000	65.350,000000
7,366583	1,000	64.927,000000
7,383250	1,000	64.473,000000
7,399917	1,000	64.110,000000
7,416583	1,000	63.956,000000
7,433250	1,000	64.091,000000
7,449917	1,000	64.355,000000
7,466583	1,000	64.688,000000
7,483250	1,000	64.796,000000
7,499917	1,000	64.424,000000
7,516583	1,000	63.837,000000
7,533250	1,000	63.588,000000
7,549917	1,000	64.026,000000
7,566583	1,000	65.147,000000
7,583250	1,000	66.704,000000
7,599917	1,000	68.095,000000
7,616583	1,000	68.757,000000
7,633250	1,000	68.711,000000
7,649917	1,000	67.995,000000
7,666583	1,000	66.707,000000
7,683250	1,000	65.313,000000
7,699917	1,000	64.241,000000
7,716583	1,000	63.638,000000
7,733250	1,000	63.384,000000
7,749917	1,000	63.485,000000
7,766583	1,000	63.654,000000
7,783250	1,000	63.413,000000
7,799917	1,000	62.789,000000
7,816583	1,000	62.012,000000
7,833250	1,000	61.385,000000
7,849917	1,000	61.102,000000
7,866583	1,000	61.096,000000
7,883250	1,000	61.317,000000
7,899917	1,000	61.612,000000
7,916583	1,000	62.028,000000
7,933250	1,000	62.678,000000
7,949917	1,000	63.428,000000
7,966583	1,000	64.239,000000
7,983250	1,000	65.013,000000
7,999917	1,000	65.610,000000
8,016583	1,000	65.835,000000
8,033250	1,000	65.630,000000
8,049917	1,000	64.973,000000
8,066583	1,000	63.900,000000
8,083250	1,000	62.724,000000
8,099917	1,000	61.731,000000
8,116583	1,000	61.130,000000
8,133250	1,000	61.015,000000
8,149917	1,000	61.387,000000
8,166583	1,000	62.071,000000
8,183250	1,000	62.636,000000
8,199917	1,000	62.801,000000
8,216583	1,000	62.872,000000
8,233250	1,000	63.309,000000
8,249917	1,000	64.262,000000
8,266583	1,000	65.651,000000
8,283250	1,000	67.027,000000
8,299917	1,000	68.106,000000
8,316583	1,000	69.099,000000
8,333250	1,000	70.388,000000
8,349917	1,000	71.898,000000
8,366583	1,000	73.262,000000
8,383250	1,000	74.310,000000
8,399917	1,000	74.855,000000
8,416583	1,000	74.937,000000
8,433250	1,000	74.934,000000
8,449917	1,000	75.074,000000
8,466583	1,000	75.187,000000
8,483250	1,000	74.835,000000
8,499917	1,000	73.601,000000
8,516583	1,000	71.654,000000
8,533250	1,000	69.439,000000
8,549917	1,000	67.368,000000
8,566583	1,000	65.619,000000
8,583250	1,000	64.462,000000
8,599917	1,000	64.349,000000
8,616583	1,000	65.156,000000
8,633250	1,000	66.413,000000
8,649917	1,000	67.525,000000
8,666583	1,000	68.104,000000
8,683250	1,000	67.992,000000
8,699917	1,000	67.424,000000
8,716583	1,000	67.011,000000
8,733250	1,000	67.530,000000
8,749917	1,000	69.318,000000
8,766583	1,000	72.169,000000
8,783250	1,000	75.343,000000
8,799917	1,000	78.271,000000
8,816583	1,000	80.582,000000
8,833250	1,000	82.186,000000
8,849917	1,000	82.968,000000
8,866583	1,000	83.222,000000
8,883250	1,000	83.127,000000
8,899917	1,000	82.343,000000
8,916583	1,000	80.905,000000
8,933250	1,000	78.924,000000
8,949917	1,000	76.499,000000
8,966583	1,000	74.204,000000
8,983250	1,000	72.591,000000
8,999917	1,000	71.982,000000
9,016583	1,000	72.458,000000
9,033250	1,000	73.762,000000
9,049917	1,000	75.630,000000
9,066583	1,000	77.986,000000
9,083250	1,000	80.872,000000
9,099917	1,000	83.918,000000
9,116583	1,000	86.811,000000
9,133250	1,000	89.269,000000
9,149917	1,000	90.841,000000
9,166583	1,000	91.499,000000
9,183250	1,000	91.254,000000
9,199917	1,000	90.048,000000
9,216583	1,000	88.202,000000
9,233250	1,000	86.019,000000
9,249917	1,000	83.594,000000
9,266583	1,000	81.043,000000
9,283250	1,000	78.763,000000
9,299917	1,000	77.239,000000
9,316583	1,000	76.633,000000
9,333250	1,000	76.860,000000
9,349917	1,000	77.519,000000
9,366583	1,000	78.138,000000
9,383250	1,000	78.374,000000
9,399917	1,000	78.100,000000
9,416583	1,000	77.443,000000
9,433250	1,000	76.708,000000
9,449917	1,000	76.024,000000
9,466583	1,000	75.558,000000
9,483250	1,000	75.325,000000
9,499917	1,000	75.625,000000
9,516583	1,000	76.877,000000
9,533250	1,000	78.988,000000
9,549917	1,000	81.495,000000
9,566583	1,000	83.965,000000
9,583250	1,000	86.510,000000
9,599917	1,000	90.040,000000
9,616583	1,000	95.791,000000
9,633250	1,000	104.818,000000
9,649917	1,000	118.395,000000
9,666583	1,000	138.035,000000
9,683250	1,000	164.785,000000
9,699917	1,000	198.907,000000
9,716583	1,000	239.211,000000
9,733250	1,000	282.377,000000
9,749917	1,000	323.616,000000
9,766583	1,000	357.749,000000
9,783250	1,000	380.385,000000
9,799917	1,000	388.726,000000
9,816583	1,000	382.234,000000
9,833250	1,000	362.695,000000
9,849917	1,000	332.943,000000
9,866583	1,000	296.891,000000
9,883250	1,000	258.515,000000
9,899917	1,000	220.648,000000
9,916583	1,000	185.999,000000
9,933250	1,000	156.639,000000
9,949917	1,000	133.305,000000
9,966583	1,000	115.713,000000
9,983250	1,000	102.990,000000
9,999917	1,000	93.934,000000
10,016583	1,000	87.590,000000
10,033250	1,000	83.342,000000
10,049917	1,000	80.407,000000
10,066583	1,000	78.042,000000
10,083250	1,000	76.252,000000
10,099917	1,000	75.022,000000
10,116583	1,000	74.605,000000
10,133250	1,000	75.308,000000
10,149917	1,000	77.016,000000
10,166583	1,000	79.440,000000
10,183250	1,000	82.274,000000
10,199917	1,000	85.350,000000
10,216583	1,000	88.469,000000
10,233250	1,000	91.448,000000
10,249917	1,000	93.983,000000
10,266583	1,000	95.705,000000
10,283250	1,000	96.522,000000
10,299917	1,000	96.709,000000
10,316583	1,000	96.442,000000
10,333250	1,000	95.536,000000
10,349917	1,000	94.167,000000
10,366583	1,000	92.435,000000
10,383250	1,000	90.395,000000
10,399917	1,000	88.426,000000
10,416583	1,000	86.550,000000
10,433250	1,000	84.629,000000
10,449917	1,000	82.652,000000
10,466583	1,000	80.515,000000
10,483250	1,000	78.321,000000
10,499917	1,000	76.528,000000
10,516583	1,000	75.668,000000
10,533250	1,000	76.171,000000
10,549917	1,000	77.849,000000
10,566583	1,000	80.583,000000
10,583250	1,000	84.581,000000
10,599917	1,000	90.268,000000
10,616583	1,000	98.382,000000
10,633250	1,000	110.012,000000
10,649917	1,000	126.539,000000
10,666583	1,000	149.547,000000
10,683250	1,000	180.996,000000
10,699917	1,000	222.403,000000
10,716583	1,000	273.747,000000
10,733250	1,000	332.390,000000
10,749917	1,000	393.441,000000
10,766583	1,000	450.672,000000
10,783250	1,000	497.080,000000
10,799917	1,000	526.589,000000
10,816583	1,000	535.780,000000
10,833250	1,000	524.235,000000
10,849917	1,000	494.425,000000
10,866583	1,000	450.827,000000
10,883250	1,000	398.780,000000
10,899917	1,000	343.447,000000
10,916583	1,000	289.238,000000
10,933250	1,000	239.506,000000
10,949917	1,000	196.625,000000
10,966583	1,000	161.885,000000
10,983250	1,000	135.340,000000
10,999917	1,000	116.273,000000
11,016583	1,000	103.229,000000
11,033250	1,000	94.689,000000
11,049917	1,000	89.511,000000
11,066583	1,000	86.836,000000
11,083250	1,000	85.761,000000
11,099917	1,000	85.437,000000
11,116583	1,000	85.389,000000
11,133250	1,000	85.621,000000
11,149917	1,000	85.951,000000
11,166583	1,000	86.050,000000
11,183250	1,000	85.752,000000
11,199917	1,000	85.152,000000
11,216583	1,000	84.749,000000
11,233250	1,000	84.861,000000
11,249917	1,000	85.334,000000
11,266583	1,000	85.980,000000
11,283250	1,000	86.803,000000
11,299917	1,000	88.178,000000
11,316583	1,000	90.429,000000
11,333250	1,000	93.252,000000
11,349917	1,000	96.212,000000
11,366583	1,000	98.578,000000
11,383250	1,000	99.627,000000
11,399917	1,000	99.352,000000
11,416583	1,000	98.142,000000
11,433250	1,000	96.226,000000
11,449917	1,000	93.888,000000
11,466583	1,000	91.413,000000
11,483250	1,000	88.873,000000
11,499917	1,000	86.521,000000
11,516583	1,000	84.586,000000
11,533250	1,000	83.237,000000
11,549917	1,000	82.229,000000
11,566583	1,000	81.588,000000
11,583250	1,000	81.501,000000
11,599917	1,000	82.087,000000
11,616583	1,000	83.242,000000
11,633250	1,000	84.604,000000
11,649917	1,000	85.622,000000
11,666583	1,000	85.886,000000
11,683250	1,000	85.203,000000
11,699917	1,000	83.816,000000
11,716583	1,000	82.037,000000
11,733250	1,000	80.070,000000
11,749917	1,000	77.929,000000
11,766583	1,000	75.907,000000
11,783250	1,000	74.527,000000
11,799917	1,000	74.066,000000
11,816583	1,000	74.579,000000
11,833250	1,000	76.005,000000
11,849917	1,000	77.876,000000
11,866583	1,000	79.641,000000
11,883250	1,000	81.388,000000
11,899917	1,000	83.644,000000
11,916583	1,000	86.847,000000
11,933250	1,000	91.318,000000
11,949917	1,000	97.080,000000
11,966583	1,000	103.626,000000
11,983250	1,000	110.466,000000
11,999917	1,000	117.388,000000
12,016583	1,000	124.549,000000
12,033250	1,000	131.937,000000
12,049917	1,000	139.583,000000
12,066583	1,000	147.946,000000
12,083250	1,000	157.324,000000
12,099917	1,000	167.848,000000
12,116583	1,000	179.500,000000
12,133250	1,000	191.551,000000
12,149917	1,000	202.562,000000
12,166583	1,000	210.952,000000
12,183250	1,000	215.396,000000
12,199917	1,000	215.044,000000
12,216583	1,000	210.000,000000
12,233250	1,000	201.376,000000
12,249917	1,000	190.510,000000
12,266583	1,000	178.574,000000
12,283250	1,000	166.648,000000
12,299917	1,000	155.440,000000
12,316583	1,000	145.107,000000
12,333250	1,000	135.830,000000
12,349917	1,000	127.605,000000
12,366583	1,000	120.354,000000
12,383250	1,000	114.073,000000
12,399917	1,000	108.954,000000
12,416583	1,000	104.888,000000
12,433250	1,000	101.709,000000
12,449917	1,000	99.473,000000
12,466583	1,000	98.580,000000
12,483250	1,000	99.380,000000
12,499917	1,000	102.086,000000
12,516583	1,000	106.778,000000
12,533250	1,000	112.985,000000
12,549917	1,000	119.935,000000
12,566583	1,000	126.566,000000
12,583250	1,000	132.166,000000
12,599917	1,000	136.162,000000
12,616583	1,000	138.410,000000
12,633250	1,000	138.977,000000
12,649917	1,000	137.861,000000
12,666583	1,000	135.095,000000
12,683250	1,000	130.780,000000
12,699917	1,000	125.151,000000
12,716583	1,000	118.799,000000
12,733250	1,000	112.177,000000
12,749917	1,000	105.885,000000
12,766583	1,000	100.722,000000
12,783250	1,000	97.378,000000
12,799917	1,000	96.244,000000
12,816583	1,000	97.600,000000
12,833250	1,000	101.718,000000
12,849917	1,000	108.838,000000
12,866583	1,000	119.301,000000
12,883250	1,000	134.306,000000
12,899917	1,000	155.545,000000
12,916583	1,000	184.879,000000
12,933250	1,000	224.028,000000
12,949917	1,000	273.693,000000
12,966583	1,000	333.148,000000
12,983250	1,000	399.806,000000
12,999917	1,000	468.719,000000
13,016583	1,000	533.019,000000
13,033250	1,000	585.407,000000
13,049917	1,000	619.986,000000
13,066583	1,000	633.006,000000
13,083250	1,000	623.437,000000
13,099917	1,000	593.335,000000
13,116583	1,000	546.764,000000
13,133250	1,000	489.039,000000
13,149917	1,000	426.111,000000
13,166583	1,000	363.650,000000
13,183250	1,000	305.953,000000
13,199917	1,000	255.953,000000
13,216583	1,000	215.232,000000
13,233250	1,000	184.239,000000
13,249917	1,000	162.891,000000
13,266583	1,000	150.653,000000
13,283250	1,000	146.838,000000
13,299917	1,000	150.870,000000
13,316583	1,000	162.501,000000
13,333250	1,000	181.493,000000
13,349917	1,000	206.915,000000
13,366583	1,000	237.141,000000
13,383250	1,000	269.720,000000
13,399917	1,000	301.178,000000
13,416583	1,000	328.258,000000
13,433250	1,000	348.320,000000
13,449917	1,000	359.401,000000
13,466583	1,000	360.158,000000
13,483250	1,000	350.535,000000
13,499917	1,000	332.017,000000
13,516583	1,000	307.133,000000
13,533250	1,000	278.949,000000
13,549917	1,000	250.221,000000
13,566583	1,000	223.075,000000
13,583250	1,000	199.197,000000
13,599917	1,000	179.321,000000
13,616583	1,000	163.542,000000
13,633250	1,000	151.696,000000
13,649917	1,000	143.475,000000
13,666583	1,000	137.839,000000
13,683250	1,000	133.439,000000
13,699917	1,000	129.175,000000
13,716583	1,000	124.440,000000
13,733250	1,000	119.261,000000
13,749917	1,000	113.779,000000
13,766583	1,000	108.316,000000
13,783250	1,000	103.199,000000
13,799917	1,000	98.727,000000
13,816583	1,000	94.999,000000
13,833250	1,000	91.967,000000
13,849917	1,000	89.445,000000
13,866583	1,000	87.484,000000
13,883250	1,000	86.221,000000
13,899917	1,000	85.552,000000
13,916583	1,000	85.520,000000
13,933250	1,000	86.130,000000
13,949917	1,000	87.198,000000
13,966583	1,000	88.699,000000
13,983250	1,000	90.927,000000
13,999917	1,000	93.891,000000
14,016583	1,000	96.965,000000
14,033250	1,000	99.284,000000
14,049917	1,000	100.517,000000
14,066583	1,000	100.794,000000
14,083250	1,000	100.542,000000
14,099917	1,000	100.030,000000
14,116583	1,000	99.323,000000
14,133250	1,000	98.394,000000
14,149917	1,000	96.931,000000
14,166583	1,000	94.764,000000
14,183250	1,000	91.959,000000
14,199917	1,000	89.125,000000
14,216583	1,000	86.883,000000
14,233250	1,000	85.319,000000
14,249917	1,000	84.062,000000
14,266583	1,000	82.936,000000
14,283250	1,000	81.929,000000
14,299917	1,000	81.013,000000
14,316583	1,000	80.144,000000
14,333250	1,000	79.315,000000
14,349917	1,000	78.741,000000
14,366583	1,000	78.807,000000
14,383250	1,000	79.569,000000
14,399917	1,000	80.652,000000
14,416583	1,000	81.483,000000
14,433250	1,000	81.932,000000
14,449917	1,000	81.920,000000
14,466583	1,000	81.492,000000
14,483250	1,000	80.929,000000
14,499917	1,000	80.603,000000
14,516583	1,000	80.990,000000
14,533250	1,000	82.334,000000
14,549917	1,000	84.320,000000
14,566583	1,000	86.553,000000
14,583250	1,000	88.633,000000
14,599917	1,000	90.590,000000
14,616583	1,000	92.732,000000
14,633250	1,000	94.951,000000
14,649917	1,000	96.996,000000
14,666583	1,000	98.813,000000
14,683250	1,000	100.381,000000
14,699917	1,000	101.661,000000
14,716583	1,000	102.784,000000
14,733250	1,000	104.114,000000
14,749917	1,000	105.625,000000
14,766583	1,000	107.272,000000
14,783250	1,000	108.817,000000
14,799917	1,000	109.804,000000
14,816583	1,000	109.942,000000
14,833250	1,000	108.827,000000
14,849917	1,000	106.349,000000
14,866583	1,000	102.725,000000
14,883250	1,000	98.184,000000
14,899917	1,000	93.536,000000
14,916583	1,000	89.591,000000
14,933250	1,000	86.594,000000
14,949917	1,000	84.488,000000
14,966583	1,000	83.133,000000
14,983250	1,000	82.332,000000
14,999917	1,000	82.127,000000
15,016583	1,000	82.323,000000
15,033250	1,000	83.001,000000
15,049917	1,000	84.301,000000
15,066583	1,000	85.911,000000
15,083250	1,000	87.670,000000
15,099917	1,000	89.698,000000
15,116583	1,000	92.342,000000
15,133250	1,000	95.963,000000
15,149917	1,000	100.410,000000
15,166583	1,000	105.861,000000
15,183250	1,000	112.542,000000
15,199917	1,000	120.019,000000
15,216583	1,000	127.474,000000
15,233250	1,000	134.187,000000
15,249917	1,000	139.407,000000
15,266583	1,000	142.705,000000
15,283250	1,000	143.619,000000
15,299917	1,000	141.970,000000
15,316583	1,000	138.225,000000
15,333250	1,000	133.088,000000
15,349917	1,000	127.523,000000
15,366583	1,000	122.351,000000
15,383250	1,000	118.175,000000
15,399917	1,000	115.283,000000
15,416583	1,000	113.900,000000
15,433250	1,000	113.730,000000
15,449917	1,000	114.071,000000
15,466583	1,000	114.503,000000
15,483250	1,000	114.856,000000
15,499917	1,000	115.159,000000
15,516583	1,000	115.510,000000
15,533250	1,000	116.038,000000
15,549917	1,000	116.700,000000
15,566583	1,000	117.491,000000
15,583250	1,000	118.426,000000
15,599917	1,000	119.330,000000
15,616583	1,000	120.311,000000
15,633250	1,000	121.869,000000
15,649917	1,000	124.633,000000
15,666583	1,000	128.940,000000
15,683250	1,000	134.970,000000
15,699917	1,000	143.037,000000
15,716583	1,000	153.940,000000
15,733250	1,000	168.616,000000
15,749917	1,000	187.955,000000
15,766583	1,000	212.759,000000
15,783250	1,000	243.098,000000
15,799917	1,000	277.979,000000
15,816583	1,000	315.386,000000
15,833250	1,000	352.614,000000
15,849917	1,000	386.001,000000
15,866583	1,000	411.895,000000
15,883250	1,000	427.293,000000
15,899917	1,000	430.503,000000
15,916583	1,000	421.266,000000
15,933250	1,000	401.024,000000
15,949917	1,000	372.607,000000
15,966583	1,000	339.260,000000
15,983250	1,000	304.154,000000
15,999917	1,000	269.967,000000
16,016583	1,000	238.580,000000
16,033250	1,000	211.270,000000
16,049917	1,000	188.640,000000
16,066583	1,000	170.789,000000
16,083250	1,000	157.518,000000
16,099917	1,000	148.166,000000
16,116583	1,000	141.799,000000
16,133250	1,000	137.302,000000
16,149917	1,000	133.653,000000
16,166583	1,000	130.188,000000
16,183250	1,000	126.587,000000
16,199917	1,000	122.630,000000
16,216583	1,000	118.484,000000
16,233250	1,000	114.488,000000
16,249917	1,000	111.079,000000
16,266583	1,000	108.612,000000
16,283250	1,000	106.901,000000
16,299917	1,000	105.875,000000
16,316583	1,000	105.281,000000
16,333250	1,000	104.794,000000
16,349917	1,000	104.339,000000
16,366583	1,000	103.981,000000
16,383250	1,000	104.064,000000
16,399917	1,000	104.990,000000
16,416583	1,000	106.690,000000
16,433250	1,000	108.549,000000
16,449917	1,000	110.051,000000
16,466583	1,000	110.839,000000
16,483250	1,000	111.036,000000
16,499917	1,000	110.839,000000
16,516583	1,000	109.919,000000
16,533250	1,000	108.327,000000
16,549917	1,000	106.451,000000
16,566583	1,000	104.442,000000
16,583250	1,000	102.570,000000
16,599917	1,000	100.800,000000
16,616583	1,000	99.039,000000
16,633250	1,000	97.236,000000
16,649917	1,000	95.723,000000
16,666583	1,000	95.095,000000
16,683250	1,000	95.541,000000
16,699917	1,000	96.899,000000
16,716583	1,000	98.747,000000
16,733250	1,000	100.828,000000
16,749917	1,000	103.202,000000
16,766583	1,000	105.729,000000
16,783250	1,000	108.085,000000
16,799917	1,000	110.341,000000
16,816583	1,000	113.004,000000
16,833250	1,000	116.477,000000
16,849917	1,000	121.010,000000
16,866583	1,000	126.920,000000
16,883250	1,000	134.639,000000
16,899917	1,000	144.610,000000
16,916583	1,000	157.453,000000
16,933250	1,000	173.774,000000
16,949917	1,000	193.961,000000
16,966583	1,000	218.273,000000
16,983250	1,000	246.630,000000
16,999917	1,000	278.565,000000
17,016583	1,000	313.678,000000
17,033250	1,000	351.680,000000
17,049917	1,000	392.291,000000
17,066583	1,000	434.530,000000
17,083250	1,000	476.559,000000
17,099917	1,000	516.072,000000
17,116583	1,000	550.107,000000
17,133250	1,000	575.049,000000
17,149917	1,000	587.614,000000
17,166583	1,000	585.752,000000
17,183250	1,000	569.085,000000
17,199917	1,000	538.831,000000
17,216583	1,000	497.568,000000
17,233250	1,000	448.948,000000
17,249917	1,000	396.475,000000
17,266583	1,000	343.129,000000
17,283250	1,000	291.717,000000
17,299917	1,000	245.003,000000
17,316583	1,000	205.102,000000
17,333250	1,000	173.077,000000
17,349917	1,000	148.566,000000
17,366583	1,000	130.529,000000
17,383250	1,000	117.713,000000
17,399917	1,000	109.146,000000
17,416583	1,000	103.700,000000
17,433250	1,000	100.266,000000
17,449917	1,000	98.187,000000
17,466583	1,000	97.112,000000
17,483250	1,000	96.295,000000
17,499917	1,000	95.244,000000
17,516583	1,000	94.065,000000
17,533250	1,000	93.247,000000
17,549917	1,000	93.058,000000
17,566583	1,000	93.570,000000
17,583250	1,000	94.802,000000
17,599917	1,000	96.599,000000
17,616583	1,000	98.588,000000
17,633250	1,000	100.636,000000
17,649917	1,000	102.588,000000
17,666583	1,000	104.463,000000
17,683250	1,000	106.252,000000
17,699917	1,000	108.143,000000
17,716583	1,000	110.229,000000
17,733250	1,000	112.554,000000
17,749917	1,000	115.058,000000
17,766583	1,000	117.545,000000
17,783250	1,000	119.653,000000
17,799917	1,000	121.083,000000
17,816583	1,000	121.818,000000
17,833250	1,000	121.915,000000
17,849917	1,000	121.566,000000
17,866583	1,000	121.177,000000
17,883250	1,000	121.216,000000
17,899917	1,000	122.347,000000
17,916583	1,000	125.107,000000
17,933250	1,000	129.762,000000
17,949917	1,000	136.783,000000
17,966583	1,000	146.900,000000
17,983250	1,000	161.001,000000
17,999917	1,000	180.582,000000
18,016583	1,000	207.790,000000
18,033250	1,000	244.673,000000
18,049917	1,000	293.093,000000
18,066583	1,000	354.314,000000
18,083250	1,000	428.458,000000
18,099917	1,000	513.499,000000
18,116583	1,000	605.172,000000
18,133250	1,000	696.866,000000
18,149917	1,000	780.575,000000
18,166583	1,000	847.865,000000
18,183250	1,000	891.565,000000
18,199917	1,000	906.946,000000
18,216583	1,000	892.612,000000
18,233250	1,000	850.567,000000
18,249917	1,000	785.701,000000
18,266583	1,000	704.747,000000
18,283250	1,000	615.084,000000
18,299917	1,000	523.817,000000
18,316583	1,000	436.883,000000
18,333250	1,000	358.778,000000
18,349917	1,000	292.397,000000
18,366583	1,000	238.641,000000
18,383250	1,000	197.082,000000
18,399917	1,000	166.751,000000
18,416583	1,000	146.314,000000
18,433250	1,000	134.225,000000
18,449917	1,000	128.700,000000
18,466583	1,000	127.809,000000
18,483250	1,000	129.939,000000
18,499917	1,000	133.842,000000
18,516583	1,000	138.474,000000
18,533250	1,000	142.700,000000
18,549917	1,000	145.700,000000
18,566583	1,000	147.282,000000
18,583250	1,000	147.648,000000
18,599917	1,000	147.480,000000
18,616583	1,000	147.097,000000
18,633250	1,000	146.617,000000
18,649917	1,000	146.032,000000
18,666583	1,000	145.344,000000
18,683250	1,000	144.799,000000
18,699917	1,000	144.717,000000
18,716583	1,000	144.873,000000
18,733250	1,000	145.036,000000
18,749917	1,000	144.956,000000
18,766583	1,000	144.477,000000
18,783250	1,000	143.186,000000
18,799917	1,000	140.798,000000
18,816583	1,000	137.387,000000
18,833250	1,000	133.121,000000
18,849917	1,000	128.484,000000
18,866583	1,000	124.024,000000
18,883250	1,000	120.026,000000
18,899917	1,000	116.672,000000
18,916583	1,000	113.748,000000
18,933250	1,000	110.895,000000
18,949917	1,000	107.902,000000
18,966583	1,000	104.754,000000
18,983250	1,000	101.389,000000
18,999917	1,000	98.120,000000
19,016583	1,000	95.282,000000
19,033250	1,000	93.370,000000
19,049917	1,000	92.709,000000
19,066583	1,000	93.006,000000
19,083250	1,000	93.758,000000
19,099917	1,000	94.518,000000
19,116583	1,000	94.823,000000
19,133250	1,000	94.351,000000
19,149917	1,000	93.239,000000
19,166583	1,000	92.004,000000
19,183250	1,000	91.451,000000
19,199917	1,000	91.819,000000
19,216583	1,000	92.746,000000
19,233250	1,000	94.073,000000
19,249917	1,000	95.739,000000
19,266583	1,000	97.685,000000
19,283250	1,000	100.018,000000
19,299917	1,000	103.049,000000
19,316583	1,000	107.384,000000
19,333250	1,000	113.101,000000
19,349917	1,000	120.165,000000
19,366583	1,000	128.901,000000
19,383250	1,000	139.867,000000
19,399917	1,000	153.416,000000
19,416583	1,000	169.744,000000
19,433250	1,000	188.747,000000
19,449917	1,000	209.903,000000
19,466583	1,000	232.507,000000
19,483250	1,000	255.587,000000
19,499917	1,000	278.014,000000
19,516583	1,000	299.125,000000
19,533250	1,000	318.990,000000
19,549917	1,000	338.236,000000
19,566583	1,000	358.270,000000
19,583250	1,000	381.712,000000
19,599917	1,000	412.080,000000
19,616583	1,000	452.550,000000
19,633250	1,000	505.158,000000
19,649917	1,000	570.089,000000
19,666583	1,000	645.569,000000
19,683250	1,000	727.290,000000
19,699917	1,000	808.407,000000
19,716583	1,000	880.524,000000
19,733250	1,000	935.452,000000
19,749917	1,000	966.396,000000
19,766583	1,000	969.514,000000
19,783250	1,000	944.579,000000
19,799917	1,000	894.710,000000
19,816583	1,000	825.609,000000
19,833250	1,000	745.022,000000
19,849917	1,000	661.286,000000
19,866583	1,000	581.730,000000
19,883250	1,000	511.637,000000
19,899917	1,000	453.955,000000
19,916583	1,000	409.480,000000
19,933250	1,000	377.146,000000
19,949917	1,000	354.527,000000
19,966583	1,000	338.530,000000
19,983250	1,000	326.132,000000
19,999917	1,000	314.865,000000
20,016583	1,000	302.808,000000
20,033250	1,000	288.783,000000
20,049917	1,000	272.760,000000
20,066583	1,000	255.443,000000
20,083250	1,000	237.754,000000
20,099917	1,000	220.587,000000
20,116583	1,000	205.222,000000
20,133250	1,000	192.711,000000
20,149917	1,000	183.604,000000
20,166583	1,000	178.303,000000
20,183250	1,000	177.232,000000
20,199917	1,000	180.500,000000
20,216583	1,000	187.591,000000
20,233250	1,000	197.530,000000
20,249917	1,000	209.163,000000
20,266583	1,000	221.600,000000
20,283250	1,000	234.276,000000
20,299917	1,000	246.802,000000
20,316583	1,000	258.850,000000
20,333250	1,000	270.790,000000
20,349917	1,000	284.038,000000
20,366583	1,000	301.150,000000
20,383250	1,000	325.688,000000
20,399917	1,000	361.636,000000
20,416583	1,000	413.750,000000
20,433250	1,000	487.983,000000
20,449917	1,000	591.136,000000
20,466583	1,000	729.750,000000
20,483250	1,000	908.314,000000
20,499917	1,000	1.126.920,000000
20,516583	1,000	1.379.373,000000
20,533250	1,000	1.652.213,000000
20,549917	1,000	1.925.461,000000
20,566583	1,000	2.175.233,000000
20,583250	1,000	2.377.179,000000
20,599917	1,000	2.510.627,000000
20,616583	1,000	2.561.761,000000
20,633250	1,000	2.525.827,000000
20,649917	1,000	2.407.841,000000
20,666583	1,000	2.221.080,000000
20,683250	1,000	1.984.356,000000
20,699917	1,000	1.718.942,000000
20,716583	1,000	1.445.877,000000
20,733250	1,000	1.183.443,000000
20,749917	1,000	945.521,000000
20,766583	1,000	740.718,000000
20,783250	1,000	572.681,000000
20,799917	1,000	441.132,000000
20,816583	1,000	343.071,000000
20,833250	1,000	273.631,000000
20,849917	1,000	227.241,000000
20,866583	1,000	198.590,000000
20,883250	1,000	182.881,000000
20,899917	1,000	175.964,000000
20,916583	1,000	174.367,000000
20,933250	1,000	175.863,000000
20,949917	1,000	179.239,000000
20,966583	1,000	183.699,000000
20,983250	1,000	188.777,000000
20,999917	1,000	194.207,000000
21,016583	1,000	200.082,000000
21,033250	1,000	206.235,000000
21,049917	1,000	212.028,000000
21,066583	1,000	216.690,000000
21,083250	1,000	219.535,000000
21,099917	1,000	219.835,000000
21,116583	1,000	217.212,000000
21,133250	1,000	211.746,000000
21,149917	1,000	203.867,000000
21,166583	1,000	194.459,000000
21,183250	1,000	184.214,000000
21,199917	1,000	173.644,000000
21,216583	1,000	163.317,000000
21,233250	1,000	153.696,000000
21,249917	1,000	144.880,000000
21,266583	1,000	137.049,000000
21,283250	1,000	130.472,000000
21,299917	1,000	125.150,000000
21,316583	1,000	120.720,000000
21,333250	1,000	116.616,000000
21,349917	1,000	112.528,000000
21,366583	1,000	108.428,000000
21,383250	1,000	104.353,000000
21,399917	1,000	100.490,000000
21,416583	1,000	97.259,000000
21,433250	1,000	94.892,000000
21,449917	1,000	93.439,000000
21,466583	1,000	92.615,000000
21,483250	1,000	91.969,000000
21,499917	1,000	91.291,000000
21,516583	1,000	90.538,000000
21,533250	1,000	89.738,000000
21,549917	1,000	88.846,000000
21,566583	1,000	87.830,000000
21,583250	1,000	86.741,000000
21,599917	1,000	85.758,000000
21,616583	1,000	85.142,000000
21,633250	1,000	84.949,000000
21,649917	1,000	85.219,000000
21,666583	1,000	85.636,000000
21,683250	1,000	86.248,000000
21,699917	1,000	87.500,000000
21,716583	1,000	89.440,000000
21,733250	1,000	91.642,000000
21,749917	1,000	93.609,000000
21,766583	1,000	95.120,000000
21,783250	1,000	96.119,000000
21,799917	1,000	96.498,000000
21,816583	1,000	95.906,000000
21,833250	1,000	94.395,000000
21,849917	1,000	92.481,000000
21,866583	1,000	90.693,000000
21,883250	1,000	89.152,000000
21,899917	1,000	88.016,000000
21,916583	1,000	87.272,000000
21,933250	1,000	86.978,000000
21,949917	1,000	87.012,000000
21,966583	1,000	87.079,000000
21,983250	1,000	87.021,000000
21,999917	1,000	87.165,000000
22,016583	1,000	87.753,000000
22,033250	1,000	88.741,000000
22,049917	1,000	89.897,000000
22,066583	1,000	90.993,000000
22,083250	1,000	91.520,000000
22,099917	1,000	91.103,000000
22,116583	1,000	89.931,000000
22,133250	1,000	88.463,000000
22,149917	1,000	87.442,000000
22,166583	1,000	87.266,000000
22,183250	1,000	87.758,000000
22,199917	1,000	88.649,000000
22,216583	1,000	89.862,000000
22,233250	1,000	91.348,000000
22,249917	1,000	93.158,000000
22,266583	1,000	95.352,000000
22,283250	1,000	98.056,000000
22,299917	1,000	100.796,000000
22,316583	1,000	103.017,000000
22,333250	1,000	104.624,000000
22,349917	1,000	105.655,000000
22,366583	1,000	106.235,000000
22,383250	1,000	106.688,000000
22,399917	1,000	107.273,000000
22,416583	1,000	108.013,000000
22,433250	1,000	108.711,000000
22,449917	1,000	109.542,000000
22,466583	1,000	111.119,000000
22,483250	1,000	113.861,000000
22,499917	1,000	118.163,000000
22,516583	1,000	124.253,000000
22,533250	1,000	132.327,000000
22,549917	1,000	142.488,000000
22,566583	1,000	154.532,000000
22,583250	1,000	167.832,000000
22,599917	1,000	181.279,000000
22,616583	1,000	193.711,000000
22,633250	1,000	203.859,000000
22,649917	1,000	210.661,000000
22,666583	1,000	213.690,000000
22,683250	1,000	213.259,000000
22,699917	1,000	210.069,000000
22,716583	1,000	205.099,000000
22,733250	1,000	199.585,000000
22,749917	1,000	194.421,000000
22,766583	1,000	190.395,000000
22,783250	1,000	188.276,000000
22,799917	1,000	188.481,000000
22,816583	1,000	191.060,000000
22,833250	1,000	195.683,000000
22,849917	1,000	201.858,000000
22,866583	1,000	208.611,000000
22,883250	1,000	214.500,000000
22,899917	1,000	218.162,000000
22,916583	1,000	218.894,000000
22,933250	1,000	216.529,000000
22,949917	1,000	210.934,000000
22,966583	1,000	202.373,000000
22,983250	1,000	191.580,000000
22,999917	1,000	179.289,000000
23,016583	1,000	166.510,000000
23,033250	1,000	154.380,000000
23,049917	1,000	143.481,000000
23,066583	1,000	134.059,000000
23,083250	1,000	126.183,000000
23,099917	1,000	119.833,000000
23,116583	1,000	114.945,000000
23,133250	1,000	111.078,000000
23,149917	1,000	108.177,000000
23,166583	1,000	106.396,000000
23,183250	1,000	105.595,000000
23,199917	1,000	105.436,000000
23,216583	1,000	105.588,000000
23,233250	1,000	105.910,000000
23,249917	1,000	106.213,000000
23,266583	1,000	106.653,000000
23,283250	1,000	107.791,000000
23,299917	1,000	109.851,000000
23,316583	1,000	112.641,000000
23,333250	1,000	115.852,000000
23,349917	1,000	119.366,000000
23,366583	1,000	123.630,000000
23,383250	1,000	129.554,000000
23,399917	1,000	138.092,000000
23,416583	1,000	149.502,000000
23,433250	1,000	163.226,000000
23,449917	1,000	178.293,000000
23,466583	1,000	193.199,000000
23,483250	1,000	206.529,000000
23,499917	1,000	217.465,000000
23,516583	1,000	225.137,000000
23,533250	1,000	228.561,000000
23,549917	1,000	227.307,000000
23,566583	1,000	221.714,000000
23,583250	1,000	213.287,000000
23,599917	1,000	203.513,000000
23,616583	1,000	193.476,000000
23,633250	1,000	184.271,000000
23,649917	1,000	177.035,000000
23,666583	1,000	172.516,000000
23,683250	1,000	171.323,000000
23,699917	1,000	173.841,000000
23,716583	1,000	180.328,000000
23,733250	1,000	191.012,000000
23,749917	1,000	206.285,000000
23,766583	1,000	227.455,000000
23,783250	1,000	257.122,000000
23,799917	1,000	299.164,000000
23,816583	1,000	357.768,000000
23,833250	1,000	436.893,000000
23,849917	1,000	540.241,000000
23,866583	1,000	670.246,000000
23,883250	1,000	825.717,000000
23,899917	1,000	1.000.946,000000
23,916583	1,000	1.185.975,000000
23,933250	1,000	1.367.243,000000
23,949917	1,000	1.528.305,000000
23,966583	1,000	1.652.617,000000
23,983250	1,000	1.726.870,000000
23,999917	1,000	1.743.752,000000
24,016583	1,000	1.702.517,000000
24,033250	1,000	1.608.545,000000
24,049917	1,000	1.472.191,000000
24,066583	1,000	1.307.257,000000
24,083250	1,000	1.128.511,000000
24,099917	1,000	949.981,000000
24,116583	1,000	783.327,000000
24,133250	1,000	636.830,000000
24,149917	1,000	515.337,000000
24,166583	1,000	421.115,000000
24,183250	1,000	353.933,000000
24,199917	1,000	311.790,000000
24,216583	1,000	292.118,000000
24,233250	1,000	292.561,000000
24,249917	1,000	311.662,000000
24,266583	1,000	349.417,000000
24,283250	1,000	407.395,000000
24,299917	1,000	488.866,000000
24,316583	1,000	598.299,000000
24,333250	1,000	740.488,000000
24,349917	1,000	919.155,000000
24,366583	1,000	1.134.510,000000
24,383250	1,000	1.381.058,000000
24,399917	1,000	1.646.506,000000
24,416583	1,000	1.911.874,000000
24,433250	1,000	2.154.088,000000
24,449917	1,000	2.349.745,000000
24,466583	1,000	2.478.536,000000
24,483250	1,000	2.526.972,000000
24,499917	1,000	2.490.607,000000
24,516583	1,000	2.374.515,000000
24,533250	1,000	2.192.743,000000
24,549917	1,000	1.965.450,000000
24,566583	1,000	1.714.845,000000
24,583250	1,000	1.461.858,000000
24,599917	1,000	1.223.431,000000
24,616583	1,000	1.011.298,000000
24,633250	1,000	831.583,000000
24,649917	1,000	685.653,000000
24,666583	1,000	571.367,000000
24,683250	1,000	484.530,000000
24,699917	1,000	419.990,000000
24,716583	1,000	371.625,000000
24,733250	1,000	333.574,000000
24,749917	1,000	301.592,000000
24,766583	1,000	273.282,000000
24,783250	1,000	247.735,000000
24,799917	1,000	224.680,000000
24,816583	1,000	204.382,000000
24,833250	1,000	186.965,000000
24,849917	1,000	172.258,000000
24,866583	1,000	160.101,000000
24,883250	1,000	150.439,000000
24,899917	1,000	143.222,000000
24,916583	1,000	138.235,000000
24,933250	1,000	135.013,000000
24,949917	1,000	133.230,000000
24,966583	1,000	132.712,000000
24,983250	1,000	133.244,000000
24,999917	1,000	134.542,000000
25,016583	1,000	135.996,000000
25,033250	1,000	136.972,000000
25,049917	1,000	136.996,000000
25,066583	1,000	135.774,000000
25,083250	1,000	133.281,000000
25,099917	1,000	129.804,000000
25,116583	1,000	125.969,000000
25,133250	1,000	122.472,000000
25,149917	1,000	119.615,000000
25,166583	1,000	117.418,000000
25,183250	1,000	115.467,000000
25,199917	1,000	113.362,000000
25,216583	1,000	111.288,000000
25,233250	1,000	109.582,000000
25,249917	1,000	108.595,000000
25,266583	1,000	108.396,000000
25,283250	1,000	108.966,000000
25,299917	1,000	110.127,000000
25,316583	1,000	111.524,000000
25,333250	1,000	112.576,000000
25,349917	1,000	112.712,000000
25,366583	1,000	112.042,000000
25,383250	1,000	111.171,000000
25,399917	1,000	110.612,000000
25,416583	1,000	110.564,000000
25,433250	1,000	110.833,000000
25,449917	1,000	111.008,000000
25,466583	1,000	110.799,000000
25,483250	1,000	110.249,000000
25,499917	1,000	109.496,000000
25,516583	1,000	108.742,000000
25,533250	1,000	107.924,000000
25,549917	1,000	107.112,000000
25,566583	1,000	106.471,000000
25,583250	1,000	106.136,000000
25,599917	1,000	106.056,000000
25,616583	1,000	105.753,000000
25,633250	1,000	104.772,000000
25,649917	1,000	103.453,000000
25,666583	1,000	102.326,000000
25,683250	1,000	101.480,000000
25,699917	1,000	100.949,000000
25,716583	1,000	100.565,000000
25,733250	1,000	99.992,000000
25,749917	1,000	99.149,000000
25,766583	1,000	98.274,000000
25,783250	1,000	98.024,000000
25,799917	1,000	98.853,000000
25,816583	1,000	100.798,000000
25,833250	1,000	103.532,000000
25,849917	1,000	106.247,000000
25,866583	1,000	108.180,000000
25,883250	1,000	109.191,000000
25,899917	1,000	109.407,000000
25,916583	1,000	109.159,000000
25,933250	1,000	108.748,000000
25,949917	1,000	108.166,000000
25,966583	1,000	107.369,000000
25,983250	1,000	106.451,000000
25,999917	1,000	105.538,000000
26,016583	1,000	104.983,000000
26,033250	1,000	104.904,000000
26,049917	1,000	105.253,000000
26,066583	1,000	106.001,000000
26,083250	1,000	106.911,000000
26,099917	1,000	107.630,000000
26,116583	1,000	108.061,000000
26,133250	1,000	108.352,000000
26,149917	1,000	108.952,000000
26,166583	1,000	110.370,000000
26,183250	1,000	113.163,000000
26,199917	1,000	117.245,000000
26,216583	1,000	122.204,000000
26,233250	1,000	127.841,000000
26,249917	1,000	133.931,000000
26,266583	1,000	140.073,000000
26,283250	1,000	145.941,000000
26,299917	1,000	150.830,000000
26,316583	1,000	154.138,000000
26,333250	1,000	155.788,000000
26,349917	1,000	155.516,000000
26,366583	1,000	152.998,000000
26,383250	1,000	148.291,000000
26,399917	1,000	141.972,000000
26,416583	1,000	134.914,000000
26,433250	1,000	127.781,000000
26,449917	1,000	121.055,000000
26,466583	1,000	115.128,000000
26,483250	1,000	110.451,000000
26,499917	1,000	107.201,000000
26,516583	1,000	105.296,000000
26,533250	1,000	104.582,000000
26,549917	1,000	104.313,000000
26,566583	1,000	104.078,000000
26,583250	1,000	103.704,000000
26,599917	1,000	103.007,000000
26,616583	1,000	101.938,000000
26,633250	1,000	100.673,000000
26,649917	1,000	99.599,000000
26,666583	1,000	98.966,000000
26,683250	1,000	98.796,000000
26,699917	1,000	99.074,000000
26,716583	1,000	99.798,000000
26,733250	1,000	100.703,000000
26,749917	1,000	101.441,000000
26,766583	1,000	101.946,000000
26,783250	1,000	102.123,000000
26,799917	1,000	101.681,000000
26,816583	1,000	100.604,000000
26,833250	1,000	99.079,000000
26,849917	1,000	97.333,000000
26,866583	1,000	95.682,000000
26,883250	1,000	94.323,000000
26,899917	1,000	93.460,000000
26,916583	1,000	93.234,000000
26,933250	1,000	93.694,000000
26,949917	1,000	94.798,000000
26,966583	1,000	96.238,000000
26,983250	1,000	97.616,000000
26,999917	1,000	98.501,000000
27,016583	1,000	98.555,000000
27,033250	1,000	97.702,000000
27,049917	1,000	96.254,000000
27,066583	1,000	94.454,000000
27,083250	1,000	92.535,000000
27,099917	1,000	91.025,000000
27,116583	1,000	90.369,000000
27,133250	1,000	90.832,000000
27,149917	1,000	92.364,000000
27,166583	1,000	94.592,000000
27,183250	1,000	96.811,000000
27,199917	1,000	98.457,000000
27,216583	1,000	99.476,000000
27,233250	1,000	100.077,000000
27,249917	1,000	100.387,000000
27,266583	1,000	100.600,000000
27,283250	1,000	100.923,000000
27,299917	1,000	101.208,000000
27,316583	1,000	101.507,000000
27,333250	1,000	101.818,000000
27,349917	1,000	102.274,000000
27,366583	1,000	102.916,000000
27,383250	1,000	103.744,000000
27,399917	1,000	104.775,000000
27,416583	1,000	105.777,000000
27,433250	1,000	106.404,000000
27,449917	1,000	106.410,000000
27,466583	1,000	105.940,000000
27,483250	1,000	105.194,000000
27,499917	1,000	104.229,000000
27,516583	1,000	103.072,000000
27,533250	1,000	101.792,000000
27,549917	1,000	100.608,000000
27,566583	1,000	99.603,000000
27,583250	1,000	98.786,000000
27,599917	1,000	98.178,000000
27,616583	1,000	98.088,000000
27,633250	1,000	98.876,000000
27,649917	1,000	100.487,000000
27,666583	1,000	102.845,000000
27,683250	1,000	105.510,000000
27,699917	1,000	107.870,000000
27,716583	1,000	109.434,000000
27,733250	1,000	109.784,000000
27,749917	1,000	108.698,000000
27,766583	1,000	106.300,000000
27,783250	1,000	103.225,000000
27,799917	1,000	100.263,000000
27,816583	1,000	97.889,000000
27,833250	1,000	96.259,000000
27,849917	1,000	95.327,000000
27,866583	1,000	94.853,000000
27,883250	1,000	94.583,000000
27,899917	1,000	94.297,000000
27,916583	1,000	93.637,000000
27,933250	1,000	92.650,000000
27,949917	1,000	92.054,000000
27,966583	1,000	92.292,000000
27,983250	1,000	93.090,000000
27,999917	1,000	94.204,000000
28,016583	1,000	95.548,000000
28,033250	1,000	96.737,000000
28,049917	1,000	97.621,000000
28,066583	1,000	98.305,000000
28,083250	1,000	98.960,000000
28,099917	1,000	99.308,000000
28,116583	1,000	98.897,000000
28,133250	1,000	97.648,000000
28,149917	1,000	95.800,000000
28,166583	1,000	93.948,000000
28,183250	1,000	92.548,000000
28,199917	1,000	91.698,000000
28,216583	1,000	90.995,000000
28,233250	1,000	90.016,000000
28,249917	1,000	88.768,000000
28,266583	1,000	87.441,000000
28,283250	1,000	86.199,000000
28,299917	1,000	85.315,000000
28,316583	1,000	84.855,000000
28,333250	1,000	84.906,000000
28,349917	1,000	85.310,000000
28,366583	1,000	86.016,000000
28,383250	1,000	86.887,000000
28,399917	1,000	87.872,000000
28,416583	1,000	89.215,000000
28,433250	1,000	91.149,000000
28,449917	1,000	93.828,000000
28,466583	1,000	96.982,000000
28,483250	1,000	99.984,000000
28,499917	1,000	102.495,000000
28,516583	1,000	104.633,000000
28,533250	1,000	106.524,000000
28,549917	1,000	108.001,000000
28,566583	1,000	108.650,000000
28,583250	1,000	108.255,000000
28,599917	1,000	107.032,000000
28,616583	1,000	105.289,000000
28,633250	1,000	103.195,000000
28,649917	1,000	101.101,000000
28,666583	1,000	99.221,000000
28,683250	1,000	97.536,000000
28,699917	1,000	96.224,000000
28,716583	1,000	95.520,000000
28,733250	1,000	95.409,000000
28,749917	1,000	95.773,000000
28,766583	1,000	96.407,000000
28,783250	1,000	97.114,000000
28,799917	1,000	97.801,000000
28,816583	1,000	98.580,000000
28,833250	1,000	99.356,000000
28,849917	1,000	99.886,000000
28,866583	1,000	100.152,000000
28,883250	1,000	100.197,000000
28,899917	1,000	100.240,000000
28,916583	1,000	100.391,000000
28,933250	1,000	100.717,000000
28,949917	1,000	101.246,000000
28,966583	1,000	102.174,000000
28,983250	1,000	103.518,000000
28,999917	1,000	104.924,000000
29,016583	1,000	106.413,000000
29,033250	1,000	108.076,000000
29,049917	1,000	109.652,000000
29,066583	1,000	110.546,000000
29,083250	1,000	110.273,000000
29,099917	1,000	108.858,000000
29,116583	1,000	106.790,000000
29,133250	1,000	104.459,000000
29,149917	1,000	101.867,000000
29,166583	1,000	99.094,000000
29,183250	1,000	96.289,000000
29,199917	1,000	93.582,000000
29,216583	1,000	91.118,000000
29,233250	1,000	89.278,000000
29,249917	1,000	88.645,000000
29,266583	1,000	89.567,000000
29,283250	1,000	91.666,000000
29,299917	1,000	94.090,000000
29,316583	1,000	96.363,000000
29,333250	1,000	98.215,000000
29,349917	1,000	99.488,000000
29,366583	1,000	100.048,000000
29,383250	1,000	99.895,000000
29,399917	1,000	98.848,000000
29,416583	1,000	96.935,000000
29,433250	1,000	94.693,000000
29,449917	1,000	92.887,000000
29,466583	1,000	91.895,000000
29,483250	1,000	91.976,000000
29,499917	1,000	93.215,000000
29,516583	1,000	95.547,000000
29,533250	1,000	98.856,000000
29,549917	1,000	102.768,000000
29,566583	1,000	106.470,000000
29,583250	1,000	109.475,000000
29,599917	1,000	111.664,000000
29,616583	1,000	113.275,000000
29,633250	1,000	114.264,000000
29,649917	1,000	114.259,000000
29,666583	1,000	113.291,000000
29,683250	1,000	111.794,000000
29,699917	1,000	110.124,000000
29,716583	1,000	108.449,000000
29,733250	1,000	106.828,000000
29,749917	1,000	105.459,000000
29,766583	1,000	104.626,000000
29,783250	1,000	104.388,000000
29,799917	1,000	104.122,000000
29,816583	1,000	103.385,000000
29,833250	1,000	101.951,000000
29,849917	1,000	100.114,000000
29,866583	1,000	98.284,000000
29,883250	1,000	96.474,000000
29,899917	1,000	94.525,000000
29,916583	1,000	92.556,000000
29,933250	1,000	90.581,000000
29,949917	1,000	88.746,000000
29,966583	1,000	87.242,000000
29,983250	1,000	86.245,000000
29,999917	1,000	85.552,000000
30,016583	1,000	84.955,000000
30,033250	1,000	84.578,000000
30,049917	1,000	84.436,000000
30,066583	1,000	84.764,000000
30,083250	1,000	85.884,000000
30,099917	1,000	87.728,000000
30,116583	1,000	89.970,000000
30,133250	1,000	92.298,000000
30,149917	1,000	94.688,000000
30,166583	1,000	97.259,000000
30,183250	1,000	99.721,000000
30,199917	1,000	101.665,000000
30,216583	1,000	102.992,000000
30,233250	1,000	103.892,000000
30,249917	1,000	104.524,000000
30,266583	1,000	105.203,000000
30,283250	1,000	106.037,000000
30,299917	1,000	106.637,000000
30,316583	1,000	106.618,000000
30,333250	1,000	105.900,000000
30,349917	1,000	104.706,000000
30,366583	1,000	103.251,000000
30,383250	1,000	101.888,000000
30,399917	1,000	100.770,000000
30,416583	1,000	100.027,000000
30,433250	1,000	99.480,000000
30,449917	1,000	99.037,000000
30,466583	1,000	98.663,000000
30,483250	1,000	98.415,000000
30,499917	1,000	98.177,000000
30,516583	1,000	97.570,000000
30,533250	1,000	96.570,000000
30,549917	1,000	95.825,000000
30,566583	1,000	96.073,000000
30,583250	1,000	97.461,000000
30,599917	1,000	99.547,000000
30,616583	1,000	101.878,000000
30,633250	1,000	104.194,000000
30,649917	1,000	106.045,000000
30,666583	1,000	106.870,000000
30,683250	1,000	106.615,000000
30,699917	1,000	105.574,000000
30,716583	1,000	104.270,000000
30,733250	1,000	103.044,000000
30,749917	1,000	102.023,000000
30,766583	1,000	101.352,000000
30,783250	1,000	101.247,000000
30,799917	1,000	101.687,000000
30,816583	1,000	102.231,000000
30,833250	1,000	102.730,000000
30,849917	1,000	103.318,000000
30,866583	1,000	103.928,000000
30,883250	1,000	104.310,000000
30,899917	1,000	104.378,000000
30,916583	1,000	104.234,000000
30,933250	1,000	104.108,000000
30,949917	1,000	104.463,000000
30,966583	1,000	105.407,000000
30,983250	1,000	106.599,000000
30,999917	1,000	107.480,000000
31,016583	1,000	107.617,000000
31,033250	1,000	106.981,000000
31,049917	1,000	105.586,000000
31,066583	1,000	103.203,000000
31,083250	1,000	100.402,000000
31,099917	1,000	98.471,000000
31,116583	1,000	97.988,000000
31,133250	1,000	98.821,000000
31,149917	1,000	100.383,000000
31,166583	1,000	101.959,000000
31,183250	1,000	103.104,000000
31,199917	1,000	103.733,000000
31,216583	1,000	104.067,000000
31,233250	1,000	104.136,000000
31,249917	1,000	103.862,000000
31,266583	1,000	103.176,000000
31,283250	1,000	102.233,000000
31,299917	1,000	101.198,000000
31,316583	1,000	100.014,000000
31,333250	1,000	98.745,000000
31,349917	1,000	97.772,000000
31,366583	1,000	97.461,000000
31,383250	1,000	98.067,000000
31,399917	1,000	99.554,000000
31,416583	1,000	101.359,000000
31,433250	1,000	102.944,000000
31,449917	1,000	104.040,000000
31,466583	1,000	104.731,000000
31,483250	1,000	105.026,000000
31,499917	1,000	104.882,000000
31,516583	1,000	104.026,000000
31,533250	1,000	102.348,000000
31,549917	1,000	100.058,000000
31,566583	1,000	97.778,000000
31,583250	1,000	96.352,000000
31,599917	1,000	95.914,000000
31,616583	1,000	96.171,000000
31,633250	1,000	96.987,000000
31,649917	1,000	98.284,000000
31,666583	1,000	100.159,000000
31,683250	1,000	102.503,000000
31,699917	1,000	104.911,000000
31,716583	1,000	106.886,000000
31,733250	1,000	107.932,000000
31,749917	1,000	107.552,000000
31,766583	1,000	105.783,000000
31,783250	1,000	103.146,000000
31,799917	1,000	100.570,000000
31,816583	1,000	98.611,000000
31,833250	1,000	97.219,000000
31,849917	1,000	96.425,000000
31,866583	1,000	96.610,000000
31,883250	1,000	97.944,000000
31,899917	1,000	99.854,000000
31,916583	1,000	101.569,000000
31,933250	1,000	102.580,000000
31,949917	1,000	102.789,000000
31,966583	1,000	102.302,000000
31,983250	1,000	101.494,000000
31,999917	1,000	100.546,000000
32,016583	1,000	99.707,000000
32,033250	1,000	99.354,000000
32,049917	1,000	99.737,000000
32,066583	1,000	100.868,000000
32,083250	1,000	102.420,000000
32,099917	1,000	104.071,000000
32,116583	1,000	105.745,000000
32,133250	1,000	107.108,000000
32,149917	1,000	107.903,000000
32,166583	1,000	108.092,000000
32,183250	1,000	107.740,000000
32,199917	1,000	106.968,000000
32,216583	1,000	106.190,000000
32,233250	1,000	105.900,000000
32,249917	1,000	106.274,000000
32,266583	1,000	107.126,000000
32,283250	1,000	108.199,000000
32,299917	1,000	109.292,000000
32,316583	1,000	110.478,000000
32,333250	1,000	111.707,000000
32,349917	1,000	112.595,000000
32,366583	1,000	113.048,000000
32,383250	1,000	113.149,000000
32,399917	1,000	112.900,000000
32,416583	1,000	112.288,000000
32,433250	1,000	111.661,000000
32,449917	1,000	111.282,000000
32,466583	1,000	111.074,000000
32,483250	1,000	110.708,000000
32,499917	1,000	110.280,000000
32,516583	1,000	110.066,000000
32,533250	1,000	109.957,000000
32,549917	1,000	109.868,000000
32,566583	1,000	109.954,000000
32,583250	1,000	110.158,000000
32,599917	1,000	110.436,000000
32,616583	1,000	110.612,000000
32,633250	1,000	110.569,000000
32,649917	1,000	110.146,000000
32,666583	1,000	109.243,000000
32,683250	1,000	107.885,000000
32,699917	1,000	105.982,000000
32,716583	1,000	103.611,000000
32,733250	1,000	100.893,000000
32,749917	1,000	98.396,000000
32,766583	1,000	96.951,000000
32,783250	1,000	96.603,000000
32,799917	1,000	96.931,000000
32,816583	1,000	97.640,000000
32,833250	1,000	98.289,000000
32,849917	1,000	98.509,000000
32,866583	1,000	98.436,000000
32,883250	1,000	98.410,000000
32,899917	1,000	98.752,000000
32,916583	1,000	99.601,000000
32,933250	1,000	101.016,000000
32,949917	1,000	103.055,000000
32,966583	1,000	105.826,000000
32,983250	1,000	109.139,000000
32,999917	1,000	112.523,000000
33,016583	1,000	115.499,000000
33,033250	1,000	117.747,000000
33,049917	1,000	119.350,000000
33,066583	1,000	120.662,000000
33,083250	1,000	121.805,000000
33,099917	1,000	122.556,000000
33,116583	1,000	122.645,000000
33,133250	1,000	122.356,000000
33,149917	1,000	121.945,000000
33,166583	1,000	121.521,000000
33,183250	1,000	121.430,000000
33,199917	1,000	121.946,000000
33,216583	1,000	122.783,000000
33,233250	1,000	123.601,000000
33,249917	1,000	124.338,000000
33,266583	1,000	124.977,000000
33,283250	1,000	125.550,000000
33,299917	1,000	125.960,000000
33,316583	1,000	125.965,000000
33,333250	1,000	125.593,000000
33,349917	1,000	125.190,000000
33,366583	1,000	125.194,000000
33,383250	1,000	125.697,000000
33,399917	1,000	126.790,000000
33,416583	1,000	128.646,000000
33,433250	1,000	131.230,000000
33,449917	1,000	134.622,000000
33,466583	1,000	138.617,000000
33,483250	1,000	142.985,000000
33,499917	1,000	147.508,000000
33,516583	1,000	152.053,000000
33,533250	1,000	156.544,000000
33,549917	1,000	160.718,000000
33,566583	1,000	164.465,000000
33,583250	1,000	167.704,000000
33,599917	1,000	170.575,000000
33,616583	1,000	172.951,000000
33,633250	1,000	174.564,000000
33,649917	1,000	175.459,000000
33,666583	1,000	175.922,000000
33,683250	1,000	176.351,000000
33,699917	1,000	176.866,000000
33,716583	1,000	177.246,000000
33,733250	1,000	177.325,000000
33,749917	1,000	177.131,000000
33,766583	1,000	176.786,000000
33,783250	1,000	176.610,000000
33,799917	1,000	176.925,000000
33,816583	1,000	177.914,000000
33,833250	1,000	179.834,000000
33,849917	1,000	182.774,000000
33,866583	1,000	186.728,000000
33,883250	1,000	191.291,000000
33,899917	1,000	195.798,000000
33,916583	1,000	199.656,000000
33,933250	1,000	202.549,000000
33,949917	1,000	204.300,000000
33,966583	1,000	204.771,000000
33,983250	1,000	204.258,000000
33,999917	1,000	203.320,000000
34,016583	1,000	202.414,000000
34,033250	1,000	201.776,000000
34,049917	1,000	201.805,000000
34,066583	1,000	202.527,000000
34,083250	1,000	203.642,000000
34,099917	1,000	204.946,000000
34,116583	1,000	206.360,000000
34,133250	1,000	207.701,000000
34,149917	1,000	209.053,000000
34,166583	1,000	210.277,000000
34,183250	1,000	211.504,000000
34,199917	1,000	212.835,000000
34,216583	1,000	214.363,000000
34,233250	1,000	216.402,000000
34,249917	1,000	219.098,000000
34,266583	1,000	222.476,000000
34,283250	1,000	226.098,000000
34,299917	1,000	229.604,000000
34,316583	1,000	232.614,000000
34,333250	1,000	234.899,000000
34,349917	1,000	236.423,000000
34,366583	1,000	237.427,000000
34,383250	1,000	238.156,000000
34,399917	1,000	238.562,000000
34,416583	1,000	238.353,000000
34,433250	1,000	237.295,000000
34,449917	1,000	235.416,000000
34,466583	1,000	232.894,000000
34,483250	1,000	230.137,000000
34,499917	1,000	227.677,000000
34,516583	1,000	226.153,000000
34,533250	1,000	225.677,000000
34,549917	1,000	225.996,000000
34,566583	1,000	226.806,000000
34,583250	1,000	227.753,000000
34,599917	1,000	228.589,000000
34,616583	1,000	229.339,000000
34,633250	1,000	230.239,000000
34,649917	1,000	231.279,000000
34,666583	1,000	232.229,000000
34,683250	1,000	233.255,000000
34,699917	1,000	234.533,000000
34,716583	1,000	235.983,000000
34,733250	1,000	237.169,000000
34,749917	1,000	237.754,000000
34,766583	1,000	237.728,000000
34,783250	1,000	237.443,000000
34,799917	1,000	237.140,000000
34,816583	1,000	236.934,000000
34,833250	1,000	236.931,000000
34,849917	1,000	237.408,000000
34,866583	1,000	238.572,000000
34,883250	1,000	240.400,000000
34,899917	1,000	242.482,000000
34,916583	1,000	244.072,000000
34,933250	1,000	244.907,000000
34,949917	1,000	245.085,000000
34,966583	1,000	244.673,000000
34,983250	1,000	243.832,000000
34,999917	1,000	242.952,000000
35,016583	1,000	242.410,000000
35,033250	1,000	242.191,000000
35,049917	1,000	242.439,000000
35,066583	1,000	243.146,000000
35,083250	1,000	243.962,000000
35,099917	1,000	244.689,000000
35,116583	1,000	245.250,000000
35,133250	1,000	245.483,000000
35,149917	1,000	245.509,000000
35,166583	1,000	245.637,000000
35,183250	1,000	245.929,000000
35,199917	1,000	246.329,000000
35,216583	1,000	246.626,000000
35,233250	1,000	246.648,000000
35,249917	1,000	246.374,000000
35,266583	1,000	245.960,000000
35,283250	1,000	245.468,000000
35,299917	1,000	244.909,000000
35,316583	1,000	244.317,000000
35,333250	1,000	243.595,000000
35,349917	1,000	242.554,000000
35,366583	1,000	241.159,000000
35,383250	1,000	239.709,000000
35,399917	1,000	238.514,000000
35,416583	1,000	237.749,000000
35,433250	1,000	237.546,000000
35,449917	1,000	237.824,000000
35,466583	1,000	238.582,000000
35,483250	1,000	239.840,000000
35,499917	1,000	241.407,000000
35,516583	1,000	242.885,000000
35,533250	1,000	243.833,000000
35,549917	1,000	244.095,000000
35,566583	1,000	243.798,000000
35,583250	1,000	243.160,000000
35,599917	1,000	242.171,000000
35,616583	1,000	240.833,000000
35,633250	1,000	239.512,000000
35,649917	1,000	238.587,000000
35,666583	1,000	238.353,000000
35,683250	1,000	238.804,000000
35,699917	1,000	239.796,000000
35,716583	1,000	241.224,000000
35,733250	1,000	242.806,000000
35,749917	1,000	244.162,000000
35,766583	1,000	244.935,000000
35,783250	1,000	245.087,000000
35,799917	1,000	244.834,000000
35,816583	1,000	244.601,000000
35,833250	1,000	244.674,000000
35,849917	1,000	244.964,000000
35,866583	1,000	245.297,000000
35,883250	1,000	245.781,000000
35,899917	1,000	246.487,000000
35,916583	1,000	246.863,000000
35,933250	1,000	246.506,000000
35,949917	1,000	245.459,000000
35,966583	1,000	243.900,000000
35,983250	1,000	242.217,000000
35,999917	1,000	240.537,000000
36,016583	1,000	238.957,000000
36,033250	1,000	237.536,000000
36,049917	1,000	236.687,000000
36,066583	1,000	236.905,000000
36,083250	1,000	238.092,000000
36,099917	1,000	239.624,000000
36,116583	1,000	240.883,000000
36,133250	1,000	241.579,000000
36,149917	1,000	241.904,000000
36,166583	1,000	241.868,000000
36,183250	1,000	241.760,000000
36,199917	1,000	241.643,000000
36,216583	1,000	241.384,000000
36,233250	1,000	241.064,000000
36,249917	1,000	241.010,000000
36,266583	1,000	241.091,000000
36,283250	1,000	241.155,000000
36,299917	1,000	241.143,000000
36,316583	1,000	241.077,000000
36,333250	1,000	241.024,000000
36,349917	1,000	241.108,000000
36,366583	1,000	241.324,000000
36,383250	1,000	241.629,000000
36,399917	1,000	242.020,000000
36,416583	1,000	242.289,000000
36,433250	1,000	242.162,000000
36,449917	1,000	241.572,000000
36,466583	1,000	240.614,000000
36,483250	1,000	239.825,000000
36,499917	1,000	239.641,000000
36,516583	1,000	240.355,000000
36,533250	1,000	242.038,000000
36,549917	1,000	244.159,000000
36,566583	1,000	246.330,000000
36,583250	1,000	248.357,000000
36,599917	1,000	249.904,000000
36,616583	1,000	250.865,000000
36,633250	1,000	251.325,000000
36,649917	1,000	251.439,000000
36,666583	1,000	251.278,000000
36,683250	1,000	250.579,000000
36,699917	1,000	249.541,000000
36,716583	1,000	248.452,000000
36,733250	1,000	247.514,000000
36,749917	1,000	247.062,000000
36,766583	1,000	247.416,000000
36,783250	1,000	248.480,000000
36,799917	1,000	249.518,000000
36,816583	1,000	249.978,000000
36,833250	1,000	249.532,000000
36,849917	1,000	247.933,000000
36,866583	1,000	245.282,000000
36,883250	1,000	242.151,000000
36,899917	1,000	238.962,000000
36,916583	1,000	236.049,000000
36,933250	1,000	233.683,000000
36,949917	1,000	231.915,000000
36,966583	1,000	230.424,000000
36,983250	1,000	228.969,000000
36,999917	1,000	227.521,000000
37,016583	1,000	226.044,000000
37,033250	1,000	224.545,000000
37,049917	1,000	223.069,000000
37,066583	1,000	221.507,000000
37,083250	1,000	220.012,000000
37,099917	1,000	218.728,000000
37,116583	1,000	217.729,000000
37,133250	1,000	217.027,000000
37,149917	1,000	216.512,000000
37,166583	1,000	216.372,000000
37,183250	1,000	216.920,000000
37,199917	1,000	218.048,000000
37,216583	1,000	219.127,000000
37,233250	1,000	219.572,000000
37,249917	1,000	219.042,000000
37,266583	1,000	217.322,000000
37,283250	1,000	214.368,000000
37,299917	1,000	210.380,000000
37,316583	1,000	205.952,000000
37,333250	1,000	201.712,000000
37,349917	1,000	198.093,000000
37,366583	1,000	195.465,000000
37,383250	1,000	193.665,000000
37,399917	1,000	192.357,000000
37,416583	1,000	191.115,000000
37,433250	1,000	189.817,000000
37,449917	1,000	188.647,000000
37,466583	1,000	187.667,000000
37,483250	1,000	186.482,000000
37,499917	1,000	185.003,000000
37,516583	1,000	183.310,000000
37,533250	1,000	181.652,000000
37,549917	1,000	180.421,000000
37,566583	1,000	179.684,000000
37,583250	1,000	179.200,000000
37,599917	1,000	178.560,000000
37,616583	1,000	177.610,000000
37,633250	1,000	176.306,000000
37,649917	1,000	174.655,000000
37,666583	1,000	172.641,000000
37,683250	1,000	170.320,000000
37,699917	1,000	167.975,000000
37,716583	1,000	165.561,000000
37,733250	1,000	163.017,000000
37,749917	1,000	160.230,000000
37,766583	1,000	157.099,000000
37,783250	1,000	153.741,000000
37,799917	1,000	150.373,000000
37,816583	1,000	146.896,000000
37,833250	1,000	143.274,000000
37,849917	1,000	139.853,000000
37,866583	1,000	137.015,000000
37,883250	1,000	135.022,000000
37,899917	1,000	134.054,000000
37,916583	1,000	134.057,000000
37,933250	1,000	134.710,000000
37,949917	1,000	135.467,000000
37,966583	1,000	136.144,000000
37,983250	1,000	136.650,000000
37,999917	1,000	137.025,000000
38,016583	1,000	137.255,000000
38,033250	1,000	137.165,000000
38,049917	1,000	136.663,000000
38,066583	1,000	135.738,000000
38,083250	1,000	134.484,000000
38,099917	1,000	132.888,000000
38,116583	1,000	131.020,000000
38,133250	1,000	129.143,000000
38,149917	1,000	127.450,000000
38,166583	1,000	125.827,000000
38,183250	1,000	124.033,000000
38,199917	1,000	122.117,000000
38,216583	1,000	120.084,000000
38,233250	1,000	117.850,000000
38,249917	1,000	115.548,000000
38,266583	1,000	113.363,000000
38,283250	1,000	111.349,000000
38,299917	1,000	109.340,000000
38,316583	1,000	107.226,000000
38,333250	1,000	104.827,000000
38,349917	1,000	102.146,000000
38,366583	1,000	99.557,000000
38,383250	1,000	97.557,000000
38,399917	1,000	96.436,000000
38,416583	1,000	96.008,000000
38,433250	1,000	95.988,000000
38,449917	1,000	96.198,000000
38,466583	1,000	96.541,000000
38,483250	1,000	96.620,000000
38,499917	1,000	96.149,000000
38,516583	1,000	95.218,000000
38,533250	1,000	93.639,000000
38,549917	1,000	91.429,000000
38,566583	1,000	88.880,000000
38,583250	1,000	86.234,000000
38,599917	1,000	83.550,000000
38,616583	1,000	81.222,000000
38,633250	1,000	79.460,000000
38,649917	1,000	78.326,000000
38,666583	1,000	77.612,000000
38,683250	1,000	77.085,000000
38,699917	1,000	76.520,000000
38,716583	1,000	76.033,000000
38,733250	1,000	75.727,000000
38,749917	1,000	75.371,000000
38,766583	1,000	74.885,000000
38,783250	1,000	74.412,000000
38,799917	1,000	74.219,000000
38,816583	1,000	74.271,000000
38,833250	1,000	74.654,000000
38,849917	1,000	75.469,000000
38,866583	1,000	76.572,000000
38,883250	1,000	77.628,000000
38,899917	1,000	78.388,000000
38,916583	1,000	78.489,000000
38,933250	1,000	77.907,000000
38,949917	1,000	76.789,000000
38,966583	1,000	74.977,000000
38,983250	1,000	72.642,000000
38,999917	1,000	70.113,000000
39,016583	1,000	67.455,000000
39,033250	1,000	64.822,000000
39,049917	1,000	62.613,000000
39,066583	1,000	60.979,000000
39,083250	1,000	59.743,000000
39,099917	1,000	58.903,000000
39,116583	1,000	58.469,000000
39,133250	1,000	58.144,000000
39,149917	1,000	57.649,000000
39,166583	1,000	56.850,000000
39,183250	1,000	56.223,000000
39,199917	1,000	56.110,000000
39,216583	1,000	56.297,000000
39,233250	1,000	56.575,000000
39,249917	1,000	56.667,000000
39,266583	1,000	56.365,000000
39,283250	1,000	55.845,000000
39,299917	1,000	55.325,000000
39,316583	1,000	54.887,000000
39,333250	1,000	54.560,000000
39,349917	1,000	54.510,000000
39,366583	1,000	54.638,000000
39,383250	1,000	54.621,000000
39,399917	1,000	54.357,000000
39,416583	1,000	53.999,000000
39,433250	1,000	53.777,000000
39,449917	1,000	53.973,000000
39,466583	1,000	54.768,000000
39,483250	1,000	55.995,000000
39,499917	1,000	57.511,000000
39,516583	1,000	59.179,000000
39,533250	1,000	60.529,000000
39,549917	1,000	61.184,000000
39,566583	1,000	60.894,000000
39,583250	1,000	59.303,000000
39,599917	1,000	56.208,000000
39,616583	1,000	52.209,000000
39,633250	1,000	48.007,000000
39,649917	1,000	44.262,000000
39,666583	1,000	41.518,000000
39,683250	1,000	40.036,000000
39,699917	1,000	39.772,000000
39,716583	1,000	40.769,000000
39,733250	1,000	42.794,000000
39,749917	1,000	45.299,000000
39,766583	1,000	47.860,000000
39,783250	1,000	50.124,000000
39,799917	1,000	51.627,000000
39,816583	1,000	52.057,000000
39,833250	1,000	51.532,000000
39,849917	1,000	50.350,000000
39,866583	1,000	48.700,000000
39,883250	1,000	46.789,000000
39,899917	1,000	44.682,000000
39,916583	1,000	42.675,000000
39,933250	1,000	40.776,000000
39,949917	1,000	38.966,000000
39,966583	1,000	37.356,000000
39,983250	1,000	36.127,000000
39,999917	1,000	35.330,000000
40,016583	1,000	34.871,000000
40,033250	1,000	34.650,000000
40,049917	1,000	34.473,000000
40,066583	1,000	34.490,000000
40,083250	1,000	34.827,000000
40,099917	1,000	35.567,000000
40,116583	1,000	36.631,000000
40,133250	1,000	37.810,000000
40,149917	1,000	38.716,000000
40,166583	1,000	39.150,000000
40,183250	1,000	39.329,000000
40,199917	1,000	39.331,000000
40,216583	1,000	39.192,000000
40,233250	1,000	38.706,000000
40,249917	1,000	38.075,000000
40,266583	1,000	37.253,000000
40,283250	1,000	36.280,000000
40,299917	1,000	35.280,000000
40,316583	1,000	34.560,000000
40,333250	1,000	34.386,000000
40,349917	1,000	34.795,000000
40,366583	1,000	35.465,000000
40,383250	1,000	35.960,000000
40,399917	1,000	36.221,000000
40,416583	1,000	36.323,000000
40,433250	1,000	36.125,000000
40,449917	1,000	35.692,000000
40,466583	1,000	34.962,000000
40,483250	1,000	34.071,000000
40,499917	1,000	33.355,000000
40,516583	1,000	32.987,000000
40,533250	1,000	33.021,000000
40,549917	1,000	33.291,000000
40,566583	1,000	33.707,000000
40,583250	1,000	34.208,000000
40,599917	1,000	34.500,000000
40,616583	1,000	34.283,000000
40,633250	1,000	33.377,000000
40,649917	1,000	31.810,000000
40,666583	1,000	29.734,000000
40,683250	1,000	27.599,000000
40,699917	1,000	25.791,000000
40,716583	1,000	24.366,000000
40,733250	1,000	23.339,000000
40,749917	1,000	22.985,000000
40,766583	1,000	23.299,000000
40,783250	1,000	24.013,000000
40,799917	1,000	24.842,000000
40,816583	1,000	25.489,000000
40,833250	1,000	25.559,000000
40,849917	1,000	25.066,000000
40,866583	1,000	24.539,000000
40,883250	1,000	24.267,000000
40,899917	1,000	24.404,000000
40,916583	1,000	24.735,000000
40,933250	1,000	24.996,000000
40,949917	1,000	25.283,000000
40,966583	1,000	25.390,000000
40,983250	1,000	25.166,000000
40,999917	1,000	24.814,000000
41,016583	1,000	24.408,000000
41,033250	1,000	24.016,000000
41,049917	1,000	23.817,000000
41,066583	1,000	23.946,000000
41,083250	1,000	24.261,000000
41,099917	1,000	24.684,000000
41,116583	1,000	25.066,000000
41,133250	1,000	25.591,000000
41,149917	1,000	26.416,000000
41,166583	1,000	27.679,000000
41,183250	1,000	29.619,000000
41,199917	1,000	31.953,000000
41,216583	1,000	33.974,000000
41,233250	1,000	35.325,000000
41,249917	1,000	35.935,000000
41,266583	1,000	36.147,000000
41,283250	1,000	36.170,000000
41,299917	1,000	35.905,000000
41,316583	1,000	35.069,000000
41,333250	1,000	33.580,000000
41,349917	1,000	31.987,000000
41,366583	1,000	30.497,000000
41,383250	1,000	29.045,000000
41,399917	1,000	27.362,000000
41,416583	1,000	25.484,000000
41,433250	1,000	23.875,000000
41,449917	1,000	22.967,000000
41,466583	1,000	22.832,000000
41,483250	1,000	23.278,000000
41,499917	1,000	24.271,000000
41,516583	1,000	25.669,000000
41,533250	1,000	27.335,000000
41,549917	1,000	29.161,000000
41,566583	1,000	30.882,000000
41,583250	1,000	32.389,000000
41,599917	1,000	33.613,000000
41,616583	1,000	34.412,000000
41,633250	1,000	34.567,000000
41,649917	1,000	34.036,000000
41,666583	1,000	32.728,000000
41,683250	1,000	30.874,000000
41,699917	1,000	28.863,000000
41,716583	1,000	26.831,000000
41,733250	1,000	25.260,000000
41,749917	1,000	24.332,000000
41,766583	1,000	24.037,000000
41,783250	1,000	24.269,000000
41,799917	1,000	24.747,000000
41,816583	1,000	24.983,000000
41,833250	1,000	24.850,000000
41,849917	1,000	24.504,000000
41,866583	1,000	24.163,000000
41,883250	1,000	24.058,000000
41,899917	1,000	24.436,000000
41,916583	1,000	25.340,000000
41,933250	1,000	26.345,000000
41,949917	1,000	27.346,000000
41,966583	1,000	28.111,000000
41,983250	1,000	28.024,000000
41,999917	1,000	27.119,000000
42,016583	1,000	26.023,000000
42,033250	1,000	25.333,000000
42,049917	1,000	25.438,000000
42,066583	1,000	26.580,000000
42,083250	1,000	28.473,000000
42,099917	1,000	30.417,000000
42,116583	1,000	31.799,000000
42,133250	1,000	32.476,000000
42,149917	1,000	32.446,000000
42,166583	1,000	31.363,000000
42,183250	1,000	29.289,000000
42,199917	1,000	26.605,000000
42,216583	1,000	23.879,000000
42,233250	1,000	21.898,000000
42,249917	1,000	20.967,000000
42,266583	1,000	21.197,000000
42,283250	1,000	22.313,000000
42,299917	1,000	23.840,000000
42,316583	1,000	25.494,000000
42,333250	1,000	26.890,000000
42,349917	1,000	27.831,000000
42,366583	1,000	28.556,000000
42,383250	1,000	29.212,000000
42,399917	1,000	29.794,000000
42,416583	1,000	30.542,000000
42,433250	1,000	31.718,000000
42,449917	1,000	33.225,000000
42,466583	1,000	34.453,000000
42,483250	1,000	34.870,000000
42,499917	1,000	34.608,000000
42,516583	1,000	33.779,000000
42,533250	1,000	32.161,000000
42,549917	1,000	29.847,000000
42,566583	1,000	27.267,000000
42,583250	1,000	24.934,000000
42,599917	1,000	23.183,000000
42,616583	1,000	22.166,000000
42,633250	1,000	21.781,000000
42,649917	1,000	21.733,000000
42,666583	1,000	22.073,000000
42,683250	1,000	22.817,000000
42,699917	1,000	23.710,000000
42,716583	1,000	24.254,000000
42,733250	1,000	24.397,000000
42,749917	1,000	24.334,000000
42,766583	1,000	24.393,000000
42,783250	1,000	24.875,000000
42,799917	1,000	25.721,000000
42,816583	1,000	26.500,000000
42,833250	1,000	27.027,000000
42,849917	1,000	27.313,000000
42,866583	1,000	27.238,000000
42,883250	1,000	26.752,000000
42,899917	1,000	26.206,000000
42,916583	1,000	25.753,000000
42,933250	1,000	25.346,000000
42,949917	1,000	25.087,000000
42,966583	1,000	24.971,000000
42,983250	1,000	24.510,000000
42,999917	1,000	23.343,000000
43,016583	1,000	21.748,000000
43,033250	1,000	20.206,000000
43,049917	1,000	19.182,000000
43,066583	1,000	18.895,000000
43,083250	1,000	19.346,000000
43,099917	1,000	20.519,000000
43,116583	1,000	22.271,000000
