# Supplementary material for: HappyTools: A software for high-throughput HPLC data processing and quantitation
Source: PLoS One. 2018 Jul 6;13(7):e0200280. doi: 10.1371/journal.pone.0200280 (PMC6034860; doi:10.1371/journal.pone.0200280)
Supplement: S1 Data — The source code of HappyTools is included in this zip file, together with all the raw chromatograms as exported from ThermoFisher Chromeleon. A visual tutorial and a document demonstrating how to reproduce the results used in this study are also included. (ZIP) [file pone.0200280.s013.zip › Data/Clinical/ACPA-IgG Fab/Fab_RA4_IgG.txt]

File Path	chrom://5-para-12-0017/ChromeleonLocal/Instrument Data/UHPLC_2/analysis 2013/Yoann 2013sup.seq/54716.smp/Emission_1.channel/Emission_1.chm
Channel	Emission_1

Injection Information:
Data Vault	ChromeleonLocal
Injection	Fab IgG C1 captured
Injection Number	29
Position	RC8
Comment	
Processing Method	Integrate IgG 75-63% last data
Instrument Method	2013Aquity IgG glycan  75%-63% 010313   deepwellplate R2
Type	Unknown
Status	Finished
Injection Date	18-5-2013
Injection Time	15:14:42
Injection Volume (µl)	83,000
Dilution Factor	1,0000
Weight	1,0000

Raw Data Information:
Time Min. (min)	0,016617
Time Max. (min)	43,116617
Data Points	2587
Detector	FLD
Exporting Data System	Chromeleon 7.1.2.1478
Operator	
Signal Quantity	
Signal Unit	counts
Signal Min.	0,000000
Signal Max.	37.885.205,000000
Channel	Emission_1
Driver Name	FLD3000.dll
Channel Type	Evaluation
Min. Step (s)	1,000
Max. Step (s)	1,000
Average Step (s)	1,000

Signal Parameter Information:
Signal Info	250 nm /480 nm

Raw Data:
Time (min)	Step (s)	Value (counts)
0,016617	0,000	0,000000
0,033283	1,000	0,000000
0,049950	1,000	0,000000
0,066617	1,000	0,000000
0,083283	1,000	691,000000
0,099950	1,000	2.169,000000
0,116617	1,000	3.919,000000
0,133283	1,000	5.744,000000
0,149950	1,000	7.635,000000
0,166617	1,000	9.391,000000
0,183283	1,000	10.978,000000
0,199950	1,000	12.396,000000
0,216617	1,000	13.271,000000
0,233283	1,000	13.158,000000
0,249950	1,000	12.113,000000
0,266617	1,000	10.595,000000
0,283283	1,000	9.125,000000
0,299950	1,000	8.411,000000
0,316617	1,000	8.750,000000
0,333283	1,000	10.019,000000
0,349950	1,000	11.709,000000
0,366617	1,000	13.212,000000
0,383283	1,000	14.206,000000
0,399950	1,000	14.817,000000
0,416617	1,000	15.818,000000
0,433283	1,000	18.561,000000
0,449950	1,000	24.951,000000
0,466617	1,000	36.672,000000
0,483283	1,000	55.063,000000
0,499950	1,000	82.389,000000
0,516617	1,000	123.904,000000
0,533283	1,000	203.506,000000
0,549950	1,000	394.451,000000
0,566617	1,000	818.152,000000
0,583283	1,000	1.615.053,000000
0,599950	1,000	2.923.704,000000
0,616617	1,000	4.865.187,000000
0,633283	1,000	7.515.684,000000
0,649950	1,000	10.866.156,000000
0,666617	1,000	14.800.840,000000
0,683283	1,000	19.107.405,000000
0,699950	1,000	23.510.067,000000
0,716617	1,000	27.711.725,000000
0,733283	1,000	31.429.934,000000
0,749950	1,000	34.427.605,000000
0,766617	1,000	36.539.663,000000
0,783283	1,000	37.688.382,000000
0,799950	1,000	37.885.205,000000
0,816617	1,000	37.216.934,000000
0,833283	1,000	35.823.926,000000
0,849950	1,000	33.877.658,000000
0,866617	1,000	31.558.480,000000
0,883283	1,000	29.035.579,000000
0,899950	1,000	26.453.891,000000
0,916617	1,000	23.927.126,000000
0,933283	1,000	21.536.462,000000
0,949950	1,000	19.332.756,000000
0,966617	1,000	17.340.628,000000
0,983283	1,000	15.564.254,000000
0,999950	1,000	13.993.631,000000
1,016617	1,000	12.610.052,000000
1,033283	1,000	11.391.070,000000
1,049950	1,000	10.313.870,000000
1,066617	1,000	9.356.653,000000
1,083283	1,000	8.500.550,000000
1,099950	1,000	7.731.535,000000
1,116617	1,000	7.040.497,000000
1,133283	1,000	6.422.496,000000
1,149950	1,000	5.874.714,000000
1,166617	1,000	5.394.323,000000
1,183283	1,000	4.977.821,000000
1,199950	1,000	4.620.269,000000
1,216617	1,000	4.315.233,000000
1,233283	1,000	4.055.330,000000
1,249950	1,000	3.832.490,000000
1,266617	1,000	3.639.266,000000
1,283283	1,000	3.468.732,000000
1,299950	1,000	3.314.241,000000
1,316617	1,000	3.169.561,000000
1,333283	1,000	3.028.860,000000
1,349950	1,000	2.887.795,000000
1,366617	1,000	2.743.894,000000
1,383283	1,000	2.596.507,000000
1,399950	1,000	2.446.854,000000
1,416617	1,000	2.296.919,000000
1,433283	1,000	2.148.517,000000
1,449950	1,000	2.002.836,000000
1,466617	1,000	1.860.782,000000
1,483283	1,000	1.723.411,000000
1,499950	1,000	1.591.465,000000
1,516617	1,000	1.465.707,000000
1,533283	1,000	1.346.746,000000
1,549950	1,000	1.234.960,000000
1,566617	1,000	1.130.440,000000
1,583283	1,000	1.032.798,000000
1,599950	1,000	941.482,000000
1,616617	1,000	856.447,000000
1,633283	1,000	777.758,000000
1,649950	1,000	705.444,000000
1,666617	1,000	639.491,000000
1,683283	1,000	579.867,000000
1,699950	1,000	526.504,000000
1,716617	1,000	478.937,000000
1,733283	1,000	436.874,000000
1,749950	1,000	400.303,000000
1,766617	1,000	368.800,000000
1,783283	1,000	341.489,000000
1,799950	1,000	316.917,000000
1,816617	1,000	294.039,000000
1,833283	1,000	272.454,000000
1,849950	1,000	251.833,000000
1,866617	1,000	232.081,000000
1,883283	1,000	213.527,000000
1,899950	1,000	196.679,000000
1,916617	1,000	181.770,000000
1,933283	1,000	168.594,000000
1,949950	1,000	157.055,000000
1,966617	1,000	147.436,000000
1,983283	1,000	139.826,000000
1,999950	1,000	133.926,000000
2,016617	1,000	129.262,000000
2,033283	1,000	125.378,000000
2,049950	1,000	121.800,000000
2,066617	1,000	118.265,000000
2,083283	1,000	114.886,000000
2,099950	1,000	111.614,000000
2,116617	1,000	108.415,000000
2,133283	1,000	105.424,000000
2,149950	1,000	103.014,000000
2,166617	1,000	101.142,000000
2,183283	1,000	99.722,000000
2,199950	1,000	98.843,000000
2,216617	1,000	98.147,000000
2,233283	1,000	97.187,000000
2,249950	1,000	95.852,000000
2,266617	1,000	94.156,000000
2,283283	1,000	92.320,000000
2,299950	1,000	90.680,000000
2,316617	1,000	89.555,000000
2,333283	1,000	88.797,000000
2,349950	1,000	88.016,000000
2,366617	1,000	86.790,000000
2,383283	1,000	84.991,000000
2,399950	1,000	82.758,000000
2,416617	1,000	80.251,000000
2,433283	1,000	77.692,000000
2,449950	1,000	75.311,000000
2,466617	1,000	73.222,000000
2,483283	1,000	71.314,000000
2,499950	1,000	69.570,000000
2,516617	1,000	68.412,000000
2,533283	1,000	68.051,000000
2,549950	1,000	68.565,000000
2,566617	1,000	69.853,000000
2,583283	1,000	71.442,000000
2,599950	1,000	72.864,000000
2,616617	1,000	73.906,000000
2,633283	1,000	74.704,000000
2,649950	1,000	75.379,000000
2,666617	1,000	76.097,000000
2,683283	1,000	77.197,000000
2,699950	1,000	78.546,000000
2,716617	1,000	80.010,000000
2,733283	1,000	81.611,000000
2,749950	1,000	83.294,000000
2,766617	1,000	85.173,000000
2,783283	1,000	87.388,000000
2,799950	1,000	89.837,000000
2,816617	1,000	92.128,000000
2,833283	1,000	93.824,000000
2,849950	1,000	94.969,000000
2,866617	1,000	95.764,000000
2,883283	1,000	96.229,000000
2,899950	1,000	96.645,000000
2,916617	1,000	97.110,000000
2,933283	1,000	97.687,000000
2,949950	1,000	98.931,000000
2,966617	1,000	100.894,000000
2,983283	1,000	103.235,000000
2,999950	1,000	105.967,000000
3,016617	1,000	109.127,000000
3,033283	1,000	112.537,000000
3,049950	1,000	115.867,000000
3,066617	1,000	118.695,000000
3,083283	1,000	120.635,000000
3,099950	1,000	121.332,000000
3,116617	1,000	120.894,000000
3,133283	1,000	119.780,000000
3,149950	1,000	118.542,000000
3,166617	1,000	117.768,000000
3,183283	1,000	118.090,000000
3,199950	1,000	120.081,000000
3,216617	1,000	123.741,000000
3,233283	1,000	128.413,000000
3,249950	1,000	133.151,000000
3,266617	1,000	137.291,000000
3,283283	1,000	140.614,000000
3,299950	1,000	143.471,000000
3,316617	1,000	146.567,000000
3,333283	1,000	150.599,000000
3,349950	1,000	155.874,000000
3,366617	1,000	162.268,000000
3,383283	1,000	169.145,000000
3,399950	1,000	175.545,000000
3,416617	1,000	180.491,000000
3,433283	1,000	183.373,000000
3,449950	1,000	183.937,000000
3,466617	1,000	182.150,000000
3,483283	1,000	178.220,000000
3,499950	1,000	172.919,000000
3,516617	1,000	167.653,000000
3,533283	1,000	163.473,000000
3,549950	1,000	160.719,000000
3,566617	1,000	159.066,000000
3,583283	1,000	157.856,000000
3,599950	1,000	156.471,000000
3,616617	1,000	154.461,000000
3,633283	1,000	151.669,000000
3,649950	1,000	148.161,000000
3,666617	1,000	143.879,000000
3,683283	1,000	139.093,000000
3,699950	1,000	134.160,000000
3,716617	1,000	129.351,000000
3,733283	1,000	124.978,000000
3,749950	1,000	121.553,000000
3,766617	1,000	119.173,000000
3,783283	1,000	117.613,000000
3,799950	1,000	116.674,000000
3,816617	1,000	115.678,000000
3,833283	1,000	114.179,000000
3,849950	1,000	112.513,000000
3,866617	1,000	111.142,000000
3,883283	1,000	110.055,000000
3,899950	1,000	109.112,000000
3,916617	1,000	108.127,000000
3,933283	1,000	106.685,000000
3,949950	1,000	104.601,000000
3,966617	1,000	102.190,000000
3,983283	1,000	99.735,000000
3,999950	1,000	97.605,000000
4,016617	1,000	96.004,000000
4,033283	1,000	94.920,000000
4,049950	1,000	94.354,000000
4,066617	1,000	94.213,000000
4,083283	1,000	94.573,000000
4,099950	1,000	95.268,000000
4,116617	1,000	96.014,000000
4,133283	1,000	96.424,000000
4,149950	1,000	96.470,000000
4,166617	1,000	96.398,000000
4,183283	1,000	96.537,000000
4,199950	1,000	96.986,000000
4,216617	1,000	97.429,000000
4,233283	1,000	97.698,000000
4,249950	1,000	97.701,000000
4,266617	1,000	97.236,000000
4,283283	1,000	96.295,000000
4,299950	1,000	94.955,000000
4,316617	1,000	93.331,000000
4,333283	1,000	91.379,000000
4,349950	1,000	89.227,000000
4,366617	1,000	87.091,000000
4,383283	1,000	84.905,000000
4,399950	1,000	82.603,000000
4,416617	1,000	80.224,000000
4,433283	1,000	78.125,000000
4,449950	1,000	77.067,000000
4,466617	1,000	77.706,000000
4,483283	1,000	80.294,000000
4,499950	1,000	84.859,000000
4,516617	1,000	91.127,000000
4,533283	1,000	98.218,000000
4,549950	1,000	105.029,000000
4,566617	1,000	110.351,000000
4,583283	1,000	113.423,000000
4,599950	1,000	113.944,000000
4,616617	1,000	112.215,000000
4,633283	1,000	109.108,000000
4,649950	1,000	105.282,000000
4,666617	1,000	101.142,000000
4,683283	1,000	97.295,000000
4,699950	1,000	94.239,000000
4,716617	1,000	92.059,000000
4,733283	1,000	90.599,000000
4,749950	1,000	89.551,000000
4,766617	1,000	88.542,000000
4,783283	1,000	87.409,000000
4,799950	1,000	86.075,000000
4,816617	1,000	84.793,000000
4,833283	1,000	83.872,000000
4,849950	1,000	83.548,000000
4,866617	1,000	83.985,000000
4,883283	1,000	85.106,000000
4,899950	1,000	86.493,000000
4,916617	1,000	87.749,000000
4,933283	1,000	88.916,000000
4,949950	1,000	90.391,000000
4,966617	1,000	92.261,000000
4,983283	1,000	94.377,000000
4,999950	1,000	96.563,000000
5,016617	1,000	98.923,000000
5,033283	1,000	101.326,000000
5,049950	1,000	103.376,000000
5,066617	1,000	104.808,000000
5,083283	1,000	105.233,000000
5,099950	1,000	104.353,000000
5,116617	1,000	102.150,000000
5,133283	1,000	98.773,000000
5,149950	1,000	94.468,000000
5,166617	1,000	89.463,000000
5,183283	1,000	84.128,000000
5,199950	1,000	78.918,000000
5,216617	1,000	74.293,000000
5,233283	1,000	70.647,000000
5,249950	1,000	68.280,000000
5,266617	1,000	67.235,000000
5,283283	1,000	67.074,000000
5,299950	1,000	67.210,000000
5,316617	1,000	67.382,000000
5,333283	1,000	67.789,000000
5,349950	1,000	68.648,000000
5,366617	1,000	69.850,000000
5,383283	1,000	71.080,000000
5,399950	1,000	72.141,000000
5,416617	1,000	72.640,000000
5,433283	1,000	72.442,000000
5,449950	1,000	71.828,000000
5,466617	1,000	71.112,000000
5,483283	1,000	70.536,000000
5,499950	1,000	70.041,000000
5,516617	1,000	69.651,000000
5,533283	1,000	69.746,000000
5,549950	1,000	70.810,000000
5,566617	1,000	72.936,000000
5,583283	1,000	76.006,000000
5,599950	1,000	79.844,000000
5,616617	1,000	83.884,000000
5,633283	1,000	87.223,000000
5,649950	1,000	89.513,000000
5,666617	1,000	90.865,000000
5,683283	1,000	91.410,000000
5,699950	1,000	91.133,000000
5,716617	1,000	89.944,000000
5,733283	1,000	87.756,000000
5,749950	1,000	84.875,000000
5,766617	1,000	81.925,000000
5,783283	1,000	79.444,000000
5,799950	1,000	77.708,000000
5,816617	1,000	76.716,000000
5,833283	1,000	76.147,000000
5,849950	1,000	75.758,000000
5,866617	1,000	75.276,000000
5,883283	1,000	74.841,000000
5,899950	1,000	74.579,000000
5,916617	1,000	74.404,000000
5,933283	1,000	74.388,000000
5,949950	1,000	74.756,000000
5,966617	1,000	75.586,000000
5,983283	1,000	76.701,000000
5,999950	1,000	77.720,000000
6,016617	1,000	78.539,000000
6,033283	1,000	79.266,000000
6,049950	1,000	79.854,000000
6,066617	1,000	80.257,000000
6,083283	1,000	80.575,000000
6,099950	1,000	80.843,000000
6,116617	1,000	81.219,000000
6,133283	1,000	81.691,000000
6,149950	1,000	81.761,000000
6,166617	1,000	81.010,000000
6,183283	1,000	79.240,000000
6,199950	1,000	76.927,000000
6,216617	1,000	74.838,000000
6,233283	1,000	73.129,000000
6,249950	1,000	71.781,000000
6,266617	1,000	70.840,000000
6,283283	1,000	70.373,000000
6,299950	1,000	70.492,000000
6,316617	1,000	71.073,000000
6,333283	1,000	71.766,000000
6,349950	1,000	72.135,000000
6,366617	1,000	72.194,000000
6,383283	1,000	72.074,000000
6,399950	1,000	71.899,000000
6,416617	1,000	71.609,000000
6,433283	1,000	71.151,000000
6,449950	1,000	70.529,000000
6,466617	1,000	69.816,000000
6,483283	1,000	69.048,000000
6,499950	1,000	67.940,000000
6,516617	1,000	66.264,000000
6,533283	1,000	64.340,000000
6,549950	1,000	62.527,000000
6,566617	1,000	61.224,000000
6,583283	1,000	60.678,000000
6,599950	1,000	61.039,000000
6,616617	1,000	62.338,000000
6,633283	1,000	64.387,000000
6,649950	1,000	66.640,000000
6,666617	1,000	68.647,000000
6,683283	1,000	70.377,000000
6,699950	1,000	71.846,000000
6,716617	1,000	72.941,000000
6,733283	1,000	73.578,000000
6,749950	1,000	73.902,000000
6,766617	1,000	73.913,000000
6,783283	1,000	73.624,000000
6,799950	1,000	72.990,000000
6,816617	1,000	72.111,000000
6,833283	1,000	71.464,000000
6,849950	1,000	71.275,000000
6,866617	1,000	71.274,000000
6,883283	1,000	71.400,000000
6,899950	1,000	71.860,000000
6,916617	1,000	72.681,000000
6,933283	1,000	73.636,000000
6,949950	1,000	74.424,000000
6,966617	1,000	74.799,000000
6,983283	1,000	75.161,000000
6,999950	1,000	75.880,000000
7,016617	1,000	77.278,000000
7,033283	1,000	79.379,000000
7,049950	1,000	81.891,000000
7,066617	1,000	84.658,000000
7,083283	1,000	87.170,000000
7,099950	1,000	89.030,000000
7,116617	1,000	89.956,000000
7,133283	1,000	89.662,000000
7,149950	1,000	87.992,000000
7,166617	1,000	85.187,000000
7,183283	1,000	81.965,000000
7,199950	1,000	79.219,000000
7,216617	1,000	77.112,000000
7,233283	1,000	75.278,000000
7,249950	1,000	73.429,000000
7,266617	1,000	71.609,000000
7,283283	1,000	70.027,000000
7,299950	1,000	68.589,000000
7,316617	1,000	67.220,000000
7,333283	1,000	65.776,000000
7,349950	1,000	64.350,000000
7,366617	1,000	63.085,000000
7,383283	1,000	61.952,000000
7,399950	1,000	61.234,000000
7,416617	1,000	61.258,000000
7,433283	1,000	61.866,000000
7,449950	1,000	63.054,000000
7,466617	1,000	64.596,000000
7,483283	1,000	66.154,000000
7,499950	1,000	67.697,000000
7,516617	1,000	69.099,000000
7,533283	1,000	70.053,000000
7,549950	1,000	70.404,000000
7,566617	1,000	70.176,000000
7,583283	1,000	69.529,000000
7,599950	1,000	68.470,000000
7,616617	1,000	67.205,000000
7,633283	1,000	65.949,000000
7,649950	1,000	64.862,000000
7,666617	1,000	64.009,000000
7,683283	1,000	63.450,000000
7,699950	1,000	63.333,000000
7,716617	1,000	63.534,000000
7,733283	1,000	63.945,000000
7,749950	1,000	64.481,000000
7,766617	1,000	65.092,000000
7,783283	1,000	65.806,000000
7,799950	1,000	66.581,000000
7,816617	1,000	67.276,000000
7,833283	1,000	67.721,000000
7,849950	1,000	67.820,000000
7,866617	1,000	67.163,000000
7,883283	1,000	65.676,000000
7,899950	1,000	63.970,000000
7,916617	1,000	62.699,000000
7,933283	1,000	62.264,000000
7,949950	1,000	62.668,000000
7,966617	1,000	63.766,000000
7,983283	1,000	65.179,000000
7,999950	1,000	66.613,000000
8,016617	1,000	67.944,000000
8,033283	1,000	69.006,000000
8,049950	1,000	69.849,000000
8,066617	1,000	70.443,000000
8,083283	1,000	70.791,000000
8,099950	1,000	71.003,000000
8,116617	1,000	71.428,000000
8,133283	1,000	72.217,000000
8,149950	1,000	72.980,000000
8,166617	1,000	73.226,000000
8,183283	1,000	72.897,000000
8,199950	1,000	72.149,000000
8,216617	1,000	71.025,000000
8,233283	1,000	69.441,000000
8,249950	1,000	67.646,000000
8,266617	1,000	65.993,000000
8,283283	1,000	64.633,000000
8,299950	1,000	63.463,000000
8,316617	1,000	62.341,000000
8,333283	1,000	61.327,000000
8,349950	1,000	60.687,000000
8,366617	1,000	60.435,000000
8,383283	1,000	60.612,000000
8,399950	1,000	61.168,000000
8,416617	1,000	62.045,000000
8,433283	1,000	63.256,000000
8,449950	1,000	64.671,000000
8,466617	1,000	66.001,000000
8,483283	1,000	67.093,000000
8,499950	1,000	68.039,000000
8,516617	1,000	68.809,000000
8,533283	1,000	69.249,000000
8,549950	1,000	69.145,000000
8,566617	1,000	68.273,000000
8,583283	1,000	66.541,000000
8,599950	1,000	64.344,000000
8,616617	1,000	62.068,000000
8,633283	1,000	59.910,000000
8,649950	1,000	58.142,000000
8,666617	1,000	57.014,000000
8,683283	1,000	56.471,000000
8,699950	1,000	56.532,000000
8,716617	1,000	56.897,000000
8,733283	1,000	57.377,000000
8,749950	1,000	58.123,000000
8,766617	1,000	59.385,000000
8,783283	1,000	61.351,000000
8,799950	1,000	63.810,000000
8,816617	1,000	66.295,000000
8,833283	1,000	68.473,000000
8,849950	1,000	70.195,000000
8,866617	1,000	71.302,000000
8,883283	1,000	71.671,000000
8,899950	1,000	71.162,000000
8,916617	1,000	70.137,000000
8,933283	1,000	69.433,000000
8,949950	1,000	69.652,000000
8,966617	1,000	70.932,000000
8,983283	1,000	73.065,000000
8,999950	1,000	75.388,000000
9,016617	1,000	77.055,000000
9,033283	1,000	77.589,000000
9,049950	1,000	76.997,000000
9,066617	1,000	75.374,000000
9,083283	1,000	72.886,000000
9,099950	1,000	70.070,000000
9,116617	1,000	67.538,000000
9,133283	1,000	65.550,000000
9,149950	1,000	64.311,000000
9,166617	1,000	64.076,000000
9,183283	1,000	64.841,000000
9,199950	1,000	66.374,000000
9,216617	1,000	68.335,000000
9,233283	1,000	70.039,000000
9,249950	1,000	70.843,000000
9,266617	1,000	70.863,000000
9,283283	1,000	70.528,000000
9,299950	1,000	70.204,000000
9,316617	1,000	70.295,000000
9,333283	1,000	70.915,000000
9,349950	1,000	71.765,000000
9,366617	1,000	72.504,000000
9,383283	1,000	73.310,000000
9,399950	1,000	74.352,000000
9,416617	1,000	75.517,000000
9,433283	1,000	76.389,000000
9,449950	1,000	76.787,000000
9,466617	1,000	76.705,000000
9,483283	1,000	76.444,000000
9,499950	1,000	76.302,000000
9,516617	1,000	76.342,000000
9,533283	1,000	76.853,000000
9,549950	1,000	78.248,000000
9,566617	1,000	80.848,000000
9,583283	1,000	84.942,000000
9,599950	1,000	91.015,000000
9,616617	1,000	100.104,000000
9,633283	1,000	113.476,000000
9,649950	1,000	132.001,000000
9,666617	1,000	156.076,000000
9,683283	1,000	185.343,000000
9,699950	1,000	218.044,000000
9,716617	1,000	251.011,000000
9,733283	1,000	280.302,000000
9,749950	1,000	302.147,000000
9,766617	1,000	313.678,000000
9,783283	1,000	313.672,000000
9,799950	1,000	302.912,000000
9,816617	1,000	283.703,000000
9,833283	1,000	258.766,000000
9,849950	1,000	230.503,000000
9,866617	1,000	201.176,000000
9,883283	1,000	172.719,000000
9,899950	1,000	146.691,000000
9,916617	1,000	124.238,000000
9,933283	1,000	106.104,000000
9,949950	1,000	92.596,000000
9,966617	1,000	83.399,000000
9,983283	1,000	77.796,000000
9,999950	1,000	74.953,000000
10,016617	1,000	73.695,000000
10,033283	1,000	73.327,000000
10,049950	1,000	73.282,000000
10,066617	1,000	72.970,000000
10,083283	1,000	72.062,000000
10,099950	1,000	70.563,000000
10,116617	1,000	68.713,000000
10,133283	1,000	67.059,000000
10,149950	1,000	65.972,000000
10,166617	1,000	65.483,000000
10,183283	1,000	65.559,000000
10,199950	1,000	66.109,000000
10,216617	1,000	67.110,000000
10,233283	1,000	68.597,000000
10,249950	1,000	70.724,000000
10,266617	1,000	73.596,000000
10,283283	1,000	76.995,000000
10,299950	1,000	80.599,000000
10,316617	1,000	84.109,000000
10,333283	1,000	87.221,000000
10,349950	1,000	89.403,000000
10,366617	1,000	90.527,000000
10,383283	1,000	90.649,000000
10,399950	1,000	89.759,000000
10,416617	1,000	88.088,000000
10,433283	1,000	85.973,000000
10,449950	1,000	83.789,000000
10,466617	1,000	82.064,000000
10,483283	1,000	81.261,000000
10,499950	1,000	81.442,000000
10,516617	1,000	82.255,000000
10,533283	1,000	83.416,000000
10,549950	1,000	85.134,000000
10,566617	1,000	87.724,000000
10,583283	1,000	91.321,000000
10,599950	1,000	96.496,000000
10,616617	1,000	104.200,000000
10,633283	1,000	115.872,000000
10,649950	1,000	133.330,000000
10,666617	1,000	158.170,000000
10,683283	1,000	190.785,000000
10,699950	1,000	229.826,000000
10,716617	1,000	272.438,000000
10,733283	1,000	314.393,000000
10,749950	1,000	350.872,000000
10,766617	1,000	377.583,000000
10,783283	1,000	391.614,000000
10,799950	1,000	391.593,000000
10,816617	1,000	378.178,000000
10,833283	1,000	353.699,000000
10,849950	1,000	321.454,000000
10,866617	1,000	285.107,000000
10,883283	1,000	247.968,000000
10,899950	1,000	212.867,000000
10,916617	1,000	181.866,000000
10,933283	1,000	155.968,000000
10,949950	1,000	135.280,000000
10,966617	1,000	119.162,000000
10,983283	1,000	106.861,000000
10,999950	1,000	97.546,000000
11,016617	1,000	90.568,000000
11,033283	1,000	85.648,000000
11,049950	1,000	82.501,000000
11,066617	1,000	80.695,000000
11,083283	1,000	79.768,000000
11,099950	1,000	79.650,000000
11,116617	1,000	80.381,000000
11,133283	1,000	81.570,000000
11,149950	1,000	82.970,000000
11,166617	1,000	84.372,000000
11,183283	1,000	85.746,000000
11,199950	1,000	87.066,000000
11,216617	1,000	88.374,000000
11,233283	1,000	89.926,000000
11,249950	1,000	91.594,000000
11,266617	1,000	93.101,000000
11,283283	1,000	94.127,000000
11,299950	1,000	94.470,000000
11,316617	1,000	94.009,000000
11,333283	1,000	92.878,000000
11,349950	1,000	91.538,000000
11,366617	1,000	90.535,000000
11,383283	1,000	89.980,000000
11,399950	1,000	89.428,000000
11,416617	1,000	88.616,000000
11,433283	1,000	87.621,000000
11,449950	1,000	86.589,000000
11,466617	1,000	85.557,000000
11,483283	1,000	84.643,000000
11,499950	1,000	83.765,000000
11,516617	1,000	82.668,000000
11,533283	1,000	81.236,000000
11,549950	1,000	79.801,000000
11,566617	1,000	78.636,000000
11,583283	1,000	77.916,000000
11,599950	1,000	77.528,000000
11,616617	1,000	77.206,000000
11,633283	1,000	76.882,000000
11,649950	1,000	76.706,000000
11,666617	1,000	76.574,000000
11,683283	1,000	76.407,000000
11,699950	1,000	76.264,000000
11,716617	1,000	76.302,000000
11,733283	1,000	76.447,000000
11,749950	1,000	76.549,000000
11,766617	1,000	76.587,000000
11,783283	1,000	76.764,000000
11,799950	1,000	77.415,000000
11,816617	1,000	78.870,000000
11,833283	1,000	80.795,000000
11,849950	1,000	82.647,000000
11,866617	1,000	84.219,000000
11,883283	1,000	85.663,000000
11,899950	1,000	87.533,000000
11,916617	1,000	90.101,000000
11,933283	1,000	93.232,000000
11,949950	1,000	96.687,000000
11,966617	1,000	100.436,000000
11,983283	1,000	104.216,000000
11,999950	1,000	107.849,000000
12,016617	1,000	111.132,000000
12,033283	1,000	114.246,000000
12,049950	1,000	117.784,000000
12,066617	1,000	122.387,000000
12,083283	1,000	128.576,000000
12,099950	1,000	135.970,000000
12,116617	1,000	143.719,000000
12,133283	1,000	150.888,000000
12,149950	1,000	156.646,000000
12,166617	1,000	160.508,000000
12,183283	1,000	162.347,000000
12,199950	1,000	162.048,000000
12,216617	1,000	159.762,000000
12,233283	1,000	156.046,000000
12,249950	1,000	151.524,000000
12,266617	1,000	146.439,000000
12,283283	1,000	140.835,000000
12,299950	1,000	134.904,000000
12,316617	1,000	128.805,000000
12,333283	1,000	122.616,000000
12,349950	1,000	116.270,000000
12,366617	1,000	109.944,000000
12,383283	1,000	104.247,000000
12,399950	1,000	99.749,000000
12,416617	1,000	96.541,000000
12,433283	1,000	94.841,000000
12,449950	1,000	94.940,000000
12,466617	1,000	96.892,000000
12,483283	1,000	100.530,000000
12,499950	1,000	105.560,000000
12,516617	1,000	111.535,000000
12,533283	1,000	117.952,000000
12,549950	1,000	123.906,000000
12,566617	1,000	128.522,000000
12,583283	1,000	130.969,000000
12,599950	1,000	130.701,000000
12,616617	1,000	127.769,000000
12,633283	1,000	122.856,000000
12,649950	1,000	116.879,000000
12,666617	1,000	110.463,000000
12,683283	1,000	104.162,000000
12,699950	1,000	98.491,000000
12,716617	1,000	93.901,000000
12,733283	1,000	90.470,000000
12,749950	1,000	87.989,000000
12,766617	1,000	86.543,000000
12,783283	1,000	86.484,000000
12,799950	1,000	88.075,000000
12,816617	1,000	91.340,000000
12,833283	1,000	96.203,000000
12,849950	1,000	102.600,000000
12,866617	1,000	110.945,000000
12,883283	1,000	122.329,000000
12,899950	1,000	138.239,000000
12,916617	1,000	159.969,000000
12,933283	1,000	188.064,000000
12,949950	1,000	221.918,000000
12,966617	1,000	259.449,000000
12,983283	1,000	297.287,000000
12,999950	1,000	331.203,000000
13,016617	1,000	357.050,000000
13,033283	1,000	371.814,000000
13,049950	1,000	374.123,000000
13,066617	1,000	364.222,000000
13,083283	1,000	343.973,000000
13,099950	1,000	316.108,000000
13,116617	1,000	283.761,000000
13,133283	1,000	250.091,000000
13,149950	1,000	217.992,000000
13,166617	1,000	189.591,000000
13,183283	1,000	165.912,000000
13,199950	1,000	147.375,000000
13,216617	1,000	134.100,000000
13,233283	1,000	125.912,000000
13,249950	1,000	122.292,000000
13,266617	1,000	122.746,000000
13,283283	1,000	126.924,000000
13,299950	1,000	134.489,000000
13,316617	1,000	145.236,000000
13,333283	1,000	158.941,000000
13,349950	1,000	175.380,000000
13,366617	1,000	193.429,000000
13,383283	1,000	211.024,000000
13,399950	1,000	225.938,000000
13,416617	1,000	236.420,000000
13,433283	1,000	240.911,000000
13,449950	1,000	239.017,000000
13,466617	1,000	231.464,000000
13,483283	1,000	219.678,000000
13,499950	1,000	205.305,000000
13,516617	1,000	189.639,000000
13,533283	1,000	173.976,000000
13,549950	1,000	159.716,000000
13,566617	1,000	147.642,000000
13,583283	1,000	137.869,000000
13,599950	1,000	130.009,000000
13,616617	1,000	124.011,000000
13,633283	1,000	119.937,000000
13,649950	1,000	117.447,000000
13,666617	1,000	116.036,000000
13,683283	1,000	114.922,000000
13,699950	1,000	113.539,000000
13,716617	1,000	111.479,000000
13,733283	1,000	108.440,000000
13,749950	1,000	104.643,000000
13,766617	1,000	100.431,000000
13,783283	1,000	96.149,000000
13,799950	1,000	92.171,000000
13,816617	1,000	89.122,000000
13,833283	1,000	87.273,000000
13,849950	1,000	86.531,000000
13,866617	1,000	86.480,000000
13,883283	1,000	86.596,000000
13,899950	1,000	86.536,000000
13,916617	1,000	86.545,000000
13,933283	1,000	86.971,000000
13,949950	1,000	88.151,000000
13,966617	1,000	89.937,000000
13,983283	1,000	91.803,000000
13,999950	1,000	93.441,000000
14,016617	1,000	94.500,000000
14,033283	1,000	94.685,000000
14,049950	1,000	94.055,000000
14,066617	1,000	92.761,000000
14,083283	1,000	91.102,000000
14,099950	1,000	89.466,000000
14,116617	1,000	87.941,000000
14,133283	1,000	86.779,000000
14,149950	1,000	86.277,000000
14,166617	1,000	86.539,000000
14,183283	1,000	87.430,000000
14,199950	1,000	88.158,000000
14,216617	1,000	87.696,000000
14,233283	1,000	85.673,000000
14,249950	1,000	82.517,000000
14,266617	1,000	78.969,000000
14,283283	1,000	75.642,000000
14,299950	1,000	73.045,000000
14,316617	1,000	71.319,000000
14,333283	1,000	70.524,000000
14,349950	1,000	70.426,000000
14,366617	1,000	70.681,000000
14,383283	1,000	71.125,000000
14,399950	1,000	71.617,000000
14,416617	1,000	71.914,000000
14,433283	1,000	71.954,000000
14,449950	1,000	71.885,000000
14,466617	1,000	71.945,000000
14,483283	1,000	72.146,000000
14,499950	1,000	72.557,000000
14,516617	1,000	73.070,000000
14,533283	1,000	73.804,000000
14,549950	1,000	75.003,000000
14,566617	1,000	76.563,000000
14,583283	1,000	78.208,000000
14,599950	1,000	79.799,000000
14,616617	1,000	81.238,000000
14,633283	1,000	82.588,000000
14,649950	1,000	83.878,000000
14,666617	1,000	85.300,000000
14,683283	1,000	87.034,000000
14,699950	1,000	89.225,000000
14,716617	1,000	91.942,000000
14,733283	1,000	94.889,000000
14,749950	1,000	97.565,000000
14,766617	1,000	99.509,000000
14,783283	1,000	100.410,000000
14,799950	1,000	100.303,000000
14,816617	1,000	99.494,000000
14,833283	1,000	97.830,000000
14,849950	1,000	95.068,000000
14,866617	1,000	91.416,000000
14,883283	1,000	87.487,000000
14,899950	1,000	83.832,000000
14,916617	1,000	80.820,000000
14,933283	1,000	78.764,000000
14,949950	1,000	77.487,000000
14,966617	1,000	76.418,000000
14,983283	1,000	75.465,000000
14,999950	1,000	74.914,000000
15,016617	1,000	74.837,000000
15,033283	1,000	75.036,000000
15,049950	1,000	75.539,000000
15,066617	1,000	76.372,000000
15,083283	1,000	77.638,000000
15,099950	1,000	79.796,000000
15,116617	1,000	82.994,000000
15,133283	1,000	87.140,000000
15,149950	1,000	92.157,000000
15,166617	1,000	97.968,000000
15,183283	1,000	104.248,000000
15,199950	1,000	110.345,000000
15,216617	1,000	115.513,000000
15,233283	1,000	119.179,000000
15,249950	1,000	121.157,000000
15,266617	1,000	121.626,000000
15,283283	1,000	120.902,000000
15,299950	1,000	119.257,000000
15,316617	1,000	116.749,000000
15,333283	1,000	113.452,000000
15,349950	1,000	109.805,000000
15,366617	1,000	106.361,000000
15,383283	1,000	103.640,000000
15,399950	1,000	101.785,000000
15,416617	1,000	100.992,000000
15,433283	1,000	101.305,000000
15,449950	1,000	102.542,000000
15,466617	1,000	104.215,000000
15,483283	1,000	105.777,000000
15,499950	1,000	106.559,000000
15,516617	1,000	106.275,000000
15,533283	1,000	105.145,000000
15,549950	1,000	103.674,000000
15,566617	1,000	102.534,000000
15,583283	1,000	102.158,000000
15,599950	1,000	102.667,000000
15,616617	1,000	104.052,000000
15,633283	1,000	106.143,000000
15,649950	1,000	108.771,000000
15,666617	1,000	111.782,000000
15,683283	1,000	115.382,000000
15,699950	1,000	120.308,000000
15,716617	1,000	127.433,000000
15,733283	1,000	137.367,000000
15,749950	1,000	150.599,000000
15,766617	1,000	167.271,000000
15,783283	1,000	186.859,000000
15,799950	1,000	208.016,000000
15,816617	1,000	228.831,000000
15,833283	1,000	247.235,000000
15,849950	1,000	261.386,000000
15,866617	1,000	269.970,000000
15,883283	1,000	272.259,000000
15,899950	1,000	268.159,000000
15,916617	1,000	258.387,000000
15,933283	1,000	244.373,000000
15,949950	1,000	227.692,000000
15,966617	1,000	209.721,000000
15,983283	1,000	191.781,000000
15,999950	1,000	174.921,000000
16,016617	1,000	159.830,000000
16,033283	1,000	146.759,000000
16,049950	1,000	135.669,000000
16,066617	1,000	126.693,000000
16,083283	1,000	119.870,000000
16,099950	1,000	115.031,000000
16,116617	1,000	111.590,000000
16,133283	1,000	109.113,000000
16,149950	1,000	107.298,000000
16,166617	1,000	105.873,000000
16,183283	1,000	104.449,000000
16,199950	1,000	102.699,000000
16,216617	1,000	100.516,000000
16,233283	1,000	98.099,000000
16,249950	1,000	95.844,000000
16,266617	1,000	93.940,000000
16,283283	1,000	92.354,000000
16,299950	1,000	90.969,000000
16,316617	1,000	89.705,000000
16,333283	1,000	88.703,000000
16,349950	1,000	88.378,000000
16,366617	1,000	88.869,000000
16,383283	1,000	90.113,000000
16,399950	1,000	91.771,000000
16,416617	1,000	93.789,000000
16,433283	1,000	95.988,000000
16,449950	1,000	98.220,000000
16,466617	1,000	100.404,000000
16,483283	1,000	102.355,000000
16,499950	1,000	103.478,000000
16,516617	1,000	103.357,000000
16,533283	1,000	102.319,000000
16,549950	1,000	101.191,000000
16,566617	1,000	100.557,000000
16,583283	1,000	100.344,000000
16,599950	1,000	100.325,000000
16,616617	1,000	100.320,000000
16,633283	1,000	100.498,000000
16,649950	1,000	101.177,000000
16,666617	1,000	102.355,000000
16,683283	1,000	103.651,000000
16,699950	1,000	104.662,000000
16,716617	1,000	105.252,000000
16,733283	1,000	105.644,000000
16,749950	1,000	106.092,000000
16,766617	1,000	106.843,000000
16,783283	1,000	108.033,000000
16,799950	1,000	109.917,000000
16,816617	1,000	112.678,000000
16,833283	1,000	116.628,000000
16,849950	1,000	121.806,000000
16,866617	1,000	128.029,000000
16,883283	1,000	135.063,000000
16,899950	1,000	143.029,000000
16,916617	1,000	152.606,000000
16,933283	1,000	164.367,000000
16,949950	1,000	178.471,000000
16,966617	1,000	194.953,000000
16,983283	1,000	213.807,000000
16,999950	1,000	234.951,000000
17,016617	1,000	258.101,000000
17,033283	1,000	282.482,000000
17,049950	1,000	306.970,000000
17,066617	1,000	330.469,000000
17,083283	1,000	351.809,000000
17,099950	1,000	369.618,000000
17,116617	1,000	381.975,000000
17,133283	1,000	387.165,000000
17,149950	1,000	384.264,000000
17,166617	1,000	373.047,000000
17,183283	1,000	354.247,000000
17,199950	1,000	329.078,000000
17,216617	1,000	299.107,000000
17,233283	1,000	266.442,000000
17,249950	1,000	233.329,000000
17,266617	1,000	201.732,000000
17,283283	1,000	173.327,000000
17,299950	1,000	149.209,000000
17,316617	1,000	129.923,000000
17,333283	1,000	115.675,000000
17,349950	1,000	105.867,000000
17,366617	1,000	99.335,000000
17,383283	1,000	95.192,000000
17,399950	1,000	92.779,000000
17,416617	1,000	91.322,000000
17,433283	1,000	90.219,000000
17,449950	1,000	89.367,000000
17,466617	1,000	88.867,000000
17,483283	1,000	88.858,000000
17,499950	1,000	89.044,000000
17,516617	1,000	88.935,000000
17,533283	1,000	88.595,000000
17,549950	1,000	88.302,000000
17,566617	1,000	88.285,000000
17,583283	1,000	88.603,000000
17,599950	1,000	89.318,000000
17,616617	1,000	90.451,000000
17,633283	1,000	91.730,000000
17,649950	1,000	93.048,000000
17,666617	1,000	94.405,000000
17,683283	1,000	95.912,000000
17,699950	1,000	97.750,000000
17,716617	1,000	99.981,000000
17,733283	1,000	102.301,000000
17,749950	1,000	104.215,000000
17,766617	1,000	105.674,000000
17,783283	1,000	106.628,000000
17,799950	1,000	106.859,000000
17,816617	1,000	106.361,000000
17,833283	1,000	105.501,000000
17,849950	1,000	104.863,000000
17,866617	1,000	104.985,000000
17,883283	1,000	106.134,000000
17,899950	1,000	108.106,000000
17,916617	1,000	110.584,000000
17,933283	1,000	113.545,000000
17,949950	1,000	117.573,000000
17,966617	1,000	123.567,000000
17,983283	1,000	132.851,000000
17,999950	1,000	146.770,000000
18,016617	1,000	166.279,000000
18,033283	1,000	192.065,000000
18,049950	1,000	224.926,000000
18,066617	1,000	265.147,000000
18,083283	1,000	311.649,000000
18,099950	1,000	362.028,000000
18,116617	1,000	412.733,000000
18,133283	1,000	459.653,000000
18,149950	1,000	498.341,000000
18,166617	1,000	524.597,000000
18,183283	1,000	535.483,000000
18,199950	1,000	529.958,000000
18,216617	1,000	508.548,000000
18,233283	1,000	473.321,000000
18,249950	1,000	427.998,000000
18,266617	1,000	377.176,000000
18,283283	1,000	325.270,000000
18,299950	1,000	275.958,000000
18,316617	1,000	231.921,000000
18,333283	1,000	194.747,000000
18,349950	1,000	164.853,000000
18,366617	1,000	141.913,000000
18,383283	1,000	125.475,000000
18,399950	1,000	115.252,000000
18,416617	1,000	110.710,000000
18,433283	1,000	110.657,000000
18,449950	1,000	113.690,000000
18,466617	1,000	118.198,000000
18,483283	1,000	122.713,000000
18,499950	1,000	126.483,000000
18,516617	1,000	129.304,000000
18,533283	1,000	131.224,000000
18,549950	1,000	132.385,000000
18,566617	1,000	132.630,000000
18,583283	1,000	131.717,000000
18,599950	1,000	129.702,000000
18,616617	1,000	127.011,000000
18,633283	1,000	124.005,000000
18,649950	1,000	120.883,000000
18,666617	1,000	117.935,000000
18,683283	1,000	115.335,000000
18,699950	1,000	113.233,000000
18,716617	1,000	111.348,000000
18,733283	1,000	109.264,000000
18,749950	1,000	106.947,000000
18,766617	1,000	104.620,000000
18,783283	1,000	102.517,000000
18,799950	1,000	100.857,000000
18,816617	1,000	99.622,000000
18,833283	1,000	98.686,000000
18,849950	1,000	98.140,000000
18,866617	1,000	97.846,000000
18,883283	1,000	97.506,000000
18,899950	1,000	97.109,000000
18,916617	1,000	96.880,000000
18,933283	1,000	97.216,000000
18,949950	1,000	98.046,000000
18,966617	1,000	98.607,000000
18,983283	1,000	98.541,000000
18,999950	1,000	97.662,000000
19,016617	1,000	95.922,000000
19,033283	1,000	93.375,000000
19,049950	1,000	90.303,000000
19,066617	1,000	87.055,000000
19,083283	1,000	84.177,000000
19,099950	1,000	82.012,000000
19,116617	1,000	80.650,000000
19,133283	1,000	80.053,000000
19,149950	1,000	80.066,000000
19,166617	1,000	80.635,000000
19,183283	1,000	81.742,000000
19,199950	1,000	83.170,000000
19,216617	1,000	84.893,000000
19,233283	1,000	86.797,000000
19,249950	1,000	88.536,000000
19,266617	1,000	89.979,000000
19,283283	1,000	91.308,000000
19,299950	1,000	93.214,000000
19,316617	1,000	96.461,000000
19,333283	1,000	101.485,000000
19,349950	1,000	108.162,000000
19,366617	1,000	116.166,000000
19,383283	1,000	125.373,000000
19,399950	1,000	135.967,000000
19,416617	1,000	148.161,000000
19,433283	1,000	161.979,000000
19,449950	1,000	176.914,000000
19,466617	1,000	191.942,000000
19,483283	1,000	206.154,000000
19,499950	1,000	218.745,000000
19,516617	1,000	229.328,000000
19,533283	1,000	238.125,000000
19,549950	1,000	245.954,000000
19,566617	1,000	254.025,000000
19,583283	1,000	263.663,000000
19,599950	1,000	276.609,000000
19,616617	1,000	294.327,000000
19,633283	1,000	317.318,000000
19,649950	1,000	345.038,000000
19,666617	1,000	376.166,000000
19,683283	1,000	408.066,000000
19,699950	1,000	437.249,000000
19,716617	1,000	460.087,000000
19,733283	1,000	473.541,000000
19,749950	1,000	475.753,000000
19,766617	1,000	466.416,000000
19,783283	1,000	446.673,000000
19,799950	1,000	418.997,000000
19,816617	1,000	386.644,000000
19,833283	1,000	353.101,000000
19,849950	1,000	321.570,000000
19,866617	1,000	294.275,000000
19,883283	1,000	272.373,000000
19,899950	1,000	256.529,000000
19,916617	1,000	246.784,000000
19,933283	1,000	242.299,000000
19,949950	1,000	241.289,000000
19,966617	1,000	241.639,000000
19,983283	1,000	241.392,000000
19,999950	1,000	239.266,000000
20,016617	1,000	234.420,000000
20,033283	1,000	226.530,000000
20,049950	1,000	216.102,000000
20,066617	1,000	204.277,000000
20,083283	1,000	192.131,000000
20,099950	1,000	180.317,000000
20,116617	1,000	169.442,000000
20,133283	1,000	160.039,000000
20,149950	1,000	152.588,000000
20,166617	1,000	147.191,000000
20,183283	1,000	143.775,000000
20,199950	1,000	142.223,000000
20,216617	1,000	142.462,000000
20,233283	1,000	144.401,000000
20,249950	1,000	147.506,000000
20,266617	1,000	151.157,000000
20,283283	1,000	155.280,000000
20,299950	1,000	159.920,000000
20,316617	1,000	165.370,000000
20,333283	1,000	172.392,000000
20,349950	1,000	181.479,000000
20,366617	1,000	193.506,000000
20,383283	1,000	210.346,000000
20,399950	1,000	234.342,000000
20,416617	1,000	268.080,000000
20,433283	1,000	314.849,000000
20,449950	1,000	378.001,000000
20,466617	1,000	459.707,000000
20,483283	1,000	560.004,000000
20,499950	1,000	676.533,000000
20,516617	1,000	803.786,000000
20,533283	1,000	932.985,000000
20,549950	1,000	1.053.379,000000
20,566617	1,000	1.153.245,000000
20,583283	1,000	1.221.735,000000
20,599950	1,000	1.251.129,000000
20,616617	1,000	1.238.599,000000
20,633283	1,000	1.186.270,000000
20,649950	1,000	1.100.356,000000
20,666617	1,000	989.926,000000
20,683283	1,000	865.221,000000
20,699950	1,000	736.666,000000
20,716617	1,000	613.015,000000
20,733283	1,000	500.449,000000
20,749950	1,000	402.842,000000
20,766617	1,000	322.072,000000
20,783283	1,000	257.901,000000
20,799950	1,000	208.903,000000
20,816617	1,000	173.070,000000
20,833283	1,000	148.055,000000
20,849950	1,000	131.630,000000
20,866617	1,000	121.880,000000
20,883283	1,000	117.054,000000
20,899950	1,000	115.645,000000
20,916617	1,000	116.496,000000
20,933283	1,000	118.528,000000
20,949950	1,000	121.264,000000
20,966617	1,000	124.587,000000
20,983283	1,000	128.387,000000
20,999950	1,000	132.553,000000
21,016617	1,000	136.524,000000
21,033283	1,000	139.634,000000
21,049950	1,000	141.500,000000
21,066617	1,000	141.936,000000
21,083283	1,000	140.866,000000
21,099950	1,000	138.333,000000
21,116617	1,000	134.599,000000
21,133283	1,000	129.994,000000
21,149950	1,000	124.859,000000
21,166617	1,000	119.487,000000
21,183283	1,000	114.175,000000
21,199950	1,000	109.274,000000
21,216617	1,000	105.134,000000
21,233283	1,000	101.809,000000
21,249950	1,000	99.192,000000
21,266617	1,000	97.330,000000
21,283283	1,000	96.047,000000
21,299950	1,000	95.279,000000
21,316617	1,000	95.003,000000
21,333283	1,000	95.431,000000
21,349950	1,000	96.830,000000
21,366617	1,000	99.020,000000
21,383283	1,000	101.511,000000
21,399950	1,000	103.572,000000
21,416617	1,000	104.786,000000
21,433283	1,000	105.086,000000
21,449950	1,000	104.572,000000
21,466617	1,000	103.422,000000
21,483283	1,000	101.930,000000
21,499950	1,000	100.317,000000
21,516617	1,000	98.696,000000
21,533283	1,000	97.182,000000
21,549950	1,000	96.177,000000
21,566617	1,000	95.849,000000
21,583283	1,000	95.876,000000
21,599950	1,000	95.927,000000
21,616617	1,000	95.740,000000
21,633283	1,000	95.325,000000
21,649950	1,000	95.018,000000
21,666617	1,000	94.890,000000
21,683283	1,000	94.621,000000
21,699950	1,000	94.034,000000
21,716617	1,000	93.152,000000
21,733283	1,000	92.154,000000
21,749950	1,000	91.085,000000
21,766617	1,000	89.843,000000
21,783283	1,000	88.585,000000
21,799950	1,000	87.211,000000
21,816617	1,000	85.684,000000
21,833283	1,000	84.225,000000
21,849950	1,000	83.105,000000
21,866617	1,000	82.576,000000
21,883283	1,000	82.583,000000
21,899950	1,000	82.936,000000
21,916617	1,000	83.580,000000
21,933283	1,000	84.605,000000
21,949950	1,000	85.828,000000
21,966617	1,000	87.094,000000
21,983283	1,000	88.288,000000
21,999950	1,000	89.186,000000
22,016617	1,000	89.743,000000
22,033283	1,000	90.187,000000
22,049950	1,000	90.571,000000
22,066617	1,000	90.999,000000
22,083283	1,000	91.473,000000
22,099950	1,000	91.972,000000
22,116617	1,000	92.424,000000
22,133283	1,000	92.768,000000
22,149950	1,000	92.726,000000
22,166617	1,000	92.188,000000
22,183283	1,000	91.346,000000
22,199950	1,000	90.333,000000
22,216617	1,000	89.309,000000
22,233283	1,000	88.273,000000
22,249950	1,000	87.167,000000
22,266617	1,000	86.315,000000
22,283283	1,000	86.212,000000
22,299950	1,000	86.946,000000
22,316617	1,000	88.303,000000
22,333283	1,000	90.198,000000
22,349950	1,000	92.453,000000
22,366617	1,000	94.911,000000
22,383283	1,000	97.455,000000
22,399950	1,000	100.231,000000
22,416617	1,000	103.450,000000
22,433283	1,000	107.363,000000
22,449950	1,000	112.081,000000
22,466617	1,000	117.615,000000
22,483283	1,000	124.153,000000
22,499950	1,000	131.956,000000
22,516617	1,000	140.882,000000
22,533283	1,000	150.618,000000
22,549950	1,000	161.055,000000
22,566617	1,000	171.668,000000
22,583283	1,000	181.488,000000
22,599950	1,000	189.610,000000
22,616617	1,000	195.428,000000
22,633283	1,000	198.544,000000
22,649950	1,000	198.672,000000
22,666617	1,000	195.751,000000
22,683283	1,000	190.428,000000
22,699950	1,000	183.800,000000
22,716617	1,000	176.707,000000
22,733283	1,000	169.747,000000
22,749950	1,000	163.465,000000
22,766617	1,000	158.394,000000
22,783283	1,000	155.055,000000
22,799950	1,000	153.461,000000
22,816617	1,000	153.267,000000
22,833283	1,000	154.286,000000
22,849950	1,000	156.092,000000
22,866617	1,000	158.069,000000
22,883283	1,000	159.338,000000
22,899950	1,000	159.172,000000
22,916617	1,000	157.517,000000
22,933283	1,000	154.786,000000
22,949950	1,000	151.442,000000
22,966617	1,000	147.673,000000
22,983283	1,000	143.215,000000
22,999950	1,000	137.871,000000
23,016617	1,000	131.768,000000
23,033283	1,000	125.447,000000
23,049950	1,000	119.334,000000
23,066617	1,000	113.739,000000
23,083283	1,000	108.676,000000
23,099950	1,000	103.966,000000
23,116617	1,000	99.677,000000
23,133283	1,000	95.879,000000
23,149950	1,000	92.517,000000
23,166617	1,000	89.779,000000
23,183283	1,000	88.204,000000
23,199950	1,000	88.266,000000
23,216617	1,000	89.863,000000
23,233283	1,000	92.510,000000
23,249950	1,000	95.572,000000
23,266617	1,000	98.560,000000
23,283283	1,000	101.125,000000
23,299950	1,000	103.514,000000
23,316617	1,000	106.276,000000
23,333283	1,000	109.500,000000
23,349950	1,000	113.249,000000
23,366617	1,000	117.721,000000
23,383283	1,000	122.992,000000
23,399950	1,000	128.795,000000
23,416617	1,000	134.749,000000
23,433283	1,000	140.611,000000
23,449950	1,000	146.233,000000
23,466617	1,000	151.289,000000
23,483283	1,000	155.242,000000
23,499950	1,000	157.751,000000
23,516617	1,000	158.569,000000
23,533283	1,000	157.136,000000
23,549950	1,000	153.520,000000
23,566617	1,000	148.534,000000
23,583283	1,000	143.167,000000
23,599950	1,000	138.271,000000
23,616617	1,000	134.089,000000
23,633283	1,000	130.981,000000
23,649950	1,000	128.919,000000
23,666617	1,000	127.402,000000
23,683283	1,000	126.324,000000
23,699950	1,000	126.029,000000
23,716617	1,000	126.995,000000
23,733283	1,000	129.637,000000
23,749950	1,000	134.192,000000
23,766617	1,000	141.021,000000
23,783283	1,000	150.826,000000
23,799950	1,000	164.821,000000
23,816617	1,000	184.685,000000
23,833283	1,000	212.399,000000
23,849950	1,000	249.643,000000
23,866617	1,000	296.516,000000
23,883283	1,000	351.288,000000
23,899950	1,000	410.552,000000
23,916617	1,000	469.672,000000
23,933283	1,000	523.384,000000
23,949950	1,000	566.404,000000
23,966617	1,000	594.474,000000
23,983283	1,000	605.133,000000
23,999950	1,000	597.832,000000
24,016617	1,000	573.841,000000
24,033283	1,000	535.830,000000
24,049950	1,000	487.311,000000
24,066617	1,000	432.658,000000
24,083283	1,000	376.335,000000
24,099950	1,000	322.410,000000
24,116617	1,000	273.952,000000
24,133283	1,000	232.982,000000
24,149950	1,000	200.581,000000
24,166617	1,000	176.785,000000
24,183283	1,000	161.284,000000
24,199950	1,000	153.511,000000
24,216617	1,000	152.787,000000
24,233283	1,000	158.814,000000
24,249950	1,000	171.660,000000
24,266617	1,000	191.740,000000
24,283283	1,000	220.007,000000
24,299950	1,000	257.903,000000
24,316617	1,000	307.144,000000
24,333283	1,000	369.160,000000
24,349950	1,000	444.271,000000
24,366617	1,000	531.048,000000
24,383283	1,000	625.772,000000
24,399950	1,000	722.266,000000
24,416617	1,000	812.179,000000
24,433283	1,000	886.822,000000
24,449950	1,000	938.356,000000
24,466617	1,000	961.470,000000
24,483283	1,000	953.954,000000
24,499950	1,000	916.981,000000
24,516617	1,000	854.887,000000
24,533283	1,000	774.194,000000
24,549950	1,000	682.414,000000
24,566617	1,000	587.035,000000
24,583283	1,000	494.788,000000
24,599950	1,000	410.825,000000
24,616617	1,000	338.323,000000
24,633283	1,000	278.735,000000
24,649950	1,000	231.883,000000
24,666617	1,000	196.307,000000
24,683283	1,000	169.999,000000
24,699950	1,000	151.286,000000
24,716617	1,000	138.865,000000
24,733283	1,000	131.548,000000
24,749950	1,000	127.925,000000
24,766617	1,000	126.271,000000
24,783283	1,000	125.231,000000
24,799950	1,000	123.971,000000
24,816617	1,000	122.189,000000
24,833283	1,000	119.996,000000
24,849950	1,000	117.516,000000
24,866617	1,000	114.948,000000
24,883283	1,000	112.360,000000
24,899950	1,000	109.810,000000
24,916617	1,000	107.533,000000
24,933283	1,000	105.877,000000
24,949950	1,000	104.914,000000
24,966617	1,000	104.325,000000
24,983283	1,000	103.741,000000
24,999950	1,000	103.087,000000
25,016617	1,000	102.488,000000
25,033283	1,000	101.730,000000
25,049950	1,000	100.741,000000
25,066617	1,000	99.348,000000
25,083283	1,000	97.580,000000
25,099950	1,000	95.491,000000
25,116617	1,000	93.537,000000
25,133283	1,000	92.264,000000
25,149950	1,000	91.714,000000
25,166617	1,000	91.656,000000
25,183283	1,000	92.203,000000
25,199950	1,000	93.302,000000
25,216617	1,000	94.736,000000
25,233283	1,000	96.433,000000
25,249950	1,000	98.179,000000
25,266617	1,000	99.536,000000
25,283283	1,000	100.204,000000
25,299950	1,000	99.977,000000
25,316617	1,000	98.945,000000
25,333283	1,000	97.296,000000
25,349950	1,000	95.211,000000
25,366617	1,000	93.041,000000
25,383283	1,000	91.040,000000
25,399950	1,000	89.559,000000
25,416617	1,000	88.633,000000
25,433283	1,000	88.177,000000
25,449950	1,000	88.065,000000
25,466617	1,000	88.014,000000
25,483283	1,000	87.887,000000
25,499950	1,000	87.739,000000
25,516617	1,000	87.528,000000
25,533283	1,000	87.141,000000
25,549950	1,000	86.376,000000
25,566617	1,000	85.219,000000
25,583283	1,000	83.845,000000
25,599950	1,000	82.486,000000
25,616617	1,000	81.613,000000
25,633283	1,000	81.511,000000
25,649950	1,000	82.048,000000
25,666617	1,000	83.085,000000
25,683283	1,000	84.635,000000
25,699950	1,000	86.713,000000
25,716617	1,000	89.012,000000
25,733283	1,000	91.058,000000
25,749950	1,000	92.391,000000
25,766617	1,000	92.691,000000
25,783283	1,000	92.169,000000
25,799950	1,000	91.034,000000
25,816617	1,000	89.731,000000
25,833283	1,000	88.778,000000
25,849950	1,000	88.408,000000
25,866617	1,000	88.393,000000
25,883283	1,000	88.716,000000
25,899950	1,000	89.688,000000
25,916617	1,000	91.134,000000
25,933283	1,000	92.765,000000
25,949950	1,000	94.485,000000
25,966617	1,000	96.213,000000
25,983283	1,000	97.763,000000
25,999950	1,000	99.194,000000
26,016617	1,000	100.682,000000
26,033283	1,000	102.294,000000
26,049950	1,000	104.009,000000
26,066617	1,000	105.479,000000
26,083283	1,000	106.288,000000
26,099950	1,000	106.515,000000
26,116617	1,000	106.423,000000
26,133283	1,000	106.334,000000
26,149950	1,000	106.896,000000
26,166617	1,000	108.553,000000
26,183283	1,000	111.023,000000
26,199950	1,000	113.676,000000
26,216617	1,000	115.708,000000
26,233283	1,000	116.639,000000
26,249950	1,000	116.384,000000
26,266617	1,000	115.130,000000
26,283283	1,000	113.289,000000
26,299950	1,000	111.241,000000
26,316617	1,000	109.212,000000
26,333283	1,000	107.482,000000
26,349950	1,000	106.122,000000
26,366617	1,000	104.939,000000
26,383283	1,000	103.954,000000
26,399950	1,000	103.154,000000
26,416617	1,000	102.383,000000
26,433283	1,000	101.493,000000
26,449950	1,000	100.312,000000
26,466617	1,000	98.984,000000
26,483283	1,000	97.795,000000
26,499950	1,000	96.999,000000
26,516617	1,000	96.560,000000
26,533283	1,000	96.183,000000
26,549950	1,000	95.755,000000
26,566617	1,000	95.361,000000
26,583283	1,000	94.975,000000
26,599950	1,000	94.545,000000
26,616617	1,000	94.356,000000
26,633283	1,000	94.774,000000
26,649950	1,000	95.573,000000
26,666617	1,000	96.363,000000
26,683283	1,000	96.986,000000
26,699950	1,000	97.254,000000
26,716617	1,000	97.063,000000
26,733283	1,000	96.410,000000
26,749950	1,000	95.056,000000
26,766617	1,000	93.055,000000
26,783283	1,000	90.739,000000
26,799950	1,000	88.404,000000
26,816617	1,000	86.505,000000
26,833283	1,000	85.391,000000
26,849950	1,000	85.215,000000
26,866617	1,000	85.776,000000
26,883283	1,000	86.603,000000
26,899950	1,000	87.324,000000
26,916617	1,000	87.641,000000
26,933283	1,000	87.603,000000
26,949950	1,000	87.549,000000
26,966617	1,000	87.735,000000
26,983283	1,000	88.316,000000
26,999950	1,000	89.249,000000
27,016617	1,000	90.364,000000
27,033283	1,000	91.445,000000
27,049950	1,000	92.441,000000
27,066617	1,000	93.404,000000
27,083283	1,000	94.314,000000
27,099950	1,000	95.199,000000
27,116617	1,000	95.818,000000
27,133283	1,000	95.900,000000
27,149950	1,000	95.524,000000
27,166617	1,000	95.216,000000
27,183283	1,000	95.201,000000
27,199950	1,000	95.637,000000
27,216617	1,000	96.681,000000
27,233283	1,000	98.205,000000
27,249950	1,000	99.935,000000
27,266617	1,000	101.694,000000
27,283283	1,000	103.222,000000
27,299950	1,000	104.232,000000
27,316617	1,000	104.581,000000
27,333283	1,000	104.409,000000
27,349950	1,000	103.725,000000
27,366617	1,000	102.612,000000
27,383283	1,000	101.151,000000
27,399950	1,000	99.723,000000
27,416617	1,000	98.609,000000
27,433283	1,000	97.925,000000
27,449950	1,000	97.583,000000
27,466617	1,000	97.359,000000
27,483283	1,000	97.180,000000
27,499950	1,000	97.262,000000
27,516617	1,000	97.744,000000
27,533283	1,000	98.884,000000
27,549950	1,000	100.581,000000
27,566617	1,000	102.345,000000
27,583283	1,000	103.518,000000
27,599950	1,000	103.619,000000
27,616617	1,000	102.321,000000
27,633283	1,000	99.525,000000
27,649950	1,000	95.834,000000
27,666617	1,000	92.157,000000
27,683283	1,000	89.113,000000
27,699950	1,000	87.007,000000
27,716617	1,000	85.816,000000
27,733283	1,000	85.289,000000
27,749950	1,000	85.130,000000
27,766617	1,000	85.177,000000
27,783283	1,000	85.350,000000
27,799950	1,000	85.449,000000
27,816617	1,000	85.461,000000
27,833283	1,000	85.589,000000
27,849950	1,000	85.951,000000
27,866617	1,000	86.559,000000
27,883283	1,000	87.561,000000
27,899950	1,000	88.907,000000
27,916617	1,000	90.186,000000
27,933283	1,000	91.261,000000
27,949950	1,000	92.294,000000
27,966617	1,000	93.231,000000
27,983283	1,000	93.734,000000
27,999950	1,000	93.527,000000
28,016617	1,000	92.828,000000
28,033283	1,000	91.897,000000
28,049950	1,000	90.874,000000
28,066617	1,000	89.892,000000
28,083283	1,000	89.083,000000
28,099950	1,000	88.545,000000
28,116617	1,000	88.069,000000
28,133283	1,000	87.431,000000
28,149950	1,000	86.683,000000
28,166617	1,000	85.963,000000
28,183283	1,000	85.356,000000
28,199950	1,000	85.091,000000
28,216617	1,000	85.222,000000
28,233283	1,000	85.893,000000
28,249950	1,000	86.899,000000
28,266617	1,000	87.899,000000
28,283283	1,000	88.728,000000
28,299950	1,000	89.368,000000
28,316617	1,000	89.927,000000
28,333283	1,000	90.355,000000
28,349950	1,000	90.533,000000
28,366617	1,000	90.510,000000
28,383283	1,000	90.537,000000
28,399950	1,000	90.768,000000
28,416617	1,000	91.130,000000
28,433283	1,000	91.430,000000
28,449950	1,000	91.494,000000
28,466617	1,000	91.262,000000
28,483283	1,000	91.178,000000
28,499950	1,000	91.516,000000
28,516617	1,000	92.122,000000
28,533283	1,000	92.880,000000
28,549950	1,000	93.547,000000
28,566617	1,000	93.962,000000
28,583283	1,000	94.165,000000
28,599950	1,000	94.168,000000
28,616617	1,000	93.931,000000
28,633283	1,000	93.502,000000
28,649950	1,000	92.871,000000
28,666617	1,000	91.970,000000
28,683283	1,000	90.946,000000
28,699950	1,000	90.140,000000
28,716617	1,000	89.638,000000
28,733283	1,000	89.156,000000
28,749950	1,000	89.067,000000
28,766617	1,000	89.934,000000
28,783283	1,000	91.571,000000
28,799950	1,000	93.565,000000
28,816617	1,000	95.664,000000
28,833283	1,000	97.781,000000
28,849950	1,000	99.562,000000
28,866617	1,000	100.660,000000
28,883283	1,000	100.976,000000
28,899950	1,000	100.735,000000
28,916617	1,000	100.254,000000
28,933283	1,000	99.742,000000
28,949950	1,000	99.141,000000
28,966617	1,000	98.461,000000
28,983283	1,000	97.872,000000
28,999950	1,000	97.451,000000
29,016617	1,000	97.466,000000
29,033283	1,000	97.793,000000
29,049950	1,000	98.091,000000
29,066617	1,000	98.020,000000
29,083283	1,000	97.175,000000
29,099950	1,000	95.552,000000
29,116617	1,000	93.527,000000
29,133283	1,000	91.237,000000
29,149950	1,000	89.014,000000
29,166617	1,000	87.285,000000
29,183283	1,000	86.165,000000
29,199950	1,000	85.819,000000
29,216617	1,000	86.309,000000
29,233283	1,000	87.621,000000
29,249950	1,000	89.456,000000
29,266617	1,000	91.314,000000
29,283283	1,000	92.788,000000
29,299950	1,000	93.630,000000
29,316617	1,000	93.709,000000
29,333283	1,000	93.129,000000
29,349950	1,000	92.051,000000
29,366617	1,000	90.649,000000
29,383283	1,000	89.232,000000
29,399950	1,000	88.139,000000
29,416617	1,000	87.588,000000
29,433283	1,000	87.485,000000
29,449950	1,000	87.783,000000
29,466617	1,000	88.646,000000
29,483283	1,000	90.090,000000
29,499950	1,000	91.775,000000
29,516617	1,000	93.075,000000
29,533283	1,000	93.706,000000
29,549950	1,000	93.829,000000
29,566617	1,000	93.764,000000
29,583283	1,000	93.852,000000
29,599950	1,000	94.220,000000
29,616617	1,000	95.067,000000
29,633283	1,000	96.339,000000
29,649950	1,000	97.632,000000
29,666617	1,000	98.669,000000
29,683283	1,000	99.304,000000
29,699950	1,000	99.136,000000
29,716617	1,000	98.240,000000
29,733283	1,000	96.992,000000
29,749950	1,000	95.267,000000
29,766617	1,000	92.935,000000
29,783283	1,000	90.333,000000
29,799950	1,000	87.892,000000
29,816617	1,000	85.819,000000
29,833283	1,000	84.143,000000
29,849950	1,000	82.939,000000
29,866617	1,000	82.441,000000
29,883283	1,000	82.734,000000
29,899950	1,000	83.747,000000
29,916617	1,000	85.204,000000
29,933283	1,000	86.861,000000
29,949950	1,000	88.503,000000
29,966617	1,000	89.874,000000
29,983283	1,000	90.822,000000
29,999950	1,000	91.427,000000
30,016617	1,000	91.610,000000
30,033283	1,000	91.373,000000
30,049950	1,000	90.975,000000
30,066617	1,000	90.525,000000
30,083283	1,000	90.384,000000
30,099950	1,000	90.726,000000
30,116617	1,000	91.275,000000
30,133283	1,000	91.656,000000
30,149950	1,000	91.608,000000
30,166617	1,000	91.172,000000
30,183283	1,000	90.654,000000
30,199950	1,000	90.422,000000
30,216617	1,000	90.609,000000
30,233283	1,000	91.227,000000
30,249950	1,000	91.888,000000
30,266617	1,000	92.238,000000
30,283283	1,000	92.242,000000
30,299950	1,000	91.781,000000
30,316617	1,000	90.974,000000
30,333283	1,000	89.983,000000
30,349950	1,000	89.255,000000
30,366617	1,000	88.991,000000
30,383283	1,000	89.117,000000
30,399950	1,000	89.491,000000
30,416617	1,000	89.746,000000
30,433283	1,000	89.474,000000
30,449950	1,000	88.572,000000
30,466617	1,000	87.357,000000
30,483283	1,000	86.095,000000
30,499950	1,000	84.990,000000
30,516617	1,000	84.203,000000
30,533283	1,000	83.728,000000
30,549950	1,000	83.550,000000
30,566617	1,000	83.929,000000
30,583283	1,000	85.078,000000
30,599950	1,000	87.004,000000
30,616617	1,000	89.197,000000
30,633283	1,000	91.130,000000
30,649950	1,000	92.759,000000
30,666617	1,000	94.016,000000
30,683283	1,000	94.830,000000
30,699950	1,000	95.216,000000
30,716617	1,000	95.444,000000
30,733283	1,000	95.604,000000
30,749950	1,000	95.723,000000
30,766617	1,000	95.955,000000
30,783283	1,000	96.084,000000
30,799950	1,000	95.754,000000
30,816617	1,000	94.642,000000
30,833283	1,000	92.575,000000
30,849950	1,000	89.885,000000
30,866617	1,000	87.075,000000
30,883283	1,000	84.965,000000
30,899950	1,000	84.188,000000
30,916617	1,000	84.520,000000
30,933283	1,000	85.590,000000
30,949950	1,000	87.451,000000
30,966617	1,000	89.819,000000
30,983283	1,000	91.972,000000
30,999950	1,000	93.430,000000
31,016617	1,000	94.325,000000
31,033283	1,000	95.094,000000
31,049950	1,000	96.232,000000
31,066617	1,000	97.705,000000
31,083283	1,000	98.883,000000
31,099950	1,000	99.322,000000
31,116617	1,000	99.086,000000
31,133283	1,000	98.639,000000
31,149950	1,000	98.503,000000
31,166617	1,000	98.902,000000
31,183283	1,000	99.652,000000
31,199950	1,000	100.542,000000
31,216617	1,000	101.472,000000
31,233283	1,000	102.410,000000
31,249950	1,000	103.381,000000
31,266617	1,000	104.246,000000
31,283283	1,000	104.788,000000
31,299950	1,000	104.886,000000
31,316617	1,000	104.508,000000
31,333283	1,000	103.665,000000
31,349950	1,000	102.596,000000
31,366617	1,000	101.596,000000
31,383283	1,000	101.021,000000
31,399950	1,000	101.041,000000
31,416617	1,000	101.572,000000
31,433283	1,000	102.644,000000
31,449950	1,000	104.198,000000
31,466617	1,000	105.794,000000
31,483283	1,000	107.251,000000
31,499950	1,000	108.458,000000
31,516617	1,000	109.532,000000
31,533283	1,000	110.594,000000
31,549950	1,000	111.614,000000
31,566617	1,000	112.530,000000
31,583283	1,000	113.356,000000
31,599950	1,000	114.065,000000
31,616617	1,000	114.484,000000
31,633283	1,000	114.399,000000
31,649950	1,000	113.776,000000
31,666617	1,000	112.869,000000
31,683283	1,000	111.972,000000
31,699950	1,000	111.309,000000
31,716617	1,000	111.203,000000
31,733283	1,000	111.832,000000
31,749950	1,000	112.896,000000
31,766617	1,000	114.027,000000
31,783283	1,000	115.342,000000
31,799950	1,000	116.677,000000
31,816617	1,000	117.714,000000
31,833283	1,000	118.092,000000
31,849950	1,000	117.760,000000
31,866617	1,000	116.679,000000
31,883283	1,000	115.039,000000
31,899950	1,000	112.988,000000
31,916617	1,000	111.034,000000
31,933283	1,000	109.886,000000
31,949950	1,000	109.485,000000
31,966617	1,000	109.404,000000
31,983283	1,000	109.093,000000
31,999950	1,000	108.164,000000
32,016617	1,000	106.651,000000
32,033283	1,000	104.948,000000
32,049950	1,000	103.488,000000
32,066617	1,000	102.666,000000
32,083283	1,000	102.776,000000
32,099950	1,000	103.637,000000
32,116617	1,000	104.775,000000
32,133283	1,000	105.880,000000
32,149950	1,000	106.695,000000
32,166617	1,000	107.212,000000
32,183283	1,000	107.713,000000
32,199950	1,000	107.937,000000
32,216617	1,000	107.512,000000
32,233283	1,000	106.307,000000
32,249950	1,000	104.658,000000
32,266617	1,000	103.098,000000
32,283283	1,000	102.043,000000
32,299950	1,000	101.302,000000
32,316617	1,000	100.650,000000
32,333283	1,000	99.917,000000
32,349950	1,000	98.811,000000
32,366617	1,000	97.135,000000
32,383283	1,000	95.058,000000
32,399950	1,000	93.003,000000
32,416617	1,000	91.239,000000
32,433283	1,000	89.946,000000
32,449950	1,000	89.418,000000
32,466617	1,000	89.382,000000
32,483283	1,000	89.675,000000
32,499950	1,000	90.485,000000
32,516617	1,000	92.107,000000
32,533283	1,000	94.599,000000
32,549950	1,000	97.540,000000
32,566617	1,000	100.299,000000
32,583283	1,000	102.444,000000
32,599950	1,000	103.994,000000
32,616617	1,000	105.068,000000
32,633283	1,000	105.829,000000
32,649950	1,000	106.576,000000
32,666617	1,000	107.417,000000
32,683283	1,000	108.186,000000
32,699950	1,000	108.804,000000
32,716617	1,000	109.380,000000
32,733283	1,000	110.134,000000
32,749950	1,000	111.159,000000
32,766617	1,000	112.281,000000
32,783283	1,000	113.218,000000
32,799950	1,000	113.822,000000
32,816617	1,000	114.140,000000
32,833283	1,000	113.911,000000
32,849950	1,000	113.189,000000
32,866617	1,000	112.345,000000
32,883283	1,000	111.600,000000
32,899950	1,000	110.976,000000
32,916617	1,000	110.454,000000
32,933283	1,000	110.284,000000
32,949950	1,000	110.635,000000
32,966617	1,000	111.308,000000
32,983283	1,000	112.046,000000
32,999950	1,000	112.725,000000
33,016617	1,000	112.992,000000
33,033283	1,000	112.883,000000
33,049950	1,000	112.597,000000
33,066617	1,000	112.260,000000
33,083283	1,000	112.085,000000
33,099950	1,000	112.286,000000
33,116617	1,000	113.140,000000
33,133283	1,000	114.789,000000
33,149950	1,000	116.911,000000
33,166617	1,000	118.924,000000
33,183283	1,000	120.163,000000
33,199950	1,000	120.334,000000
33,216617	1,000	119.609,000000
33,233283	1,000	118.378,000000
33,249950	1,000	117.102,000000
33,266617	1,000	115.970,000000
33,283283	1,000	115.247,000000
33,299950	1,000	115.305,000000
33,316617	1,000	116.206,000000
33,333283	1,000	117.898,000000
33,349950	1,000	120.261,000000
33,366617	1,000	122.946,000000
33,383283	1,000	125.693,000000
33,399950	1,000	128.358,000000
33,416617	1,000	130.421,000000
33,433283	1,000	131.967,000000
33,449950	1,000	133.241,000000
33,466617	1,000	134.307,000000
33,483283	1,000	135.301,000000
33,499950	1,000	136.364,000000
33,516617	1,000	137.561,000000
33,533283	1,000	138.873,000000
33,549950	1,000	140.404,000000
33,566617	1,000	142.305,000000
33,583283	1,000	144.472,000000
33,599950	1,000	146.587,000000
33,616617	1,000	148.444,000000
33,633283	1,000	150.128,000000
33,649950	1,000	151.805,000000
33,666617	1,000	153.600,000000
33,683283	1,000	155.482,000000
33,699950	1,000	157.574,000000
33,716617	1,000	159.783,000000
33,733283	1,000	162.079,000000
33,749950	1,000	164.642,000000
33,766617	1,000	167.654,000000
33,783283	1,000	171.224,000000
33,799950	1,000	175.428,000000
33,816617	1,000	179.931,000000
33,833283	1,000	184.333,000000
33,849950	1,000	188.509,000000
33,866617	1,000	192.395,000000
33,883283	1,000	195.779,000000
33,899950	1,000	198.609,000000
33,916617	1,000	201.036,000000
33,933283	1,000	203.124,000000
33,949950	1,000	204.848,000000
33,966617	1,000	206.224,000000
33,983283	1,000	207.277,000000
33,999950	1,000	208.179,000000
34,016617	1,000	208.894,000000
34,033283	1,000	209.416,000000
34,049950	1,000	210.034,000000
34,066617	1,000	210.834,000000
34,083283	1,000	211.814,000000
34,099950	1,000	212.886,000000
34,116617	1,000	213.805,000000
34,133283	1,000	214.597,000000
34,149950	1,000	215.187,000000
34,166617	1,000	215.189,000000
34,183283	1,000	214.836,000000
34,199950	1,000	214.543,000000
34,216617	1,000	214.508,000000
34,233283	1,000	214.869,000000
34,249950	1,000	215.492,000000
34,266617	1,000	216.004,000000
34,283283	1,000	216.294,000000
34,299950	1,000	216.414,000000
34,316617	1,000	216.813,000000
34,333283	1,000	217.748,000000
34,349950	1,000	219.060,000000
34,366617	1,000	220.681,000000
34,383283	1,000	222.804,000000
34,399950	1,000	225.241,000000
34,416617	1,000	227.647,000000
34,433283	1,000	230.084,000000
34,449950	1,000	232.575,000000
34,466617	1,000	235.069,000000
34,483283	1,000	237.265,000000
34,499950	1,000	238.782,000000
34,516617	1,000	239.361,000000
34,533283	1,000	238.880,000000
34,549950	1,000	237.766,000000
34,566617	1,000	236.489,000000
34,583283	1,000	235.398,000000
34,599950	1,000	234.749,000000
34,616617	1,000	234.620,000000
34,633283	1,000	234.961,000000
34,649950	1,000	235.493,000000
34,666617	1,000	236.110,000000
34,683283	1,000	236.589,000000
34,699950	1,000	236.572,000000
34,716617	1,000	236.354,000000
34,733283	1,000	235.997,000000
34,749950	1,000	235.408,000000
34,766617	1,000	234.504,000000
34,783283	1,000	233.178,000000
34,799950	1,000	231.658,000000
34,816617	1,000	229.938,000000
34,833283	1,000	228.260,000000
34,849950	1,000	226.699,000000
34,866617	1,000	224.920,000000
34,883283	1,000	222.800,000000
34,899950	1,000	220.972,000000
34,916617	1,000	220.008,000000
34,933283	1,000	219.895,000000
34,949950	1,000	220.262,000000
34,966617	1,000	220.994,000000
34,983283	1,000	222.055,000000
34,999950	1,000	223.147,000000
35,016617	1,000	224.027,000000
35,033283	1,000	224.611,000000
35,049950	1,000	224.980,000000
35,066617	1,000	225.435,000000
35,083283	1,000	225.978,000000
35,099950	1,000	226.533,000000
35,116617	1,000	227.005,000000
35,133283	1,000	227.330,000000
35,149950	1,000	227.485,000000
35,166617	1,000	227.428,000000
35,183283	1,000	227.317,000000
35,199950	1,000	227.258,000000
35,216617	1,000	227.363,000000
35,233283	1,000	227.714,000000
35,249950	1,000	228.187,000000
35,266617	1,000	228.559,000000
35,283283	1,000	228.791,000000
35,299950	1,000	228.775,000000
35,316617	1,000	228.428,000000
35,333283	1,000	227.638,000000
35,349950	1,000	226.379,000000
35,366617	1,000	224.946,000000
35,383283	1,000	223.834,000000
35,399950	1,000	223.842,000000
35,416617	1,000	225.088,000000
35,433283	1,000	226.928,000000
35,449950	1,000	228.978,000000
35,466617	1,000	230.855,000000
35,483283	1,000	232.273,000000
35,499950	1,000	233.050,000000
35,516617	1,000	233.183,000000
35,533283	1,000	232.964,000000
35,549950	1,000	232.692,000000
35,566617	1,000	232.209,000000
35,583283	1,000	231.148,000000
35,599950	1,000	229.590,000000
35,616617	1,000	227.772,000000
35,633283	1,000	225.665,000000
35,649950	1,000	223.731,000000
35,666617	1,000	222.431,000000
35,683283	1,000	221.867,000000
35,699950	1,000	221.975,000000
35,716617	1,000	222.658,000000
35,733283	1,000	223.630,000000
35,749950	1,000	224.720,000000
35,766617	1,000	225.996,000000
35,783283	1,000	227.532,000000
35,799950	1,000	229.003,000000
35,816617	1,000	229.945,000000
35,833283	1,000	230.028,000000
35,849950	1,000	229.329,000000
35,866617	1,000	228.099,000000
35,883283	1,000	226.823,000000
35,899950	1,000	225.911,000000
35,916617	1,000	225.754,000000
35,933283	1,000	226.575,000000
35,949950	1,000	228.419,000000
35,966617	1,000	230.716,000000
35,983283	1,000	232.780,000000
35,999950	1,000	234.362,000000
36,016617	1,000	235.564,000000
36,033283	1,000	236.332,000000
36,049950	1,000	236.843,000000
36,066617	1,000	237.485,000000
36,083283	1,000	238.834,000000
36,099950	1,000	240.910,000000
36,116617	1,000	243.244,000000
36,133283	1,000	245.174,000000
36,149950	1,000	246.233,000000
36,166617	1,000	246.192,000000
36,183283	1,000	244.893,000000
36,199950	1,000	242.506,000000
36,216617	1,000	239.556,000000
36,233283	1,000	236.539,000000
36,249950	1,000	233.666,000000
36,266617	1,000	230.984,000000
36,283283	1,000	228.815,000000
36,299950	1,000	227.481,000000
36,316617	1,000	227.101,000000
36,333283	1,000	227.548,000000
36,349950	1,000	228.962,000000
36,366617	1,000	231.234,000000
36,383283	1,000	233.990,000000
36,399950	1,000	236.820,000000
36,416617	1,000	239.168,000000
36,433283	1,000	240.147,000000
36,449950	1,000	239.230,000000
36,466617	1,000	237.081,000000
36,483283	1,000	234.897,000000
36,499950	1,000	233.387,000000
36,516617	1,000	232.541,000000
36,533283	1,000	231.809,000000
36,549950	1,000	230.818,000000
36,566617	1,000	229.755,000000
36,583283	1,000	228.764,000000
36,599950	1,000	227.923,000000
36,616617	1,000	227.052,000000
36,633283	1,000	226.250,000000
36,649950	1,000	225.800,000000
36,666617	1,000	225.982,000000
36,683283	1,000	226.577,000000
36,699950	1,000	227.382,000000
36,716617	1,000	228.166,000000
36,733283	1,000	228.714,000000
36,749950	1,000	228.861,000000
36,766617	1,000	228.365,000000
36,783283	1,000	226.935,000000
36,799950	1,000	224.717,000000
36,816617	1,000	222.319,000000
36,833283	1,000	220.385,000000
36,849950	1,000	219.263,000000
36,866617	1,000	218.604,000000
36,883283	1,000	217.931,000000
36,899950	1,000	217.159,000000
36,916617	1,000	216.466,000000
36,933283	1,000	215.924,000000
36,949950	1,000	215.293,000000
36,966617	1,000	214.314,000000
36,983283	1,000	213.024,000000
36,999950	1,000	211.806,000000
37,016617	1,000	211.039,000000
37,033283	1,000	210.617,000000
37,049950	1,000	210.298,000000
37,066617	1,000	210.111,000000
37,083283	1,000	209.946,000000
37,099950	1,000	209.951,000000
37,116617	1,000	210.415,000000
37,133283	1,000	211.094,000000
37,149950	1,000	211.478,000000
37,166617	1,000	211.168,000000
37,183283	1,000	210.073,000000
37,199950	1,000	208.394,000000
37,216617	1,000	206.696,000000
37,233283	1,000	205.565,000000
37,249950	1,000	205.246,000000
37,266617	1,000	205.530,000000
37,283283	1,000	206.082,000000
37,299950	1,000	206.260,000000
37,316617	1,000	205.761,000000
37,333283	1,000	204.502,000000
37,349950	1,000	202.431,000000
37,366617	1,000	199.649,000000
37,383283	1,000	196.610,000000
37,399950	1,000	193.843,000000
37,416617	1,000	191.710,000000
37,433283	1,000	190.135,000000
37,449950	1,000	188.605,000000
37,466617	1,000	186.498,000000
37,483283	1,000	183.759,000000
37,499950	1,000	180.544,000000
37,516617	1,000	177.276,000000
37,533283	1,000	174.493,000000
37,549950	1,000	172.416,000000
37,566617	1,000	170.783,000000
37,583283	1,000	169.265,000000
37,599950	1,000	167.543,000000
37,616617	1,000	165.359,000000
37,633283	1,000	162.957,000000
37,649950	1,000	160.866,000000
37,666617	1,000	159.266,000000
37,683283	1,000	157.865,000000
37,699950	1,000	156.296,000000
37,716617	1,000	154.576,000000
37,733283	1,000	152.863,000000
37,749950	1,000	151.398,000000
37,766617	1,000	150.086,000000
37,783283	1,000	148.919,000000
37,799950	1,000	147.902,000000
37,816617	1,000	146.977,000000
37,833283	1,000	146.208,000000
37,849950	1,000	145.670,000000
37,866617	1,000	145.479,000000
37,883283	1,000	145.389,000000
37,899950	1,000	144.988,000000
37,916617	1,000	144.310,000000
37,933283	1,000	143.548,000000
37,949950	1,000	142.702,000000
37,966617	1,000	141.839,000000
37,983283	1,000	141.111,000000
37,999950	1,000	140.409,000000
38,016617	1,000	139.707,000000
38,033283	1,000	138.697,000000
38,049950	1,000	137.089,000000
38,066617	1,000	135.030,000000
38,083283	1,000	133.198,000000
38,099950	1,000	132.125,000000
38,116617	1,000	131.658,000000
38,133283	1,000	131.358,000000
38,149950	1,000	130.871,000000
38,166617	1,000	130.098,000000
38,183283	1,000	128.444,000000
38,199950	1,000	125.636,000000
38,216617	1,000	121.999,000000
38,233283	1,000	117.799,000000
38,249950	1,000	113.036,000000
38,266617	1,000	108.088,000000
38,283283	1,000	103.369,000000
38,299950	1,000	99.463,000000
38,316617	1,000	96.893,000000
38,333283	1,000	95.640,000000
38,349950	1,000	95.591,000000
38,366617	1,000	96.389,000000
38,383283	1,000	97.580,000000
38,399950	1,000	98.533,000000
38,416617	1,000	98.729,000000
38,433283	1,000	97.786,000000
38,449950	1,000	95.751,000000
38,466617	1,000	93.290,000000
38,483283	1,000	90.966,000000
38,499950	1,000	89.106,000000
38,516617	1,000	87.848,000000
38,533283	1,000	87.297,000000
38,549950	1,000	87.433,000000
38,566617	1,000	88.022,000000
38,583283	1,000	88.658,000000
38,599950	1,000	89.026,000000
38,616617	1,000	88.724,000000
38,633283	1,000	87.498,000000
38,649950	1,000	85.427,000000
38,666617	1,000	83.225,000000
38,683283	1,000	81.513,000000
38,699950	1,000	80.465,000000
38,716617	1,000	79.890,000000
38,733283	1,000	79.695,000000
38,749950	1,000	79.285,000000
38,766617	1,000	78.118,000000
38,783283	1,000	76.444,000000
38,799950	1,000	74.604,000000
38,816617	1,000	72.511,000000
38,833283	1,000	70.194,000000
38,849950	1,000	67.961,000000
38,866617	1,000	66.151,000000
38,883283	1,000	64.951,000000
38,899950	1,000	64.000,000000
38,916617	1,000	63.063,000000
38,933283	1,000	62.316,000000
38,949950	1,000	61.745,000000
38,966617	1,000	60.899,000000
38,983283	1,000	59.728,000000
38,999950	1,000	58.589,000000
39,016617	1,000	57.345,000000
39,033283	1,000	55.980,000000
39,049950	1,000	54.631,000000
39,066617	1,000	53.267,000000
39,083283	1,000	51.988,000000
39,099950	1,000	51.154,000000
39,116617	1,000	50.995,000000
39,133283	1,000	51.165,000000
39,149950	1,000	51.225,000000
39,166617	1,000	51.066,000000
39,183283	1,000	50.925,000000
39,199950	1,000	51.056,000000
39,216617	1,000	51.288,000000
39,233283	1,000	51.285,000000
39,249950	1,000	50.998,000000
39,266617	1,000	50.527,000000
39,283283	1,000	49.982,000000
39,299950	1,000	49.581,000000
39,316617	1,000	49.237,000000
39,333283	1,000	48.780,000000
39,349950	1,000	48.298,000000
39,366617	1,000	47.721,000000
39,383283	1,000	47.342,000000
39,399950	1,000	47.667,000000
39,416617	1,000	48.793,000000
39,433283	1,000	50.251,000000
39,449950	1,000	51.568,000000
39,466617	1,000	52.555,000000
39,483283	1,000	53.067,000000
39,499950	1,000	52.833,000000
39,516617	1,000	51.647,000000
39,533283	1,000	49.765,000000
39,549950	1,000	47.497,000000
39,566617	1,000	44.759,000000
39,583283	1,000	41.686,000000
39,599950	1,000	38.758,000000
39,616617	1,000	36.292,000000
39,633283	1,000	34.409,000000
39,649950	1,000	33.163,000000
39,666617	1,000	32.724,000000
39,683283	1,000	33.118,000000
39,699950	1,000	34.272,000000
39,716617	1,000	36.041,000000
39,733283	1,000	37.962,000000
39,749950	1,000	39.523,000000
39,766617	1,000	40.671,000000
39,783283	1,000	41.397,000000
39,799950	1,000	41.931,000000
39,816617	1,000	42.329,000000
39,833283	1,000	42.434,000000
39,849950	1,000	42.325,000000
39,866617	1,000	42.184,000000
39,883283	1,000	42.056,000000
39,899950	1,000	41.943,000000
39,916617	1,000	41.616,000000
39,933283	1,000	40.868,000000
39,949950	1,000	39.789,000000
39,966617	1,000	38.765,000000
39,983283	1,000	38.370,000000
39,999950	1,000	38.826,000000
40,016617	1,000	40.074,000000
40,033283	1,000	41.655,000000
40,049950	1,000	43.155,000000
40,066617	1,000	44.301,000000
40,083283	1,000	45.269,000000
40,099950	1,000	45.868,000000
40,116617	1,000	45.472,000000
40,133283	1,000	43.767,000000
40,149950	1,000	41.199,000000
40,166617	1,000	38.663,000000
40,183283	1,000	36.550,000000
40,199950	1,000	35.008,000000
40,216617	1,000	34.069,000000
40,233283	1,000	33.715,000000
40,249950	1,000	34.037,000000
40,266617	1,000	34.988,000000
40,283283	1,000	36.204,000000
40,299950	1,000	37.286,000000
40,316617	1,000	37.940,000000
40,333283	1,000	38.114,000000
40,349950	1,000	38.183,000000
40,366617	1,000	38.508,000000
40,383283	1,000	39.126,000000
40,399950	1,000	39.738,000000
40,416617	1,000	39.676,000000
40,433283	1,000	38.441,000000
40,449950	1,000	36.275,000000
40,466617	1,000	34.032,000000
40,483283	1,000	32.365,000000
40,499950	1,000	31.245,000000
40,516617	1,000	30.560,000000
40,533283	1,000	30.279,000000
40,549950	1,000	30.189,000000
40,566617	1,000	30.155,000000
40,583283	1,000	30.133,000000
40,599950	1,000	30.302,000000
40,616617	1,000	30.846,000000
40,633283	1,000	31.423,000000
40,649950	1,000	31.685,000000
40,666617	1,000	31.442,000000
40,683283	1,000	30.721,000000
40,699950	1,000	29.558,000000
40,716617	1,000	28.290,000000
40,733283	1,000	27.123,000000
40,749950	1,000	26.248,000000
40,766617	1,000	25.894,000000
40,783283	1,000	26.273,000000
40,799950	1,000	27.404,000000
40,816617	1,000	29.101,000000
40,833283	1,000	30.877,000000
40,849950	1,000	32.231,000000
40,866617	1,000	32.817,000000
40,883283	1,000	32.688,000000
40,899950	1,000	32.310,000000
40,916617	1,000	32.149,000000
40,933283	1,000	32.349,000000
40,949950	1,000	32.770,000000
40,966617	1,000	32.955,000000
40,983283	1,000	32.501,000000
40,999950	1,000	31.102,000000
41,016617	1,000	29.025,000000
41,033283	1,000	26.550,000000
41,049950	1,000	23.907,000000
41,066617	1,000	21.320,000000
41,083283	1,000	19.246,000000
41,099950	1,000	17.958,000000
41,116617	1,000	17.491,000000
41,133283	1,000	17.533,000000
41,149950	1,000	17.983,000000
41,166617	1,000	18.946,000000
41,183283	1,000	20.422,000000
41,199950	1,000	22.110,000000
41,216617	1,000	23.401,000000
41,233283	1,000	23.862,000000
41,249950	1,000	23.353,000000
41,266617	1,000	22.268,000000
41,283283	1,000	20.948,000000
41,299950	1,000	19.525,000000
41,316617	1,000	18.046,000000
41,333283	1,000	16.592,000000
41,349950	1,000	15.074,000000
41,366617	1,000	13.626,000000
41,383283	1,000	12.256,000000
41,399950	1,000	10.965,000000
41,416617	1,000	10.034,000000
41,433283	1,000	9.432,000000
41,449950	1,000	9.011,000000
41,466617	1,000	8.661,000000
41,483283	1,000	8.165,000000
41,499950	1,000	7.553,000000
41,516617	1,000	7.153,000000
41,533283	1,000	7.323,000000
41,549950	1,000	8.303,000000
41,566617	1,000	10.110,000000
41,583283	1,000	12.590,000000
41,599950	1,000	15.452,000000
41,616617	1,000	18.503,000000
41,633283	1,000	21.553,000000
41,649950	1,000	24.079,000000
41,666617	1,000	25.713,000000
41,683283	1,000	26.576,000000
41,699950	1,000	27.076,000000
41,716617	1,000	27.736,000000
41,733283	1,000	28.726,000000
41,749950	1,000	29.891,000000
41,766617	1,000	31.237,000000
41,783283	1,000	32.511,000000
41,799950	1,000	33.221,000000
41,816617	1,000	33.135,000000
41,833283	1,000	32.306,000000
41,849950	1,000	30.870,000000
41,866617	1,000	29.014,000000
41,883283	1,000	26.919,000000
41,899950	1,000	24.755,000000
41,916617	1,000	22.918,000000
41,933283	1,000	21.771,000000
41,949950	1,000	21.298,000000
41,966617	1,000	21.261,000000
41,983283	1,000	21.447,000000
41,999950	1,000	21.741,000000
42,016617	1,000	22.114,000000
42,033283	1,000	22.459,000000
42,049950	1,000	22.961,000000
42,066617	1,000	23.892,000000
42,083283	1,000	25.314,000000
42,099950	1,000	26.957,000000
42,116617	1,000	28.486,000000
42,133283	1,000	29.626,000000
42,149950	1,000	30.143,000000
42,166617	1,000	30.075,000000
42,183283	1,000	29.705,000000
42,199950	1,000	29.411,000000
42,216617	1,000	29.530,000000
42,233283	1,000	30.056,000000
42,249950	1,000	30.825,000000
42,266617	1,000	31.477,000000
42,283283	1,000	31.582,000000
42,299950	1,000	31.023,000000
42,316617	1,000	29.951,000000
42,333283	1,000	28.463,000000
42,349950	1,000	26.861,000000
42,366617	1,000	25.281,000000
42,383283	1,000	23.821,000000
42,399950	1,000	22.489,000000
42,416617	1,000	21.399,000000
42,433283	1,000	20.824,000000
42,449950	1,000	20.505,000000
42,466617	1,000	20.319,000000
42,483283	1,000	20.324,000000
42,499950	1,000	20.573,000000
42,516617	1,000	21.214,000000
42,533283	1,000	22.145,000000
42,549950	1,000	23.046,000000
42,566617	1,000	23.968,000000
42,583283	1,000	24.706,000000
42,599950	1,000	24.880,000000
42,616617	1,000	24.291,000000
42,633283	1,000	22.973,000000
42,649950	1,000	21.001,000000
42,666617	1,000	18.483,000000
42,683283	1,000	15.730,000000
42,699950	1,000	13.300,000000
42,716617	1,000	11.783,000000
42,733283	1,000	11.548,000000
42,749950	1,000	12.567,000000
42,766617	1,000	14.387,000000
42,783283	1,000	16.647,000000
42,799950	1,000	19.236,000000
42,816617	1,000	21.991,000000
42,833283	1,000	24.354,000000
42,849950	1,000	26.079,000000
42,866617	1,000	27.193,000000
42,883283	1,000	27.721,000000
42,899950	1,000	27.958,000000
42,916617	1,000	28.224,000000
42,933283	1,000	28.830,000000
42,949950	1,000	29.993,000000
42,966617	1,000	31.641,000000
42,983283	1,000	33.521,000000
42,999950	1,000	35.380,000000
43,016617	1,000	36.960,000000
43,033283	1,000	38.041,000000
43,049950	1,000	38.690,000000
43,066617	1,000	39.036,000000
43,083283	1,000	38.861,000000
43,099950	1,000	37.897,000000
43,116617	1,000	36.459,000000
