# Supplementary material for: HappyTools: A software for high-throughput HPLC data processing and quantitation
Source: PLoS One. 2018 Jul 6;13(7):e0200280. doi: 10.1371/journal.pone.0200280 (PMC6034860; doi:10.1371/journal.pone.0200280)
Supplement: S1 Data — The source code of HappyTools is included in this zip file, together with all the raw chromatograms as exported from ThermoFisher Chromeleon. A visual tutorial and a document demonstrating how to reproduce the results used in this study are also included. (ZIP) [file pone.0200280.s013.zip › Data/Clinical/ACPA-IgG Fab/Fab_RA5_ACPA.txt]

File Path	chrom://5-para-12-0017/ChromeleonLocal/Instrument Data/UHPLC_2/analysis 2013/Yoann 2013sup.seq/92742.smp/Emission_1.channel/Emission_1.chm
Channel	Emission_1

Injection Information:
Data Vault	ChromeleonLocal
Injection	Fab ACPA PP2.78 captured
Injection Number	32
Position	RC11
Comment	
Processing Method	Integrate IgG 75-63% last data
Instrument Method	2013Aquity IgG glycan  75%-63% 010313   deepwellplate R2
Type	Unknown
Status	Finished
Injection Date	18-5-2013
Injection Time	17:31:01
Injection Volume (µl)	83,000
Dilution Factor	1,0000
Weight	1,0000

Raw Data Information:
Time Min. (min)	0,016700
Time Max. (min)	43,100033
Data Points	2586
Detector	FLD
Exporting Data System	Chromeleon 7.1.2.1478
Operator	
Signal Quantity	
Signal Unit	counts
Signal Min.	-24.371,000000
Signal Max.	25.567.544,000000
Channel	Emission_1
Driver Name	FLD3000.dll
Channel Type	Evaluation
Min. Step (s)	1,000
Max. Step (s)	1,000
Average Step (s)	1,000

Signal Parameter Information:
Signal Info	250 nm /480 nm

Raw Data:
Time (min)	Step (s)	Value (counts)
0,016700	0,000	0,000000
0,033367	1,000	0,000000
0,050033	1,000	0,000000
0,066700	1,000	0,000000
0,083367	1,000	427,000000
0,100033	1,000	1.556,000000
0,116700	1,000	3.348,000000
0,133367	1,000	5.396,000000
0,150033	1,000	7.179,000000
0,166700	1,000	8.398,000000
0,183367	1,000	8.937,000000
0,200033	1,000	8.910,000000
0,216700	1,000	8.587,000000
0,233367	1,000	8.185,000000
0,250033	1,000	8.027,000000
0,266700	1,000	8.170,000000
0,283367	1,000	8.229,000000
0,300033	1,000	8.059,000000
0,316700	1,000	7.720,000000
0,333367	1,000	7.439,000000
0,350033	1,000	7.175,000000
0,366700	1,000	6.576,000000
0,383367	1,000	5.621,000000
0,400033	1,000	4.825,000000
0,416700	1,000	5.396,000000
0,433367	1,000	9.410,000000
0,450033	1,000	20.470,000000
0,466700	1,000	47.657,000000
0,483367	1,000	114.398,000000
0,500033	1,000	276.058,000000
0,516700	1,000	9.612.015,000000
0,533367	1,000	6.408.010,000000
0,550033	1,000	9.612.015,000000
0,566700	1,000	6.408.010,000000
0,583367	1,000	9.612.015,000000
0,600033	1,000	6.408.010,000000
0,616700	1,000	9.612.015,000000
0,633367	1,000	6.408.010,000000
0,650033	1,000	9.612.015,000000
0,666700	1,000	6.408.010,000000
0,683367	1,000	6.408.010,000000
0,700033	1,000	6.408.010,000000
0,716700	1,000	6.408.010,000000
0,733367	1,000	6.408.010,000000
0,750033	1,000	6.408.010,000000
0,766700	1,000	6.408.010,000000
0,783367	1,000	6.408.010,000000
0,800033	1,000	6.408.010,000000
0,816700	1,000	6.408.010,000000
0,833367	1,000	6.408.010,000000
0,850033	1,000	6.408.010,000000
0,866700	1,000	6.408.010,000000
0,883367	1,000	6.408.010,000000
0,900033	1,000	6.408.010,000000
0,916700	1,000	6.408.010,000000
0,933367	1,000	6.408.010,000000
0,950033	1,000	6.408.010,000000
0,966700	1,000	6.408.010,000000
0,983367	1,000	6.408.010,000000
1,000033	1,000	6.408.010,000000
1,016700	1,000	6.408.010,000000
1,033367	1,000	6.408.010,000000
1,050033	1,000	6.408.010,000000
1,066700	1,000	6.408.010,000000
1,083367	1,000	6.408.010,000000
1,100033	1,000	6.408.010,000000
1,116700	1,000	6.408.010,000000
1,133367	1,000	6.408.010,000000
1,150033	1,000	6.408.010,000000
1,166700	1,000	6.408.010,000000
1,183367	1,000	9.612.015,000000
1,200033	1,000	6.408.010,000000
1,216700	1,000	9.612.015,000000
1,233367	1,000	6.408.010,000000
1,250033	1,000	9.612.015,000000
1,266700	1,000	6.408.010,000000
1,283367	1,000	9.612.015,000000
1,300033	1,000	6.408.010,000000
1,316700	1,000	9.612.015,000000
1,333367	1,000	6.408.010,000000
1,350033	1,000	25.567.544,000000
1,366700	1,000	22.239.589,000000
1,383367	1,000	18.977.385,000000
1,400033	1,000	15.926.114,000000
1,416700	1,000	13.187.249,000000
1,433367	1,000	10.816.631,000000
1,450033	1,000	8.829.771,000000
1,466700	1,000	7.211.290,000000
1,483367	1,000	5.925.045,000000
1,500033	1,000	4.923.911,000000
1,516700	1,000	4.156.356,000000
1,533367	1,000	3.571.801,000000
1,550033	1,000	3.125.048,000000
1,566700	1,000	2.778.508,000000
1,583367	1,000	2.502.661,000000
1,600033	1,000	2.275.858,000000
1,616700	1,000	2.083.289,000000
1,633367	1,000	1.915.007,000000
1,650033	1,000	1.764.685,000000
1,666700	1,000	1.628.583,000000
1,683367	1,000	1.504.416,000000
1,700033	1,000	1.390.965,000000
1,716700	1,000	1.287.444,000000
1,733367	1,000	1.193.248,000000
1,750033	1,000	1.107.799,000000
1,766700	1,000	1.030.739,000000
1,783367	1,000	961.303,000000
1,800033	1,000	898.572,000000
1,816700	1,000	841.877,000000
1,833367	1,000	790.574,000000
1,850033	1,000	743.919,000000
1,866700	1,000	701.372,000000
1,883367	1,000	663.108,000000
1,900033	1,000	629.035,000000
1,916700	1,000	598.759,000000
1,933367	1,000	571.789,000000
1,950033	1,000	547.305,000000
1,966700	1,000	524.884,000000
1,983367	1,000	504.581,000000
2,000033	1,000	486.061,000000
2,016700	1,000	468.970,000000
2,033367	1,000	453.425,000000
2,050033	1,000	439.484,000000
2,066700	1,000	426.961,000000
2,083367	1,000	415.722,000000
2,100033	1,000	405.315,000000
2,116700	1,000	395.291,000000
2,133367	1,000	385.369,000000
2,150033	1,000	375.451,000000
2,166700	1,000	365.400,000000
2,183367	1,000	355.041,000000
2,200033	1,000	344.789,000000
2,216700	1,000	335.100,000000
2,233367	1,000	326.354,000000
2,250033	1,000	318.380,000000
2,266700	1,000	310.676,000000
2,283367	1,000	302.912,000000
2,300033	1,000	295.099,000000
2,316700	1,000	287.485,000000
2,333367	1,000	280.413,000000
2,350033	1,000	273.963,000000
2,366700	1,000	268.137,000000
2,383367	1,000	262.954,000000
2,400033	1,000	258.330,000000
2,416700	1,000	254.118,000000
2,433367	1,000	249.923,000000
2,450033	1,000	245.246,000000
2,466700	1,000	239.975,000000
2,483367	1,000	234.235,000000
2,500033	1,000	228.161,000000
2,516700	1,000	222.021,000000
2,533367	1,000	216.320,000000
2,550033	1,000	211.681,000000
2,566700	1,000	208.342,000000
2,583367	1,000	206.054,000000
2,600033	1,000	204.376,000000
2,616700	1,000	203.216,000000
2,633367	1,000	202.654,000000
2,650033	1,000	202.924,000000
2,666700	1,000	204.435,000000
2,683367	1,000	207.277,000000
2,700033	1,000	211.214,000000
2,716700	1,000	215.825,000000
2,733367	1,000	220.789,000000
2,750033	1,000	226.161,000000
2,766700	1,000	232.153,000000
2,783367	1,000	238.757,000000
2,800033	1,000	245.477,000000
2,816700	1,000	251.703,000000
2,833367	1,000	256.994,000000
2,850033	1,000	260.640,000000
2,866700	1,000	262.112,000000
2,883367	1,000	261.693,000000
2,900033	1,000	260.070,000000
2,916700	1,000	258.341,000000
2,933367	1,000	257.879,000000
2,950033	1,000	260.633,000000
2,966700	1,000	268.673,000000
2,983367	1,000	282.416,000000
3,000033	1,000	300.495,000000
3,016700	1,000	320.214,000000
3,033367	1,000	338.143,000000
3,050033	1,000	351.514,000000
3,066700	1,000	358.596,000000
3,083367	1,000	358.955,000000
3,100033	1,000	353.409,000000
3,116700	1,000	343.610,000000
3,133367	1,000	331.682,000000
3,150033	1,000	319.863,000000
3,166700	1,000	309.932,000000
3,183367	1,000	302.795,000000
3,200033	1,000	298.928,000000
3,216700	1,000	298.274,000000
3,233367	1,000	300.206,000000
3,250033	1,000	303.701,000000
3,266700	1,000	308.965,000000
3,283367	1,000	318.252,000000
3,300033	1,000	335.503,000000
3,316700	1,000	364.120,000000
3,333367	1,000	404.325,000000
3,350033	1,000	453.171,000000
3,366700	1,000	505.668,000000
3,383367	1,000	555.848,000000
3,400033	1,000	597.992,000000
3,416700	1,000	627.552,000000
3,433367	1,000	641.774,000000
3,450033	1,000	640.114,000000
3,466700	1,000	623.997,000000
3,483367	1,000	596.033,000000
3,500033	1,000	559.726,000000
3,516700	1,000	519.107,000000
3,533367	1,000	477.941,000000
3,550033	1,000	438.792,000000
3,566700	1,000	403.307,000000
3,583367	1,000	372.205,000000
3,600033	1,000	345.321,000000
3,616700	1,000	321.951,000000
3,633367	1,000	301.227,000000
3,650033	1,000	282.587,000000
3,666700	1,000	265.628,000000
3,683367	1,000	250.031,000000
3,700033	1,000	236.046,000000
3,716700	1,000	224.178,000000
3,733367	1,000	214.549,000000
3,750033	1,000	206.939,000000
3,766700	1,000	200.902,000000
3,783367	1,000	195.987,000000
3,800033	1,000	191.961,000000
3,816700	1,000	188.917,000000
3,833367	1,000	187.163,000000
3,850033	1,000	186.795,000000
3,866700	1,000	187.228,000000
3,883367	1,000	187.987,000000
3,900033	1,000	188.926,000000
3,916700	1,000	189.888,000000
3,933367	1,000	190.687,000000
3,950033	1,000	191.350,000000
3,966700	1,000	191.904,000000
3,983367	1,000	192.160,000000
4,000033	1,000	191.704,000000
4,016700	1,000	190.295,000000
4,033367	1,000	188.050,000000
4,050033	1,000	185.262,000000
4,066700	1,000	182.149,000000
4,083367	1,000	178.849,000000
4,100033	1,000	175.562,000000
4,116700	1,000	172.356,000000
4,133367	1,000	169.164,000000
4,150033	1,000	166.148,000000
4,166700	1,000	163.584,000000
4,183367	1,000	161.759,000000
4,200033	1,000	160.390,000000
4,216700	1,000	159.040,000000
4,233367	1,000	157.191,000000
4,250033	1,000	154.622,000000
4,266700	1,000	151.445,000000
4,283367	1,000	147.829,000000
4,300033	1,000	144.202,000000
4,316700	1,000	140.916,000000
4,333367	1,000	138.099,000000
4,350033	1,000	135.648,000000
4,366700	1,000	133.216,000000
4,383367	1,000	130.963,000000
4,400033	1,000	129.207,000000
4,416700	1,000	127.940,000000
4,433367	1,000	126.954,000000
4,450033	1,000	125.929,000000
4,466700	1,000	124.651,000000
4,483367	1,000	123.044,000000
4,500033	1,000	121.346,000000
4,516700	1,000	119.790,000000
4,533367	1,000	118.426,000000
4,550033	1,000	117.150,000000
4,566700	1,000	116.131,000000
4,583367	1,000	115.566,000000
4,600033	1,000	115.521,000000
4,616700	1,000	116.038,000000
4,633367	1,000	117.266,000000
4,650033	1,000	119.206,000000
4,666700	1,000	121.445,000000
4,683367	1,000	123.565,000000
4,700033	1,000	125.315,000000
4,716700	1,000	126.572,000000
4,733367	1,000	127.392,000000
4,750033	1,000	128.115,000000
4,766700	1,000	128.785,000000
4,783367	1,000	129.263,000000
4,800033	1,000	129.503,000000
4,816700	1,000	129.739,000000
4,833367	1,000	130.451,000000
4,850033	1,000	132.020,000000
4,866700	1,000	134.540,000000
4,883367	1,000	137.856,000000
4,900033	1,000	141.279,000000
4,916700	1,000	144.001,000000
4,933367	1,000	145.591,000000
4,950033	1,000	145.697,000000
4,966700	1,000	144.245,000000
4,983367	1,000	141.822,000000
5,000033	1,000	139.145,000000
5,016700	1,000	136.486,000000
5,033367	1,000	133.784,000000
5,050033	1,000	131.051,000000
5,066700	1,000	128.325,000000
5,083367	1,000	125.825,000000
5,100033	1,000	123.573,000000
5,116700	1,000	121.305,000000
5,133367	1,000	118.971,000000
5,150033	1,000	116.494,000000
5,166700	1,000	113.709,000000
5,183367	1,000	110.650,000000
5,200033	1,000	107.352,000000
5,216700	1,000	103.877,000000
5,233367	1,000	100.853,000000
5,250033	1,000	98.355,000000
5,266700	1,000	96.225,000000
5,283367	1,000	94.307,000000
5,300033	1,000	92.608,000000
5,316700	1,000	91.157,000000
5,333367	1,000	90.161,000000
5,350033	1,000	89.897,000000
5,366700	1,000	90.411,000000
5,383367	1,000	91.560,000000
5,400033	1,000	93.018,000000
5,416700	1,000	94.559,000000
5,433367	1,000	96.022,000000
5,450033	1,000	97.364,000000
5,466700	1,000	98.322,000000
5,483367	1,000	98.694,000000
5,500033	1,000	98.640,000000
5,516700	1,000	98.196,000000
5,533367	1,000	97.122,000000
5,550033	1,000	95.334,000000
5,566700	1,000	92.978,000000
5,583367	1,000	90.326,000000
5,600033	1,000	87.893,000000
5,616700	1,000	86.205,000000
5,633367	1,000	85.545,000000
5,650033	1,000	85.861,000000
5,666700	1,000	86.684,000000
5,683367	1,000	87.720,000000
5,700033	1,000	88.817,000000
5,716700	1,000	90.037,000000
5,733367	1,000	91.286,000000
5,750033	1,000	92.341,000000
5,766700	1,000	93.199,000000
5,783367	1,000	93.670,000000
5,800033	1,000	93.625,000000
5,816700	1,000	93.119,000000
5,833367	1,000	92.547,000000
5,850033	1,000	92.425,000000
5,866700	1,000	93.075,000000
5,883367	1,000	94.103,000000
5,900033	1,000	95.038,000000
5,916700	1,000	95.762,000000
5,933367	1,000	96.497,000000
5,950033	1,000	97.719,000000
5,966700	1,000	99.280,000000
5,983367	1,000	100.915,000000
6,000033	1,000	102.546,000000
6,016700	1,000	104.031,000000
6,033367	1,000	105.346,000000
6,050033	1,000	106.556,000000
6,066700	1,000	107.415,000000
6,083367	1,000	107.652,000000
6,100033	1,000	107.132,000000
6,116700	1,000	106.035,000000
6,133367	1,000	104.707,000000
6,150033	1,000	103.405,000000
6,166700	1,000	101.982,000000
6,183367	1,000	100.187,000000
6,200033	1,000	97.678,000000
6,216700	1,000	94.301,000000
6,233367	1,000	90.068,000000
6,250033	1,000	85.319,000000
6,266700	1,000	80.628,000000
6,283367	1,000	76.235,000000
6,300033	1,000	72.182,000000
6,316700	1,000	68.418,000000
6,333367	1,000	65.053,000000
6,350033	1,000	62.295,000000
6,366700	1,000	60.225,000000
6,383367	1,000	58.657,000000
6,400033	1,000	57.419,000000
6,416700	1,000	56.277,000000
6,433367	1,000	55.197,000000
6,450033	1,000	54.232,000000
6,466700	1,000	53.390,000000
6,483367	1,000	52.725,000000
6,500033	1,000	52.468,000000
6,516700	1,000	52.768,000000
6,533367	1,000	53.550,000000
6,550033	1,000	54.518,000000
6,566700	1,000	55.290,000000
6,583367	1,000	55.455,000000
6,600033	1,000	54.643,000000
6,616700	1,000	53.049,000000
6,633367	1,000	50.981,000000
6,650033	1,000	49.122,000000
6,666700	1,000	47.671,000000
6,683367	1,000	46.629,000000
6,700033	1,000	46.012,000000
6,716700	1,000	45.604,000000
6,733367	1,000	45.315,000000
6,750033	1,000	45.276,000000
6,766700	1,000	45.652,000000
6,783367	1,000	46.437,000000
6,800033	1,000	47.635,000000
6,816700	1,000	49.245,000000
6,833367	1,000	50.960,000000
6,850033	1,000	52.560,000000
6,866700	1,000	53.862,000000
6,883367	1,000	54.729,000000
6,900033	1,000	55.119,000000
6,916700	1,000	55.036,000000
6,933367	1,000	54.471,000000
6,950033	1,000	53.585,000000
6,966700	1,000	52.564,000000
6,983367	1,000	51.587,000000
7,000033	1,000	50.947,000000
7,016700	1,000	50.748,000000
7,033367	1,000	50.926,000000
7,050033	1,000	51.610,000000
7,066700	1,000	52.671,000000
7,083367	1,000	53.864,000000
7,100033	1,000	55.107,000000
7,116700	1,000	56.028,000000
7,133367	1,000	56.168,000000
7,150033	1,000	55.571,000000
7,166700	1,000	54.540,000000
7,183367	1,000	53.328,000000
7,200033	1,000	52.177,000000
7,216700	1,000	51.245,000000
7,233367	1,000	50.580,000000
7,250033	1,000	49.903,000000
7,266700	1,000	48.901,000000
7,283367	1,000	47.533,000000
7,300033	1,000	45.627,000000
7,316700	1,000	43.298,000000
7,333367	1,000	41.135,000000
7,350033	1,000	39.578,000000
7,366700	1,000	38.720,000000
7,383367	1,000	38.537,000000
7,400033	1,000	39.074,000000
7,416700	1,000	40.151,000000
7,433367	1,000	41.662,000000
7,450033	1,000	43.411,000000
7,466700	1,000	44.768,000000
7,483367	1,000	45.525,000000
7,500033	1,000	46.002,000000
7,516700	1,000	46.564,000000
7,533367	1,000	47.136,000000
7,550033	1,000	47.841,000000
7,566700	1,000	48.780,000000
7,583367	1,000	49.921,000000
7,600033	1,000	51.198,000000
7,616700	1,000	52.426,000000
7,633367	1,000	53.510,000000
7,650033	1,000	54.309,000000
7,666700	1,000	54.477,000000
7,683367	1,000	54.011,000000
7,700033	1,000	52.908,000000
7,716700	1,000	51.273,000000
7,733367	1,000	49.598,000000
7,750033	1,000	48.318,000000
7,766700	1,000	47.377,000000
7,783367	1,000	46.600,000000
7,800033	1,000	45.903,000000
7,816700	1,000	45.155,000000
7,833367	1,000	44.545,000000
7,850033	1,000	44.339,000000
7,866700	1,000	44.950,000000
7,883367	1,000	46.415,000000
7,900033	1,000	48.097,000000
7,916700	1,000	49.409,000000
7,933367	1,000	50.062,000000
7,950033	1,000	50.194,000000
7,966700	1,000	50.026,000000
7,983367	1,000	49.685,000000
8,000033	1,000	49.073,000000
8,016700	1,000	48.173,000000
8,033367	1,000	47.368,000000
8,050033	1,000	47.124,000000
8,066700	1,000	47.549,000000
8,083367	1,000	48.235,000000
8,100033	1,000	48.470,000000
8,116700	1,000	47.578,000000
8,133367	1,000	45.344,000000
8,150033	1,000	42.117,000000
8,166700	1,000	38.755,000000
8,183367	1,000	36.233,000000
8,200033	1,000	35.180,000000
8,216700	1,000	35.645,000000
8,233367	1,000	37.226,000000
8,250033	1,000	39.244,000000
8,266700	1,000	41.248,000000
8,283367	1,000	42.804,000000
8,300033	1,000	43.692,000000
8,316700	1,000	44.255,000000
8,333367	1,000	44.770,000000
8,350033	1,000	45.189,000000
8,366700	1,000	45.272,000000
8,383367	1,000	45.026,000000
8,400033	1,000	44.547,000000
8,416700	1,000	44.107,000000
8,433367	1,000	43.819,000000
8,450033	1,000	43.701,000000
8,466700	1,000	43.923,000000
8,483367	1,000	44.577,000000
8,500033	1,000	45.156,000000
8,516700	1,000	45.105,000000
8,533367	1,000	44.393,000000
8,550033	1,000	43.500,000000
8,566700	1,000	43.060,000000
8,583367	1,000	43.187,000000
8,600033	1,000	43.575,000000
8,616700	1,000	44.007,000000
8,633367	1,000	44.378,000000
8,650033	1,000	44.879,000000
8,666700	1,000	45.635,000000
8,683367	1,000	46.555,000000
8,700033	1,000	47.216,000000
8,716700	1,000	47.481,000000
8,733367	1,000	47.488,000000
8,750033	1,000	47.355,000000
8,766700	1,000	46.926,000000
8,783367	1,000	46.193,000000
8,800033	1,000	45.330,000000
8,816700	1,000	44.649,000000
8,833367	1,000	44.472,000000
8,850033	1,000	45.123,000000
8,866700	1,000	46.467,000000
8,883367	1,000	48.023,000000
8,900033	1,000	49.716,000000
8,916700	1,000	51.436,000000
8,933367	1,000	53.101,000000
8,950033	1,000	54.685,000000
8,966700	1,000	55.894,000000
8,983367	1,000	56.470,000000
9,000033	1,000	56.556,000000
9,016700	1,000	56.377,000000
9,033367	1,000	55.939,000000
9,050033	1,000	55.379,000000
9,066700	1,000	54.776,000000
9,083367	1,000	54.159,000000
9,100033	1,000	53.623,000000
9,116700	1,000	52.935,000000
9,133367	1,000	51.817,000000
9,150033	1,000	50.327,000000
9,166700	1,000	48.842,000000
9,183367	1,000	47.767,000000
9,200033	1,000	47.187,000000
9,216700	1,000	46.980,000000
9,233367	1,000	46.947,000000
9,250033	1,000	47.125,000000
9,266700	1,000	47.627,000000
9,283367	1,000	48.521,000000
9,300033	1,000	49.811,000000
9,316700	1,000	51.714,000000
9,333367	1,000	54.397,000000
9,350033	1,000	57.582,000000
9,366700	1,000	60.877,000000
9,383367	1,000	64.046,000000
9,400033	1,000	66.639,000000
9,416700	1,000	68.235,000000
9,433367	1,000	68.632,000000
9,450033	1,000	67.891,000000
9,466700	1,000	65.782,000000
9,483367	1,000	62.528,000000
9,500033	1,000	58.657,000000
9,516700	1,000	54.799,000000
9,533367	1,000	51.504,000000
9,550033	1,000	49.326,000000
9,566700	1,000	48.745,000000
9,583367	1,000	49.975,000000
9,600033	1,000	52.982,000000
9,616700	1,000	57.583,000000
9,633367	1,000	63.973,000000
9,650033	1,000	72.711,000000
9,666700	1,000	84.182,000000
9,683367	1,000	98.442,000000
9,700033	1,000	115.235,000000
9,716700	1,000	133.851,000000
9,733367	1,000	152.717,000000
9,750033	1,000	169.859,000000
9,766700	1,000	182.840,000000
9,783367	1,000	189.696,000000
9,800033	1,000	189.519,000000
9,816700	1,000	182.751,000000
9,833367	1,000	170.760,000000
9,850033	1,000	155.320,000000
9,866700	1,000	138.345,000000
9,883367	1,000	121.630,000000
9,900033	1,000	106.199,000000
9,916700	1,000	92.710,000000
9,933367	1,000	81.459,000000
9,950033	1,000	72.674,000000
9,966700	1,000	66.612,000000
9,983367	1,000	62.981,000000
10,000033	1,000	60.947,000000
10,016700	1,000	59.533,000000
10,033367	1,000	58.004,000000
10,050033	1,000	56.043,000000
10,066700	1,000	53.690,000000
10,083367	1,000	51.405,000000
10,100033	1,000	49.725,000000
10,116700	1,000	48.655,000000
10,133367	1,000	47.891,000000
10,150033	1,000	47.252,000000
10,166700	1,000	46.947,000000
10,183367	1,000	47.024,000000
10,200033	1,000	47.425,000000
10,216700	1,000	48.025,000000
10,233367	1,000	48.717,000000
10,250033	1,000	49.614,000000
10,266700	1,000	50.890,000000
10,283367	1,000	52.344,000000
10,300033	1,000	53.657,000000
10,316700	1,000	54.660,000000
10,333367	1,000	55.346,000000
10,350033	1,000	55.386,000000
10,366700	1,000	54.760,000000
10,383367	1,000	53.742,000000
10,400033	1,000	52.785,000000
10,416700	1,000	51.996,000000
10,433367	1,000	51.346,000000
10,450033	1,000	51.038,000000
10,466700	1,000	51.274,000000
10,483367	1,000	51.864,000000
10,500033	1,000	52.691,000000
10,516700	1,000	53.829,000000
10,533367	1,000	55.129,000000
10,550033	1,000	56.452,000000
10,566700	1,000	57.931,000000
10,583367	1,000	59.881,000000
10,600033	1,000	62.728,000000
10,616700	1,000	67.573,000000
10,633367	1,000	76.083,000000
10,650033	1,000	89.849,000000
10,666700	1,000	110.147,000000
10,683367	1,000	137.796,000000
10,700033	1,000	172.496,000000
10,716700	1,000	212.686,000000
10,733367	1,000	255.510,000000
10,750033	1,000	296.363,000000
10,766700	1,000	330.018,000000
10,783367	1,000	352.149,000000
10,800033	1,000	360.141,000000
10,816700	1,000	353.545,000000
10,833367	1,000	334.068,000000
10,850033	1,000	304.684,000000
10,866700	1,000	268.938,000000
10,883367	1,000	230.551,000000
10,900033	1,000	192.690,000000
10,916700	1,000	157.865,000000
10,933367	1,000	127.547,000000
10,950033	1,000	102.550,000000
10,966700	1,000	83.135,000000
10,983367	1,000	69.315,000000
11,000033	1,000	60.712,000000
11,016700	1,000	56.273,000000
11,033367	1,000	54.489,000000
11,050033	1,000	54.008,000000
11,066700	1,000	53.948,000000
11,083367	1,000	53.667,000000
11,100033	1,000	52.868,000000
11,116700	1,000	51.388,000000
11,133367	1,000	49.452,000000
11,150033	1,000	47.521,000000
11,166700	1,000	46.155,000000
11,183367	1,000	45.723,000000
11,200033	1,000	46.384,000000
11,216700	1,000	48.048,000000
11,233367	1,000	50.091,000000
11,250033	1,000	51.825,000000
11,266700	1,000	52.981,000000
11,283367	1,000	53.649,000000
11,300033	1,000	54.028,000000
11,316700	1,000	54.465,000000
11,333367	1,000	55.392,000000
11,350033	1,000	56.801,000000
11,366700	1,000	58.300,000000
11,383367	1,000	59.297,000000
11,400033	1,000	59.781,000000
11,416700	1,000	59.948,000000
11,433367	1,000	59.661,000000
11,450033	1,000	59.169,000000
11,466700	1,000	58.779,000000
11,483367	1,000	58.627,000000
11,500033	1,000	58.719,000000
11,516700	1,000	59.053,000000
11,533367	1,000	59.509,000000
11,550033	1,000	59.986,000000
11,566700	1,000	60.470,000000
11,583367	1,000	61.059,000000
11,600033	1,000	61.660,000000
11,616700	1,000	61.796,000000
11,633367	1,000	61.307,000000
11,650033	1,000	60.590,000000
11,666700	1,000	59.899,000000
11,683367	1,000	59.223,000000
11,700033	1,000	58.265,000000
11,716700	1,000	57.180,000000
11,733367	1,000	56.289,000000
11,750033	1,000	55.856,000000
11,766700	1,000	56.039,000000
11,783367	1,000	56.635,000000
11,800033	1,000	57.548,000000
11,816700	1,000	58.876,000000
11,833367	1,000	60.971,000000
11,850033	1,000	64.050,000000
11,866700	1,000	68.134,000000
11,883367	1,000	73.384,000000
11,900033	1,000	80.033,000000
11,916700	1,000	87.975,000000
11,933367	1,000	96.805,000000
11,950033	1,000	106.103,000000
11,966700	1,000	115.286,000000
11,983367	1,000	123.920,000000
12,000033	1,000	131.472,000000
12,016700	1,000	137.204,000000
12,033367	1,000	140.625,000000
12,050033	1,000	141.887,000000
12,066700	1,000	141.741,000000
12,083367	1,000	141.110,000000
12,100033	1,000	140.811,000000
12,116700	1,000	141.199,000000
12,133367	1,000	142.237,000000
12,150033	1,000	143.588,000000
12,166700	1,000	144.666,000000
12,183367	1,000	145.185,000000
12,200033	1,000	144.929,000000
12,216700	1,000	143.630,000000
12,233367	1,000	141.331,000000
12,250033	1,000	138.463,000000
12,266700	1,000	135.370,000000
12,283367	1,000	132.048,000000
12,300033	1,000	128.160,000000
12,316700	1,000	123.256,000000
12,333367	1,000	117.170,000000
12,350033	1,000	109.875,000000
12,366700	1,000	101.713,000000
12,383367	1,000	93.260,000000
12,400033	1,000	85.292,000000
12,416700	1,000	78.470,000000
12,433367	1,000	73.148,000000
12,450033	1,000	69.650,000000
12,466700	1,000	68.104,000000
12,483367	1,000	68.368,000000
12,500033	1,000	69.957,000000
12,516700	1,000	72.292,000000
12,533367	1,000	74.769,000000
12,550033	1,000	76.988,000000
12,566700	1,000	78.804,000000
12,583367	1,000	80.204,000000
12,600033	1,000	81.009,000000
12,616700	1,000	80.919,000000
12,633367	1,000	79.761,000000
12,650033	1,000	77.422,000000
12,666700	1,000	74.160,000000
12,683367	1,000	70.710,000000
12,700033	1,000	67.407,000000
12,716700	1,000	64.324,000000
12,733367	1,000	61.871,000000
12,750033	1,000	60.496,000000
12,766700	1,000	60.600,000000
12,783367	1,000	62.618,000000
12,800033	1,000	66.960,000000
12,816700	1,000	73.997,000000
12,833367	1,000	84.407,000000
12,850033	1,000	99.200,000000
12,866700	1,000	119.722,000000
12,883367	1,000	148.025,000000
12,900033	1,000	186.822,000000
12,916700	1,000	238.443,000000
12,933367	1,000	304.161,000000
12,950033	1,000	382.904,000000
12,966700	1,000	470.875,000000
12,983367	1,000	561.232,000000
13,000033	1,000	644.928,000000
13,016700	1,000	712.669,000000
13,033367	1,000	756.924,000000
13,050033	1,000	773.192,000000
13,066700	1,000	760.663,000000
13,083367	1,000	721.871,000000
13,100033	1,000	662.200,000000
13,116700	1,000	588.700,000000
13,133367	1,000	508.734,000000
13,150033	1,000	428.873,000000
13,166700	1,000	354.510,000000
13,183367	1,000	289.360,000000
13,200033	1,000	235.577,000000
13,216700	1,000	194.157,000000
13,233367	1,000	165.068,000000
13,250033	1,000	147.573,000000
13,266700	1,000	140.553,000000
13,283367	1,000	143.178,000000
13,300033	1,000	154.696,000000
13,316700	1,000	174.745,000000
13,333367	1,000	203.092,000000
13,350033	1,000	238.351,000000
13,366700	1,000	277.458,000000
13,383367	1,000	316.052,000000
13,400033	1,000	349.664,000000
13,416700	1,000	374.429,000000
13,433367	1,000	387.356,000000
13,450033	1,000	387.100,000000
13,466700	1,000	374.457,000000
13,483367	1,000	351.493,000000
13,500033	1,000	320.969,000000
13,516700	1,000	286.117,000000
13,533367	1,000	250.499,000000
13,550033	1,000	216.978,000000
13,566700	1,000	187.455,000000
13,583367	1,000	162.884,000000
13,600033	1,000	143.350,000000
13,616700	1,000	128.407,000000
13,633367	1,000	117.449,000000
13,650033	1,000	109.906,000000
13,666700	1,000	104.852,000000
13,683367	1,000	101.123,000000
13,700033	1,000	97.638,000000
13,716700	1,000	93.608,000000
13,733367	1,000	88.817,000000
13,750033	1,000	83.438,000000
13,766700	1,000	77.701,000000
13,783367	1,000	71.834,000000
13,800033	1,000	66.407,000000
13,816700	1,000	61.817,000000
13,833367	1,000	58.150,000000
13,850033	1,000	55.359,000000
13,866700	1,000	53.472,000000
13,883367	1,000	52.532,000000
13,900033	1,000	52.434,000000
13,916700	1,000	53.264,000000
13,933367	1,000	55.021,000000
13,950033	1,000	57.374,000000
13,966700	1,000	60.267,000000
13,983367	1,000	63.620,000000
14,000033	1,000	66.970,000000
14,016700	1,000	69.953,000000
14,033367	1,000	72.152,000000
14,050033	1,000	73.449,000000
14,066700	1,000	73.929,000000
14,083367	1,000	73.846,000000
14,100033	1,000	73.195,000000
14,116700	1,000	71.912,000000
14,133367	1,000	70.161,000000
14,150033	1,000	68.062,000000
14,166700	1,000	65.756,000000
14,183367	1,000	63.448,000000
14,200033	1,000	61.194,000000
14,216700	1,000	59.081,000000
14,233367	1,000	57.361,000000
14,250033	1,000	56.485,000000
14,266700	1,000	56.381,000000
14,283367	1,000	56.771,000000
14,300033	1,000	57.419,000000
14,316700	1,000	58.253,000000
14,333367	1,000	59.060,000000
14,350033	1,000	59.601,000000
14,366700	1,000	59.833,000000
14,383367	1,000	59.537,000000
14,400033	1,000	58.718,000000
14,416700	1,000	57.882,000000
14,433367	1,000	57.469,000000
14,450033	1,000	57.391,000000
14,466700	1,000	57.481,000000
14,483367	1,000	57.592,000000
14,500033	1,000	57.764,000000
14,516700	1,000	57.713,000000
14,533367	1,000	57.419,000000
14,550033	1,000	57.068,000000
14,566700	1,000	56.802,000000
14,583367	1,000	56.856,000000
14,600033	1,000	57.690,000000
14,616700	1,000	59.829,000000
14,633367	1,000	63.728,000000
14,650033	1,000	69.557,000000
14,666700	1,000	77.313,000000
14,683367	1,000	87.087,000000
14,700033	1,000	98.592,000000
14,716700	1,000	110.793,000000
14,733367	1,000	122.401,000000
14,750033	1,000	132.229,000000
14,766700	1,000	139.359,000000
14,783367	1,000	143.336,000000
14,800033	1,000	143.952,000000
14,816700	1,000	141.055,000000
14,833367	1,000	134.886,000000
14,850033	1,000	126.373,000000
14,866700	1,000	116.683,000000
14,883367	1,000	106.635,000000
14,900033	1,000	96.845,000000
14,916700	1,000	87.943,000000
14,933367	1,000	80.278,000000
14,950033	1,000	73.844,000000
14,966700	1,000	68.270,000000
14,983367	1,000	63.259,000000
15,000033	1,000	58.980,000000
15,016700	1,000	55.599,000000
15,033367	1,000	53.061,000000
15,050033	1,000	51.241,000000
15,066700	1,000	50.310,000000
15,083367	1,000	50.163,000000
15,100033	1,000	50.656,000000
15,116700	1,000	51.648,000000
15,133367	1,000	53.284,000000
15,150033	1,000	55.738,000000
15,166700	1,000	58.988,000000
15,183367	1,000	62.986,000000
15,200033	1,000	67.551,000000
15,216700	1,000	72.552,000000
15,233367	1,000	77.767,000000
15,250033	1,000	82.803,000000
15,266700	1,000	87.273,000000
15,283367	1,000	90.801,000000
15,300033	1,000	92.904,000000
15,316700	1,000	93.396,000000
15,333367	1,000	92.309,000000
15,350033	1,000	89.820,000000
15,366700	1,000	86.262,000000
15,383367	1,000	82.192,000000
15,400033	1,000	78.472,000000
15,416700	1,000	75.544,000000
15,433367	1,000	73.761,000000
15,450033	1,000	73.555,000000
15,466700	1,000	74.861,000000
15,483367	1,000	77.286,000000
15,500033	1,000	80.653,000000
15,516700	1,000	84.894,000000
15,533367	1,000	89.947,000000
15,550033	1,000	95.420,000000
15,566700	1,000	100.808,000000
15,583367	1,000	106.143,000000
15,600033	1,000	111.304,000000
15,616700	1,000	116.222,000000
15,633367	1,000	120.919,000000
15,650033	1,000	126.079,000000
15,666700	1,000	133.192,000000
15,683367	1,000	144.276,000000
15,700033	1,000	161.630,000000
15,716700	1,000	187.485,000000
15,733367	1,000	223.789,000000
15,750033	1,000	272.027,000000
15,766700	1,000	332.381,000000
15,783367	1,000	403.467,000000
15,800033	1,000	482.418,000000
15,816700	1,000	564.258,000000
15,833367	1,000	642.021,000000
15,850033	1,000	707.450,000000
15,866700	1,000	753.295,000000
15,883367	1,000	774.640,000000
15,900033	1,000	769.521,000000
15,916700	1,000	739.235,000000
15,933367	1,000	687.838,000000
15,950033	1,000	621.162,000000
15,966700	1,000	545.814,000000
15,983367	1,000	468.339,000000
16,000033	1,000	394.269,000000
16,016700	1,000	327.968,000000
16,033367	1,000	272.058,000000
16,050033	1,000	227.253,000000
16,066700	1,000	192.862,000000
16,083367	1,000	167.564,000000
16,100033	1,000	149.689,000000
16,116700	1,000	137.540,000000
16,133367	1,000	129.528,000000
16,150033	1,000	124.284,000000
16,166700	1,000	120.574,000000
16,183367	1,000	117.611,000000
16,200033	1,000	114.846,000000
16,216700	1,000	111.693,000000
16,233367	1,000	107.902,000000
16,250033	1,000	103.865,000000
16,266700	1,000	99.958,000000
16,283367	1,000	96.226,000000
16,300033	1,000	92.706,000000
16,316700	1,000	89.618,000000
16,333367	1,000	87.242,000000
16,350033	1,000	85.728,000000
16,366700	1,000	85.127,000000
16,383367	1,000	85.177,000000
16,400033	1,000	85.454,000000
16,416700	1,000	85.830,000000
16,433367	1,000	86.155,000000
16,450033	1,000	86.425,000000
16,466700	1,000	86.521,000000
16,483367	1,000	86.321,000000
16,500033	1,000	85.746,000000
16,516700	1,000	84.969,000000
16,533367	1,000	84.147,000000
16,550033	1,000	82.982,000000
16,566700	1,000	81.189,000000
16,583367	1,000	78.873,000000
16,600033	1,000	76.545,000000
16,616700	1,000	74.707,000000
16,633367	1,000	73.764,000000
16,650033	1,000	73.819,000000
16,666700	1,000	74.817,000000
16,683367	1,000	76.771,000000
16,700033	1,000	79.458,000000
16,716700	1,000	82.462,000000
16,733367	1,000	85.326,000000
16,750033	1,000	87.698,000000
16,766700	1,000	89.254,000000
16,783367	1,000	90.144,000000
16,800033	1,000	90.852,000000
16,816700	1,000	92.036,000000
16,833367	1,000	94.739,000000
16,850033	1,000	99.933,000000
16,866700	1,000	108.508,000000
16,883367	1,000	120.988,000000
16,900033	1,000	137.395,000000
16,916700	1,000	157.511,000000
16,933367	1,000	180.931,000000
16,950033	1,000	207.339,000000
16,966700	1,000	236.820,000000
16,983367	1,000	269.903,000000
17,000033	1,000	307.466,000000
17,016700	1,000	350.703,000000
17,033367	1,000	400.283,000000
17,050033	1,000	456.298,000000
17,066700	1,000	517.705,000000
17,083367	1,000	581.662,000000
17,100033	1,000	643.298,000000
17,116700	1,000	696.506,000000
17,133367	1,000	735.276,000000
17,150033	1,000	754.589,000000
17,166700	1,000	751.401,000000
17,183367	1,000	725.212,000000
17,200033	1,000	678.509,000000
17,216700	1,000	615.857,000000
17,233367	1,000	543.062,000000
17,250033	1,000	466.198,000000
17,266700	1,000	390.738,000000
17,283367	1,000	320.904,000000
17,300033	1,000	259.477,000000
17,316700	1,000	207.889,000000
17,333367	1,000	166.423,000000
17,350033	1,000	134.294,000000
17,366700	1,000	110.596,000000
17,383367	1,000	94.394,000000
17,400033	1,000	84.416,000000
17,416700	1,000	79.123,000000
17,433367	1,000	76.486,000000
17,450033	1,000	74.863,000000
17,466700	1,000	73.467,000000
17,483367	1,000	72.095,000000
17,500033	1,000	71.044,000000
17,516700	1,000	70.548,000000
17,533367	1,000	70.464,000000
17,550033	1,000	70.496,000000
17,566700	1,000	70.744,000000
17,583367	1,000	71.332,000000
17,600033	1,000	72.093,000000
17,616700	1,000	73.179,000000
17,633367	1,000	74.773,000000
17,650033	1,000	76.650,000000
17,666700	1,000	78.547,000000
17,683367	1,000	80.006,000000
17,700033	1,000	80.584,000000
17,716700	1,000	80.299,000000
17,733367	1,000	79.343,000000
17,750033	1,000	78.208,000000
17,766700	1,000	77.198,000000
17,783367	1,000	76.620,000000
17,800033	1,000	76.589,000000
17,816700	1,000	76.847,000000
17,833367	1,000	77.319,000000
17,850033	1,000	78.195,000000
17,866700	1,000	79.523,000000
17,883367	1,000	81.549,000000
17,900033	1,000	84.445,000000
17,916700	1,000	88.412,000000
17,933367	1,000	94.189,000000
17,950033	1,000	102.846,000000
17,966700	1,000	115.683,000000
17,983367	1,000	134.109,000000
18,000033	1,000	160.158,000000
18,016700	1,000	196.007,000000
18,033367	1,000	243.436,000000
18,050033	1,000	303.839,000000
18,066700	1,000	377.596,000000
18,083367	1,000	463.074,000000
18,100033	1,000	556.002,000000
18,116700	1,000	650.199,000000
18,133367	1,000	738.095,000000
18,150033	1,000	811.308,000000
18,166700	1,000	862.084,000000
18,183367	1,000	885.020,000000
18,200033	1,000	877.858,000000
18,216700	1,000	841.848,000000
18,233367	1,000	781.345,000000
18,250033	1,000	702.759,000000
18,266700	1,000	613.580,000000
18,283367	1,000	521.337,000000
18,300033	1,000	432.482,000000
18,316700	1,000	352.053,000000
18,333367	1,000	283.161,000000
18,350033	1,000	227.384,000000
18,366700	1,000	184.879,000000
18,383367	1,000	154.501,000000
18,400033	1,000	134.488,000000
18,416700	1,000	122.927,000000
18,433367	1,000	118.269,000000
18,450033	1,000	118.998,000000
18,466700	1,000	123.690,000000
18,483367	1,000	130.787,000000
18,500033	1,000	138.543,000000
18,516700	1,000	145.381,000000
18,533367	1,000	150.215,000000
18,550033	1,000	152.341,000000
18,566700	1,000	151.664,000000
18,583367	1,000	148.645,000000
18,600033	1,000	143.747,000000
18,616700	1,000	137.359,000000
18,633367	1,000	129.949,000000
18,650033	1,000	122.234,000000
18,666700	1,000	115.029,000000
18,683367	1,000	109.058,000000
18,700033	1,000	104.777,000000
18,716700	1,000	101.871,000000
18,733367	1,000	99.694,000000
18,750033	1,000	97.778,000000
18,766700	1,000	95.922,000000
18,783367	1,000	94.231,000000
18,800033	1,000	92.716,000000
18,816700	1,000	91.332,000000
18,833367	1,000	90.053,000000
18,850033	1,000	88.945,000000
18,866700	1,000	88.034,000000
18,883367	1,000	87.286,000000
18,900033	1,000	86.591,000000
18,916700	1,000	85.850,000000
18,933367	1,000	84.934,000000
18,950033	1,000	83.687,000000
18,966700	1,000	82.329,000000
18,983367	1,000	81.066,000000
19,000033	1,000	80.101,000000
19,016700	1,000	79.643,000000
19,033367	1,000	80.050,000000
19,050033	1,000	81.309,000000
19,066700	1,000	82.862,000000
19,083367	1,000	84.159,000000
19,100033	1,000	84.872,000000
19,116700	1,000	84.885,000000
19,133367	1,000	84.272,000000
19,150033	1,000	83.206,000000
19,166700	1,000	81.806,000000
19,183367	1,000	80.204,000000
19,200033	1,000	78.989,000000
19,216700	1,000	78.907,000000
19,233367	1,000	80.354,000000
19,250033	1,000	83.118,000000
19,266700	1,000	87.012,000000
19,283367	1,000	92.190,000000
19,300033	1,000	99.188,000000
19,316700	1,000	108.548,000000
19,333367	1,000	120.975,000000
19,350033	1,000	137.554,000000
19,366700	1,000	159.304,000000
19,383367	1,000	187.143,000000
19,400033	1,000	221.666,000000
19,416700	1,000	262.692,000000
19,433367	1,000	308.874,000000
19,450033	1,000	357.698,000000
19,466700	1,000	405.887,000000
19,483367	1,000	450.044,000000
19,500033	1,000	487.123,000000
19,516700	1,000	515.335,000000
19,533367	1,000	534.741,000000
19,550033	1,000	547.614,000000
19,566700	1,000	557.671,000000
19,583367	1,000	569.514,000000
19,600033	1,000	588.291,000000
19,616700	1,000	618.687,000000
19,633367	1,000	663.480,000000
19,650033	1,000	722.195,000000
19,666700	1,000	791.146,000000
19,683367	1,000	863.844,000000
19,700033	1,000	931.606,000000
19,716700	1,000	985.195,000000
19,733367	1,000	1.016.680,000000
19,750033	1,000	1.021.373,000000
19,766700	1,000	998.653,000000
19,783367	1,000	951.790,000000
19,800033	1,000	887.306,000000
19,816700	1,000	813.311,000000
19,833367	1,000	738.489,000000
19,850033	1,000	670.750,000000
19,866700	1,000	616.059,000000
19,883367	1,000	577.526,000000
19,900033	1,000	555.225,000000
19,916700	1,000	546.766,000000
19,933367	1,000	547.576,000000
19,950033	1,000	551.990,000000
19,966700	1,000	554.555,000000
19,983367	1,000	550.946,000000
20,000033	1,000	538.291,000000
20,016700	1,000	515.550,000000
20,033367	1,000	483.470,000000
20,050033	1,000	444.377,000000
20,066700	1,000	401.750,000000
20,083367	1,000	359.167,000000
20,100033	1,000	320.213,000000
20,116700	1,000	287.974,000000
20,133367	1,000	264.416,000000
20,150033	1,000	250.819,000000
20,166700	1,000	247.836,000000
20,183367	1,000	255.091,000000
20,200033	1,000	271.154,000000
20,216700	1,000	294.151,000000
20,233367	1,000	321.877,000000
20,250033	1,000	351.716,000000
20,266700	1,000	380.869,000000
20,283367	1,000	407.305,000000
20,300033	1,000	430.302,000000
20,316700	1,000	450.923,000000
20,333367	1,000	471.868,000000
20,350033	1,000	497.640,000000
20,366700	1,000	534.211,000000
20,383367	1,000	589.142,000000
20,400033	1,000	671.976,000000
20,416700	1,000	794.168,000000
20,433367	1,000	968.570,000000
20,450033	1,000	1.207.834,000000
20,466700	1,000	1.521.515,000000
20,483367	1,000	1.912.040,000000
20,500033	1,000	2.370.695,000000
20,516700	1,000	2.875.230,000000
20,533367	1,000	3.390.618,000000
20,550033	1,000	3.872.657,000000
20,566700	1,000	4.274.343,000000
20,583367	1,000	4.553.571,000000
20,600033	1,000	4.680.681,000000
20,616700	1,000	4.643.579,000000
20,633367	1,000	4.448.411,000000
20,650033	1,000	4.117.955,000000
20,666700	1,000	3.687.014,000000
20,683367	1,000	3.195.961,000000
20,700033	1,000	2.685.010,000000
20,716700	1,000	2.189.688,000000
20,733367	1,000	1.737.171,000000
20,750033	1,000	1.344.701,000000
20,766700	1,000	1.020.310,000000
20,783367	1,000	764.148,000000
20,800033	1,000	570.841,000000
20,816700	1,000	431.823,000000
20,833367	1,000	337.331,000000
20,850033	1,000	277.203,000000
20,866700	1,000	242.367,000000
20,883367	1,000	225.483,000000
20,900033	1,000	220.622,000000
20,916700	1,000	222.790,000000
20,933367	1,000	228.411,000000
20,950033	1,000	235.499,000000
20,966700	1,000	243.138,000000
20,983367	1,000	250.759,000000
21,000033	1,000	257.254,000000
21,016700	1,000	261.833,000000
21,033367	1,000	264.002,000000
21,050033	1,000	263.334,000000
21,066700	1,000	259.685,000000
21,083367	1,000	253.321,000000
21,100033	1,000	244.468,000000
21,116700	1,000	233.457,000000
21,133367	1,000	220.747,000000
21,150033	1,000	206.732,000000
21,166700	1,000	191.740,000000
21,183367	1,000	175.928,000000
21,200033	1,000	159.605,000000
21,216700	1,000	143.394,000000
21,233367	1,000	128.204,000000
21,250033	1,000	114.738,000000
21,266700	1,000	103.157,000000
21,283367	1,000	93.583,000000
21,300033	1,000	85.873,000000
21,316700	1,000	80.051,000000
21,333367	1,000	75.868,000000
21,350033	1,000	72.825,000000
21,366700	1,000	70.524,000000
21,383367	1,000	68.644,000000
21,400033	1,000	67.228,000000
21,416700	1,000	66.552,000000
21,433367	1,000	66.534,000000
21,450033	1,000	67.012,000000
21,466700	1,000	68.080,000000
21,483367	1,000	69.496,000000
21,500033	1,000	70.706,000000
21,516700	1,000	71.527,000000
21,533367	1,000	72.062,000000
21,550033	1,000	72.680,000000
21,566700	1,000	73.665,000000
21,583367	1,000	74.907,000000
21,600033	1,000	76.122,000000
21,616700	1,000	77.266,000000
21,633367	1,000	78.087,000000
21,650033	1,000	78.451,000000
21,666700	1,000	78.337,000000
21,683367	1,000	77.803,000000
21,700033	1,000	77.224,000000
21,716700	1,000	76.920,000000
21,733367	1,000	76.869,000000
21,750033	1,000	77.122,000000
21,766700	1,000	77.490,000000
21,783367	1,000	77.939,000000
21,800033	1,000	78.787,000000
21,816700	1,000	80.031,000000
21,833367	1,000	81.403,000000
21,850033	1,000	82.452,000000
21,866700	1,000	82.670,000000
21,883367	1,000	81.814,000000
21,900033	1,000	79.899,000000
21,916700	1,000	77.345,000000
21,933367	1,000	74.487,000000
21,950033	1,000	71.806,000000
21,966700	1,000	69.812,000000
21,983367	1,000	68.807,000000
22,000033	1,000	68.917,000000
22,016700	1,000	70.031,000000
22,033367	1,000	71.682,000000
22,050033	1,000	73.529,000000
22,066700	1,000	75.334,000000
22,083367	1,000	76.654,000000
22,100033	1,000	77.126,000000
22,116700	1,000	76.823,000000
22,133367	1,000	75.796,000000
22,150033	1,000	74.101,000000
22,166700	1,000	71.990,000000
22,183367	1,000	69.709,000000
22,200033	1,000	67.539,000000
22,216700	1,000	65.981,000000
22,233367	1,000	65.173,000000
22,250033	1,000	64.929,000000
22,266700	1,000	65.527,000000
22,283367	1,000	67.104,000000
22,300033	1,000	69.332,000000
22,316700	1,000	71.895,000000
22,333367	1,000	74.355,000000
22,350033	1,000	76.537,000000
22,366700	1,000	78.471,000000
22,383367	1,000	80.616,000000
22,400033	1,000	83.518,000000
22,416700	1,000	87.259,000000
22,433367	1,000	91.694,000000
22,450033	1,000	96.963,000000
22,466700	1,000	103.501,000000
22,483367	1,000	111.722,000000
22,500033	1,000	121.746,000000
22,516700	1,000	133.567,000000
22,533367	1,000	147.018,000000
22,550033	1,000	162.078,000000
22,566700	1,000	178.966,000000
22,583367	1,000	197.234,000000
22,600033	1,000	215.636,000000
22,616700	1,000	232.631,000000
22,633367	1,000	246.613,000000
22,650033	1,000	256.022,000000
22,666700	1,000	260.300,000000
22,683367	1,000	259.364,000000
22,700033	1,000	253.918,000000
22,716700	1,000	245.465,000000
22,733367	1,000	235.720,000000
22,750033	1,000	226.227,000000
22,766700	1,000	218.352,000000
22,783367	1,000	212.863,000000
22,800033	1,000	210.075,000000
22,816700	1,000	210.105,000000
22,833367	1,000	212.617,000000
22,850033	1,000	216.716,000000
22,866700	1,000	220.997,000000
22,883367	1,000	223.868,000000
22,900033	1,000	224.068,000000
22,916700	1,000	220.953,000000
22,933367	1,000	214.360,000000
22,950033	1,000	204.711,000000
22,966700	1,000	192.932,000000
22,983367	1,000	179.965,000000
23,000033	1,000	166.471,000000
23,016700	1,000	152.989,000000
23,033367	1,000	140.165,000000
23,050033	1,000	128.603,000000
23,066700	1,000	118.539,000000
23,083367	1,000	109.950,000000
23,100033	1,000	102.824,000000
23,116700	1,000	97.025,000000
23,133367	1,000	92.600,000000
23,150033	1,000	89.672,000000
23,166700	1,000	88.207,000000
23,183367	1,000	88.235,000000
23,200033	1,000	89.563,000000
23,216700	1,000	91.741,000000
23,233367	1,000	94.573,000000
23,250033	1,000	97.963,000000
23,266700	1,000	102.048,000000
23,283367	1,000	106.607,000000
23,300033	1,000	111.235,000000
23,316700	1,000	116.065,000000
23,333367	1,000	121.787,000000
23,350033	1,000	129.305,000000
23,366700	1,000	139.397,000000
23,383367	1,000	152.635,000000
23,400033	1,000	169.244,000000
23,416700	1,000	188.769,000000
23,433367	1,000	210.096,000000
23,450033	1,000	231.798,000000
23,466700	1,000	252.239,000000
23,483367	1,000	269.659,000000
23,500033	1,000	282.660,000000
23,516700	1,000	290.247,000000
23,533367	1,000	291.957,000000
23,550033	1,000	288.540,000000
23,566700	1,000	281.154,000000
23,583367	1,000	270.873,000000
23,600033	1,000	258.851,000000
23,616700	1,000	246.498,000000
23,633367	1,000	235.201,000000
23,650033	1,000	225.936,000000
23,666700	1,000	219.594,000000
23,683367	1,000	217.002,000000
23,700033	1,000	218.698,000000
23,716700	1,000	225.410,000000
23,733367	1,000	238.119,000000
23,750033	1,000	258.423,000000
23,766700	1,000	288.763,000000
23,783367	1,000	332.370,000000
23,800033	1,000	393.376,000000
23,816700	1,000	476.652,000000
23,833367	1,000	587.049,000000
23,850033	1,000	728.032,000000
23,866700	1,000	900.221,000000
23,883367	1,000	1.099.270,000000
23,900033	1,000	1.315.479,000000
23,916700	1,000	1.534.242,000000
23,933367	1,000	1.737.240,000000
23,950033	1,000	1.904.689,000000
23,966700	1,000	2.018.742,000000
23,983367	1,000	2.067.368,000000
24,000033	1,000	2.045.908,000000
24,016700	1,000	1.957.729,000000
24,033367	1,000	1.813.216,000000
24,050033	1,000	1.627.905,000000
24,066700	1,000	1.419.907,000000
24,083367	1,000	1.207.248,000000
24,100033	1,000	1.005.760,000000
24,116700	1,000	827.729,000000
24,133367	1,000	681.620,000000
24,150033	1,000	571.740,000000
24,166700	1,000	499.017,000000
24,183367	1,000	462.468,000000
24,200033	1,000	460.254,000000
24,216700	1,000	490.939,000000
24,233367	1,000	554.863,000000
24,250033	1,000	655.189,000000
24,266700	1,000	798.613,000000
24,283367	1,000	995.807,000000
24,300033	1,000	1.260.489,000000
24,316700	1,000	1.608.207,000000
24,333367	1,000	2.052.099,000000
24,350033	1,000	2.597.309,000000
24,366700	1,000	3.235.072,000000
24,383367	1,000	3.938.802,000000
24,400033	1,000	4.663.997,000000
24,416700	1,000	5.352.604,000000
24,433367	1,000	5.940.927,000000
24,450033	1,000	6.370.354,000000
24,466700	1,000	6.597.902,000000
24,483367	1,000	6.604.515,000000
24,500033	1,000	6.398.036,000000
24,516700	1,000	6.010.637,000000
24,533367	1,000	5.492.555,000000
24,550033	1,000	4.902.523,000000
24,566700	1,000	4.298.393,000000
24,583367	1,000	3.728.888,000000
24,600033	1,000	3.227.965,000000
24,616700	1,000	2.812.605,000000
24,633367	1,000	2.483.978,000000
24,650033	1,000	2.230.765,000000
24,666700	1,000	2.033.840,000000
24,683367	1,000	1.871.929,000000
24,700033	1,000	1.726.154,000000
24,716700	1,000	1.582.745,000000
24,733367	1,000	1.433.954,000000
24,750033	1,000	1.277.874,000000
24,766700	1,000	1.117.324,000000
24,783367	1,000	958.055,000000
24,800033	1,000	806.785,000000
24,816700	1,000	669.660,000000
24,833367	1,000	551.103,000000
24,850033	1,000	453.388,000000
24,866700	1,000	377.156,000000
24,883367	1,000	321.938,000000
24,900033	1,000	285.836,000000
24,916700	1,000	266.045,000000
24,933367	1,000	259.165,000000
24,950033	1,000	261.319,000000
24,966700	1,000	268.543,000000
24,983367	1,000	277.421,000000
25,000033	1,000	285.474,000000
25,016700	1,000	290.695,000000
25,033367	1,000	291.415,000000
25,050033	1,000	286.701,000000
25,066700	1,000	276.953,000000
25,083367	1,000	263.310,000000
25,100033	1,000	247.009,000000
25,116700	1,000	229.540,000000
25,133367	1,000	212.059,000000
25,150033	1,000	195.303,000000
25,166700	1,000	179.872,000000
25,183367	1,000	166.116,000000
25,200033	1,000	154.107,000000
25,216700	1,000	143.628,000000
25,233367	1,000	134.409,000000
25,250033	1,000	126.406,000000
25,266700	1,000	119.797,000000
25,283367	1,000	114.562,000000
25,300033	1,000	110.284,000000
25,316700	1,000	106.457,000000
25,333367	1,000	102.714,000000
25,350033	1,000	98.979,000000
25,366700	1,000	95.515,000000
25,383367	1,000	92.745,000000
25,400033	1,000	90.929,000000
25,416700	1,000	90.131,000000
25,433367	1,000	90.128,000000
25,450033	1,000	90.954,000000
25,466700	1,000	92.894,000000
25,483367	1,000	96.475,000000
25,500033	1,000	102.250,000000
25,516700	1,000	110.036,000000
25,533367	1,000	119.030,000000
25,550033	1,000	128.174,000000
25,566700	1,000	136.583,000000
25,583367	1,000	143.410,000000
25,600033	1,000	147.768,000000
25,616700	1,000	149.089,000000
25,633367	1,000	147.493,000000
25,650033	1,000	143.336,000000
25,666700	1,000	136.988,000000
25,683367	1,000	129.104,000000
25,700033	1,000	120.469,000000
25,716700	1,000	111.547,000000
25,733367	1,000	102.580,000000
25,750033	1,000	94.142,000000
25,766700	1,000	87.011,000000
25,783367	1,000	81.337,000000
25,800033	1,000	76.690,000000
25,816700	1,000	72.690,000000
25,833367	1,000	69.253,000000
25,850033	1,000	66.571,000000
25,866700	1,000	65.029,000000
25,883367	1,000	64.724,000000
25,900033	1,000	65.361,000000
25,916700	1,000	66.488,000000
25,933367	1,000	67.472,000000
25,950033	1,000	68.143,000000
25,966700	1,000	68.738,000000
25,983367	1,000	69.429,000000
26,000033	1,000	70.058,000000
26,016700	1,000	70.613,000000
26,033367	1,000	71.297,000000
26,050033	1,000	72.392,000000
26,066700	1,000	74.213,000000
26,083367	1,000	77.091,000000
26,100033	1,000	81.092,000000
26,116700	1,000	85.975,000000
26,133367	1,000	91.715,000000
26,150033	1,000	98.896,000000
26,166700	1,000	108.303,000000
26,183367	1,000	120.451,000000
26,200033	1,000	135.234,000000
26,216700	1,000	151.988,000000
26,233367	1,000	169.769,000000
26,250033	1,000	187.351,000000
26,266700	1,000	203.349,000000
26,283367	1,000	216.697,000000
26,300033	1,000	226.255,000000
26,316700	1,000	231.018,000000
26,333367	1,000	230.269,000000
26,350033	1,000	224.168,000000
26,366700	1,000	213.246,000000
26,383367	1,000	198.575,000000
26,400033	1,000	181.510,000000
26,416700	1,000	163.499,000000
26,433367	1,000	145.858,000000
26,450033	1,000	129.659,000000
26,466700	1,000	115.562,000000
26,483367	1,000	103.799,000000
26,500033	1,000	94.660,000000
26,516700	1,000	88.357,000000
26,533367	1,000	84.872,000000
26,550033	1,000	83.736,000000
26,566700	1,000	83.902,000000
26,583367	1,000	84.271,000000
26,600033	1,000	84.133,000000
26,616700	1,000	83.108,000000
26,633367	1,000	81.244,000000
26,650033	1,000	78.866,000000
26,666700	1,000	76.022,000000
26,683367	1,000	72.888,000000
26,700033	1,000	69.809,000000
26,716700	1,000	66.900,000000
26,733367	1,000	64.537,000000
26,750033	1,000	63.198,000000
26,766700	1,000	62.927,000000
26,783367	1,000	63.423,000000
26,800033	1,000	64.583,000000
26,816700	1,000	65.990,000000
26,833367	1,000	67.226,000000
26,850033	1,000	68.362,000000
26,866700	1,000	69.502,000000
26,883367	1,000	70.650,000000
26,900033	1,000	71.668,000000
26,916700	1,000	72.537,000000
26,933367	1,000	73.632,000000
26,950033	1,000	74.904,000000
26,966700	1,000	75.770,000000
26,983367	1,000	76.018,000000
27,000033	1,000	75.628,000000
27,016700	1,000	74.542,000000
27,033367	1,000	72.678,000000
27,050033	1,000	70.464,000000
27,066700	1,000	68.699,000000
27,083367	1,000	67.865,000000
27,100033	1,000	67.716,000000
27,116700	1,000	67.757,000000
27,133367	1,000	67.596,000000
27,150033	1,000	67.294,000000
27,166700	1,000	67.174,000000
27,183367	1,000	67.489,000000
27,200033	1,000	68.325,000000
27,216700	1,000	69.510,000000
27,233367	1,000	70.855,000000
27,250033	1,000	72.304,000000
27,266700	1,000	74.117,000000
27,283367	1,000	76.332,000000
27,300033	1,000	78.883,000000
27,316700	1,000	81.663,000000
27,333367	1,000	84.510,000000
27,350033	1,000	86.999,000000
27,366700	1,000	88.910,000000
27,383367	1,000	90.323,000000
27,400033	1,000	91.683,000000
27,416700	1,000	93.056,000000
27,433367	1,000	94.076,000000
27,450033	1,000	94.295,000000
27,466700	1,000	93.192,000000
27,483367	1,000	90.850,000000
27,500033	1,000	87.784,000000
27,516700	1,000	84.343,000000
27,533367	1,000	80.727,000000
27,550033	1,000	77.084,000000
27,566700	1,000	73.682,000000
27,583367	1,000	70.789,000000
27,600033	1,000	68.812,000000
27,616700	1,000	68.098,000000
27,633367	1,000	68.459,000000
27,650033	1,000	69.145,000000
27,666700	1,000	69.676,000000
27,683367	1,000	69.695,000000
27,700033	1,000	69.223,000000
27,716700	1,000	68.676,000000
27,733367	1,000	68.324,000000
27,750033	1,000	67.946,000000
27,766700	1,000	67.497,000000
27,783367	1,000	67.176,000000
27,800033	1,000	67.002,000000
27,816700	1,000	66.959,000000
27,833367	1,000	67.111,000000
27,850033	1,000	67.558,000000
27,866700	1,000	68.457,000000
27,883367	1,000	69.662,000000
27,900033	1,000	70.730,000000
27,916700	1,000	71.451,000000
27,933367	1,000	71.751,000000
27,950033	1,000	71.559,000000
27,966700	1,000	70.863,000000
27,983367	1,000	69.672,000000
28,000033	1,000	68.232,000000
28,016700	1,000	66.954,000000
28,033367	1,000	66.222,000000
28,050033	1,000	66.045,000000
28,066700	1,000	66.245,000000
28,083367	1,000	66.719,000000
28,100033	1,000	67.349,000000
28,116700	1,000	67.797,000000
28,133367	1,000	67.824,000000
28,150033	1,000	67.395,000000
28,166700	1,000	66.535,000000
28,183367	1,000	65.343,000000
28,200033	1,000	63.792,000000
28,216700	1,000	62.002,000000
28,233367	1,000	60.471,000000
28,250033	1,000	59.482,000000
28,266700	1,000	58.834,000000
28,283367	1,000	58.453,000000
28,300033	1,000	58.351,000000
28,316700	1,000	58.440,000000
28,333367	1,000	58.713,000000
28,350033	1,000	59.285,000000
28,366700	1,000	60.110,000000
28,383367	1,000	61.297,000000
28,400033	1,000	62.905,000000
28,416700	1,000	64.594,000000
28,433367	1,000	66.073,000000
28,450033	1,000	67.187,000000
28,466700	1,000	67.632,000000
28,483367	1,000	67.375,000000
28,500033	1,000	66.949,000000
28,516700	1,000	66.569,000000
28,533367	1,000	66.015,000000
28,550033	1,000	65.450,000000
28,566700	1,000	65.113,000000
28,583367	1,000	65.412,000000
28,600033	1,000	66.360,000000
28,616700	1,000	67.313,000000
28,633367	1,000	67.545,000000
28,650033	1,000	66.968,000000
28,666700	1,000	66.070,000000
28,683367	1,000	65.338,000000
28,700033	1,000	65.240,000000
28,716700	1,000	65.745,000000
28,733367	1,000	66.606,000000
28,750033	1,000	67.684,000000
28,766700	1,000	68.894,000000
28,783367	1,000	70.086,000000
28,800033	1,000	71.041,000000
28,816700	1,000	71.574,000000
28,833367	1,000	71.692,000000
28,850033	1,000	71.428,000000
28,866700	1,000	71.275,000000
28,883367	1,000	71.266,000000
28,900033	1,000	71.257,000000
28,916700	1,000	71.258,000000
28,933367	1,000	71.320,000000
28,950033	1,000	71.400,000000
28,966700	1,000	71.415,000000
28,983367	1,000	71.442,000000
29,000033	1,000	71.493,000000
29,016700	1,000	71.517,000000
29,033367	1,000	71.555,000000
29,050033	1,000	71.681,000000
29,066700	1,000	71.736,000000
29,083367	1,000	71.508,000000
29,100033	1,000	71.008,000000
29,116700	1,000	70.543,000000
29,133367	1,000	70.132,000000
29,150033	1,000	69.648,000000
29,166700	1,000	69.291,000000
29,183367	1,000	69.420,000000
29,200033	1,000	69.981,000000
29,216700	1,000	70.555,000000
29,233367	1,000	70.809,000000
29,250033	1,000	70.696,000000
29,266700	1,000	70.209,000000
29,283367	1,000	69.331,000000
29,300033	1,000	68.051,000000
29,316700	1,000	66.524,000000
29,333367	1,000	64.999,000000
29,350033	1,000	63.902,000000
29,366700	1,000	63.422,000000
29,383367	1,000	63.677,000000
29,400033	1,000	64.710,000000
29,416700	1,000	66.265,000000
29,433367	1,000	67.852,000000
29,450033	1,000	69.048,000000
29,466700	1,000	69.783,000000
29,483367	1,000	70.112,000000
29,500033	1,000	69.956,000000
29,516700	1,000	69.242,000000
29,533367	1,000	68.254,000000
29,550033	1,000	67.506,000000
29,566700	1,000	67.436,000000
29,583367	1,000	68.164,000000
29,600033	1,000	69.523,000000
29,616700	1,000	71.145,000000
29,633367	1,000	72.609,000000
29,650033	1,000	73.753,000000
29,666700	1,000	74.505,000000
29,683367	1,000	74.672,000000
29,700033	1,000	74.045,000000
29,716700	1,000	72.587,000000
29,733367	1,000	70.346,000000
29,750033	1,000	67.528,000000
29,766700	1,000	64.471,000000
29,783367	1,000	61.556,000000
29,800033	1,000	59.284,000000
29,816700	1,000	58.104,000000
29,833367	1,000	58.011,000000
29,850033	1,000	58.909,000000
29,866700	1,000	60.732,000000
29,883367	1,000	63.169,000000
29,900033	1,000	65.617,000000
29,916700	1,000	67.517,000000
29,933367	1,000	68.829,000000
29,950033	1,000	69.736,000000
29,966700	1,000	70.341,000000
29,983367	1,000	70.655,000000
30,000033	1,000	70.613,000000
30,016700	1,000	70.238,000000
30,033367	1,000	69.742,000000
30,050033	1,000	69.441,000000
30,066700	1,000	69.538,000000
30,083367	1,000	69.859,000000
30,100033	1,000	70.017,000000
30,116700	1,000	69.931,000000
30,133367	1,000	69.779,000000
30,150033	1,000	69.571,000000
30,166700	1,000	69.071,000000
30,183367	1,000	68.363,000000
30,200033	1,000	67.440,000000
30,216700	1,000	66.370,000000
30,233367	1,000	65.317,000000
30,250033	1,000	64.447,000000
30,266700	1,000	63.862,000000
30,283367	1,000	63.494,000000
30,300033	1,000	63.368,000000
30,316700	1,000	63.714,000000
30,333367	1,000	64.501,000000
30,350033	1,000	65.553,000000
30,366700	1,000	66.808,000000
30,383367	1,000	68.095,000000
30,400033	1,000	68.933,000000
30,416700	1,000	69.304,000000
30,433367	1,000	69.290,000000
30,450033	1,000	68.746,000000
30,466700	1,000	68.060,000000
30,483367	1,000	67.964,000000
30,500033	1,000	68.943,000000
30,516700	1,000	71.055,000000
30,533367	1,000	73.654,000000
30,550033	1,000	75.915,000000
30,566700	1,000	77.397,000000
30,583367	1,000	78.024,000000
30,600033	1,000	78.112,000000
30,616700	1,000	78.300,000000
30,633367	1,000	79.052,000000
30,650033	1,000	80.529,000000
30,666700	1,000	82.425,000000
30,683367	1,000	84.135,000000
30,700033	1,000	85.151,000000
30,716700	1,000	85.590,000000
30,733367	1,000	85.781,000000
30,750033	1,000	85.931,000000
30,766700	1,000	86.140,000000
30,783367	1,000	86.223,000000
30,800033	1,000	85.968,000000
30,816700	1,000	85.144,000000
30,833367	1,000	83.766,000000
30,850033	1,000	82.220,000000
30,866700	1,000	80.886,000000
30,883367	1,000	79.939,000000
30,900033	1,000	79.458,000000
30,916700	1,000	79.326,000000
30,933367	1,000	79.276,000000
30,950033	1,000	79.215,000000
30,966700	1,000	79.074,000000
30,983367	1,000	78.730,000000
31,000033	1,000	77.968,000000
31,016700	1,000	76.819,000000
31,033367	1,000	75.661,000000
31,050033	1,000	74.755,000000
31,066700	1,000	74.107,000000
31,083367	1,000	73.791,000000
31,100033	1,000	73.756,000000
31,116700	1,000	73.733,000000
31,133367	1,000	73.622,000000
31,150033	1,000	73.614,000000
31,166700	1,000	73.678,000000
31,183367	1,000	73.673,000000
31,200033	1,000	73.536,000000
31,216700	1,000	73.098,000000
31,233367	1,000	72.295,000000
31,250033	1,000	71.016,000000
31,266700	1,000	69.167,000000
31,283367	1,000	67.005,000000
31,300033	1,000	64.857,000000
31,316700	1,000	63.177,000000
31,333367	1,000	62.139,000000
31,350033	1,000	61.912,000000
31,366700	1,000	62.546,000000
31,383367	1,000	63.878,000000
31,400033	1,000	65.689,000000
31,416700	1,000	67.780,000000
31,433367	1,000	69.676,000000
31,450033	1,000	71.084,000000
31,466700	1,000	71.800,000000
31,483367	1,000	71.899,000000
31,500033	1,000	71.854,000000
31,516700	1,000	72.127,000000
31,533367	1,000	72.807,000000
31,550033	1,000	73.440,000000
31,566700	1,000	73.649,000000
31,583367	1,000	73.378,000000
31,600033	1,000	72.784,000000
31,616700	1,000	72.237,000000
31,633367	1,000	72.001,000000
31,650033	1,000	71.851,000000
31,666700	1,000	71.604,000000
31,683367	1,000	71.301,000000
31,700033	1,000	71.117,000000
31,716700	1,000	71.396,000000
31,733367	1,000	72.116,000000
31,750033	1,000	72.866,000000
31,766700	1,000	73.332,000000
31,783367	1,000	73.512,000000
31,800033	1,000	73.552,000000
31,816700	1,000	73.544,000000
31,833367	1,000	73.735,000000
31,850033	1,000	74.176,000000
31,866700	1,000	74.876,000000
31,883367	1,000	75.824,000000
31,900033	1,000	76.840,000000
31,916700	1,000	77.887,000000
31,933367	1,000	78.965,000000
31,950033	1,000	80.226,000000
31,966700	1,000	81.312,000000
31,983367	1,000	81.750,000000
32,000033	1,000	81.375,000000
32,016700	1,000	80.750,000000
32,033367	1,000	80.465,000000
32,050033	1,000	80.536,000000
32,066700	1,000	80.746,000000
32,083367	1,000	80.860,000000
32,100033	1,000	80.793,000000
32,116700	1,000	80.663,000000
32,133367	1,000	80.542,000000
32,150033	1,000	80.410,000000
32,166700	1,000	80.207,000000
32,183367	1,000	79.965,000000
32,200033	1,000	79.925,000000
32,216700	1,000	80.335,000000
32,233367	1,000	81.038,000000
32,250033	1,000	81.925,000000
32,266700	1,000	82.730,000000
32,283367	1,000	83.278,000000
32,300033	1,000	83.415,000000
32,316700	1,000	83.272,000000
32,333367	1,000	82.979,000000
32,350033	1,000	82.416,000000
32,366700	1,000	81.549,000000
32,383367	1,000	80.360,000000
32,400033	1,000	78.869,000000
32,416700	1,000	77.166,000000
32,433367	1,000	75.686,000000
32,450033	1,000	74.660,000000
32,466700	1,000	73.937,000000
32,483367	1,000	73.553,000000
32,500033	1,000	73.737,000000
32,516700	1,000	74.375,000000
32,533367	1,000	75.121,000000
32,550033	1,000	75.687,000000
32,566700	1,000	76.229,000000
32,583367	1,000	76.905,000000
32,600033	1,000	78.045,000000
32,616700	1,000	79.716,000000
32,633367	1,000	81.326,000000
32,650033	1,000	82.227,000000
32,666700	1,000	82.079,000000
32,683367	1,000	80.994,000000
32,700033	1,000	79.136,000000
32,716700	1,000	76.461,000000
32,733367	1,000	73.282,000000
32,750033	1,000	70.207,000000
32,766700	1,000	67.764,000000
32,783367	1,000	66.255,000000
32,800033	1,000	65.771,000000
32,816700	1,000	66.235,000000
32,833367	1,000	67.389,000000
32,850033	1,000	69.262,000000
32,866700	1,000	71.771,000000
32,883367	1,000	74.572,000000
32,900033	1,000	77.235,000000
32,916700	1,000	79.354,000000
32,933367	1,000	80.746,000000
32,950033	1,000	81.658,000000
32,966700	1,000	82.501,000000
32,983367	1,000	83.626,000000
33,000033	1,000	85.066,000000
33,016700	1,000	86.835,000000
33,033367	1,000	88.521,000000
33,050033	1,000	89.839,000000
33,066700	1,000	90.795,000000
33,083367	1,000	91.650,000000
33,100033	1,000	92.732,000000
33,116700	1,000	93.779,000000
33,133367	1,000	94.287,000000
33,150033	1,000	94.304,000000
33,166700	1,000	94.074,000000
33,183367	1,000	93.695,000000
33,200033	1,000	93.299,000000
33,216700	1,000	92.934,000000
33,233367	1,000	92.607,000000
33,250033	1,000	92.227,000000
33,266700	1,000	91.908,000000
33,283367	1,000	91.976,000000
33,300033	1,000	92.398,000000
33,316700	1,000	92.893,000000
33,333367	1,000	93.165,000000
33,350033	1,000	93.104,000000
33,366700	1,000	92.696,000000
33,383367	1,000	91.938,000000
33,400033	1,000	90.977,000000
33,416700	1,000	89.780,000000
33,433367	1,000	88.683,000000
33,450033	1,000	88.417,000000
33,466700	1,000	89.569,000000
33,483367	1,000	92.320,000000
33,500033	1,000	96.648,000000
33,516700	1,000	102.225,000000
33,533367	1,000	108.311,000000
33,550033	1,000	114.203,000000
33,566700	1,000	119.446,000000
33,583367	1,000	123.729,000000
33,600033	1,000	127.091,000000
33,616700	1,000	129.615,000000
33,633367	1,000	131.419,000000
33,650033	1,000	132.541,000000
33,666700	1,000	133.181,000000
33,683367	1,000	133.661,000000
33,700033	1,000	134.333,000000
33,716700	1,000	135.490,000000
33,733367	1,000	137.472,000000
33,750033	1,000	140.300,000000
33,766700	1,000	143.800,000000
33,783367	1,000	147.729,000000
33,800033	1,000	151.931,000000
33,816700	1,000	156.319,000000
33,833367	1,000	160.638,000000
33,850033	1,000	164.586,000000
33,866700	1,000	168.081,000000
33,883367	1,000	171.055,000000
33,900033	1,000	173.370,000000
33,916700	1,000	174.929,000000
33,933367	1,000	175.759,000000
33,950033	1,000	175.985,000000
33,966700	1,000	175.843,000000
33,983367	1,000	175.555,000000
34,000033	1,000	175.370,000000
34,016700	1,000	175.509,000000
34,033367	1,000	175.960,000000
34,050033	1,000	176.635,000000
34,066700	1,000	177.457,000000
34,083367	1,000	178.275,000000
34,100033	1,000	178.700,000000
34,116700	1,000	178.643,000000
34,133367	1,000	178.546,000000
34,150033	1,000	178.900,000000
34,166700	1,000	179.890,000000
34,183367	1,000	181.205,000000
34,200033	1,000	182.585,000000
34,216700	1,000	183.970,000000
34,233367	1,000	185.235,000000
34,250033	1,000	186.535,000000
34,266700	1,000	187.785,000000
34,283367	1,000	188.899,000000
34,300033	1,000	190.058,000000
34,316700	1,000	191.183,000000
34,333367	1,000	192.287,000000
34,350033	1,000	193.598,000000
34,366700	1,000	195.057,000000
34,383367	1,000	196.227,000000
34,400033	1,000	196.915,000000
34,416700	1,000	197.318,000000
34,433367	1,000	197.727,000000
34,450033	1,000	198.135,000000
34,466700	1,000	198.506,000000
34,483367	1,000	198.752,000000
34,500033	1,000	198.670,000000
34,516700	1,000	198.320,000000
34,533367	1,000	197.830,000000
34,550033	1,000	197.290,000000
34,566700	1,000	196.682,000000
34,583367	1,000	196.020,000000
34,600033	1,000	195.334,000000
34,616700	1,000	194.732,000000
34,633367	1,000	194.304,000000
34,650033	1,000	193.954,000000
34,666700	1,000	193.847,000000
34,683367	1,000	194.070,000000
34,700033	1,000	194.533,000000
34,716700	1,000	195.020,000000
34,733367	1,000	195.123,000000
34,750033	1,000	194.392,000000
34,766700	1,000	192.783,000000
34,783367	1,000	190.984,000000
34,800033	1,000	189.760,000000
34,816700	1,000	189.249,000000
34,833367	1,000	189.341,000000
34,850033	1,000	190.271,000000
34,866700	1,000	191.918,000000
34,883367	1,000	194.114,000000
34,900033	1,000	196.885,000000
34,916700	1,000	199.928,000000
34,933367	1,000	202.654,000000
34,950033	1,000	205.030,000000
34,966700	1,000	206.754,000000
34,983367	1,000	207.827,000000
35,000033	1,000	208.627,000000
35,016700	1,000	209.364,000000
35,033367	1,000	210.194,000000
35,050033	1,000	211.181,000000
35,066700	1,000	212.114,000000
35,083367	1,000	212.596,000000
35,100033	1,000	212.495,000000
35,116700	1,000	212.044,000000
35,133367	1,000	211.164,000000
35,150033	1,000	209.818,000000
35,166700	1,000	208.279,000000
35,183367	1,000	206.995,000000
35,200033	1,000	205.930,000000
35,216700	1,000	204.823,000000
35,233367	1,000	203.747,000000
35,250033	1,000	202.893,000000
35,266700	1,000	202.308,000000
35,283367	1,000	201.801,000000
35,300033	1,000	201.223,000000
35,316700	1,000	200.641,000000
35,333367	1,000	200.267,000000
35,350033	1,000	200.149,000000
35,366700	1,000	200.214,000000
35,383367	1,000	200.369,000000
35,400033	1,000	200.391,000000
35,416700	1,000	200.218,000000
35,433367	1,000	200.066,000000
35,450033	1,000	199.958,000000
35,466700	1,000	199.863,000000
35,483367	1,000	199.960,000000
35,500033	1,000	200.333,000000
35,516700	1,000	200.759,000000
35,533367	1,000	201.206,000000
35,550033	1,000	201.707,000000
35,566700	1,000	201.985,000000
35,583367	1,000	201.922,000000
35,600033	1,000	202.053,000000
35,616700	1,000	202.899,000000
35,633367	1,000	204.614,000000
35,650033	1,000	206.802,000000
35,666700	1,000	208.949,000000
35,683367	1,000	210.709,000000
35,700033	1,000	211.786,000000
35,716700	1,000	212.092,000000
35,733367	1,000	211.723,000000
35,750033	1,000	211.001,000000
35,766700	1,000	210.098,000000
35,783367	1,000	208.894,000000
35,800033	1,000	207.590,000000
35,816700	1,000	206.504,000000
35,833367	1,000	205.625,000000
35,850033	1,000	204.824,000000
35,866700	1,000	204.323,000000
35,883367	1,000	204.530,000000
35,900033	1,000	205.364,000000
35,916700	1,000	206.671,000000
35,933367	1,000	208.110,000000
35,950033	1,000	209.227,000000
35,966700	1,000	209.538,000000
35,983367	1,000	208.861,000000
36,000033	1,000	207.528,000000
36,016700	1,000	205.843,000000
36,033367	1,000	203.742,000000
36,050033	1,000	201.385,000000
36,066700	1,000	199.236,000000
36,083367	1,000	197.678,000000
36,100033	1,000	196.638,000000
36,116700	1,000	196.011,000000
36,133367	1,000	195.987,000000
36,150033	1,000	196.661,000000
36,166700	1,000	197.814,000000
36,183367	1,000	198.896,000000
36,200033	1,000	199.565,000000
36,216700	1,000	199.508,000000
36,233367	1,000	198.687,000000
36,250033	1,000	197.325,000000
36,266700	1,000	195.760,000000
36,283367	1,000	194.472,000000
36,300033	1,000	194.078,000000
36,316700	1,000	194.833,000000
36,333367	1,000	196.381,000000
36,350033	1,000	197.997,000000
36,366700	1,000	199.039,000000
36,383367	1,000	199.186,000000
36,400033	1,000	198.643,000000
36,416700	1,000	197.903,000000
36,433367	1,000	197.411,000000
36,450033	1,000	197.393,000000
36,466700	1,000	198.083,000000
36,483367	1,000	199.361,000000
36,500033	1,000	200.912,000000
36,516700	1,000	202.417,000000
36,533367	1,000	203.626,000000
36,550033	1,000	204.480,000000
36,566700	1,000	204.881,000000
36,583367	1,000	204.998,000000
36,600033	1,000	205.139,000000
36,616700	1,000	205.255,000000
36,633367	1,000	205.074,000000
36,650033	1,000	204.472,000000
36,666700	1,000	203.560,000000
36,683367	1,000	202.519,000000
36,700033	1,000	201.132,000000
36,716700	1,000	199.432,000000
36,733367	1,000	197.892,000000
36,750033	1,000	196.886,000000
36,766700	1,000	196.537,000000
36,783367	1,000	196.676,000000
36,800033	1,000	197.237,000000
36,816700	1,000	197.900,000000
36,833367	1,000	198.155,000000
36,850033	1,000	197.767,000000
36,866700	1,000	196.913,000000
36,883367	1,000	196.071,000000
36,900033	1,000	195.523,000000
36,916700	1,000	195.233,000000
36,933367	1,000	195.292,000000
36,950033	1,000	195.867,000000
36,966700	1,000	196.866,000000
36,983367	1,000	197.814,000000
37,000033	1,000	198.358,000000
37,016700	1,000	198.506,000000
37,033367	1,000	198.398,000000
37,050033	1,000	198.317,000000
37,066700	1,000	198.483,000000
37,083367	1,000	198.666,000000
37,100033	1,000	198.602,000000
37,116700	1,000	198.204,000000
37,133367	1,000	197.477,000000
37,150033	1,000	196.452,000000
37,166700	1,000	195.233,000000
37,183367	1,000	194.006,000000
37,200033	1,000	192.964,000000
37,216700	1,000	192.147,000000
37,233367	1,000	191.374,000000
37,250033	1,000	190.333,000000
37,266700	1,000	188.876,000000
37,283367	1,000	186.959,000000
37,300033	1,000	184.569,000000
37,316700	1,000	181.726,000000
37,333367	1,000	178.682,000000
37,350033	1,000	175.661,000000
37,366700	1,000	172.625,000000
37,383367	1,000	169.376,000000
37,400033	1,000	165.709,000000
37,416700	1,000	161.492,000000
37,433367	1,000	156.786,000000
37,450033	1,000	151.961,000000
37,466700	1,000	147.597,000000
37,483367	1,000	144.257,000000
37,500033	1,000	142.372,000000
37,516700	1,000	141.728,000000
37,533367	1,000	141.823,000000
37,550033	1,000	141.963,000000
37,566700	1,000	141.600,000000
37,583367	1,000	140.459,000000
37,600033	1,000	138.453,000000
37,616700	1,000	135.826,000000
37,633367	1,000	132.895,000000
37,650033	1,000	130.115,000000
37,666700	1,000	127.865,000000
37,683367	1,000	126.212,000000
37,700033	1,000	125.249,000000
37,716700	1,000	124.866,000000
37,733367	1,000	124.549,000000
37,750033	1,000	123.841,000000
37,766700	1,000	122.600,000000
37,783367	1,000	120.990,000000
37,800033	1,000	119.090,000000
37,816700	1,000	117.161,000000
37,833367	1,000	115.333,000000
37,850033	1,000	113.578,000000
37,866700	1,000	111.790,000000
37,883367	1,000	109.945,000000
37,900033	1,000	108.000,000000
37,916700	1,000	105.882,000000
37,933367	1,000	103.970,000000
37,950033	1,000	102.694,000000
37,966700	1,000	102.290,000000
37,983367	1,000	102.831,000000
38,000033	1,000	103.971,000000
38,016700	1,000	105.298,000000
38,033367	1,000	106.426,000000
38,050033	1,000	106.755,000000
38,066700	1,000	105.889,000000
38,083367	1,000	103.937,000000
38,100033	1,000	101.451,000000
38,116700	1,000	99.102,000000
38,133367	1,000	97.425,000000
38,150033	1,000	96.649,000000
38,166700	1,000	96.519,000000
38,183367	1,000	96.488,000000
38,200033	1,000	95.896,000000
38,216700	1,000	94.635,000000
38,233367	1,000	92.817,000000
38,250033	1,000	90.875,000000
38,266700	1,000	88.839,000000
38,283367	1,000	86.511,000000
38,300033	1,000	83.846,000000
38,316700	1,000	81.284,000000
38,333367	1,000	79.274,000000
38,350033	1,000	77.678,000000
38,366700	1,000	76.163,000000
38,383367	1,000	74.812,000000
38,400033	1,000	73.534,000000
38,416700	1,000	72.289,000000
38,433367	1,000	71.060,000000
38,450033	1,000	69.709,000000
38,466700	1,000	67.945,000000
38,483367	1,000	65.632,000000
38,500033	1,000	62.995,000000
38,516700	1,000	60.283,000000
38,533367	1,000	57.809,000000
38,550033	1,000	55.719,000000
38,566700	1,000	53.742,000000
38,583367	1,000	51.527,000000
38,600033	1,000	49.320,000000
38,616700	1,000	47.631,000000
38,633367	1,000	46.660,000000
38,650033	1,000	46.367,000000
38,666700	1,000	46.093,000000
38,683367	1,000	45.349,000000
38,700033	1,000	44.209,000000
38,716700	1,000	42.825,000000
38,733367	1,000	41.479,000000
38,750033	1,000	40.285,000000
38,766700	1,000	38.985,000000
38,783367	1,000	37.770,000000
38,800033	1,000	36.771,000000
38,816700	1,000	35.874,000000
38,833367	1,000	35.081,000000
38,850033	1,000	34.484,000000
38,866700	1,000	34.401,000000
38,883367	1,000	34.977,000000
38,900033	1,000	36.201,000000
38,916700	1,000	37.843,000000
38,933367	1,000	39.519,000000
38,950033	1,000	40.808,000000
38,966700	1,000	41.428,000000
38,983367	1,000	41.383,000000
39,000033	1,000	40.620,000000
39,016700	1,000	38.955,000000
39,033367	1,000	36.616,000000
39,050033	1,000	33.902,000000
39,066700	1,000	31.183,000000
39,083367	1,000	28.915,000000
39,100033	1,000	27.357,000000
39,116700	1,000	26.414,000000
39,133367	1,000	25.884,000000
39,150033	1,000	25.585,000000
39,166700	1,000	25.540,000000
39,183367	1,000	25.803,000000
39,200033	1,000	26.179,000000
39,216700	1,000	26.256,000000
39,233367	1,000	25.717,000000
39,250033	1,000	24.655,000000
39,266700	1,000	23.345,000000
39,283367	1,000	22.077,000000
39,300033	1,000	20.883,000000
39,316700	1,000	19.757,000000
39,333367	1,000	18.661,000000
39,350033	1,000	17.647,000000
39,366700	1,000	16.812,000000
39,383367	1,000	16.330,000000
39,400033	1,000	16.383,000000
39,416700	1,000	16.952,000000
39,433367	1,000	17.967,000000
39,450033	1,000	19.363,000000
39,466700	1,000	21.004,000000
39,483367	1,000	22.641,000000
39,500033	1,000	23.673,000000
39,516700	1,000	23.375,000000
39,533367	1,000	21.665,000000
39,550033	1,000	19.262,000000
39,566700	1,000	17.052,000000
39,583367	1,000	15.556,000000
39,600033	1,000	14.899,000000
39,616700	1,000	14.708,000000
39,633367	1,000	14.238,000000
39,650033	1,000	13.226,000000
39,666700	1,000	12.022,000000
39,683367	1,000	11.125,000000
39,700033	1,000	10.523,000000
39,716700	1,000	9.831,000000
39,733367	1,000	9.100,000000
39,750033	1,000	8.266,000000
39,766700	1,000	7.450,000000
39,783367	1,000	6.973,000000
39,800033	1,000	6.923,000000
39,816700	1,000	6.999,000000
39,833367	1,000	6.917,000000
39,850033	1,000	6.691,000000
39,866700	1,000	6.437,000000
39,883367	1,000	6.284,000000
39,900033	1,000	6.205,000000
39,916700	1,000	5.999,000000
39,933367	1,000	5.607,000000
39,950033	1,000	5.262,000000
39,966700	1,000	5.299,000000
39,983367	1,000	5.746,000000
40,000033	1,000	6.080,000000
40,016700	1,000	5.761,000000
40,033367	1,000	5.037,000000
40,050033	1,000	4.372,000000
40,066700	1,000	3.945,000000
40,083367	1,000	3.839,000000
40,100033	1,000	4.045,000000
40,116700	1,000	4.108,000000
40,133367	1,000	3.620,000000
40,150033	1,000	2.596,000000
40,166700	1,000	1.063,000000
40,183367	1,000	-613,000000
40,200033	1,000	-2.048,000000
40,216700	1,000	-3.222,000000
40,233367	1,000	-4.192,000000
40,250033	1,000	-5.062,000000
40,266700	1,000	-5.933,000000
40,283367	1,000	-6.743,000000
40,300033	1,000	-7.533,000000
40,316700	1,000	-8.263,000000
40,333367	1,000	-8.936,000000
40,350033	1,000	-9.399,000000
40,366700	1,000	-9.675,000000
40,383367	1,000	-9.920,000000
40,400033	1,000	-10.003,000000
40,416700	1,000	-9.579,000000
40,433367	1,000	-8.601,000000
40,450033	1,000	-7.349,000000
40,466700	1,000	-6.010,000000
40,483367	1,000	-4.824,000000
40,500033	1,000	-3.948,000000
40,516700	1,000	-3.185,000000
40,533367	1,000	-2.411,000000
40,550033	1,000	-1.726,000000
40,566700	1,000	-1.347,000000
40,583367	1,000	-1.242,000000
40,600033	1,000	-1.287,000000
40,616700	1,000	-1.471,000000
40,633367	1,000	-1.835,000000
40,650033	1,000	-2.391,000000
40,666700	1,000	-3.012,000000
40,683367	1,000	-3.688,000000
40,700033	1,000	-4.252,000000
40,716700	1,000	-4.820,000000
40,733367	1,000	-5.305,000000
40,750033	1,000	-5.587,000000
40,766700	1,000	-5.734,000000
40,783367	1,000	-6.004,000000
40,800033	1,000	-6.577,000000
40,816700	1,000	-7.544,000000
40,833367	1,000	-8.536,000000
40,850033	1,000	-8.925,000000
40,866700	1,000	-8.388,000000
40,883367	1,000	-7.150,000000
40,900033	1,000	-5.978,000000
40,916700	1,000	-5.415,000000
40,933367	1,000	-5.354,000000
40,950033	1,000	-5.720,000000
40,966700	1,000	-6.657,000000
40,983367	1,000	-8.043,000000
41,000033	1,000	-9.208,000000
41,016700	1,000	-9.542,000000
41,033367	1,000	-8.852,000000
41,050033	1,000	-7.390,000000
41,066700	1,000	-5.496,000000
41,083367	1,000	-3.567,000000
41,100033	1,000	-2.011,000000
41,116700	1,000	-1.239,000000
41,133367	1,000	-1.385,000000
41,150033	1,000	-2.430,000000
41,166700	1,000	-4.093,000000
41,183367	1,000	-5.821,000000
41,200033	1,000	-7.246,000000
41,216700	1,000	-8.715,000000
41,233367	1,000	-10.559,000000
41,250033	1,000	-12.711,000000
41,266700	1,000	-14.466,000000
41,283367	1,000	-15.235,000000
41,300033	1,000	-15.256,000000
41,316700	1,000	-15.163,000000
41,333367	1,000	-15.049,000000
41,350033	1,000	-14.718,000000
41,366700	1,000	-14.247,000000
41,383367	1,000	-13.756,000000
41,400033	1,000	-13.370,000000
41,416700	1,000	-13.173,000000
41,433367	1,000	-13.030,000000
41,450033	1,000	-12.618,000000
41,466700	1,000	-11.944,000000
41,483367	1,000	-10.902,000000
41,500033	1,000	-9.628,000000
41,516700	1,000	-8.439,000000
41,533367	1,000	-7.838,000000
41,550033	1,000	-7.781,000000
41,566700	1,000	-8.217,000000
41,583367	1,000	-9.316,000000
41,600033	1,000	-10.794,000000
41,616700	1,000	-12.346,000000
41,633367	1,000	-13.862,000000
41,650033	1,000	-15.314,000000
41,666700	1,000	-16.720,000000
41,683367	1,000	-17.937,000000
41,700033	1,000	-19.054,000000
41,716700	1,000	-20.156,000000
41,733367	1,000	-21.070,000000
41,750033	1,000	-21.704,000000
41,766700	1,000	-21.996,000000
41,783367	1,000	-22.075,000000
41,800033	1,000	-22.273,000000
41,816700	1,000	-22.488,000000
41,833367	1,000	-22.396,000000
41,850033	1,000	-21.785,000000
41,866700	1,000	-20.474,000000
41,883367	1,000	-18.538,000000
41,900033	1,000	-16.358,000000
41,916700	1,000	-14.373,000000
41,933367	1,000	-12.815,000000
41,950033	1,000	-11.555,000000
41,966700	1,000	-10.342,000000
41,983367	1,000	-9.091,000000
42,000033	1,000	-7.959,000000
42,016700	1,000	-7.243,000000
42,033367	1,000	-7.150,000000
42,050033	1,000	-7.746,000000
42,066700	1,000	-8.900,000000
42,083367	1,000	-10.571,000000
42,100033	1,000	-12.383,000000
42,116700	1,000	-14.030,000000
42,133367	1,000	-15.429,000000
42,150033	1,000	-16.701,000000
42,166700	1,000	-17.716,000000
42,183367	1,000	-18.301,000000
42,200033	1,000	-18.333,000000
42,216700	1,000	-17.710,000000
42,233367	1,000	-16.686,000000
42,250033	1,000	-15.522,000000
42,266700	1,000	-14.444,000000
42,283367	1,000	-13.757,000000
42,300033	1,000	-13.779,000000
42,316700	1,000	-14.768,000000
42,333367	1,000	-16.546,000000
42,350033	1,000	-18.389,000000
42,366700	1,000	-19.585,000000
42,383367	1,000	-19.936,000000
42,400033	1,000	-19.802,000000
42,416700	1,000	-19.723,000000
42,433367	1,000	-19.946,000000
42,450033	1,000	-20.353,000000
42,466700	1,000	-20.694,000000
42,483367	1,000	-20.790,000000
42,500033	1,000	-20.903,000000
42,516700	1,000	-21.415,000000
42,533367	1,000	-22.341,000000
42,550033	1,000	-23.504,000000
42,566700	1,000	-24.364,000000
42,583367	1,000	-24.371,000000
42,600033	1,000	-23.473,000000
42,616700	1,000	-21.636,000000
42,633367	1,000	-18.715,000000
42,650033	1,000	-15.210,000000
42,666700	1,000	-11.806,000000
42,683367	1,000	-9.019,000000
42,700033	1,000	-7.290,000000
42,716700	1,000	-6.880,000000
42,733367	1,000	-7.562,000000
42,750033	1,000	-9.036,000000
42,766700	1,000	-10.998,000000
42,783367	1,000	-13.196,000000
42,800033	1,000	-15.337,000000
42,816700	1,000	-17.140,000000
42,833367	1,000	-18.322,000000
42,850033	1,000	-18.738,000000
42,866700	1,000	-18.391,000000
42,883367	1,000	-17.594,000000
42,900033	1,000	-16.632,000000
42,916700	1,000	-15.735,000000
42,933367	1,000	-15.238,000000
42,950033	1,000	-15.111,000000
42,966700	1,000	-15.442,000000
42,983367	1,000	-15.855,000000
43,000033	1,000	-15.544,000000
43,016700	1,000	-14.265,000000
43,033367	1,000	-12.500,000000
43,050033	1,000	-11.051,000000
43,066700	1,000	-10.407,000000
43,083367	1,000	-10.430,000000
43,100033	1,000	-11.145,000000
