# Supplementary material for: HappyTools: A software for high-throughput HPLC data processing and quantitation
Source: PLoS One. 2018 Jul 6;13(7):e0200280. doi: 10.1371/journal.pone.0200280 (PMC6034860; doi:10.1371/journal.pone.0200280)
Supplement: S1 Data — The source code of HappyTools is included in this zip file, together with all the raw chromatograms as exported from ThermoFisher Chromeleon. A visual tutorial and a document demonstrating how to reproduce the results used in this study are also included. (ZIP) [file pone.0200280.s013.zip › Data/Clinical/ACPA-IgG Fab/Fab_RA5_IgG.txt]

File Path	chrom://5-para-12-0017/ChromeleonLocal/Instrument Data/UHPLC_2/analysis 2013/Yoann 2013sup.seq/67782.smp/Emission_1.channel/Emission_1.chm
Channel	Emission_1

Injection Information:
Data Vault	ChromeleonLocal
Injection	Fab IgG PP2.78 captured
Injection Number	31
Position	RC10
Comment	
Processing Method	Integrate IgG 75-63% last data
Instrument Method	2013Aquity IgG glycan  75%-63% 010313   deepwellplate R2
Type	Unknown
Status	Finished
Injection Date	18-5-2013
Injection Time	16:45:36
Injection Volume (µl)	83,000
Dilution Factor	1,0000
Weight	1,0000

Raw Data Information:
Time Min. (min)	0,016683
Time Max. (min)	43,100017
Data Points	2586
Detector	FLD
Exporting Data System	Chromeleon 7.1.2.1478
Operator	
Signal Quantity	
Signal Unit	counts
Signal Min.	-32.867,000000
Signal Max.	20.801.488,000000
Channel	Emission_1
Driver Name	FLD3000.dll
Channel Type	Evaluation
Min. Step (s)	1,000
Max. Step (s)	1,000
Average Step (s)	1,000

Signal Parameter Information:
Signal Info	250 nm /480 nm

Raw Data:
Time (min)	Step (s)	Value (counts)
0,016683	0,000	0,000000
0,033350	1,000	0,000000
0,050017	1,000	0,000000
0,066683	1,000	0,000000
0,083350	1,000	-879,000000
0,100017	1,000	-3.021,000000
0,116683	1,000	-6.194,000000
0,133350	1,000	-10.207,000000
0,150017	1,000	-14.673,000000
0,166683	1,000	-19.370,000000
0,183350	1,000	-24.006,000000
0,200017	1,000	-28.085,000000
0,216683	1,000	-31.011,000000
0,233350	1,000	-32.502,000000
0,250017	1,000	-32.867,000000
0,266683	1,000	-32.508,000000
0,283350	1,000	-31.703,000000
0,300017	1,000	-30.733,000000
0,316683	1,000	-29.861,000000
0,333350	1,000	-29.296,000000
0,350017	1,000	-29.246,000000
0,366683	1,000	-29.868,000000
0,383350	1,000	-31.152,000000
0,400017	1,000	-32.478,000000
0,416683	1,000	-32.494,000000
0,433350	1,000	-29.271,000000
0,450017	1,000	-21.011,000000
0,466683	1,000	-6.051,000000
0,483350	1,000	17.725,000000
0,500017	1,000	52.906,000000
0,516683	1,000	102.890,000000
0,533350	1,000	178.247,000000
0,550017	1,000	307.905,000000
0,566683	1,000	539.446,000000
0,583350	1,000	936.398,000000
0,600017	1,000	1.573.838,000000
0,616683	1,000	2.526.183,000000
0,633350	1,000	3.847.542,000000
0,650017	1,000	5.548.104,000000
0,666683	1,000	7.582.202,000000
0,683350	1,000	9.853.091,000000
0,700017	1,000	12.227.214,000000
0,716683	1,000	14.549.521,000000
0,733350	1,000	16.663.592,000000
0,750017	1,000	18.429.715,000000
0,766683	1,000	19.741.059,000000
0,783350	1,000	20.535.868,000000
0,800017	1,000	20.801.488,000000
0,816683	1,000	20.570.336,000000
0,833350	1,000	19.909.583,000000
0,850017	1,000	18.908.914,000000
0,866683	1,000	17.667.452,000000
0,883350	1,000	16.281.913,000000
0,900017	1,000	14.838.402,000000
0,916683	1,000	13.407.207,000000
0,933350	1,000	12.040.289,000000
0,950017	1,000	10.771.928,000000
0,966683	1,000	9.620.417,000000
0,983350	1,000	8.590.944,000000
1,000017	1,000	7.679.765,000000
1,016683	1,000	6.877.438,000000
1,033350	1,000	6.171.554,000000
1,050017	1,000	5.548.622,000000
1,066683	1,000	4.995.574,000000
1,083350	1,000	4.501.419,000000
1,100017	1,000	4.058.239,000000
1,116683	1,000	3.661.686,000000
1,133350	1,000	3.309.320,000000
1,150017	1,000	2.998.940,000000
1,166683	1,000	2.728.495,000000
1,183350	1,000	2.495.745,000000
1,200017	1,000	2.297.530,000000
1,216683	1,000	2.129.776,000000
1,233350	1,000	1.987.675,000000
1,250017	1,000	1.866.299,000000
1,266683	1,000	1.761.034,000000
1,283350	1,000	1.667.508,000000
1,300017	1,000	1.581.890,000000
1,316683	1,000	1.501.002,000000
1,333350	1,000	1.422.802,000000
1,350017	1,000	1.346.208,000000
1,366683	1,000	1.270.771,000000
1,383350	1,000	1.196.498,000000
1,400017	1,000	1.123.348,000000
1,416683	1,000	1.051.250,000000
1,433350	1,000	980.143,000000
1,450017	1,000	910.289,000000
1,466683	1,000	842.102,000000
1,483350	1,000	776.215,000000
1,500017	1,000	713.245,000000
1,516683	1,000	653.163,000000
1,533350	1,000	596.176,000000
1,550017	1,000	543.094,000000
1,566683	1,000	494.134,000000
1,583350	1,000	448.943,000000
1,600017	1,000	407.145,000000
1,616683	1,000	368.697,000000
1,633350	1,000	333.395,000000
1,650017	1,000	300.853,000000
1,666683	1,000	270.601,000000
1,683350	1,000	242.603,000000
1,700017	1,000	216.831,000000
1,716683	1,000	193.144,000000
1,733350	1,000	171.634,000000
1,750017	1,000	152.349,000000
1,766683	1,000	135.206,000000
1,783350	1,000	119.824,000000
1,800017	1,000	105.827,000000
1,816683	1,000	93.144,000000
1,833350	1,000	81.812,000000
1,850017	1,000	71.820,000000
1,866683	1,000	63.152,000000
1,883350	1,000	55.627,000000
1,900017	1,000	49.023,000000
1,916683	1,000	43.155,000000
1,933350	1,000	38.046,000000
1,950017	1,000	33.864,000000
1,966683	1,000	30.511,000000
1,983350	1,000	28.002,000000
2,000017	1,000	26.103,000000
2,016683	1,000	24.448,000000
2,033350	1,000	22.909,000000
2,050017	1,000	21.697,000000
2,066683	1,000	21.056,000000
2,083350	1,000	21.032,000000
2,100017	1,000	21.485,000000
2,116683	1,000	22.274,000000
2,133350	1,000	22.842,000000
2,150017	1,000	22.512,000000
2,166683	1,000	21.130,000000
2,183350	1,000	19.000,000000
2,200017	1,000	16.537,000000
2,216683	1,000	13.923,000000
2,233350	1,000	11.251,000000
2,250017	1,000	8.704,000000
2,266683	1,000	6.320,000000
2,283350	1,000	3.848,000000
2,300017	1,000	1.294,000000
2,316683	1,000	-991,000000
2,333350	1,000	-2.944,000000
2,350017	1,000	-4.759,000000
2,366683	1,000	-6.624,000000
2,383350	1,000	-8.437,000000
2,400017	1,000	-10.026,000000
2,416683	1,000	-11.189,000000
2,433350	1,000	-11.762,000000
2,450017	1,000	-11.947,000000
2,466683	1,000	-11.972,000000
2,483350	1,000	-12.155,000000
2,500017	1,000	-12.441,000000
2,516683	1,000	-12.632,000000
2,533350	1,000	-12.717,000000
2,550017	1,000	-12.833,000000
2,566683	1,000	-12.933,000000
2,583350	1,000	-12.772,000000
2,600017	1,000	-12.084,000000
2,616683	1,000	-10.754,000000
2,633350	1,000	-8.996,000000
2,650017	1,000	-7.076,000000
2,666683	1,000	-5.143,000000
2,683350	1,000	-3.231,000000
2,700017	1,000	-1.388,000000
2,716683	1,000	494,000000
2,733350	1,000	2.547,000000
2,750017	1,000	4.803,000000
2,766683	1,000	7.143,000000
2,783350	1,000	9.485,000000
2,800017	1,000	11.669,000000
2,816683	1,000	13.536,000000
2,833350	1,000	14.889,000000
2,850017	1,000	15.782,000000
2,866683	1,000	16.357,000000
2,883350	1,000	17.105,000000
2,900017	1,000	18.240,000000
2,916683	1,000	19.672,000000
2,933350	1,000	21.120,000000
2,950017	1,000	22.305,000000
2,966683	1,000	23.117,000000
2,983350	1,000	23.740,000000
3,000017	1,000	24.285,000000
3,016683	1,000	24.868,000000
3,033350	1,000	25.897,000000
3,050017	1,000	27.699,000000
3,066683	1,000	30.173,000000
3,083350	1,000	32.635,000000
3,100017	1,000	34.400,000000
3,116683	1,000	35.084,000000
3,133350	1,000	34.905,000000
3,150017	1,000	34.187,000000
3,166683	1,000	33.221,000000
3,183350	1,000	32.406,000000
3,200017	1,000	32.032,000000
3,216683	1,000	32.369,000000
3,233350	1,000	33.428,000000
3,250017	1,000	34.841,000000
3,266683	1,000	36.245,000000
3,283350	1,000	38.051,000000
3,300017	1,000	41.016,000000
3,316683	1,000	45.757,000000
3,333350	1,000	52.560,000000
3,350017	1,000	61.014,000000
3,366683	1,000	70.093,000000
3,383350	1,000	78.824,000000
3,400017	1,000	86.428,000000
3,416683	1,000	91.971,000000
3,433350	1,000	94.667,000000
3,450017	1,000	94.494,000000
3,466683	1,000	91.797,000000
3,483350	1,000	87.148,000000
3,500017	1,000	81.511,000000
3,516683	1,000	75.865,000000
3,533350	1,000	71.140,000000
3,550017	1,000	67.565,000000
3,566683	1,000	65.172,000000
3,583350	1,000	63.784,000000
3,600017	1,000	62.743,000000
3,616683	1,000	61.624,000000
3,633350	1,000	60.534,000000
3,650017	1,000	59.671,000000
3,666683	1,000	58.806,000000
3,683350	1,000	57.482,000000
3,700017	1,000	55.275,000000
3,716683	1,000	52.183,000000
3,733350	1,000	48.534,000000
3,750017	1,000	44.771,000000
3,766683	1,000	41.078,000000
3,783350	1,000	37.843,000000
3,800017	1,000	35.152,000000
3,816683	1,000	33.229,000000
3,833350	1,000	32.033,000000
3,850017	1,000	31.554,000000
3,866683	1,000	31.730,000000
3,883350	1,000	32.261,000000
3,900017	1,000	32.781,000000
3,916683	1,000	32.920,000000
3,933350	1,000	32.398,000000
3,950017	1,000	31.387,000000
3,966683	1,000	30.049,000000
3,983350	1,000	28.644,000000
4,000017	1,000	27.414,000000
4,016683	1,000	26.396,000000
4,033350	1,000	25.286,000000
4,050017	1,000	23.690,000000
4,066683	1,000	21.491,000000
4,083350	1,000	19.023,000000
4,100017	1,000	16.984,000000
4,116683	1,000	15.819,000000
4,133350	1,000	15.769,000000
4,150017	1,000	16.680,000000
4,166683	1,000	18.163,000000
4,183350	1,000	19.865,000000
4,200017	1,000	21.335,000000
4,216683	1,000	22.308,000000
4,233350	1,000	22.976,000000
4,250017	1,000	23.528,000000
4,266683	1,000	24.174,000000
4,283350	1,000	25.005,000000
4,300017	1,000	25.907,000000
4,316683	1,000	26.778,000000
4,333350	1,000	27.407,000000
4,350017	1,000	27.626,000000
4,366683	1,000	27.398,000000
4,383350	1,000	26.718,000000
4,400017	1,000	25.537,000000
4,416683	1,000	24.123,000000
4,433350	1,000	22.747,000000
4,450017	1,000	21.523,000000
4,466683	1,000	20.609,000000
4,483350	1,000	20.099,000000
4,500017	1,000	19.638,000000
4,516683	1,000	19.162,000000
4,533350	1,000	18.719,000000
4,550017	1,000	18.381,000000
4,566683	1,000	18.448,000000
4,583350	1,000	19.272,000000
4,600017	1,000	20.820,000000
4,616683	1,000	22.565,000000
4,633350	1,000	24.220,000000
4,650017	1,000	25.590,000000
4,666683	1,000	26.585,000000
4,683350	1,000	27.126,000000
4,700017	1,000	27.174,000000
4,716683	1,000	26.881,000000
4,733350	1,000	26.309,000000
4,750017	1,000	25.239,000000
4,766683	1,000	23.664,000000
4,783350	1,000	21.780,000000
4,800017	1,000	20.153,000000
4,816683	1,000	19.279,000000
4,833350	1,000	19.106,000000
4,850017	1,000	19.505,000000
4,866683	1,000	20.343,000000
4,883350	1,000	21.372,000000
4,900017	1,000	22.635,000000
4,916683	1,000	24.250,000000
4,933350	1,000	26.222,000000
4,950017	1,000	28.063,000000
4,966683	1,000	29.276,000000
4,983350	1,000	29.560,000000
5,000017	1,000	28.648,000000
5,016683	1,000	26.593,000000
5,033350	1,000	23.992,000000
5,050017	1,000	21.465,000000
5,066683	1,000	19.253,000000
5,083350	1,000	17.619,000000
5,100017	1,000	16.564,000000
5,116683	1,000	16.003,000000
5,133350	1,000	15.951,000000
5,150017	1,000	16.292,000000
5,166683	1,000	16.841,000000
5,183350	1,000	17.522,000000
5,200017	1,000	18.180,000000
5,216683	1,000	18.696,000000
5,233350	1,000	18.706,000000
5,250017	1,000	17.897,000000
5,266683	1,000	16.281,000000
5,283350	1,000	13.740,000000
5,300017	1,000	10.366,000000
5,316683	1,000	6.617,000000
5,333350	1,000	3.405,000000
5,350017	1,000	1.675,000000
5,366683	1,000	1.494,000000
5,383350	1,000	2.267,000000
5,400017	1,000	3.428,000000
5,416683	1,000	4.639,000000
5,433350	1,000	5.965,000000
5,450017	1,000	7.418,000000
5,466683	1,000	9.047,000000
5,483350	1,000	10.688,000000
5,500017	1,000	12.227,000000
5,516683	1,000	13.671,000000
5,533350	1,000	14.918,000000
5,550017	1,000	15.822,000000
5,566683	1,000	16.433,000000
5,583350	1,000	16.710,000000
5,600017	1,000	16.480,000000
5,616683	1,000	15.396,000000
5,633350	1,000	13.408,000000
5,650017	1,000	10.764,000000
5,666683	1,000	7.800,000000
5,683350	1,000	5.034,000000
5,700017	1,000	3.057,000000
5,716683	1,000	2.152,000000
5,733350	1,000	2.039,000000
5,750017	1,000	2.432,000000
5,766683	1,000	3.308,000000
5,783350	1,000	4.585,000000
5,800017	1,000	5.817,000000
5,816683	1,000	6.606,000000
5,833350	1,000	6.865,000000
5,850017	1,000	6.824,000000
5,866683	1,000	6.566,000000
5,883350	1,000	6.401,000000
5,900017	1,000	6.696,000000
5,916683	1,000	7.547,000000
5,933350	1,000	8.923,000000
5,950017	1,000	10.683,000000
5,966683	1,000	12.649,000000
5,983350	1,000	14.326,000000
6,000017	1,000	15.651,000000
6,016683	1,000	16.658,000000
6,033350	1,000	16.960,000000
6,050017	1,000	16.300,000000
6,066683	1,000	15.027,000000
6,083350	1,000	13.798,000000
6,100017	1,000	13.009,000000
6,116683	1,000	12.731,000000
6,133350	1,000	13.074,000000
6,150017	1,000	13.765,000000
6,166683	1,000	14.276,000000
6,183350	1,000	14.262,000000
6,200017	1,000	13.771,000000
6,216683	1,000	12.716,000000
6,233350	1,000	11.156,000000
6,250017	1,000	9.403,000000
6,266683	1,000	7.810,000000
6,283350	1,000	6.667,000000
6,300017	1,000	6.038,000000
6,316683	1,000	5.539,000000
6,333350	1,000	4.838,000000
6,350017	1,000	3.812,000000
6,366683	1,000	2.695,000000
6,383350	1,000	1.805,000000
6,400017	1,000	1.447,000000
6,416683	1,000	1.820,000000
6,433350	1,000	2.771,000000
6,450017	1,000	3.761,000000
6,466683	1,000	4.470,000000
6,483350	1,000	4.730,000000
6,500017	1,000	4.732,000000
6,516683	1,000	4.566,000000
6,533350	1,000	4.517,000000
6,550017	1,000	4.660,000000
6,566683	1,000	4.998,000000
6,583350	1,000	5.712,000000
6,600017	1,000	6.705,000000
6,616683	1,000	7.723,000000
6,633350	1,000	8.427,000000
6,650017	1,000	8.600,000000
6,666683	1,000	8.585,000000
6,683350	1,000	9.063,000000
6,700017	1,000	10.373,000000
6,716683	1,000	12.348,000000
6,733350	1,000	14.487,000000
6,750017	1,000	16.203,000000
6,766683	1,000	16.991,000000
6,783350	1,000	16.589,000000
6,800017	1,000	15.086,000000
6,816683	1,000	12.918,000000
6,833350	1,000	10.731,000000
6,850017	1,000	9.014,000000
6,866683	1,000	7.985,000000
6,883350	1,000	7.536,000000
6,900017	1,000	7.492,000000
6,916683	1,000	7.692,000000
6,933350	1,000	8.006,000000
6,950017	1,000	8.348,000000
6,966683	1,000	8.429,000000
6,983350	1,000	8.534,000000
7,000017	1,000	8.907,000000
7,016683	1,000	9.296,000000
7,033350	1,000	9.201,000000
7,050017	1,000	8.159,000000
7,066683	1,000	6.249,000000
7,083350	1,000	4.225,000000
7,100017	1,000	2.775,000000
7,116683	1,000	2.011,000000
7,133350	1,000	1.505,000000
7,150017	1,000	1.171,000000
7,166683	1,000	1.162,000000
7,183350	1,000	1.489,000000
7,200017	1,000	2.149,000000
7,216683	1,000	3.239,000000
7,233350	1,000	4.763,000000
7,250017	1,000	6.665,000000
7,266683	1,000	8.571,000000
7,283350	1,000	10.204,000000
7,300017	1,000	11.716,000000
7,316683	1,000	13.109,000000
7,333350	1,000	14.284,000000
7,350017	1,000	14.979,000000
7,366683	1,000	15.173,000000
7,383350	1,000	14.996,000000
7,400017	1,000	14.659,000000
7,416683	1,000	14.299,000000
7,433350	1,000	13.945,000000
7,450017	1,000	13.539,000000
7,466683	1,000	13.229,000000
7,483350	1,000	13.050,000000
7,500017	1,000	12.984,000000
7,516683	1,000	12.826,000000
7,533350	1,000	12.149,000000
7,550017	1,000	10.786,000000
7,566683	1,000	9.339,000000
7,583350	1,000	8.198,000000
7,600017	1,000	7.134,000000
7,616683	1,000	6.267,000000
7,633350	1,000	5.741,000000
7,650017	1,000	5.440,000000
7,666683	1,000	5.178,000000
7,683350	1,000	4.624,000000
7,700017	1,000	3.769,000000
7,716683	1,000	2.728,000000
7,733350	1,000	1.760,000000
7,750017	1,000	1.041,000000
7,766683	1,000	805,000000
7,783350	1,000	1.022,000000
7,800017	1,000	1.409,000000
7,816683	1,000	1.775,000000
7,833350	1,000	2.420,000000
7,850017	1,000	3.488,000000
7,866683	1,000	4.583,000000
7,883350	1,000	5.256,000000
7,900017	1,000	5.542,000000
7,916683	1,000	5.622,000000
7,933350	1,000	5.990,000000
7,950017	1,000	6.885,000000
7,966683	1,000	8.169,000000
7,983350	1,000	9.684,000000
8,000017	1,000	11.157,000000
8,016683	1,000	12.621,000000
8,033350	1,000	14.129,000000
8,050017	1,000	15.521,000000
8,066683	1,000	16.451,000000
8,083350	1,000	17.100,000000
8,100017	1,000	17.747,000000
8,116683	1,000	18.499,000000
8,133350	1,000	19.169,000000
8,150017	1,000	19.190,000000
8,166683	1,000	18.092,000000
8,183350	1,000	15.933,000000
8,200017	1,000	12.682,000000
8,216683	1,000	8.529,000000
8,233350	1,000	4.215,000000
8,250017	1,000	553,000000
8,266683	1,000	-2.063,000000
8,283350	1,000	-3.773,000000
8,300017	1,000	-4.339,000000
8,316683	1,000	-3.442,000000
8,333350	1,000	-1.271,000000
8,350017	1,000	1.733,000000
8,366683	1,000	4.730,000000
8,383350	1,000	7.284,000000
8,400017	1,000	9.099,000000
8,416683	1,000	9.991,000000
8,433350	1,000	10.122,000000
8,450017	1,000	9.762,000000
8,466683	1,000	9.222,000000
8,483350	1,000	8.517,000000
8,500017	1,000	7.680,000000
8,516683	1,000	6.928,000000
8,533350	1,000	6.748,000000
8,550017	1,000	7.305,000000
8,566683	1,000	8.524,000000
8,583350	1,000	10.209,000000
8,600017	1,000	12.048,000000
8,616683	1,000	13.651,000000
8,633350	1,000	14.633,000000
8,650017	1,000	14.940,000000
8,666683	1,000	14.539,000000
8,683350	1,000	13.816,000000
8,700017	1,000	13.304,000000
8,716683	1,000	13.266,000000
8,733350	1,000	13.769,000000
8,750017	1,000	14.590,000000
8,766683	1,000	15.241,000000
8,783350	1,000	15.471,000000
8,800017	1,000	15.403,000000
8,816683	1,000	15.180,000000
8,833350	1,000	14.726,000000
8,850017	1,000	14.014,000000
8,866683	1,000	12.899,000000
8,883350	1,000	11.452,000000
8,900017	1,000	9.953,000000
8,916683	1,000	8.773,000000
8,933350	1,000	8.547,000000
8,950017	1,000	9.246,000000
8,966683	1,000	10.180,000000
8,983350	1,000	10.711,000000
9,000017	1,000	10.616,000000
9,016683	1,000	10.008,000000
9,033350	1,000	9.304,000000
9,050017	1,000	8.743,000000
9,066683	1,000	8.458,000000
9,083350	1,000	8.486,000000
9,100017	1,000	8.749,000000
9,116683	1,000	9.263,000000
9,133350	1,000	10.243,000000
9,150017	1,000	12.015,000000
9,166683	1,000	14.598,000000
9,183350	1,000	17.635,000000
9,200017	1,000	20.612,000000
9,216683	1,000	23.258,000000
9,233350	1,000	25.234,000000
9,250017	1,000	26.238,000000
9,266683	1,000	26.373,000000
9,283350	1,000	25.829,000000
9,300017	1,000	24.690,000000
9,316683	1,000	23.060,000000
9,333350	1,000	21.257,000000
9,350017	1,000	19.674,000000
9,366683	1,000	18.283,000000
9,383350	1,000	16.954,000000
9,400017	1,000	15.579,000000
9,416683	1,000	14.080,000000
9,433350	1,000	12.506,000000
9,450017	1,000	10.869,000000
9,466683	1,000	9.417,000000
9,483350	1,000	8.516,000000
9,500017	1,000	8.383,000000
9,516683	1,000	9.046,000000
9,533350	1,000	10.577,000000
9,550017	1,000	13.100,000000
9,566683	1,000	16.544,000000
9,583350	1,000	20.954,000000
9,600017	1,000	26.388,000000
9,616683	1,000	33.422,000000
9,633350	1,000	43.266,000000
9,650017	1,000	57.198,000000
9,666683	1,000	75.704,000000
9,683350	1,000	98.253,000000
9,700017	1,000	122.920,000000
9,716683	1,000	146.879,000000
9,733350	1,000	167.254,000000
9,750017	1,000	182.021,000000
9,766683	1,000	189.701,000000
9,783350	1,000	189.647,000000
9,800017	1,000	182.415,000000
9,816683	1,000	169.279,000000
9,833350	1,000	151.818,000000
9,850017	1,000	131.800,000000
9,866683	1,000	111.138,000000
9,883350	1,000	91.297,000000
9,900017	1,000	73.112,000000
9,916683	1,000	57.262,000000
9,933350	1,000	44.083,000000
9,950017	1,000	33.539,000000
9,966683	1,000	25.188,000000
9,983350	1,000	18.824,000000
10,000017	1,000	14.297,000000
10,016683	1,000	11.500,000000
10,033350	1,000	10.542,000000
10,050017	1,000	11.257,000000
10,066683	1,000	13.161,000000
10,083350	1,000	15.813,000000
10,100017	1,000	18.602,000000
10,116683	1,000	20.866,000000
10,133350	1,000	22.190,000000
10,150017	1,000	22.546,000000
10,166683	1,000	21.765,000000
10,183350	1,000	19.658,000000
10,200017	1,000	16.669,000000
10,216683	1,000	13.796,000000
10,233350	1,000	11.849,000000
10,250017	1,000	11.264,000000
10,266683	1,000	12.160,000000
10,283350	1,000	14.297,000000
10,300017	1,000	17.137,000000
10,316683	1,000	19.809,000000
10,333350	1,000	21.594,000000
10,350017	1,000	22.267,000000
10,366683	1,000	22.061,000000
10,383350	1,000	21.350,000000
10,400017	1,000	20.182,000000
10,416683	1,000	18.750,000000
10,433350	1,000	17.326,000000
10,450017	1,000	16.116,000000
10,466683	1,000	15.156,000000
10,483350	1,000	14.648,000000
10,500017	1,000	15.134,000000
10,516683	1,000	16.742,000000
10,533350	1,000	19.284,000000
10,550017	1,000	22.667,000000
10,566683	1,000	26.741,000000
10,583350	1,000	31.851,000000
10,600017	1,000	39.027,000000
10,616683	1,000	49.349,000000
10,633350	1,000	63.898,000000
10,650017	1,000	84.268,000000
10,666683	1,000	111.860,000000
10,683350	1,000	147.006,000000
10,700017	1,000	188.135,000000
10,716683	1,000	231.717,000000
10,733350	1,000	272.773,000000
10,750017	1,000	306.317,000000
10,766683	1,000	328.758,000000
10,783350	1,000	337.761,000000
10,800017	1,000	332.689,000000
10,816683	1,000	314.699,000000
10,833350	1,000	286.711,000000
10,850017	1,000	252.134,000000
10,866683	1,000	214.249,000000
10,883350	1,000	176.264,000000
10,900017	1,000	140.593,000000
10,916683	1,000	109.093,000000
10,933350	1,000	82.771,000000
10,950017	1,000	61.942,000000
10,966683	1,000	46.435,000000
10,983350	1,000	35.840,000000
11,000017	1,000	29.410,000000
11,016683	1,000	26.056,000000
11,033350	1,000	24.618,000000
11,050017	1,000	24.231,000000
11,066683	1,000	24.792,000000
11,083350	1,000	26.243,000000
11,100017	1,000	28.310,000000
11,116683	1,000	30.701,000000
11,133350	1,000	32.946,000000
11,150017	1,000	34.696,000000
11,166683	1,000	35.908,000000
11,183350	1,000	36.633,000000
11,200017	1,000	36.662,000000
11,216683	1,000	36.016,000000
11,233350	1,000	34.935,000000
11,250017	1,000	33.596,000000
11,266683	1,000	32.259,000000
11,283350	1,000	31.416,000000
11,300017	1,000	31.348,000000
11,316683	1,000	31.678,000000
11,333350	1,000	31.999,000000
11,350017	1,000	32.161,000000
11,366683	1,000	32.161,000000
11,383350	1,000	32.273,000000
11,400017	1,000	32.596,000000
11,416683	1,000	32.880,000000
11,433350	1,000	32.764,000000
11,450017	1,000	32.152,000000
11,466683	1,000	31.137,000000
11,483350	1,000	29.974,000000
11,500017	1,000	28.795,000000
11,516683	1,000	27.617,000000
11,533350	1,000	26.310,000000
11,550017	1,000	24.808,000000
11,566683	1,000	23.266,000000
11,583350	1,000	21.816,000000
11,600017	1,000	20.532,000000
11,616683	1,000	19.513,000000
11,633350	1,000	18.817,000000
11,650017	1,000	18.340,000000
11,666683	1,000	18.282,000000
11,683350	1,000	18.793,000000
11,700017	1,000	19.957,000000
11,716683	1,000	21.863,000000
11,733350	1,000	24.321,000000
11,750017	1,000	26.685,000000
11,766683	1,000	28.607,000000
11,783350	1,000	30.328,000000
11,800017	1,000	32.133,000000
11,816683	1,000	34.057,000000
11,833350	1,000	36.429,000000
11,850017	1,000	39.610,000000
11,866683	1,000	43.743,000000
11,883350	1,000	48.703,000000
11,900017	1,000	53.873,000000
11,916683	1,000	58.544,000000
11,933350	1,000	62.407,000000
11,950017	1,000	65.431,000000
11,966683	1,000	67.797,000000
11,983350	1,000	69.995,000000
12,000017	1,000	72.540,000000
12,016683	1,000	75.809,000000
12,033350	1,000	80.326,000000
12,050017	1,000	86.430,000000
12,066683	1,000	94.182,000000
12,083350	1,000	102.976,000000
12,100017	1,000	112.152,000000
12,116683	1,000	121.221,000000
12,133350	1,000	129.367,000000
12,150017	1,000	135.351,000000
12,166683	1,000	138.114,000000
12,183350	1,000	137.587,000000
12,200017	1,000	134.283,000000
12,216683	1,000	128.743,000000
12,233350	1,000	121.499,000000
12,250017	1,000	112.978,000000
12,266683	1,000	103.654,000000
12,283350	1,000	94.082,000000
12,300017	1,000	84.812,000000
12,316683	1,000	75.995,000000
12,333350	1,000	67.616,000000
12,350017	1,000	59.801,000000
12,366683	1,000	52.397,000000
12,383350	1,000	45.696,000000
12,400017	1,000	40.175,000000
12,416683	1,000	36.173,000000
12,433350	1,000	33.997,000000
12,450017	1,000	33.654,000000
12,466683	1,000	35.123,000000
12,483350	1,000	38.203,000000
12,500017	1,000	42.775,000000
12,516683	1,000	48.627,000000
12,533350	1,000	55.196,000000
12,550017	1,000	61.405,000000
12,566683	1,000	66.121,000000
12,583350	1,000	68.930,000000
12,600017	1,000	69.598,000000
12,616683	1,000	68.184,000000
12,633350	1,000	64.837,000000
12,650017	1,000	59.839,000000
12,666683	1,000	53.764,000000
12,683350	1,000	47.258,000000
12,700017	1,000	40.775,000000
12,716683	1,000	34.889,000000
12,733350	1,000	30.218,000000
12,750017	1,000	27.225,000000
12,766683	1,000	26.212,000000
12,783350	1,000	27.124,000000
12,800017	1,000	30.084,000000
12,816683	1,000	35.579,000000
12,833350	1,000	44.250,000000
12,850017	1,000	56.780,000000
12,866683	1,000	74.073,000000
12,883350	1,000	97.561,000000
12,900017	1,000	128.953,000000
12,916683	1,000	169.447,000000
12,933350	1,000	218.972,000000
12,950017	1,000	275.899,000000
12,966683	1,000	336.852,000000
12,983350	1,000	396.645,000000
13,000017	1,000	449.226,000000
13,016683	1,000	488.900,000000
13,033350	1,000	510.962,000000
13,050017	1,000	512.991,000000
13,066683	1,000	495.852,000000
13,083350	1,000	462.546,000000
13,100017	1,000	417.349,000000
13,116683	1,000	365.043,000000
13,133350	1,000	310.602,000000
13,150017	1,000	258.295,000000
13,166683	1,000	211.088,000000
13,183350	1,000	170.932,000000
13,200017	1,000	138.944,000000
13,216683	1,000	115.188,000000
13,233350	1,000	99.152,000000
13,250017	1,000	90.475,000000
13,266683	1,000	89.064,000000
13,283350	1,000	95.068,000000
13,300017	1,000	108.366,000000
13,316683	1,000	128.712,000000
13,333350	1,000	155.140,000000
13,350017	1,000	185.326,000000
13,366683	1,000	215.945,000000
13,383350	1,000	243.751,000000
13,400017	1,000	265.911,000000
13,416683	1,000	280.088,000000
13,433350	1,000	285.237,000000
13,450017	1,000	281.495,000000
13,466683	1,000	269.611,000000
13,483350	1,000	251.221,000000
13,500017	1,000	228.623,000000
13,516683	1,000	204.442,000000
13,533350	1,000	181.048,000000
13,550017	1,000	159.983,000000
13,566683	1,000	142.158,000000
13,583350	1,000	127.740,000000
13,600017	1,000	116.578,000000
13,616683	1,000	108.430,000000
13,633350	1,000	102.725,000000
13,650017	1,000	98.661,000000
13,666683	1,000	95.149,000000
13,683350	1,000	91.029,000000
13,700017	1,000	85.362,000000
13,716683	1,000	78.070,000000
13,733350	1,000	69.753,000000
13,750017	1,000	61.265,000000
13,766683	1,000	53.223,000000
13,783350	1,000	46.262,000000
13,800017	1,000	40.733,000000
13,816683	1,000	36.887,000000
13,833350	1,000	34.450,000000
13,850017	1,000	32.684,000000
13,866683	1,000	31.431,000000
13,883350	1,000	30.906,000000
13,900017	1,000	31.248,000000
13,916683	1,000	32.524,000000
13,933350	1,000	34.315,000000
13,950017	1,000	36.287,000000
13,966683	1,000	38.328,000000
13,983350	1,000	40.407,000000
14,000017	1,000	42.203,000000
14,016683	1,000	43.161,000000
14,033350	1,000	43.012,000000
14,050017	1,000	42.096,000000
14,066683	1,000	40.872,000000
14,083350	1,000	39.666,000000
14,100017	1,000	38.581,000000
14,116683	1,000	37.641,000000
14,133350	1,000	36.857,000000
14,150017	1,000	36.388,000000
14,166683	1,000	36.150,000000
14,183350	1,000	36.168,000000
14,200017	1,000	36.339,000000
14,216683	1,000	36.639,000000
14,233350	1,000	37.050,000000
14,250017	1,000	37.516,000000
14,266683	1,000	37.770,000000
14,283350	1,000	37.579,000000
14,300017	1,000	36.496,000000
14,316683	1,000	34.470,000000
14,333350	1,000	31.897,000000
14,350017	1,000	29.129,000000
14,366683	1,000	26.506,000000
14,383350	1,000	24.616,000000
14,400017	1,000	23.695,000000
14,416683	1,000	23.384,000000
14,433350	1,000	23.443,000000
14,450017	1,000	23.823,000000
14,466683	1,000	24.705,000000
14,483350	1,000	26.029,000000
14,500017	1,000	27.599,000000
14,516683	1,000	29.234,000000
14,533350	1,000	30.610,000000
14,550017	1,000	31.567,000000
14,566683	1,000	32.312,000000
14,583350	1,000	33.184,000000
14,600017	1,000	34.419,000000
14,616683	1,000	35.907,000000
14,633350	1,000	37.706,000000
14,650017	1,000	39.859,000000
14,666683	1,000	42.363,000000
14,683350	1,000	45.248,000000
14,700017	1,000	48.733,000000
14,716683	1,000	52.665,000000
14,733350	1,000	56.243,000000
14,750017	1,000	58.731,000000
14,766683	1,000	59.670,000000
14,783350	1,000	58.997,000000
14,800017	1,000	57.048,000000
14,816683	1,000	54.344,000000
14,833350	1,000	51.091,000000
14,850017	1,000	47.397,000000
14,866683	1,000	43.354,000000
14,883350	1,000	39.156,000000
14,900017	1,000	35.456,000000
14,916683	1,000	32.871,000000
14,933350	1,000	31.751,000000
14,950017	1,000	31.897,000000
14,966683	1,000	32.710,000000
14,983350	1,000	33.583,000000
15,000017	1,000	33.829,000000
15,016683	1,000	33.263,000000
15,033350	1,000	31.926,000000
15,050017	1,000	30.089,000000
15,066683	1,000	28.458,000000
15,083350	1,000	27.596,000000
15,100017	1,000	27.789,000000
15,116683	1,000	29.530,000000
15,133350	1,000	33.005,000000
15,150017	1,000	38.109,000000
15,166683	1,000	44.377,000000
15,183350	1,000	51.402,000000
15,200017	1,000	58.896,000000
15,216683	1,000	66.144,000000
15,233350	1,000	72.500,000000
15,250017	1,000	77.592,000000
15,266683	1,000	81.208,000000
15,283350	1,000	83.194,000000
15,300017	1,000	83.665,000000
15,316683	1,000	82.570,000000
15,333350	1,000	79.906,000000
15,350017	1,000	75.984,000000
15,366683	1,000	71.006,000000
15,383350	1,000	65.499,000000
15,400017	1,000	60.271,000000
15,416683	1,000	56.264,000000
15,433350	1,000	53.838,000000
15,450017	1,000	52.814,000000
15,466683	1,000	53.352,000000
15,483350	1,000	55.272,000000
15,500017	1,000	58.112,000000
15,516683	1,000	61.422,000000
15,533350	1,000	64.684,000000
15,550017	1,000	67.783,000000
15,566683	1,000	70.648,000000
15,583350	1,000	73.152,000000
15,600017	1,000	75.205,000000
15,616683	1,000	76.961,000000
15,633350	1,000	78.946,000000
15,650017	1,000	82.020,000000
15,666683	1,000	87.320,000000
15,683350	1,000	96.218,000000
15,700017	1,000	110.127,000000
15,716683	1,000	130.225,000000
15,733350	1,000	157.687,000000
15,750017	1,000	193.370,000000
15,766683	1,000	236.961,000000
15,783350	1,000	286.496,000000
15,800017	1,000	338.515,000000
15,816683	1,000	388.575,000000
15,833350	1,000	431.895,000000
15,850017	1,000	464.025,000000
15,866683	1,000	481.500,000000
15,883350	1,000	482.455,000000
15,900017	1,000	466.719,000000
15,916683	1,000	436.372,000000
15,933350	1,000	394.979,000000
15,950017	1,000	347.004,000000
15,966683	1,000	296.933,000000
15,983350	1,000	248.412,000000
16,000017	1,000	204.241,000000
16,016683	1,000	166.028,000000
16,033350	1,000	134.188,000000
16,050017	1,000	108.689,000000
16,066683	1,000	88.933,000000
16,083350	1,000	73.896,000000
16,100017	1,000	62.670,000000
16,116683	1,000	54.500,000000
16,133350	1,000	49.002,000000
16,150017	1,000	45.611,000000
16,166683	1,000	43.280,000000
16,183350	1,000	41.132,000000
16,200017	1,000	38.872,000000
16,216683	1,000	37.049,000000
16,233350	1,000	36.734,000000
16,250017	1,000	38.331,000000
16,266683	1,000	41.237,000000
16,283350	1,000	44.520,000000
16,300017	1,000	47.595,000000
16,316683	1,000	50.196,000000
16,333350	1,000	52.253,000000
16,350017	1,000	53.600,000000
16,366683	1,000	54.142,000000
16,383350	1,000	54.476,000000
16,400017	1,000	55.329,000000
16,416683	1,000	56.646,000000
16,433350	1,000	58.060,000000
16,450017	1,000	59.251,000000
16,466683	1,000	59.963,000000
16,483350	1,000	59.957,000000
16,500017	1,000	58.938,000000
16,516683	1,000	56.821,000000
16,533350	1,000	53.622,000000
16,550017	1,000	49.614,000000
16,566683	1,000	45.718,000000
16,583350	1,000	42.623,000000
16,600017	1,000	40.353,000000
16,616683	1,000	38.939,000000
16,633350	1,000	38.663,000000
16,650017	1,000	39.507,000000
16,666683	1,000	41.163,000000
16,683350	1,000	43.434,000000
16,700017	1,000	46.158,000000
16,716683	1,000	49.098,000000
16,733350	1,000	52.060,000000
16,750017	1,000	54.919,000000
16,766683	1,000	57.801,000000
16,783350	1,000	61.128,000000
16,800017	1,000	65.133,000000
16,816683	1,000	69.680,000000
16,833350	1,000	74.505,000000
16,850017	1,000	79.534,000000
16,866683	1,000	85.107,000000
16,883350	1,000	91.579,000000
16,900017	1,000	99.295,000000
16,916683	1,000	108.543,000000
16,933350	1,000	119.576,000000
16,950017	1,000	132.209,000000
16,966683	1,000	145.975,000000
16,983350	1,000	160.666,000000
17,000017	1,000	176.315,000000
17,016683	1,000	193.235,000000
17,033350	1,000	211.572,000000
17,050017	1,000	231.098,000000
17,066683	1,000	250.863,000000
17,083350	1,000	269.465,000000
17,100017	1,000	285.032,000000
17,116683	1,000	295.913,000000
17,133350	1,000	300.882,000000
17,150017	1,000	299.058,000000
17,166683	1,000	289.872,000000
17,183350	1,000	273.685,000000
17,200017	1,000	251.742,000000
17,216683	1,000	225.930,000000
17,233350	1,000	198.042,000000
17,250017	1,000	169.791,000000
17,266683	1,000	142.852,000000
17,283350	1,000	118.211,000000
17,300017	1,000	96.378,000000
17,316683	1,000	77.677,000000
17,333350	1,000	62.488,000000
17,350017	1,000	50.871,000000
17,366683	1,000	42.686,000000
17,383350	1,000	37.761,000000
17,400017	1,000	35.674,000000
17,416683	1,000	35.393,000000
17,433350	1,000	35.699,000000
17,450017	1,000	36.011,000000
17,466683	1,000	36.004,000000
17,483350	1,000	35.319,000000
17,500017	1,000	34.005,000000
17,516683	1,000	32.599,000000
17,533350	1,000	31.415,000000
17,550017	1,000	30.468,000000
17,566683	1,000	29.894,000000
17,583350	1,000	29.845,000000
17,600017	1,000	30.390,000000
17,616683	1,000	31.541,000000
17,633350	1,000	33.183,000000
17,650017	1,000	35.147,000000
17,666683	1,000	36.807,000000
17,683350	1,000	37.697,000000
17,700017	1,000	37.783,000000
17,716683	1,000	37.406,000000
17,733350	1,000	37.014,000000
17,750017	1,000	36.567,000000
17,766683	1,000	35.793,000000
17,783350	1,000	34.685,000000
17,800017	1,000	33.738,000000
17,816683	1,000	33.345,000000
17,833350	1,000	33.728,000000
17,850017	1,000	34.953,000000
17,866683	1,000	36.988,000000
17,883350	1,000	39.915,000000
17,900017	1,000	43.700,000000
17,916683	1,000	48.531,000000
17,933350	1,000	54.953,000000
17,950017	1,000	63.569,000000
17,966683	1,000	75.087,000000
17,983350	1,000	90.344,000000
18,000017	1,000	110.225,000000
18,016683	1,000	135.947,000000
18,033350	1,000	168.566,000000
18,050017	1,000	208.586,000000
18,066683	1,000	255.840,000000
18,083350	1,000	308.954,000000
18,100017	1,000	365.240,000000
18,116683	1,000	420.499,000000
18,133350	1,000	469.174,000000
18,150017	1,000	505.607,000000
18,166683	1,000	525.775,000000
18,183350	1,000	527.639,000000
18,200017	1,000	511.308,000000
18,216683	1,000	478.972,000000
18,233350	1,000	434.537,000000
18,250017	1,000	382.631,000000
18,266683	1,000	327.934,000000
18,283350	1,000	274.357,000000
18,300017	1,000	224.942,000000
18,316683	1,000	181.697,000000
18,333350	1,000	145.648,000000
18,350017	1,000	117.181,000000
18,366683	1,000	95.940,000000
18,383350	1,000	81.130,000000
18,400017	1,000	71.724,000000
18,416683	1,000	66.847,000000
18,433350	1,000	65.727,000000
18,450017	1,000	67.661,000000
18,466683	1,000	72.063,000000
18,483350	1,000	77.804,000000
18,500017	1,000	83.116,000000
18,516683	1,000	86.652,000000
18,533350	1,000	88.030,000000
18,550017	1,000	87.614,000000
18,566683	1,000	85.707,000000
18,583350	1,000	82.463,000000
18,600017	1,000	78.261,000000
18,616683	1,000	73.719,000000
18,633350	1,000	69.420,000000
18,650017	1,000	65.269,000000
18,666683	1,000	61.072,000000
18,683350	1,000	56.890,000000
18,700017	1,000	53.063,000000
18,716683	1,000	50.054,000000
18,733350	1,000	48.047,000000
18,750017	1,000	46.827,000000
18,766683	1,000	46.064,000000
18,783350	1,000	45.274,000000
18,800017	1,000	43.877,000000
18,816683	1,000	42.038,000000
18,833350	1,000	40.181,000000
18,850017	1,000	38.350,000000
18,866683	1,000	36.582,000000
18,883350	1,000	35.128,000000
18,900017	1,000	33.975,000000
18,916683	1,000	32.851,000000
18,933350	1,000	31.914,000000
18,950017	1,000	31.446,000000
18,966683	1,000	31.500,000000
18,983350	1,000	32.154,000000
19,000017	1,000	33.409,000000
19,016683	1,000	34.971,000000
19,033350	1,000	36.175,000000
19,050017	1,000	36.865,000000
19,066683	1,000	37.115,000000
19,083350	1,000	36.992,000000
19,100017	1,000	36.795,000000
19,116683	1,000	36.724,000000
19,133350	1,000	36.793,000000
19,150017	1,000	36.946,000000
19,166683	1,000	36.977,000000
19,183350	1,000	36.769,000000
19,200017	1,000	36.691,000000
19,216683	1,000	37.015,000000
19,233350	1,000	37.618,000000
19,250017	1,000	38.365,000000
19,266683	1,000	39.256,000000
19,283350	1,000	40.485,000000
19,300017	1,000	42.580,000000
19,316683	1,000	46.040,000000
19,333350	1,000	51.192,000000
19,350017	1,000	58.387,000000
19,366683	1,000	68.188,000000
19,383350	1,000	81.162,000000
19,400017	1,000	97.862,000000
19,416683	1,000	117.804,000000
19,433350	1,000	139.682,000000
19,450017	1,000	161.954,000000
19,466683	1,000	182.992,000000
19,483350	1,000	201.690,000000
19,500017	1,000	217.490,000000
19,516683	1,000	230.253,000000
19,533350	1,000	240.530,000000
19,550017	1,000	249.299,000000
19,566683	1,000	257.944,000000
19,583350	1,000	268.476,000000
19,600017	1,000	283.057,000000
19,616683	1,000	303.503,000000
19,633350	1,000	330.791,000000
19,650017	1,000	364.537,000000
19,666683	1,000	402.205,000000
19,683350	1,000	439.855,000000
19,700017	1,000	473.053,000000
19,716683	1,000	497.411,000000
19,733350	1,000	509.520,000000
19,750017	1,000	507.419,000000
19,766683	1,000	491.326,000000
19,783350	1,000	463.258,000000
19,800017	1,000	426.652,000000
19,816683	1,000	385.769,000000
19,833350	1,000	344.797,000000
19,850017	1,000	307.237,000000
19,866683	1,000	275.844,000000
19,883350	1,000	252.179,000000
19,900017	1,000	236.496,000000
19,916683	1,000	227.837,000000
19,933350	1,000	224.045,000000
19,950017	1,000	222.828,000000
19,966683	1,000	222.160,000000
19,983350	1,000	220.085,000000
20,000017	1,000	215.515,000000
20,016683	1,000	207.896,000000
20,033350	1,000	197.064,000000
20,050017	1,000	183.498,000000
20,066683	1,000	168.063,000000
20,083350	1,000	151.869,000000
20,100017	1,000	136.187,000000
20,116683	1,000	122.241,000000
20,133350	1,000	110.944,000000
20,150017	1,000	102.599,000000
20,166683	1,000	97.165,000000
20,183350	1,000	94.351,000000
20,200017	1,000	93.563,000000
20,216683	1,000	94.586,000000
20,233350	1,000	97.352,000000
20,250017	1,000	101.567,000000
20,266683	1,000	107.164,000000
20,283350	1,000	114.070,000000
20,300017	1,000	122.531,000000
20,316683	1,000	133.433,000000
20,333350	1,000	147.826,000000
20,350017	1,000	166.839,000000
20,366683	1,000	192.040,000000
20,383350	1,000	225.851,000000
20,400017	1,000	271.830,000000
20,416683	1,000	334.716,000000
20,433350	1,000	420.127,000000
20,450017	1,000	533.458,000000
20,466683	1,000	678.023,000000
20,483350	1,000	853.892,000000
20,500017	1,000	1.056.139,000000
20,516683	1,000	1.274.136,000000
20,533350	1,000	1.492.290,000000
20,550017	1,000	1.691.532,000000
20,566683	1,000	1.852.267,000000
20,583350	1,000	1.957.825,000000
20,600017	1,000	1.997.154,000000
20,616683	1,000	1.966.789,000000
20,633350	1,000	1.870.876,000000
20,650017	1,000	1.720.025,000000
20,666683	1,000	1.529.486,000000
20,683350	1,000	1.316.383,000000
20,700017	1,000	1.097.562,000000
20,716683	1,000	887.475,000000
20,733350	1,000	696.856,000000
20,750017	1,000	532.211,000000
20,766683	1,000	396.422,000000
20,783350	1,000	289.670,000000
20,800017	1,000	209.937,000000
20,816683	1,000	153.530,000000
20,833350	1,000	115.977,000000
20,850017	1,000	92.820,000000
20,866683	1,000	80.134,000000
20,883350	1,000	74.521,000000
20,900017	1,000	73.262,000000
20,916683	1,000	74.643,000000
20,933350	1,000	77.372,000000
20,950017	1,000	80.593,000000
20,966683	1,000	83.850,000000
20,983350	1,000	86.789,000000
21,000017	1,000	89.184,000000
21,016683	1,000	90.632,000000
21,033350	1,000	90.912,000000
21,050017	1,000	90.526,000000
21,066683	1,000	89.758,000000
21,083350	1,000	88.519,000000
21,100017	1,000	86.619,000000
21,116683	1,000	84.130,000000
21,133350	1,000	81.093,000000
21,150017	1,000	77.346,000000
21,166683	1,000	72.862,000000
21,183350	1,000	67.946,000000
21,200017	1,000	62.969,000000
21,216683	1,000	58.398,000000
21,233350	1,000	54.539,000000
21,250017	1,000	51.553,000000
21,266683	1,000	49.349,000000
21,283350	1,000	47.452,000000
21,300017	1,000	45.484,000000
21,316683	1,000	43.512,000000
21,333350	1,000	42.031,000000
21,350017	1,000	41.533,000000
21,366683	1,000	41.949,000000
21,383350	1,000	42.926,000000
21,400017	1,000	44.139,000000
21,416683	1,000	44.960,000000
21,433350	1,000	44.827,000000
21,450017	1,000	43.591,000000
21,466683	1,000	41.506,000000
21,483350	1,000	39.068,000000
21,500017	1,000	36.800,000000
21,516683	1,000	35.091,000000
21,533350	1,000	34.246,000000
21,550017	1,000	34.399,000000
21,566683	1,000	35.506,000000
21,583350	1,000	37.166,000000
21,600017	1,000	38.940,000000
21,616683	1,000	40.459,000000
21,633350	1,000	41.538,000000
21,650017	1,000	42.181,000000
21,666683	1,000	42.347,000000
21,683350	1,000	42.027,000000
21,700017	1,000	41.313,000000
21,716683	1,000	40.571,000000
21,733350	1,000	39.701,000000
21,750017	1,000	38.644,000000
21,766683	1,000	37.455,000000
21,783350	1,000	36.394,000000
21,800017	1,000	35.739,000000
21,816683	1,000	35.770,000000
21,833350	1,000	36.709,000000
21,850017	1,000	38.296,000000
21,866683	1,000	40.234,000000
21,883350	1,000	42.121,000000
21,900017	1,000	43.417,000000
21,916683	1,000	43.787,000000
21,933350	1,000	43.172,000000
21,950017	1,000	41.783,000000
21,966683	1,000	40.039,000000
21,983350	1,000	38.507,000000
22,000017	1,000	37.440,000000
22,016683	1,000	37.043,000000
22,033350	1,000	37.500,000000
22,050017	1,000	38.664,000000
22,066683	1,000	40.136,000000
22,083350	1,000	41.916,000000
22,100017	1,000	43.956,000000
22,116683	1,000	45.873,000000
22,133350	1,000	47.483,000000
22,150017	1,000	48.920,000000
22,166683	1,000	50.204,000000
22,183350	1,000	50.971,000000
22,200017	1,000	51.016,000000
22,216683	1,000	50.491,000000
22,233350	1,000	49.596,000000
22,250017	1,000	48.277,000000
22,266683	1,000	46.359,000000
22,283350	1,000	43.961,000000
22,300017	1,000	41.477,000000
22,316683	1,000	39.384,000000
22,333350	1,000	38.132,000000
22,350017	1,000	37.759,000000
22,366683	1,000	38.142,000000
22,383350	1,000	39.121,000000
22,400017	1,000	40.509,000000
22,416683	1,000	42.427,000000
22,433350	1,000	45.189,000000
22,450017	1,000	49.211,000000
22,466683	1,000	54.877,000000
22,483350	1,000	62.238,000000
22,500017	1,000	71.383,000000
22,516683	1,000	82.204,000000
22,533350	1,000	94.314,000000
22,550017	1,000	107.511,000000
22,566683	1,000	121.035,000000
22,583350	1,000	134.170,000000
22,600017	1,000	146.173,000000
22,616683	1,000	155.939,000000
22,633350	1,000	162.447,000000
22,650017	1,000	164.976,000000
22,666683	1,000	163.406,000000
22,683350	1,000	158.101,000000
22,700017	1,000	149.597,000000
22,716683	1,000	138.880,000000
22,733350	1,000	127.361,000000
22,750017	1,000	116.363,000000
22,766683	1,000	106.945,000000
22,783350	1,000	99.782,000000
22,800017	1,000	95.321,000000
22,816683	1,000	93.550,000000
22,833350	1,000	93.979,000000
22,850017	1,000	95.511,000000
22,866683	1,000	97.436,000000
22,883350	1,000	99.388,000000
22,900017	1,000	100.847,000000
22,916683	1,000	101.270,000000
22,933350	1,000	100.189,000000
22,950017	1,000	97.599,000000
22,966683	1,000	93.662,000000
22,983350	1,000	88.585,000000
23,000017	1,000	82.934,000000
23,016683	1,000	77.011,000000
23,033350	1,000	71.203,000000
23,050017	1,000	65.799,000000
23,066683	1,000	60.833,000000
23,083350	1,000	56.433,000000
23,100017	1,000	52.791,000000
23,116683	1,000	49.853,000000
23,133350	1,000	47.454,000000
23,150017	1,000	45.533,000000
23,166683	1,000	44.152,000000
23,183350	1,000	43.269,000000
23,200017	1,000	42.709,000000
23,216683	1,000	42.546,000000
23,233350	1,000	43.133,000000
23,250017	1,000	44.521,000000
23,266683	1,000	46.157,000000
23,283350	1,000	47.703,000000
23,300017	1,000	49.234,000000
23,316683	1,000	51.162,000000
23,333350	1,000	53.712,000000
23,350017	1,000	56.914,000000
23,366683	1,000	60.843,000000
23,383350	1,000	65.574,000000
23,400017	1,000	71.300,000000
23,416683	1,000	78.234,000000
23,433350	1,000	86.241,000000
23,450017	1,000	94.657,000000
23,466683	1,000	102.699,000000
23,483350	1,000	109.644,000000
23,500017	1,000	115.022,000000
23,516683	1,000	118.808,000000
23,533350	1,000	121.119,000000
23,550017	1,000	121.962,000000
23,566683	1,000	121.505,000000
23,583350	1,000	120.272,000000
23,600017	1,000	118.619,000000
23,616683	1,000	116.857,000000
23,633350	1,000	115.275,000000
23,650017	1,000	113.873,000000
23,666683	1,000	112.691,000000
23,683350	1,000	111.767,000000
23,700017	1,000	111.200,000000
23,716683	1,000	111.052,000000
23,733350	1,000	111.492,000000
23,750017	1,000	113.103,000000
23,766683	1,000	116.368,000000
23,783350	1,000	121.699,000000
23,800017	1,000	129.919,000000
23,816683	1,000	142.229,000000
23,833350	1,000	160.014,000000
23,850017	1,000	184.193,000000
23,866683	1,000	214.751,000000
23,883350	1,000	250.552,000000
23,900017	1,000	289.574,000000
23,916683	1,000	328.669,000000
23,933350	1,000	364.273,000000
23,950017	1,000	393.186,000000
23,966683	1,000	412.494,000000
23,983350	1,000	420.315,000000
24,000017	1,000	416.005,000000
24,016683	1,000	400.072,000000
24,033350	1,000	373.889,000000
24,050017	1,000	339.866,000000
24,066683	1,000	301.135,000000
24,083350	1,000	261.147,000000
24,100017	1,000	222.999,000000
24,116683	1,000	189.042,000000
24,133350	1,000	160.844,000000
24,150017	1,000	138.982,000000
24,166683	1,000	123.513,000000
24,183350	1,000	114.265,000000
24,200017	1,000	110.957,000000
24,216683	1,000	113.434,000000
24,233350	1,000	121.530,000000
24,250017	1,000	135.346,000000
24,266683	1,000	155.834,000000
24,283350	1,000	184.260,000000
24,300017	1,000	222.294,000000
24,316683	1,000	271.854,000000
24,333350	1,000	334.459,000000
24,350017	1,000	410.628,000000
24,366683	1,000	499.055,000000
24,383350	1,000	595.602,000000
24,400017	1,000	693.938,000000
24,416683	1,000	785.842,000000
24,433350	1,000	862.582,000000
24,450017	1,000	916.473,000000
24,466683	1,000	942.027,000000
24,483350	1,000	936.945,000000
24,500017	1,000	902.583,000000
24,516683	1,000	843.653,000000
24,533350	1,000	767.025,000000
24,550017	1,000	680.258,000000
24,566683	1,000	590.457,000000
24,583350	1,000	503.848,000000
24,600017	1,000	425.354,000000
24,616683	1,000	358.023,000000
24,633350	1,000	302.733,000000
24,650017	1,000	258.600,000000
24,666683	1,000	224.026,000000
24,683350	1,000	196.787,000000
24,700017	1,000	174.815,000000
24,716683	1,000	156.584,000000
24,733350	1,000	141.000,000000
24,750017	1,000	127.647,000000
24,766683	1,000	116.257,000000
24,783350	1,000	106.824,000000
24,800017	1,000	98.950,000000
24,816683	1,000	92.170,000000
24,833350	1,000	86.263,000000
24,850017	1,000	81.097,000000
24,866683	1,000	76.586,000000
24,883350	1,000	73.281,000000
24,900017	1,000	71.559,000000
24,916683	1,000	71.237,000000
24,933350	1,000	71.707,000000
24,950017	1,000	72.630,000000
24,966683	1,000	74.056,000000
24,983350	1,000	75.851,000000
25,000017	1,000	77.601,000000
25,016683	1,000	78.924,000000
25,033350	1,000	79.736,000000
25,050017	1,000	79.927,000000
25,066683	1,000	79.885,000000
25,083350	1,000	79.984,000000
25,100017	1,000	80.171,000000
25,116683	1,000	80.254,000000
25,133350	1,000	80.156,000000
25,150017	1,000	79.865,000000
25,166683	1,000	79.666,000000
25,183350	1,000	79.632,000000
25,200017	1,000	79.676,000000
25,216683	1,000	79.780,000000
25,233350	1,000	80.018,000000
25,250017	1,000	80.570,000000
25,266683	1,000	81.576,000000
25,283350	1,000	82.928,000000
25,300017	1,000	84.131,000000
25,316683	1,000	85.135,000000
25,333350	1,000	86.283,000000
25,350017	1,000	87.812,000000
25,366683	1,000	89.575,000000
25,383350	1,000	91.190,000000
25,400017	1,000	92.111,000000
25,416683	1,000	92.062,000000
25,433350	1,000	91.258,000000
25,450017	1,000	90.147,000000
25,466683	1,000	89.167,000000
25,483350	1,000	88.460,000000
25,500017	1,000	87.824,000000
25,516683	1,000	86.911,000000
25,533350	1,000	85.582,000000
25,550017	1,000	83.750,000000
25,566683	1,000	81.593,000000
25,583350	1,000	79.659,000000
25,600017	1,000	78.212,000000
25,616683	1,000	77.517,000000
25,633350	1,000	77.517,000000
25,650017	1,000	77.734,000000
25,666683	1,000	77.983,000000
25,683350	1,000	78.276,000000
25,700017	1,000	78.612,000000
25,716683	1,000	79.154,000000
25,733350	1,000	79.788,000000
25,750017	1,000	80.335,000000
25,766683	1,000	80.855,000000
25,783350	1,000	81.480,000000
25,800017	1,000	82.231,000000
25,816683	1,000	83.050,000000
25,833350	1,000	83.748,000000
25,850017	1,000	84.513,000000
25,866683	1,000	85.392,000000
25,883350	1,000	86.153,000000
25,900017	1,000	86.528,000000
25,916683	1,000	86.173,000000
25,933350	1,000	85.239,000000
25,950017	1,000	84.146,000000
25,966683	1,000	83.263,000000
25,983350	1,000	83.036,000000
26,000017	1,000	83.632,000000
26,016683	1,000	84.970,000000
26,033350	1,000	86.843,000000
26,050017	1,000	88.951,000000
26,066683	1,000	90.847,000000
26,083350	1,000	92.079,000000
26,100017	1,000	92.446,000000
26,116683	1,000	92.274,000000
26,133350	1,000	91.975,000000
26,150017	1,000	91.870,000000
26,166683	1,000	92.506,000000
26,183350	1,000	94.181,000000
26,200017	1,000	96.655,000000
26,216683	1,000	99.537,000000
26,233350	1,000	102.328,000000
26,250017	1,000	104.613,000000
26,266683	1,000	106.290,000000
26,283350	1,000	107.218,000000
26,300017	1,000	107.019,000000
26,316683	1,000	105.177,000000
26,333350	1,000	101.843,000000
26,350017	1,000	97.510,000000
26,366683	1,000	92.663,000000
26,383350	1,000	87.607,000000
26,400017	1,000	82.813,000000
26,416683	1,000	78.781,000000
26,433350	1,000	75.720,000000
26,450017	1,000	73.494,000000
26,466683	1,000	71.685,000000
26,483350	1,000	70.052,000000
26,500017	1,000	68.616,000000
26,516683	1,000	67.537,000000
26,533350	1,000	66.973,000000
26,550017	1,000	67.092,000000
26,566683	1,000	67.730,000000
26,583350	1,000	68.696,000000
26,600017	1,000	69.599,000000
26,616683	1,000	69.974,000000
26,633350	1,000	69.842,000000
26,650017	1,000	69.357,000000
26,666683	1,000	68.761,000000
26,683350	1,000	68.308,000000
26,700017	1,000	68.157,000000
26,716683	1,000	68.355,000000
26,733350	1,000	69.031,000000
26,750017	1,000	70.247,000000
26,766683	1,000	71.765,000000
26,783350	1,000	73.157,000000
26,800017	1,000	73.799,000000
26,816683	1,000	73.346,000000
26,833350	1,000	71.875,000000
26,850017	1,000	69.901,000000
26,866683	1,000	68.045,000000
26,883350	1,000	66.642,000000
26,900017	1,000	65.927,000000
26,916683	1,000	65.730,000000
26,933350	1,000	65.958,000000
26,950017	1,000	66.591,000000
26,966683	1,000	67.421,000000
26,983350	1,000	67.923,000000
27,000017	1,000	67.931,000000
27,016683	1,000	67.612,000000
27,033350	1,000	67.241,000000
27,050017	1,000	66.788,000000
27,066683	1,000	65.997,000000
27,083350	1,000	64.741,000000
27,100017	1,000	63.438,000000
27,116683	1,000	62.191,000000
27,133350	1,000	60.654,000000
27,150017	1,000	58.616,000000
27,166683	1,000	56.456,000000
27,183350	1,000	55.022,000000
27,200017	1,000	54.779,000000
27,216683	1,000	55.889,000000
27,233350	1,000	58.176,000000
27,250017	1,000	61.202,000000
27,266683	1,000	64.465,000000
27,283350	1,000	67.490,000000
27,300017	1,000	69.924,000000
27,316683	1,000	71.537,000000
27,333350	1,000	72.385,000000
27,350017	1,000	72.993,000000
27,366683	1,000	73.799,000000
27,383350	1,000	74.689,000000
27,400017	1,000	75.515,000000
27,416683	1,000	75.958,000000
27,433350	1,000	75.826,000000
27,450017	1,000	75.404,000000
27,466683	1,000	74.583,000000
27,483350	1,000	73.299,000000
27,500017	1,000	71.858,000000
27,516683	1,000	70.684,000000
27,533350	1,000	70.083,000000
27,550017	1,000	70.058,000000
27,566683	1,000	70.452,000000
27,583350	1,000	71.137,000000
27,600017	1,000	72.024,000000
27,616683	1,000	73.095,000000
27,633350	1,000	74.015,000000
27,650017	1,000	74.517,000000
27,666683	1,000	74.476,000000
27,683350	1,000	73.896,000000
27,700017	1,000	72.920,000000
27,716683	1,000	71.871,000000
27,733350	1,000	70.923,000000
27,750017	1,000	70.103,000000
27,766683	1,000	69.447,000000
27,783350	1,000	68.996,000000
27,800017	1,000	68.909,000000
27,816683	1,000	69.249,000000
27,833350	1,000	70.002,000000
27,850017	1,000	71.056,000000
27,866683	1,000	72.423,000000
27,883350	1,000	74.074,000000
27,900017	1,000	75.954,000000
27,916683	1,000	77.783,000000
27,933350	1,000	79.413,000000
27,950017	1,000	80.851,000000
27,966683	1,000	82.045,000000
27,983350	1,000	82.770,000000
28,000017	1,000	82.733,000000
28,016683	1,000	82.019,000000
28,033350	1,000	80.860,000000
28,050017	1,000	79.607,000000
28,066683	1,000	78.705,000000
28,083350	1,000	78.242,000000
28,100017	1,000	78.203,000000
28,116683	1,000	78.045,000000
28,133350	1,000	77.509,000000
28,150017	1,000	76.694,000000
28,166683	1,000	75.719,000000
28,183350	1,000	74.539,000000
28,200017	1,000	73.243,000000
28,216683	1,000	72.301,000000
28,233350	1,000	72.131,000000
28,250017	1,000	72.643,000000
28,266683	1,000	73.504,000000
28,283350	1,000	74.754,000000
28,300017	1,000	76.308,000000
28,316683	1,000	77.744,000000
28,333350	1,000	78.499,000000
28,350017	1,000	78.573,000000
28,366683	1,000	78.109,000000
28,383350	1,000	76.953,000000
28,400017	1,000	75.323,000000
28,416683	1,000	73.934,000000
28,433350	1,000	73.348,000000
28,450017	1,000	73.498,000000
28,466683	1,000	74.142,000000
28,483350	1,000	74.862,000000
28,500017	1,000	75.348,000000
28,516683	1,000	75.617,000000
28,533350	1,000	75.725,000000
28,550017	1,000	75.543,000000
28,566683	1,000	74.993,000000
28,583350	1,000	74.489,000000
28,600017	1,000	74.023,000000
28,616683	1,000	73.483,000000
28,633350	1,000	72.993,000000
28,650017	1,000	72.734,000000
28,666683	1,000	72.582,000000
28,683350	1,000	72.703,000000
28,700017	1,000	73.223,000000
28,716683	1,000	74.075,000000
28,733350	1,000	75.147,000000
28,750017	1,000	76.218,000000
28,766683	1,000	77.200,000000
28,783350	1,000	78.170,000000
28,800017	1,000	79.101,000000
28,816683	1,000	79.989,000000
28,833350	1,000	80.619,000000
28,850017	1,000	80.636,000000
28,866683	1,000	79.945,000000
28,883350	1,000	78.963,000000
28,900017	1,000	78.234,000000
28,916683	1,000	78.130,000000
28,933350	1,000	78.515,000000
28,950017	1,000	78.992,000000
28,966683	1,000	79.132,000000
28,983350	1,000	78.907,000000
29,000017	1,000	78.368,000000
29,016683	1,000	77.381,000000
29,033350	1,000	75.952,000000
29,050017	1,000	74.330,000000
29,066683	1,000	72.734,000000
29,083350	1,000	71.210,000000
29,100017	1,000	69.947,000000
29,116683	1,000	68.873,000000
29,133350	1,000	68.084,000000
29,150017	1,000	67.891,000000
29,166683	1,000	68.473,000000
29,183350	1,000	69.698,000000
29,200017	1,000	71.255,000000
29,216683	1,000	73.147,000000
29,233350	1,000	75.159,000000
29,250017	1,000	76.786,000000
29,266683	1,000	77.917,000000
29,283350	1,000	78.465,000000
29,300017	1,000	78.467,000000
29,316683	1,000	78.022,000000
29,333350	1,000	77.580,000000
29,350017	1,000	77.633,000000
29,366683	1,000	78.293,000000
29,383350	1,000	79.368,000000
29,400017	1,000	80.694,000000
29,416683	1,000	82.402,000000
29,433350	1,000	84.474,000000
29,450017	1,000	86.474,000000
29,466683	1,000	87.949,000000
29,483350	1,000	88.730,000000
29,500017	1,000	89.014,000000
29,516683	1,000	89.027,000000
29,533350	1,000	88.675,000000
29,550017	1,000	87.789,000000
29,566683	1,000	86.538,000000
29,583350	1,000	85.287,000000
29,600017	1,000	84.395,000000
29,616683	1,000	83.991,000000
29,633350	1,000	83.918,000000
29,650017	1,000	83.814,000000
29,666683	1,000	83.574,000000
29,683350	1,000	83.155,000000
29,700017	1,000	82.744,000000
29,716683	1,000	82.396,000000
29,733350	1,000	82.146,000000
29,750017	1,000	82.023,000000
29,766683	1,000	81.923,000000
29,783350	1,000	81.696,000000
29,800017	1,000	81.004,000000
29,816683	1,000	79.742,000000
29,833350	1,000	78.094,000000
29,850017	1,000	76.244,000000
29,866683	1,000	74.064,000000
29,883350	1,000	71.834,000000
29,900017	1,000	69.911,000000
29,916683	1,000	68.561,000000
29,933350	1,000	67.825,000000
29,950017	1,000	67.956,000000
29,966683	1,000	68.878,000000
29,983350	1,000	70.183,000000
30,000017	1,000	71.655,000000
30,016683	1,000	73.080,000000
30,033350	1,000	74.309,000000
30,050017	1,000	75.196,000000
30,066683	1,000	75.737,000000
30,083350	1,000	76.046,000000
30,100017	1,000	76.153,000000
30,116683	1,000	76.054,000000
30,133350	1,000	75.675,000000
30,150017	1,000	75.027,000000
30,166683	1,000	74.427,000000
30,183350	1,000	74.031,000000
30,200017	1,000	74.020,000000
30,216683	1,000	74.545,000000
30,233350	1,000	75.807,000000
30,250017	1,000	77.733,000000
30,266683	1,000	80.003,000000
30,283350	1,000	82.374,000000
30,300017	1,000	84.660,000000
30,316683	1,000	86.681,000000
30,333350	1,000	88.447,000000
30,350017	1,000	89.814,000000
30,366683	1,000	90.514,000000
30,383350	1,000	90.438,000000
30,400017	1,000	89.515,000000
30,416683	1,000	87.908,000000
30,433350	1,000	86.079,000000
30,450017	1,000	84.496,000000
30,466683	1,000	83.231,000000
30,483350	1,000	82.286,000000
30,500017	1,000	81.899,000000
30,516683	1,000	82.193,000000
30,533350	1,000	82.971,000000
30,550017	1,000	84.064,000000
30,566683	1,000	85.420,000000
30,583350	1,000	86.822,000000
30,600017	1,000	88.045,000000
30,616683	1,000	88.929,000000
30,633350	1,000	89.594,000000
30,650017	1,000	90.072,000000
30,666683	1,000	90.416,000000
30,683350	1,000	90.724,000000
30,700017	1,000	91.058,000000
30,716683	1,000	91.512,000000
30,733350	1,000	92.077,000000
30,750017	1,000	92.609,000000
30,766683	1,000	92.950,000000
30,783350	1,000	92.769,000000
30,800017	1,000	91.963,000000
30,816683	1,000	90.792,000000
30,833350	1,000	89.355,000000
30,850017	1,000	87.803,000000
30,866683	1,000	86.394,000000
30,883350	1,000	85.272,000000
30,900017	1,000	84.390,000000
30,916683	1,000	83.731,000000
30,933350	1,000	83.519,000000
30,950017	1,000	84.108,000000
30,966683	1,000	85.470,000000
30,983350	1,000	87.219,000000
31,000017	1,000	88.843,000000
31,016683	1,000	90.003,000000
31,033350	1,000	90.791,000000
31,050017	1,000	91.455,000000
31,066683	1,000	91.830,000000
31,083350	1,000	91.724,000000
31,100017	1,000	91.024,000000
31,116683	1,000	89.773,000000
31,133350	1,000	88.142,000000
31,150017	1,000	86.521,000000
31,166683	1,000	85.088,000000
31,183350	1,000	84.202,000000
31,200017	1,000	84.099,000000
31,216683	1,000	84.985,000000
31,233350	1,000	86.652,000000
31,250017	1,000	88.593,000000
31,266683	1,000	90.898,000000
31,283350	1,000	93.640,000000
31,300017	1,000	96.406,000000
31,316683	1,000	98.513,000000
31,333350	1,000	99.547,000000
31,350017	1,000	99.670,000000
31,366683	1,000	99.271,000000
31,383350	1,000	98.714,000000
31,400017	1,000	98.525,000000
31,416683	1,000	99.091,000000
31,433350	1,000	100.267,000000
31,450017	1,000	101.751,000000
31,466683	1,000	103.051,000000
31,483350	1,000	103.771,000000
31,500017	1,000	103.749,000000
31,516683	1,000	103.083,000000
31,533350	1,000	102.037,000000
31,550017	1,000	100.862,000000
31,566683	1,000	99.554,000000
31,583350	1,000	97.923,000000
31,600017	1,000	96.122,000000
31,616683	1,000	94.568,000000
31,633350	1,000	93.363,000000
31,650017	1,000	92.337,000000
31,666683	1,000	91.265,000000
31,683350	1,000	90.207,000000
31,700017	1,000	89.359,000000
31,716683	1,000	88.645,000000
31,733350	1,000	87.842,000000
31,750017	1,000	86.810,000000
31,766683	1,000	85.805,000000
31,783350	1,000	85.296,000000
31,800017	1,000	85.436,000000
31,816683	1,000	86.048,000000
31,833350	1,000	86.872,000000
31,850017	1,000	87.833,000000
31,866683	1,000	88.808,000000
31,883350	1,000	89.688,000000
31,900017	1,000	90.598,000000
31,916683	1,000	91.453,000000
31,933350	1,000	91.989,000000
31,950017	1,000	92.212,000000
31,966683	1,000	92.157,000000
31,983350	1,000	92.021,000000
32,000017	1,000	91.897,000000
32,016683	1,000	91.897,000000
32,033350	1,000	92.103,000000
32,050017	1,000	92.620,000000
32,066683	1,000	93.494,000000
32,083350	1,000	94.289,000000
32,100017	1,000	94.547,000000
32,116683	1,000	93.920,000000
32,133350	1,000	92.375,000000
32,150017	1,000	90.469,000000
32,166683	1,000	89.020,000000
32,183350	1,000	88.646,000000
32,200017	1,000	89.617,000000
32,216683	1,000	91.608,000000
32,233350	1,000	94.036,000000
32,250017	1,000	96.325,000000
32,266683	1,000	97.838,000000
32,283350	1,000	98.653,000000
32,300017	1,000	99.213,000000
32,316683	1,000	99.783,000000
32,333350	1,000	100.192,000000
32,350017	1,000	100.151,000000
32,366683	1,000	99.576,000000
32,383350	1,000	98.578,000000
32,400017	1,000	97.355,000000
32,416683	1,000	96.363,000000
32,433350	1,000	96.172,000000
32,450017	1,000	97.147,000000
32,466683	1,000	99.295,000000
32,483350	1,000	102.150,000000
32,500017	1,000	104.926,000000
32,516683	1,000	106.876,000000
32,533350	1,000	107.576,000000
32,550017	1,000	107.145,000000
32,566683	1,000	105.721,000000
32,583350	1,000	103.698,000000
32,600017	1,000	101.559,000000
32,616683	1,000	99.552,000000
32,633350	1,000	97.789,000000
32,650017	1,000	96.564,000000
32,666683	1,000	96.098,000000
32,683350	1,000	96.096,000000
32,700017	1,000	95.878,000000
32,716683	1,000	95.396,000000
32,733350	1,000	94.909,000000
32,750017	1,000	94.724,000000
32,766683	1,000	95.016,000000
32,783350	1,000	95.958,000000
32,800017	1,000	97.459,000000
32,816683	1,000	99.006,000000
32,833350	1,000	100.436,000000
32,850017	1,000	101.942,000000
32,866683	1,000	103.621,000000
32,883350	1,000	105.520,000000
32,900017	1,000	107.271,000000
32,916683	1,000	108.636,000000
32,933350	1,000	109.619,000000
32,950017	1,000	110.200,000000
32,966683	1,000	110.403,000000
32,983350	1,000	110.396,000000
33,000017	1,000	110.327,000000
33,016683	1,000	110.315,000000
33,033350	1,000	110.611,000000
33,050017	1,000	111.200,000000
33,066683	1,000	111.921,000000
33,083350	1,000	112.516,000000
33,100017	1,000	112.813,000000
33,116683	1,000	112.906,000000
33,133350	1,000	112.826,000000
33,150017	1,000	112.248,000000
33,166683	1,000	111.300,000000
33,183350	1,000	110.442,000000
33,200017	1,000	110.200,000000
33,216683	1,000	110.627,000000
33,233350	1,000	111.389,000000
33,250017	1,000	112.209,000000
33,266683	1,000	113.163,000000
33,283350	1,000	114.406,000000
33,300017	1,000	115.867,000000
33,316683	1,000	117.732,000000
33,333350	1,000	120.261,000000
33,350017	1,000	123.302,000000
33,366683	1,000	126.582,000000
33,383350	1,000	129.859,000000
33,400017	1,000	132.787,000000
33,416683	1,000	134.974,000000
33,433350	1,000	136.252,000000
33,450017	1,000	136.786,000000
33,466683	1,000	136.850,000000
33,483350	1,000	136.646,000000
33,500017	1,000	136.512,000000
33,516683	1,000	136.603,000000
33,533350	1,000	137.086,000000
33,550017	1,000	137.983,000000
33,566683	1,000	139.551,000000
33,583350	1,000	141.786,000000
33,600017	1,000	144.057,000000
33,616683	1,000	145.933,000000
33,633350	1,000	147.628,000000
33,650017	1,000	149.369,000000
33,666683	1,000	151.126,000000
33,683350	1,000	152.502,000000
33,700017	1,000	153.194,000000
33,716683	1,000	153.515,000000
33,733350	1,000	153.869,000000
33,750017	1,000	154.488,000000
33,766683	1,000	155.754,000000
33,783350	1,000	157.832,000000
33,800017	1,000	160.416,000000
33,816683	1,000	163.194,000000
33,833350	1,000	166.195,000000
33,850017	1,000	169.280,000000
33,866683	1,000	172.068,000000
33,883350	1,000	174.199,000000
33,900017	1,000	175.867,000000
33,916683	1,000	177.521,000000
33,933350	1,000	179.350,000000
33,950017	1,000	181.200,000000
33,966683	1,000	182.612,000000
33,983350	1,000	183.591,000000
34,000017	1,000	184.328,000000
34,016683	1,000	185.068,000000
34,033350	1,000	186.171,000000
34,050017	1,000	187.776,000000
34,066683	1,000	189.795,000000
34,083350	1,000	191.926,000000
34,100017	1,000	193.917,000000
34,116683	1,000	195.543,000000
34,133350	1,000	196.757,000000
34,150017	1,000	197.685,000000
34,166683	1,000	198.316,000000
34,183350	1,000	198.492,000000
34,200017	1,000	198.262,000000
34,216683	1,000	197.817,000000
34,233350	1,000	197.697,000000
34,250017	1,000	198.382,000000
34,266683	1,000	200.243,000000
34,283350	1,000	203.040,000000
34,300017	1,000	206.091,000000
34,316683	1,000	209.069,000000
34,333350	1,000	211.762,000000
34,350017	1,000	214.059,000000
34,366683	1,000	215.791,000000
34,383350	1,000	216.616,000000
34,400017	1,000	216.592,000000
34,416683	1,000	215.823,000000
34,433350	1,000	214.439,000000
34,450017	1,000	212.846,000000
34,466683	1,000	211.852,000000
34,483350	1,000	212.000,000000
34,500017	1,000	213.332,000000
34,516683	1,000	215.334,000000
34,533350	1,000	217.546,000000
34,550017	1,000	219.940,000000
34,566683	1,000	222.637,000000
34,583350	1,000	225.581,000000
34,600017	1,000	228.478,000000
34,616683	1,000	231.017,000000
34,633350	1,000	232.906,000000
34,650017	1,000	234.081,000000
34,666683	1,000	234.845,000000
34,683350	1,000	235.297,000000
34,700017	1,000	235.406,000000
34,716683	1,000	235.300,000000
34,733350	1,000	235.172,000000
34,750017	1,000	235.275,000000
34,766683	1,000	235.609,000000
34,783350	1,000	235.804,000000
34,800017	1,000	235.624,000000
34,816683	1,000	235.030,000000
34,833350	1,000	234.012,000000
34,850017	1,000	233.116,000000
34,866683	1,000	232.988,000000
34,883350	1,000	233.687,000000
34,900017	1,000	234.896,000000
34,916683	1,000	236.082,000000
34,933350	1,000	236.577,000000
34,950017	1,000	236.170,000000
34,966683	1,000	235.056,000000
34,983350	1,000	233.549,000000
35,000017	1,000	232.151,000000
35,016683	1,000	231.241,000000
35,033350	1,000	230.845,000000
35,050017	1,000	230.922,000000
35,066683	1,000	231.567,000000
35,083350	1,000	232.447,000000
35,100017	1,000	233.465,000000
35,116683	1,000	234.486,000000
35,133350	1,000	235.369,000000
35,150017	1,000	236.016,000000
35,166683	1,000	236.576,000000
35,183350	1,000	237.063,000000
35,200017	1,000	237.092,000000
35,216683	1,000	236.428,000000
35,233350	1,000	235.169,000000
35,250017	1,000	233.607,000000
35,266683	1,000	232.241,000000
35,283350	1,000	231.281,000000
35,300017	1,000	230.657,000000
35,316683	1,000	230.264,000000
35,333350	1,000	230.261,000000
35,350017	1,000	230.765,000000
35,366683	1,000	231.491,000000
35,383350	1,000	231.971,000000
35,400017	1,000	231.862,000000
35,416683	1,000	231.337,000000
35,433350	1,000	230.623,000000
35,450017	1,000	230.095,000000
35,466683	1,000	230.204,000000
35,483350	1,000	231.119,000000
35,500017	1,000	232.503,000000
35,516683	1,000	234.028,000000
35,533350	1,000	235.195,000000
35,550017	1,000	235.703,000000
35,566683	1,000	235.668,000000
35,583350	1,000	235.565,000000
35,600017	1,000	235.583,000000
35,616683	1,000	235.783,000000
35,633350	1,000	236.487,000000
35,650017	1,000	237.712,000000
35,666683	1,000	239.039,000000
35,683350	1,000	240.226,000000
35,700017	1,000	241.027,000000
35,716683	1,000	241.200,000000
35,733350	1,000	240.607,000000
35,750017	1,000	239.321,000000
35,766683	1,000	237.518,000000
35,783350	1,000	235.506,000000
35,800017	1,000	233.435,000000
35,816683	1,000	231.449,000000
35,833350	1,000	229.921,000000
35,850017	1,000	229.019,000000
35,866683	1,000	228.915,000000
35,883350	1,000	229.485,000000
35,900017	1,000	230.346,000000
35,916683	1,000	231.147,000000
35,933350	1,000	231.858,000000
35,950017	1,000	232.597,000000
35,966683	1,000	233.291,000000
35,983350	1,000	233.921,000000
36,000017	1,000	234.398,000000
36,016683	1,000	234.958,000000
36,033350	1,000	236.057,000000
36,050017	1,000	237.873,000000
36,066683	1,000	239.829,000000
36,083350	1,000	241.457,000000
36,100017	1,000	242.268,000000
36,116683	1,000	242.167,000000
36,133350	1,000	241.374,000000
36,150017	1,000	240.534,000000
36,166683	1,000	240.007,000000
36,183350	1,000	239.768,000000
36,200017	1,000	239.425,000000
36,216683	1,000	238.746,000000
36,233350	1,000	237.717,000000
36,250017	1,000	236.476,000000
36,266683	1,000	234.876,000000
36,283350	1,000	232.920,000000
36,300017	1,000	231.058,000000
36,316683	1,000	229.794,000000
36,333350	1,000	229.167,000000
36,350017	1,000	229.100,000000
36,366683	1,000	229.637,000000
36,383350	1,000	230.798,000000
36,400017	1,000	232.468,000000
36,416683	1,000	234.356,000000
36,433350	1,000	236.025,000000
36,450017	1,000	237.091,000000
36,466683	1,000	237.277,000000
36,483350	1,000	236.557,000000
36,500017	1,000	235.083,000000
36,516683	1,000	233.151,000000
36,533350	1,000	231.265,000000
36,550017	1,000	229.660,000000
36,566683	1,000	228.546,000000
36,583350	1,000	228.081,000000
36,600017	1,000	228.083,000000
36,616683	1,000	228.342,000000
36,633350	1,000	228.837,000000
36,650017	1,000	229.410,000000
36,666683	1,000	229.870,000000
36,683350	1,000	230.131,000000
36,700017	1,000	230.128,000000
36,716683	1,000	229.846,000000
36,733350	1,000	229.457,000000
36,750017	1,000	229.166,000000
36,766683	1,000	229.047,000000
36,783350	1,000	228.871,000000
36,800017	1,000	228.776,000000
36,816683	1,000	228.995,000000
36,833350	1,000	229.396,000000
36,850017	1,000	229.718,000000
36,866683	1,000	229.738,000000
36,883350	1,000	229.341,000000
36,900017	1,000	228.586,000000
36,916683	1,000	227.449,000000
36,933350	1,000	226.070,000000
36,950017	1,000	224.741,000000
36,966683	1,000	223.474,000000
36,983350	1,000	222.384,000000
37,000017	1,000	221.564,000000
37,016683	1,000	221.077,000000
37,033350	1,000	221.016,000000
37,050017	1,000	221.424,000000
37,066683	1,000	222.096,000000
37,083350	1,000	222.752,000000
37,100017	1,000	223.368,000000
37,116683	1,000	224.021,000000
37,133350	1,000	224.682,000000
37,150017	1,000	225.110,000000
37,166683	1,000	225.318,000000
37,183350	1,000	225.248,000000
37,200017	1,000	224.663,000000
37,216683	1,000	223.600,000000
37,233350	1,000	222.342,000000
37,250017	1,000	220.927,000000
37,266683	1,000	219.100,000000
37,283350	1,000	216.519,000000
37,300017	1,000	213.186,000000
37,316683	1,000	209.365,000000
37,333350	1,000	205.299,000000
37,350017	1,000	201.260,000000
37,366683	1,000	197.792,000000
37,383350	1,000	195.417,000000
37,400017	1,000	194.194,000000
37,416683	1,000	193.816,000000
37,433350	1,000	193.903,000000
37,450017	1,000	194.265,000000
37,466683	1,000	194.898,000000
37,483350	1,000	195.592,000000
37,500017	1,000	196.000,000000
37,516683	1,000	195.614,000000
37,533350	1,000	194.331,000000
37,550017	1,000	192.245,000000
37,566683	1,000	189.364,000000
37,583350	1,000	185.662,000000
37,600017	1,000	181.180,000000
37,616683	1,000	176.290,000000
37,633350	1,000	171.608,000000
37,650017	1,000	167.646,000000
37,666683	1,000	164.567,000000
37,683350	1,000	162.228,000000
37,700017	1,000	160.478,000000
37,716683	1,000	159.086,000000
37,733350	1,000	157.881,000000
37,750017	1,000	156.732,000000
37,766683	1,000	155.535,000000
37,783350	1,000	154.448,000000
37,800017	1,000	153.470,000000
37,816683	1,000	152.390,000000
37,833350	1,000	151.115,000000
37,850017	1,000	149.809,000000
37,866683	1,000	148.526,000000
37,883350	1,000	147.160,000000
37,900017	1,000	145.770,000000
37,916683	1,000	144.485,000000
37,933350	1,000	143.330,000000
37,950017	1,000	142.397,000000
37,966683	1,000	141.506,000000
37,983350	1,000	140.560,000000
38,000017	1,000	139.696,000000
38,016683	1,000	139.110,000000
38,033350	1,000	138.946,000000
38,050017	1,000	139.004,000000
38,066683	1,000	138.633,000000
38,083350	1,000	137.551,000000
38,100017	1,000	135.968,000000
38,116683	1,000	134.149,000000
38,133350	1,000	131.884,000000
38,150017	1,000	129.015,000000
38,166683	1,000	125.567,000000
38,183350	1,000	121.802,000000
38,200017	1,000	118.195,000000
38,216683	1,000	115.087,000000
38,233350	1,000	112.533,000000
38,250017	1,000	110.494,000000
38,266683	1,000	109.057,000000
38,283350	1,000	107.968,000000
38,300017	1,000	107.063,000000
38,316683	1,000	106.122,000000
38,333350	1,000	104.718,000000
38,350017	1,000	102.819,000000
38,366683	1,000	100.665,000000
38,383350	1,000	98.374,000000
38,400017	1,000	96.083,000000
38,416683	1,000	93.747,000000
38,433350	1,000	91.412,000000
38,450017	1,000	89.437,000000
38,466683	1,000	88.222,000000
38,483350	1,000	87.658,000000
38,500017	1,000	87.213,000000
38,516683	1,000	86.434,000000
38,533350	1,000	85.337,000000
38,550017	1,000	83.928,000000
38,566683	1,000	81.966,000000
38,583350	1,000	79.798,000000
38,600017	1,000	78.018,000000
38,616683	1,000	76.730,000000
38,633350	1,000	75.559,000000
38,650017	1,000	74.188,000000
38,666683	1,000	72.446,000000
38,683350	1,000	70.239,000000
38,700017	1,000	67.893,000000
38,716683	1,000	66.008,000000
38,733350	1,000	64.893,000000
38,750017	1,000	64.435,000000
38,766683	1,000	64.547,000000
38,783350	1,000	65.120,000000
38,800017	1,000	65.894,000000
38,816683	1,000	66.612,000000
38,833350	1,000	66.780,000000
38,850017	1,000	66.145,000000
38,866683	1,000	64.706,000000
38,883350	1,000	62.691,000000
38,900017	1,000	60.436,000000
38,916683	1,000	58.052,000000
38,933350	1,000	55.396,000000
38,950017	1,000	52.473,000000
38,966683	1,000	49.687,000000
38,983350	1,000	47.154,000000
39,000017	1,000	44.857,000000
39,016683	1,000	42.922,000000
39,033350	1,000	41.596,000000
39,050017	1,000	41.054,000000
39,066683	1,000	41.111,000000
39,083350	1,000	41.322,000000
39,100017	1,000	41.372,000000
39,116683	1,000	41.154,000000
39,133350	1,000	40.892,000000
39,150017	1,000	40.599,000000
39,166683	1,000	40.092,000000
39,183350	1,000	39.420,000000
39,200017	1,000	38.894,000000
39,216683	1,000	38.802,000000
39,233350	1,000	39.377,000000
39,250017	1,000	40.624,000000
39,266683	1,000	42.282,000000
39,283350	1,000	44.253,000000
39,300017	1,000	46.499,000000
39,316683	1,000	48.800,000000
39,333350	1,000	50.515,000000
39,350017	1,000	51.229,000000
39,366683	1,000	50.857,000000
39,383350	1,000	49.556,000000
39,400017	1,000	47.861,000000
39,416683	1,000	46.219,000000
39,433350	1,000	44.441,000000
39,450017	1,000	42.529,000000
39,466683	1,000	40.782,000000
39,483350	1,000	39.120,000000
39,500017	1,000	36.991,000000
39,516683	1,000	34.411,000000
39,533350	1,000	31.808,000000
39,550017	1,000	29.719,000000
39,566683	1,000	28.241,000000
39,583350	1,000	27.281,000000
39,600017	1,000	27.029,000000
39,616683	1,000	27.584,000000
39,633350	1,000	28.867,000000
39,650017	1,000	30.662,000000
39,666683	1,000	32.544,000000
39,683350	1,000	34.117,000000
39,700017	1,000	35.023,000000
39,716683	1,000	35.377,000000
39,733350	1,000	35.374,000000
39,750017	1,000	35.117,000000
39,766683	1,000	34.712,000000
39,783350	1,000	34.175,000000
39,800017	1,000	33.741,000000
39,816683	1,000	33.820,000000
39,833350	1,000	34.279,000000
39,850017	1,000	34.735,000000
39,866683	1,000	35.081,000000
39,883350	1,000	34.924,000000
39,900017	1,000	34.073,000000
39,916683	1,000	32.699,000000
39,933350	1,000	31.166,000000
39,950017	1,000	29.693,000000
39,966683	1,000	28.333,000000
39,983350	1,000	27.072,000000
40,000017	1,000	26.185,000000
40,016683	1,000	25.676,000000
40,033350	1,000	25.338,000000
40,050017	1,000	24.875,000000
40,066683	1,000	24.180,000000
40,083350	1,000	23.117,000000
40,100017	1,000	21.470,000000
40,116683	1,000	19.514,000000
40,133350	1,000	17.897,000000
40,150017	1,000	17.251,000000
40,166683	1,000	17.821,000000
40,183350	1,000	19.472,000000
40,200017	1,000	21.540,000000
40,216683	1,000	23.081,000000
40,233350	1,000	23.634,000000
40,250017	1,000	23.138,000000
40,266683	1,000	22.022,000000
40,283350	1,000	20.879,000000
40,300017	1,000	20.008,000000
40,316683	1,000	19.592,000000
40,333350	1,000	19.622,000000
40,350017	1,000	19.480,000000
40,366683	1,000	19.015,000000
40,383350	1,000	18.324,000000
40,400017	1,000	17.734,000000
40,416683	1,000	17.612,000000
40,433350	1,000	17.805,000000
40,450017	1,000	18.090,000000
40,466683	1,000	18.308,000000
40,483350	1,000	18.262,000000
40,500017	1,000	18.108,000000
40,516683	1,000	17.969,000000
40,533350	1,000	17.848,000000
40,550017	1,000	17.576,000000
40,566683	1,000	17.158,000000
40,583350	1,000	16.834,000000
40,600017	1,000	16.528,000000
40,616683	1,000	16.308,000000
40,633350	1,000	16.276,000000
40,650017	1,000	16.533,000000
40,666683	1,000	16.944,000000
40,683350	1,000	17.667,000000
40,700017	1,000	18.712,000000
40,716683	1,000	19.746,000000
40,733350	1,000	20.395,000000
40,750017	1,000	20.631,000000
40,766683	1,000	20.693,000000
40,783350	1,000	20.704,000000
40,800017	1,000	20.657,000000
40,816683	1,000	20.718,000000
40,833350	1,000	20.774,000000
40,850017	1,000	20.776,000000
40,866683	1,000	20.474,000000
40,883350	1,000	19.408,000000
40,900017	1,000	17.528,000000
40,916683	1,000	15.110,000000
40,933350	1,000	12.712,000000
40,950017	1,000	11.037,000000
40,966683	1,000	10.575,000000
40,983350	1,000	11.218,000000
41,000017	1,000	12.180,000000
41,016683	1,000	12.716,000000
41,033350	1,000	12.715,000000
41,050017	1,000	12.587,000000
41,066683	1,000	12.782,000000
41,083350	1,000	13.049,000000
41,100017	1,000	13.076,000000
41,116683	1,000	12.898,000000
41,133350	1,000	12.651,000000
41,150017	1,000	12.452,000000
41,166683	1,000	11.903,000000
41,183350	1,000	11.033,000000
41,200017	1,000	9.913,000000
41,216683	1,000	8.617,000000
41,233350	1,000	7.445,000000
41,250017	1,000	6.674,000000
41,266683	1,000	6.498,000000
41,283350	1,000	6.807,000000
41,300017	1,000	7.387,000000
41,316683	1,000	8.091,000000
41,333350	1,000	8.542,000000
41,350017	1,000	8.497,000000
41,366683	1,000	8.328,000000
41,383350	1,000	8.404,000000
41,400017	1,000	8.764,000000
41,416683	1,000	9.353,000000
41,433350	1,000	10.416,000000
41,450017	1,000	12.122,000000
41,466683	1,000	14.562,000000
41,483350	1,000	17.218,000000
41,500017	1,000	19.418,000000
41,516683	1,000	20.828,000000
41,533350	1,000	21.274,000000
41,550017	1,000	20.602,000000
41,566683	1,000	19.121,000000
41,583350	1,000	17.267,000000
41,600017	1,000	15.231,000000
41,616683	1,000	13.263,000000
41,633350	1,000	11.598,000000
41,650017	1,000	10.547,000000
41,666683	1,000	10.227,000000
41,683350	1,000	10.459,000000
41,700017	1,000	11.037,000000
41,716683	1,000	11.720,000000
41,733350	1,000	12.274,000000
41,750017	1,000	12.431,000000
41,766683	1,000	11.852,000000
41,783350	1,000	10.451,000000
41,800017	1,000	8.440,000000
41,816683	1,000	6.444,000000
41,833350	1,000	5.113,000000
41,850017	1,000	4.696,000000
41,866683	1,000	4.843,000000
41,883350	1,000	5.231,000000
41,900017	1,000	5.726,000000
41,916683	1,000	6.269,000000
41,933350	1,000	6.935,000000
41,950017	1,000	7.716,000000
41,966683	1,000	8.295,000000
41,983350	1,000	8.432,000000
42,000017	1,000	8.233,000000
42,016683	1,000	7.893,000000
42,033350	1,000	7.720,000000
42,050017	1,000	7.984,000000
42,066683	1,000	8.711,000000
42,083350	1,000	9.651,000000
42,100017	1,000	10.570,000000
42,116683	1,000	11.545,000000
42,133350	1,000	12.513,000000
42,150017	1,000	13.508,000000
42,166683	1,000	14.247,000000
42,183350	1,000	14.221,000000
42,200017	1,000	13.668,000000
42,216683	1,000	13.106,000000
42,233350	1,000	13.037,000000
42,250017	1,000	13.565,000000
42,266683	1,000	14.461,000000
42,283350	1,000	15.389,000000
42,300017	1,000	16.390,000000
42,316683	1,000	17.498,000000
42,333350	1,000	18.335,000000
42,350017	1,000	18.393,000000
42,366683	1,000	17.781,000000
42,383350	1,000	16.900,000000
42,400017	1,000	15.589,000000
42,416683	1,000	13.665,000000
42,433350	1,000	11.290,000000
42,450017	1,000	8.881,000000
42,466683	1,000	6.569,000000
42,483350	1,000	4.541,000000
42,500017	1,000	2.894,000000
42,516683	1,000	1.611,000000
42,533350	1,000	502,000000
42,550017	1,000	-377,000000
42,566683	1,000	-715,000000
42,583350	1,000	-521,000000
42,600017	1,000	-12,000000
42,616683	1,000	659,000000
42,633350	1,000	1.389,000000
42,650017	1,000	2.028,000000
42,666683	1,000	2.300,000000
42,683350	1,000	2.132,000000
42,700017	1,000	1.686,000000
42,716683	1,000	1.287,000000
42,733350	1,000	1.199,000000
42,750017	1,000	1.381,000000
42,766683	1,000	2.151,000000
42,783350	1,000	3.832,000000
42,800017	1,000	6.331,000000
42,816683	1,000	9.163,000000
42,833350	1,000	11.622,000000
42,850017	1,000	13.114,000000
42,866683	1,000	13.791,000000
42,883350	1,000	13.750,000000
42,900017	1,000	13.226,000000
42,916683	1,000	12.332,000000
42,933350	1,000	11.213,000000
42,950017	1,000	10.204,000000
42,966683	1,000	9.677,000000
42,983350	1,000	9.919,000000
43,000017	1,000	10.963,000000
43,016683	1,000	12.373,000000
43,033350	1,000	13.678,000000
43,050017	1,000	14.665,000000
43,066683	1,000	15.405,000000
43,083350	1,000	15.867,000000
43,100017	1,000	16.129,000000
