# Supplementary material for: HappyTools: A software for high-throughput HPLC data processing and quantitation
Source: PLoS One. 2018 Jul 6;13(7):e0200280. doi: 10.1371/journal.pone.0200280 (PMC6034860; doi:10.1371/journal.pone.0200280)
Supplement: S1 Data — The source code of HappyTools is included in this zip file, together with all the raw chromatograms as exported from ThermoFisher Chromeleon. A visual tutorial and a document demonstrating how to reproduce the results used in this study are also included. (ZIP) [file pone.0200280.s013.zip › Data/Clinical/ACPA-IgG Fab/Fab_RA6_ACPA.txt]

File Path	chrom://5-para-12-0017/ChromeleonLocal/Instrument Data/UHPLC_2/analysis 2013/Yoann 2013sup.seq/90854.smp/Emission_1.channel/Emission_1.chm
Channel	Emission_1

Injection Information:
Data Vault	ChromeleonLocal
Injection	Fab ACPA Plasma JM captured
Injection Number	34
Position	RD3
Comment	
Processing Method	Integrate IgG 75-63% last data
Instrument Method	2013Aquity IgG glycan  75%-63% 010313   deepwellplate R2
Type	Unknown
Status	Finished
Injection Date	18-5-2013
Injection Time	19:01:55
Injection Volume (µl)	83,000
Dilution Factor	1,0000
Weight	1,0000

Raw Data Information:
Time Min. (min)	0,016750
Time Max. (min)	43,100083
Data Points	2586
Detector	FLD
Exporting Data System	Chromeleon 7.1.2.1478
Operator	
Signal Quantity	
Signal Unit	counts
Signal Min.	-15.617,000000
Signal Max.	17.853.551,000000
Channel	Emission_1
Driver Name	FLD3000.dll
Channel Type	Evaluation
Min. Step (s)	1,000
Max. Step (s)	1,000
Average Step (s)	1,000

Signal Parameter Information:
Signal Info	250 nm /480 nm

Raw Data:
Time (min)	Step (s)	Value (counts)
0,016750	0,000	0,000000
0,033417	1,000	0,000000
0,050083	1,000	0,000000
0,066750	1,000	0,000000
0,083417	1,000	-423,000000
0,100083	1,000	-1.512,000000
0,116750	1,000	-3.195,000000
0,133417	1,000	-5.356,000000
0,150083	1,000	-7.906,000000
0,166750	1,000	-10.551,000000
0,183417	1,000	-12.885,000000
0,200083	1,000	-14.338,000000
0,216750	1,000	-14.544,000000
0,233417	1,000	-13.436,000000
0,250083	1,000	-10.994,000000
0,266750	1,000	-7.512,000000
0,283417	1,000	-3.810,000000
0,300083	1,000	-957,000000
0,316750	1,000	651,000000
0,333417	1,000	1.178,000000
0,350083	1,000	742,000000
0,366750	1,000	-238,000000
0,383417	1,000	-1.437,000000
0,400083	1,000	-2.383,000000
0,416750	1,000	-1.801,000000
0,433417	1,000	2.239,000000
0,450083	1,000	11.338,000000
0,466750	1,000	26.734,000000
0,483417	1,000	50.514,000000
0,500083	1,000	86.242,000000
0,516750	1,000	137.180,000000
0,533417	1,000	206.548,000000
0,550083	1,000	304.423,000000
0,566750	1,000	455.979,000000
0,583417	1,000	709.956,000000
0,600083	1,000	1.139.493,000000
0,616750	1,000	1.832.219,000000
0,633417	1,000	2.864.935,000000
0,650083	1,000	4.268.162,000000
0,666750	1,000	6.006.536,000000
0,683417	1,000	7.984.918,000000
0,700083	1,000	10.070.737,000000
0,716750	1,000	12.118.335,000000
0,733417	1,000	13.989.956,000000
0,750083	1,000	15.568.006,000000
0,766750	1,000	16.764.517,000000
0,783417	1,000	17.529.793,000000
0,800083	1,000	17.853.551,000000
0,816750	1,000	17.759.414,000000
0,833417	1,000	17.297.942,000000
0,850083	1,000	16.537.541,000000
0,866750	1,000	15.554.944,000000
0,883417	1,000	14.426.014,000000
0,900083	1,000	13.219.509,000000
0,916750	1,000	11.993.758,000000
0,933417	1,000	10.794.394,000000
0,950083	1,000	9.653.631,000000
0,966750	1,000	8.591.512,000000
0,983417	1,000	7.617.920,000000
1,000083	1,000	6.735.021,000000
1,016750	1,000	5.939.806,000000
1,033417	1,000	5.226.336,000000
1,050083	1,000	4.587.182,000000
1,066750	1,000	4.014.587,000000
1,083417	1,000	3.501.446,000000
1,100083	1,000	3.042.075,000000
1,116750	1,000	2.631.897,000000
1,133417	1,000	2.267.364,000000
1,150083	1,000	1.946.280,000000
1,166750	1,000	1.667.064,000000
1,183417	1,000	1.427.576,000000
1,200083	1,000	1.225.127,000000
1,216750	1,000	1.056.229,000000
1,233417	1,000	917.092,000000
1,250083	1,000	804.127,000000
1,266750	1,000	713.989,000000
1,283417	1,000	643.197,000000
1,300083	1,000	587.694,000000
1,316750	1,000	543.573,000000
1,333417	1,000	507.479,000000
1,350083	1,000	476.514,000000
1,366750	1,000	448.942,000000
1,383417	1,000	423.621,000000
1,400083	1,000	399.693,000000
1,416750	1,000	376.705,000000
1,433417	1,000	354.420,000000
1,450083	1,000	332.732,000000
1,466750	1,000	311.853,000000
1,483417	1,000	291.922,000000
1,500083	1,000	272.881,000000
1,516750	1,000	254.621,000000
1,533417	1,000	237.347,000000
1,550083	1,000	221.591,000000
1,566750	1,000	207.316,000000
1,583417	1,000	194.530,000000
1,600083	1,000	182.939,000000
1,616750	1,000	172.026,000000
1,633417	1,000	161.396,000000
1,650083	1,000	150.796,000000
1,666750	1,000	140.259,000000
1,683417	1,000	129.982,000000
1,700083	1,000	120.143,000000
1,716750	1,000	111.138,000000
1,733417	1,000	103.423,000000
1,750083	1,000	97.350,000000
1,766750	1,000	92.433,000000
1,783417	1,000	88.098,000000
1,800083	1,000	83.947,000000
1,816750	1,000	79.862,000000
1,833417	1,000	75.753,000000
1,850083	1,000	71.589,000000
1,866750	1,000	67.425,000000
1,883417	1,000	63.202,000000
1,900083	1,000	58.928,000000
1,916750	1,000	54.572,000000
1,933417	1,000	50.667,000000
1,950083	1,000	47.982,000000
1,966750	1,000	46.467,000000
1,983417	1,000	45.576,000000
2,000083	1,000	44.759,000000
2,016750	1,000	43.805,000000
2,033417	1,000	42.651,000000
2,050083	1,000	41.344,000000
2,066750	1,000	39.961,000000
2,083417	1,000	38.675,000000
2,100083	1,000	37.260,000000
2,116750	1,000	35.391,000000
2,133417	1,000	32.963,000000
2,150083	1,000	30.296,000000
2,166750	1,000	27.807,000000
2,183417	1,000	25.837,000000
2,200083	1,000	24.770,000000
2,216750	1,000	24.515,000000
2,233417	1,000	24.965,000000
2,250083	1,000	25.814,000000
2,266750	1,000	26.664,000000
2,283417	1,000	27.289,000000
2,300083	1,000	27.617,000000
2,316750	1,000	27.805,000000
2,333417	1,000	27.611,000000
2,350083	1,000	26.819,000000
2,366750	1,000	25.640,000000
2,383417	1,000	24.507,000000
2,400083	1,000	24.059,000000
2,416750	1,000	24.408,000000
2,433417	1,000	25.070,000000
2,450083	1,000	25.479,000000
2,466750	1,000	25.562,000000
2,483417	1,000	25.237,000000
2,500083	1,000	24.467,000000
2,516750	1,000	23.369,000000
2,533417	1,000	22.043,000000
2,550083	1,000	20.535,000000
2,566750	1,000	19.162,000000
2,583417	1,000	18.147,000000
2,600083	1,000	17.390,000000
2,616750	1,000	16.966,000000
2,633417	1,000	16.908,000000
2,650083	1,000	17.309,000000
2,666750	1,000	18.019,000000
2,683417	1,000	19.123,000000
2,700083	1,000	20.706,000000
2,716750	1,000	22.833,000000
2,733417	1,000	25.355,000000
2,750083	1,000	27.838,000000
2,766750	1,000	29.659,000000
2,783417	1,000	30.639,000000
2,800083	1,000	30.875,000000
2,816750	1,000	30.615,000000
2,833417	1,000	30.528,000000
2,850083	1,000	30.965,000000
2,866750	1,000	31.881,000000
2,883417	1,000	32.844,000000
2,900083	1,000	33.509,000000
2,916750	1,000	33.903,000000
2,933417	1,000	34.397,000000
2,950083	1,000	35.444,000000
2,966750	1,000	37.098,000000
2,983417	1,000	39.088,000000
3,000083	1,000	41.252,000000
3,016750	1,000	43.406,000000
3,033417	1,000	45.208,000000
3,050083	1,000	46.608,000000
3,066750	1,000	47.629,000000
3,083417	1,000	48.381,000000
3,100083	1,000	49.027,000000
3,116750	1,000	49.685,000000
3,133417	1,000	50.251,000000
3,150083	1,000	50.767,000000
3,166750	1,000	51.544,000000
3,183417	1,000	52.770,000000
3,200083	1,000	54.446,000000
3,216750	1,000	56.198,000000
3,233417	1,000	57.596,000000
3,250083	1,000	58.267,000000
3,266750	1,000	58.259,000000
3,283417	1,000	58.225,000000
3,300083	1,000	58.502,000000
3,316750	1,000	59.191,000000
3,333417	1,000	60.411,000000
3,350083	1,000	62.403,000000
3,366750	1,000	64.991,000000
3,383417	1,000	67.819,000000
3,400083	1,000	70.120,000000
3,416750	1,000	71.400,000000
3,433417	1,000	71.679,000000
3,450083	1,000	71.092,000000
3,466750	1,000	70.076,000000
3,483417	1,000	68.696,000000
3,500083	1,000	66.986,000000
3,516750	1,000	65.311,000000
3,533417	1,000	63.754,000000
3,550083	1,000	62.235,000000
3,566750	1,000	60.887,000000
3,583417	1,000	59.856,000000
3,600083	1,000	59.338,000000
3,616750	1,000	59.490,000000
3,633417	1,000	60.071,000000
3,650083	1,000	60.733,000000
3,666750	1,000	61.349,000000
3,683417	1,000	61.799,000000
3,700083	1,000	61.834,000000
3,716750	1,000	61.337,000000
3,733417	1,000	60.328,000000
3,750083	1,000	59.084,000000
3,766750	1,000	57.970,000000
3,783417	1,000	57.092,000000
3,800083	1,000	56.404,000000
3,816750	1,000	55.914,000000
3,833417	1,000	55.592,000000
3,850083	1,000	55.414,000000
3,866750	1,000	55.716,000000
3,883417	1,000	56.702,000000
3,900083	1,000	58.298,000000
3,916750	1,000	59.982,000000
3,933417	1,000	61.262,000000
3,950083	1,000	62.075,000000
3,966750	1,000	62.526,000000
3,983417	1,000	62.879,000000
4,000083	1,000	63.208,000000
4,016750	1,000	63.447,000000
4,033417	1,000	63.507,000000
4,050083	1,000	63.441,000000
4,066750	1,000	63.520,000000
4,083417	1,000	63.659,000000
4,100083	1,000	64.070,000000
4,116750	1,000	64.922,000000
4,133417	1,000	66.095,000000
4,150083	1,000	67.349,000000
4,166750	1,000	68.426,000000
4,183417	1,000	69.104,000000
4,200083	1,000	69.193,000000
4,216750	1,000	68.775,000000
4,233417	1,000	68.273,000000
4,250083	1,000	67.953,000000
4,266750	1,000	67.938,000000
4,283417	1,000	68.149,000000
4,300083	1,000	68.190,000000
4,316750	1,000	67.856,000000
4,333417	1,000	66.714,000000
4,350083	1,000	64.601,000000
4,366750	1,000	61.386,000000
4,383417	1,000	57.417,000000
4,400083	1,000	53.556,000000
4,416750	1,000	50.545,000000
4,433417	1,000	48.780,000000
4,450083	1,000	48.666,000000
4,466750	1,000	50.630,000000
4,483417	1,000	54.563,000000
4,500083	1,000	59.832,000000
4,516750	1,000	65.872,000000
4,533417	1,000	71.884,000000
4,550083	1,000	76.856,000000
4,566750	1,000	80.132,000000
4,583417	1,000	81.589,000000
4,600083	1,000	81.286,000000
4,616750	1,000	79.445,000000
4,633417	1,000	76.124,000000
4,650083	1,000	71.921,000000
4,666750	1,000	67.659,000000
4,683417	1,000	63.769,000000
4,700083	1,000	60.638,000000
4,716750	1,000	58.604,000000
4,733417	1,000	57.468,000000
4,750083	1,000	56.917,000000
4,766750	1,000	56.653,000000
4,783417	1,000	56.164,000000
4,800083	1,000	55.234,000000
4,816750	1,000	53.607,000000
4,833417	1,000	51.278,000000
4,850083	1,000	48.715,000000
4,866750	1,000	46.482,000000
4,883417	1,000	44.870,000000
4,900083	1,000	43.678,000000
4,916750	1,000	42.677,000000
4,933417	1,000	41.814,000000
4,950083	1,000	41.222,000000
4,966750	1,000	41.390,000000
4,983417	1,000	42.713,000000
5,000083	1,000	45.145,000000
5,016750	1,000	48.666,000000
5,033417	1,000	53.277,000000
5,050083	1,000	58.462,000000
5,066750	1,000	63.652,000000
5,083417	1,000	68.246,000000
5,100083	1,000	71.487,000000
5,116750	1,000	73.175,000000
5,133417	1,000	73.430,000000
5,150083	1,000	72.607,000000
5,166750	1,000	71.060,000000
5,183417	1,000	69.019,000000
5,200083	1,000	66.634,000000
5,216750	1,000	64.002,000000
5,233417	1,000	61.010,000000
5,250083	1,000	57.868,000000
5,266750	1,000	54.761,000000
5,283417	1,000	51.981,000000
5,300083	1,000	49.722,000000
5,316750	1,000	47.992,000000
5,333417	1,000	46.567,000000
5,350083	1,000	45.006,000000
5,366750	1,000	43.447,000000
5,383417	1,000	42.336,000000
5,400083	1,000	42.121,000000
5,416750	1,000	43.159,000000
5,433417	1,000	45.194,000000
5,450083	1,000	47.723,000000
5,466750	1,000	50.151,000000
5,483417	1,000	51.828,000000
5,500083	1,000	52.671,000000
5,516750	1,000	53.178,000000
5,533417	1,000	53.867,000000
5,550083	1,000	55.114,000000
5,566750	1,000	57.067,000000
5,583417	1,000	59.540,000000
5,600083	1,000	62.357,000000
5,616750	1,000	65.442,000000
5,633417	1,000	68.630,000000
5,650083	1,000	71.519,000000
5,666750	1,000	73.706,000000
5,683417	1,000	74.796,000000
5,700083	1,000	74.459,000000
5,716750	1,000	72.780,000000
5,733417	1,000	70.144,000000
5,750083	1,000	67.060,000000
5,766750	1,000	63.677,000000
5,783417	1,000	59.957,000000
5,800083	1,000	56.150,000000
5,816750	1,000	52.721,000000
5,833417	1,000	50.019,000000
5,850083	1,000	47.874,000000
5,866750	1,000	46.092,000000
5,883417	1,000	45.085,000000
5,900083	1,000	45.091,000000
5,916750	1,000	45.736,000000
5,933417	1,000	46.703,000000
5,950083	1,000	47.758,000000
5,966750	1,000	48.902,000000
5,983417	1,000	49.922,000000
6,000083	1,000	50.461,000000
6,016750	1,000	50.352,000000
6,033417	1,000	49.509,000000
6,050083	1,000	47.946,000000
6,066750	1,000	46.150,000000
6,083417	1,000	44.591,000000
6,100083	1,000	43.467,000000
6,116750	1,000	42.998,000000
6,133417	1,000	43.003,000000
6,150083	1,000	43.042,000000
6,166750	1,000	42.674,000000
6,183417	1,000	42.090,000000
6,200083	1,000	41.578,000000
6,216750	1,000	41.554,000000
6,233417	1,000	42.372,000000
6,250083	1,000	43.766,000000
6,266750	1,000	45.190,000000
6,283417	1,000	46.138,000000
6,300083	1,000	46.678,000000
6,316750	1,000	47.077,000000
6,333417	1,000	47.422,000000
6,350083	1,000	47.701,000000
6,366750	1,000	47.938,000000
6,383417	1,000	48.192,000000
6,400083	1,000	48.269,000000
6,416750	1,000	48.269,000000
6,433417	1,000	48.461,000000
6,450083	1,000	48.897,000000
6,466750	1,000	49.540,000000
6,483417	1,000	50.370,000000
6,500083	1,000	51.230,000000
6,516750	1,000	51.819,000000
6,533417	1,000	52.042,000000
6,550083	1,000	52.002,000000
6,566750	1,000	51.854,000000
6,583417	1,000	51.914,000000
6,600083	1,000	52.411,000000
6,616750	1,000	53.253,000000
6,633417	1,000	54.197,000000
6,650083	1,000	55.080,000000
6,666750	1,000	55.766,000000
6,683417	1,000	56.275,000000
6,700083	1,000	56.525,000000
6,716750	1,000	56.324,000000
6,733417	1,000	55.351,000000
6,750083	1,000	53.815,000000
6,766750	1,000	51.998,000000
6,783417	1,000	50.284,000000
6,800083	1,000	48.665,000000
6,816750	1,000	46.931,000000
6,833417	1,000	45.197,000000
6,850083	1,000	43.773,000000
6,866750	1,000	42.790,000000
6,883417	1,000	42.521,000000
6,900083	1,000	43.080,000000
6,916750	1,000	44.287,000000
6,933417	1,000	45.810,000000
6,950083	1,000	47.362,000000
6,966750	1,000	48.767,000000
6,983417	1,000	50.055,000000
7,000083	1,000	51.375,000000
7,016750	1,000	53.060,000000
7,033417	1,000	55.420,000000
7,050083	1,000	58.498,000000
7,066750	1,000	61.953,000000
7,083417	1,000	65.158,000000
7,100083	1,000	67.541,000000
7,116750	1,000	68.671,000000
7,133417	1,000	68.539,000000
7,150083	1,000	67.350,000000
7,166750	1,000	65.296,000000
7,183417	1,000	62.724,000000
7,200083	1,000	59.819,000000
7,216750	1,000	56.839,000000
7,233417	1,000	53.873,000000
7,250083	1,000	50.833,000000
7,266750	1,000	47.760,000000
7,283417	1,000	44.991,000000
7,300083	1,000	42.796,000000
7,316750	1,000	41.245,000000
7,333417	1,000	40.392,000000
7,350083	1,000	40.458,000000
7,366750	1,000	41.473,000000
7,383417	1,000	42.945,000000
7,400083	1,000	43.979,000000
7,416750	1,000	44.266,000000
7,433417	1,000	44.148,000000
7,450083	1,000	43.860,000000
7,466750	1,000	43.786,000000
7,483417	1,000	44.430,000000
7,500083	1,000	45.675,000000
7,516750	1,000	46.936,000000
7,533417	1,000	47.541,000000
7,550083	1,000	47.443,000000
7,566750	1,000	46.922,000000
7,583417	1,000	46.193,000000
7,600083	1,000	45.510,000000
7,616750	1,000	45.012,000000
7,633417	1,000	44.807,000000
7,650083	1,000	44.751,000000
7,666750	1,000	44.591,000000
7,683417	1,000	44.273,000000
7,700083	1,000	43.910,000000
7,716750	1,000	43.628,000000
7,733417	1,000	43.451,000000
7,750083	1,000	43.240,000000
7,766750	1,000	42.896,000000
7,783417	1,000	42.232,000000
7,800083	1,000	41.111,000000
7,816750	1,000	39.942,000000
7,833417	1,000	39.021,000000
7,850083	1,000	38.527,000000
7,866750	1,000	38.494,000000
7,883417	1,000	38.982,000000
7,900083	1,000	40.077,000000
7,916750	1,000	41.657,000000
7,933417	1,000	43.191,000000
7,950083	1,000	44.334,000000
7,966750	1,000	45.033,000000
7,983417	1,000	45.309,000000
8,000083	1,000	45.026,000000
8,016750	1,000	44.267,000000
8,033417	1,000	43.452,000000
8,050083	1,000	43.025,000000
8,066750	1,000	43.161,000000
8,083417	1,000	43.579,000000
8,100083	1,000	43.913,000000
8,116750	1,000	44.050,000000
8,133417	1,000	44.220,000000
8,150083	1,000	44.660,000000
8,166750	1,000	45.353,000000
8,183417	1,000	46.319,000000
8,200083	1,000	47.644,000000
8,216750	1,000	49.515,000000
8,233417	1,000	51.935,000000
8,250083	1,000	54.631,000000
8,266750	1,000	57.199,000000
8,283417	1,000	58.907,000000
8,300083	1,000	59.215,000000
8,316750	1,000	58.045,000000
8,333417	1,000	55.745,000000
8,350083	1,000	52.624,000000
8,366750	1,000	48.889,000000
8,383417	1,000	44.902,000000
8,400083	1,000	41.356,000000
8,416750	1,000	38.736,000000
8,433417	1,000	37.381,000000
8,450083	1,000	37.253,000000
8,466750	1,000	37.701,000000
8,483417	1,000	38.404,000000
8,500083	1,000	39.132,000000
8,516750	1,000	39.625,000000
8,533417	1,000	39.828,000000
8,550083	1,000	39.803,000000
8,566750	1,000	39.709,000000
8,583417	1,000	40.056,000000
8,600083	1,000	40.873,000000
8,616750	1,000	41.925,000000
8,633417	1,000	42.644,000000
8,650083	1,000	42.670,000000
8,666750	1,000	42.396,000000
8,683417	1,000	42.162,000000
8,700083	1,000	42.166,000000
8,716750	1,000	42.485,000000
8,733417	1,000	43.258,000000
8,750083	1,000	44.566,000000
8,766750	1,000	46.097,000000
8,783417	1,000	47.638,000000
8,800083	1,000	49.149,000000
8,816750	1,000	50.256,000000
8,833417	1,000	51.022,000000
8,850083	1,000	51.692,000000
8,866750	1,000	52.406,000000
8,883417	1,000	53.567,000000
8,900083	1,000	55.567,000000
8,916750	1,000	58.676,000000
8,933417	1,000	62.700,000000
8,950083	1,000	67.047,000000
8,966750	1,000	71.275,000000
8,983417	1,000	74.867,000000
9,000083	1,000	76.981,000000
9,016750	1,000	77.130,000000
9,033417	1,000	75.465,000000
9,050083	1,000	72.571,000000
9,066750	1,000	69.022,000000
9,083417	1,000	65.194,000000
9,100083	1,000	61.186,000000
9,116750	1,000	57.316,000000
9,133417	1,000	53.868,000000
9,150083	1,000	50.954,000000
9,166750	1,000	48.861,000000
9,183417	1,000	47.771,000000
9,200083	1,000	47.774,000000
9,216750	1,000	48.749,000000
9,233417	1,000	50.410,000000
9,250083	1,000	52.231,000000
9,266750	1,000	53.877,000000
9,283417	1,000	55.037,000000
9,300083	1,000	55.415,000000
9,316750	1,000	54.914,000000
9,333417	1,000	53.647,000000
9,350083	1,000	52.095,000000
9,366750	1,000	50.927,000000
9,383417	1,000	50.391,000000
9,400083	1,000	50.026,000000
9,416750	1,000	49.690,000000
9,433417	1,000	49.719,000000
9,450083	1,000	50.242,000000
9,466750	1,000	51.252,000000
9,483417	1,000	52.864,000000
9,500083	1,000	55.143,000000
9,516750	1,000	57.937,000000
9,533417	1,000	60.848,000000
9,550083	1,000	64.122,000000
9,566750	1,000	68.706,000000
9,583417	1,000	76.143,000000
9,600083	1,000	88.375,000000
9,616750	1,000	108.290,000000
9,633417	1,000	139.289,000000
9,650083	1,000	184.650,000000
9,666750	1,000	245.890,000000
9,683417	1,000	321.864,000000
9,700083	1,000	408.026,000000
9,716750	1,000	496.249,000000
9,733417	1,000	576.065,000000
9,750083	1,000	637.303,000000
9,766750	1,000	672.131,000000
9,783417	1,000	676.733,000000
9,800083	1,000	651.987,000000
9,816750	1,000	602.959,000000
9,833417	1,000	536.976,000000
9,850083	1,000	462.059,000000
9,866750	1,000	385.716,000000
9,883417	1,000	313.804,000000
9,900083	1,000	249.937,000000
9,916750	1,000	195.869,000000
9,933417	1,000	152.287,000000
9,950083	1,000	118.869,000000
9,966750	1,000	94.399,000000
9,983417	1,000	77.165,000000
10,000083	1,000	65.412,000000
10,016750	1,000	57.747,000000
10,033417	1,000	52.873,000000
10,050083	1,000	49.868,000000
10,066750	1,000	48.107,000000
10,083417	1,000	47.277,000000
10,100083	1,000	47.099,000000
10,116750	1,000	47.421,000000
10,133417	1,000	48.091,000000
10,150083	1,000	48.998,000000
10,166750	1,000	50.280,000000
10,183417	1,000	51.981,000000
10,200083	1,000	54.081,000000
10,216750	1,000	56.451,000000
10,233417	1,000	59.042,000000
10,250083	1,000	61.737,000000
10,266750	1,000	64.387,000000
10,283417	1,000	66.864,000000
10,300083	1,000	69.199,000000
10,316750	1,000	71.449,000000
10,333417	1,000	73.813,000000
10,350083	1,000	76.261,000000
10,366750	1,000	78.549,000000
10,383417	1,000	80.397,000000
10,400083	1,000	81.513,000000
10,416750	1,000	81.475,000000
10,433417	1,000	80.102,000000
10,450083	1,000	77.591,000000
10,466750	1,000	74.736,000000
10,483417	1,000	72.360,000000
10,500083	1,000	70.655,000000
10,516750	1,000	69.391,000000
10,533417	1,000	68.829,000000
10,550083	1,000	69.532,000000
10,566750	1,000	72.067,000000
10,583417	1,000	76.918,000000
10,600083	1,000	84.667,000000
10,616750	1,000	96.337,000000
10,633417	1,000	113.550,000000
10,650083	1,000	138.299,000000
10,666750	1,000	172.592,000000
10,683417	1,000	217.570,000000
10,700083	1,000	272.098,000000
10,716750	1,000	332.785,000000
10,733417	1,000	394.283,000000
10,750083	1,000	449.751,000000
10,766750	1,000	492.378,000000
10,783417	1,000	517.044,000000
10,800083	1,000	520.962,000000
10,816750	1,000	503.834,000000
10,833417	1,000	468.458,000000
10,850083	1,000	420.098,000000
10,866750	1,000	364.730,000000
10,883417	1,000	307.678,000000
10,900083	1,000	253.372,000000
10,916750	1,000	205.007,000000
10,933417	1,000	164.592,000000
10,950083	1,000	132.733,000000
10,966750	1,000	108.926,000000
10,983417	1,000	92.098,000000
11,000083	1,000	81.160,000000
11,016750	1,000	74.627,000000
11,033417	1,000	70.737,000000
11,050083	1,000	68.048,000000
11,066750	1,000	65.767,000000
11,083417	1,000	63.407,000000
11,100083	1,000	60.704,000000
11,116750	1,000	57.779,000000
11,133417	1,000	55.185,000000
11,150083	1,000	53.637,000000
11,166750	1,000	53.514,000000
11,183417	1,000	54.896,000000
11,200083	1,000	57.594,000000
11,216750	1,000	61.288,000000
11,233417	1,000	65.705,000000
11,250083	1,000	70.711,000000
11,266750	1,000	75.880,000000
11,283417	1,000	80.988,000000
11,300083	1,000	85.506,000000
11,316750	1,000	88.651,000000
11,333417	1,000	90.167,000000
11,350083	1,000	90.199,000000
11,366750	1,000	89.125,000000
11,383417	1,000	87.105,000000
11,400083	1,000	84.300,000000
11,416750	1,000	80.964,000000
11,433417	1,000	77.372,000000
11,450083	1,000	73.629,000000
11,466750	1,000	70.041,000000
11,483417	1,000	66.849,000000
11,500083	1,000	64.102,000000
11,516750	1,000	61.918,000000
11,533417	1,000	60.307,000000
11,550083	1,000	59.189,000000
11,566750	1,000	58.679,000000
11,583417	1,000	58.545,000000
11,600083	1,000	58.237,000000
11,616750	1,000	57.548,000000
11,633417	1,000	56.683,000000
11,650083	1,000	56.098,000000
11,666750	1,000	55.742,000000
11,683417	1,000	55.380,000000
11,700083	1,000	55.148,000000
11,716750	1,000	55.179,000000
11,733417	1,000	55.511,000000
11,750083	1,000	56.282,000000
11,766750	1,000	57.483,000000
11,783417	1,000	58.968,000000
11,800083	1,000	60.549,000000
11,816750	1,000	62.193,000000
11,833417	1,000	64.125,000000
11,850083	1,000	66.713,000000
11,866750	1,000	70.252,000000
11,883417	1,000	74.987,000000
11,900083	1,000	80.869,000000
11,916750	1,000	87.856,000000
11,933417	1,000	96.061,000000
11,950083	1,000	105.746,000000
11,966750	1,000	117.000,000000
11,983417	1,000	129.883,000000
12,000083	1,000	144.989,000000
12,016750	1,000	163.452,000000
12,033417	1,000	186.468,000000
12,050083	1,000	215.055,000000
12,066750	1,000	249.756,000000
12,083417	1,000	290.179,000000
12,100083	1,000	334.424,000000
12,116750	1,000	379.069,000000
12,133417	1,000	420.173,000000
12,150083	1,000	453.397,000000
12,166750	1,000	474.396,000000
12,183417	1,000	480.317,000000
12,200083	1,000	470.762,000000
12,216750	1,000	447.520,000000
12,233417	1,000	413.851,000000
12,250083	1,000	373.633,000000
12,266750	1,000	330.549,000000
12,283417	1,000	287.621,000000
12,300083	1,000	247.064,000000
12,316750	1,000	210.468,000000
12,333417	1,000	179.006,000000
12,350083	1,000	153.179,000000
12,366750	1,000	133.261,000000
12,383417	1,000	119.348,000000
12,400083	1,000	111.173,000000
12,416750	1,000	108.490,000000
12,433417	1,000	111.120,000000
12,450083	1,000	119.075,000000
12,466750	1,000	132.522,000000
12,483417	1,000	151.289,000000
12,500083	1,000	174.221,000000
12,516750	1,000	199.762,000000
12,533417	1,000	225.794,000000
12,550083	1,000	249.676,000000
12,566750	1,000	268.684,000000
12,583417	1,000	280.713,000000
12,600083	1,000	284.377,000000
12,616750	1,000	279.737,000000
12,633417	1,000	268.006,000000
12,650083	1,000	250.781,000000
12,666750	1,000	230.041,000000
12,683417	1,000	208.211,000000
12,700083	1,000	187.259,000000
12,716750	1,000	168.496,000000
12,733417	1,000	152.633,000000
12,750083	1,000	139.944,000000
12,766750	1,000	130.600,000000
12,783417	1,000	124.630,000000
12,800083	1,000	121.972,000000
12,816750	1,000	123.112,000000
12,833417	1,000	128.920,000000
12,850083	1,000	140.611,000000
12,866750	1,000	160.228,000000
12,883417	1,000	190.311,000000
12,900083	1,000	233.780,000000
12,916750	1,000	293.009,000000
12,933417	1,000	369.016,000000
12,950083	1,000	460.386,000000
12,966750	1,000	562.116,000000
12,983417	1,000	666.246,000000
13,000083	1,000	762.511,000000
13,016750	1,000	840.176,000000
13,033417	1,000	890.456,000000
13,050083	1,000	907.757,000000
13,066750	1,000	891.023,000000
13,083417	1,000	843.597,000000
13,100083	1,000	771.978,000000
13,116750	1,000	684.516,000000
13,133417	1,000	590.327,000000
13,150083	1,000	497.429,000000
13,166750	1,000	411.600,000000
13,183417	1,000	336.783,000000
13,200083	1,000	275.275,000000
13,216750	1,000	228.095,000000
13,233417	1,000	195.289,000000
13,250083	1,000	176.018,000000
13,266750	1,000	169.012,000000
13,283417	1,000	172.873,000000
13,300083	1,000	186.762,000000
13,316750	1,000	210.078,000000
13,333417	1,000	241.879,000000
13,350083	1,000	280.498,000000
13,366750	1,000	323.318,000000
13,383417	1,000	366.514,000000
13,400083	1,000	405.422,000000
13,416750	1,000	435.429,000000
13,433417	1,000	453.131,000000
13,450083	1,000	456.906,000000
13,466750	1,000	446.999,000000
13,483417	1,000	425.091,000000
13,500083	1,000	394.073,000000
13,516750	1,000	357.551,000000
13,533417	1,000	319.284,000000
13,550083	1,000	282.372,000000
13,566750	1,000	248.933,000000
13,583417	1,000	220.330,000000
13,600083	1,000	197.371,000000
13,616750	1,000	180.102,000000
13,633417	1,000	167.834,000000
13,650083	1,000	159.253,000000
13,666750	1,000	152.607,000000
13,683417	1,000	146.441,000000
13,700083	1,000	139.546,000000
13,716750	1,000	131.303,000000
13,733417	1,000	121.960,000000
13,750083	1,000	112.272,000000
13,766750	1,000	103.175,000000
13,783417	1,000	95.298,000000
13,800083	1,000	88.814,000000
13,816750	1,000	83.571,000000
13,833417	1,000	79.677,000000
13,850083	1,000	77.117,000000
13,866750	1,000	75.674,000000
13,883417	1,000	74.981,000000
13,900083	1,000	75.026,000000
13,916750	1,000	76.062,000000
13,933417	1,000	78.074,000000
13,950083	1,000	80.866,000000
13,966750	1,000	83.955,000000
13,983417	1,000	86.859,000000
14,000083	1,000	89.383,000000
14,016750	1,000	91.554,000000
14,033417	1,000	93.479,000000
14,050083	1,000	95.032,000000
14,066750	1,000	96.189,000000
14,083417	1,000	97.364,000000
14,100083	1,000	98.821,000000
14,116750	1,000	100.569,000000
14,133417	1,000	102.451,000000
14,150083	1,000	103.660,000000
14,166750	1,000	103.339,000000
14,183417	1,000	101.346,000000
14,200083	1,000	98.125,000000
14,216750	1,000	93.966,000000
14,233417	1,000	89.426,000000
14,250083	1,000	85.180,000000
14,266750	1,000	81.655,000000
14,283417	1,000	78.840,000000
14,300083	1,000	76.564,000000
14,316750	1,000	74.725,000000
14,333417	1,000	73.481,000000
14,350083	1,000	73.022,000000
14,366750	1,000	73.302,000000
14,383417	1,000	73.951,000000
14,400083	1,000	74.716,000000
14,416750	1,000	75.583,000000
14,433417	1,000	76.416,000000
14,450083	1,000	77.161,000000
14,466750	1,000	77.922,000000
14,483417	1,000	78.537,000000
14,500083	1,000	78.930,000000
14,516750	1,000	79.047,000000
14,533417	1,000	78.745,000000
14,550083	1,000	77.953,000000
14,566750	1,000	76.818,000000
14,583417	1,000	75.456,000000
14,600083	1,000	74.269,000000
14,616750	1,000	73.920,000000
14,633417	1,000	75.090,000000
14,650083	1,000	78.358,000000
14,666750	1,000	83.674,000000
14,683417	1,000	90.719,000000
14,700083	1,000	99.130,000000
14,716750	1,000	108.424,000000
14,733417	1,000	117.589,000000
14,750083	1,000	125.534,000000
14,766750	1,000	131.793,000000
14,783417	1,000	135.822,000000
14,800083	1,000	137.093,000000
14,816750	1,000	135.457,000000
14,833417	1,000	130.915,000000
14,850083	1,000	123.994,000000
14,866750	1,000	115.799,000000
14,883417	1,000	107.325,000000
14,900083	1,000	99.390,000000
14,916750	1,000	92.569,000000
14,933417	1,000	87.325,000000
14,950083	1,000	83.863,000000
14,966750	1,000	81.916,000000
14,983417	1,000	81.271,000000
15,000083	1,000	81.684,000000
15,016750	1,000	82.754,000000
15,033417	1,000	84.279,000000
15,050083	1,000	86.224,000000
15,066750	1,000	89.070,000000
15,083417	1,000	93.633,000000
15,100083	1,000	100.780,000000
15,116750	1,000	111.475,000000
15,133417	1,000	126.564,000000
15,150083	1,000	146.599,000000
15,166750	1,000	171.733,000000
15,183417	1,000	201.785,000000
15,200083	1,000	235.770,000000
15,216750	1,000	271.734,000000
15,233417	1,000	306.551,000000
15,250083	1,000	336.943,000000
15,266750	1,000	359.891,000000
15,283417	1,000	373.002,000000
15,300083	1,000	375.202,000000
15,316750	1,000	366.794,000000
15,333417	1,000	349.035,000000
15,350083	1,000	323.912,000000
15,366750	1,000	294.107,000000
15,383417	1,000	262.992,000000
15,400083	1,000	233.316,000000
15,416750	1,000	207.059,000000
15,433417	1,000	185.687,000000
15,450083	1,000	169.836,000000
15,466750	1,000	159.284,000000
15,483417	1,000	153.582,000000
15,500083	1,000	151.845,000000
15,516750	1,000	152.804,000000
15,533417	1,000	155.018,000000
15,550083	1,000	157.299,000000
15,566750	1,000	158.851,000000
15,583417	1,000	159.472,000000
15,600083	1,000	159.571,000000
15,616750	1,000	159.715,000000
15,633417	1,000	160.872,000000
15,650083	1,000	164.132,000000
15,666750	1,000	170.812,000000
15,683417	1,000	182.154,000000
15,700083	1,000	199.862,000000
15,716750	1,000	226.362,000000
15,733417	1,000	264.274,000000
15,750083	1,000	315.831,000000
15,766750	1,000	382.079,000000
15,783417	1,000	461.854,000000
15,800083	1,000	551.131,000000
15,816750	1,000	642.904,000000
15,833417	1,000	728.486,000000
15,850083	1,000	799.115,000000
15,866750	1,000	847.360,000000
15,883417	1,000	868.368,000000
15,900083	1,000	860.275,000000
15,916750	1,000	824.630,000000
15,933417	1,000	766.209,000000
15,950083	1,000	691.764,000000
15,966750	1,000	608.664,000000
15,983417	1,000	524.093,000000
16,000083	1,000	443.879,000000
16,016750	1,000	371.967,000000
16,033417	1,000	310.748,000000
16,050083	1,000	260.999,000000
16,066750	1,000	222.324,000000
16,083417	1,000	193.583,000000
16,100083	1,000	173.039,000000
16,116750	1,000	158.721,000000
16,133417	1,000	148.681,000000
16,150083	1,000	141.180,000000
16,166750	1,000	135.054,000000
16,183417	1,000	129.582,000000
16,200083	1,000	124.477,000000
16,216750	1,000	119.886,000000
16,233417	1,000	116.070,000000
16,250083	1,000	113.172,000000
16,266750	1,000	111.001,000000
16,283417	1,000	109.512,000000
16,300083	1,000	109.205,000000
16,316750	1,000	110.155,000000
16,333417	1,000	112.165,000000
16,350083	1,000	114.725,000000
16,366750	1,000	117.356,000000
16,383417	1,000	119.495,000000
16,400083	1,000	120.751,000000
16,416750	1,000	121.175,000000
16,433417	1,000	120.734,000000
16,450083	1,000	119.295,000000
16,466750	1,000	117.077,000000
16,483417	1,000	114.684,000000
16,500083	1,000	112.394,000000
16,516750	1,000	110.130,000000
16,533417	1,000	107.839,000000
16,550083	1,000	105.589,000000
16,566750	1,000	103.418,000000
16,583417	1,000	101.333,000000
16,600083	1,000	99.413,000000
16,616750	1,000	97.871,000000
16,633417	1,000	96.652,000000
16,650083	1,000	96.080,000000
16,666750	1,000	96.431,000000
16,683417	1,000	97.768,000000
16,700083	1,000	100.196,000000
16,716750	1,000	103.539,000000
16,733417	1,000	107.159,000000
16,750083	1,000	110.634,000000
16,766750	1,000	113.760,000000
16,783417	1,000	116.779,000000
16,800083	1,000	120.266,000000
16,816750	1,000	124.633,000000
16,833417	1,000	130.167,000000
16,850083	1,000	137.321,000000
16,866750	1,000	146.922,000000
16,883417	1,000	159.789,000000
16,900083	1,000	176.471,000000
16,916750	1,000	197.341,000000
16,933417	1,000	222.749,000000
16,950083	1,000	253.296,000000
16,966750	1,000	289.425,000000
16,983417	1,000	331.265,000000
17,000083	1,000	379.179,000000
17,016750	1,000	433.617,000000
17,033417	1,000	494.686,000000
17,050083	1,000	561.667,000000
17,066750	1,000	632.022,000000
17,083417	1,000	701.514,000000
17,100083	1,000	764.238,000000
17,116750	1,000	813.732,000000
17,133417	1,000	844.611,000000
17,150083	1,000	853.274,000000
17,166750	1,000	838.145,000000
17,183417	1,000	799.946,000000
17,200083	1,000	741.942,000000
17,216750	1,000	669.558,000000
17,233417	1,000	588.994,000000
17,250083	1,000	506.156,000000
17,266750	1,000	425.994,000000
17,283417	1,000	352.620,000000
17,300083	1,000	288.598,000000
17,316750	1,000	234.949,000000
17,333417	1,000	191.804,000000
17,350083	1,000	158.411,000000
17,366750	1,000	133.443,000000
17,383417	1,000	115.738,000000
17,400083	1,000	104.030,000000
17,416750	1,000	96.879,000000
17,433417	1,000	92.989,000000
17,450083	1,000	91.271,000000
17,466750	1,000	90.809,000000
17,483417	1,000	90.951,000000
17,500083	1,000	91.445,000000
17,516750	1,000	92.294,000000
17,533417	1,000	93.398,000000
17,550083	1,000	94.656,000000
17,566750	1,000	95.952,000000
17,583417	1,000	96.899,000000
17,600083	1,000	97.572,000000
17,616750	1,000	98.010,000000
17,633417	1,000	98.484,000000
17,650083	1,000	99.586,000000
17,666750	1,000	101.271,000000
17,683417	1,000	102.979,000000
17,700083	1,000	104.406,000000
17,716750	1,000	105.702,000000
17,733417	1,000	107.077,000000
17,750083	1,000	108.365,000000
17,766750	1,000	109.464,000000
17,783417	1,000	110.226,000000
17,800083	1,000	110.623,000000
17,816750	1,000	110.942,000000
17,833417	1,000	110.997,000000
17,850083	1,000	110.759,000000
17,866750	1,000	110.771,000000
17,883417	1,000	111.534,000000
17,900083	1,000	113.574,000000
17,916750	1,000	117.382,000000
17,933417	1,000	123.177,000000
17,950083	1,000	131.667,000000
17,966750	1,000	144.195,000000
17,983417	1,000	162.414,000000
18,000083	1,000	188.110,000000
18,016750	1,000	223.482,000000
18,033417	1,000	270.838,000000
18,050083	1,000	332.164,000000
18,066750	1,000	408.331,000000
18,083417	1,000	497.727,000000
18,100083	1,000	596.120,000000
18,116750	1,000	696.866,000000
18,133417	1,000	791.525,000000
18,150083	1,000	870.694,000000
18,166750	1,000	925.718,000000
18,183417	1,000	950.645,000000
18,200083	1,000	943.386,000000
18,216750	1,000	905.751,000000
18,233417	1,000	842.803,000000
18,250083	1,000	761.561,000000
18,266750	1,000	669.607,000000
18,283417	1,000	574.334,000000
18,300083	1,000	482.496,000000
18,316750	1,000	399.501,000000
18,333417	1,000	328.969,000000
18,350083	1,000	272.570,000000
18,366750	1,000	230.295,000000
18,383417	1,000	201.072,000000
18,400083	1,000	182.988,000000
18,416750	1,000	173.937,000000
18,433417	1,000	171.915,000000
18,450083	1,000	175.140,000000
18,466750	1,000	182.071,000000
18,483417	1,000	191.186,000000
18,500083	1,000	200.569,000000
18,516750	1,000	208.210,000000
18,533417	1,000	213.028,000000
18,550083	1,000	214.836,000000
18,566750	1,000	213.498,000000
18,583417	1,000	209.206,000000
18,600083	1,000	202.798,000000
18,616750	1,000	195.188,000000
18,633417	1,000	186.861,000000
18,650083	1,000	178.148,000000
18,666750	1,000	169.483,000000
18,683417	1,000	161.232,000000
18,700083	1,000	153.523,000000
18,716750	1,000	146.264,000000
18,733417	1,000	139.251,000000
18,750083	1,000	132.548,000000
18,766750	1,000	126.478,000000
18,783417	1,000	121.509,000000
18,800083	1,000	117.900,000000
18,816750	1,000	115.600,000000
18,833417	1,000	114.114,000000
18,850083	1,000	112.962,000000
18,866750	1,000	112.057,000000
18,883417	1,000	111.343,000000
18,900083	1,000	110.578,000000
18,916750	1,000	109.618,000000
18,933417	1,000	108.273,000000
18,950083	1,000	106.808,000000
18,966750	1,000	105.384,000000
18,983417	1,000	103.835,000000
19,000083	1,000	102.336,000000
19,016750	1,000	101.255,000000
19,033417	1,000	100.690,000000
19,050083	1,000	100.357,000000
19,066750	1,000	100.025,000000
19,083417	1,000	99.560,000000
19,100083	1,000	98.900,000000
19,116750	1,000	98.160,000000
19,133417	1,000	97.481,000000
19,150083	1,000	97.112,000000
19,166750	1,000	97.108,000000
19,183417	1,000	97.541,000000
19,200083	1,000	98.486,000000
19,216750	1,000	100.084,000000
19,233417	1,000	102.327,000000
19,250083	1,000	105.501,000000
19,266750	1,000	110.127,000000
19,283417	1,000	116.528,000000
19,300083	1,000	124.932,000000
19,316750	1,000	135.813,000000
19,333417	1,000	149.915,000000
19,350083	1,000	167.941,000000
19,366750	1,000	190.654,000000
19,383417	1,000	218.806,000000
19,400083	1,000	253.023,000000
19,416750	1,000	293.580,000000
19,433417	1,000	339.945,000000
19,450083	1,000	390.532,000000
19,466750	1,000	442.831,000000
19,483417	1,000	494.013,000000
19,500083	1,000	541.948,000000
19,516750	1,000	586.190,000000
19,533417	1,000	627.999,000000
19,550083	1,000	671.398,000000
19,566750	1,000	722.718,000000
19,583417	1,000	789.827,000000
19,600083	1,000	880.352,000000
19,616750	1,000	999.527,000000
19,633417	1,000	1.148.603,000000
19,650083	1,000	1.323.601,000000
19,666750	1,000	1.514.169,000000
19,683417	1,000	1.704.579,000000
19,700083	1,000	1.875.898,000000
19,716750	1,000	2.009.373,000000
19,733417	1,000	2.089.683,000000
19,750083	1,000	2.107.645,000000
19,766750	1,000	2.061.573,000000
19,783417	1,000	1.957.702,000000
19,800083	1,000	1.808.986,000000
19,816750	1,000	1.632.947,000000
19,833417	1,000	1.448.763,000000
19,850083	1,000	1.273.861,000000
19,866750	1,000	1.121.684,000000
19,883417	1,000	1.000.710,000000
19,900083	1,000	913.818,000000
19,916750	1,000	858.102,000000
19,933417	1,000	826.470,000000
19,950083	1,000	809.814,000000
19,966750	1,000	798.935,000000
19,983417	1,000	785.648,000000
20,000083	1,000	763.828,000000
20,016750	1,000	730.543,000000
20,033417	1,000	685.881,000000
20,050083	1,000	632.164,000000
20,066750	1,000	573.298,000000
20,083417	1,000	513.591,000000
20,100083	1,000	456.973,000000
20,116750	1,000	406.889,000000
20,133417	1,000	366.365,000000
20,150083	1,000	337.339,000000
20,166750	1,000	320.579,000000
20,183417	1,000	316.047,000000
20,200083	1,000	322.779,000000
20,216750	1,000	338.701,000000
20,233417	1,000	361.046,000000
20,250083	1,000	386.893,000000
20,266750	1,000	413.990,000000
20,283417	1,000	441.396,000000
20,300083	1,000	469.198,000000
20,316750	1,000	497.953,000000
20,333417	1,000	529.668,000000
20,350083	1,000	568.431,000000
20,366750	1,000	620.313,000000
20,383417	1,000	693.944,000000
20,400083	1,000	800.806,000000
20,416750	1,000	954.959,000000
20,433417	1,000	1.171.807,000000
20,450083	1,000	1.465.707,000000
20,466750	1,000	1.847.257,000000
20,483417	1,000	2.318.692,000000
20,500083	1,000	2.869.307,000000
20,516750	1,000	3.472.470,000000
20,533417	1,000	4.085.697,000000
20,550083	1,000	4.655.697,000000
20,566750	1,000	5.126.493,000000
20,583417	1,000	5.448.446,000000
20,600083	1,000	5.586.967,000000
20,616750	1,000	5.528.816,000000
20,633417	1,000	5.283.220,000000
20,650083	1,000	4.878.996,000000
20,666750	1,000	4.358.904,000000
20,683417	1,000	3.771.934,000000
20,700083	1,000	3.165.555,000000
20,716750	1,000	2.580.533,000000
20,733417	1,000	2.047.711,000000
20,750083	1,000	1.586.874,000000
20,766750	1,000	1.207.030,000000
20,783417	1,000	908.244,000000
20,800083	1,000	684.209,000000
20,816750	1,000	524.542,000000
20,833417	1,000	417.117,000000
20,850083	1,000	349.816,000000
20,866750	1,000	311.878,000000
20,883417	1,000	294.600,000000
20,900083	1,000	290.894,000000
20,916750	1,000	295.427,000000
20,933417	1,000	304.443,000000
20,950083	1,000	315.949,000000
20,966750	1,000	329.097,000000
20,983417	1,000	343.278,000000
21,000083	1,000	357.541,000000
21,016750	1,000	370.735,000000
21,033417	1,000	381.589,000000
21,050083	1,000	388.863,000000
21,066750	1,000	391.234,000000
21,083417	1,000	387.626,000000
21,100083	1,000	377.618,000000
21,116750	1,000	361.915,000000
21,133417	1,000	341.792,000000
21,150083	1,000	318.452,000000
21,166750	1,000	292.893,000000
21,183417	1,000	266.369,000000
21,200083	1,000	240.215,000000
21,216750	1,000	215.442,000000
21,233417	1,000	192.878,000000
21,250083	1,000	173.015,000000
21,266750	1,000	156.281,000000
21,283417	1,000	142.756,000000
21,300083	1,000	132.184,000000
21,316750	1,000	124.270,000000
21,333417	1,000	118.539,000000
21,350083	1,000	114.398,000000
21,366750	1,000	111.144,000000
21,383417	1,000	108.294,000000
21,400083	1,000	105.854,000000
21,416750	1,000	104.069,000000
21,433417	1,000	103.196,000000
21,450083	1,000	103.410,000000
21,466750	1,000	104.564,000000
21,483417	1,000	106.340,000000
21,500083	1,000	108.395,000000
21,516750	1,000	110.350,000000
21,533417	1,000	112.109,000000
21,550083	1,000	113.859,000000
21,566750	1,000	115.427,000000
21,583417	1,000	116.943,000000
21,600083	1,000	118.508,000000
21,616750	1,000	120.162,000000
21,633417	1,000	122.114,000000
21,650083	1,000	124.570,000000
21,666750	1,000	127.621,000000
21,683417	1,000	131.210,000000
21,700083	1,000	135.026,000000
21,716750	1,000	138.470,000000
21,733417	1,000	140.861,000000
21,750083	1,000	142.056,000000
21,766750	1,000	141.970,000000
21,783417	1,000	140.304,000000
21,800083	1,000	137.096,000000
21,816750	1,000	132.836,000000
21,833417	1,000	127.976,000000
21,850083	1,000	122.729,000000
21,866750	1,000	117.517,000000
21,883417	1,000	112.522,000000
21,900083	1,000	108.238,000000
21,916750	1,000	104.997,000000
21,933417	1,000	102.934,000000
21,950083	1,000	102.047,000000
21,966750	1,000	102.092,000000
21,983417	1,000	102.834,000000
22,000083	1,000	104.244,000000
22,016750	1,000	106.061,000000
22,033417	1,000	107.827,000000
22,050083	1,000	109.225,000000
22,066750	1,000	109.993,000000
22,083417	1,000	110.178,000000
22,100083	1,000	110.184,000000
22,116750	1,000	110.131,000000
22,133417	1,000	109.877,000000
22,150083	1,000	109.234,000000
22,166750	1,000	108.266,000000
22,183417	1,000	107.171,000000
22,200083	1,000	105.935,000000
22,216750	1,000	104.713,000000
22,233417	1,000	103.667,000000
22,250083	1,000	102.593,000000
22,266750	1,000	101.819,000000
22,283417	1,000	101.605,000000
22,300083	1,000	101.825,000000
22,316750	1,000	102.472,000000
22,333417	1,000	103.808,000000
22,350083	1,000	105.985,000000
22,366750	1,000	108.977,000000
22,383417	1,000	112.801,000000
22,400083	1,000	117.799,000000
22,416750	1,000	124.546,000000
22,433417	1,000	133.514,000000
22,450083	1,000	145.089,000000
22,466750	1,000	159.443,000000
22,483417	1,000	176.667,000000
22,500083	1,000	196.955,000000
22,516750	1,000	220.354,000000
22,533417	1,000	247.004,000000
22,550083	1,000	276.733,000000
22,566750	1,000	308.816,000000
22,583417	1,000	341.760,000000
22,600083	1,000	373.539,000000
22,616750	1,000	401.967,000000
22,633417	1,000	424.508,000000
22,650083	1,000	438.957,000000
22,666750	1,000	444.052,000000
22,683417	1,000	439.858,000000
22,700083	1,000	428.165,000000
22,716750	1,000	411.854,000000
22,733417	1,000	393.849,000000
22,750083	1,000	377.125,000000
22,766750	1,000	364.310,000000
22,783417	1,000	357.241,000000
22,800083	1,000	356.653,000000
22,816750	1,000	362.030,000000
22,833417	1,000	371.791,000000
22,850083	1,000	383.687,000000
22,866750	1,000	395.197,000000
22,883417	1,000	403.492,000000
22,900083	1,000	406.477,000000
22,916750	1,000	403.062,000000
22,933417	1,000	392.873,000000
22,950083	1,000	376.419,000000
22,966750	1,000	354.641,000000
22,983417	1,000	328.865,000000
23,000083	1,000	300.847,000000
23,016750	1,000	272.425,000000
23,033417	1,000	245.170,000000
23,050083	1,000	220.333,000000
23,066750	1,000	198.652,000000
23,083417	1,000	180.790,000000
23,100083	1,000	167.219,000000
23,116750	1,000	157.744,000000
23,133417	1,000	151.557,000000
23,150083	1,000	147.996,000000
23,166750	1,000	146.632,000000
23,183417	1,000	146.828,000000
23,200083	1,000	147.984,000000
23,216750	1,000	149.434,000000
23,233417	1,000	150.942,000000
23,250083	1,000	152.528,000000
23,266750	1,000	154.295,000000
23,283417	1,000	156.688,000000
23,300083	1,000	160.480,000000
23,316750	1,000	166.705,000000
23,333417	1,000	176.380,000000
23,350083	1,000	190.829,000000
23,366750	1,000	210.901,000000
23,383417	1,000	236.543,000000
23,400083	1,000	266.844,000000
23,416750	1,000	299.917,000000
23,433417	1,000	333.463,000000
23,450083	1,000	365.268,000000
23,466750	1,000	392.988,000000
23,483417	1,000	414.299,000000
23,500083	1,000	427.365,000000
23,516750	1,000	431.360,000000
23,533417	1,000	426.599,000000
23,550083	1,000	414.220,000000
23,566750	1,000	396.313,000000
23,583417	1,000	375.504,000000
23,600083	1,000	354.630,000000
23,616750	1,000	336.438,000000
23,633417	1,000	323.309,000000
23,650083	1,000	317.257,000000
23,666750	1,000	320.106,000000
23,683417	1,000	333.107,000000
23,700083	1,000	356.992,000000
23,716750	1,000	393.040,000000
23,733417	1,000	443.851,000000
23,750083	1,000	513.906,000000
23,766750	1,000	610.095,000000
23,783417	1,000	741.666,000000
23,800083	1,000	920.318,000000
23,816750	1,000	1.158.783,000000
23,833417	1,000	1.468.781,000000
23,850083	1,000	1.857.802,000000
23,866750	1,000	2.324.680,000000
23,883417	1,000	2.854.924,000000
23,900083	1,000	3.419.483,000000
23,916750	1,000	3.976.741,000000
23,933417	1,000	4.477.046,000000
23,950083	1,000	4.870.578,000000
23,966750	1,000	5.115.782,000000
23,983417	1,000	5.186.693,000000
24,000083	1,000	5.077.272,000000
24,016750	1,000	4.801.722,000000
24,033417	1,000	4.391.279,000000
24,050083	1,000	3.888.399,000000
24,066750	1,000	3.339.630,000000
24,083417	1,000	2.789.124,000000
24,100083	1,000	2.274.273,000000
24,116750	1,000	1.822.599,000000
24,133417	1,000	1.450.564,000000
24,150083	1,000	1.164.998,000000
24,166750	1,000	965.464,000000
24,183417	1,000	846.833,000000
24,200083	1,000	801.743,000000
24,216750	1,000	823.187,000000
24,233417	1,000	907.449,000000
24,250083	1,000	1.056.141,000000
24,266750	1,000	1.277.685,000000
24,283417	1,000	1.587.114,000000
24,300083	1,000	2.004.572,000000
24,316750	1,000	2.551.650,000000
24,333417	1,000	3.244.867,000000
24,350083	1,000	4.086.228,000000
24,366750	1,000	5.055.805,000000
24,383417	1,000	6.107.306,000000
24,400083	1,000	7.168.337,000000
24,416750	1,000	8.148.438,000000
24,433417	1,000	8.953.284,000000
24,450083	1,000	9.499.691,000000
24,466750	1,000	9.730.736,000000
24,483417	1,000	9.626.630,000000
24,500083	1,000	9.206.535,000000
24,516750	1,000	8.523.198,000000
24,533417	1,000	7.652.495,000000
24,550083	1,000	6.680.194,000000
24,566750	1,000	5.689.176,000000
24,583417	1,000	4.749.144,000000
24,600083	1,000	3.910.076,000000
24,616750	1,000	3.199.661,000000
24,633417	1,000	2.624.933,000000
24,650083	1,000	2.176.550,000000
24,666750	1,000	1.835.023,000000
24,683417	1,000	1.576.373,000000
24,700083	1,000	1.376.843,000000
24,716750	1,000	1.216.208,000000
24,733417	1,000	1.079.591,000000
24,750083	1,000	957.329,000000
24,766750	1,000	844.533,000000
24,783417	1,000	740.095,000000
24,800083	1,000	645.531,000000
24,816750	1,000	563.344,000000
24,833417	1,000	495.640,000000
24,850083	1,000	444.034,000000
24,866750	1,000	408.770,000000
24,883417	1,000	388.896,000000
24,900083	1,000	382.823,000000
24,916750	1,000	388.287,000000
24,933417	1,000	402.187,000000
24,950083	1,000	420.793,000000
24,966750	1,000	440.425,000000
24,983417	1,000	457.753,000000
25,000083	1,000	470.044,000000
25,016750	1,000	475.421,000000
25,033417	1,000	472.888,000000
25,050083	1,000	462.264,000000
25,066750	1,000	444.118,000000
25,083417	1,000	419.666,000000
25,100083	1,000	390.548,000000
25,116750	1,000	358.512,000000
25,133417	1,000	325.174,000000
25,150083	1,000	292.237,000000
25,166750	1,000	261.510,000000
25,183417	1,000	234.322,000000
25,200083	1,000	211.296,000000
25,216750	1,000	192.504,000000
25,233417	1,000	177.578,000000
25,250083	1,000	166.117,000000
25,266750	1,000	157.495,000000
25,283417	1,000	151.122,000000
25,300083	1,000	146.387,000000
25,316750	1,000	142.667,000000
25,333417	1,000	139.369,000000
25,350083	1,000	135.820,000000
25,366750	1,000	131.843,000000
25,383417	1,000	127.675,000000
25,400083	1,000	123.773,000000
25,416750	1,000	120.367,000000
25,433417	1,000	117.358,000000
25,450083	1,000	114.666,000000
25,466750	1,000	112.487,000000
25,483417	1,000	111.004,000000
25,500083	1,000	110.002,000000
25,516750	1,000	109.326,000000
25,533417	1,000	108.672,000000
25,550083	1,000	107.742,000000
25,566750	1,000	106.572,000000
25,583417	1,000	105.272,000000
25,600083	1,000	103.607,000000
25,616750	1,000	101.537,000000
25,633417	1,000	99.229,000000
25,650083	1,000	96.919,000000
25,666750	1,000	95.045,000000
25,683417	1,000	93.927,000000
25,700083	1,000	93.574,000000
25,716750	1,000	93.954,000000
25,733417	1,000	94.745,000000
25,750083	1,000	95.519,000000
25,766750	1,000	95.842,000000
25,783417	1,000	95.735,000000
25,800083	1,000	95.168,000000
25,816750	1,000	94.305,000000
25,833417	1,000	93.293,000000
25,850083	1,000	92.151,000000
25,866750	1,000	90.995,000000
25,883417	1,000	89.907,000000
25,900083	1,000	88.793,000000
25,916750	1,000	87.520,000000
25,933417	1,000	86.292,000000
25,950083	1,000	85.434,000000
25,966750	1,000	85.088,000000
25,983417	1,000	85.575,000000
26,000083	1,000	87.037,000000
26,016750	1,000	89.334,000000
26,033417	1,000	92.262,000000
26,050083	1,000	95.530,000000
26,066750	1,000	99.177,000000
26,083417	1,000	103.661,000000
26,100083	1,000	109.725,000000
26,116750	1,000	118.001,000000
26,133417	1,000	128.908,000000
26,150083	1,000	143.046,000000
26,166750	1,000	161.481,000000
26,183417	1,000	185.209,000000
26,200083	1,000	214.437,000000
26,216750	1,000	248.655,000000
26,233417	1,000	286.336,000000
26,250083	1,000	325.015,000000
26,266750	1,000	361.610,000000
26,283417	1,000	392.617,000000
26,300083	1,000	414.654,000000
26,316750	1,000	425.586,000000
26,333417	1,000	424.513,000000
26,350083	1,000	412.049,000000
26,366750	1,000	389.912,000000
26,383417	1,000	360.329,000000
26,400083	1,000	325.652,000000
26,416750	1,000	288.235,000000
26,433417	1,000	250.660,000000
26,450083	1,000	215.388,000000
26,466750	1,000	184.349,000000
26,483417	1,000	158.567,000000
26,500083	1,000	138.132,000000
26,516750	1,000	122.568,000000
26,533417	1,000	111.542,000000
26,550083	1,000	104.454,000000
26,566750	1,000	100.426,000000
26,583417	1,000	98.727,000000
26,600083	1,000	98.393,000000
26,616750	1,000	98.554,000000
26,633417	1,000	98.750,000000
26,650083	1,000	98.728,000000
26,666750	1,000	98.320,000000
26,683417	1,000	97.615,000000
26,700083	1,000	96.367,000000
26,716750	1,000	94.771,000000
26,733417	1,000	93.346,000000
26,750083	1,000	92.361,000000
26,766750	1,000	91.547,000000
26,783417	1,000	90.770,000000
26,800083	1,000	90.020,000000
26,816750	1,000	89.128,000000
26,833417	1,000	88.066,000000
26,850083	1,000	87.130,000000
26,866750	1,000	86.496,000000
26,883417	1,000	86.108,000000
26,900083	1,000	85.805,000000
26,916750	1,000	85.457,000000
26,933417	1,000	85.125,000000
26,950083	1,000	84.747,000000
26,966750	1,000	84.364,000000
26,983417	1,000	84.071,000000
27,000083	1,000	84.112,000000
27,016750	1,000	84.685,000000
27,033417	1,000	85.385,000000
27,050083	1,000	85.718,000000
27,066750	1,000	85.477,000000
27,083417	1,000	84.713,000000
27,100083	1,000	83.463,000000
27,116750	1,000	81.699,000000
27,133417	1,000	79.580,000000
27,150083	1,000	77.686,000000
27,166750	1,000	76.338,000000
27,183417	1,000	75.723,000000
27,200083	1,000	75.670,000000
27,216750	1,000	75.985,000000
27,233417	1,000	76.779,000000
27,250083	1,000	78.207,000000
27,266750	1,000	80.499,000000
27,283417	1,000	83.777,000000
27,300083	1,000	87.717,000000
27,316750	1,000	92.035,000000
27,333417	1,000	96.442,000000
27,350083	1,000	100.697,000000
27,366750	1,000	104.757,000000
27,383417	1,000	108.513,000000
27,400083	1,000	111.625,000000
27,416750	1,000	113.771,000000
27,433417	1,000	114.801,000000
27,450083	1,000	114.606,000000
27,466750	1,000	113.105,000000
27,483417	1,000	110.234,000000
27,500083	1,000	105.982,000000
27,516750	1,000	100.747,000000
27,533417	1,000	95.255,000000
27,550083	1,000	90.194,000000
27,566750	1,000	85.833,000000
27,583417	1,000	81.979,000000
27,600083	1,000	78.772,000000
27,616750	1,000	76.299,000000
27,633417	1,000	74.369,000000
27,650083	1,000	72.849,000000
27,666750	1,000	71.966,000000
27,683417	1,000	71.868,000000
27,700083	1,000	72.620,000000
27,716750	1,000	74.088,000000
27,733417	1,000	76.211,000000
27,750083	1,000	78.710,000000
27,766750	1,000	81.064,000000
27,783417	1,000	82.934,000000
27,800083	1,000	83.986,000000
27,816750	1,000	84.210,000000
27,833417	1,000	83.942,000000
27,850083	1,000	83.524,000000
27,866750	1,000	83.069,000000
27,883417	1,000	82.464,000000
27,900083	1,000	81.682,000000
27,916750	1,000	80.788,000000
27,933417	1,000	80.090,000000
27,950083	1,000	79.618,000000
27,966750	1,000	79.059,000000
27,983417	1,000	78.320,000000
28,000083	1,000	77.477,000000
28,016750	1,000	76.694,000000
28,033417	1,000	75.733,000000
28,050083	1,000	74.201,000000
28,066750	1,000	72.353,000000
28,083417	1,000	70.731,000000
28,100083	1,000	69.472,000000
28,116750	1,000	68.641,000000
28,133417	1,000	68.336,000000
28,150083	1,000	68.446,000000
28,166750	1,000	68.744,000000
28,183417	1,000	69.144,000000
28,200083	1,000	69.500,000000
28,216750	1,000	69.727,000000
28,233417	1,000	69.651,000000
28,250083	1,000	69.498,000000
28,266750	1,000	69.596,000000
28,283417	1,000	69.968,000000
28,300083	1,000	70.456,000000
28,316750	1,000	70.840,000000
28,333417	1,000	71.021,000000
28,350083	1,000	71.071,000000
28,366750	1,000	71.309,000000
28,383417	1,000	71.892,000000
28,400083	1,000	72.803,000000
28,416750	1,000	73.915,000000
28,433417	1,000	74.834,000000
28,450083	1,000	75.247,000000
28,466750	1,000	74.910,000000
28,483417	1,000	73.771,000000
28,500083	1,000	72.120,000000
28,516750	1,000	70.380,000000
28,533417	1,000	69.023,000000
28,550083	1,000	68.258,000000
28,566750	1,000	68.151,000000
28,583417	1,000	68.799,000000
28,600083	1,000	70.199,000000
28,616750	1,000	71.868,000000
28,633417	1,000	73.371,000000
28,650083	1,000	74.568,000000
28,666750	1,000	75.158,000000
28,683417	1,000	75.096,000000
28,700083	1,000	74.499,000000
28,716750	1,000	73.606,000000
28,733417	1,000	72.696,000000
28,750083	1,000	71.813,000000
28,766750	1,000	71.182,000000
28,783417	1,000	71.027,000000
28,800083	1,000	71.083,000000
28,816750	1,000	70.962,000000
28,833417	1,000	70.537,000000
28,850083	1,000	69.997,000000
28,866750	1,000	69.563,000000
28,883417	1,000	69.568,000000
28,900083	1,000	70.099,000000
28,916750	1,000	70.950,000000
28,933417	1,000	72.085,000000
28,950083	1,000	73.578,000000
28,966750	1,000	74.909,000000
28,983417	1,000	75.516,000000
29,000083	1,000	75.628,000000
29,016750	1,000	75.799,000000
29,033417	1,000	76.317,000000
29,050083	1,000	76.851,000000
29,066750	1,000	77.052,000000
29,083417	1,000	76.816,000000
29,100083	1,000	75.988,000000
29,116750	1,000	74.546,000000
29,133417	1,000	72.745,000000
29,150083	1,000	70.891,000000
29,166750	1,000	69.156,000000
29,183417	1,000	67.888,000000
29,200083	1,000	67.183,000000
29,216750	1,000	67.025,000000
29,233417	1,000	67.076,000000
29,250083	1,000	67.012,000000
29,266750	1,000	66.783,000000
29,283417	1,000	66.285,000000
29,300083	1,000	65.554,000000
29,316750	1,000	64.909,000000
29,333417	1,000	64.606,000000
29,350083	1,000	64.858,000000
29,366750	1,000	65.653,000000
29,383417	1,000	66.796,000000
29,400083	1,000	68.204,000000
29,416750	1,000	69.787,000000
29,433417	1,000	71.543,000000
29,450083	1,000	73.447,000000
29,466750	1,000	75.032,000000
29,483417	1,000	76.010,000000
29,500083	1,000	76.359,000000
29,516750	1,000	76.035,000000
29,533417	1,000	75.022,000000
29,550083	1,000	73.381,000000
29,566750	1,000	71.589,000000
29,583417	1,000	70.162,000000
29,600083	1,000	69.502,000000
29,616750	1,000	69.846,000000
29,633417	1,000	71.242,000000
29,650083	1,000	73.243,000000
29,666750	1,000	75.579,000000
29,683417	1,000	78.101,000000
29,700083	1,000	80.748,000000
29,716750	1,000	83.286,000000
29,733417	1,000	85.426,000000
29,750083	1,000	86.985,000000
29,766750	1,000	87.803,000000
29,783417	1,000	87.777,000000
29,800083	1,000	87.094,000000
29,816750	1,000	86.063,000000
29,833417	1,000	85.211,000000
29,850083	1,000	84.634,000000
29,866750	1,000	84.351,000000
29,883417	1,000	84.400,000000
29,900083	1,000	84.735,000000
29,916750	1,000	85.185,000000
29,933417	1,000	85.492,000000
29,950083	1,000	85.753,000000
29,966750	1,000	86.014,000000
29,983417	1,000	86.227,000000
30,000083	1,000	86.220,000000
30,016750	1,000	85.815,000000
30,033417	1,000	85.020,000000
30,050083	1,000	83.920,000000
30,066750	1,000	82.352,000000
30,083417	1,000	80.219,000000
30,100083	1,000	77.735,000000
30,116750	1,000	75.605,000000
30,133417	1,000	74.275,000000
30,150083	1,000	73.970,000000
30,166750	1,000	74.782,000000
30,183417	1,000	76.450,000000
30,200083	1,000	78.468,000000
30,216750	1,000	80.352,000000
30,233417	1,000	81.704,000000
30,250083	1,000	82.522,000000
30,266750	1,000	82.963,000000
30,283417	1,000	82.888,000000
30,300083	1,000	82.370,000000
30,316750	1,000	81.657,000000
30,333417	1,000	80.888,000000
30,350083	1,000	80.241,000000
30,366750	1,000	79.952,000000
30,383417	1,000	80.345,000000
30,400083	1,000	81.355,000000
30,416750	1,000	82.604,000000
30,433417	1,000	83.719,000000
30,450083	1,000	84.370,000000
30,466750	1,000	84.754,000000
30,483417	1,000	85.123,000000
30,500083	1,000	85.421,000000
30,516750	1,000	85.469,000000
30,533417	1,000	85.187,000000
30,550083	1,000	84.996,000000
30,566750	1,000	85.107,000000
30,583417	1,000	85.396,000000
30,600083	1,000	85.903,000000
30,616750	1,000	86.548,000000
30,633417	1,000	87.541,000000
30,650083	1,000	89.167,000000
30,666750	1,000	91.402,000000
30,683417	1,000	94.124,000000
30,700083	1,000	96.951,000000
30,716750	1,000	99.563,000000
30,733417	1,000	101.811,000000
30,750083	1,000	103.710,000000
30,766750	1,000	105.392,000000
30,783417	1,000	106.817,000000
30,800083	1,000	107.876,000000
30,816750	1,000	108.434,000000
30,833417	1,000	108.335,000000
30,850083	1,000	107.433,000000
30,866750	1,000	105.682,000000
30,883417	1,000	103.421,000000
30,900083	1,000	101.234,000000
30,916750	1,000	99.659,000000
30,933417	1,000	98.811,000000
30,950083	1,000	98.790,000000
30,966750	1,000	99.606,000000
30,983417	1,000	100.938,000000
31,000083	1,000	102.377,000000
31,016750	1,000	103.817,000000
31,033417	1,000	105.121,000000
31,050083	1,000	106.260,000000
31,066750	1,000	107.516,000000
31,083417	1,000	108.984,000000
31,100083	1,000	110.358,000000
31,116750	1,000	111.371,000000
31,133417	1,000	111.806,000000
31,150083	1,000	111.737,000000
31,166750	1,000	111.023,000000
31,183417	1,000	109.439,000000
31,200083	1,000	107.037,000000
31,216750	1,000	104.250,000000
31,233417	1,000	101.731,000000
31,250083	1,000	99.524,000000
31,266750	1,000	97.403,000000
31,283417	1,000	95.391,000000
31,300083	1,000	93.308,000000
31,316750	1,000	91.332,000000
31,333417	1,000	89.499,000000
31,350083	1,000	87.698,000000
31,366750	1,000	86.002,000000
31,383417	1,000	84.691,000000
31,400083	1,000	84.094,000000
31,416750	1,000	84.359,000000
31,433417	1,000	85.302,000000
31,450083	1,000	86.370,000000
31,466750	1,000	87.035,000000
31,483417	1,000	87.446,000000
31,500083	1,000	87.965,000000
31,516750	1,000	88.633,000000
31,533417	1,000	89.155,000000
31,550083	1,000	89.063,000000
31,566750	1,000	88.113,000000
31,583417	1,000	86.324,000000
31,600083	1,000	84.160,000000
31,616750	1,000	82.137,000000
31,633417	1,000	80.668,000000
31,650083	1,000	80.324,000000
31,666750	1,000	81.162,000000
31,683417	1,000	82.941,000000
31,700083	1,000	85.042,000000
31,716750	1,000	86.644,000000
31,733417	1,000	87.470,000000
31,750083	1,000	87.703,000000
31,766750	1,000	87.532,000000
31,783417	1,000	86.793,000000
31,800083	1,000	85.472,000000
31,816750	1,000	83.785,000000
31,833417	1,000	82.107,000000
31,850083	1,000	80.864,000000
31,866750	1,000	80.214,000000
31,883417	1,000	80.121,000000
31,900083	1,000	80.583,000000
31,916750	1,000	81.659,000000
31,933417	1,000	83.167,000000
31,950083	1,000	84.902,000000
31,966750	1,000	86.569,000000
31,983417	1,000	87.991,000000
32,000083	1,000	89.323,000000
32,016750	1,000	90.575,000000
32,033417	1,000	91.343,000000
32,050083	1,000	91.252,000000
32,066750	1,000	90.377,000000
32,083417	1,000	89.099,000000
32,100083	1,000	87.847,000000
32,116750	1,000	86.797,000000
32,133417	1,000	86.192,000000
32,150083	1,000	86.348,000000
32,166750	1,000	87.303,000000
32,183417	1,000	88.615,000000
32,200083	1,000	90.030,000000
32,216750	1,000	91.271,000000
32,233417	1,000	91.989,000000
32,250083	1,000	92.130,000000
32,266750	1,000	92.030,000000
32,283417	1,000	91.923,000000
32,300083	1,000	91.662,000000
32,316750	1,000	91.028,000000
32,333417	1,000	90.128,000000
32,350083	1,000	89.247,000000
32,366750	1,000	88.576,000000
32,383417	1,000	87.812,000000
32,400083	1,000	86.652,000000
32,416750	1,000	85.205,000000
32,433417	1,000	83.807,000000
32,450083	1,000	82.890,000000
32,466750	1,000	82.801,000000
32,483417	1,000	83.513,000000
32,500083	1,000	84.549,000000
32,516750	1,000	85.494,000000
32,533417	1,000	86.479,000000
32,550083	1,000	87.456,000000
32,566750	1,000	88.183,000000
32,583417	1,000	88.385,000000
32,600083	1,000	88.221,000000
32,616750	1,000	87.765,000000
32,633417	1,000	87.196,000000
32,650083	1,000	86.988,000000
32,666750	1,000	87.203,000000
32,683417	1,000	87.862,000000
32,700083	1,000	88.864,000000
32,716750	1,000	89.754,000000
32,733417	1,000	90.153,000000
32,750083	1,000	90.225,000000
32,766750	1,000	90.423,000000
32,783417	1,000	90.690,000000
32,800083	1,000	90.680,000000
32,816750	1,000	90.243,000000
32,833417	1,000	89.424,000000
32,850083	1,000	88.228,000000
32,866750	1,000	86.813,000000
32,883417	1,000	85.479,000000
32,900083	1,000	84.574,000000
32,916750	1,000	84.518,000000
32,933417	1,000	85.645,000000
32,950083	1,000	87.995,000000
32,966750	1,000	91.504,000000
32,983417	1,000	95.825,000000
33,000083	1,000	100.203,000000
33,016750	1,000	103.824,000000
33,033417	1,000	105.902,000000
33,050083	1,000	106.540,000000
33,066750	1,000	105.820,000000
33,083417	1,000	103.899,000000
33,100083	1,000	101.048,000000
33,116750	1,000	97.736,000000
33,133417	1,000	94.561,000000
33,150083	1,000	92.260,000000
33,166750	1,000	91.377,000000
33,183417	1,000	91.631,000000
33,200083	1,000	92.461,000000
33,216750	1,000	93.579,000000
33,233417	1,000	94.866,000000
33,250083	1,000	96.460,000000
33,266750	1,000	98.772,000000
33,283417	1,000	101.781,000000
33,300083	1,000	105.000,000000
33,316750	1,000	107.767,000000
33,333417	1,000	109.492,000000
33,350083	1,000	110.055,000000
33,366750	1,000	109.908,000000
33,383417	1,000	109.422,000000
33,400083	1,000	108.757,000000
33,416750	1,000	108.305,000000
33,433417	1,000	108.413,000000
33,450083	1,000	109.247,000000
33,466750	1,000	111.197,000000
33,483417	1,000	114.365,000000
33,500083	1,000	118.300,000000
33,516750	1,000	122.159,000000
33,533417	1,000	125.385,000000
33,550083	1,000	127.874,000000
33,566750	1,000	129.848,000000
33,583417	1,000	131.673,000000
33,600083	1,000	133.723,000000
33,616750	1,000	135.978,000000
33,633417	1,000	138.698,000000
33,650083	1,000	142.044,000000
33,666750	1,000	145.633,000000
33,683417	1,000	149.062,000000
33,700083	1,000	152.038,000000
33,716750	1,000	154.586,000000
33,733417	1,000	156.892,000000
33,750083	1,000	158.874,000000
33,766750	1,000	160.576,000000
33,783417	1,000	162.158,000000
33,800083	1,000	163.950,000000
33,816750	1,000	166.418,000000
33,833417	1,000	169.462,000000
33,850083	1,000	172.535,000000
33,866750	1,000	175.594,000000
33,883417	1,000	178.579,000000
33,900083	1,000	181.437,000000
33,916750	1,000	184.490,000000
33,933417	1,000	187.725,000000
33,950083	1,000	190.730,000000
33,966750	1,000	192.937,000000
33,983417	1,000	193.888,000000
34,000083	1,000	193.662,000000
34,016750	1,000	192.944,000000
34,033417	1,000	192.675,000000
34,050083	1,000	193.224,000000
34,066750	1,000	194.558,000000
34,083417	1,000	196.321,000000
34,100083	1,000	197.986,000000
34,116750	1,000	198.953,000000
34,133417	1,000	199.121,000000
34,150083	1,000	199.033,000000
34,166750	1,000	199.086,000000
34,183417	1,000	199.459,000000
34,200083	1,000	200.199,000000
34,216750	1,000	201.153,000000
34,233417	1,000	202.198,000000
34,250083	1,000	203.404,000000
34,266750	1,000	204.763,000000
34,283417	1,000	206.110,000000
34,300083	1,000	207.229,000000
34,316750	1,000	208.178,000000
34,333417	1,000	208.834,000000
34,350083	1,000	209.217,000000
34,366750	1,000	209.422,000000
34,383417	1,000	209.892,000000
34,400083	1,000	210.941,000000
34,416750	1,000	212.461,000000
34,433417	1,000	214.122,000000
34,450083	1,000	215.376,000000
34,466750	1,000	215.747,000000
34,483417	1,000	215.117,000000
34,500083	1,000	213.723,000000
34,516750	1,000	211.697,000000
34,533417	1,000	209.298,000000
34,550083	1,000	206.631,000000
34,566750	1,000	204.002,000000
34,583417	1,000	201.688,000000
34,600083	1,000	199.513,000000
34,616750	1,000	197.351,000000
34,633417	1,000	195.357,000000
34,650083	1,000	193.917,000000
34,666750	1,000	193.409,000000
34,683417	1,000	193.835,000000
34,700083	1,000	195.064,000000
34,716750	1,000	196.716,000000
34,733417	1,000	198.619,000000
34,750083	1,000	200.816,000000
34,766750	1,000	202.947,000000
34,783417	1,000	204.692,000000
34,800083	1,000	205.865,000000
34,816750	1,000	206.631,000000
34,833417	1,000	207.096,000000
34,850083	1,000	207.465,000000
34,866750	1,000	207.659,000000
34,883417	1,000	207.514,000000
34,900083	1,000	207.109,000000
34,916750	1,000	206.539,000000
34,933417	1,000	205.994,000000
34,950083	1,000	205.607,000000
34,966750	1,000	205.571,000000
34,983417	1,000	206.156,000000
35,000083	1,000	207.417,000000
35,016750	1,000	209.123,000000
35,033417	1,000	210.901,000000
35,050083	1,000	212.776,000000
35,066750	1,000	214.687,000000
35,083417	1,000	216.130,000000
35,100083	1,000	216.932,000000
35,116750	1,000	217.370,000000
35,133417	1,000	217.580,000000
35,150083	1,000	217.714,000000
35,166750	1,000	217.924,000000
35,183417	1,000	218.469,000000
35,200083	1,000	219.240,000000
35,216750	1,000	220.034,000000
35,233417	1,000	220.738,000000
35,250083	1,000	221.148,000000
35,266750	1,000	221.379,000000
35,283417	1,000	221.567,000000
35,300083	1,000	221.553,000000
35,316750	1,000	221.102,000000
35,333417	1,000	220.192,000000
35,350083	1,000	219.061,000000
35,366750	1,000	218.225,000000
35,383417	1,000	218.049,000000
35,400083	1,000	218.541,000000
35,416750	1,000	219.386,000000
35,433417	1,000	220.269,000000
35,450083	1,000	220.991,000000
35,466750	1,000	221.458,000000
35,483417	1,000	221.612,000000
35,500083	1,000	221.408,000000
35,516750	1,000	220.960,000000
35,533417	1,000	220.164,000000
35,550083	1,000	218.983,000000
35,566750	1,000	217.570,000000
35,583417	1,000	216.284,000000
35,600083	1,000	215.392,000000
35,616750	1,000	214.874,000000
35,633417	1,000	214.652,000000
35,650083	1,000	214.658,000000
35,666750	1,000	214.621,000000
35,683417	1,000	214.257,000000
35,700083	1,000	213.740,000000
35,716750	1,000	213.416,000000
35,733417	1,000	213.407,000000
35,750083	1,000	213.453,000000
35,766750	1,000	213.353,000000
35,783417	1,000	213.005,000000
35,800083	1,000	212.512,000000
35,816750	1,000	212.153,000000
35,833417	1,000	212.025,000000
35,850083	1,000	212.086,000000
35,866750	1,000	212.301,000000
35,883417	1,000	212.497,000000
35,900083	1,000	212.396,000000
35,916750	1,000	211.898,000000
35,933417	1,000	211.011,000000
35,950083	1,000	209.815,000000
35,966750	1,000	208.687,000000
35,983417	1,000	208.068,000000
36,000083	1,000	208.144,000000
36,016750	1,000	208.901,000000
36,033417	1,000	209.929,000000
36,050083	1,000	210.841,000000
36,066750	1,000	211.609,000000
36,083417	1,000	212.367,000000
36,100083	1,000	213.277,000000
36,116750	1,000	214.275,000000
36,133417	1,000	215.079,000000
36,150083	1,000	215.511,000000
36,166750	1,000	215.559,000000
36,183417	1,000	215.241,000000
36,200083	1,000	214.475,000000
36,216750	1,000	213.079,000000
36,233417	1,000	211.375,000000
36,250083	1,000	209.797,000000
36,266750	1,000	208.479,000000
36,283417	1,000	207.456,000000
36,300083	1,000	206.872,000000
36,316750	1,000	206.801,000000
36,333417	1,000	207.034,000000
36,350083	1,000	207.317,000000
36,366750	1,000	207.254,000000
36,383417	1,000	206.378,000000
36,400083	1,000	205.082,000000
36,416750	1,000	204.041,000000
36,433417	1,000	203.789,000000
36,450083	1,000	204.547,000000
36,466750	1,000	206.148,000000
36,483417	1,000	208.079,000000
36,500083	1,000	209.561,000000
36,516750	1,000	210.014,000000
36,533417	1,000	209.252,000000
36,550083	1,000	207.471,000000
36,566750	1,000	205.457,000000
36,583417	1,000	204.333,000000
36,600083	1,000	204.404,000000
36,616750	1,000	205.267,000000
36,633417	1,000	206.608,000000
36,650083	1,000	208.048,000000
36,666750	1,000	209.161,000000
36,683417	1,000	209.721,000000
36,700083	1,000	210.057,000000
36,716750	1,000	210.389,000000
36,733417	1,000	210.924,000000
36,750083	1,000	211.396,000000
36,766750	1,000	211.376,000000
36,783417	1,000	211.082,000000
36,800083	1,000	210.782,000000
36,816750	1,000	210.885,000000
36,833417	1,000	211.238,000000
36,850083	1,000	211.477,000000
36,866750	1,000	211.252,000000
36,883417	1,000	210.292,000000
36,900083	1,000	208.842,000000
36,916750	1,000	207.146,000000
36,933417	1,000	205.274,000000
36,950083	1,000	203.194,000000
36,966750	1,000	200.979,000000
36,983417	1,000	198.744,000000
37,000083	1,000	196.529,000000
37,016750	1,000	194.501,000000
37,033417	1,000	192.713,000000
37,050083	1,000	191.110,000000
37,066750	1,000	189.795,000000
37,083417	1,000	188.865,000000
37,100083	1,000	188.093,000000
37,116750	1,000	187.163,000000
37,133417	1,000	185.778,000000
37,150083	1,000	184.020,000000
37,166750	1,000	182.316,000000
37,183417	1,000	181.113,000000
37,200083	1,000	180.304,000000
37,216750	1,000	179.767,000000
37,233417	1,000	179.532,000000
37,250083	1,000	179.484,000000
37,266750	1,000	179.442,000000
37,283417	1,000	179.367,000000
37,300083	1,000	179.489,000000
37,316750	1,000	180.056,000000
37,333417	1,000	180.895,000000
37,350083	1,000	181.463,000000
37,366750	1,000	181.232,000000
37,383417	1,000	179.919,000000
37,400083	1,000	177.485,000000
37,416750	1,000	174.019,000000
37,433417	1,000	169.966,000000
37,450083	1,000	166.025,000000
37,466750	1,000	162.538,000000
37,483417	1,000	159.687,000000
37,500083	1,000	157.394,000000
37,516750	1,000	155.435,000000
37,533417	1,000	153.604,000000
37,550083	1,000	151.399,000000
37,566750	1,000	148.700,000000
37,583417	1,000	145.492,000000
37,600083	1,000	141.829,000000
37,616750	1,000	137.952,000000
37,633417	1,000	134.204,000000
37,650083	1,000	130.661,000000
37,666750	1,000	127.382,000000
37,683417	1,000	124.610,000000
37,700083	1,000	122.533,000000
37,716750	1,000	121.087,000000
37,733417	1,000	120.093,000000
37,750083	1,000	119.506,000000
37,766750	1,000	119.140,000000
37,783417	1,000	118.918,000000
37,800083	1,000	118.698,000000
37,816750	1,000	118.407,000000
37,833417	1,000	118.158,000000
37,850083	1,000	118.073,000000
37,866750	1,000	117.988,000000
37,883417	1,000	117.603,000000
37,900083	1,000	116.476,000000
37,916750	1,000	114.465,000000
37,933417	1,000	111.995,000000
37,950083	1,000	109.505,000000
37,966750	1,000	107.503,000000
37,983417	1,000	106.168,000000
38,000083	1,000	105.382,000000
38,016750	1,000	105.104,000000
38,033417	1,000	105.309,000000
38,050083	1,000	105.685,000000
38,066750	1,000	105.850,000000
38,083417	1,000	105.554,000000
38,100083	1,000	104.941,000000
38,116750	1,000	103.956,000000
38,133417	1,000	102.357,000000
38,150083	1,000	99.949,000000
38,166750	1,000	96.505,000000
38,183417	1,000	91.983,000000
38,200083	1,000	86.601,000000
38,216750	1,000	80.788,000000
38,233417	1,000	75.275,000000
38,250083	1,000	70.726,000000
38,266750	1,000	67.320,000000
38,283417	1,000	65.090,000000
38,300083	1,000	63.854,000000
38,316750	1,000	63.422,000000
38,333417	1,000	63.550,000000
38,350083	1,000	64.134,000000
38,366750	1,000	64.894,000000
38,383417	1,000	65.429,000000
38,400083	1,000	65.423,000000
38,416750	1,000	64.798,000000
38,433417	1,000	63.655,000000
38,450083	1,000	62.184,000000
38,466750	1,000	60.610,000000
38,483417	1,000	59.149,000000
38,500083	1,000	58.205,000000
38,516750	1,000	58.098,000000
38,533417	1,000	58.986,000000
38,550083	1,000	60.753,000000
38,566750	1,000	62.720,000000
38,583417	1,000	64.296,000000
38,600083	1,000	65.313,000000
38,616750	1,000	65.547,000000
38,633417	1,000	64.829,000000
38,650083	1,000	63.203,000000
38,666750	1,000	60.939,000000
38,683417	1,000	58.487,000000
38,700083	1,000	56.072,000000
38,716750	1,000	53.961,000000
38,733417	1,000	52.304,000000
38,750083	1,000	51.108,000000
38,766750	1,000	50.196,000000
38,783417	1,000	49.258,000000
38,800083	1,000	48.159,000000
38,816750	1,000	46.975,000000
38,833417	1,000	46.045,000000
38,850083	1,000	45.402,000000
38,866750	1,000	44.757,000000
38,883417	1,000	43.487,000000
38,900083	1,000	41.369,000000
38,916750	1,000	38.673,000000
38,933417	1,000	35.805,000000
38,950083	1,000	33.257,000000
38,966750	1,000	31.334,000000
38,983417	1,000	30.332,000000
39,000083	1,000	30.416,000000
39,016750	1,000	31.427,000000
39,033417	1,000	33.036,000000
39,050083	1,000	34.798,000000
39,066750	1,000	36.277,000000
39,083417	1,000	37.272,000000
39,100083	1,000	37.719,000000
39,116750	1,000	37.670,000000
39,133417	1,000	37.054,000000
39,150083	1,000	36.055,000000
39,166750	1,000	35.195,000000
39,183417	1,000	34.570,000000
39,200083	1,000	34.218,000000
39,216750	1,000	34.123,000000
39,233417	1,000	34.243,000000
39,250083	1,000	34.546,000000
39,266750	1,000	34.967,000000
39,283417	1,000	35.555,000000
39,300083	1,000	36.025,000000
39,316750	1,000	36.317,000000
39,333417	1,000	36.292,000000
39,350083	1,000	35.715,000000
39,366750	1,000	34.304,000000
39,383417	1,000	32.159,000000
39,400083	1,000	29.538,000000
39,416750	1,000	26.835,000000
39,433417	1,000	24.266,000000
39,450083	1,000	21.627,000000
39,466750	1,000	18.689,000000
39,483417	1,000	15.836,000000
39,500083	1,000	13.431,000000
39,516750	1,000	11.531,000000
39,533417	1,000	10.201,000000
39,550083	1,000	9.450,000000
39,566750	1,000	9.630,000000
39,583417	1,000	10.734,000000
39,600083	1,000	12.186,000000
39,616750	1,000	13.365,000000
39,633417	1,000	14.113,000000
39,650083	1,000	14.708,000000
39,666750	1,000	15.542,000000
39,683417	1,000	16.692,000000
39,700083	1,000	17.854,000000
39,716750	1,000	18.790,000000
39,733417	1,000	19.663,000000
39,750083	1,000	20.665,000000
39,766750	1,000	21.553,000000
39,783417	1,000	22.126,000000
39,800083	1,000	22.590,000000
39,816750	1,000	22.875,000000
39,833417	1,000	22.680,000000
39,850083	1,000	21.805,000000
39,866750	1,000	20.146,000000
39,883417	1,000	17.984,000000
39,900083	1,000	15.896,000000
39,916750	1,000	14.462,000000
39,933417	1,000	13.708,000000
39,950083	1,000	13.173,000000
39,966750	1,000	12.559,000000
39,983417	1,000	11.635,000000
40,000083	1,000	10.289,000000
40,016750	1,000	8.628,000000
40,033417	1,000	6.824,000000
40,050083	1,000	5.279,000000
40,066750	1,000	4.266,000000
40,083417	1,000	3.574,000000
40,100083	1,000	3.108,000000
40,116750	1,000	2.957,000000
40,133417	1,000	3.097,000000
40,150083	1,000	3.597,000000
40,166750	1,000	4.643,000000
40,183417	1,000	6.216,000000
40,200083	1,000	7.973,000000
40,216750	1,000	9.317,000000
40,233417	1,000	9.731,000000
40,250083	1,000	8.854,000000
40,266750	1,000	6.861,000000
40,283417	1,000	4.507,000000
40,300083	1,000	2.514,000000
40,316750	1,000	1.162,000000
40,333417	1,000	426,000000
40,350083	1,000	73,000000
40,366750	1,000	-49,000000
40,383417	1,000	21,000000
40,400083	1,000	81,000000
40,416750	1,000	134,000000
40,433417	1,000	135,000000
40,450083	1,000	-57,000000
40,466750	1,000	-234,000000
40,483417	1,000	28,000000
40,500083	1,000	997,000000
40,516750	1,000	2.282,000000
40,533417	1,000	3.330,000000
40,550083	1,000	3.979,000000
40,566750	1,000	4.481,000000
40,583417	1,000	5.163,000000
40,600083	1,000	5.736,000000
40,616750	1,000	5.752,000000
40,633417	1,000	5.271,000000
40,650083	1,000	4.418,000000
40,666750	1,000	3.304,000000
40,683417	1,000	2.074,000000
40,700083	1,000	1.047,000000
40,716750	1,000	496,000000
40,733417	1,000	382,000000
40,750083	1,000	628,000000
40,766750	1,000	977,000000
40,783417	1,000	970,000000
40,800083	1,000	509,000000
40,816750	1,000	-470,000000
40,833417	1,000	-1.941,000000
40,850083	1,000	-3.712,000000
40,866750	1,000	-5.605,000000
40,883417	1,000	-7.193,000000
40,900083	1,000	-8.327,000000
40,916750	1,000	-9.177,000000
40,933417	1,000	-9.750,000000
40,950083	1,000	-9.981,000000
40,966750	1,000	-9.735,000000
40,983417	1,000	-8.954,000000
41,000083	1,000	-7.623,000000
41,016750	1,000	-6.106,000000
41,033417	1,000	-4.706,000000
41,050083	1,000	-3.537,000000
41,066750	1,000	-2.496,000000
41,083417	1,000	-1.513,000000
41,100083	1,000	-652,000000
41,116750	1,000	-216,000000
41,133417	1,000	1,000000
41,150083	1,000	273,000000
41,166750	1,000	656,000000
41,183417	1,000	883,000000
41,200083	1,000	760,000000
41,216750	1,000	358,000000
41,233417	1,000	-126,000000
41,250083	1,000	-360,000000
41,266750	1,000	-326,000000
41,283417	1,000	-130,000000
41,300083	1,000	-32,000000
41,316750	1,000	-142,000000
41,333417	1,000	-426,000000
41,350083	1,000	-970,000000
41,366750	1,000	-1.522,000000
41,383417	1,000	-1.704,000000
41,400083	1,000	-1.406,000000
41,416750	1,000	-752,000000
41,433417	1,000	289,000000
41,450083	1,000	1.419,000000
41,466750	1,000	2.337,000000
41,483417	1,000	2.715,000000
41,500083	1,000	2.522,000000
41,516750	1,000	1.868,000000
41,533417	1,000	871,000000
41,550083	1,000	-394,000000
41,566750	1,000	-1.708,000000
41,583417	1,000	-2.914,000000
41,600083	1,000	-3.915,000000
41,616750	1,000	-4.839,000000
41,633417	1,000	-5.592,000000
41,650083	1,000	-6.001,000000
41,666750	1,000	-6.081,000000
41,683417	1,000	-5.945,000000
41,700083	1,000	-5.763,000000
41,716750	1,000	-5.758,000000
41,733417	1,000	-5.842,000000
41,750083	1,000	-5.929,000000
41,766750	1,000	-5.978,000000
41,783417	1,000	-5.850,000000
41,800083	1,000	-5.461,000000
41,816750	1,000	-4.822,000000
41,833417	1,000	-4.018,000000
41,850083	1,000	-3.130,000000
41,866750	1,000	-2.284,000000
41,883417	1,000	-1.640,000000
41,900083	1,000	-1.453,000000
41,916750	1,000	-1.910,000000
41,933417	1,000	-2.923,000000
41,950083	1,000	-4.038,000000
41,966750	1,000	-4.798,000000
41,983417	1,000	-4.905,000000
42,000083	1,000	-4.217,000000
42,016750	1,000	-2.799,000000
42,033417	1,000	-1.048,000000
42,050083	1,000	345,000000
42,066750	1,000	924,000000
42,083417	1,000	550,000000
42,100083	1,000	-660,000000
42,116750	1,000	-2.250,000000
42,133417	1,000	-3.690,000000
42,150083	1,000	-4.811,000000
42,166750	1,000	-5.835,000000
42,183417	1,000	-7.070,000000
42,200083	1,000	-8.381,000000
42,216750	1,000	-9.386,000000
42,233417	1,000	-9.989,000000
42,250083	1,000	-10.054,000000
42,266750	1,000	-9.274,000000
42,283417	1,000	-7.596,000000
42,300083	1,000	-5.273,000000
42,316750	1,000	-2.666,000000
42,333417	1,000	134,000000
42,350083	1,000	2.928,000000
42,366750	1,000	5.200,000000
42,383417	1,000	6.446,000000
42,400083	1,000	6.811,000000
42,416750	1,000	6.560,000000
42,433417	1,000	5.812,000000
42,450083	1,000	4.737,000000
42,466750	1,000	3.814,000000
42,483417	1,000	3.190,000000
42,500083	1,000	2.927,000000
42,516750	1,000	3.097,000000
42,533417	1,000	3.524,000000
42,550083	1,000	3.829,000000
42,566750	1,000	3.721,000000
42,583417	1,000	2.948,000000
42,600083	1,000	1.576,000000
42,616750	1,000	-66,000000
42,633417	1,000	-1.586,000000
42,650083	1,000	-2.686,000000
42,666750	1,000	-3.048,000000
42,683417	1,000	-2.595,000000
42,700083	1,000	-1.911,000000
42,716750	1,000	-1.638,000000
42,733417	1,000	-1.653,000000
42,750083	1,000	-1.744,000000
42,766750	1,000	-1.906,000000
42,783417	1,000	-2.074,000000
42,800083	1,000	-2.498,000000
42,816750	1,000	-3.402,000000
42,833417	1,000	-4.489,000000
42,850083	1,000	-5.279,000000
42,866750	1,000	-5.223,000000
42,883417	1,000	-4.489,000000
42,900083	1,000	-3.652,000000
42,916750	1,000	-3.179,000000
42,933417	1,000	-3.181,000000
42,950083	1,000	-3.492,000000
42,966750	1,000	-4.019,000000
42,983417	1,000	-5.010,000000
43,000083	1,000	-6.739,000000
43,016750	1,000	-9.297,000000
43,033417	1,000	-12.099,000000
43,050083	1,000	-14.292,000000
43,066750	1,000	-15.423,000000
43,083417	1,000	-15.617,000000
43,100083	1,000	-14.945,000000
