# Supplementary material for: HappyTools: A software for high-throughput HPLC data processing and quantitation
Source: PLoS One. 2018 Jul 6;13(7):e0200280. doi: 10.1371/journal.pone.0200280 (PMC6034860; doi:10.1371/journal.pone.0200280)
Supplement: S1 Data — The source code of HappyTools is included in this zip file, together with all the raw chromatograms as exported from ThermoFisher Chromeleon. A visual tutorial and a document demonstrating how to reproduce the results used in this study are also included. (ZIP) [file pone.0200280.s013.zip › Data/Clinical/ACPA-IgG Fab/Fab_RA6_IgG.txt]

File Path	chrom://5-para-12-0017/ChromeleonLocal/Instrument Data/UHPLC_2/analysis 2013/Yoann 2013sup.seq/12314.smp/Emission_1.channel/Emission_1.chm
Channel	Emission_1

Injection Information:
Data Vault	ChromeleonLocal
Injection	Fab IgG Plasma JM captured
Injection Number	33
Position	RD2
Comment	
Processing Method	Integrate IgG 75-63% last data
Instrument Method	2013Aquity IgG glycan  75%-63% 010313   deepwellplate R2
Type	Unknown
Status	Finished
Injection Date	18-5-2013
Injection Time	18:16:31
Injection Volume (µl)	83,000
Dilution Factor	1,0000
Weight	1,0000

Raw Data Information:
Time Min. (min)	0,016583
Time Max. (min)	43,116583
Data Points	2587
Detector	FLD
Exporting Data System	Chromeleon 7.1.2.1478
Operator	
Signal Quantity	
Signal Unit	counts
Signal Min.	-9.237,000000
Signal Max.	17.137.795,000000
Channel	Emission_1
Driver Name	FLD3000.dll
Channel Type	Evaluation
Min. Step (s)	1,000
Max. Step (s)	1,000
Average Step (s)	1,000

Signal Parameter Information:
Signal Info	250 nm /480 nm

Raw Data:
Time (min)	Step (s)	Value (counts)
0,016583	0,000	0,000000
0,033250	1,000	0,000000
0,049917	1,000	0,000000
0,066583	1,000	0,000000
0,083250	1,000	-883,000000
0,099917	1,000	-2.807,000000
0,116583	1,000	-5.027,000000
0,133250	1,000	-7.103,000000
0,149917	1,000	-8.575,000000
0,166583	1,000	-9.237,000000
0,183250	1,000	-8.964,000000
0,199917	1,000	-7.827,000000
0,216583	1,000	-6.205,000000
0,233250	1,000	-4.635,000000
0,249917	1,000	-3.424,000000
0,266583	1,000	-2.478,000000
0,283250	1,000	-1.765,000000
0,299917	1,000	-1.262,000000
0,316583	1,000	-1.051,000000
0,333250	1,000	-1.008,000000
0,349917	1,000	-912,000000
0,366583	1,000	-540,000000
0,383250	1,000	553,000000
0,399917	1,000	2.695,000000
0,416583	1,000	6.632,000000
0,433250	1,000	13.658,000000
0,449917	1,000	24.962,000000
0,466583	1,000	41.200,000000
0,483250	1,000	64.000,000000
0,499917	1,000	97.100,000000
0,516583	1,000	145.622,000000
0,533250	1,000	217.760,000000
0,549917	1,000	332.107,000000
0,566583	1,000	520.673,000000
0,583250	1,000	832.004,000000
0,599917	1,000	1.333.495,000000
0,616583	1,000	2.099.436,000000
0,633250	1,000	3.185.429,000000
0,649917	1,000	4.601.453,000000
0,666583	1,000	6.299.636,000000
0,683250	1,000	8.184.248,000000
0,699917	1,000	10.133.288,000000
0,716583	1,000	12.018.809,000000
0,733250	1,000	13.722.105,000000
0,749917	1,000	15.142.544,000000
0,766583	1,000	16.206.657,000000
0,783250	1,000	16.873.850,000000
0,799917	1,000	17.137.795,000000
0,816583	1,000	17.022.923,000000
0,833250	1,000	16.577.032,000000
0,849917	1,000	15.862.795,000000
0,866583	1,000	14.948.593,000000
0,883250	1,000	13.901.451,000000
0,899917	1,000	12.781.943,000000
0,916583	1,000	11.640.795,000000
0,933250	1,000	10.518.014,000000
0,949917	1,000	9.442.959,000000
0,966583	1,000	8.434.456,000000
0,983250	1,000	7.502.123,000000
0,999917	1,000	6.649.101,000000
1,016583	1,000	5.874.182,000000
1,033250	1,000	5.172.977,000000
1,049917	1,000	4.539.674,000000
1,066583	1,000	3.968.613,000000
1,083250	1,000	3.455.109,000000
1,099917	1,000	2.995.085,000000
1,116583	1,000	2.585.205,000000
1,133250	1,000	2.222.862,000000
1,149917	1,000	1.905.735,000000
1,166583	1,000	1.631.197,000000
1,183250	1,000	1.396.187,000000
1,199917	1,000	1.197.446,000000
1,216583	1,000	1.031.258,000000
1,233250	1,000	893.611,000000
1,249917	1,000	780.250,000000
1,266583	1,000	687.116,000000
1,283250	1,000	610.900,000000
1,299917	1,000	548.765,000000
1,316583	1,000	497.589,000000
1,333250	1,000	454.551,000000
1,349917	1,000	417.660,000000
1,366583	1,000	385.581,000000
1,383250	1,000	357.124,000000
1,399917	1,000	331.386,000000
1,416583	1,000	307.674,000000
1,433250	1,000	285.584,000000
1,449917	1,000	264.813,000000
1,466583	1,000	245.268,000000
1,483250	1,000	226.923,000000
1,499917	1,000	209.714,000000
1,516583	1,000	193.268,000000
1,533250	1,000	177.326,000000
1,549917	1,000	162.259,000000
1,566583	1,000	148.512,000000
1,583250	1,000	136.326,000000
1,599917	1,000	125.437,000000
1,616583	1,000	115.636,000000
1,633250	1,000	106.849,000000
1,649917	1,000	98.939,000000
1,666583	1,000	91.900,000000
1,683250	1,000	85.818,000000
1,699917	1,000	80.631,000000
1,716583	1,000	75.847,000000
1,733250	1,000	70.935,000000
1,749917	1,000	65.779,000000
1,766583	1,000	60.742,000000
1,783250	1,000	55.964,000000
1,799917	1,000	51.636,000000
1,816583	1,000	47.970,000000
1,833250	1,000	44.939,000000
1,849917	1,000	42.437,000000
1,866583	1,000	40.325,000000
1,883250	1,000	38.399,000000
1,899917	1,000	36.516,000000
1,916583	1,000	34.638,000000
1,933250	1,000	32.702,000000
1,949917	1,000	30.502,000000
1,966583	1,000	28.003,000000
1,983250	1,000	25.405,000000
1,999917	1,000	22.911,000000
2,016583	1,000	20.801,000000
2,033250	1,000	19.549,000000
2,049917	1,000	19.462,000000
2,066583	1,000	20.444,000000
2,083250	1,000	21.913,000000
2,099917	1,000	23.357,000000
2,116583	1,000	24.469,000000
2,133250	1,000	24.979,000000
2,149917	1,000	24.674,000000
2,166583	1,000	23.694,000000
2,183250	1,000	22.510,000000
2,199917	1,000	21.478,000000
2,216583	1,000	20.422,000000
2,233250	1,000	19.347,000000
2,249917	1,000	18.252,000000
2,266583	1,000	17.004,000000
2,283250	1,000	15.524,000000
2,299917	1,000	13.762,000000
2,316583	1,000	11.979,000000
2,333250	1,000	10.742,000000
2,349917	1,000	10.352,000000
2,366583	1,000	10.951,000000
2,383250	1,000	12.375,000000
2,399917	1,000	14.348,000000
2,416583	1,000	16.426,000000
2,433250	1,000	18.142,000000
2,449917	1,000	19.148,000000
2,466583	1,000	19.366,000000
2,483250	1,000	18.706,000000
2,499917	1,000	17.092,000000
2,516583	1,000	14.899,000000
2,533250	1,000	12.603,000000
2,549917	1,000	10.566,000000
2,566583	1,000	9.358,000000
2,583250	1,000	9.176,000000
2,599917	1,000	9.796,000000
2,616583	1,000	10.860,000000
2,633250	1,000	12.046,000000
2,649917	1,000	13.078,000000
2,666583	1,000	14.067,000000
2,683250	1,000	15.058,000000
2,699917	1,000	16.166,000000
2,716583	1,000	17.496,000000
2,733250	1,000	19.289,000000
2,749917	1,000	21.578,000000
2,766583	1,000	23.939,000000
2,783250	1,000	25.843,000000
2,799917	1,000	27.025,000000
2,816583	1,000	27.534,000000
2,833250	1,000	27.181,000000
2,849917	1,000	25.951,000000
2,866583	1,000	24.417,000000
2,883250	1,000	23.299,000000
2,899917	1,000	22.613,000000
2,916583	1,000	22.170,000000
2,933250	1,000	21.900,000000
2,949917	1,000	21.981,000000
2,966583	1,000	22.539,000000
2,983250	1,000	23.723,000000
2,999917	1,000	25.727,000000
3,016583	1,000	28.359,000000
3,033250	1,000	31.198,000000
3,049917	1,000	34.052,000000
3,066583	1,000	36.979,000000
3,083250	1,000	40.028,000000
3,099917	1,000	42.997,000000
3,116583	1,000	45.703,000000
3,133250	1,000	47.998,000000
3,149917	1,000	49.991,000000
3,166583	1,000	51.843,000000
3,183250	1,000	53.610,000000
3,199917	1,000	55.355,000000
3,216583	1,000	57.080,000000
3,233250	1,000	58.768,000000
3,249917	1,000	60.114,000000
3,266583	1,000	60.798,000000
3,283250	1,000	61.035,000000
3,299917	1,000	61.084,000000
3,316583	1,000	61.263,000000
3,333250	1,000	62.074,000000
3,349917	1,000	63.759,000000
3,366583	1,000	66.251,000000
3,383250	1,000	69.261,000000
3,399917	1,000	72.329,000000
3,416583	1,000	74.858,000000
3,433250	1,000	76.451,000000
3,449917	1,000	77.277,000000
3,466583	1,000	77.462,000000
3,483250	1,000	77.110,000000
3,499917	1,000	76.471,000000
3,516583	1,000	75.789,000000
3,533250	1,000	75.222,000000
3,549917	1,000	74.917,000000
3,566583	1,000	74.722,000000
3,583250	1,000	74.264,000000
3,599917	1,000	73.567,000000
3,616583	1,000	72.968,000000
3,633250	1,000	72.381,000000
3,649917	1,000	71.504,000000
3,666583	1,000	70.278,000000
3,683250	1,000	69.025,000000
3,699917	1,000	67.757,000000
3,716583	1,000	66.579,000000
3,733250	1,000	65.628,000000
3,749917	1,000	65.062,000000
3,766583	1,000	64.733,000000
3,783250	1,000	64.507,000000
3,799917	1,000	64.559,000000
3,816583	1,000	64.899,000000
3,833250	1,000	65.545,000000
3,849917	1,000	66.342,000000
3,866583	1,000	66.866,000000
3,883250	1,000	66.706,000000
3,899917	1,000	65.845,000000
3,916583	1,000	64.707,000000
3,933250	1,000	63.884,000000
3,949917	1,000	63.804,000000
3,966583	1,000	64.544,000000
3,983250	1,000	65.857,000000
3,999917	1,000	67.251,000000
4,016583	1,000	68.591,000000
4,033250	1,000	69.964,000000
4,049917	1,000	71.454,000000
4,066583	1,000	72.965,000000
4,083250	1,000	74.415,000000
4,099917	1,000	75.869,000000
4,116583	1,000	77.013,000000
4,133250	1,000	77.508,000000
4,149917	1,000	77.084,000000
4,166583	1,000	75.477,000000
4,183250	1,000	72.812,000000
4,199917	1,000	69.588,000000
4,216583	1,000	66.353,000000
4,233250	1,000	63.503,000000
4,249917	1,000	61.452,000000
4,266583	1,000	60.484,000000
4,283250	1,000	60.667,000000
4,299917	1,000	61.665,000000
4,316583	1,000	62.701,000000
4,333250	1,000	63.103,000000
4,349917	1,000	62.861,000000
4,366583	1,000	61.972,000000
4,383250	1,000	60.637,000000
4,399917	1,000	59.391,000000
4,416583	1,000	58.587,000000
4,433250	1,000	58.179,000000
4,449917	1,000	58.078,000000
4,466583	1,000	58.455,000000
4,483250	1,000	59.590,000000
4,499917	1,000	61.569,000000
4,516583	1,000	64.192,000000
4,533250	1,000	67.042,000000
4,549917	1,000	69.649,000000
4,566583	1,000	71.372,000000
4,583250	1,000	71.690,000000
4,599917	1,000	70.559,000000
4,616583	1,000	68.603,000000
4,633250	1,000	66.129,000000
4,649917	1,000	63.353,000000
4,666583	1,000	60.635,000000
4,683250	1,000	58.307,000000
4,699917	1,000	56.674,000000
4,716583	1,000	56.170,000000
4,733250	1,000	56.960,000000
4,749917	1,000	58.990,000000
4,766583	1,000	61.695,000000
4,783250	1,000	64.238,000000
4,799917	1,000	65.760,000000
4,816583	1,000	66.066,000000
4,833250	1,000	65.303,000000
4,849917	1,000	63.771,000000
4,866583	1,000	62.172,000000
4,883250	1,000	61.287,000000
4,899917	1,000	61.261,000000
4,916583	1,000	61.818,000000
4,933250	1,000	62.858,000000
4,949917	1,000	64.282,000000
4,966583	1,000	66.158,000000
4,983250	1,000	68.953,000000
4,999917	1,000	72.690,000000
5,016583	1,000	77.260,000000
5,033250	1,000	82.489,000000
5,049917	1,000	88.020,000000
5,066583	1,000	93.074,000000
5,083250	1,000	96.577,000000
5,099917	1,000	98.071,000000
5,116583	1,000	97.735,000000
5,133250	1,000	95.629,000000
5,149917	1,000	91.837,000000
5,166583	1,000	86.713,000000
5,183250	1,000	81.041,000000
5,199917	1,000	75.901,000000
5,216583	1,000	71.934,000000
5,233250	1,000	69.440,000000
5,249917	1,000	68.599,000000
5,266583	1,000	69.469,000000
5,283250	1,000	71.445,000000
5,299917	1,000	73.644,000000
5,316583	1,000	75.108,000000
5,333250	1,000	75.216,000000
5,349917	1,000	74.038,000000
5,366583	1,000	71.761,000000
5,383250	1,000	68.549,000000
5,399917	1,000	64.925,000000
5,416583	1,000	61.535,000000
5,433250	1,000	58.704,000000
5,449917	1,000	56.391,000000
5,466583	1,000	54.798,000000
5,483250	1,000	53.989,000000
5,499917	1,000	53.710,000000
5,516583	1,000	53.674,000000
5,533250	1,000	53.695,000000
5,549917	1,000	53.788,000000
5,566583	1,000	54.007,000000
5,583250	1,000	54.430,000000
5,599917	1,000	55.346,000000
5,616583	1,000	56.782,000000
5,633250	1,000	58.437,000000
5,649917	1,000	59.879,000000
5,666583	1,000	60.846,000000
5,683250	1,000	61.196,000000
5,699917	1,000	60.767,000000
5,716583	1,000	59.721,000000
5,733250	1,000	58.572,000000
5,749917	1,000	57.720,000000
5,766583	1,000	57.335,000000
5,783250	1,000	57.389,000000
5,799917	1,000	57.486,000000
5,816583	1,000	57.228,000000
5,833250	1,000	56.669,000000
5,849917	1,000	56.025,000000
5,866583	1,000	55.637,000000
5,883250	1,000	55.675,000000
5,899917	1,000	56.112,000000
5,916583	1,000	56.675,000000
5,933250	1,000	56.959,000000
5,949917	1,000	56.950,000000
5,966583	1,000	56.735,000000
5,983250	1,000	56.444,000000
5,999917	1,000	56.271,000000
6,016583	1,000	56.676,000000
6,033250	1,000	57.846,000000
6,049917	1,000	59.617,000000
6,066583	1,000	61.391,000000
6,083250	1,000	62.727,000000
6,099917	1,000	63.230,000000
6,116583	1,000	62.995,000000
6,133250	1,000	62.198,000000
6,149917	1,000	60.964,000000
6,166583	1,000	59.636,000000
6,183250	1,000	58.260,000000
6,199917	1,000	56.994,000000
6,216583	1,000	56.145,000000
6,233250	1,000	55.607,000000
6,249917	1,000	55.289,000000
6,266583	1,000	55.350,000000
6,283250	1,000	56.058,000000
6,299917	1,000	57.378,000000
6,316583	1,000	58.922,000000
6,333250	1,000	60.335,000000
6,349917	1,000	61.335,000000
6,366583	1,000	61.581,000000
6,383250	1,000	60.865,000000
6,399917	1,000	59.710,000000
6,416583	1,000	58.730,000000
6,433250	1,000	58.085,000000
6,449917	1,000	57.640,000000
6,466583	1,000	57.324,000000
6,483250	1,000	57.146,000000
6,499917	1,000	57.071,000000
6,516583	1,000	57.327,000000
6,533250	1,000	58.161,000000
6,549917	1,000	59.336,000000
6,566583	1,000	60.666,000000
6,583250	1,000	62.264,000000
6,599917	1,000	64.320,000000
6,616583	1,000	66.907,000000
6,633250	1,000	69.806,000000
6,649917	1,000	72.655,000000
6,666583	1,000	75.179,000000
6,683250	1,000	77.115,000000
6,699917	1,000	78.582,000000
6,716583	1,000	79.760,000000
6,733250	1,000	80.537,000000
6,749917	1,000	81.018,000000
6,766583	1,000	81.046,000000
6,783250	1,000	80.149,000000
6,799917	1,000	78.253,000000
6,816583	1,000	75.764,000000
6,833250	1,000	73.082,000000
6,849917	1,000	70.453,000000
6,866583	1,000	68.210,000000
6,883250	1,000	66.593,000000
6,899917	1,000	65.807,000000
6,916583	1,000	65.746,000000
6,933250	1,000	66.039,000000
6,949917	1,000	66.482,000000
6,966583	1,000	66.903,000000
6,983250	1,000	67.173,000000
6,999917	1,000	67.363,000000
7,016583	1,000	67.580,000000
7,033250	1,000	67.955,000000
7,049917	1,000	68.739,000000
7,066583	1,000	69.755,000000
7,083250	1,000	70.699,000000
7,099917	1,000	71.481,000000
7,116583	1,000	72.399,000000
7,133250	1,000	73.430,000000
7,149917	1,000	74.469,000000
7,166583	1,000	75.587,000000
7,183250	1,000	76.767,000000
7,199917	1,000	77.607,000000
7,216583	1,000	77.863,000000
7,233250	1,000	77.578,000000
7,249917	1,000	76.663,000000
7,266583	1,000	74.931,000000
7,283250	1,000	72.484,000000
7,299917	1,000	69.808,000000
7,316583	1,000	67.348,000000
7,333250	1,000	65.251,000000
7,349917	1,000	63.353,000000
7,366583	1,000	61.528,000000
7,383250	1,000	60.178,000000
7,399917	1,000	59.650,000000
7,416583	1,000	59.604,000000
7,433250	1,000	59.926,000000
7,449917	1,000	60.778,000000
7,466583	1,000	62.216,000000
7,483250	1,000	64.024,000000
7,499917	1,000	66.117,000000
7,516583	1,000	68.316,000000
7,533250	1,000	70.191,000000
7,549917	1,000	71.110,000000
7,566583	1,000	70.781,000000
7,583250	1,000	69.249,000000
7,599917	1,000	66.844,000000
7,616583	1,000	63.944,000000
7,633250	1,000	61.034,000000
7,649917	1,000	58.463,000000
7,666583	1,000	56.458,000000
7,683250	1,000	55.155,000000
7,699917	1,000	54.306,000000
7,716583	1,000	53.562,000000
7,733250	1,000	53.017,000000
7,749917	1,000	52.959,000000
7,766583	1,000	53.391,000000
7,783250	1,000	54.116,000000
7,799917	1,000	54.956,000000
7,816583	1,000	55.657,000000
7,833250	1,000	56.236,000000
7,849917	1,000	56.354,000000
7,866583	1,000	55.824,000000
7,883250	1,000	54.774,000000
7,899917	1,000	53.333,000000
7,916583	1,000	51.672,000000
7,933250	1,000	50.412,000000
7,949917	1,000	49.844,000000
7,966583	1,000	49.885,000000
7,983250	1,000	50.524,000000
7,999917	1,000	51.624,000000
8,016583	1,000	53.200,000000
8,033250	1,000	54.880,000000
8,049917	1,000	56.179,000000
8,066583	1,000	56.807,000000
8,083250	1,000	56.920,000000
8,099917	1,000	56.865,000000
8,116583	1,000	56.700,000000
8,133250	1,000	56.445,000000
8,149917	1,000	56.190,000000
8,166583	1,000	55.972,000000
8,183250	1,000	55.989,000000
8,199917	1,000	56.166,000000
8,216583	1,000	56.312,000000
8,233250	1,000	56.257,000000
8,249917	1,000	56.107,000000
8,266583	1,000	55.910,000000
8,283250	1,000	55.632,000000
8,299917	1,000	55.161,000000
8,316583	1,000	54.930,000000
8,333250	1,000	55.034,000000
8,349917	1,000	55.304,000000
8,366583	1,000	55.542,000000
8,383250	1,000	55.645,000000
8,399917	1,000	55.742,000000
8,416583	1,000	55.880,000000
8,433250	1,000	55.995,000000
8,449917	1,000	55.912,000000
8,466583	1,000	55.306,000000
8,483250	1,000	53.919,000000
8,499917	1,000	51.934,000000
8,516583	1,000	49.936,000000
8,533250	1,000	48.418,000000
8,549917	1,000	47.623,000000
8,566583	1,000	47.449,000000
8,583250	1,000	47.609,000000
8,599917	1,000	47.685,000000
8,616583	1,000	47.527,000000
8,633250	1,000	47.421,000000
8,649917	1,000	47.662,000000
8,666583	1,000	48.346,000000
8,683250	1,000	49.529,000000
8,699917	1,000	51.246,000000
8,716583	1,000	53.514,000000
8,733250	1,000	56.101,000000
8,749917	1,000	58.755,000000
8,766583	1,000	61.156,000000
8,783250	1,000	63.106,000000
8,799917	1,000	64.291,000000
8,816583	1,000	64.911,000000
8,833250	1,000	65.173,000000
8,849917	1,000	64.987,000000
8,866583	1,000	64.335,000000
8,883250	1,000	63.425,000000
8,899917	1,000	62.597,000000
8,916583	1,000	62.028,000000
8,933250	1,000	61.586,000000
8,949917	1,000	61.023,000000
8,966583	1,000	59.849,000000
8,983250	1,000	58.054,000000
8,999917	1,000	56.039,000000
9,016583	1,000	54.209,000000
9,033250	1,000	52.473,000000
9,049917	1,000	50.404,000000
9,066583	1,000	48.232,000000
9,083250	1,000	46.688,000000
9,099917	1,000	46.185,000000
9,116583	1,000	46.862,000000
9,133250	1,000	48.595,000000
9,149917	1,000	51.277,000000
9,166583	1,000	54.456,000000
9,183250	1,000	57.459,000000
9,199917	1,000	59.834,000000
9,216583	1,000	61.604,000000
9,233250	1,000	63.020,000000
9,249917	1,000	64.300,000000
9,266583	1,000	65.595,000000
9,283250	1,000	66.802,000000
9,299917	1,000	67.682,000000
9,316583	1,000	68.059,000000
9,333250	1,000	68.405,000000
9,349917	1,000	69.020,000000
9,366583	1,000	69.774,000000
9,383250	1,000	70.502,000000
9,399917	1,000	70.964,000000
9,416583	1,000	71.049,000000
9,433250	1,000	70.809,000000
9,449917	1,000	70.333,000000
9,466583	1,000	69.756,000000
9,483250	1,000	69.373,000000
9,499917	1,000	69.597,000000
9,516583	1,000	70.515,000000
9,533250	1,000	72.393,000000
9,549917	1,000	75.451,000000
9,566583	1,000	79.886,000000
9,583250	1,000	86.304,000000
9,599917	1,000	95.696,000000
9,616583	1,000	109.531,000000
9,633250	1,000	129.305,000000
9,649917	1,000	156.163,000000
9,666583	1,000	190.212,000000
9,683250	1,000	229.441,000000
9,699917	1,000	270.142,000000
9,716583	1,000	307.700,000000
9,733250	1,000	337.550,000000
9,749917	1,000	356.010,000000
9,766583	1,000	360.873,000000
9,783250	1,000	351.984,000000
9,799917	1,000	331.306,000000
9,816583	1,000	302.051,000000
9,833250	1,000	267.841,000000
9,849917	1,000	232.347,000000
9,866583	1,000	198.769,000000
9,883250	1,000	169.048,000000
9,899917	1,000	144.045,000000
9,916583	1,000	124.037,000000
9,933250	1,000	108.439,000000
9,949917	1,000	96.223,000000
9,966583	1,000	86.506,000000
9,983250	1,000	79.022,000000
9,999917	1,000	73.493,000000
10,016583	1,000	69.394,000000
10,033250	1,000	66.236,000000
10,049917	1,000	63.934,000000
10,066583	1,000	62.633,000000
10,083250	1,000	62.303,000000
10,099917	1,000	62.665,000000
10,116583	1,000	63.574,000000
10,133250	1,000	64.948,000000
10,149917	1,000	66.696,000000
10,166583	1,000	68.658,000000
10,183250	1,000	70.409,000000
10,199917	1,000	71.591,000000
10,216583	1,000	72.260,000000
10,233250	1,000	72.568,000000
10,249917	1,000	72.660,000000
10,266583	1,000	72.638,000000
10,283250	1,000	72.618,000000
10,299917	1,000	72.549,000000
10,316583	1,000	72.332,000000
10,333250	1,000	71.921,000000
10,349917	1,000	71.151,000000
10,366583	1,000	70.077,000000
10,383250	1,000	68.683,000000
10,399917	1,000	67.084,000000
10,416583	1,000	65.393,000000
10,433250	1,000	63.910,000000
10,449917	1,000	62.930,000000
10,466583	1,000	62.627,000000
10,483250	1,000	63.199,000000
10,499917	1,000	64.645,000000
10,516583	1,000	66.687,000000
10,533250	1,000	69.193,000000
10,549917	1,000	72.032,000000
10,566583	1,000	75.166,000000
10,583250	1,000	78.905,000000
10,599917	1,000	83.956,000000
10,616583	1,000	91.723,000000
10,633250	1,000	103.818,000000
10,649917	1,000	121.406,000000
10,666583	1,000	144.980,000000
10,683250	1,000	174.064,000000
10,699917	1,000	206.819,000000
10,716583	1,000	240.066,000000
10,733250	1,000	269.567,000000
10,749917	1,000	291.386,000000
10,766583	1,000	303.046,000000
10,783250	1,000	303.424,000000
10,799917	1,000	292.916,000000
10,816583	1,000	273.341,000000
10,833250	1,000	247.475,000000
10,849917	1,000	218.102,000000
10,866583	1,000	187.850,000000
10,883250	1,000	159.233,000000
10,899917	1,000	134.187,000000
10,916583	1,000	113.760,000000
10,933250	1,000	98.150,000000
10,949917	1,000	86.911,000000
10,966583	1,000	79.145,000000
10,983250	1,000	74.133,000000
10,999917	1,000	71.118,000000
11,016583	1,000	69.366,000000
11,033250	1,000	68.413,000000
11,049917	1,000	67.957,000000
11,066583	1,000	67.708,000000
11,083250	1,000	67.583,000000
11,099917	1,000	67.621,000000
11,116583	1,000	67.388,000000
11,133250	1,000	66.793,000000
11,149917	1,000	66.111,000000
11,166583	1,000	65.562,000000
11,183250	1,000	65.180,000000
11,199917	1,000	64.966,000000
11,216583	1,000	64.981,000000
11,233250	1,000	65.343,000000
11,249917	1,000	66.274,000000
11,266583	1,000	67.600,000000
11,283250	1,000	68.793,000000
11,299917	1,000	69.695,000000
11,316583	1,000	70.379,000000
11,333250	1,000	70.634,000000
11,349917	1,000	70.522,000000
11,366583	1,000	70.335,000000
11,383250	1,000	70.322,000000
11,399917	1,000	70.475,000000
11,416583	1,000	70.760,000000
11,433250	1,000	71.123,000000
11,449917	1,000	71.609,000000
11,466583	1,000	72.226,000000
11,483250	1,000	72.803,000000
11,499917	1,000	73.368,000000
11,516583	1,000	74.085,000000
11,533250	1,000	74.889,000000
11,549917	1,000	75.769,000000
11,566583	1,000	76.500,000000
11,583250	1,000	76.655,000000
11,599917	1,000	75.975,000000
11,616583	1,000	74.386,000000
11,633250	1,000	72.191,000000
11,649917	1,000	69.590,000000
11,666583	1,000	66.858,000000
11,683250	1,000	64.448,000000
11,699917	1,000	62.672,000000
11,716583	1,000	61.675,000000
11,733250	1,000	61.547,000000
11,749917	1,000	62.255,000000
11,766583	1,000	63.919,000000
11,783250	1,000	66.750,000000
11,799917	1,000	70.640,000000
11,816583	1,000	75.090,000000
11,833250	1,000	79.791,000000
11,849917	1,000	84.585,000000
11,866583	1,000	89.506,000000
11,883250	1,000	94.683,000000
11,899917	1,000	100.437,000000
11,916583	1,000	106.773,000000
11,933250	1,000	113.408,000000
11,949917	1,000	120.126,000000
11,966583	1,000	127.035,000000
11,983250	1,000	134.262,000000
11,999917	1,000	142.292,000000
12,016583	1,000	152.064,000000
12,033250	1,000	164.512,000000
12,049917	1,000	180.269,000000
12,066583	1,000	199.496,000000
12,083250	1,000	221.262,000000
12,099917	1,000	243.689,000000
12,116583	1,000	264.481,000000
12,133250	1,000	281.199,000000
12,149917	1,000	291.745,000000
12,166583	1,000	295.051,000000
12,183250	1,000	291.296,000000
12,199917	1,000	280.909,000000
12,216583	1,000	264.796,000000
12,233250	1,000	244.999,000000
12,249917	1,000	223.539,000000
12,266583	1,000	201.706,000000
12,283250	1,000	180.416,000000
12,299917	1,000	160.353,000000
12,316583	1,000	141.804,000000
12,333250	1,000	125.053,000000
12,349917	1,000	110.712,000000
12,366583	1,000	99.373,000000
12,383250	1,000	91.643,000000
12,399917	1,000	87.991,000000
12,416583	1,000	88.606,000000
12,433250	1,000	93.417,000000
12,449917	1,000	102.243,000000
12,466583	1,000	114.594,000000
12,483250	1,000	129.702,000000
12,499917	1,000	146.415,000000
12,516583	1,000	163.286,000000
12,533250	1,000	178.711,000000
12,549917	1,000	191.228,000000
12,566583	1,000	199.621,000000
12,583250	1,000	203.076,000000
12,599917	1,000	201.280,000000
12,616583	1,000	194.478,000000
12,633250	1,000	183.654,000000
12,649917	1,000	170.496,000000
12,666583	1,000	156.614,000000
12,683250	1,000	143.399,000000
12,699917	1,000	131.822,000000
12,716583	1,000	122.249,000000
12,733250	1,000	114.755,000000
12,749917	1,000	109.145,000000
12,766583	1,000	105.158,000000
12,783250	1,000	102.911,000000
12,799917	1,000	102.647,000000
12,816583	1,000	104.621,000000
12,833250	1,000	109.364,000000
12,849917	1,000	117.951,000000
12,866583	1,000	131.813,000000
12,883250	1,000	152.020,000000
12,899917	1,000	179.366,000000
12,916583	1,000	214.006,000000
12,933250	1,000	254.997,000000
12,949917	1,000	299.937,000000
12,966583	1,000	345.143,000000
12,983250	1,000	386.167,000000
12,999917	1,000	418.371,000000
13,016583	1,000	438.139,000000
13,033250	1,000	443.821,000000
13,049917	1,000	435.274,000000
13,066583	1,000	413.883,000000
13,083250	1,000	382.358,000000
13,099917	1,000	344.182,000000
13,116583	1,000	303.045,000000
13,133250	1,000	262.353,000000
13,149917	1,000	224.976,000000
13,166583	1,000	192.901,000000
13,183250	1,000	167.131,000000
13,199917	1,000	147.763,000000
13,216583	1,000	134.378,000000
13,233250	1,000	126.411,000000
13,249917	1,000	123.232,000000
13,266583	1,000	124.468,000000
13,283250	1,000	130.041,000000
13,299917	1,000	139.718,000000
13,316583	1,000	152.944,000000
13,333250	1,000	168.993,000000
13,349917	1,000	186.364,000000
13,366583	1,000	202.978,000000
13,383250	1,000	216.698,000000
13,399917	1,000	225.837,000000
13,416583	1,000	229.693,000000
13,433250	1,000	228.247,000000
13,449917	1,000	221.886,000000
13,466583	1,000	211.417,000000
13,483250	1,000	198.094,000000
13,499917	1,000	183.403,000000
13,516583	1,000	168.885,000000
13,533250	1,000	155.384,000000
13,549917	1,000	143.422,000000
13,566583	1,000	133.462,000000
13,583250	1,000	125.715,000000
13,599917	1,000	119.557,000000
13,616583	1,000	114.500,000000
13,633250	1,000	110.192,000000
13,649917	1,000	106.572,000000
13,666583	1,000	103.434,000000
13,683250	1,000	100.366,000000
13,699917	1,000	96.932,000000
13,716583	1,000	93.063,000000
13,733250	1,000	88.945,000000
13,749917	1,000	84.815,000000
13,766583	1,000	80.792,000000
13,783250	1,000	76.959,000000
13,799917	1,000	73.677,000000
13,816583	1,000	71.453,000000
13,833250	1,000	70.443,000000
13,849917	1,000	70.778,000000
13,866583	1,000	72.453,000000
13,883250	1,000	75.145,000000
13,899917	1,000	78.437,000000
13,916583	1,000	81.885,000000
13,933250	1,000	85.067,000000
13,949917	1,000	87.879,000000
13,966583	1,000	90.349,000000
13,983250	1,000	92.649,000000
13,999917	1,000	94.706,000000
14,016583	1,000	96.026,000000
14,033250	1,000	96.651,000000
14,049917	1,000	96.778,000000
14,066583	1,000	96.340,000000
14,083250	1,000	95.223,000000
14,099917	1,000	93.350,000000
14,116583	1,000	90.566,000000
14,133250	1,000	86.946,000000
14,149917	1,000	82.826,000000
14,166583	1,000	78.434,000000
14,183250	1,000	74.061,000000
14,199917	1,000	70.007,000000
14,216583	1,000	66.617,000000
14,233250	1,000	64.226,000000
14,249917	1,000	62.927,000000
14,266583	1,000	62.255,000000
14,283250	1,000	61.932,000000
14,299917	1,000	61.826,000000
14,316583	1,000	62.163,000000
14,333250	1,000	63.316,000000
14,349917	1,000	65.224,000000
14,366583	1,000	67.394,000000
14,383250	1,000	69.338,000000
14,399917	1,000	70.890,000000
14,416583	1,000	71.840,000000
14,433250	1,000	71.954,000000
14,449917	1,000	71.340,000000
14,466583	1,000	70.518,000000
14,483250	1,000	70.000,000000
14,499917	1,000	70.130,000000
14,516583	1,000	70.946,000000
14,533250	1,000	72.168,000000
14,549917	1,000	73.719,000000
14,566583	1,000	75.634,000000
14,583250	1,000	78.082,000000
14,599917	1,000	81.046,000000
14,616583	1,000	84.308,000000
14,633250	1,000	87.669,000000
14,649917	1,000	91.231,000000
14,666583	1,000	95.514,000000
14,683250	1,000	100.749,000000
14,699917	1,000	106.952,000000
14,716583	1,000	113.509,000000
14,733250	1,000	119.618,000000
14,749917	1,000	124.353,000000
14,766583	1,000	126.960,000000
14,783250	1,000	127.181,000000
14,799917	1,000	125.033,000000
14,816583	1,000	120.883,000000
14,833250	1,000	115.301,000000
14,849917	1,000	109.047,000000
14,866583	1,000	102.554,000000
14,883250	1,000	96.058,000000
14,899917	1,000	90.034,000000
14,916583	1,000	84.933,000000
14,933250	1,000	80.891,000000
14,949917	1,000	77.977,000000
14,966583	1,000	76.146,000000
14,983250	1,000	75.199,000000
14,999917	1,000	75.145,000000
15,016583	1,000	75.951,000000
15,033250	1,000	77.381,000000
15,049917	1,000	79.290,000000
15,066583	1,000	81.766,000000
15,083250	1,000	85.187,000000
15,099917	1,000	90.124,000000
15,116583	1,000	97.439,000000
15,133250	1,000	107.983,000000
15,149917	1,000	122.044,000000
15,166583	1,000	139.317,000000
15,183250	1,000	158.920,000000
15,199917	1,000	179.489,000000
15,216583	1,000	199.269,000000
15,233250	1,000	216.245,000000
15,249917	1,000	228.480,000000
15,266583	1,000	234.656,000000
15,283250	1,000	234.649,000000
15,299917	1,000	229.254,000000
15,316583	1,000	219.352,000000
15,333250	1,000	205.962,000000
15,349917	1,000	190.508,000000
15,366583	1,000	174.496,000000
15,383250	1,000	159.203,000000
15,399917	1,000	145.441,000000
15,416583	1,000	133.225,000000
15,433250	1,000	122.701,000000
15,449917	1,000	114.287,000000
15,466583	1,000	108.062,000000
15,483250	1,000	103.699,000000
15,499917	1,000	100.938,000000
15,516583	1,000	99.478,000000
15,533250	1,000	99.161,000000
15,549917	1,000	99.800,000000
15,566583	1,000	100.906,000000
15,583250	1,000	102.405,000000
15,599917	1,000	104.363,000000
15,616583	1,000	107.029,000000
15,633250	1,000	110.745,000000
15,649917	1,000	115.814,000000
15,666583	1,000	123.106,000000
15,683250	1,000	133.889,000000
15,699917	1,000	149.208,000000
15,716583	1,000	169.782,000000
15,733250	1,000	196.070,000000
15,749917	1,000	228.349,000000
15,766583	1,000	266.175,000000
15,783250	1,000	307.961,000000
15,799917	1,000	350.562,000000
15,816583	1,000	389.786,000000
15,833250	1,000	421.418,000000
15,849917	1,000	442.244,000000
15,866583	1,000	449.986,000000
15,883250	1,000	443.960,000000
15,899917	1,000	425.196,000000
15,916583	1,000	396.073,000000
15,933250	1,000	359.878,000000
15,949917	1,000	320.163,000000
15,966583	1,000	280.137,000000
15,983250	1,000	242.630,000000
15,999917	1,000	209.677,000000
16,016583	1,000	182.020,000000
16,033250	1,000	159.809,000000
16,049917	1,000	142.623,000000
16,066583	1,000	129.852,000000
16,083250	1,000	120.612,000000
16,099917	1,000	113.869,000000
16,116583	1,000	108.492,000000
16,133250	1,000	103.615,000000
16,149917	1,000	98.835,000000
16,166583	1,000	94.342,000000
16,183250	1,000	90.692,000000
16,199917	1,000	88.126,000000
16,216583	1,000	86.558,000000
16,233250	1,000	85.921,000000
16,249917	1,000	86.162,000000
16,266583	1,000	87.096,000000
16,283250	1,000	88.367,000000
16,299917	1,000	89.847,000000
16,316583	1,000	91.495,000000
16,333250	1,000	93.173,000000
16,349917	1,000	94.655,000000
16,366583	1,000	95.703,000000
16,383250	1,000	96.328,000000
16,399917	1,000	96.447,000000
16,416583	1,000	96.082,000000
16,433250	1,000	95.512,000000
16,449917	1,000	94.805,000000
16,466583	1,000	93.647,000000
16,483250	1,000	92.086,000000
16,499917	1,000	90.702,000000
16,516583	1,000	89.959,000000
16,533250	1,000	89.930,000000
16,549917	1,000	90.270,000000
16,566583	1,000	90.677,000000
16,583250	1,000	91.287,000000
16,599917	1,000	92.156,000000
16,616583	1,000	93.054,000000
16,633250	1,000	93.965,000000
16,649917	1,000	94.961,000000
16,666583	1,000	96.024,000000
16,683250	1,000	97.266,000000
16,699917	1,000	98.783,000000
16,716583	1,000	100.370,000000
16,733250	1,000	102.174,000000
16,749917	1,000	104.489,000000
16,766583	1,000	107.684,000000
16,783250	1,000	111.867,000000
16,799917	1,000	116.727,000000
16,816583	1,000	121.978,000000
16,833250	1,000	127.266,000000
16,849917	1,000	132.787,000000
16,866583	1,000	138.696,000000
16,883250	1,000	145.000,000000
16,899917	1,000	151.971,000000
16,916583	1,000	160.157,000000
16,933250	1,000	169.638,000000
16,949917	1,000	180.012,000000
16,966583	1,000	190.996,000000
16,983250	1,000	202.760,000000
16,999917	1,000	215.456,000000
17,016583	1,000	228.768,000000
17,033250	1,000	242.270,000000
17,049917	1,000	255.390,000000
17,066583	1,000	267.390,000000
17,083250	1,000	277.547,000000
17,099917	1,000	284.738,000000
17,116583	1,000	287.737,000000
17,133250	1,000	285.651,000000
17,149917	1,000	277.727,000000
17,166583	1,000	264.049,000000
17,183250	1,000	245.619,000000
17,199917	1,000	224.150,000000
17,216583	1,000	201.375,000000
17,233250	1,000	178.749,000000
17,249917	1,000	157.617,000000
17,266583	1,000	138.922,000000
17,283250	1,000	123.171,000000
17,299917	1,000	110.131,000000
17,316583	1,000	99.433,000000
17,333250	1,000	90.852,000000
17,349917	1,000	84.041,000000
17,366583	1,000	78.712,000000
17,383250	1,000	74.569,000000
17,399917	1,000	71.770,000000
17,416583	1,000	70.335,000000
17,433250	1,000	69.994,000000
17,449917	1,000	70.236,000000
17,466583	1,000	70.474,000000
17,483250	1,000	70.249,000000
17,499917	1,000	69.591,000000
17,516583	1,000	68.713,000000
17,533250	1,000	67.931,000000
17,549917	1,000	67.598,000000
17,566583	1,000	67.735,000000
17,583250	1,000	68.447,000000
17,599917	1,000	69.711,000000
17,616583	1,000	71.562,000000
17,633250	1,000	73.795,000000
17,649917	1,000	75.885,000000
17,666583	1,000	77.529,000000
17,683250	1,000	78.685,000000
17,699917	1,000	79.502,000000
17,716583	1,000	80.113,000000
17,733250	1,000	80.538,000000
17,749917	1,000	80.577,000000
17,766583	1,000	80.034,000000
17,783250	1,000	78.771,000000
17,799917	1,000	76.851,000000
17,816583	1,000	74.681,000000
17,833250	1,000	72.587,000000
17,849917	1,000	70.762,000000
17,866583	1,000	69.594,000000
17,883250	1,000	69.463,000000
17,899917	1,000	70.537,000000
17,916583	1,000	72.759,000000
17,933250	1,000	76.437,000000
17,949917	1,000	81.923,000000
17,966583	1,000	89.644,000000
17,983250	1,000	100.092,000000
17,999917	1,000	113.623,000000
18,016583	1,000	130.624,000000
18,033250	1,000	151.801,000000
18,049917	1,000	177.637,000000
18,066583	1,000	207.697,000000
18,083250	1,000	240.705,000000
18,099917	1,000	274.386,000000
18,116583	1,000	305.559,000000
18,133250	1,000	331.118,000000
18,149917	1,000	348.682,000000
18,166583	1,000	356.488,000000
18,183250	1,000	353.806,000000
18,199917	1,000	341.187,000000
18,216583	1,000	320.468,000000
18,233250	1,000	294.004,000000
18,249917	1,000	264.215,000000
18,266583	1,000	233.590,000000
18,283250	1,000	204.468,000000
18,299917	1,000	178.647,000000
18,316583	1,000	157.115,000000
18,333250	1,000	140.170,000000
18,349917	1,000	127.760,000000
18,366583	1,000	119.517,000000
18,383250	1,000	115.004,000000
18,399917	1,000	113.964,000000
18,416583	1,000	116.176,000000
18,433250	1,000	121.195,000000
18,449917	1,000	128.140,000000
18,466583	1,000	135.845,000000
18,483250	1,000	143.041,000000
18,499917	1,000	148.737,000000
18,516583	1,000	152.412,000000
18,533250	1,000	153.764,000000
18,549917	1,000	152.577,000000
18,566583	1,000	148.805,000000
18,583250	1,000	142.793,000000
18,599917	1,000	135.205,000000
18,616583	1,000	126.864,000000
18,633250	1,000	118.289,000000
18,649917	1,000	110.203,000000
18,666583	1,000	103.099,000000
18,683250	1,000	97.143,000000
18,699917	1,000	92.550,000000
18,716583	1,000	89.369,000000
18,733250	1,000	87.432,000000
18,749917	1,000	86.202,000000
18,766583	1,000	85.311,000000
18,783250	1,000	84.780,000000
18,799917	1,000	84.730,000000
18,816583	1,000	85.049,000000
18,833250	1,000	85.893,000000
18,849917	1,000	87.414,000000
18,866583	1,000	89.044,000000
18,883250	1,000	90.058,000000
18,899917	1,000	90.017,000000
18,916583	1,000	88.963,000000
18,933250	1,000	87.268,000000
18,949917	1,000	85.323,000000
18,966583	1,000	83.394,000000
18,983250	1,000	81.479,000000
18,999917	1,000	79.688,000000
19,016583	1,000	78.283,000000
19,033250	1,000	77.268,000000
19,049917	1,000	76.610,000000
19,066583	1,000	76.269,000000
19,083250	1,000	75.988,000000
19,099917	1,000	75.547,000000
19,116583	1,000	75.007,000000
19,133250	1,000	74.619,000000
19,149917	1,000	74.836,000000
19,166583	1,000	76.245,000000
19,183250	1,000	78.813,000000
19,199917	1,000	82.104,000000
19,216583	1,000	85.937,000000
19,233250	1,000	90.000,000000
19,249917	1,000	93.789,000000
19,266583	1,000	97.443,000000
19,283250	1,000	101.390,000000
19,299917	1,000	106.239,000000
19,316583	1,000	112.510,000000
19,333250	1,000	121.038,000000
19,349917	1,000	133.261,000000
19,366583	1,000	150.268,000000
19,383250	1,000	172.344,000000
19,399917	1,000	198.979,000000
19,416583	1,000	229.012,000000
19,433250	1,000	260.643,000000
19,449917	1,000	292.016,000000
19,466583	1,000	321.099,000000
19,483250	1,000	345.748,000000
19,499917	1,000	364.654,000000
19,516583	1,000	377.459,000000
19,533250	1,000	385.172,000000
19,549917	1,000	390.288,000000
19,566583	1,000	396.391,000000
19,583250	1,000	407.166,000000
19,599917	1,000	425.982,000000
19,616583	1,000	455.109,000000
19,633250	1,000	494.776,000000
19,649917	1,000	542.346,000000
19,666583	1,000	593.117,000000
19,683250	1,000	641.398,000000
19,699917	1,000	681.222,000000
19,716583	1,000	707.105,000000
19,733250	1,000	715.309,000000
19,749917	1,000	704.388,000000
19,766583	1,000	675.198,000000
19,783250	1,000	631.072,000000
19,799917	1,000	577.140,000000
19,816583	1,000	519.111,000000
19,833250	1,000	462.401,000000
19,849917	1,000	411.437,000000
19,866583	1,000	369.182,000000
19,883250	1,000	337.200,000000
19,899917	1,000	315.356,000000
19,916583	1,000	302.019,000000
19,933250	1,000	294.704,000000
19,949917	1,000	290.769,000000
19,966583	1,000	287.917,000000
19,983250	1,000	284.152,000000
19,999917	1,000	278.163,000000
20,016583	1,000	269.256,000000
20,033250	1,000	257.273,000000
20,049917	1,000	242.756,000000
20,066583	1,000	226.658,000000
20,083250	1,000	210.147,000000
20,099917	1,000	194.293,000000
20,116583	1,000	179.803,000000
20,133250	1,000	167.244,000000
20,149917	1,000	157.018,000000
20,166583	1,000	149.398,000000
20,183250	1,000	144.932,000000
20,199917	1,000	143.602,000000
20,216583	1,000	144.654,000000
20,233250	1,000	147.281,000000
20,249917	1,000	150.892,000000
20,266583	1,000	155.040,000000
20,283250	1,000	159.683,000000
20,299917	1,000	165.569,000000
20,316583	1,000	174.166,000000
20,333250	1,000	187.060,000000
20,349917	1,000	205.378,000000
20,366583	1,000	230.498,000000
20,383250	1,000	264.986,000000
20,399917	1,000	312.693,000000
20,416583	1,000	378.601,000000
20,433250	1,000	467.799,000000
20,449917	1,000	584.720,000000
20,466583	1,000	731.357,000000
20,483250	1,000	905.764,000000
20,499917	1,000	1.100.856,000000
20,516583	1,000	1.304.549,000000
20,533250	1,000	1.500.786,000000
20,549917	1,000	1.671.388,000000
20,566583	1,000	1.799.089,000000
20,583250	1,000	1.870.480,000000
20,599917	1,000	1.878.607,000000
20,616583	1,000	1.823.788,000000
20,633250	1,000	1.712.810,000000
20,649917	1,000	1.557.611,000000
20,666583	1,000	1.373.160,000000
20,683250	1,000	1.175.261,000000
20,699917	1,000	978.630,000000
20,716583	1,000	795.111,000000
20,733250	1,000	632.437,000000
20,749917	1,000	494.480,000000
20,766583	1,000	382.074,000000
20,783250	1,000	294.272,000000
20,799917	1,000	229.033,000000
20,816583	1,000	183.241,000000
20,833250	1,000	153.071,000000
20,849917	1,000	134.852,000000
20,866583	1,000	125.446,000000
20,883250	1,000	122.106,000000
20,899917	1,000	122.343,000000
20,916583	1,000	124.387,000000
20,933250	1,000	127.105,000000
20,949917	1,000	130.028,000000
20,966583	1,000	133.131,000000
20,983250	1,000	136.542,000000
20,999917	1,000	140.147,000000
21,016583	1,000	143.464,000000
21,033250	1,000	146.102,000000
21,049917	1,000	147.801,000000
21,066583	1,000	148.397,000000
21,083250	1,000	147.464,000000
21,099917	1,000	144.496,000000
21,116583	1,000	139.606,000000
21,133250	1,000	133.379,000000
21,149917	1,000	126.665,000000
21,166583	1,000	120.077,000000
21,183250	1,000	113.860,000000
21,199917	1,000	108.380,000000
21,216583	1,000	103.913,000000
21,233250	1,000	100.496,000000
21,249917	1,000	98.113,000000
21,266583	1,000	96.483,000000
21,283250	1,000	95.105,000000
21,299917	1,000	93.556,000000
21,316583	1,000	91.916,000000
21,333250	1,000	90.357,000000
21,349917	1,000	88.822,000000
21,366583	1,000	87.280,000000
21,383250	1,000	85.760,000000
21,399917	1,000	84.265,000000
21,416583	1,000	82.784,000000
21,433250	1,000	81.326,000000
21,449917	1,000	80.197,000000
21,466583	1,000	79.875,000000
21,483250	1,000	80.631,000000
21,499917	1,000	82.391,000000
21,516583	1,000	84.677,000000
21,533250	1,000	86.926,000000
21,549917	1,000	88.963,000000
21,566583	1,000	90.763,000000
21,583250	1,000	92.305,000000
21,599917	1,000	93.656,000000
21,616583	1,000	94.833,000000
21,633250	1,000	95.597,000000
21,649917	1,000	95.808,000000
21,666583	1,000	95.415,000000
21,683250	1,000	94.447,000000
21,699917	1,000	93.188,000000
21,716583	1,000	91.771,000000
21,733250	1,000	90.149,000000
21,749917	1,000	88.342,000000
21,766583	1,000	86.391,000000
21,783250	1,000	84.354,000000
21,799917	1,000	82.412,000000
21,816583	1,000	80.835,000000
21,833250	1,000	79.619,000000
21,849917	1,000	78.840,000000
21,866583	1,000	78.704,000000
21,883250	1,000	79.181,000000
21,899917	1,000	80.008,000000
21,916583	1,000	81.276,000000
21,933250	1,000	82.861,000000
21,949917	1,000	84.707,000000
21,966583	1,000	86.410,000000
21,983250	1,000	87.619,000000
21,999917	1,000	88.284,000000
22,016583	1,000	88.413,000000
22,033250	1,000	87.977,000000
22,049917	1,000	87.034,000000
22,066583	1,000	85.749,000000
22,083250	1,000	84.127,000000
22,099917	1,000	82.469,000000
22,116583	1,000	81.176,000000
22,133250	1,000	80.391,000000
22,149917	1,000	80.175,000000
22,166583	1,000	80.499,000000
22,183250	1,000	80.955,000000
22,199917	1,000	81.521,000000
22,216583	1,000	82.291,000000
22,233250	1,000	83.082,000000
22,249917	1,000	83.745,000000
22,266583	1,000	84.447,000000
22,283250	1,000	84.853,000000
22,299917	1,000	84.750,000000
22,316583	1,000	84.293,000000
22,333250	1,000	83.859,000000
22,349917	1,000	83.952,000000
22,366583	1,000	84.931,000000
22,383250	1,000	87.082,000000
22,399917	1,000	90.366,000000
22,416583	1,000	94.542,000000
22,433250	1,000	99.569,000000
22,449917	1,000	105.473,000000
22,466583	1,000	112.452,000000
22,483250	1,000	120.699,000000
22,499917	1,000	130.598,000000
22,516583	1,000	142.426,000000
22,533250	1,000	155.992,000000
22,549917	1,000	170.405,000000
22,566583	1,000	184.282,000000
22,583250	1,000	196.591,000000
22,599917	1,000	206.759,000000
22,616583	1,000	214.296,000000
22,633250	1,000	218.430,000000
22,649917	1,000	218.788,000000
22,666583	1,000	215.668,000000
22,683250	1,000	209.861,000000
22,699917	1,000	202.328,000000
22,716583	1,000	193.919,000000
22,733250	1,000	185.647,000000
22,749917	1,000	178.803,000000
22,766583	1,000	174.322,000000
22,783250	1,000	172.623,000000
22,799917	1,000	173.353,000000
22,816583	1,000	175.910,000000
22,833250	1,000	179.767,000000
22,849917	1,000	184.282,000000
22,866583	1,000	188.444,000000
22,883250	1,000	191.026,000000
22,899917	1,000	191.540,000000
22,916583	1,000	189.896,000000
22,933250	1,000	186.014,000000
22,949917	1,000	179.916,000000
22,966583	1,000	171.934,000000
22,983250	1,000	162.416,000000
22,999917	1,000	152.016,000000
23,016583	1,000	141.405,000000
23,033250	1,000	130.942,000000
23,049917	1,000	120.980,000000
23,066583	1,000	111.758,000000
23,083250	1,000	103.667,000000
23,099917	1,000	96.961,000000
23,116583	1,000	91.379,000000
23,133250	1,000	86.461,000000
23,149917	1,000	82.111,000000
23,166583	1,000	78.375,000000
23,183250	1,000	75.358,000000
23,199917	1,000	73.472,000000
23,216583	1,000	72.986,000000
23,233250	1,000	74.001,000000
23,249917	1,000	76.394,000000
23,266583	1,000	79.955,000000
23,283250	1,000	84.483,000000
23,299917	1,000	89.895,000000
23,316583	1,000	96.146,000000
23,333250	1,000	103.343,000000
23,349917	1,000	111.383,000000
23,366583	1,000	120.058,000000
23,383250	1,000	129.459,000000
23,399917	1,000	139.641,000000
23,416583	1,000	150.386,000000
23,433250	1,000	161.389,000000
23,449917	1,000	172.004,000000
23,466583	1,000	181.187,000000
23,483250	1,000	187.465,000000
23,499917	1,000	190.144,000000
23,516583	1,000	189.169,000000
23,533250	1,000	184.741,000000
23,549917	1,000	177.331,000000
23,566583	1,000	167.563,000000
23,583250	1,000	156.341,000000
23,599917	1,000	144.993,000000
23,616583	1,000	134.616,000000
23,633250	1,000	125.869,000000
23,649917	1,000	119.280,000000
23,666583	1,000	114.973,000000
23,683250	1,000	112.670,000000
23,699917	1,000	112.266,000000
23,716583	1,000	113.713,000000
23,733250	1,000	117.182,000000
23,749917	1,000	123.190,000000
23,766583	1,000	132.784,000000
23,783250	1,000	146.981,000000
23,799917	1,000	167.002,000000
23,816583	1,000	194.301,000000
23,833250	1,000	230.000,000000
23,849917	1,000	274.423,000000
23,866583	1,000	326.743,000000
23,883250	1,000	384.920,000000
23,899917	1,000	445.367,000000
23,916583	1,000	503.340,000000
23,933250	1,000	553.278,000000
23,949917	1,000	590.029,000000
23,966583	1,000	609.897,000000
23,983250	1,000	610.822,000000
23,999917	1,000	592.991,000000
24,016583	1,000	558.590,000000
24,033250	1,000	511.103,000000
24,049917	1,000	455.124,000000
24,066583	1,000	395.506,000000
24,083250	1,000	336.689,000000
24,099917	1,000	282.772,000000
24,116583	1,000	236.798,000000
24,133250	1,000	200.463,000000
24,149917	1,000	174.144,000000
24,166583	1,000	157.108,000000
24,183250	1,000	148.423,000000
24,199917	1,000	147.245,000000
24,216583	1,000	152.880,000000
24,233250	1,000	164.814,000000
24,249917	1,000	183.242,000000
24,266583	1,000	209.182,000000
24,283250	1,000	244.391,000000
24,299917	1,000	291.335,000000
24,316583	1,000	352.296,000000
24,333250	1,000	428.652,000000
24,349917	1,000	520.118,000000
24,366583	1,000	623.959,000000
24,383250	1,000	735.038,000000
24,399917	1,000	845.308,000000
24,416583	1,000	944.842,000000
24,433250	1,000	1.023.922,000000
24,449917	1,000	1.074.352,000000
24,466583	1,000	1.090.868,000000
24,483250	1,000	1.072.086,000000
24,499917	1,000	1.020.318,000000
24,516583	1,000	941.318,000000
24,533250	1,000	843.046,000000
24,549917	1,000	734.256,000000
24,566583	1,000	623.415,000000
24,583250	1,000	517.553,000000
24,599917	1,000	421.799,000000
24,616583	1,000	339.235,000000
24,633250	1,000	271.062,000000
24,649917	1,000	217.113,000000
24,666583	1,000	176.160,000000
24,683250	1,000	146.416,000000
24,699917	1,000	125.982,000000
24,716583	1,000	112.770,000000
24,733250	1,000	104.800,000000
24,749917	1,000	100.372,000000
24,766583	1,000	98.331,000000
24,783250	1,000	97.708,000000
24,799917	1,000	97.714,000000
24,816583	1,000	97.813,000000
24,833250	1,000	97.541,000000
24,849917	1,000	96.551,000000
24,866583	1,000	94.938,000000
24,883250	1,000	93.044,000000
24,899917	1,000	91.074,000000
24,916583	1,000	89.033,000000
24,933250	1,000	87.241,000000
24,949917	1,000	85.885,000000
24,966583	1,000	85.118,000000
24,983250	1,000	85.068,000000
24,999917	1,000	85.267,000000
25,016583	1,000	85.126,000000
25,033250	1,000	84.499,000000
25,049917	1,000	83.608,000000
25,066583	1,000	82.661,000000
25,083250	1,000	81.885,000000
25,099917	1,000	81.181,000000
25,116583	1,000	80.545,000000
25,133250	1,000	79.968,000000
25,149917	1,000	79.371,000000
25,166583	1,000	78.797,000000
25,183250	1,000	78.385,000000
25,199917	1,000	78.095,000000
25,216583	1,000	77.835,000000
25,233250	1,000	77.936,000000
25,249917	1,000	78.637,000000
25,266583	1,000	80.012,000000
25,283250	1,000	81.853,000000
25,299917	1,000	83.585,000000
25,316583	1,000	84.747,000000
25,333250	1,000	84.999,000000
25,349917	1,000	84.267,000000
25,366583	1,000	83.013,000000
25,383250	1,000	81.481,000000
25,399917	1,000	79.656,000000
25,416583	1,000	77.859,000000
25,433250	1,000	76.142,000000
25,449917	1,000	74.495,000000
25,466583	1,000	73.000,000000
25,483250	1,000	71.949,000000
25,499917	1,000	71.393,000000
25,516583	1,000	71.060,000000
25,533250	1,000	70.809,000000
25,549917	1,000	70.496,000000
25,566583	1,000	70.300,000000
25,583250	1,000	70.430,000000
25,599917	1,000	70.858,000000
25,616583	1,000	71.326,000000
25,633250	1,000	71.675,000000
25,649917	1,000	71.912,000000
25,666583	1,000	71.915,000000
25,683250	1,000	72.019,000000
25,699917	1,000	72.571,000000
25,716583	1,000	73.544,000000
25,733250	1,000	74.783,000000
25,749917	1,000	75.834,000000
25,766583	1,000	76.348,000000
25,783250	1,000	76.227,000000
25,799917	1,000	75.561,000000
25,816583	1,000	74.865,000000
25,833250	1,000	74.510,000000
25,849917	1,000	74.727,000000
25,866583	1,000	75.526,000000
25,883250	1,000	76.939,000000
25,899917	1,000	78.666,000000
25,916583	1,000	80.335,000000
25,933250	1,000	81.628,000000
25,949917	1,000	82.557,000000
25,966583	1,000	83.143,000000
25,983250	1,000	83.677,000000
25,999917	1,000	84.538,000000
26,016583	1,000	85.592,000000
26,033250	1,000	86.557,000000
26,049917	1,000	87.234,000000
26,066583	1,000	87.545,000000
26,083250	1,000	87.415,000000
26,099917	1,000	86.987,000000
26,116583	1,000	86.592,000000
26,133250	1,000	86.206,000000
26,149917	1,000	85.990,000000
26,166583	1,000	86.696,000000
26,183250	1,000	88.985,000000
26,199917	1,000	92.899,000000
26,216583	1,000	97.960,000000
26,233250	1,000	103.388,000000
26,249917	1,000	108.738,000000
26,266583	1,000	113.750,000000
26,283250	1,000	118.076,000000
26,299917	1,000	121.001,000000
26,316583	1,000	121.997,000000
26,333250	1,000	121.250,000000
26,349917	1,000	119.020,000000
26,366583	1,000	115.516,000000
26,383250	1,000	111.138,000000
26,399917	1,000	106.106,000000
26,416583	1,000	100.632,000000
26,433250	1,000	95.166,000000
26,449917	1,000	90.430,000000
26,466583	1,000	86.862,000000
26,483250	1,000	84.383,000000
26,499917	1,000	82.559,000000
26,516583	1,000	80.992,000000
26,533250	1,000	79.453,000000
26,549917	1,000	78.078,000000
26,566583	1,000	77.100,000000
26,583250	1,000	76.562,000000
26,599917	1,000	76.200,000000
26,616583	1,000	75.839,000000
26,633250	1,000	75.342,000000
26,649917	1,000	74.819,000000
26,666583	1,000	74.440,000000
26,683250	1,000	74.231,000000
26,699917	1,000	74.053,000000
26,716583	1,000	73.796,000000
26,733250	1,000	73.343,000000
26,749917	1,000	72.608,000000
26,766583	1,000	71.558,000000
26,783250	1,000	70.452,000000
26,799917	1,000	69.618,000000
26,816583	1,000	69.386,000000
26,833250	1,000	69.821,000000
26,849917	1,000	70.565,000000
26,866583	1,000	71.389,000000
26,883250	1,000	72.249,000000
26,899917	1,000	73.177,000000
26,916583	1,000	74.239,000000
26,933250	1,000	75.396,000000
26,949917	1,000	76.369,000000
26,966583	1,000	77.169,000000
26,983250	1,000	77.966,000000
26,999917	1,000	78.669,000000
27,016583	1,000	79.084,000000
27,033250	1,000	79.265,000000
27,049917	1,000	79.331,000000
27,066583	1,000	79.372,000000
27,083250	1,000	79.435,000000
27,099917	1,000	79.805,000000
27,116583	1,000	80.718,000000
27,133250	1,000	81.771,000000
27,149917	1,000	82.591,000000
27,166583	1,000	82.990,000000
27,183250	1,000	82.928,000000
27,199917	1,000	82.704,000000
27,216583	1,000	82.523,000000
27,233250	1,000	82.596,000000
27,249917	1,000	82.949,000000
27,266583	1,000	83.393,000000
27,283250	1,000	83.436,000000
27,299917	1,000	82.711,000000
27,316583	1,000	81.077,000000
27,333250	1,000	78.837,000000
27,349917	1,000	76.395,000000
27,366583	1,000	74.152,000000
27,383250	1,000	72.515,000000
27,399917	1,000	71.994,000000
27,416583	1,000	72.560,000000
27,433250	1,000	73.654,000000
27,449917	1,000	74.719,000000
27,466583	1,000	75.237,000000
27,483250	1,000	75.147,000000
27,499917	1,000	74.614,000000
27,516583	1,000	73.712,000000
27,533250	1,000	72.585,000000
27,549917	1,000	71.556,000000
27,566583	1,000	71.016,000000
27,583250	1,000	71.240,000000
27,599917	1,000	72.551,000000
27,616583	1,000	74.865,000000
27,633250	1,000	77.477,000000
27,649917	1,000	79.568,000000
27,666583	1,000	80.753,000000
27,683250	1,000	80.878,000000
27,699917	1,000	80.123,000000
27,716583	1,000	79.279,000000
27,733250	1,000	78.984,000000
27,749917	1,000	79.198,000000
27,766583	1,000	79.348,000000
27,783250	1,000	79.163,000000
27,799917	1,000	78.961,000000
27,816583	1,000	78.900,000000
27,833250	1,000	78.812,000000
27,849917	1,000	78.722,000000
27,866583	1,000	78.418,000000
27,883250	1,000	77.765,000000
27,899917	1,000	76.984,000000
27,916583	1,000	76.208,000000
27,933250	1,000	75.615,000000
27,949917	1,000	75.466,000000
27,966583	1,000	75.743,000000
27,983250	1,000	75.964,000000
27,999917	1,000	75.925,000000
28,016583	1,000	75.828,000000
28,033250	1,000	75.501,000000
28,049917	1,000	74.791,000000
28,066583	1,000	73.772,000000
28,083250	1,000	72.665,000000
28,099917	1,000	71.635,000000
28,116583	1,000	70.892,000000
28,133250	1,000	70.626,000000
28,149917	1,000	71.070,000000
28,166583	1,000	71.893,000000
28,183250	1,000	72.436,000000
28,199917	1,000	72.378,000000
28,216583	1,000	71.857,000000
28,233250	1,000	71.029,000000
28,249917	1,000	70.100,000000
28,266583	1,000	69.469,000000
28,283250	1,000	69.469,000000
28,299917	1,000	70.110,000000
28,316583	1,000	71.031,000000
28,333250	1,000	71.952,000000
28,349917	1,000	72.826,000000
28,366583	1,000	73.684,000000
28,383250	1,000	74.554,000000
28,399917	1,000	75.119,000000
28,416583	1,000	75.196,000000
28,433250	1,000	75.112,000000
28,449917	1,000	75.204,000000
28,466583	1,000	75.739,000000
28,483250	1,000	76.654,000000
28,499917	1,000	77.719,000000
28,516583	1,000	78.928,000000
28,533250	1,000	80.059,000000
28,549917	1,000	80.691,000000
28,566583	1,000	80.611,000000
28,583250	1,000	79.966,000000
28,599917	1,000	79.088,000000
28,616583	1,000	78.223,000000
28,633250	1,000	77.297,000000
28,649917	1,000	76.313,000000
28,666583	1,000	75.215,000000
28,683250	1,000	74.064,000000
28,699917	1,000	73.277,000000
28,716583	1,000	73.405,000000
28,733250	1,000	74.265,000000
28,749917	1,000	75.453,000000
28,766583	1,000	76.728,000000
28,783250	1,000	78.091,000000
28,799917	1,000	79.678,000000
28,816583	1,000	81.522,000000
28,833250	1,000	83.537,000000
28,849917	1,000	85.364,000000
28,866583	1,000	86.614,000000
28,883250	1,000	87.186,000000
28,899917	1,000	87.036,000000
28,916583	1,000	86.460,000000
28,933250	1,000	85.872,000000
28,949917	1,000	85.457,000000
28,966583	1,000	85.202,000000
28,983250	1,000	85.261,000000
28,999917	1,000	85.847,000000
29,016583	1,000	86.772,000000
29,033250	1,000	87.713,000000
29,049917	1,000	88.423,000000
29,066583	1,000	88.722,000000
29,083250	1,000	88.609,000000
29,099917	1,000	88.225,000000
29,116583	1,000	87.575,000000
29,133250	1,000	86.664,000000
29,149917	1,000	85.527,000000
29,166583	1,000	84.170,000000
29,183250	1,000	82.767,000000
29,199917	1,000	81.541,000000
29,216583	1,000	80.721,000000
29,233250	1,000	80.173,000000
29,249917	1,000	79.699,000000
29,266583	1,000	78.957,000000
29,283250	1,000	77.529,000000
29,299917	1,000	75.552,000000
29,316583	1,000	73.667,000000
29,333250	1,000	72.688,000000
29,349917	1,000	72.729,000000
29,366583	1,000	73.390,000000
29,383250	1,000	74.235,000000
29,399917	1,000	74.944,000000
29,416583	1,000	75.312,000000
29,433250	1,000	75.344,000000
29,449917	1,000	75.401,000000
29,466583	1,000	75.986,000000
29,483250	1,000	77.103,000000
29,499917	1,000	78.348,000000
29,516583	1,000	79.252,000000
29,533250	1,000	79.752,000000
29,549917	1,000	79.910,000000
29,566583	1,000	79.666,000000
29,583250	1,000	79.177,000000
29,599917	1,000	78.430,000000
29,616583	1,000	77.486,000000
29,633250	1,000	76.534,000000
29,649917	1,000	75.577,000000
29,666583	1,000	75.081,000000
29,683250	1,000	75.546,000000
29,699917	1,000	76.963,000000
29,716583	1,000	79.162,000000
29,733250	1,000	81.809,000000
29,749917	1,000	84.248,000000
29,766583	1,000	85.674,000000
29,783250	1,000	85.870,000000
29,799917	1,000	85.033,000000
29,816583	1,000	83.658,000000
29,833250	1,000	82.205,000000
29,849917	1,000	81.041,000000
29,866583	1,000	80.238,000000
29,883250	1,000	79.496,000000
29,899917	1,000	78.634,000000
29,916583	1,000	77.819,000000
29,933250	1,000	77.301,000000
29,949917	1,000	77.319,000000
29,966583	1,000	77.975,000000
29,983250	1,000	78.945,000000
29,999917	1,000	79.977,000000
30,016583	1,000	81.062,000000
30,033250	1,000	82.011,000000
30,049917	1,000	82.350,000000
30,066583	1,000	81.887,000000
30,083250	1,000	80.918,000000
30,099917	1,000	80.026,000000
30,116583	1,000	79.397,000000
30,133250	1,000	78.920,000000
30,149917	1,000	78.592,000000
30,166583	1,000	78.485,000000
30,183250	1,000	78.597,000000
30,199917	1,000	78.829,000000
30,216583	1,000	78.916,000000
30,233250	1,000	78.818,000000
30,249917	1,000	78.571,000000
30,266583	1,000	77.895,000000
30,283250	1,000	76.741,000000
30,299917	1,000	75.192,000000
30,316583	1,000	73.626,000000
30,333250	1,000	72.577,000000
30,349917	1,000	72.151,000000
30,366583	1,000	72.256,000000
30,383250	1,000	72.616,000000
30,399917	1,000	73.021,000000
30,416583	1,000	73.748,000000
30,433250	1,000	74.731,000000
30,449917	1,000	75.976,000000
30,466583	1,000	77.366,000000
30,483250	1,000	78.628,000000
30,499917	1,000	79.839,000000
30,516583	1,000	80.932,000000
30,533250	1,000	81.712,000000
30,549917	1,000	82.043,000000
30,566583	1,000	81.984,000000
30,583250	1,000	81.781,000000
30,599917	1,000	81.492,000000
30,616583	1,000	81.018,000000
30,633250	1,000	80.581,000000
30,649917	1,000	80.386,000000
30,666583	1,000	80.417,000000
30,683250	1,000	80.533,000000
30,699917	1,000	80.513,000000
30,716583	1,000	80.254,000000
30,733250	1,000	79.792,000000
30,749917	1,000	79.280,000000
30,766583	1,000	78.991,000000
30,783250	1,000	79.054,000000
30,799917	1,000	79.543,000000
30,816583	1,000	80.415,000000
30,833250	1,000	81.591,000000
30,849917	1,000	82.838,000000
30,866583	1,000	83.993,000000
30,883250	1,000	84.828,000000
30,899917	1,000	85.088,000000
30,916583	1,000	84.518,000000
30,933250	1,000	83.307,000000
30,949917	1,000	81.966,000000
30,966583	1,000	80.797,000000
30,983250	1,000	79.827,000000
30,999917	1,000	79.006,000000
31,016583	1,000	78.213,000000
31,033250	1,000	77.171,000000
31,049917	1,000	75.967,000000
31,066583	1,000	74.960,000000
31,083250	1,000	74.095,000000
31,099917	1,000	73.084,000000
31,116583	1,000	71.908,000000
31,133250	1,000	70.785,000000
31,149917	1,000	70.103,000000
31,166583	1,000	70.047,000000
31,183250	1,000	70.672,000000
31,199917	1,000	71.852,000000
31,216583	1,000	73.346,000000
31,233250	1,000	74.873,000000
31,249917	1,000	76.244,000000
31,266583	1,000	77.344,000000
31,283250	1,000	78.219,000000
31,299917	1,000	79.219,000000
31,316583	1,000	80.410,000000
31,333250	1,000	81.459,000000
31,349917	1,000	82.259,000000
31,366583	1,000	82.715,000000
31,383250	1,000	82.597,000000
31,399917	1,000	81.950,000000
31,416583	1,000	81.150,000000
31,433250	1,000	80.429,000000
31,449917	1,000	79.932,000000
31,466583	1,000	79.538,000000
31,483250	1,000	79.069,000000
31,499917	1,000	78.426,000000
31,516583	1,000	77.643,000000
31,533250	1,000	76.774,000000
31,549917	1,000	75.980,000000
31,566583	1,000	75.570,000000
31,583250	1,000	75.584,000000
31,599917	1,000	75.922,000000
31,616583	1,000	76.438,000000
31,633250	1,000	76.815,000000
31,649917	1,000	76.968,000000
31,666583	1,000	76.891,000000
31,683250	1,000	76.822,000000
31,699917	1,000	76.980,000000
31,716583	1,000	77.540,000000
31,733250	1,000	78.720,000000
31,749917	1,000	80.287,000000
31,766583	1,000	81.554,000000
31,783250	1,000	82.246,000000
31,799917	1,000	82.491,000000
31,816583	1,000	82.668,000000
31,833250	1,000	82.966,000000
31,849917	1,000	83.170,000000
31,866583	1,000	83.398,000000
31,883250	1,000	83.908,000000
31,899917	1,000	84.578,000000
31,916583	1,000	85.420,000000
31,933250	1,000	86.333,000000
31,949917	1,000	86.963,000000
31,966583	1,000	87.064,000000
31,983250	1,000	86.908,000000
31,999917	1,000	86.634,000000
32,016583	1,000	86.162,000000
32,033250	1,000	85.570,000000
32,049917	1,000	84.741,000000
32,066583	1,000	83.898,000000
32,083250	1,000	83.494,000000
32,099917	1,000	83.738,000000
32,116583	1,000	84.428,000000
32,133250	1,000	85.281,000000
32,149917	1,000	86.015,000000
32,166583	1,000	86.708,000000
32,183250	1,000	87.356,000000
32,199917	1,000	88.123,000000
32,216583	1,000	89.149,000000
32,233250	1,000	90.362,000000
32,249917	1,000	91.652,000000
32,266583	1,000	92.985,000000
32,283250	1,000	94.065,000000
32,299917	1,000	94.602,000000
32,316583	1,000	94.509,000000
32,333250	1,000	93.924,000000
32,349917	1,000	93.181,000000
32,366583	1,000	92.352,000000
32,383250	1,000	91.512,000000
32,399917	1,000	90.967,000000
32,416583	1,000	90.751,000000
32,433250	1,000	90.666,000000
32,449917	1,000	90.550,000000
32,466583	1,000	90.093,000000
32,483250	1,000	89.439,000000
32,499917	1,000	88.903,000000
32,516583	1,000	88.982,000000
32,533250	1,000	89.795,000000
32,549917	1,000	91.076,000000
32,566583	1,000	92.531,000000
32,583250	1,000	93.893,000000
32,599917	1,000	94.889,000000
32,616583	1,000	95.433,000000
32,633250	1,000	95.372,000000
32,649917	1,000	94.564,000000
32,666583	1,000	93.148,000000
32,683250	1,000	91.224,000000
32,699917	1,000	89.076,000000
32,716583	1,000	87.011,000000
32,733250	1,000	85.028,000000
32,749917	1,000	83.295,000000
32,766583	1,000	82.015,000000
32,783250	1,000	81.134,000000
32,799917	1,000	80.640,000000
32,816583	1,000	80.675,000000
32,833250	1,000	81.359,000000
32,849917	1,000	82.530,000000
32,866583	1,000	84.064,000000
32,883250	1,000	85.763,000000
32,899917	1,000	87.684,000000
32,916583	1,000	89.844,000000
32,933250	1,000	92.195,000000
32,949917	1,000	94.362,000000
32,966583	1,000	95.952,000000
32,983250	1,000	96.772,000000
32,999917	1,000	96.926,000000
33,016583	1,000	96.369,000000
33,033250	1,000	95.222,000000
33,049917	1,000	93.795,000000
33,066583	1,000	92.453,000000
33,083250	1,000	91.405,000000
33,099917	1,000	90.841,000000
33,116583	1,000	90.902,000000
33,133250	1,000	91.629,000000
33,149917	1,000	93.001,000000
33,166583	1,000	94.751,000000
33,183250	1,000	96.655,000000
33,199917	1,000	98.642,000000
33,216583	1,000	100.613,000000
33,233250	1,000	102.240,000000
33,249917	1,000	103.460,000000
33,266583	1,000	104.158,000000
33,283250	1,000	104.265,000000
33,299917	1,000	104.038,000000
33,316583	1,000	103.715,000000
33,333250	1,000	103.541,000000
33,349917	1,000	103.688,000000
33,366583	1,000	103.982,000000
33,383250	1,000	104.484,000000
33,399917	1,000	105.264,000000
33,416583	1,000	106.349,000000
33,433250	1,000	107.429,000000
33,449917	1,000	108.701,000000
33,466583	1,000	110.498,000000
33,483250	1,000	112.779,000000
33,499917	1,000	115.600,000000
33,516583	1,000	118.724,000000
33,533250	1,000	122.159,000000
33,549917	1,000	126.067,000000
33,566583	1,000	130.497,000000
33,583250	1,000	135.173,000000
33,599917	1,000	139.567,000000
33,616583	1,000	143.348,000000
33,633250	1,000	146.262,000000
33,649917	1,000	148.289,000000
33,666583	1,000	149.830,000000
33,683250	1,000	151.440,000000
33,699917	1,000	153.495,000000
33,716583	1,000	155.946,000000
33,733250	1,000	158.634,000000
33,749917	1,000	161.593,000000
33,766583	1,000	164.659,000000
33,783250	1,000	167.646,000000
33,799917	1,000	170.541,000000
33,816583	1,000	173.487,000000
33,833250	1,000	176.612,000000
33,849917	1,000	179.912,000000
33,866583	1,000	183.276,000000
33,883250	1,000	186.663,000000
33,899917	1,000	189.872,000000
33,916583	1,000	192.681,000000
33,933250	1,000	194.992,000000
33,949917	1,000	196.831,000000
33,966583	1,000	198.470,000000
33,983250	1,000	199.945,000000
33,999917	1,000	201.387,000000
34,016583	1,000	202.954,000000
34,033250	1,000	204.806,000000
34,049917	1,000	206.920,000000
34,066583	1,000	209.206,000000
34,083250	1,000	211.301,000000
34,099917	1,000	213.121,000000
34,116583	1,000	214.797,000000
34,133250	1,000	216.683,000000
34,149917	1,000	218.810,000000
34,166583	1,000	221.133,000000
34,183250	1,000	223.430,000000
34,199917	1,000	225.431,000000
34,216583	1,000	226.978,000000
34,233250	1,000	228.094,000000
34,249917	1,000	228.797,000000
34,266583	1,000	229.016,000000
34,283250	1,000	228.551,000000
34,299917	1,000	227.474,000000
34,316583	1,000	226.167,000000
34,333250	1,000	224.927,000000
34,349917	1,000	224.032,000000
34,366583	1,000	223.543,000000
34,383250	1,000	223.466,000000
34,399917	1,000	223.701,000000
34,416583	1,000	224.096,000000
34,433250	1,000	224.522,000000
34,449917	1,000	224.721,000000
34,466583	1,000	224.799,000000
34,483250	1,000	225.113,000000
34,499917	1,000	225.727,000000
34,516583	1,000	226.712,000000
34,533250	1,000	227.981,000000
34,549917	1,000	229.316,000000
34,566583	1,000	230.389,000000
34,583250	1,000	231.069,000000
34,599917	1,000	230.961,000000
34,616583	1,000	229.847,000000
34,633250	1,000	228.062,000000
34,649917	1,000	226.182,000000
34,666583	1,000	224.607,000000
34,683250	1,000	223.444,000000
34,699917	1,000	222.854,000000
34,716583	1,000	222.751,000000
34,733250	1,000	222.703,000000
34,749917	1,000	222.270,000000
34,766583	1,000	221.482,000000
34,783250	1,000	220.673,000000
34,799917	1,000	219.855,000000
34,816583	1,000	219.019,000000
34,833250	1,000	218.318,000000
34,849917	1,000	218.127,000000
34,866583	1,000	218.512,000000
34,883250	1,000	219.105,000000
34,899917	1,000	219.308,000000
34,916583	1,000	218.680,000000
34,933250	1,000	217.252,000000
34,949917	1,000	215.462,000000
34,966583	1,000	213.575,000000
34,983250	1,000	212.007,000000
34,999917	1,000	211.311,000000
35,016583	1,000	211.585,000000
35,033250	1,000	212.713,000000
35,049917	1,000	214.492,000000
35,066583	1,000	216.588,000000
35,083250	1,000	218.726,000000
35,099917	1,000	220.627,000000
35,116583	1,000	221.960,000000
35,133250	1,000	222.438,000000
35,149917	1,000	222.032,000000
35,166583	1,000	221.243,000000
35,183250	1,000	220.313,000000
35,199917	1,000	219.226,000000
35,216583	1,000	218.184,000000
35,233250	1,000	217.156,000000
35,249917	1,000	216.206,000000
35,266583	1,000	215.696,000000
35,283250	1,000	215.932,000000
35,299917	1,000	216.875,000000
35,316583	1,000	218.558,000000
35,333250	1,000	220.699,000000
35,349917	1,000	222.772,000000
35,366583	1,000	224.395,000000
35,383250	1,000	225.174,000000
35,399917	1,000	224.942,000000
35,416583	1,000	224.000,000000
35,433250	1,000	222.706,000000
35,449917	1,000	221.222,000000
35,466583	1,000	219.641,000000
35,483250	1,000	218.095,000000
35,499917	1,000	216.653,000000
35,516583	1,000	215.269,000000
35,533250	1,000	213.830,000000
35,549917	1,000	212.453,000000
35,566583	1,000	211.438,000000
35,583250	1,000	211.084,000000
35,599917	1,000	211.345,000000
35,616583	1,000	211.782,000000
35,633250	1,000	212.131,000000
35,649917	1,000	212.629,000000
35,666583	1,000	213.470,000000
35,683250	1,000	214.352,000000
35,699917	1,000	215.065,000000
35,716583	1,000	215.663,000000
35,733250	1,000	215.965,000000
35,749917	1,000	215.970,000000
35,766583	1,000	215.918,000000
35,783250	1,000	216.274,000000
35,799917	1,000	217.183,000000
35,816583	1,000	218.359,000000
35,833250	1,000	219.522,000000
35,849917	1,000	220.511,000000
35,866583	1,000	221.047,000000
35,883250	1,000	221.060,000000
35,899917	1,000	220.820,000000
35,916583	1,000	220.675,000000
35,933250	1,000	220.544,000000
35,949917	1,000	220.338,000000
35,966583	1,000	220.334,000000
35,983250	1,000	220.527,000000
35,999917	1,000	220.582,000000
36,016583	1,000	220.286,000000
36,033250	1,000	219.725,000000
36,049917	1,000	218.978,000000
36,066583	1,000	218.284,000000
36,083250	1,000	218.023,000000
36,099917	1,000	218.240,000000
36,116583	1,000	218.647,000000
36,133250	1,000	218.971,000000
36,149917	1,000	218.940,000000
36,166583	1,000	218.357,000000
36,183250	1,000	217.298,000000
36,199917	1,000	216.239,000000
36,216583	1,000	215.691,000000
36,233250	1,000	215.699,000000
36,249917	1,000	216.140,000000
36,266583	1,000	216.813,000000
36,283250	1,000	217.600,000000
36,299917	1,000	218.462,000000
36,316583	1,000	219.329,000000
36,333250	1,000	219.960,000000
36,349917	1,000	219.769,000000
36,366583	1,000	218.529,000000
36,383250	1,000	216.702,000000
36,399917	1,000	214.891,000000
36,416583	1,000	213.466,000000
36,433250	1,000	212.544,000000
36,449917	1,000	212.212,000000
36,466583	1,000	212.569,000000
36,483250	1,000	213.372,000000
36,499917	1,000	214.276,000000
36,516583	1,000	214.979,000000
36,533250	1,000	215.629,000000
36,549917	1,000	216.426,000000
36,566583	1,000	217.157,000000
36,583250	1,000	217.727,000000
36,599917	1,000	218.346,000000
36,616583	1,000	218.934,000000
36,633250	1,000	219.388,000000
36,649917	1,000	219.615,000000
36,666583	1,000	219.441,000000
36,683250	1,000	218.910,000000
36,699917	1,000	217.981,000000
36,716583	1,000	216.821,000000
36,733250	1,000	215.518,000000
36,749917	1,000	214.076,000000
36,766583	1,000	212.500,000000
36,783250	1,000	210.897,000000
36,799917	1,000	209.349,000000
36,816583	1,000	207.725,000000
36,833250	1,000	205.984,000000
36,849917	1,000	204.395,000000
36,866583	1,000	203.457,000000
36,883250	1,000	203.150,000000
36,899917	1,000	203.338,000000
36,916583	1,000	203.901,000000
36,933250	1,000	204.713,000000
36,949917	1,000	205.582,000000
36,966583	1,000	206.149,000000
36,983250	1,000	206.286,000000
36,999917	1,000	206.145,000000
37,016583	1,000	205.878,000000
37,033250	1,000	205.345,000000
37,049917	1,000	204.467,000000
37,066583	1,000	203.188,000000
37,083250	1,000	201.472,000000
37,099917	1,000	199.420,000000
37,116583	1,000	197.398,000000
37,133250	1,000	195.641,000000
37,149917	1,000	194.048,000000
37,166583	1,000	192.517,000000
37,183250	1,000	191.015,000000
37,199917	1,000	189.314,000000
37,216583	1,000	187.259,000000
37,233250	1,000	184.962,000000
37,249917	1,000	182.769,000000
37,266583	1,000	181.218,000000
37,283250	1,000	180.483,000000
37,299917	1,000	180.236,000000
37,316583	1,000	180.019,000000
37,333250	1,000	179.489,000000
37,349917	1,000	178.439,000000
37,366583	1,000	177.020,000000
37,383250	1,000	175.568,000000
37,399917	1,000	174.041,000000
37,416583	1,000	172.375,000000
37,433250	1,000	170.997,000000
37,449917	1,000	169.907,000000
37,466583	1,000	168.769,000000
37,483250	1,000	167.493,000000
37,499917	1,000	165.934,000000
37,516583	1,000	164.226,000000
37,533250	1,000	162.722,000000
37,549917	1,000	161.813,000000
37,566583	1,000	161.435,000000
37,583250	1,000	161.173,000000
37,599917	1,000	160.756,000000
37,616583	1,000	159.908,000000
37,633250	1,000	158.523,000000
37,649917	1,000	156.555,000000
37,666583	1,000	153.848,000000
37,683250	1,000	150.301,000000
37,699917	1,000	146.229,000000
37,716583	1,000	142.130,000000
37,733250	1,000	138.704,000000
37,749917	1,000	136.175,000000
37,766583	1,000	134.309,000000
37,783250	1,000	132.994,000000
37,799917	1,000	132.106,000000
37,816583	1,000	131.810,000000
37,833250	1,000	131.906,000000
37,849917	1,000	132.060,000000
37,866583	1,000	132.181,000000
37,883250	1,000	132.018,000000
37,899917	1,000	131.064,000000
37,916583	1,000	129.123,000000
37,933250	1,000	126.480,000000
37,949917	1,000	123.632,000000
37,966583	1,000	120.908,000000
37,983250	1,000	118.336,000000
37,999917	1,000	115.950,000000
38,016583	1,000	113.960,000000
38,033250	1,000	112.514,000000
38,049917	1,000	111.549,000000
38,066583	1,000	110.745,000000
38,083250	1,000	110.139,000000
38,099917	1,000	109.955,000000
38,116583	1,000	110.066,000000
38,133250	1,000	110.073,000000
38,149917	1,000	109.615,000000
38,166583	1,000	108.314,000000
38,183250	1,000	106.065,000000
38,199917	1,000	103.354,000000
38,216583	1,000	100.529,000000
38,233250	1,000	97.581,000000
38,249917	1,000	94.720,000000
38,266583	1,000	92.190,000000
38,283250	1,000	90.230,000000
38,299917	1,000	89.265,000000
38,316583	1,000	89.253,000000
38,333250	1,000	89.841,000000
38,349917	1,000	90.118,000000
38,366583	1,000	89.448,000000
38,383250	1,000	87.837,000000
38,399917	1,000	85.413,000000
38,416583	1,000	82.542,000000
38,433250	1,000	79.691,000000
38,449917	1,000	77.037,000000
38,466583	1,000	74.631,000000
38,483250	1,000	72.355,000000
38,499917	1,000	70.061,000000
38,516583	1,000	67.811,000000
38,533250	1,000	65.876,000000
38,549917	1,000	64.415,000000
38,566583	1,000	63.487,000000
38,583250	1,000	62.668,000000
38,599917	1,000	61.532,000000
38,616583	1,000	60.195,000000
38,633250	1,000	59.131,000000
38,649917	1,000	58.421,000000
38,666583	1,000	57.861,000000
38,683250	1,000	57.270,000000
38,699917	1,000	56.721,000000
38,716583	1,000	56.211,000000
38,733250	1,000	55.861,000000
38,749917	1,000	55.867,000000
38,766583	1,000	56.099,000000
38,783250	1,000	56.238,000000
38,799917	1,000	56.085,000000
38,816583	1,000	55.552,000000
38,833250	1,000	54.438,000000
38,849917	1,000	52.762,000000
38,866583	1,000	50.623,000000
38,883250	1,000	48.070,000000
38,899917	1,000	45.501,000000
38,916583	1,000	43.217,000000
38,933250	1,000	41.456,000000
38,949917	1,000	40.308,000000
38,966583	1,000	39.640,000000
38,983250	1,000	39.240,000000
38,999917	1,000	39.163,000000
39,016583	1,000	39.385,000000
39,033250	1,000	39.912,000000
39,049917	1,000	40.475,000000
39,066583	1,000	40.963,000000
39,083250	1,000	41.654,000000
39,099917	1,000	42.466,000000
39,116583	1,000	43.009,000000
39,133250	1,000	43.035,000000
39,149917	1,000	42.683,000000
39,166583	1,000	41.873,000000
39,183250	1,000	40.989,000000
39,199917	1,000	40.135,000000
39,216583	1,000	39.423,000000
39,233250	1,000	38.790,000000
39,249917	1,000	37.883,000000
39,266583	1,000	36.482,000000
39,283250	1,000	34.882,000000
39,299917	1,000	33.525,000000
39,316583	1,000	32.752,000000
39,333250	1,000	32.636,000000
39,349917	1,000	33.162,000000
39,366583	1,000	34.084,000000
39,383250	1,000	35.087,000000
39,399917	1,000	35.766,000000
39,416583	1,000	35.762,000000
39,433250	1,000	34.985,000000
39,449917	1,000	33.559,000000
39,466583	1,000	31.720,000000
39,483250	1,000	29.511,000000
39,499917	1,000	27.091,000000
39,516583	1,000	24.679,000000
39,533250	1,000	22.779,000000
39,549917	1,000	21.797,000000
39,566583	1,000	21.885,000000
39,583250	1,000	22.835,000000
39,599917	1,000	24.497,000000
39,616583	1,000	26.381,000000
39,633250	1,000	27.854,000000
39,649917	1,000	28.472,000000
39,666583	1,000	28.229,000000
39,683250	1,000	27.336,000000
39,699917	1,000	25.956,000000
39,716583	1,000	24.195,000000
39,733250	1,000	22.253,000000
39,749917	1,000	20.620,000000
39,766583	1,000	19.655,000000
39,783250	1,000	19.505,000000
39,799917	1,000	19.908,000000
39,816583	1,000	20.315,000000
39,833250	1,000	20.364,000000
39,849917	1,000	19.870,000000
39,866583	1,000	18.943,000000
39,883250	1,000	17.984,000000
39,899917	1,000	17.283,000000
39,916583	1,000	16.984,000000
39,933250	1,000	16.944,000000
39,949917	1,000	16.865,000000
39,966583	1,000	16.447,000000
39,983250	1,000	15.818,000000
39,999917	1,000	15.254,000000
40,016583	1,000	15.169,000000
40,033250	1,000	15.642,000000
40,049917	1,000	16.498,000000
40,066583	1,000	17.593,000000
40,083250	1,000	18.622,000000
40,099917	1,000	19.227,000000
40,116583	1,000	19.335,000000
40,133250	1,000	18.759,000000
40,149917	1,000	17.764,000000
40,166583	1,000	16.534,000000
40,183250	1,000	15.317,000000
40,199917	1,000	14.337,000000
40,216583	1,000	13.720,000000
40,233250	1,000	13.534,000000
40,249917	1,000	13.616,000000
40,266583	1,000	13.697,000000
40,283250	1,000	13.783,000000
40,299917	1,000	13.726,000000
40,316583	1,000	13.493,000000
40,333250	1,000	13.094,000000
40,349917	1,000	12.847,000000
40,366583	1,000	12.706,000000
40,383250	1,000	12.380,000000
40,399917	1,000	11.945,000000
40,416583	1,000	11.512,000000
40,433250	1,000	10.999,000000
40,449917	1,000	10.641,000000
40,466583	1,000	10.748,000000
40,483250	1,000	11.174,000000
40,499917	1,000	11.454,000000
40,516583	1,000	11.490,000000
40,533250	1,000	11.604,000000
40,549917	1,000	11.788,000000
40,566583	1,000	11.918,000000
40,583250	1,000	12.221,000000
40,599917	1,000	12.747,000000
40,616583	1,000	13.428,000000
40,633250	1,000	14.236,000000
40,649917	1,000	15.058,000000
40,666583	1,000	15.780,000000
40,683250	1,000	16.341,000000
40,699917	1,000	16.698,000000
40,716583	1,000	16.891,000000
40,733250	1,000	16.852,000000
40,749917	1,000	16.547,000000
40,766583	1,000	16.037,000000
40,783250	1,000	15.251,000000
40,799917	1,000	14.021,000000
40,816583	1,000	12.470,000000
40,833250	1,000	10.678,000000
40,849917	1,000	8.993,000000
40,866583	1,000	7.865,000000
40,883250	1,000	7.517,000000
40,899917	1,000	7.888,000000
40,916583	1,000	9.031,000000
40,933250	1,000	10.798,000000
40,949917	1,000	12.841,000000
40,966583	1,000	14.871,000000
40,983250	1,000	16.689,000000
40,999917	1,000	18.202,000000
41,016583	1,000	19.428,000000
41,033250	1,000	20.362,000000
41,049917	1,000	20.838,000000
41,066583	1,000	20.582,000000
41,083250	1,000	19.424,000000
41,099917	1,000	17.429,000000
41,116583	1,000	14.827,000000
41,133250	1,000	11.996,000000
41,149917	1,000	9.271,000000
41,166583	1,000	6.887,000000
41,183250	1,000	5.195,000000
41,199917	1,000	4.427,000000
41,216583	1,000	4.305,000000
41,233250	1,000	4.536,000000
41,249917	1,000	4.919,000000
41,266583	1,000	5.386,000000
41,283250	1,000	6.060,000000
41,299917	1,000	6.799,000000
41,316583	1,000	7.520,000000
41,333250	1,000	8.152,000000
41,349917	1,000	8.631,000000
41,366583	1,000	8.697,000000
41,383250	1,000	8.250,000000
41,399917	1,000	7.532,000000
41,416583	1,000	6.750,000000
41,433250	1,000	6.108,000000
41,449917	1,000	5.660,000000
41,466583	1,000	5.347,000000
41,483250	1,000	5.025,000000
41,499917	1,000	4.644,000000
41,516583	1,000	4.442,000000
41,533250	1,000	4.510,000000
41,549917	1,000	4.574,000000
41,566583	1,000	4.553,000000
41,583250	1,000	4.894,000000
41,599917	1,000	5.681,000000
41,616583	1,000	6.671,000000
41,633250	1,000	7.565,000000
41,649917	1,000	8.185,000000
41,666583	1,000	8.252,000000
41,683250	1,000	7.803,000000
41,699917	1,000	7.044,000000
41,716583	1,000	6.275,000000
41,733250	1,000	5.762,000000
41,749917	1,000	5.722,000000
41,766583	1,000	6.202,000000
41,783250	1,000	6.944,000000
41,799917	1,000	7.682,000000
41,816583	1,000	8.198,000000
41,833250	1,000	8.468,000000
41,849917	1,000	8.240,000000
41,866583	1,000	7.476,000000
41,883250	1,000	6.117,000000
41,899917	1,000	3.905,000000
41,916583	1,000	923,000000
41,933250	1,000	-2.200,000000
41,949917	1,000	-4.718,000000
41,966583	1,000	-6.346,000000
41,983250	1,000	-7.117,000000
41,999917	1,000	-7.200,000000
42,016583	1,000	-6.647,000000
42,033250	1,000	-5.734,000000
42,049917	1,000	-4.589,000000
42,066583	1,000	-2.958,000000
42,083250	1,000	-725,000000
42,099917	1,000	2.161,000000
42,116583	1,000	5.283,000000
42,133250	1,000	7.981,000000
42,149917	1,000	9.778,000000
42,166583	1,000	10.641,000000
42,183250	1,000	10.678,000000
42,199917	1,000	10.011,000000
42,216583	1,000	8.981,000000
42,233250	1,000	8.023,000000
42,249917	1,000	7.369,000000
42,266583	1,000	6.887,000000
42,283250	1,000	6.360,000000
42,299917	1,000	5.451,000000
42,316583	1,000	3.916,000000
42,333250	1,000	2.004,000000
42,349917	1,000	27,000000
42,366583	1,000	-1.734,000000
42,383250	1,000	-3.005,000000
42,399917	1,000	-3.743,000000
42,416583	1,000	-4.103,000000
42,433250	1,000	-3.918,000000
42,449917	1,000	-2.819,000000
42,466583	1,000	-899,000000
42,483250	1,000	1.237,000000
42,499917	1,000	3.153,000000
42,516583	1,000	4.552,000000
42,533250	1,000	5.176,000000
42,549917	1,000	5.024,000000
42,566583	1,000	4.674,000000
42,583250	1,000	4.803,000000
42,599917	1,000	5.276,000000
42,616583	1,000	5.734,000000
42,633250	1,000	5.911,000000
42,649917	1,000	5.762,000000
42,666583	1,000	5.205,000000
42,683250	1,000	4.472,000000
42,699917	1,000	3.992,000000
42,716583	1,000	3.859,000000
42,733250	1,000	4.137,000000
42,749917	1,000	4.773,000000
42,766583	1,000	5.784,000000
42,783250	1,000	7.301,000000
42,799917	1,000	9.136,000000
42,816583	1,000	11.290,000000
42,833250	1,000	13.802,000000
42,849917	1,000	16.242,000000
42,866583	1,000	17.974,000000
42,883250	1,000	18.604,000000
42,899917	1,000	18.099,000000
42,916583	1,000	16.581,000000
42,933250	1,000	14.312,000000
42,949917	1,000	11.741,000000
42,966583	1,000	9.160,000000
42,983250	1,000	6.862,000000
42,999917	1,000	5.341,000000
43,016583	1,000	4.718,000000
43,033250	1,000	4.793,000000
43,049917	1,000	5.230,000000
43,066583	1,000	5.744,000000
43,083250	1,000	6.256,000000
43,099917	1,000	6.841,000000
43,116583	1,000	7.666,000000
