# Supplementary material for: HappyTools: A software for high-throughput HPLC data processing and quantitation
Source: PLoS One. 2018 Jul 6;13(7):e0200280. doi: 10.1371/journal.pone.0200280 (PMC6034860; doi:10.1371/journal.pone.0200280)
Supplement: S1 Data — The source code of HappyTools is included in this zip file, together with all the raw chromatograms as exported from ThermoFisher Chromeleon. A visual tutorial and a document demonstrating how to reproduce the results used in this study are also included. (ZIP) [file pone.0200280.s013.zip › Data/Clinical/ACPA-IgG Fab/Fab_RA7_ACPA.txt]

File Path	chrom://5-para-12-0017/ChromeleonLocal/Instrument Data/UHPLC_2/analysis 2013/Yoann 2013sup.seq/80954.smp/Emission_1.channel/Emission_1.chm
Channel	Emission_1

Injection Information:
Data Vault	ChromeleonLocal
Injection	Fab ACPA SF JM captured
Injection Number	36
Position	RD5
Comment	
Processing Method	Integrate IgG 75-63% last data
Instrument Method	2013Aquity IgG glycan  75%-63% 010313   deepwellplate R2
Type	Unknown
Status	Finished
Injection Date	18-5-2013
Injection Time	20:32:44
Injection Volume (µl)	83,000
Dilution Factor	1,0000
Weight	1,0000

Raw Data Information:
Time Min. (min)	0,016600
Time Max. (min)	43,116600
Data Points	2587
Detector	FLD
Exporting Data System	Chromeleon 7.1.2.1478
Operator	
Signal Quantity	
Signal Unit	counts
Signal Min.	-30.130,000000
Signal Max.	25.191.799,000000
Channel	Emission_1
Driver Name	FLD3000.dll
Channel Type	Evaluation
Min. Step (s)	1,000
Max. Step (s)	1,000
Average Step (s)	1,000

Signal Parameter Information:
Signal Info	250 nm /480 nm

Raw Data:
Time (min)	Step (s)	Value (counts)
0,016600	0,000	0,000000
0,033267	1,000	0,000000
0,049933	1,000	0,000000
0,066600	1,000	0,000000
0,083267	1,000	-353,000000
0,099933	1,000	-1.075,000000
0,116600	1,000	-1.774,000000
0,133267	1,000	-2.267,000000
0,149933	1,000	-2.534,000000
0,166600	1,000	-2.662,000000
0,183267	1,000	-2.728,000000
0,199933	1,000	-2.834,000000
0,216600	1,000	-2.987,000000
0,233267	1,000	-3.090,000000
0,249933	1,000	-3.438,000000
0,266600	1,000	-4.273,000000
0,283267	1,000	-5.488,000000
0,299933	1,000	-6.728,000000
0,316600	1,000	-7.768,000000
0,333267	1,000	-8.520,000000
0,349933	1,000	-8.723,000000
0,366600	1,000	-8.563,000000
0,383267	1,000	-8.384,000000
0,399933	1,000	-7.965,000000
0,416600	1,000	-6.152,000000
0,433267	1,000	-1.167,000000
0,449933	1,000	8.649,000000
0,466600	1,000	24.801,000000
0,483267	1,000	49.949,000000
0,499933	1,000	88.184,000000
0,516600	1,000	144.047,000000
0,533267	1,000	222.238,000000
0,549933	1,000	337.700,000000
0,566600	1,000	529.038,000000
0,583267	1,000	870.648,000000
0,599933	1,000	1.473.469,000000
0,616600	1,000	2.468.277,000000
0,633267	1,000	3.966.812,000000
0,649933	1,000	6.010.546,000000
0,666600	1,000	8.539.851,000000
0,683267	1,000	11.405.800,000000
0,699933	1,000	14.406.746,000000
0,716600	1,000	17.327.097,000000
0,733267	1,000	19.967.430,000000
0,749933	1,000	22.163.107,000000
0,766600	1,000	23.797.581,000000
0,783267	1,000	24.809.229,000000
0,799933	1,000	25.191.799,000000
0,816600	1,000	24.987.264,000000
0,833267	1,000	24.273.006,000000
0,849933	1,000	23.148.838,000000
0,866600	1,000	21.724.817,000000
0,883267	1,000	20.108.254,000000
0,899933	1,000	18.394.041,000000
0,916600	1,000	16.660.772,000000
0,933267	1,000	14.969.771,000000
0,949933	1,000	13.364.562,000000
0,966600	1,000	11.872.357,000000
0,983267	1,000	10.506.289,000000
0,999933	1,000	9.268.760,000000
1,016600	1,000	8.154.937,000000
1,033267	1,000	7.155.725,000000
1,049933	1,000	6.259.899,000000
1,066600	1,000	5.456.186,000000
1,083267	1,000	4.734.652,000000
1,099933	1,000	4.087.464,000000
1,116600	1,000	3.509.351,000000
1,133267	1,000	2.996.457,000000
1,149933	1,000	2.545.459,000000
1,166600	1,000	2.152.952,000000
1,183267	1,000	1.815.355,000000
1,199933	1,000	1.528.981,000000
1,216600	1,000	1.289.881,000000
1,233267	1,000	1.093.455,000000
1,249933	1,000	934.772,000000
1,266600	1,000	808.645,000000
1,283267	1,000	709.788,000000
1,299933	1,000	632.720,000000
1,316600	1,000	571.930,000000
1,333267	1,000	523.004,000000
1,349933	1,000	482.419,000000
1,366600	1,000	447.728,000000
1,383267	1,000	417.357,000000
1,399933	1,000	390.505,000000
1,416600	1,000	366.466,000000
1,433267	1,000	344.359,000000
1,449933	1,000	323.651,000000
1,466600	1,000	303.795,000000
1,483267	1,000	284.384,000000
1,499933	1,000	265.310,000000
1,516600	1,000	247.056,000000
1,533267	1,000	229.822,000000
1,549933	1,000	213.720,000000
1,566600	1,000	199.022,000000
1,583267	1,000	185.930,000000
1,599933	1,000	174.237,000000
1,616600	1,000	163.285,000000
1,633267	1,000	152.513,000000
1,649933	1,000	141.981,000000
1,666600	1,000	132.143,000000
1,683267	1,000	123.287,000000
1,699933	1,000	115.493,000000
1,716600	1,000	108.803,000000
1,733267	1,000	103.147,000000
1,749933	1,000	98.293,000000
1,766600	1,000	93.846,000000
1,783267	1,000	89.529,000000
1,799933	1,000	85.145,000000
1,816600	1,000	80.601,000000
1,833267	1,000	75.875,000000
1,849933	1,000	71.048,000000
1,866600	1,000	66.032,000000
1,883267	1,000	60.501,000000
1,899933	1,000	54.468,000000
1,916600	1,000	48.407,000000
1,933267	1,000	42.683,000000
1,949933	1,000	37.869,000000
1,966600	1,000	34.309,000000
1,983267	1,000	32.265,000000
1,999933	1,000	31.654,000000
2,016600	1,000	32.117,000000
2,033267	1,000	33.195,000000
2,049933	1,000	34.289,000000
2,066600	1,000	35.076,000000
2,083267	1,000	35.249,000000
2,099933	1,000	34.678,000000
2,116600	1,000	33.445,000000
2,133267	1,000	31.784,000000
2,149933	1,000	30.037,000000
2,166600	1,000	28.634,000000
2,183267	1,000	27.603,000000
2,199933	1,000	26.818,000000
2,216600	1,000	26.188,000000
2,233267	1,000	25.586,000000
2,249933	1,000	24.734,000000
2,266600	1,000	23.756,000000
2,283267	1,000	22.858,000000
2,299933	1,000	21.911,000000
2,316600	1,000	20.722,000000
2,333267	1,000	19.370,000000
2,349933	1,000	18.276,000000
2,366600	1,000	17.691,000000
2,383267	1,000	17.258,000000
2,399933	1,000	16.800,000000
2,416600	1,000	16.448,000000
2,433267	1,000	16.545,000000
2,449933	1,000	17.218,000000
2,466600	1,000	17.973,000000
2,483267	1,000	17.976,000000
2,499933	1,000	16.664,000000
2,516600	1,000	14.250,000000
2,533267	1,000	11.391,000000
2,549933	1,000	8.880,000000
2,566600	1,000	7.554,000000
2,583267	1,000	7.609,000000
2,599933	1,000	8.463,000000
2,616600	1,000	9.425,000000
2,633267	1,000	10.213,000000
2,649933	1,000	10.435,000000
2,666600	1,000	10.145,000000
2,683267	1,000	9.622,000000
2,699933	1,000	9.108,000000
2,716600	1,000	8.846,000000
2,733267	1,000	8.780,000000
2,749933	1,000	9.159,000000
2,766600	1,000	10.097,000000
2,783267	1,000	11.533,000000
2,799933	1,000	13.320,000000
2,816600	1,000	15.057,000000
2,833267	1,000	16.231,000000
2,849933	1,000	16.548,000000
2,866600	1,000	16.165,000000
2,883267	1,000	15.603,000000
2,899933	1,000	15.323,000000
2,916600	1,000	15.312,000000
2,933267	1,000	15.640,000000
2,949933	1,000	16.456,000000
2,966600	1,000	17.799,000000
2,983267	1,000	19.450,000000
2,999933	1,000	21.233,000000
3,016600	1,000	22.893,000000
3,033267	1,000	24.400,000000
3,049933	1,000	26.009,000000
3,066600	1,000	27.646,000000
3,083267	1,000	29.086,000000
3,099933	1,000	30.277,000000
3,116600	1,000	31.415,000000
3,133267	1,000	32.949,000000
3,149933	1,000	35.211,000000
3,166600	1,000	38.010,000000
3,183267	1,000	40.730,000000
3,199933	1,000	42.811,000000
3,216600	1,000	43.900,000000
3,233267	1,000	43.772,000000
3,249933	1,000	42.678,000000
3,266600	1,000	41.047,000000
3,283267	1,000	39.106,000000
3,299933	1,000	37.011,000000
3,316600	1,000	35.015,000000
3,333267	1,000	33.382,000000
3,349933	1,000	32.127,000000
3,366600	1,000	31.316,000000
3,383267	1,000	30.970,000000
3,399933	1,000	30.761,000000
3,416600	1,000	30.415,000000
3,433267	1,000	29.974,000000
3,449933	1,000	29.545,000000
3,466600	1,000	29.222,000000
3,483267	1,000	28.922,000000
3,499933	1,000	28.591,000000
3,516600	1,000	28.169,000000
3,533267	1,000	27.901,000000
3,549933	1,000	28.132,000000
3,566600	1,000	29.136,000000
3,583267	1,000	30.459,000000
3,599933	1,000	31.695,000000
3,616600	1,000	32.592,000000
3,633267	1,000	32.928,000000
3,649933	1,000	32.540,000000
3,666600	1,000	31.509,000000
3,683267	1,000	30.314,000000
3,699933	1,000	29.299,000000
3,716600	1,000	28.777,000000
3,733267	1,000	28.767,000000
3,749933	1,000	29.207,000000
3,766600	1,000	29.984,000000
3,783267	1,000	31.157,000000
3,799933	1,000	32.312,000000
3,816600	1,000	33.234,000000
3,833267	1,000	33.978,000000
3,849933	1,000	34.459,000000
3,866600	1,000	34.690,000000
3,883267	1,000	34.764,000000
3,899933	1,000	34.574,000000
3,916600	1,000	34.195,000000
3,933267	1,000	33.702,000000
3,949933	1,000	33.238,000000
3,966600	1,000	32.943,000000
3,983267	1,000	32.687,000000
3,999933	1,000	32.528,000000
4,016600	1,000	32.819,000000
4,033267	1,000	33.925,000000
4,049933	1,000	35.601,000000
4,066600	1,000	37.283,000000
4,083267	1,000	38.870,000000
4,099933	1,000	40.553,000000
4,116600	1,000	42.592,000000
4,133267	1,000	45.188,000000
4,149933	1,000	48.228,000000
4,166600	1,000	51.241,000000
4,183267	1,000	53.572,000000
4,199933	1,000	54.943,000000
4,216600	1,000	55.450,000000
4,233267	1,000	55.327,000000
4,249933	1,000	54.947,000000
4,266600	1,000	54.276,000000
4,283267	1,000	53.249,000000
4,299933	1,000	51.905,000000
4,316600	1,000	50.453,000000
4,333267	1,000	49.079,000000
4,349933	1,000	47.790,000000
4,366600	1,000	46.806,000000
4,383267	1,000	46.150,000000
4,399933	1,000	45.525,000000
4,416600	1,000	44.732,000000
4,433267	1,000	44.108,000000
4,449933	1,000	44.264,000000
4,466600	1,000	45.524,000000
4,483267	1,000	47.877,000000
4,499933	1,000	50.954,000000
4,516600	1,000	54.415,000000
4,533267	1,000	57.909,000000
4,549933	1,000	61.016,000000
4,566600	1,000	63.459,000000
4,583267	1,000	65.088,000000
4,599933	1,000	65.596,000000
4,616600	1,000	64.901,000000
4,633267	1,000	63.664,000000
4,649933	1,000	62.221,000000
4,666600	1,000	60.835,000000
4,683267	1,000	59.700,000000
4,699933	1,000	58.812,000000
4,716600	1,000	57.979,000000
4,733267	1,000	56.988,000000
4,749933	1,000	55.834,000000
4,766600	1,000	54.425,000000
4,783267	1,000	52.734,000000
4,799933	1,000	50.960,000000
4,816600	1,000	49.191,000000
4,833267	1,000	47.410,000000
4,849933	1,000	45.540,000000
4,866600	1,000	43.505,000000
4,883267	1,000	41.652,000000
4,899933	1,000	40.545,000000
4,916600	1,000	40.186,000000
4,933267	1,000	40.173,000000
4,949933	1,000	39.888,000000
4,966600	1,000	39.157,000000
4,983267	1,000	38.206,000000
4,999933	1,000	37.210,000000
5,016600	1,000	36.427,000000
5,033267	1,000	36.023,000000
5,049933	1,000	36.041,000000
5,066600	1,000	36.669,000000
5,083267	1,000	38.003,000000
5,099933	1,000	39.716,000000
5,116600	1,000	41.298,000000
5,133267	1,000	42.230,000000
5,149933	1,000	42.463,000000
5,166600	1,000	42.315,000000
5,183267	1,000	41.694,000000
5,199933	1,000	40.576,000000
5,216600	1,000	39.235,000000
5,233267	1,000	38.084,000000
5,249933	1,000	37.264,000000
5,266600	1,000	36.693,000000
5,283267	1,000	36.151,000000
5,299933	1,000	35.517,000000
5,316600	1,000	34.715,000000
5,333267	1,000	33.720,000000
5,349933	1,000	32.644,000000
5,366600	1,000	31.533,000000
5,383267	1,000	30.454,000000
5,399933	1,000	29.447,000000
5,416600	1,000	28.674,000000
5,433267	1,000	28.428,000000
5,449933	1,000	28.662,000000
5,466600	1,000	29.113,000000
5,483267	1,000	29.516,000000
5,499933	1,000	29.619,000000
5,516600	1,000	29.446,000000
5,533267	1,000	29.464,000000
5,549933	1,000	30.226,000000
5,566600	1,000	32.130,000000
5,583267	1,000	35.190,000000
5,599933	1,000	39.425,000000
5,616600	1,000	44.455,000000
5,633267	1,000	49.431,000000
5,649933	1,000	53.185,000000
5,666600	1,000	55.094,000000
5,683267	1,000	55.147,000000
5,699933	1,000	53.768,000000
5,716600	1,000	51.489,000000
5,733267	1,000	48.546,000000
5,749933	1,000	44.971,000000
5,766600	1,000	41.315,000000
5,783267	1,000	38.114,000000
5,799933	1,000	35.715,000000
5,816600	1,000	33.841,000000
5,833267	1,000	32.238,000000
5,849933	1,000	30.995,000000
5,866600	1,000	30.211,000000
5,883267	1,000	29.485,000000
5,899933	1,000	28.219,000000
5,916600	1,000	26.314,000000
5,933267	1,000	24.246,000000
5,949933	1,000	22.604,000000
5,966600	1,000	21.620,000000
5,983267	1,000	21.301,000000
5,999933	1,000	21.805,000000
6,016600	1,000	23.019,000000
6,033267	1,000	24.592,000000
6,049933	1,000	26.243,000000
6,066600	1,000	27.684,000000
6,083267	1,000	28.808,000000
6,099933	1,000	29.795,000000
6,116600	1,000	30.893,000000
6,133267	1,000	32.208,000000
6,149933	1,000	33.553,000000
6,166600	1,000	34.856,000000
6,183267	1,000	36.244,000000
6,199933	1,000	37.482,000000
6,216600	1,000	38.433,000000
6,233267	1,000	39.054,000000
6,249933	1,000	39.343,000000
6,266600	1,000	39.232,000000
6,283267	1,000	38.753,000000
6,299933	1,000	38.046,000000
6,316600	1,000	37.119,000000
6,333267	1,000	35.935,000000
6,349933	1,000	34.470,000000
6,366600	1,000	32.571,000000
6,383267	1,000	30.245,000000
6,399933	1,000	27.852,000000
6,416600	1,000	25.967,000000
6,433267	1,000	24.723,000000
6,449933	1,000	24.071,000000
6,466600	1,000	24.006,000000
6,483267	1,000	24.295,000000
6,499933	1,000	25.074,000000
6,516600	1,000	26.724,000000
6,533267	1,000	29.247,000000
6,549933	1,000	32.254,000000
6,566600	1,000	35.427,000000
6,583267	1,000	38.242,000000
6,599933	1,000	40.363,000000
6,616600	1,000	42.068,000000
6,633267	1,000	43.806,000000
6,649933	1,000	45.559,000000
6,666600	1,000	47.039,000000
6,683267	1,000	47.850,000000
6,699933	1,000	47.760,000000
6,716600	1,000	46.641,000000
6,733267	1,000	44.760,000000
6,749933	1,000	42.441,000000
6,766600	1,000	40.023,000000
6,783267	1,000	37.715,000000
6,799933	1,000	35.779,000000
6,816600	1,000	34.433,000000
6,833267	1,000	33.819,000000
6,849933	1,000	33.822,000000
6,866600	1,000	34.279,000000
6,883267	1,000	34.846,000000
6,899933	1,000	35.146,000000
6,916600	1,000	35.191,000000
6,933267	1,000	35.370,000000
6,949933	1,000	35.943,000000
6,966600	1,000	36.693,000000
6,983267	1,000	37.524,000000
6,999933	1,000	38.651,000000
7,016600	1,000	40.244,000000
7,033267	1,000	42.452,000000
7,049933	1,000	45.205,000000
7,066600	1,000	48.193,000000
7,083267	1,000	50.979,000000
7,099933	1,000	53.262,000000
7,116600	1,000	54.734,000000
7,133267	1,000	55.202,000000
7,149933	1,000	54.419,000000
7,166600	1,000	52.742,000000
7,183267	1,000	50.528,000000
7,199933	1,000	48.181,000000
7,216600	1,000	46.004,000000
7,233267	1,000	44.230,000000
7,249933	1,000	43.006,000000
7,266600	1,000	42.206,000000
7,283267	1,000	41.692,000000
7,299933	1,000	41.140,000000
7,316600	1,000	40.356,000000
7,333267	1,000	39.471,000000
7,349933	1,000	38.778,000000
7,366600	1,000	38.262,000000
7,383267	1,000	37.571,000000
7,399933	1,000	36.614,000000
7,416600	1,000	35.671,000000
7,433267	1,000	34.786,000000
7,449933	1,000	34.074,000000
7,466600	1,000	33.902,000000
7,483267	1,000	34.691,000000
7,499933	1,000	36.474,000000
7,516600	1,000	38.767,000000
7,533267	1,000	40.865,000000
7,549933	1,000	42.171,000000
7,566600	1,000	42.466,000000
7,583267	1,000	41.533,000000
7,599933	1,000	39.351,000000
7,616600	1,000	36.449,000000
7,633267	1,000	33.308,000000
7,649933	1,000	30.385,000000
7,666600	1,000	28.218,000000
7,683267	1,000	27.029,000000
7,699933	1,000	26.785,000000
7,716600	1,000	27.530,000000
7,733267	1,000	29.120,000000
7,749933	1,000	31.260,000000
7,766600	1,000	33.730,000000
7,783267	1,000	36.245,000000
7,799933	1,000	38.354,000000
7,816600	1,000	39.762,000000
7,833267	1,000	40.188,000000
7,849933	1,000	39.595,000000
7,866600	1,000	37.998,000000
7,883267	1,000	35.565,000000
7,899933	1,000	32.628,000000
7,916600	1,000	29.420,000000
7,933267	1,000	26.473,000000
7,949933	1,000	24.337,000000
7,966600	1,000	23.014,000000
7,983267	1,000	22.385,000000
7,999933	1,000	22.251,000000
8,016600	1,000	22.396,000000
8,033267	1,000	22.524,000000
8,049933	1,000	22.425,000000
8,066600	1,000	22.298,000000
8,083267	1,000	21.895,000000
8,099933	1,000	21.169,000000
8,116600	1,000	20.488,000000
8,133267	1,000	20.105,000000
8,149933	1,000	19.966,000000
8,166600	1,000	19.945,000000
8,183267	1,000	19.972,000000
8,199933	1,000	19.969,000000
8,216600	1,000	20.101,000000
8,233267	1,000	20.591,000000
8,249933	1,000	21.328,000000
8,266600	1,000	21.937,000000
8,283267	1,000	22.413,000000
8,299933	1,000	22.694,000000
8,316600	1,000	22.888,000000
8,333267	1,000	23.005,000000
8,349933	1,000	22.679,000000
8,366600	1,000	21.560,000000
8,383267	1,000	19.692,000000
8,399933	1,000	17.666,000000
8,416600	1,000	16.417,000000
8,433267	1,000	16.405,000000
8,449933	1,000	17.693,000000
8,466600	1,000	20.005,000000
8,483267	1,000	22.992,000000
8,499933	1,000	26.237,000000
8,516600	1,000	29.405,000000
8,533267	1,000	32.201,000000
8,549933	1,000	34.518,000000
8,566600	1,000	36.313,000000
8,583267	1,000	37.373,000000
8,599933	1,000	37.611,000000
8,616600	1,000	37.126,000000
8,633267	1,000	35.958,000000
8,649933	1,000	34.361,000000
8,666600	1,000	32.499,000000
8,683267	1,000	30.423,000000
8,699933	1,000	28.329,000000
8,716600	1,000	26.646,000000
8,733267	1,000	25.743,000000
8,749933	1,000	25.545,000000
8,766600	1,000	25.776,000000
8,783267	1,000	26.185,000000
8,799933	1,000	26.867,000000
8,816600	1,000	27.888,000000
8,833267	1,000	28.944,000000
8,849933	1,000	30.000,000000
8,866600	1,000	31.618,000000
8,883267	1,000	34.314,000000
8,899933	1,000	37.834,000000
8,916600	1,000	41.527,000000
8,933267	1,000	44.710,000000
8,949933	1,000	47.106,000000
8,966600	1,000	48.701,000000
8,983267	1,000	49.382,000000
8,999933	1,000	49.197,000000
9,016600	1,000	48.357,000000
9,033267	1,000	47.187,000000
9,049933	1,000	45.791,000000
9,066600	1,000	44.351,000000
9,083267	1,000	42.925,000000
9,099933	1,000	41.453,000000
9,116600	1,000	40.163,000000
9,133267	1,000	39.241,000000
9,149933	1,000	38.481,000000
9,166600	1,000	37.615,000000
9,183267	1,000	36.721,000000
9,199933	1,000	36.022,000000
9,216600	1,000	35.623,000000
9,233267	1,000	35.427,000000
9,249933	1,000	35.477,000000
9,266600	1,000	35.955,000000
9,283267	1,000	37.053,000000
9,299933	1,000	38.521,000000
9,316600	1,000	40.111,000000
9,333267	1,000	41.931,000000
9,349933	1,000	44.096,000000
9,366600	1,000	46.478,000000
9,383267	1,000	48.752,000000
9,399933	1,000	50.622,000000
9,416600	1,000	51.887,000000
9,433267	1,000	52.548,000000
9,449933	1,000	52.714,000000
9,466600	1,000	52.551,000000
9,483267	1,000	52.055,000000
9,499933	1,000	51.518,000000
9,516600	1,000	51.346,000000
9,533267	1,000	51.886,000000
9,549933	1,000	53.288,000000
9,566600	1,000	55.897,000000
9,583267	1,000	60.291,000000
9,599933	1,000	67.086,000000
9,616600	1,000	77.204,000000
9,633267	1,000	91.588,000000
9,649933	1,000	111.130,000000
9,666600	1,000	136.107,000000
9,683267	1,000	165.777,000000
9,699933	1,000	197.848,000000
9,716600	1,000	228.652,000000
9,733267	1,000	254.300,000000
9,749933	1,000	271.132,000000
9,766600	1,000	276.686,000000
9,783267	1,000	270.744,000000
9,799933	1,000	254.904,000000
9,816600	1,000	231.861,000000
9,833267	1,000	204.629,000000
9,849933	1,000	175.910,000000
9,866600	1,000	147.996,000000
9,883267	1,000	122.485,000000
9,899933	1,000	100.239,000000
9,916600	1,000	81.841,000000
9,933267	1,000	67.475,000000
9,949933	1,000	56.908,000000
9,966600	1,000	49.676,000000
9,983267	1,000	44.835,000000
9,999933	1,000	41.356,000000
10,016600	1,000	38.644,000000
10,033267	1,000	36.190,000000
10,049933	1,000	33.688,000000
10,066600	1,000	31.320,000000
10,083267	1,000	29.528,000000
10,099933	1,000	28.510,000000
10,116600	1,000	28.319,000000
10,133267	1,000	28.820,000000
10,149933	1,000	29.639,000000
10,166600	1,000	30.765,000000
10,183267	1,000	32.324,000000
10,199933	1,000	34.502,000000
10,216600	1,000	37.241,000000
10,233267	1,000	40.419,000000
10,249933	1,000	43.627,000000
10,266600	1,000	46.289,000000
10,283267	1,000	48.137,000000
10,299933	1,000	49.286,000000
10,316600	1,000	49.832,000000
10,333267	1,000	49.767,000000
10,349933	1,000	49.116,000000
10,366600	1,000	48.430,000000
10,383267	1,000	48.085,000000
10,399933	1,000	48.069,000000
10,416600	1,000	48.116,000000
10,433267	1,000	47.954,000000
10,449933	1,000	47.630,000000
10,466600	1,000	47.406,000000
10,483267	1,000	47.295,000000
10,499933	1,000	47.411,000000
10,516600	1,000	48.075,000000
10,533267	1,000	49.891,000000
10,549933	1,000	53.581,000000
10,566600	1,000	59.910,000000
10,583267	1,000	69.879,000000
10,599933	1,000	84.538,000000
10,616600	1,000	105.725,000000
10,633267	1,000	135.767,000000
10,649933	1,000	176.836,000000
10,666600	1,000	230.284,000000
10,683267	1,000	295.135,000000
10,699933	1,000	367.681,000000
10,716600	1,000	441.504,000000
10,733267	1,000	508.222,000000
10,749933	1,000	559.531,000000
10,766600	1,000	589.254,000000
10,783267	1,000	594.030,000000
10,799933	1,000	573.916,000000
10,816600	1,000	532.411,000000
10,833267	1,000	475.512,000000
10,849933	1,000	410.183,000000
10,866600	1,000	342.989,000000
10,883267	1,000	279.086,000000
10,899933	1,000	221.909,000000
10,916600	1,000	173.505,000000
10,933267	1,000	134.539,000000
10,949933	1,000	104.885,000000
10,966600	1,000	83.632,000000
10,983267	1,000	69.239,000000
10,999933	1,000	60.011,000000
11,016600	1,000	54.162,000000
11,033267	1,000	50.211,000000
11,049933	1,000	47.380,000000
11,066600	1,000	45.495,000000
11,083267	1,000	44.709,000000
11,099933	1,000	45.015,000000
11,116600	1,000	46.269,000000
11,133267	1,000	48.391,000000
11,149933	1,000	51.042,000000
11,166600	1,000	53.901,000000
11,183267	1,000	56.793,000000
11,199933	1,000	59.681,000000
11,216600	1,000	62.719,000000
11,233267	1,000	65.905,000000
11,249933	1,000	68.811,000000
11,266600	1,000	71.326,000000
11,283267	1,000	73.655,000000
11,299933	1,000	75.723,000000
11,316600	1,000	77.430,000000
11,333267	1,000	78.521,000000
11,349933	1,000	78.746,000000
11,366600	1,000	78.012,000000
11,383267	1,000	76.199,000000
11,399933	1,000	73.476,000000
11,416600	1,000	70.374,000000
11,433267	1,000	67.349,000000
11,449933	1,000	64.741,000000
11,466600	1,000	62.684,000000
11,483267	1,000	61.058,000000
11,499933	1,000	59.521,000000
11,516600	1,000	57.811,000000
11,533267	1,000	55.955,000000
11,549933	1,000	54.027,000000
11,566600	1,000	52.110,000000
11,583267	1,000	50.356,000000
11,599933	1,000	49.150,000000
11,616600	1,000	48.642,000000
11,633267	1,000	48.623,000000
11,649933	1,000	48.867,000000
11,666600	1,000	49.234,000000
11,683267	1,000	49.718,000000
11,699933	1,000	50.390,000000
11,716600	1,000	51.304,000000
11,733267	1,000	52.623,000000
11,749933	1,000	54.468,000000
11,766600	1,000	56.599,000000
11,783267	1,000	58.882,000000
11,799933	1,000	61.492,000000
11,816600	1,000	64.567,000000
11,833267	1,000	68.249,000000
11,849933	1,000	72.647,000000
11,866600	1,000	78.036,000000
11,883267	1,000	85.052,000000
11,899933	1,000	94.049,000000
11,916600	1,000	105.285,000000
11,933267	1,000	118.322,000000
11,949933	1,000	132.018,000000
11,966600	1,000	145.064,000000
11,983267	1,000	156.338,000000
11,999933	1,000	165.334,000000
12,016600	1,000	172.363,000000
12,033267	1,000	178.159,000000
12,049933	1,000	183.506,000000
12,066600	1,000	189.030,000000
12,083267	1,000	195.103,000000
12,099933	1,000	201.538,000000
12,116600	1,000	207.520,000000
12,133267	1,000	212.139,000000
12,149933	1,000	214.442,000000
12,166600	1,000	213.709,000000
12,183267	1,000	209.716,000000
12,199933	1,000	202.714,000000
12,216600	1,000	193.409,000000
12,233267	1,000	182.575,000000
12,249933	1,000	170.980,000000
12,266600	1,000	159.371,000000
12,283267	1,000	148.354,000000
12,299933	1,000	138.198,000000
12,316600	1,000	128.846,000000
12,333267	1,000	120.023,000000
12,349933	1,000	111.680,000000
12,366600	1,000	103.868,000000
12,383267	1,000	96.511,000000
12,399933	1,000	89.701,000000
12,416600	1,000	84.162,000000
12,433267	1,000	80.705,000000
12,449933	1,000	79.498,000000
12,466600	1,000	80.487,000000
12,483267	1,000	83.365,000000
12,499933	1,000	87.813,000000
12,516600	1,000	93.326,000000
12,533267	1,000	99.231,000000
12,549933	1,000	104.916,000000
12,566600	1,000	109.681,000000
12,583267	1,000	112.760,000000
12,599933	1,000	113.737,000000
12,616600	1,000	112.235,000000
12,633267	1,000	108.352,000000
12,649933	1,000	102.657,000000
12,666600	1,000	96.285,000000
12,683267	1,000	90.194,000000
12,699933	1,000	84.980,000000
12,716600	1,000	81.255,000000
12,733267	1,000	79.492,000000
12,749933	1,000	79.945,000000
12,766600	1,000	82.672,000000
12,783267	1,000	88.055,000000
12,799933	1,000	96.953,000000
12,816600	1,000	110.458,000000
12,833267	1,000	130.438,000000
12,849933	1,000	160.021,000000
12,866600	1,000	203.275,000000
12,883267	1,000	264.450,000000
12,899933	1,000	347.246,000000
12,916600	1,000	453.214,000000
12,933267	1,000	579.846,000000
12,949933	1,000	719.864,000000
12,966600	1,000	861.963,000000
12,983267	1,000	992.218,000000
12,999933	1,000	1.096.590,000000
13,016600	1,000	1.163.693,000000
13,033267	1,000	1.186.610,000000
13,049933	1,000	1.164.075,000000
13,066600	1,000	1.100.408,000000
13,083267	1,000	1.004.365,000000
13,099933	1,000	886.840,000000
13,116600	1,000	759.291,000000
13,133267	1,000	632.307,000000
13,149933	1,000	514.734,000000
13,166600	1,000	412.717,000000
13,183267	1,000	329.848,000000
13,199933	1,000	267.330,000000
13,216600	1,000	224.164,000000
13,233267	1,000	198.559,000000
13,249933	1,000	188.908,000000
13,266600	1,000	194.144,000000
13,283267	1,000	213.217,000000
13,299933	1,000	244.553,000000
13,316600	1,000	286.655,000000
13,333267	1,000	337.157,000000
13,349933	1,000	391.974,000000
13,366600	1,000	445.578,000000
13,383267	1,000	491.975,000000
13,399933	1,000	525.742,000000
13,416600	1,000	542.822,000000
13,433267	1,000	541.651,000000
13,449933	1,000	523.058,000000
13,466600	1,000	490.140,000000
13,483267	1,000	447.284,000000
13,499933	1,000	399.221,000000
13,516600	1,000	350.391,000000
13,533267	1,000	304.535,000000
13,549933	1,000	264.293,000000
13,566600	1,000	230.964,000000
13,583267	1,000	204.296,000000
13,599933	1,000	183.333,000000
13,616600	1,000	166.686,000000
13,633267	1,000	152.857,000000
13,649933	1,000	140.848,000000
13,666600	1,000	130.212,000000
13,683267	1,000	120.640,000000
13,699933	1,000	111.983,000000
13,716600	1,000	104.313,000000
13,733267	1,000	97.636,000000
13,749933	1,000	91.788,000000
13,766600	1,000	86.738,000000
13,783267	1,000	82.697,000000
13,799933	1,000	79.893,000000
13,816600	1,000	78.211,000000
13,833267	1,000	77.233,000000
13,849933	1,000	76.624,000000
13,866600	1,000	76.305,000000
13,883267	1,000	76.245,000000
13,899933	1,000	76.455,000000
13,916600	1,000	76.785,000000
13,933267	1,000	77.216,000000
13,949933	1,000	77.918,000000
13,966600	1,000	78.965,000000
13,983267	1,000	80.152,000000
13,999933	1,000	81.128,000000
14,016600	1,000	81.747,000000
14,033267	1,000	82.084,000000
14,049933	1,000	82.535,000000
14,066600	1,000	83.312,000000
14,083267	1,000	84.252,000000
14,099933	1,000	84.868,000000
14,116600	1,000	84.693,000000
14,133267	1,000	83.649,000000
14,149933	1,000	81.937,000000
14,166600	1,000	79.683,000000
14,183267	1,000	76.956,000000
14,199933	1,000	73.832,000000
14,216600	1,000	70.435,000000
14,233267	1,000	66.802,000000
14,249933	1,000	63.271,000000
14,266600	1,000	60.460,000000
14,283267	1,000	58.745,000000
14,299933	1,000	58.143,000000
14,316600	1,000	58.549,000000
14,333267	1,000	59.747,000000
14,349933	1,000	61.413,000000
14,366600	1,000	63.473,000000
14,383267	1,000	65.668,000000
14,399933	1,000	67.965,000000
14,416600	1,000	70.244,000000
14,433267	1,000	72.512,000000
14,449933	1,000	74.497,000000
14,466600	1,000	75.630,000000
14,483267	1,000	75.798,000000
14,499933	1,000	75.128,000000
14,516600	1,000	73.882,000000
14,533267	1,000	72.232,000000
14,549933	1,000	70.495,000000
14,566600	1,000	69.207,000000
14,583267	1,000	68.785,000000
14,599933	1,000	69.644,000000
14,616600	1,000	72.535,000000
14,633267	1,000	77.832,000000
14,649933	1,000	85.369,000000
14,666600	1,000	94.659,000000
14,683267	1,000	104.917,000000
14,699933	1,000	115.271,000000
14,716600	1,000	124.939,000000
14,733267	1,000	133.135,000000
14,749933	1,000	139.294,000000
14,766600	1,000	142.848,000000
14,783267	1,000	143.290,000000
14,799933	1,000	140.487,000000
14,816600	1,000	134.716,000000
14,833267	1,000	126.749,000000
14,849933	1,000	117.424,000000
14,866600	1,000	107.505,000000
14,883267	1,000	98.003,000000
14,899933	1,000	89.596,000000
14,916600	1,000	82.316,000000
14,933267	1,000	76.050,000000
14,949933	1,000	70.761,000000
14,966600	1,000	66.279,000000
14,983267	1,000	62.501,000000
14,999933	1,000	59.379,000000
15,016600	1,000	57.120,000000
15,033267	1,000	55.696,000000
15,049933	1,000	55.459,000000
15,066600	1,000	56.822,000000
15,083267	1,000	59.675,000000
15,099933	1,000	63.938,000000
15,116600	1,000	69.772,000000
15,133267	1,000	77.470,000000
15,149933	1,000	87.475,000000
15,166600	1,000	99.905,000000
15,183267	1,000	114.220,000000
15,199933	1,000	129.375,000000
15,216600	1,000	144.131,000000
15,233267	1,000	157.177,000000
15,249933	1,000	167.368,000000
15,266600	1,000	173.743,000000
15,283267	1,000	175.575,000000
15,299933	1,000	173.009,000000
15,316600	1,000	166.723,000000
15,333267	1,000	157.770,000000
15,349933	1,000	147.543,000000
15,366600	1,000	137.298,000000
15,383267	1,000	128.321,000000
15,399933	1,000	121.635,000000
15,416600	1,000	117.625,000000
15,433267	1,000	116.231,000000
15,449933	1,000	117.307,000000
15,466600	1,000	120.529,000000
15,483267	1,000	125.490,000000
15,499933	1,000	131.339,000000
15,516600	1,000	137.462,000000
15,533267	1,000	143.392,000000
15,549933	1,000	148.486,000000
15,566600	1,000	152.467,000000
15,583267	1,000	155.480,000000
15,599933	1,000	158.172,000000
15,616600	1,000	161.426,000000
15,633267	1,000	166.440,000000
15,649933	1,000	174.635,000000
15,666600	1,000	188.206,000000
15,683267	1,000	210.134,000000
15,699933	1,000	243.591,000000
15,716600	1,000	291.639,000000
15,733267	1,000	356.849,000000
15,749933	1,000	440.334,000000
15,766600	1,000	540.394,000000
15,783267	1,000	651.937,000000
15,799933	1,000	767.118,000000
15,816600	1,000	876.137,000000
15,833267	1,000	968.682,000000
15,849933	1,000	1.035.188,000000
15,866600	1,000	1.068.452,000000
15,883267	1,000	1.065.090,000000
15,899933	1,000	1.026.390,000000
15,916600	1,000	957.675,000000
15,933267	1,000	867.026,000000
15,949933	1,000	763.759,000000
15,966600	1,000	656.792,000000
15,983267	1,000	553.839,000000
15,999933	1,000	460.677,000000
16,016600	1,000	380.716,000000
16,033267	1,000	315.469,000000
16,049933	1,000	264.515,000000
16,066600	1,000	226.118,000000
16,083267	1,000	197.701,000000
16,099933	1,000	176.781,000000
16,116600	1,000	161.192,000000
16,133267	1,000	149.275,000000
16,149933	1,000	139.490,000000
16,166600	1,000	130.700,000000
16,183267	1,000	122.426,000000
16,199933	1,000	114.684,000000
16,216600	1,000	107.813,000000
16,233267	1,000	102.252,000000
16,249933	1,000	98.175,000000
16,266600	1,000	95.666,000000
16,283267	1,000	94.435,000000
16,299933	1,000	93.770,000000
16,316600	1,000	93.446,000000
16,333267	1,000	93.630,000000
16,349933	1,000	94.588,000000
16,366600	1,000	96.563,000000
16,383267	1,000	99.624,000000
16,399933	1,000	103.422,000000
16,416600	1,000	107.340,000000
16,433267	1,000	110.759,000000
16,449933	1,000	113.219,000000
16,466600	1,000	114.385,000000
16,483267	1,000	114.071,000000
16,499933	1,000	112.276,000000
16,516600	1,000	109.433,000000
16,533267	1,000	106.063,000000
16,549933	1,000	102.595,000000
16,566600	1,000	99.357,000000
16,583267	1,000	96.538,000000
16,599933	1,000	94.016,000000
16,616600	1,000	91.702,000000
16,633267	1,000	90.175,000000
16,649933	1,000	90.037,000000
16,666600	1,000	91.253,000000
16,683267	1,000	93.495,000000
16,699933	1,000	96.759,000000
16,716600	1,000	101.330,000000
16,733267	1,000	107.040,000000
16,749933	1,000	113.228,000000
16,766600	1,000	119.557,000000
16,783267	1,000	125.970,000000
16,799933	1,000	132.959,000000
16,816600	1,000	141.397,000000
16,833267	1,000	152.171,000000
16,849933	1,000	165.968,000000
16,866600	1,000	183.091,000000
16,883267	1,000	203.718,000000
16,899933	1,000	228.120,000000
16,916600	1,000	257.019,000000
16,933267	1,000	291.317,000000
16,949933	1,000	331.975,000000
16,966600	1,000	379.930,000000
16,983267	1,000	436.086,000000
16,999933	1,000	501.841,000000
17,016600	1,000	578.920,000000
17,033267	1,000	667.823,000000
17,049933	1,000	767.061,000000
17,066600	1,000	872.438,000000
17,083267	1,000	976.612,000000
17,099933	1,000	1.070.073,000000
17,116600	1,000	1.142.929,000000
17,133267	1,000	1.186.512,000000
17,149933	1,000	1.195.032,000000
17,166600	1,000	1.166.474,000000
17,183267	1,000	1.103.227,000000
17,199933	1,000	1.011.235,000000
17,216600	1,000	898.821,000000
17,233267	1,000	775.750,000000
17,249933	1,000	651.671,000000
17,266600	1,000	534.365,000000
17,283267	1,000	429.209,000000
17,299933	1,000	339.312,000000
17,316600	1,000	266.018,000000
17,333267	1,000	208.939,000000
17,349933	1,000	166.432,000000
17,366600	1,000	136.038,000000
17,383267	1,000	114.975,000000
17,399933	1,000	100.840,000000
17,416600	1,000	91.559,000000
17,433267	1,000	85.651,000000
17,449933	1,000	81.999,000000
17,466600	1,000	79.697,000000
17,483267	1,000	78.046,000000
17,499933	1,000	76.700,000000
17,516600	1,000	75.481,000000
17,533267	1,000	74.271,000000
17,549933	1,000	72.993,000000
17,566600	1,000	72.006,000000
17,583267	1,000	71.636,000000
17,599933	1,000	72.022,000000
17,616600	1,000	73.108,000000
17,633267	1,000	74.943,000000
17,649933	1,000	77.609,000000
17,666600	1,000	81.152,000000
17,683267	1,000	85.498,000000
17,699933	1,000	90.258,000000
17,716600	1,000	95.265,000000
17,733267	1,000	100.242,000000
17,749933	1,000	104.662,000000
17,766600	1,000	108.086,000000
17,783267	1,000	110.497,000000
17,799933	1,000	112.076,000000
17,816600	1,000	113.111,000000
17,833267	1,000	114.046,000000
17,849933	1,000	115.106,000000
17,866600	1,000	116.377,000000
17,883267	1,000	117.970,000000
17,899933	1,000	120.568,000000
17,916600	1,000	125.408,000000
17,933267	1,000	133.627,000000
17,949933	1,000	146.622,000000
17,966600	1,000	166.223,000000
17,983267	1,000	194.878,000000
17,999933	1,000	235.410,000000
18,016600	1,000	291.059,000000
18,033267	1,000	364.653,000000
18,049933	1,000	457.779,000000
18,066600	1,000	569.453,000000
18,083267	1,000	695.743,000000
18,099933	1,000	829.564,000000
18,116600	1,000	960.626,000000
18,133267	1,000	1.076.760,000000
18,149933	1,000	1.165.984,000000
18,166600	1,000	1.218.727,000000
18,183267	1,000	1.229.613,000000
18,199933	1,000	1.197.987,000000
18,216600	1,000	1.128.221,000000
18,233267	1,000	1.028.785,000000
18,249933	1,000	910.420,000000
18,266600	1,000	783.721,000000
18,283267	1,000	658.448,000000
18,299933	1,000	542.367,000000
18,316600	1,000	440.655,000000
18,333267	1,000	355.762,000000
18,349933	1,000	288.237,000000
18,366600	1,000	237.719,000000
18,383267	1,000	203.217,000000
18,399933	1,000	182.907,000000
18,416600	1,000	174.540,000000
18,433267	1,000	175.600,000000
18,449933	1,000	183.101,000000
18,466600	1,000	194.111,000000
18,483267	1,000	206.293,000000
18,499933	1,000	217.740,000000
18,516600	1,000	226.729,000000
18,533267	1,000	231.889,000000
18,549933	1,000	232.469,000000
18,566600	1,000	228.577,000000
18,583267	1,000	221.230,000000
18,599933	1,000	211.636,000000
18,616600	1,000	200.994,000000
18,633267	1,000	190.379,000000
18,649933	1,000	180.574,000000
18,666600	1,000	171.987,000000
18,683267	1,000	164.722,000000
18,699933	1,000	158.631,000000
18,716600	1,000	153.374,000000
18,733267	1,000	148.699,000000
18,749933	1,000	144.292,000000
18,766600	1,000	140.060,000000
18,783267	1,000	136.050,000000
18,799933	1,000	132.377,000000
18,816600	1,000	129.233,000000
18,833267	1,000	126.456,000000
18,849933	1,000	123.733,000000
18,866600	1,000	120.675,000000
18,883267	1,000	117.302,000000
18,899933	1,000	113.605,000000
18,916600	1,000	109.621,000000
18,933267	1,000	105.706,000000
18,949933	1,000	102.036,000000
18,966600	1,000	98.652,000000
18,983267	1,000	95.641,000000
18,999933	1,000	93.072,000000
19,016600	1,000	90.867,000000
19,033267	1,000	88.821,000000
19,049933	1,000	86.960,000000
19,066600	1,000	85.770,000000
19,083267	1,000	85.548,000000
19,099933	1,000	86.057,000000
19,116600	1,000	86.572,000000
19,133267	1,000	86.688,000000
19,149933	1,000	86.803,000000
19,166600	1,000	87.423,000000
19,183267	1,000	88.829,000000
19,199933	1,000	91.293,000000
19,216600	1,000	94.986,000000
19,233267	1,000	99.899,000000
19,249933	1,000	106.150,000000
19,266600	1,000	113.847,000000
19,283267	1,000	123.436,000000
19,299933	1,000	135.445,000000
19,316600	1,000	150.361,000000
19,333267	1,000	168.843,000000
19,349933	1,000	192.107,000000
19,366600	1,000	221.576,000000
19,383267	1,000	258.569,000000
19,399933	1,000	303.644,000000
19,416600	1,000	356.473,000000
19,433267	1,000	416.000,000000
19,449933	1,000	479.894,000000
19,466600	1,000	544.675,000000
19,483267	1,000	606.668,000000
19,499933	1,000	663.080,000000
19,516600	1,000	713.378,000000
19,533267	1,000	759.658,000000
19,549933	1,000	806.890,000000
19,566600	1,000	862.468,000000
19,583267	1,000	934.780,000000
19,599933	1,000	1.031.440,000000
19,616600	1,000	1.157.549,000000
19,633267	1,000	1.313.848,000000
19,649933	1,000	1.494.646,000000
19,666600	1,000	1.687.158,000000
19,683267	1,000	1.873.972,000000
19,699933	1,000	2.035.368,000000
19,716600	1,000	2.152.483,000000
19,733267	1,000	2.211.241,000000
19,749933	1,000	2.205.170,000000
19,766600	1,000	2.135.873,000000
19,783267	1,000	2.012.484,000000
19,799933	1,000	1.850.772,000000
19,816600	1,000	1.670.019,000000
19,833267	1,000	1.489.898,000000
19,849933	1,000	1.327.616,000000
19,866600	1,000	1.195.133,000000
19,883267	1,000	1.098.055,000000
19,899933	1,000	1.036.081,000000
19,916600	1,000	1.003.761,000000
19,933267	1,000	991.676,000000
19,949933	1,000	988.632,000000
19,966600	1,000	983.633,000000
19,983267	1,000	967.776,000000
19,999933	1,000	935.887,000000
20,016600	1,000	886.969,000000
20,033267	1,000	823.051,000000
20,049933	1,000	748.328,000000
20,066600	1,000	668.124,000000
20,083267	1,000	588.274,000000
20,099933	1,000	514.029,000000
20,116600	1,000	449.808,000000
20,133267	1,000	398.972,000000
20,149933	1,000	363.205,000000
20,166600	1,000	342.916,000000
20,183267	1,000	337.269,000000
20,199933	1,000	344.272,000000
20,216600	1,000	361.584,000000
20,233267	1,000	386.416,000000
20,249933	1,000	415.723,000000
20,266600	1,000	447.289,000000
20,283267	1,000	479.887,000000
20,299933	1,000	513.429,000000
20,316600	1,000	549.767,000000
20,333267	1,000	592.636,000000
20,349933	1,000	648.101,000000
20,366600	1,000	724.871,000000
20,383267	1,000	834.911,000000
20,399933	1,000	993.793,000000
20,416600	1,000	1.219.660,000000
20,433267	1,000	1.531.463,000000
20,449933	1,000	1.946.165,000000
20,466600	1,000	2.474.326,000000
20,483267	1,000	3.114.405,000000
20,499933	1,000	3.847.049,000000
20,516600	1,000	4.632.416,000000
20,533267	1,000	5.411.673,000000
20,549933	1,000	6.114.267,000000
20,566600	1,000	6.669.485,000000
20,583267	1,000	7.018.882,000000
20,599933	1,000	7.125.892,000000
20,616600	1,000	6.981.394,000000
20,633267	1,000	6.604.748,000000
20,649933	1,000	6.039.086,000000
20,666600	1,000	5.342.347,000000
20,683267	1,000	4.577.384,000000
20,699933	1,000	3.803.457,000000
20,716600	1,000	3.069.504,000000
20,733267	1,000	2.410.933,000000
20,749933	1,000	1.849.065,000000
20,766600	1,000	1.391.955,000000
20,783267	1,000	1.036.787,000000
20,799933	1,000	773.256,000000
20,816600	1,000	587.142,000000
20,833267	1,000	462.814,000000
20,849933	1,000	385.578,000000
20,866600	1,000	342.212,000000
20,883267	1,000	322.053,000000
20,899933	1,000	317.159,000000
20,916600	1,000	321.633,000000
20,933267	1,000	331.446,000000
20,949933	1,000	344.584,000000
20,966600	1,000	359.760,000000
20,983267	1,000	375.775,000000
20,999933	1,000	391.323,000000
21,016600	1,000	405.213,000000
21,033267	1,000	415.949,000000
21,049933	1,000	422.051,000000
21,066600	1,000	422.115,000000
21,083267	1,000	415.011,000000
21,099933	1,000	400.641,000000
21,116600	1,000	380.168,000000
21,133267	1,000	355.070,000000
21,149933	1,000	326.951,000000
21,166600	1,000	297.474,000000
21,183267	1,000	268.016,000000
21,199933	1,000	239.755,000000
21,216600	1,000	213.400,000000
21,233267	1,000	189.491,000000
21,249933	1,000	168.555,000000
21,266600	1,000	150.621,000000
21,283267	1,000	135.442,000000
21,299933	1,000	122.884,000000
21,316600	1,000	112.767,000000
21,333267	1,000	105.060,000000
21,349933	1,000	99.876,000000
21,366600	1,000	96.855,000000
21,383267	1,000	95.339,000000
21,399933	1,000	94.659,000000
21,416600	1,000	94.386,000000
21,433267	1,000	94.071,000000
21,449933	1,000	93.617,000000
21,466600	1,000	93.438,000000
21,483267	1,000	94.107,000000
21,499933	1,000	95.841,000000
21,516600	1,000	98.766,000000
21,533267	1,000	102.587,000000
21,549933	1,000	106.840,000000
21,566600	1,000	111.251,000000
21,583267	1,000	115.668,000000
21,599933	1,000	119.753,000000
21,616600	1,000	123.191,000000
21,633267	1,000	126.261,000000
21,649933	1,000	129.631,000000
21,666600	1,000	133.557,000000
21,683267	1,000	137.767,000000
21,699933	1,000	141.748,000000
21,716600	1,000	144.935,000000
21,733267	1,000	147.013,000000
21,749933	1,000	147.405,000000
21,766600	1,000	145.407,000000
21,783267	1,000	141.018,000000
21,799933	1,000	134.421,000000
21,816600	1,000	126.408,000000
21,833267	1,000	118.285,000000
21,849933	1,000	111.272,000000
21,866600	1,000	105.607,000000
21,883267	1,000	100.763,000000
21,899933	1,000	96.381,000000
21,916600	1,000	92.560,000000
21,933267	1,000	89.548,000000
21,949933	1,000	87.792,000000
21,966600	1,000	87.247,000000
21,983267	1,000	87.503,000000
21,999933	1,000	88.461,000000
22,016600	1,000	90.151,000000
22,033267	1,000	92.286,000000
22,049933	1,000	94.126,000000
22,066600	1,000	95.115,000000
22,083267	1,000	95.110,000000
22,099933	1,000	94.313,000000
22,116600	1,000	92.982,000000
22,133267	1,000	91.384,000000
22,149933	1,000	90.062,000000
22,166600	1,000	89.271,000000
22,183267	1,000	89.058,000000
22,199933	1,000	89.219,000000
22,216600	1,000	89.555,000000
22,233267	1,000	90.177,000000
22,249933	1,000	90.909,000000
22,266600	1,000	91.514,000000
22,283267	1,000	92.057,000000
22,299933	1,000	92.727,000000
22,316600	1,000	93.700,000000
22,333267	1,000	95.232,000000
22,349933	1,000	97.843,000000
22,366600	1,000	101.819,000000
22,383267	1,000	107.178,000000
22,399933	1,000	114.118,000000
22,416600	1,000	123.306,000000
22,433267	1,000	135.620,000000
22,449933	1,000	151.697,000000
22,466600	1,000	171.972,000000
22,483267	1,000	196.474,000000
22,499933	1,000	224.983,000000
22,516600	1,000	257.152,000000
22,533267	1,000	292.166,000000
22,549933	1,000	329.125,000000
22,566600	1,000	367.156,000000
22,583267	1,000	404.860,000000
22,599933	1,000	440.434,000000
22,616600	1,000	471.541,000000
22,633267	1,000	495.383,000000
22,649933	1,000	509.567,000000
22,666600	1,000	512.703,000000
22,683267	1,000	504.993,000000
22,699933	1,000	488.136,000000
22,716600	1,000	465.406,000000
22,733267	1,000	440.483,000000
22,749933	1,000	417.026,000000
22,766600	1,000	398.209,000000
22,783267	1,000	386.591,000000
22,799933	1,000	383.388,000000
22,816600	1,000	388.310,000000
22,833267	1,000	399.291,000000
22,849933	1,000	413.414,000000
22,866600	1,000	427.225,000000
22,883267	1,000	437.676,000000
22,899933	1,000	442.460,000000
22,916600	1,000	439.999,000000
22,933267	1,000	429.655,000000
22,949933	1,000	411.771,000000
22,966600	1,000	387.370,000000
22,983267	1,000	358.032,000000
22,999933	1,000	325.593,000000
23,016600	1,000	292.106,000000
23,033267	1,000	259.595,000000
23,049933	1,000	229.799,000000
23,066600	1,000	203.769,000000
23,083267	1,000	181.976,000000
23,099933	1,000	164.285,000000
23,116600	1,000	150.308,000000
23,133267	1,000	139.603,000000
23,149933	1,000	131.530,000000
23,166600	1,000	125.834,000000
23,183267	1,000	122.371,000000
23,199933	1,000	120.940,000000
23,216600	1,000	121.248,000000
23,233267	1,000	123.071,000000
23,249933	1,000	126.304,000000
23,266600	1,000	130.835,000000
23,283267	1,000	137.019,000000
23,299933	1,000	145.527,000000
23,316600	1,000	157.102,000000
23,333267	1,000	172.589,000000
23,349933	1,000	192.803,000000
23,366600	1,000	218.170,000000
23,383267	1,000	248.666,000000
23,399933	1,000	283.864,000000
23,416600	1,000	322.402,000000
23,433267	1,000	362.253,000000
23,449933	1,000	400.769,000000
23,466600	1,000	434.684,000000
23,483267	1,000	460.804,000000
23,499933	1,000	476.681,000000
23,516600	1,000	481.089,000000
23,533267	1,000	474.060,000000
23,549933	1,000	457.164,000000
23,566600	1,000	433.304,000000
23,583267	1,000	405.759,000000
23,599933	1,000	378.320,000000
23,616600	1,000	354.659,000000
23,633267	1,000	337.726,000000
23,649933	1,000	329.432,000000
23,666600	1,000	331.239,000000
23,683267	1,000	344.694,000000
23,699933	1,000	371.541,000000
23,716600	1,000	413.778,000000
23,733267	1,000	474.294,000000
23,749933	1,000	557.304,000000
23,766600	1,000	668.974,000000
23,783267	1,000	818.511,000000
23,799933	1,000	1.017.972,000000
23,816600	1,000	1.280.902,000000
23,833267	1,000	1.619.871,000000
23,849933	1,000	2.041.969,000000
23,866600	1,000	2.544.572,000000
23,883267	1,000	3.111.081,000000
23,899933	1,000	3.709.177,000000
23,916600	1,000	4.292.566,000000
23,933267	1,000	4.807.227,000000
23,949933	1,000	5.200.669,000000
23,966600	1,000	5.431.148,000000
23,983267	1,000	5.474.662,000000
23,999933	1,000	5.328.573,000000
24,016600	1,000	5.011.356,000000
24,033267	1,000	4.558.620,000000
24,049933	1,000	4.016.453,000000
24,066600	1,000	3.433.743,000000
24,083267	1,000	2.856.006,000000
24,099933	1,000	2.320.838,000000
24,116600	1,000	1.855.627,000000
24,133267	1,000	1.476.778,000000
24,149933	1,000	1.190.680,000000
24,166600	1,000	996.289,000000
24,183267	1,000	887.964,000000
24,199933	1,000	858.477,000000
24,216600	1,000	901.667,000000
24,233267	1,000	1.015.602,000000
24,249933	1,000	1.204.205,000000
24,266600	1,000	1.478.316,000000
24,283267	1,000	1.856.048,000000
24,299933	1,000	2.361.189,000000
24,316600	1,000	3.018.121,000000
24,333267	1,000	3.843.618,000000
24,349933	1,000	4.837.245,000000
24,366600	1,000	5.972.336,000000
24,383267	1,000	7.191.071,000000
24,399933	1,000	8.406.801,000000
24,416600	1,000	9.513.555,000000
24,433267	1,000	10.401.755,000000
24,449933	1,000	10.977.786,000000
24,466600	1,000	11.181.194,000000
24,483267	1,000	10.994.778,000000
24,499933	1,000	10.445.987,000000
24,516600	1,000	9.600.133,000000
24,533267	1,000	8.547.404,000000
24,549933	1,000	7.387.356,000000
24,566600	1,000	6.214.678,000000
24,583267	1,000	5.108.097,000000
24,599933	1,000	4.123.274,000000
24,616600	1,000	3.290.290,000000
24,633267	1,000	2.616.578,000000
24,649933	1,000	2.092.298,000000
24,666600	1,000	1.696.601,000000
24,683267	1,000	1.403.313,000000
24,699933	1,000	1.186.026,000000
24,716600	1,000	1.021.857,000000
24,733267	1,000	892.840,000000
24,749933	1,000	786.412,000000
24,766600	1,000	695.124,000000
24,783267	1,000	615.230,000000
24,799933	1,000	545.451,000000
24,816600	1,000	486.099,000000
24,833267	1,000	438.243,000000
24,849933	1,000	402.752,000000
24,866600	1,000	380.195,000000
24,883267	1,000	370.433,000000
24,899933	1,000	372.409,000000
24,916600	1,000	384.167,000000
24,933267	1,000	402.929,000000
24,949933	1,000	425.294,000000
24,966600	1,000	447.697,000000
24,983267	1,000	466.803,000000
24,999933	1,000	479.823,000000
25,016600	1,000	484.681,000000
25,033267	1,000	480.178,000000
25,049933	1,000	466.300,000000
25,066600	1,000	443.902,000000
25,083267	1,000	414.617,000000
25,099933	1,000	380.570,000000
25,116600	1,000	344.202,000000
25,133267	1,000	307.678,000000
25,149933	1,000	272.646,000000
25,166600	1,000	240.462,000000
25,183267	1,000	212.288,000000
25,199933	1,000	188.825,000000
25,216600	1,000	169.929,000000
25,233267	1,000	155.410,000000
25,249933	1,000	144.613,000000
25,266600	1,000	136.638,000000
25,283267	1,000	130.851,000000
25,299933	1,000	126.730,000000
25,316600	1,000	123.709,000000
25,333267	1,000	121.307,000000
25,349933	1,000	119.054,000000
25,366600	1,000	116.704,000000
25,383267	1,000	114.152,000000
25,399933	1,000	111.319,000000
25,416600	1,000	107.999,000000
25,433267	1,000	104.090,000000
25,449933	1,000	99.856,000000
25,466600	1,000	95.542,000000
25,483267	1,000	91.091,000000
25,499933	1,000	86.390,000000
25,516600	1,000	81.776,000000
25,533267	1,000	77.746,000000
25,549933	1,000	74.597,000000
25,566600	1,000	72.323,000000
25,583267	1,000	70.858,000000
25,599933	1,000	70.078,000000
25,616600	1,000	69.826,000000
25,633267	1,000	70.001,000000
25,649933	1,000	70.610,000000
25,666600	1,000	71.509,000000
25,683267	1,000	72.583,000000
25,699933	1,000	73.608,000000
25,716600	1,000	74.299,000000
25,733267	1,000	74.313,000000
25,749933	1,000	73.694,000000
25,766600	1,000	72.843,000000
25,783267	1,000	72.005,000000
25,799933	1,000	71.059,000000
25,816600	1,000	69.684,000000
25,833267	1,000	68.250,000000
25,849933	1,000	67.212,000000
25,866600	1,000	66.513,000000
25,883267	1,000	66.036,000000
25,899933	1,000	65.696,000000
25,916600	1,000	65.613,000000
25,933267	1,000	66.130,000000
25,949933	1,000	67.238,000000
25,966600	1,000	68.684,000000
25,983267	1,000	70.440,000000
25,999933	1,000	72.495,000000
26,016600	1,000	74.780,000000
26,033267	1,000	77.484,000000
26,049933	1,000	81.020,000000
26,066600	1,000	85.882,000000
26,083267	1,000	92.305,000000
26,099933	1,000	100.551,000000
26,116600	1,000	111.422,000000
26,133267	1,000	125.778,000000
26,149933	1,000	144.227,000000
26,166600	1,000	167.790,000000
26,183267	1,000	197.391,000000
26,199933	1,000	233.179,000000
26,216600	1,000	274.317,000000
26,233267	1,000	318.401,000000
26,249933	1,000	362.361,000000
26,266600	1,000	402.955,000000
26,283267	1,000	436.493,000000
26,299933	1,000	459.144,000000
26,316600	1,000	468.307,000000
26,333267	1,000	463.221,000000
26,349933	1,000	444.858,000000
26,366600	1,000	415.574,000000
26,383267	1,000	378.157,000000
26,399933	1,000	335.666,000000
26,416600	1,000	291.366,000000
26,433267	1,000	248.514,000000
26,449933	1,000	209.802,000000
26,466600	1,000	176.773,000000
26,483267	1,000	149.936,000000
26,499933	1,000	128.914,000000
26,516600	1,000	112.844,000000
26,533267	1,000	100.736,000000
26,549933	1,000	91.660,000000
26,566600	1,000	85.022,000000
26,583267	1,000	80.388,000000
26,599933	1,000	77.355,000000
26,616600	1,000	75.476,000000
26,633267	1,000	74.560,000000
26,649933	1,000	74.317,000000
26,666600	1,000	74.743,000000
26,683267	1,000	75.794,000000
26,699933	1,000	77.216,000000
26,716600	1,000	78.869,000000
26,733267	1,000	80.405,000000
26,749933	1,000	81.351,000000
26,766600	1,000	81.370,000000
26,783267	1,000	80.521,000000
26,799933	1,000	79.317,000000
26,816600	1,000	78.152,000000
26,833267	1,000	77.208,000000
26,849933	1,000	76.516,000000
26,866600	1,000	75.934,000000
26,883267	1,000	75.488,000000
26,899933	1,000	75.004,000000
26,916600	1,000	74.284,000000
26,933267	1,000	73.205,000000
26,949933	1,000	71.659,000000
26,966600	1,000	70.007,000000
26,983267	1,000	68.544,000000
26,999933	1,000	67.322,000000
27,016600	1,000	66.563,000000
27,033267	1,000	66.519,000000
27,049933	1,000	67.132,000000
27,066600	1,000	68.009,000000
27,083267	1,000	69.093,000000
27,099933	1,000	70.448,000000
27,116600	1,000	71.988,000000
27,133267	1,000	73.588,000000
27,149933	1,000	75.017,000000
27,166600	1,000	75.958,000000
27,183267	1,000	76.431,000000
27,199933	1,000	76.406,000000
27,216600	1,000	76.249,000000
27,233267	1,000	76.374,000000
27,249933	1,000	77.447,000000
27,266600	1,000	79.787,000000
27,283267	1,000	83.376,000000
27,299933	1,000	88.011,000000
27,316600	1,000	93.451,000000
27,333267	1,000	99.385,000000
27,349933	1,000	105.553,000000
27,366600	1,000	111.513,000000
27,383267	1,000	116.584,000000
27,399933	1,000	120.110,000000
27,416600	1,000	121.552,000000
27,433267	1,000	120.870,000000
27,449933	1,000	118.390,000000
27,466600	1,000	114.581,000000
27,483267	1,000	109.978,000000
27,499933	1,000	104.929,000000
27,516600	1,000	99.314,000000
27,533267	1,000	93.403,000000
27,549933	1,000	87.661,000000
27,566600	1,000	82.448,000000
27,583267	1,000	77.854,000000
27,599933	1,000	73.531,000000
27,616600	1,000	69.104,000000
27,633267	1,000	64.707,000000
27,649933	1,000	60.535,000000
27,666600	1,000	56.870,000000
27,683267	1,000	53.990,000000
27,699933	1,000	51.910,000000
27,716600	1,000	50.670,000000
27,733267	1,000	50.236,000000
27,749933	1,000	50.574,000000
27,766600	1,000	51.491,000000
27,783267	1,000	52.438,000000
27,799933	1,000	53.156,000000
27,816600	1,000	53.940,000000
27,833267	1,000	55.239,000000
27,849933	1,000	57.462,000000
27,866600	1,000	60.579,000000
27,883267	1,000	64.544,000000
27,899933	1,000	69.074,000000
27,916600	1,000	73.620,000000
27,933267	1,000	77.564,000000
27,949933	1,000	80.650,000000
27,966600	1,000	82.725,000000
27,983267	1,000	83.614,000000
27,999933	1,000	83.328,000000
28,016600	1,000	82.273,000000
28,033267	1,000	80.802,000000
28,049933	1,000	78.848,000000
28,066600	1,000	76.314,000000
28,083267	1,000	73.345,000000
28,099933	1,000	70.180,000000
28,116600	1,000	67.275,000000
28,133267	1,000	64.954,000000
28,149933	1,000	63.264,000000
28,166600	1,000	62.310,000000
28,183267	1,000	62.148,000000
28,199933	1,000	62.558,000000
28,216600	1,000	62.982,000000
28,233267	1,000	62.943,000000
28,249933	1,000	62.104,000000
28,266600	1,000	60.524,000000
28,283267	1,000	58.308,000000
28,299933	1,000	55.713,000000
28,316600	1,000	53.137,000000
28,333267	1,000	50.974,000000
28,349933	1,000	49.564,000000
28,366600	1,000	49.001,000000
28,383267	1,000	49.225,000000
28,399933	1,000	50.009,000000
28,416600	1,000	51.267,000000
28,433267	1,000	53.073,000000
28,449933	1,000	55.509,000000
28,466600	1,000	58.518,000000
28,483267	1,000	61.841,000000
28,499933	1,000	64.979,000000
28,516600	1,000	67.505,000000
28,533267	1,000	69.095,000000
28,549933	1,000	69.468,000000
28,566600	1,000	68.857,000000
28,583267	1,000	67.464,000000
28,599933	1,000	65.602,000000
28,616600	1,000	63.570,000000
28,633267	1,000	61.689,000000
28,649933	1,000	60.169,000000
28,666600	1,000	58.999,000000
28,683267	1,000	58.204,000000
28,699933	1,000	57.790,000000
28,716600	1,000	57.663,000000
28,733267	1,000	57.751,000000
28,749933	1,000	58.136,000000
28,766600	1,000	58.721,000000
28,783267	1,000	59.480,000000
28,799933	1,000	60.567,000000
28,816600	1,000	61.870,000000
28,833267	1,000	63.265,000000
28,849933	1,000	64.854,000000
28,866600	1,000	66.414,000000
28,883267	1,000	67.555,000000
28,899933	1,000	67.756,000000
28,916600	1,000	66.904,000000
28,933267	1,000	65.714,000000
28,949933	1,000	64.802,000000
28,966600	1,000	64.202,000000
28,983267	1,000	63.817,000000
28,999933	1,000	63.276,000000
29,016600	1,000	62.510,000000
29,033267	1,000	61.562,000000
29,049933	1,000	60.541,000000
29,066600	1,000	59.471,000000
29,083267	1,000	58.319,000000
29,099933	1,000	57.235,000000
29,116600	1,000	56.345,000000
29,133267	1,000	55.941,000000
29,149933	1,000	56.222,000000
29,166600	1,000	57.178,000000
29,183267	1,000	58.754,000000
29,199933	1,000	60.769,000000
29,216600	1,000	62.736,000000
29,233267	1,000	64.345,000000
29,249933	1,000	65.572,000000
29,266600	1,000	66.428,000000
29,283267	1,000	66.813,000000
29,299933	1,000	66.581,000000
29,316600	1,000	65.891,000000
29,333267	1,000	65.061,000000
29,349933	1,000	64.350,000000
29,366600	1,000	63.874,000000
29,383267	1,000	63.644,000000
29,399933	1,000	63.220,000000
29,416600	1,000	62.086,000000
29,433267	1,000	60.183,000000
29,449933	1,000	57.808,000000
29,466600	1,000	55.571,000000
29,483267	1,000	53.873,000000
29,499933	1,000	52.806,000000
29,516600	1,000	52.423,000000
29,533267	1,000	52.894,000000
29,549933	1,000	54.364,000000
29,566600	1,000	56.377,000000
29,583267	1,000	58.436,000000
29,599933	1,000	60.239,000000
29,616600	1,000	61.761,000000
29,633267	1,000	63.254,000000
29,649933	1,000	64.866,000000
29,666600	1,000	66.523,000000
29,683267	1,000	68.255,000000
29,699933	1,000	69.683,000000
29,716600	1,000	70.175,000000
29,733267	1,000	69.324,000000
29,749933	1,000	67.149,000000
29,766600	1,000	63.966,000000
29,783267	1,000	60.344,000000
29,799933	1,000	56.985,000000
29,816600	1,000	54.368,000000
29,833267	1,000	52.489,000000
29,849933	1,000	51.264,000000
29,866600	1,000	50.929,000000
29,883267	1,000	51.426,000000
29,899933	1,000	52.314,000000
29,916600	1,000	53.197,000000
29,933267	1,000	54.041,000000
29,949933	1,000	54.981,000000
29,966600	1,000	56.072,000000
29,983267	1,000	57.563,000000
29,999933	1,000	59.720,000000
30,016600	1,000	62.349,000000
30,033267	1,000	64.892,000000
30,049933	1,000	66.698,000000
30,066600	1,000	67.476,000000
30,083267	1,000	67.010,000000
30,099933	1,000	65.516,000000
30,116600	1,000	63.436,000000
30,133267	1,000	61.157,000000
30,149933	1,000	58.942,000000
30,166600	1,000	57.105,000000
30,183267	1,000	56.013,000000
30,199933	1,000	55.998,000000
30,216600	1,000	56.900,000000
30,233267	1,000	58.334,000000
30,249933	1,000	60.162,000000
30,266600	1,000	62.064,000000
30,283267	1,000	63.462,000000
30,299933	1,000	64.086,000000
30,316600	1,000	63.936,000000
30,333267	1,000	63.290,000000
30,349933	1,000	62.357,000000
30,366600	1,000	61.344,000000
30,383267	1,000	60.535,000000
30,399933	1,000	59.682,000000
30,416600	1,000	58.431,000000
30,433267	1,000	56.721,000000
30,449933	1,000	54.740,000000
30,466600	1,000	52.787,000000
30,483267	1,000	51.349,000000
30,499933	1,000	50.746,000000
30,516600	1,000	50.981,000000
30,533267	1,000	51.800,000000
30,549933	1,000	52.965,000000
30,566600	1,000	54.293,000000
30,583267	1,000	55.707,000000
30,599933	1,000	57.523,000000
30,616600	1,000	60.062,000000
30,633267	1,000	63.146,000000
30,649933	1,000	66.315,000000
30,666600	1,000	69.176,000000
30,683267	1,000	71.494,000000
30,699933	1,000	73.121,000000
30,716600	1,000	74.308,000000
30,733267	1,000	75.337,000000
30,749933	1,000	76.344,000000
30,766600	1,000	77.351,000000
30,783267	1,000	78.007,000000
30,799933	1,000	77.940,000000
30,816600	1,000	76.876,000000
30,833267	1,000	74.880,000000
30,849933	1,000	72.458,000000
30,866600	1,000	70.051,000000
30,883267	1,000	67.947,000000
30,899933	1,000	66.304,000000
30,916600	1,000	65.391,000000
30,933267	1,000	65.444,000000
30,949933	1,000	66.639,000000
30,966600	1,000	68.844,000000
30,983267	1,000	71.981,000000
30,999933	1,000	76.013,000000
31,016600	1,000	80.648,000000
31,033267	1,000	85.363,000000
31,049933	1,000	89.458,000000
31,066600	1,000	92.578,000000
31,083267	1,000	94.687,000000
31,099933	1,000	95.986,000000
31,116600	1,000	96.544,000000
31,133267	1,000	96.180,000000
31,149933	1,000	94.602,000000
31,166600	1,000	91.985,000000
31,183267	1,000	88.795,000000
31,199933	1,000	85.235,000000
31,216600	1,000	81.331,000000
31,233267	1,000	77.312,000000
31,249933	1,000	73.621,000000
31,266600	1,000	70.848,000000
31,283267	1,000	69.108,000000
31,299933	1,000	68.109,000000
31,316600	1,000	67.796,000000
31,333267	1,000	67.841,000000
31,349933	1,000	67.696,000000
31,366600	1,000	67.051,000000
31,383267	1,000	65.922,000000
31,399933	1,000	64.427,000000
31,416600	1,000	62.824,000000
31,433267	1,000	61.438,000000
31,449933	1,000	60.666,000000
31,466600	1,000	60.592,000000
31,483267	1,000	61.262,000000
31,499933	1,000	62.398,000000
31,516600	1,000	63.622,000000
31,533267	1,000	64.916,000000
31,549933	1,000	66.151,000000
31,566600	1,000	67.310,000000
31,583267	1,000	68.229,000000
31,599933	1,000	68.898,000000
31,616600	1,000	68.998,000000
31,633267	1,000	68.348,000000
31,649933	1,000	67.089,000000
31,666600	1,000	65.603,000000
31,683267	1,000	64.222,000000
31,699933	1,000	63.167,000000
31,716600	1,000	62.545,000000
31,733267	1,000	62.420,000000
31,749933	1,000	62.883,000000
31,766600	1,000	63.489,000000
31,783267	1,000	63.955,000000
31,799933	1,000	64.320,000000
31,816600	1,000	64.775,000000
31,833267	1,000	64.939,000000
31,849933	1,000	64.653,000000
31,866600	1,000	63.956,000000
31,883267	1,000	63.018,000000
31,899933	1,000	62.100,000000
31,916600	1,000	61.419,000000
31,933267	1,000	61.034,000000
31,949933	1,000	60.976,000000
31,966600	1,000	61.380,000000
31,983267	1,000	62.196,000000
31,999933	1,000	63.209,000000
32,016600	1,000	63.977,000000
32,033267	1,000	64.033,000000
32,049933	1,000	63.559,000000
32,066600	1,000	63.002,000000
32,083267	1,000	62.493,000000
32,099933	1,000	62.061,000000
32,116600	1,000	61.765,000000
32,133267	1,000	61.776,000000
32,149933	1,000	62.085,000000
32,166600	1,000	62.520,000000
32,183267	1,000	63.029,000000
32,199933	1,000	63.585,000000
32,216600	1,000	64.216,000000
32,233267	1,000	64.699,000000
32,249933	1,000	65.099,000000
32,266600	1,000	65.430,000000
32,283267	1,000	65.860,000000
32,299933	1,000	66.381,000000
32,316600	1,000	66.968,000000
32,333267	1,000	67.561,000000
32,349933	1,000	68.311,000000
32,366600	1,000	69.439,000000
32,383267	1,000	70.864,000000
32,399933	1,000	72.085,000000
32,416600	1,000	72.772,000000
32,433267	1,000	73.060,000000
32,449933	1,000	73.217,000000
32,466600	1,000	73.255,000000
32,483267	1,000	73.026,000000
32,499933	1,000	72.269,000000
32,516600	1,000	70.874,000000
32,533267	1,000	68.971,000000
32,549933	1,000	66.894,000000
32,566600	1,000	65.124,000000
32,583267	1,000	63.788,000000
32,599933	1,000	62.623,000000
32,616600	1,000	61.561,000000
32,633267	1,000	60.674,000000
32,649933	1,000	59.999,000000
32,666600	1,000	59.296,000000
32,683267	1,000	58.275,000000
32,699933	1,000	57.316,000000
32,716600	1,000	56.916,000000
32,733267	1,000	57.235,000000
32,749933	1,000	58.275,000000
32,766600	1,000	60.095,000000
32,783267	1,000	62.630,000000
32,799933	1,000	65.614,000000
32,816600	1,000	68.721,000000
32,833267	1,000	71.676,000000
32,849933	1,000	74.408,000000
32,866600	1,000	76.721,000000
32,883267	1,000	78.666,000000
32,899933	1,000	80.135,000000
32,916600	1,000	80.649,000000
32,933267	1,000	80.188,000000
32,949933	1,000	79.368,000000
32,966600	1,000	78.574,000000
32,983267	1,000	77.910,000000
32,999933	1,000	77.240,000000
33,016600	1,000	76.404,000000
33,033267	1,000	75.378,000000
33,049933	1,000	74.527,000000
33,066600	1,000	74.172,000000
33,083267	1,000	74.316,000000
33,099933	1,000	74.783,000000
33,116600	1,000	75.599,000000
33,133267	1,000	76.803,000000
33,149933	1,000	78.147,000000
33,166600	1,000	79.421,000000
33,183267	1,000	80.427,000000
33,199933	1,000	80.996,000000
33,216600	1,000	81.306,000000
33,233267	1,000	81.679,000000
33,249933	1,000	82.642,000000
33,266600	1,000	84.218,000000
33,283267	1,000	86.056,000000
33,299933	1,000	88.024,000000
33,316600	1,000	90.071,000000
33,333267	1,000	91.958,000000
33,349933	1,000	93.344,000000
33,366600	1,000	94.168,000000
33,383267	1,000	94.759,000000
33,399933	1,000	95.392,000000
33,416600	1,000	96.417,000000
33,433267	1,000	97.953,000000
33,449933	1,000	99.850,000000
33,466600	1,000	101.956,000000
33,483267	1,000	104.321,000000
33,499933	1,000	106.914,000000
33,516600	1,000	109.616,000000
33,533267	1,000	112.361,000000
33,549933	1,000	115.408,000000
33,566600	1,000	118.692,000000
33,583267	1,000	121.852,000000
33,599933	1,000	124.826,000000
33,616600	1,000	127.527,000000
33,633267	1,000	129.889,000000
33,649933	1,000	132.041,000000
33,666600	1,000	134.085,000000
33,683267	1,000	135.998,000000
33,699933	1,000	137.744,000000
33,716600	1,000	139.433,000000
33,733267	1,000	141.093,000000
33,749933	1,000	142.782,000000
33,766600	1,000	144.466,000000
33,783267	1,000	146.271,000000
33,799933	1,000	148.231,000000
33,816600	1,000	150.443,000000
33,833267	1,000	153.055,000000
33,849933	1,000	156.095,000000
33,866600	1,000	159.807,000000
33,883267	1,000	164.178,000000
33,899933	1,000	168.910,000000
33,916600	1,000	173.233,000000
33,933267	1,000	176.630,000000
33,949933	1,000	179.040,000000
33,966600	1,000	180.499,000000
33,983267	1,000	180.861,000000
33,999933	1,000	180.299,000000
34,016600	1,000	179.410,000000
34,033267	1,000	178.991,000000
34,049933	1,000	179.243,000000
34,066600	1,000	179.646,000000
34,083267	1,000	179.876,000000
34,099933	1,000	180.106,000000
34,116600	1,000	180.369,000000
34,133267	1,000	180.554,000000
34,149933	1,000	180.944,000000
34,166600	1,000	181.690,000000
34,183267	1,000	182.689,000000
34,199933	1,000	183.941,000000
34,216600	1,000	185.529,000000
34,233267	1,000	187.307,000000
34,249933	1,000	189.106,000000
34,266600	1,000	190.755,000000
34,283267	1,000	191.892,000000
34,299933	1,000	192.332,000000
34,316600	1,000	192.116,000000
34,333267	1,000	191.157,000000
34,349933	1,000	189.494,000000
34,366600	1,000	187.483,000000
34,383267	1,000	185.602,000000
34,399933	1,000	184.344,000000
34,416600	1,000	183.853,000000
34,433267	1,000	183.843,000000
34,449933	1,000	184.053,000000
34,466600	1,000	184.433,000000
34,483267	1,000	185.035,000000
34,499933	1,000	185.789,000000
34,516600	1,000	186.572,000000
34,533267	1,000	187.579,000000
34,549933	1,000	188.858,000000
34,566600	1,000	190.179,000000
34,583267	1,000	191.345,000000
34,599933	1,000	192.300,000000
34,616600	1,000	193.062,000000
34,633267	1,000	193.524,000000
34,649933	1,000	193.408,000000
34,666600	1,000	192.588,000000
34,683267	1,000	191.143,000000
34,699933	1,000	189.577,000000
34,716600	1,000	188.514,000000
34,733267	1,000	188.405,000000
34,749933	1,000	189.400,000000
34,766600	1,000	190.852,000000
34,783267	1,000	191.996,000000
34,799933	1,000	192.752,000000
34,816600	1,000	193.382,000000
34,833267	1,000	193.939,000000
34,849933	1,000	194.452,000000
34,866600	1,000	194.651,000000
34,883267	1,000	194.208,000000
34,899933	1,000	192.991,000000
34,916600	1,000	191.262,000000
34,933267	1,000	189.791,000000
34,949933	1,000	189.253,000000
34,966600	1,000	189.840,000000
34,983267	1,000	191.567,000000
34,999933	1,000	194.186,000000
35,016600	1,000	197.096,000000
35,033267	1,000	199.718,000000
35,049933	1,000	201.833,000000
35,066600	1,000	203.461,000000
35,083267	1,000	204.681,000000
35,099933	1,000	205.338,000000
35,116600	1,000	205.589,000000
35,133267	1,000	205.626,000000
35,149933	1,000	205.699,000000
35,166600	1,000	205.764,000000
35,183267	1,000	205.500,000000
35,199933	1,000	204.845,000000
35,216600	1,000	203.966,000000
35,233267	1,000	203.159,000000
35,249933	1,000	202.880,000000
35,266600	1,000	203.252,000000
35,283267	1,000	203.989,000000
35,299933	1,000	204.545,000000
35,316600	1,000	204.643,000000
35,333267	1,000	203.923,000000
35,349933	1,000	202.210,000000
35,366600	1,000	199.645,000000
35,383267	1,000	196.425,000000
35,399933	1,000	192.885,000000
35,416600	1,000	189.278,000000
35,433267	1,000	185.524,000000
35,449933	1,000	181.712,000000
35,466600	1,000	178.250,000000
35,483267	1,000	175.679,000000
35,499933	1,000	174.217,000000
35,516600	1,000	174.019,000000
35,533267	1,000	175.381,000000
35,549933	1,000	178.277,000000
35,566600	1,000	182.476,000000
35,583267	1,000	187.447,000000
35,599933	1,000	192.354,000000
35,616600	1,000	195.996,000000
35,633267	1,000	197.765,000000
35,649933	1,000	198.055,000000
35,666600	1,000	197.543,000000
35,683267	1,000	196.677,000000
35,699933	1,000	195.443,000000
35,716600	1,000	193.788,000000
35,733267	1,000	192.130,000000
35,749933	1,000	191.054,000000
35,766600	1,000	190.936,000000
35,783267	1,000	192.020,000000
35,799933	1,000	194.099,000000
35,816600	1,000	196.577,000000
35,833267	1,000	198.796,000000
35,849933	1,000	200.291,000000
35,866600	1,000	200.965,000000
35,883267	1,000	201.018,000000
35,899933	1,000	200.502,000000
35,916600	1,000	199.527,000000
35,933267	1,000	198.526,000000
35,949933	1,000	197.654,000000
35,966600	1,000	196.708,000000
35,983267	1,000	195.540,000000
35,999933	1,000	194.374,000000
36,016600	1,000	193.336,000000
36,033267	1,000	192.142,000000
36,049933	1,000	190.939,000000
36,066600	1,000	190.125,000000
36,083267	1,000	189.917,000000
36,099933	1,000	190.290,000000
36,116600	1,000	190.960,000000
36,133267	1,000	191.832,000000
36,149933	1,000	192.532,000000
36,166600	1,000	192.974,000000
36,183267	1,000	193.505,000000
36,199933	1,000	194.538,000000
36,216600	1,000	195.946,000000
36,233267	1,000	197.469,000000
36,249933	1,000	198.876,000000
36,266600	1,000	200.227,000000
36,283267	1,000	201.492,000000
36,299933	1,000	202.865,000000
36,316600	1,000	204.303,000000
36,333267	1,000	205.438,000000
36,349933	1,000	206.041,000000
36,366600	1,000	205.996,000000
36,383267	1,000	205.175,000000
36,399933	1,000	203.725,000000
36,416600	1,000	202.088,000000
36,433267	1,000	200.676,000000
36,449933	1,000	199.383,000000
36,466600	1,000	197.964,000000
36,483267	1,000	196.433,000000
36,499933	1,000	194.866,000000
36,516600	1,000	193.602,000000
36,533267	1,000	192.969,000000
36,549933	1,000	192.911,000000
36,566600	1,000	193.008,000000
36,583267	1,000	193.153,000000
36,599933	1,000	193.329,000000
36,616600	1,000	193.457,000000
36,633267	1,000	193.661,000000
36,649933	1,000	194.114,000000
36,666600	1,000	195.005,000000
36,683267	1,000	196.182,000000
36,699933	1,000	197.047,000000
36,716600	1,000	196.839,000000
36,733267	1,000	195.484,000000
36,749933	1,000	193.567,000000
36,766600	1,000	191.957,000000
36,783267	1,000	191.097,000000
36,799933	1,000	190.913,000000
36,816600	1,000	191.116,000000
36,833267	1,000	191.339,000000
36,849933	1,000	191.605,000000
36,866600	1,000	191.965,000000
36,883267	1,000	192.556,000000
36,899933	1,000	193.441,000000
36,916600	1,000	194.348,000000
36,933267	1,000	194.972,000000
36,949933	1,000	195.168,000000
36,966600	1,000	195.075,000000
36,983267	1,000	194.607,000000
36,999933	1,000	193.286,000000
37,016600	1,000	191.038,000000
37,033267	1,000	188.148,000000
37,049933	1,000	185.016,000000
37,066600	1,000	182.039,000000
37,083267	1,000	179.352,000000
37,099933	1,000	177.225,000000
37,116600	1,000	175.882,000000
37,133267	1,000	175.267,000000
37,149933	1,000	175.212,000000
37,166600	1,000	175.405,000000
37,183267	1,000	175.621,000000
37,199933	1,000	175.604,000000
37,216600	1,000	175.243,000000
37,233267	1,000	174.498,000000
37,249933	1,000	173.460,000000
37,266600	1,000	172.465,000000
37,283267	1,000	171.593,000000
37,299933	1,000	170.684,000000
37,316600	1,000	169.482,000000
37,333267	1,000	168.185,000000
37,349933	1,000	167.146,000000
37,366600	1,000	166.071,000000
37,383267	1,000	164.651,000000
37,399933	1,000	163.152,000000
37,416600	1,000	161.390,000000
37,433267	1,000	159.200,000000
37,449933	1,000	156.985,000000
37,466600	1,000	154.963,000000
37,483267	1,000	152.787,000000
37,499933	1,000	150.241,000000
37,516600	1,000	147.446,000000
37,533267	1,000	144.382,000000
37,549933	1,000	140.827,000000
37,566600	1,000	136.524,000000
37,583267	1,000	131.781,000000
37,599933	1,000	127.180,000000
37,616600	1,000	123.068,000000
37,633267	1,000	120.009,000000
37,649933	1,000	118.104,000000
37,666600	1,000	117.017,000000
37,683267	1,000	116.332,000000
37,699933	1,000	115.926,000000
37,716600	1,000	115.634,000000
37,733267	1,000	115.587,000000
37,749933	1,000	115.986,000000
37,766600	1,000	116.844,000000
37,783267	1,000	117.981,000000
37,799933	1,000	119.180,000000
37,816600	1,000	120.357,000000
37,833267	1,000	121.553,000000
37,849933	1,000	122.495,000000
37,866600	1,000	122.808,000000
37,883267	1,000	122.512,000000
37,899933	1,000	121.835,000000
37,916600	1,000	120.605,000000
37,933267	1,000	119.025,000000
37,949933	1,000	117.309,000000
37,966600	1,000	115.541,000000
37,983267	1,000	113.562,000000
37,999933	1,000	111.262,000000
38,016600	1,000	108.667,000000
38,033267	1,000	106.116,000000
38,049933	1,000	103.799,000000
38,066600	1,000	101.396,000000
38,083267	1,000	98.490,000000
38,099933	1,000	95.168,000000
38,116600	1,000	92.035,000000
38,133267	1,000	89.616,000000
38,149933	1,000	88.049,000000
38,166600	1,000	87.052,000000
38,183267	1,000	86.195,000000
38,199933	1,000	85.303,000000
38,216600	1,000	84.618,000000
38,233267	1,000	84.002,000000
38,249933	1,000	82.969,000000
38,266600	1,000	81.001,000000
38,283267	1,000	78.182,000000
38,299933	1,000	75.045,000000
38,316600	1,000	71.923,000000
38,333267	1,000	68.844,000000
38,349933	1,000	65.875,000000
38,366600	1,000	63.099,000000
38,383267	1,000	60.836,000000
38,399933	1,000	59.287,000000
38,416600	1,000	58.279,000000
38,433267	1,000	57.646,000000
38,449933	1,000	57.470,000000
38,466600	1,000	57.814,000000
38,483267	1,000	58.314,000000
38,499933	1,000	58.609,000000
38,516600	1,000	58.524,000000
38,533267	1,000	58.193,000000
38,549933	1,000	57.657,000000
38,566600	1,000	56.830,000000
38,583267	1,000	55.827,000000
38,599933	1,000	54.915,000000
38,616600	1,000	53.981,000000
38,633267	1,000	52.817,000000
38,649933	1,000	51.298,000000
38,666600	1,000	49.470,000000
38,683267	1,000	47.530,000000
38,699933	1,000	45.526,000000
38,716600	1,000	43.696,000000
38,733267	1,000	42.295,000000
38,749933	1,000	41.402,000000
38,766600	1,000	41.109,000000
38,783267	1,000	41.497,000000
38,799933	1,000	42.790,000000
38,816600	1,000	44.477,000000
38,833267	1,000	45.835,000000
38,849933	1,000	46.439,000000
38,866600	1,000	46.078,000000
38,883267	1,000	44.721,000000
38,899933	1,000	42.377,000000
38,916600	1,000	39.514,000000
38,933267	1,000	36.474,000000
38,949933	1,000	33.609,000000
38,966600	1,000	31.316,000000
38,983267	1,000	29.857,000000
38,999933	1,000	29.320,000000
39,016600	1,000	29.475,000000
39,033267	1,000	30.168,000000
39,049933	1,000	31.122,000000
39,066600	1,000	32.069,000000
39,083267	1,000	32.770,000000
39,099933	1,000	32.964,000000
39,116600	1,000	32.376,000000
39,133267	1,000	30.811,000000
39,149933	1,000	28.531,000000
39,166600	1,000	25.943,000000
39,183267	1,000	23.550,000000
39,199933	1,000	21.690,000000
39,216600	1,000	20.643,000000
39,233267	1,000	20.466,000000
39,249933	1,000	21.209,000000
39,266600	1,000	22.654,000000
39,283267	1,000	24.297,000000
39,299933	1,000	25.898,000000
39,316600	1,000	27.371,000000
39,333267	1,000	28.606,000000
39,349933	1,000	29.656,000000
39,366600	1,000	30.450,000000
39,383267	1,000	30.873,000000
39,399933	1,000	31.044,000000
39,416600	1,000	30.750,000000
39,433267	1,000	29.966,000000
39,449933	1,000	28.756,000000
39,466600	1,000	27.194,000000
39,483267	1,000	25.178,000000
39,499933	1,000	23.094,000000
39,516600	1,000	21.235,000000
39,533267	1,000	19.805,000000
39,549933	1,000	19.032,000000
39,566600	1,000	18.964,000000
39,583267	1,000	19.468,000000
39,599933	1,000	20.334,000000
39,616600	1,000	21.286,000000
39,633267	1,000	21.918,000000
39,649933	1,000	21.792,000000
39,666600	1,000	20.669,000000
39,683267	1,000	18.516,000000
39,699933	1,000	15.779,000000
39,716600	1,000	13.375,000000
39,733267	1,000	11.651,000000
39,749933	1,000	10.380,000000
39,766600	1,000	9.096,000000
39,783267	1,000	7.580,000000
39,799933	1,000	6.155,000000
39,816600	1,000	4.737,000000
39,833267	1,000	2.914,000000
39,849933	1,000	1.051,000000
39,866600	1,000	-537,000000
39,883267	1,000	-1.614,000000
39,899933	1,000	-1.909,000000
39,916600	1,000	-1.548,000000
39,933267	1,000	-750,000000
39,949933	1,000	-113,000000
39,966600	1,000	-285,000000
39,983267	1,000	-1.137,000000
39,999933	1,000	-2.379,000000
40,016600	1,000	-3.805,000000
40,033267	1,000	-5.176,000000
40,049933	1,000	-6.292,000000
40,066600	1,000	-6.933,000000
40,083267	1,000	-6.952,000000
40,099933	1,000	-6.721,000000
40,116600	1,000	-6.542,000000
40,133267	1,000	-6.463,000000
40,149933	1,000	-6.536,000000
40,166600	1,000	-6.936,000000
40,183267	1,000	-7.423,000000
40,199933	1,000	-7.585,000000
40,216600	1,000	-7.389,000000
40,233267	1,000	-7.152,000000
40,249933	1,000	-6.796,000000
40,266600	1,000	-6.196,000000
40,283267	1,000	-5.452,000000
40,299933	1,000	-4.816,000000
40,316600	1,000	-4.516,000000
40,333267	1,000	-4.571,000000
40,349933	1,000	-4.859,000000
40,366600	1,000	-5.599,000000
40,383267	1,000	-6.866,000000
40,399933	1,000	-8.285,000000
40,416600	1,000	-9.384,000000
40,433267	1,000	-10.079,000000
40,449933	1,000	-10.470,000000
40,466600	1,000	-10.537,000000
40,483267	1,000	-10.371,000000
40,499933	1,000	-10.069,000000
40,516600	1,000	-9.724,000000
40,533267	1,000	-9.411,000000
40,549933	1,000	-9.496,000000
40,566600	1,000	-10.416,000000
40,583267	1,000	-12.070,000000
40,599933	1,000	-14.151,000000
40,616600	1,000	-16.172,000000
40,633267	1,000	-17.872,000000
40,649933	1,000	-18.954,000000
40,666600	1,000	-19.447,000000
40,683267	1,000	-19.556,000000
40,699933	1,000	-19.336,000000
40,716600	1,000	-18.784,000000
40,733267	1,000	-18.100,000000
40,749933	1,000	-17.524,000000
40,766600	1,000	-17.344,000000
40,783267	1,000	-17.458,000000
40,799933	1,000	-17.995,000000
40,816600	1,000	-19.015,000000
40,833267	1,000	-20.279,000000
40,849933	1,000	-21.044,000000
40,866600	1,000	-21.134,000000
40,883267	1,000	-20.870,000000
40,899933	1,000	-20.659,000000
40,916600	1,000	-20.607,000000
40,933267	1,000	-20.714,000000
40,949933	1,000	-20.965,000000
40,966600	1,000	-21.259,000000
40,983267	1,000	-21.391,000000
40,999933	1,000	-21.431,000000
41,016600	1,000	-21.762,000000
41,033267	1,000	-22.278,000000
41,049933	1,000	-22.689,000000
41,066600	1,000	-23.046,000000
41,083267	1,000	-23.422,000000
41,099933	1,000	-24.155,000000
41,116600	1,000	-25.306,000000
41,133267	1,000	-26.826,000000
41,149933	1,000	-28.434,000000
41,166600	1,000	-29.654,000000
41,183267	1,000	-30.130,000000
41,199933	1,000	-29.603,000000
41,216600	1,000	-27.882,000000
41,233267	1,000	-25.157,000000
41,249933	1,000	-21.781,000000
41,266600	1,000	-18.169,000000
41,283267	1,000	-14.973,000000
41,299933	1,000	-12.496,000000
41,316600	1,000	-10.671,000000
41,333267	1,000	-9.366,000000
41,349933	1,000	-8.321,000000
41,366600	1,000	-7.587,000000
41,383267	1,000	-7.223,000000
41,399933	1,000	-7.045,000000
41,416600	1,000	-6.926,000000
41,433267	1,000	-7.013,000000
41,449933	1,000	-7.435,000000
41,466600	1,000	-8.025,000000
41,483267	1,000	-8.640,000000
41,499933	1,000	-9.174,000000
41,516600	1,000	-9.562,000000
41,533267	1,000	-9.859,000000
41,549933	1,000	-10.069,000000
41,566600	1,000	-10.362,000000
41,583267	1,000	-10.754,000000
41,599933	1,000	-11.190,000000
41,616600	1,000	-11.618,000000
41,633267	1,000	-12.323,000000
41,649933	1,000	-13.528,000000
41,666600	1,000	-14.970,000000
41,683267	1,000	-16.056,000000
41,699933	1,000	-16.176,000000
41,716600	1,000	-15.036,000000
41,733267	1,000	-12.861,000000
41,749933	1,000	-10.207,000000
41,766600	1,000	-7.389,000000
41,783267	1,000	-4.832,000000
41,799933	1,000	-2.921,000000
41,816600	1,000	-2.185,000000
41,833267	1,000	-2.919,000000
41,849933	1,000	-4.851,000000
41,866600	1,000	-7.116,000000
41,883267	1,000	-8.984,000000
41,899933	1,000	-10.110,000000
41,916600	1,000	-10.280,000000
41,933267	1,000	-9.769,000000
41,949933	1,000	-8.659,000000
41,966600	1,000	-7.077,000000
41,983267	1,000	-5.431,000000
41,999933	1,000	-4.244,000000
42,016600	1,000	-3.498,000000
42,033267	1,000	-3.112,000000
42,049933	1,000	-3.312,000000
42,066600	1,000	-4.246,000000
42,083267	1,000	-5.573,000000
42,099933	1,000	-6.854,000000
42,116600	1,000	-7.724,000000
42,133267	1,000	-8.171,000000
42,149933	1,000	-8.551,000000
42,166600	1,000	-9.367,000000
42,183267	1,000	-10.579,000000
42,199933	1,000	-11.926,000000
42,216600	1,000	-13.286,000000
42,233267	1,000	-14.258,000000
42,249933	1,000	-14.642,000000
42,266600	1,000	-14.646,000000
42,283267	1,000	-14.432,000000
42,299933	1,000	-13.920,000000
42,316600	1,000	-12.960,000000
42,333267	1,000	-11.663,000000
42,349933	1,000	-10.301,000000
42,366600	1,000	-9.353,000000
42,383267	1,000	-9.236,000000
42,399933	1,000	-10.082,000000
42,416600	1,000	-11.731,000000
42,433267	1,000	-13.851,000000
42,449933	1,000	-16.076,000000
42,466600	1,000	-18.364,000000
42,483267	1,000	-20.564,000000
42,499933	1,000	-22.289,000000
42,516600	1,000	-23.431,000000
42,533267	1,000	-23.796,000000
42,549933	1,000	-23.034,000000
42,566600	1,000	-21.207,000000
42,583267	1,000	-18.815,000000
42,599933	1,000	-16.236,000000
42,616600	1,000	-13.870,000000
42,633267	1,000	-12.154,000000
42,649933	1,000	-11.042,000000
42,666600	1,000	-10.712,000000
42,683267	1,000	-11.183,000000
42,699933	1,000	-12.137,000000
42,716600	1,000	-13.108,000000
42,733267	1,000	-13.939,000000
42,749933	1,000	-14.632,000000
42,766600	1,000	-15.058,000000
42,783267	1,000	-15.246,000000
42,799933	1,000	-15.529,000000
42,816600	1,000	-15.976,000000
42,833267	1,000	-16.462,000000
42,849933	1,000	-16.855,000000
42,866600	1,000	-16.951,000000
42,883267	1,000	-16.812,000000
42,899933	1,000	-16.694,000000
42,916600	1,000	-16.495,000000
42,933267	1,000	-15.980,000000
42,949933	1,000	-15.289,000000
42,966600	1,000	-14.780,000000
42,983267	1,000	-14.474,000000
42,999933	1,000	-14.316,000000
43,016600	1,000	-14.031,000000
43,033267	1,000	-13.639,000000
43,049933	1,000	-13.757,000000
43,066600	1,000	-14.604,000000
43,083267	1,000	-15.869,000000
43,099933	1,000	-17.138,000000
43,116600	1,000	-18.276,000000
