# Supplementary material for: HappyTools: A software for high-throughput HPLC data processing and quantitation
Source: PLoS One. 2018 Jul 6;13(7):e0200280. doi: 10.1371/journal.pone.0200280 (PMC6034860; doi:10.1371/journal.pone.0200280)
Supplement: S1 Data — The source code of HappyTools is included in this zip file, together with all the raw chromatograms as exported from ThermoFisher Chromeleon. A visual tutorial and a document demonstrating how to reproduce the results used in this study are also included. (ZIP) [file pone.0200280.s013.zip › Data/Clinical/ACPA-IgG Fab/Fab_RA7_IgG.txt]

File Path	chrom://5-para-12-0017/ChromeleonLocal/Instrument Data/UHPLC_2/analysis 2013/Yoann 2013sup.seq/56012.smp/Emission_1.channel/Emission_1.chm
Channel	Emission_1

Injection Information:
Data Vault	ChromeleonLocal
Injection	Fab IgG SF JM captured
Injection Number	35
Position	RD4
Comment	
Processing Method	Integrate IgG 75-63% last data
Instrument Method	2013Aquity IgG glycan  75%-63% 010313   deepwellplate R2
Type	Unknown
Status	Finished
Injection Date	18-5-2013
Injection Time	19:47:19
Injection Volume (µl)	83,000
Dilution Factor	1,0000
Weight	1,0000

Raw Data Information:
Time Min. (min)	0,016583
Time Max. (min)	43,116583
Data Points	2587
Detector	FLD
Exporting Data System	Chromeleon 7.1.2.1478
Operator	
Signal Quantity	
Signal Unit	counts
Signal Min.	0,000000
Signal Max.	20.259.102,000000
Channel	Emission_1
Driver Name	FLD3000.dll
Channel Type	Evaluation
Min. Step (s)	1,000
Max. Step (s)	1,000
Average Step (s)	1,000

Signal Parameter Information:
Signal Info	250 nm /480 nm

Raw Data:
Time (min)	Step (s)	Value (counts)
0,016583	0,000	0,000000
0,033250	1,000	0,000000
0,049917	1,000	0,000000
0,066583	1,000	0,000000
0,083250	1,000	768,000000
0,099917	1,000	2.059,000000
0,116583	1,000	3.004,000000
0,133250	1,000	3.595,000000
0,149917	1,000	3.890,000000
0,166583	1,000	4.100,000000
0,183250	1,000	4.591,000000
0,199917	1,000	5.326,000000
0,216583	1,000	5.985,000000
0,233250	1,000	6.377,000000
0,249917	1,000	6.473,000000
0,266583	1,000	6.561,000000
0,283250	1,000	7.241,000000
0,299917	1,000	8.687,000000
0,316583	1,000	10.860,000000
0,333250	1,000	13.455,000000
0,349917	1,000	16.074,000000
0,366583	1,000	18.450,000000
0,383250	1,000	20.512,000000
0,399917	1,000	22.624,000000
0,416583	1,000	25.745,000000
0,433250	1,000	31.590,000000
0,449917	1,000	41.808,000000
0,466583	1,000	57.787,000000
0,483250	1,000	81.995,000000
0,499917	1,000	118.438,000000
0,516583	1,000	171.553,000000
0,533250	1,000	247.203,000000
0,549917	1,000	361.842,000000
0,566583	1,000	549.947,000000
0,583250	1,000	869.852,000000
0,599917	1,000	1.403.931,000000
0,616583	1,000	2.245.719,000000
0,633250	1,000	3.473.410,000000
0,649917	1,000	5.112.008,000000
0,666583	1,000	7.113.268,000000
0,683250	1,000	9.363.759,000000
0,699917	1,000	11.711.280,000000
0,716583	1,000	13.994.505,000000
0,733250	1,000	16.064.456,000000
0,749917	1,000	17.796.229,000000
0,766583	1,000	19.098.983,000000
0,783250	1,000	19.922.547,000000
0,799917	1,000	20.259.102,000000
0,816583	1,000	20.138.105,000000
0,833250	1,000	19.617.353,000000
0,849917	1,000	18.772.583,000000
0,866583	1,000	17.686.695,000000
0,883250	1,000	16.440.684,000000
0,899917	1,000	15.107.680,000000
0,916583	1,000	13.749.322,000000
0,933250	1,000	12.413.358,000000
0,949917	1,000	11.133.717,000000
0,966583	1,000	9.932.405,000000
0,983250	1,000	8.821.540,000000
0,999917	1,000	7.805.621,000000
1,016583	1,000	6.883.676,000000
1,033250	1,000	6.051.151,000000
1,049917	1,000	5.301.391,000000
1,066583	1,000	4.627.090,000000
1,083250	1,000	4.021.564,000000
1,099917	1,000	3.479.467,000000
1,116583	1,000	2.996.534,000000
1,133250	1,000	2.569.496,000000
1,149917	1,000	2.195.536,000000
1,166583	1,000	1.871.694,000000
1,183250	1,000	1.594.587,000000
1,199917	1,000	1.360.174,000000
1,216583	1,000	1.163.943,000000
1,233250	1,000	1.001.254,000000
1,249917	1,000	867.755,000000
1,266583	1,000	759.399,000000
1,283250	1,000	672.275,000000
1,299917	1,000	602.698,000000
1,316583	1,000	547.017,000000
1,333250	1,000	501.850,000000
1,349917	1,000	464.113,000000
1,366583	1,000	431.550,000000
1,383250	1,000	402.405,000000
1,399917	1,000	375.586,000000
1,416583	1,000	350.535,000000
1,433250	1,000	326.920,000000
1,449917	1,000	304.464,000000
1,466583	1,000	283.291,000000
1,483250	1,000	263.631,000000
1,499917	1,000	245.632,000000
1,516583	1,000	229.238,000000
1,533250	1,000	214.408,000000
1,549917	1,000	200.858,000000
1,566583	1,000	188.246,000000
1,583250	1,000	176.395,000000
1,599917	1,000	164.929,000000
1,616583	1,000	153.896,000000
1,633250	1,000	143.355,000000
1,649917	1,000	133.354,000000
1,666583	1,000	123.992,000000
1,683250	1,000	115.661,000000
1,699917	1,000	108.856,000000
1,716583	1,000	103.559,000000
1,733250	1,000	99.344,000000
1,749917	1,000	95.724,000000
1,766583	1,000	92.311,000000
1,783250	1,000	89.013,000000
1,799917	1,000	86.193,000000
1,816583	1,000	84.080,000000
1,833250	1,000	82.677,000000
1,849917	1,000	81.564,000000
1,866583	1,000	80.347,000000
1,883250	1,000	78.814,000000
1,899917	1,000	76.849,000000
1,916583	1,000	74.221,000000
1,933250	1,000	70.802,000000
1,949917	1,000	66.622,000000
1,966583	1,000	61.910,000000
1,983250	1,000	56.792,000000
1,999917	1,000	51.560,000000
2,016583	1,000	46.647,000000
2,033250	1,000	42.430,000000
2,049917	1,000	38.877,000000
2,066583	1,000	35.817,000000
2,083250	1,000	33.357,000000
2,099917	1,000	31.621,000000
2,116583	1,000	30.796,000000
2,133250	1,000	31.054,000000
2,149917	1,000	32.084,000000
2,166583	1,000	33.667,000000
2,183250	1,000	35.479,000000
2,199917	1,000	37.211,000000
2,216583	1,000	38.735,000000
2,233250	1,000	40.061,000000
2,249917	1,000	41.111,000000
2,266583	1,000	41.821,000000
2,283250	1,000	42.213,000000
2,299917	1,000	42.240,000000
2,316583	1,000	42.044,000000
2,333250	1,000	41.901,000000
2,349917	1,000	41.950,000000
2,366583	1,000	41.973,000000
2,383250	1,000	41.580,000000
2,399917	1,000	40.520,000000
2,416583	1,000	38.706,000000
2,433250	1,000	36.380,000000
2,449917	1,000	33.904,000000
2,466583	1,000	31.594,000000
2,483250	1,000	29.832,000000
2,499917	1,000	28.773,000000
2,516583	1,000	28.423,000000
2,533250	1,000	28.631,000000
2,549917	1,000	29.540,000000
2,566583	1,000	31.512,000000
2,583250	1,000	34.442,000000
2,599917	1,000	37.787,000000
2,616583	1,000	40.973,000000
2,633250	1,000	43.452,000000
2,649917	1,000	45.086,000000
2,666583	1,000	45.875,000000
2,683250	1,000	46.125,000000
2,699917	1,000	45.909,000000
2,716583	1,000	44.962,000000
2,733250	1,000	43.378,000000
2,749917	1,000	41.349,000000
2,766583	1,000	39.176,000000
2,783250	1,000	37.627,000000
2,799917	1,000	37.098,000000
2,816583	1,000	37.414,000000
2,833250	1,000	38.152,000000
2,849917	1,000	38.868,000000
2,866583	1,000	39.341,000000
2,883250	1,000	39.651,000000
2,899917	1,000	40.098,000000
2,916583	1,000	40.979,000000
2,933250	1,000	42.719,000000
2,949917	1,000	45.567,000000
2,966583	1,000	49.454,000000
2,983250	1,000	53.816,000000
2,999917	1,000	58.400,000000
3,016583	1,000	63.143,000000
3,033250	1,000	67.757,000000
3,049917	1,000	71.957,000000
3,066583	1,000	75.604,000000
3,083250	1,000	78.614,000000
3,099917	1,000	81.007,000000
3,116583	1,000	82.906,000000
3,133250	1,000	84.498,000000
3,149917	1,000	86.084,000000
3,166583	1,000	87.813,000000
3,183250	1,000	89.769,000000
3,199917	1,000	91.929,000000
3,216583	1,000	94.130,000000
3,233250	1,000	95.980,000000
3,249917	1,000	97.008,000000
3,266583	1,000	97.163,000000
3,283250	1,000	96.470,000000
3,299917	1,000	94.911,000000
3,316583	1,000	92.876,000000
3,333250	1,000	90.665,000000
3,349917	1,000	88.591,000000
3,366583	1,000	86.942,000000
3,383250	1,000	85.580,000000
3,399917	1,000	84.138,000000
3,416583	1,000	82.867,000000
3,433250	1,000	82.159,000000
3,449917	1,000	81.865,000000
3,466583	1,000	81.523,000000
3,483250	1,000	80.751,000000
3,499917	1,000	79.461,000000
3,516583	1,000	77.860,000000
3,533250	1,000	76.267,000000
3,549917	1,000	74.826,000000
3,566583	1,000	73.520,000000
3,583250	1,000	72.203,000000
3,599917	1,000	70.771,000000
3,616583	1,000	69.336,000000
3,633250	1,000	68.015,000000
3,649917	1,000	66.928,000000
3,666583	1,000	66.302,000000
3,683250	1,000	66.273,000000
3,699917	1,000	66.363,000000
3,716583	1,000	66.049,000000
3,733250	1,000	65.549,000000
3,749917	1,000	65.104,000000
3,766583	1,000	64.824,000000
3,783250	1,000	64.909,000000
3,799917	1,000	65.484,000000
3,816583	1,000	66.818,000000
3,833250	1,000	69.166,000000
3,849917	1,000	72.287,000000
3,866583	1,000	75.541,000000
3,883250	1,000	78.406,000000
3,899917	1,000	80.983,000000
3,916583	1,000	84.159,000000
3,933250	1,000	89.092,000000
3,949917	1,000	96.777,000000
3,966583	1,000	107.390,000000
3,983250	1,000	120.318,000000
3,999917	1,000	133.763,000000
4,016583	1,000	145.286,000000
4,033250	1,000	152.876,000000
4,049917	1,000	155.698,000000
4,066583	1,000	153.621,000000
4,083250	1,000	147.010,000000
4,099917	1,000	136.774,000000
4,116583	1,000	124.628,000000
4,133250	1,000	112.329,000000
4,149917	1,000	101.164,000000
4,166583	1,000	91.790,000000
4,183250	1,000	84.389,000000
4,199917	1,000	79.189,000000
4,216583	1,000	76.086,000000
4,233250	1,000	74.536,000000
4,249917	1,000	74.210,000000
4,266583	1,000	74.571,000000
4,283250	1,000	74.929,000000
4,299917	1,000	74.793,000000
4,316583	1,000	73.955,000000
4,333250	1,000	72.524,000000
4,349917	1,000	70.506,000000
4,366583	1,000	68.075,000000
4,383250	1,000	65.493,000000
4,399917	1,000	63.182,000000
4,416583	1,000	61.445,000000
4,433250	1,000	60.470,000000
4,449917	1,000	60.184,000000
4,466583	1,000	60.561,000000
4,483250	1,000	61.523,000000
4,499917	1,000	62.599,000000
4,516583	1,000	63.177,000000
4,533250	1,000	63.243,000000
4,549917	1,000	63.064,000000
4,566583	1,000	63.078,000000
4,583250	1,000	63.654,000000
4,599917	1,000	64.733,000000
4,616583	1,000	65.944,000000
4,633250	1,000	67.149,000000
4,649917	1,000	68.109,000000
4,666583	1,000	68.662,000000
4,683250	1,000	68.984,000000
4,699917	1,000	69.315,000000
4,716583	1,000	69.541,000000
4,733250	1,000	69.457,000000
4,749917	1,000	69.340,000000
4,766583	1,000	69.717,000000
4,783250	1,000	70.646,000000
4,799917	1,000	71.944,000000
4,816583	1,000	73.256,000000
4,833250	1,000	74.528,000000
4,849917	1,000	76.302,000000
4,866583	1,000	80.068,000000
4,883250	1,000	87.777,000000
4,899917	1,000	100.596,000000
4,916583	1,000	118.130,000000
4,933250	1,000	138.164,000000
4,949917	1,000	157.350,000000
4,966583	1,000	172.673,000000
4,983250	1,000	182.192,000000
4,999917	1,000	185.267,000000
5,016583	1,000	182.452,000000
5,033250	1,000	174.980,000000
5,049917	1,000	164.339,000000
5,066583	1,000	151.965,000000
5,083250	1,000	139.416,000000
5,099917	1,000	128.049,000000
5,116583	1,000	119.127,000000
5,133250	1,000	114.159,000000
5,149917	1,000	113.907,000000
5,166583	1,000	117.681,000000
5,183250	1,000	123.790,000000
5,199917	1,000	130.231,000000
5,216583	1,000	135.116,000000
5,233250	1,000	137.278,000000
5,249917	1,000	136.344,000000
5,266583	1,000	132.617,000000
5,283250	1,000	126.560,000000
5,299917	1,000	118.995,000000
5,316583	1,000	110.940,000000
5,333250	1,000	103.124,000000
5,349917	1,000	96.153,000000
5,366583	1,000	90.561,000000
5,383250	1,000	86.501,000000
5,399917	1,000	83.745,000000
5,416583	1,000	82.027,000000
5,433250	1,000	81.198,000000
5,449917	1,000	81.119,000000
5,466583	1,000	81.415,000000
5,483250	1,000	81.607,000000
5,499917	1,000	81.699,000000
5,516583	1,000	81.480,000000
5,533250	1,000	80.531,000000
5,549917	1,000	79.082,000000
5,566583	1,000	77.868,000000
5,583250	1,000	77.077,000000
5,599917	1,000	76.222,000000
5,616583	1,000	74.852,000000
5,633250	1,000	72.992,000000
5,649917	1,000	70.946,000000
5,666583	1,000	69.090,000000
5,683250	1,000	67.549,000000
5,699917	1,000	66.257,000000
5,716583	1,000	65.333,000000
5,733250	1,000	64.864,000000
5,749917	1,000	64.735,000000
5,766583	1,000	64.772,000000
5,783250	1,000	64.966,000000
5,799917	1,000	65.230,000000
5,816583	1,000	65.610,000000
5,833250	1,000	65.917,000000
5,849917	1,000	65.696,000000
5,866583	1,000	64.838,000000
5,883250	1,000	63.804,000000
5,899917	1,000	62.874,000000
5,916583	1,000	62.142,000000
5,933250	1,000	61.711,000000
5,949917	1,000	61.728,000000
5,966583	1,000	62.010,000000
5,983250	1,000	62.225,000000
5,999917	1,000	62.092,000000
6,016583	1,000	61.857,000000
6,033250	1,000	61.611,000000
6,049917	1,000	61.146,000000
6,066583	1,000	60.163,000000
6,083250	1,000	58.546,000000
6,099917	1,000	56.549,000000
6,116583	1,000	54.611,000000
6,133250	1,000	52.987,000000
6,149917	1,000	51.897,000000
6,166583	1,000	51.688,000000
6,183250	1,000	52.279,000000
6,199917	1,000	53.348,000000
6,216583	1,000	54.588,000000
6,233250	1,000	55.815,000000
6,249917	1,000	57.017,000000
6,266583	1,000	58.017,000000
6,283250	1,000	58.698,000000
6,299917	1,000	59.195,000000
6,316583	1,000	59.651,000000
6,333250	1,000	60.045,000000
6,349917	1,000	60.405,000000
6,366583	1,000	60.719,000000
6,383250	1,000	61.046,000000
6,399917	1,000	61.299,000000
6,416583	1,000	61.605,000000
6,433250	1,000	62.041,000000
6,449917	1,000	62.418,000000
6,466583	1,000	62.826,000000
6,483250	1,000	63.297,000000
6,499917	1,000	63.727,000000
6,516583	1,000	63.978,000000
6,533250	1,000	63.980,000000
6,549917	1,000	63.770,000000
6,566583	1,000	63.647,000000
6,583250	1,000	64.011,000000
6,599917	1,000	65.201,000000
6,616583	1,000	67.370,000000
6,633250	1,000	69.964,000000
6,649917	1,000	72.205,000000
6,666583	1,000	73.589,000000
6,683250	1,000	73.960,000000
6,699917	1,000	73.599,000000
6,716583	1,000	73.029,000000
6,733250	1,000	72.078,000000
6,749917	1,000	70.337,000000
6,766583	1,000	67.631,000000
6,783250	1,000	64.127,000000
6,799917	1,000	60.175,000000
6,816583	1,000	56.245,000000
6,833250	1,000	52.859,000000
6,849917	1,000	50.672,000000
6,866583	1,000	50.026,000000
6,883250	1,000	50.725,000000
6,899917	1,000	52.170,000000
6,916583	1,000	53.563,000000
6,933250	1,000	54.589,000000
6,949917	1,000	55.110,000000
6,966583	1,000	55.127,000000
6,983250	1,000	54.673,000000
6,999917	1,000	54.064,000000
7,016583	1,000	53.771,000000
7,033250	1,000	53.900,000000
7,049917	1,000	54.258,000000
7,066583	1,000	54.622,000000
7,083250	1,000	55.091,000000
7,099917	1,000	55.744,000000
7,116583	1,000	56.489,000000
7,133250	1,000	57.210,000000
7,149917	1,000	58.024,000000
7,166583	1,000	58.963,000000
7,183250	1,000	59.979,000000
7,199917	1,000	60.878,000000
7,216583	1,000	61.431,000000
7,233250	1,000	61.603,000000
7,249917	1,000	61.485,000000
7,266583	1,000	61.264,000000
7,283250	1,000	60.836,000000
7,299917	1,000	60.083,000000
7,316583	1,000	58.988,000000
7,333250	1,000	57.523,000000
7,349917	1,000	55.870,000000
7,366583	1,000	54.376,000000
7,383250	1,000	53.454,000000
7,399917	1,000	53.211,000000
7,416583	1,000	53.606,000000
7,433250	1,000	54.593,000000
7,449917	1,000	55.950,000000
7,466583	1,000	57.584,000000
7,483250	1,000	59.589,000000
7,499917	1,000	61.932,000000
7,516583	1,000	64.413,000000
7,533250	1,000	66.936,000000
7,549917	1,000	69.133,000000
7,566583	1,000	70.912,000000
7,583250	1,000	72.464,000000
7,599917	1,000	73.915,000000
7,616583	1,000	74.948,000000
7,633250	1,000	75.165,000000
7,649917	1,000	74.438,000000
7,666583	1,000	73.214,000000
7,683250	1,000	72.105,000000
7,699917	1,000	71.236,000000
7,716583	1,000	70.220,000000
7,733250	1,000	68.967,000000
7,749917	1,000	67.446,000000
7,766583	1,000	65.431,000000
7,783250	1,000	62.932,000000
7,799917	1,000	60.154,000000
7,816583	1,000	57.259,000000
7,833250	1,000	54.271,000000
7,849917	1,000	51.595,000000
7,866583	1,000	49.498,000000
7,883250	1,000	47.982,000000
7,899917	1,000	47.050,000000
7,916583	1,000	46.926,000000
7,933250	1,000	47.658,000000
7,949917	1,000	48.889,000000
7,966583	1,000	50.069,000000
7,983250	1,000	50.685,000000
7,999917	1,000	50.398,000000
8,016583	1,000	49.378,000000
8,033250	1,000	48.234,000000
8,049917	1,000	47.402,000000
8,066583	1,000	46.960,000000
8,083250	1,000	47.087,000000
8,099917	1,000	47.986,000000
8,116583	1,000	49.379,000000
8,133250	1,000	50.889,000000
8,149917	1,000	52.474,000000
8,166583	1,000	54.273,000000
8,183250	1,000	56.314,000000
8,199917	1,000	58.275,000000
8,216583	1,000	59.942,000000
8,233250	1,000	61.094,000000
8,249917	1,000	61.870,000000
8,266583	1,000	62.424,000000
8,283250	1,000	62.962,000000
8,299917	1,000	63.393,000000
8,316583	1,000	63.560,000000
8,333250	1,000	63.484,000000
8,349917	1,000	63.112,000000
8,366583	1,000	62.355,000000
8,383250	1,000	61.281,000000
8,399917	1,000	60.008,000000
8,416583	1,000	58.816,000000
8,433250	1,000	58.377,000000
8,449917	1,000	59.222,000000
8,466583	1,000	61.415,000000
8,483250	1,000	64.252,000000
8,499917	1,000	66.602,000000
8,516583	1,000	67.864,000000
8,533250	1,000	67.949,000000
8,549917	1,000	67.188,000000
8,566583	1,000	65.956,000000
8,583250	1,000	64.359,000000
8,599917	1,000	62.559,000000
8,616583	1,000	60.899,000000
8,633250	1,000	59.647,000000
8,649917	1,000	59.186,000000
8,666583	1,000	59.771,000000
8,683250	1,000	61.451,000000
8,699917	1,000	64.096,000000
8,716583	1,000	67.267,000000
8,733250	1,000	70.392,000000
8,749917	1,000	72.556,000000
8,766583	1,000	73.524,000000
8,783250	1,000	73.422,000000
8,799917	1,000	72.534,000000
8,816583	1,000	71.033,000000
8,833250	1,000	69.164,000000
8,849917	1,000	67.282,000000
8,866583	1,000	65.463,000000
8,883250	1,000	63.737,000000
8,899917	1,000	62.244,000000
8,916583	1,000	61.144,000000
8,933250	1,000	60.489,000000
8,949917	1,000	60.081,000000
8,966583	1,000	60.006,000000
8,983250	1,000	60.358,000000
8,999917	1,000	61.026,000000
9,016583	1,000	61.831,000000
9,033250	1,000	62.579,000000
9,049917	1,000	63.031,000000
9,066583	1,000	63.197,000000
9,083250	1,000	62.912,000000
9,099917	1,000	61.987,000000
9,116583	1,000	60.553,000000
9,133250	1,000	58.698,000000
9,149917	1,000	56.592,000000
9,166583	1,000	54.507,000000
9,183250	1,000	52.575,000000
9,199917	1,000	50.599,000000
9,216583	1,000	48.479,000000
9,233250	1,000	46.503,000000
9,249917	1,000	45.379,000000
9,266583	1,000	45.548,000000
9,283250	1,000	46.980,000000
9,299917	1,000	49.325,000000
9,316583	1,000	52.070,000000
9,333250	1,000	54.588,000000
9,349917	1,000	56.764,000000
9,366583	1,000	58.935,000000
9,383250	1,000	61.040,000000
9,399917	1,000	62.790,000000
9,416583	1,000	63.836,000000
9,433250	1,000	64.283,000000
9,449917	1,000	64.576,000000
9,466583	1,000	65.015,000000
9,483250	1,000	65.747,000000
9,499917	1,000	66.761,000000
9,516583	1,000	67.973,000000
9,533250	1,000	69.575,000000
9,549917	1,000	71.917,000000
9,566583	1,000	75.846,000000
9,583250	1,000	82.426,000000
9,599917	1,000	92.833,000000
9,616583	1,000	108.588,000000
9,633250	1,000	131.303,000000
9,649917	1,000	162.680,000000
9,666583	1,000	203.894,000000
9,683250	1,000	253.946,000000
9,699917	1,000	309.228,000000
9,716583	1,000	364.100,000000
9,733250	1,000	411.386,000000
9,749917	1,000	444.679,000000
9,766583	1,000	459.938,000000
9,783250	1,000	455.800,000000
9,799917	1,000	433.729,000000
9,816583	1,000	397.486,000000
9,833250	1,000	351.995,000000
9,849917	1,000	302.346,000000
9,866583	1,000	252.993,000000
9,883250	1,000	207.324,000000
9,899917	1,000	167.779,000000
9,916583	1,000	135.712,000000
9,933250	1,000	111.406,000000
9,949917	1,000	94.411,000000
9,966583	1,000	83.239,000000
9,983250	1,000	76.060,000000
9,999917	1,000	71.277,000000
10,016583	1,000	67.838,000000
10,033250	1,000	65.275,000000
10,049917	1,000	63.224,000000
10,066583	1,000	61.266,000000
10,083250	1,000	59.473,000000
10,099917	1,000	58.262,000000
10,116583	1,000	57.768,000000
10,133250	1,000	57.790,000000
10,149917	1,000	57.986,000000
10,166583	1,000	58.118,000000
10,183250	1,000	58.202,000000
10,199917	1,000	58.318,000000
10,216583	1,000	58.667,000000
10,233250	1,000	59.344,000000
10,249917	1,000	60.091,000000
10,266583	1,000	60.656,000000
10,283250	1,000	61.115,000000
10,299917	1,000	61.330,000000
10,316583	1,000	61.477,000000
10,333250	1,000	61.758,000000
10,349917	1,000	62.251,000000
10,366583	1,000	62.849,000000
10,383250	1,000	63.354,000000
10,399917	1,000	63.704,000000
10,416583	1,000	63.960,000000
10,433250	1,000	64.259,000000
10,449917	1,000	64.720,000000
10,466583	1,000	65.379,000000
10,483250	1,000	66.129,000000
10,499917	1,000	66.865,000000
10,516583	1,000	67.319,000000
10,533250	1,000	67.627,000000
10,549917	1,000	68.216,000000
10,566583	1,000	69.655,000000
10,583250	1,000	72.933,000000
10,599917	1,000	79.462,000000
10,616583	1,000	90.841,000000
10,633250	1,000	108.681,000000
10,649917	1,000	134.543,000000
10,666583	1,000	169.544,000000
10,683250	1,000	213.517,000000
10,699917	1,000	264.524,000000
10,716583	1,000	318.742,000000
10,733250	1,000	370.350,000000
10,749917	1,000	412.797,000000
10,766583	1,000	440.813,000000
10,783250	1,000	451.238,000000
10,799917	1,000	443.543,000000
10,816583	1,000	419.759,000000
10,833250	1,000	383.795,000000
10,849917	1,000	340.357,000000
10,866583	1,000	294.052,000000
10,883250	1,000	248.809,000000
10,899917	1,000	207.272,000000
10,916583	1,000	171.329,000000
10,933250	1,000	142.027,000000
10,949917	1,000	119.531,000000
10,966583	1,000	103.507,000000
10,983250	1,000	93.126,000000
10,999917	1,000	87.005,000000
11,016583	1,000	83.881,000000
11,033250	1,000	82.535,000000
11,049917	1,000	81.866,000000
11,066583	1,000	81.233,000000
11,083250	1,000	80.387,000000
11,099917	1,000	79.340,000000
11,116583	1,000	78.312,000000
11,133250	1,000	77.377,000000
11,149917	1,000	76.266,000000
11,166583	1,000	74.700,000000
11,183250	1,000	72.755,000000
11,199917	1,000	70.635,000000
11,216583	1,000	68.463,000000
11,233250	1,000	66.576,000000
11,249917	1,000	65.536,000000
11,266583	1,000	65.449,000000
11,283250	1,000	65.667,000000
11,299917	1,000	65.539,000000
11,316583	1,000	64.886,000000
11,333250	1,000	64.143,000000
11,349917	1,000	63.878,000000
11,366583	1,000	64.585,000000
11,383250	1,000	66.454,000000
11,399917	1,000	69.017,000000
11,416583	1,000	71.851,000000
11,433250	1,000	74.268,000000
11,449917	1,000	75.496,000000
11,466583	1,000	75.288,000000
11,483250	1,000	73.788,000000
11,499917	1,000	71.715,000000
11,516583	1,000	69.829,000000
11,533250	1,000	68.331,000000
11,549917	1,000	67.304,000000
11,566583	1,000	66.774,000000
11,583250	1,000	66.652,000000
11,599917	1,000	66.756,000000
11,616583	1,000	66.841,000000
11,633250	1,000	66.729,000000
11,649917	1,000	66.493,000000
11,666583	1,000	66.329,000000
11,683250	1,000	66.301,000000
11,699917	1,000	66.323,000000
11,716583	1,000	66.222,000000
11,733250	1,000	66.084,000000
11,749917	1,000	66.146,000000
11,766583	1,000	66.691,000000
11,783250	1,000	67.730,000000
11,799917	1,000	69.075,000000
11,816583	1,000	70.689,000000
11,833250	1,000	72.874,000000
11,849917	1,000	76.255,000000
11,866583	1,000	81.350,000000
11,883250	1,000	88.451,000000
11,899917	1,000	97.883,000000
11,916583	1,000	109.985,000000
11,933250	1,000	124.491,000000
11,949917	1,000	140.575,000000
11,966583	1,000	157.112,000000
11,983250	1,000	173.412,000000
11,999917	1,000	189.288,000000
12,016583	1,000	205.315,000000
12,033250	1,000	223.029,000000
12,049917	1,000	243.754,000000
12,066583	1,000	267.918,000000
12,083250	1,000	295.177,000000
12,099917	1,000	323.969,000000
12,116583	1,000	351.673,000000
12,133250	1,000	374.881,000000
12,149917	1,000	390.399,000000
12,166583	1,000	396.070,000000
12,183250	1,000	391.206,000000
12,199917	1,000	376.692,000000
12,216583	1,000	354.471,000000
12,233250	1,000	327.031,000000
12,249917	1,000	296.949,000000
12,266583	1,000	266.563,000000
12,283250	1,000	237.585,000000
12,299917	1,000	210.871,000000
12,316583	1,000	186.858,000000
12,333250	1,000	165.780,000000
12,349917	1,000	147.570,000000
12,366583	1,000	132.199,000000
12,383250	1,000	120.240,000000
12,399917	1,000	112.276,000000
12,416583	1,000	108.650,000000
12,433250	1,000	109.931,000000
12,449917	1,000	116.535,000000
12,466583	1,000	128.150,000000
12,483250	1,000	143.911,000000
12,499917	1,000	162.715,000000
12,516583	1,000	182.724,000000
12,533250	1,000	201.573,000000
12,549917	1,000	216.970,000000
12,566583	1,000	227.060,000000
12,583250	1,000	230.566,000000
12,599917	1,000	227.081,000000
12,616583	1,000	217.347,000000
12,633250	1,000	202.902,000000
12,649917	1,000	185.985,000000
12,666583	1,000	168.708,000000
12,683250	1,000	152.666,000000
12,699917	1,000	138.958,000000
12,716583	1,000	128.086,000000
12,733250	1,000	120.145,000000
12,749917	1,000	114.934,000000
12,766583	1,000	112.253,000000
12,783250	1,000	111.812,000000
12,799917	1,000	113.487,000000
12,816583	1,000	117.804,000000
12,833250	1,000	125.341,000000
12,849917	1,000	137.333,000000
12,866583	1,000	155.907,000000
12,883250	1,000	183.272,000000
12,899917	1,000	221.384,000000
12,916583	1,000	271.324,000000
12,933250	1,000	332.380,000000
12,949917	1,000	401.781,000000
12,966583	1,000	474.536,000000
12,983250	1,000	543.601,000000
12,999917	1,000	601.549,000000
13,016583	1,000	641.767,000000
13,033250	1,000	659.920,000000
13,049917	1,000	654.880,000000
13,066583	1,000	628.243,000000
13,083250	1,000	583.979,000000
13,099917	1,000	527.590,000000
13,116583	1,000	464.745,000000
13,133250	1,000	400.377,000000
13,149917	1,000	338.697,000000
13,166583	1,000	283.470,000000
13,183250	1,000	236.963,000000
13,199917	1,000	200.097,000000
13,216583	1,000	172.995,000000
13,233250	1,000	155.594,000000
13,249917	1,000	147.647,000000
13,266583	1,000	148.483,000000
13,283250	1,000	157.259,000000
13,299917	1,000	173.228,000000
13,316583	1,000	195.225,000000
13,333250	1,000	221.744,000000
13,349917	1,000	251.006,000000
13,366583	1,000	280.513,000000
13,383250	1,000	307.026,000000
13,399917	1,000	327.304,000000
13,416583	1,000	339.141,000000
13,433250	1,000	341.712,000000
13,449917	1,000	335.013,000000
13,466583	1,000	320.302,000000
13,483250	1,000	299.764,000000
13,499917	1,000	275.723,000000
13,516583	1,000	250.672,000000
13,533250	1,000	226.396,000000
13,549917	1,000	204.615,000000
13,566583	1,000	186.605,000000
13,583250	1,000	172.830,000000
13,599917	1,000	162.941,000000
13,616583	1,000	156.175,000000
13,633250	1,000	151.352,000000
13,649917	1,000	147.343,000000
13,666583	1,000	143.599,000000
13,683250	1,000	139.699,000000
13,699917	1,000	135.169,000000
13,716583	1,000	129.609,000000
13,733250	1,000	123.080,000000
13,749917	1,000	116.116,000000
13,766583	1,000	109.260,000000
13,783250	1,000	103.119,000000
13,799917	1,000	98.212,000000
13,816583	1,000	94.889,000000
13,833250	1,000	93.424,000000
13,849917	1,000	93.664,000000
13,866583	1,000	95.064,000000
13,883250	1,000	96.892,000000
13,899917	1,000	98.985,000000
13,916583	1,000	101.415,000000
13,933250	1,000	104.013,000000
13,949917	1,000	106.554,000000
13,966583	1,000	109.029,000000
13,983250	1,000	111.573,000000
13,999917	1,000	114.262,000000
14,016583	1,000	116.890,000000
14,033250	1,000	119.109,000000
14,049917	1,000	120.658,000000
14,066583	1,000	121.242,000000
14,083250	1,000	120.759,000000
14,099917	1,000	119.069,000000
14,116583	1,000	116.189,000000
14,133250	1,000	112.173,000000
14,149917	1,000	107.248,000000
14,166583	1,000	101.843,000000
14,183250	1,000	96.462,000000
14,199917	1,000	91.746,000000
14,216583	1,000	87.737,000000
14,233250	1,000	84.338,000000
14,249917	1,000	81.545,000000
14,266583	1,000	79.222,000000
14,283250	1,000	77.268,000000
14,299917	1,000	75.694,000000
14,316583	1,000	74.495,000000
14,333250	1,000	73.793,000000
14,349917	1,000	73.444,000000
14,366583	1,000	73.271,000000
14,383250	1,000	73.337,000000
14,399917	1,000	73.710,000000
14,416583	1,000	74.225,000000
14,433250	1,000	74.730,000000
14,449917	1,000	75.130,000000
14,466583	1,000	75.748,000000
14,483250	1,000	76.514,000000
14,499917	1,000	77.610,000000
14,516583	1,000	79.514,000000
14,533250	1,000	82.538,000000
14,549917	1,000	86.361,000000
14,566583	1,000	90.437,000000
14,583250	1,000	94.644,000000
14,599917	1,000	99.249,000000
14,616583	1,000	104.545,000000
14,633250	1,000	111.032,000000
14,649917	1,000	119.167,000000
14,666583	1,000	128.810,000000
14,683250	1,000	139.215,000000
14,699917	1,000	149.639,000000
14,716583	1,000	159.388,000000
14,733250	1,000	167.756,000000
14,749917	1,000	173.927,000000
14,766583	1,000	177.080,000000
14,783250	1,000	176.652,000000
14,799917	1,000	172.544,000000
14,816583	1,000	165.332,000000
14,833250	1,000	155.969,000000
14,849917	1,000	145.559,000000
14,866583	1,000	135.103,000000
14,883250	1,000	125.348,000000
14,899917	1,000	116.746,000000
14,916583	1,000	109.427,000000
14,933250	1,000	103.272,000000
14,949917	1,000	98.153,000000
14,966583	1,000	94.232,000000
14,983250	1,000	91.842,000000
14,999917	1,000	91.001,000000
15,016583	1,000	91.728,000000
15,033250	1,000	94.041,000000
15,049917	1,000	97.689,000000
15,066583	1,000	102.517,000000
15,083250	1,000	108.883,000000
15,099917	1,000	117.504,000000
15,116583	1,000	129.072,000000
15,133250	1,000	144.065,000000
15,149917	1,000	162.717,000000
15,166583	1,000	185.045,000000
15,183250	1,000	210.675,000000
15,199917	1,000	238.330,000000
15,216583	1,000	265.998,000000
15,233250	1,000	291.163,000000
15,249917	1,000	311.270,000000
15,266583	1,000	324.002,000000
15,283250	1,000	328.047,000000
15,299917	1,000	323.311,000000
15,316583	1,000	310.793,000000
15,333250	1,000	292.186,000000
15,349917	1,000	269.658,000000
15,366583	1,000	245.402,000000
15,383250	1,000	221.593,000000
15,399917	1,000	199.818,000000
15,416583	1,000	181.213,000000
15,433250	1,000	166.305,000000
15,449917	1,000	154.961,000000
15,466583	1,000	146.781,000000
15,483250	1,000	140.982,000000
15,499917	1,000	137.030,000000
15,516583	1,000	134.833,000000
15,533250	1,000	134.176,000000
15,549917	1,000	134.514,000000
15,566583	1,000	135.170,000000
15,583250	1,000	135.727,000000
15,599917	1,000	136.175,000000
15,616583	1,000	137.127,000000
15,633250	1,000	139.526,000000
15,649917	1,000	144.419,000000
15,666583	1,000	153.378,000000
15,683250	1,000	168.264,000000
15,699917	1,000	190.531,000000
15,716583	1,000	221.237,000000
15,733250	1,000	261.531,000000
15,749917	1,000	311.959,000000
15,766583	1,000	371.905,000000
15,783250	1,000	438.720,000000
15,799917	1,000	507.793,000000
15,816583	1,000	573.036,000000
15,833250	1,000	627.952,000000
15,849917	1,000	666.785,000000
15,866583	1,000	685.658,000000
15,883250	1,000	683.165,000000
15,899917	1,000	660.354,000000
15,916583	1,000	620.046,000000
15,933250	1,000	566.842,000000
15,949917	1,000	506.318,000000
15,966583	1,000	444.036,000000
15,983250	1,000	384.410,000000
15,999917	1,000	330.404,000000
16,016583	1,000	283.851,000000
16,033250	1,000	245.485,000000
16,049917	1,000	215.113,000000
16,066583	1,000	191.630,000000
16,083250	1,000	173.586,000000
16,099917	1,000	159.753,000000
16,116583	1,000	149.194,000000
16,133250	1,000	140.955,000000
16,149917	1,000	134.073,000000
16,166583	1,000	127.912,000000
16,183250	1,000	122.349,000000
16,199917	1,000	117.643,000000
16,216583	1,000	113.842,000000
16,233250	1,000	110.969,000000
16,249917	1,000	109.200,000000
16,266583	1,000	108.748,000000
16,283250	1,000	109.413,000000
16,299917	1,000	110.907,000000
16,316583	1,000	112.960,000000
16,333250	1,000	115.306,000000
16,349917	1,000	117.691,000000
16,366583	1,000	119.609,000000
16,383250	1,000	120.790,000000
16,399917	1,000	121.241,000000
16,416583	1,000	121.240,000000
16,433250	1,000	120.711,000000
16,449917	1,000	119.438,000000
16,466583	1,000	117.657,000000
16,483250	1,000	115.674,000000
16,499917	1,000	113.483,000000
16,516583	1,000	111.077,000000
16,533250	1,000	108.857,000000
16,549917	1,000	107.137,000000
16,566583	1,000	105.901,000000
16,583250	1,000	105.018,000000
16,599917	1,000	104.221,000000
16,616583	1,000	103.544,000000
16,633250	1,000	103.431,000000
16,649917	1,000	104.074,000000
16,666583	1,000	105.285,000000
16,683250	1,000	106.827,000000
16,699917	1,000	108.383,000000
16,716583	1,000	109.861,000000
16,733250	1,000	111.471,000000
16,749917	1,000	113.651,000000
16,766583	1,000	116.740,000000
16,783250	1,000	120.835,000000
16,799917	1,000	126.244,000000
16,816583	1,000	133.389,000000
16,833250	1,000	142.556,000000
16,849917	1,000	153.465,000000
16,866583	1,000	165.613,000000
16,883250	1,000	178.739,000000
16,899917	1,000	192.897,000000
16,916583	1,000	208.070,000000
16,933250	1,000	223.908,000000
16,949917	1,000	240.396,000000
16,966583	1,000	257.615,000000
16,983250	1,000	275.505,000000
16,999917	1,000	293.731,000000
17,016583	1,000	312.216,000000
17,033250	1,000	331.201,000000
17,049917	1,000	350.605,000000
17,066583	1,000	369.808,000000
17,083250	1,000	387.428,000000
17,099917	1,000	401.496,000000
17,116583	1,000	409.928,000000
17,133250	1,000	410.959,000000
17,149917	1,000	403.772,000000
17,166583	1,000	388.554,000000
17,183250	1,000	366.000,000000
17,199917	1,000	337.452,000000
17,216583	1,000	305.025,000000
17,233250	1,000	270.893,000000
17,249917	1,000	237.437,000000
17,266583	1,000	206.533,000000
17,283250	1,000	179.272,000000
17,299917	1,000	156.090,000000
17,316583	1,000	137.001,000000
17,333250	1,000	121.966,000000
17,349917	1,000	110.833,000000
17,366583	1,000	102.977,000000
17,383250	1,000	97.738,000000
17,399917	1,000	94.241,000000
17,416583	1,000	92.008,000000
17,433250	1,000	90.659,000000
17,449917	1,000	89.957,000000
17,466583	1,000	89.657,000000
17,483250	1,000	89.604,000000
17,499917	1,000	89.534,000000
17,516583	1,000	89.225,000000
17,533250	1,000	88.614,000000
17,549917	1,000	87.804,000000
17,566583	1,000	87.193,000000
17,583250	1,000	87.162,000000
17,599917	1,000	87.944,000000
17,616583	1,000	89.211,000000
17,633250	1,000	90.266,000000
17,649917	1,000	90.892,000000
17,666583	1,000	91.267,000000
17,683250	1,000	91.815,000000
17,699917	1,000	92.535,000000
17,716583	1,000	93.260,000000
17,733250	1,000	93.968,000000
17,749917	1,000	94.759,000000
17,766583	1,000	95.624,000000
17,783250	1,000	96.453,000000
17,799917	1,000	97.389,000000
17,816583	1,000	98.371,000000
17,833250	1,000	99.251,000000
17,849917	1,000	100.190,000000
17,866583	1,000	101.456,000000
17,883250	1,000	103.126,000000
17,899917	1,000	105.144,000000
17,916583	1,000	107.783,000000
17,933250	1,000	111.519,000000
17,949917	1,000	116.911,000000
17,966583	1,000	124.885,000000
17,983250	1,000	136.621,000000
17,999917	1,000	153.137,000000
18,016583	1,000	175.247,000000
18,033250	1,000	203.632,000000
18,049917	1,000	238.604,000000
18,066583	1,000	279.907,000000
18,083250	1,000	326.258,000000
18,099917	1,000	375.147,000000
18,116583	1,000	422.518,000000
18,133250	1,000	463.751,000000
18,149917	1,000	494.713,000000
18,166583	1,000	512.438,000000
18,183250	1,000	515.419,000000
18,199917	1,000	503.706,000000
18,216583	1,000	478.911,000000
18,233250	1,000	444.005,000000
18,249917	1,000	402.580,000000
18,266583	1,000	358.328,000000
18,283250	1,000	314.283,000000
18,299917	1,000	272.858,000000
18,316583	1,000	236.224,000000
18,333250	1,000	205.867,000000
18,349917	1,000	182.366,000000
18,366583	1,000	165.847,000000
18,383250	1,000	156.029,000000
18,399917	1,000	152.112,000000
18,416583	1,000	153.214,000000
18,433250	1,000	158.417,000000
18,449917	1,000	166.687,000000
18,466583	1,000	177.053,000000
18,483250	1,000	188.551,000000
18,499917	1,000	199.778,000000
18,516583	1,000	208.901,000000
18,533250	1,000	214.297,000000
18,549917	1,000	215.199,000000
18,566583	1,000	211.600,000000
18,583250	1,000	204.420,000000
18,599917	1,000	194.969,000000
18,616583	1,000	184.382,000000
18,633250	1,000	173.636,000000
18,649917	1,000	163.397,000000
18,666583	1,000	154.023,000000
18,683250	1,000	145.913,000000
18,699917	1,000	139.288,000000
18,716583	1,000	134.081,000000
18,733250	1,000	130.449,000000
18,749917	1,000	128.269,000000
18,766583	1,000	127.154,000000
18,783250	1,000	126.894,000000
18,799917	1,000	127.451,000000
18,816583	1,000	128.729,000000
18,833250	1,000	130.301,000000
18,849917	1,000	132.056,000000
18,866583	1,000	133.918,000000
18,883250	1,000	135.750,000000
18,899917	1,000	137.360,000000
18,916583	1,000	138.416,000000
18,933250	1,000	138.507,000000
18,949917	1,000	137.525,000000
18,966583	1,000	135.236,000000
18,983250	1,000	131.667,000000
18,999917	1,000	127.298,000000
19,016583	1,000	122.543,000000
19,033250	1,000	117.860,000000
19,049917	1,000	113.745,000000
19,066583	1,000	110.322,000000
19,083250	1,000	107.900,000000
19,099917	1,000	106.478,000000
19,116583	1,000	105.634,000000
19,133250	1,000	105.280,000000
19,149917	1,000	105.373,000000
19,166583	1,000	106.219,000000
19,183250	1,000	108.034,000000
19,199917	1,000	110.858,000000
19,216583	1,000	114.489,000000
19,233250	1,000	118.498,000000
19,249917	1,000	122.465,000000
19,266583	1,000	126.375,000000
19,283250	1,000	130.606,000000
19,299917	1,000	135.810,000000
19,316583	1,000	142.781,000000
19,333250	1,000	152.675,000000
19,349917	1,000	166.916,000000
19,366583	1,000	186.592,000000
19,383250	1,000	212.422,000000
19,399917	1,000	244.752,000000
19,416583	1,000	283.157,000000
19,433250	1,000	326.240,000000
19,449917	1,000	371.470,000000
19,466583	1,000	415.759,000000
19,483250	1,000	455.945,000000
19,499917	1,000	489.583,000000
19,516583	1,000	515.647,000000
19,533250	1,000	534.384,000000
19,549917	1,000	547.342,000000
19,566583	1,000	557.657,000000
19,583250	1,000	570.053,000000
19,599917	1,000	589.582,000000
19,616583	1,000	620.748,000000
19,633250	1,000	665.242,000000
19,649917	1,000	721.499,000000
19,666583	1,000	785.018,000000
19,683250	1,000	848.956,000000
19,699917	1,000	905.402,000000
19,716583	1,000	946.714,000000
19,733250	1,000	966.615,000000
19,749917	1,000	961.512,000000
19,766583	1,000	931.364,000000
19,783250	1,000	879.428,000000
19,799917	1,000	811.734,000000
19,816583	1,000	735.577,000000
19,833250	1,000	658.187,000000
19,849917	1,000	585.917,000000
19,866583	1,000	523.723,000000
19,883250	1,000	474.820,000000
19,899917	1,000	440.130,000000
19,916583	1,000	417.945,000000
19,933250	1,000	405.320,000000
19,949917	1,000	398.619,000000
19,966583	1,000	394.320,000000
19,983250	1,000	389.804,000000
19,999917	1,000	383.334,000000
20,016583	1,000	373.814,000000
20,033250	1,000	360.385,000000
20,049917	1,000	342.792,000000
20,066583	1,000	321.905,000000
20,083250	1,000	299.067,000000
20,099917	1,000	275.505,000000
20,116583	1,000	252.486,000000
20,133250	1,000	231.247,000000
20,149917	1,000	213.155,000000
20,166583	1,000	198.988,000000
20,183250	1,000	189.009,000000
20,199917	1,000	182.985,000000
20,216583	1,000	180.609,000000
20,233250	1,000	181.644,000000
20,249917	1,000	185.704,000000
20,266583	1,000	192.209,000000
20,283250	1,000	200.980,000000
20,299917	1,000	212.219,000000
20,316583	1,000	226.286,000000
20,333250	1,000	243.780,000000
20,349917	1,000	266.026,000000
20,366583	1,000	295.621,000000
20,383250	1,000	336.238,000000
20,399917	1,000	392.499,000000
20,416583	1,000	470.388,000000
20,433250	1,000	576.691,000000
20,449917	1,000	717.776,000000
20,466583	1,000	897.933,000000
20,483250	1,000	1.117.024,000000
20,499917	1,000	1.368.419,000000
20,516583	1,000	1.638.497,000000
20,533250	1,000	1.907.912,000000
20,549917	1,000	2.153.265,000000
20,566583	1,000	2.350.157,000000
20,583250	1,000	2.477.866,000000
20,599917	1,000	2.522.863,000000
20,616583	1,000	2.480.825,000000
20,633250	1,000	2.357.405,000000
20,649917	1,000	2.166.916,000000
20,666583	1,000	1.929.192,000000
20,683250	1,000	1.665.789,000000
20,699917	1,000	1.397.299,000000
20,716583	1,000	1.141.252,000000
20,733250	1,000	910.498,000000
20,749917	1,000	712.846,000000
20,766583	1,000	551.702,000000
20,783250	1,000	426.485,000000
20,799917	1,000	333.920,000000
20,816583	1,000	268.947,000000
20,833250	1,000	225.533,000000
20,849917	1,000	197.932,000000
20,866583	1,000	181.578,000000
20,883250	1,000	172.738,000000
20,899917	1,000	168.660,000000
20,916583	1,000	167.915,000000
20,933250	1,000	170.025,000000
20,949917	1,000	174.388,000000
20,966583	1,000	180.108,000000
20,983250	1,000	186.489,000000
20,999917	1,000	192.589,000000
21,016583	1,000	197.543,000000
21,033250	1,000	201.004,000000
21,049917	1,000	202.878,000000
21,066583	1,000	202.912,000000
21,083250	1,000	200.842,000000
21,099917	1,000	196.389,000000
21,116583	1,000	189.720,000000
21,133250	1,000	181.669,000000
21,149917	1,000	173.024,000000
21,166583	1,000	164.226,000000
21,183250	1,000	155.488,000000
21,199917	1,000	147.052,000000
21,216583	1,000	139.143,000000
21,233250	1,000	131.940,000000
21,249917	1,000	125.456,000000
21,266583	1,000	119.383,000000
21,283250	1,000	113.702,000000
21,299917	1,000	108.320,000000
21,316583	1,000	103.254,000000
21,333250	1,000	98.882,000000
21,349917	1,000	95.700,000000
21,366583	1,000	93.955,000000
21,383250	1,000	93.566,000000
21,399917	1,000	94.133,000000
21,416583	1,000	95.349,000000
21,433250	1,000	97.101,000000
21,449917	1,000	99.479,000000
21,466583	1,000	102.471,000000
21,483250	1,000	105.596,000000
21,499917	1,000	108.543,000000
21,516583	1,000	111.104,000000
21,533250	1,000	113.133,000000
21,549917	1,000	114.829,000000
21,566583	1,000	116.371,000000
21,583250	1,000	117.741,000000
21,599917	1,000	118.811,000000
21,616583	1,000	119.487,000000
21,633250	1,000	119.703,000000
21,649917	1,000	119.534,000000
21,666583	1,000	119.061,000000
21,683250	1,000	118.314,000000
21,699917	1,000	117.389,000000
21,716583	1,000	116.173,000000
21,733250	1,000	114.609,000000
21,749917	1,000	112.835,000000
21,766583	1,000	110.888,000000
21,783250	1,000	108.602,000000
21,799917	1,000	105.855,000000
21,816583	1,000	102.984,000000
21,833250	1,000	100.416,000000
21,849917	1,000	98.504,000000
21,866583	1,000	97.259,000000
21,883250	1,000	96.567,000000
21,899917	1,000	96.359,000000
21,916583	1,000	96.480,000000
21,933250	1,000	96.818,000000
21,949917	1,000	97.277,000000
21,966583	1,000	97.729,000000
21,983250	1,000	98.208,000000
21,999917	1,000	99.250,000000
22,016583	1,000	101.171,000000
22,033250	1,000	103.976,000000
22,049917	1,000	107.301,000000
22,066583	1,000	110.527,000000
22,083250	1,000	113.051,000000
22,099917	1,000	114.432,000000
22,116583	1,000	114.398,000000
22,133250	1,000	112.825,000000
22,149917	1,000	110.243,000000
22,166583	1,000	107.532,000000
22,183250	1,000	105.240,000000
22,199917	1,000	103.319,000000
22,216583	1,000	101.730,000000
22,233250	1,000	100.610,000000
22,249917	1,000	100.298,000000
22,266583	1,000	100.898,000000
22,283250	1,000	102.304,000000
22,299917	1,000	104.586,000000
22,316583	1,000	107.597,000000
22,333250	1,000	110.817,000000
22,349917	1,000	114.087,000000
22,366583	1,000	117.368,000000
22,383250	1,000	120.321,000000
22,399917	1,000	122.741,000000
22,416583	1,000	125.090,000000
22,433250	1,000	128.224,000000
22,449917	1,000	132.692,000000
22,466583	1,000	138.644,000000
22,483250	1,000	146.280,000000
22,499917	1,000	155.963,000000
22,516583	1,000	168.053,000000
22,533250	1,000	182.650,000000
22,549917	1,000	199.399,000000
22,566583	1,000	217.247,000000
22,583250	1,000	235.374,000000
22,599917	1,000	252.688,000000
22,616583	1,000	267.627,000000
22,633250	1,000	278.476,000000
22,649917	1,000	283.888,000000
22,666583	1,000	283.850,000000
22,683250	1,000	278.874,000000
22,699917	1,000	269.797,000000
22,716583	1,000	257.541,000000
22,733250	1,000	243.495,000000
22,749917	1,000	229.022,000000
22,766583	1,000	215.661,000000
22,783250	1,000	204.730,000000
22,799917	1,000	197.003,000000
22,816583	1,000	192.537,000000
22,833250	1,000	190.967,000000
22,849917	1,000	191.743,000000
22,866583	1,000	193.882,000000
22,883250	1,000	196.354,000000
22,899917	1,000	197.962,000000
22,916583	1,000	197.717,000000
22,933250	1,000	194.953,000000
22,949917	1,000	189.542,000000
22,966583	1,000	181.688,000000
22,983250	1,000	171.944,000000
22,999917	1,000	161.295,000000
23,016583	1,000	150.996,000000
23,033250	1,000	141.757,000000
23,049917	1,000	133.674,000000
23,066583	1,000	126.821,000000
23,083250	1,000	121.273,000000
23,099917	1,000	117.093,000000
23,116583	1,000	114.158,000000
23,133250	1,000	112.370,000000
23,149917	1,000	111.542,000000
23,166583	1,000	111.413,000000
23,183250	1,000	111.655,000000
23,199917	1,000	112.051,000000
23,216583	1,000	112.491,000000
23,233250	1,000	112.782,000000
23,249917	1,000	112.788,000000
23,266583	1,000	112.675,000000
23,283250	1,000	112.835,000000
23,299917	1,000	113.629,000000
23,316583	1,000	115.054,000000
23,333250	1,000	117.003,000000
23,349917	1,000	119.720,000000
23,366583	1,000	123.889,000000
23,383250	1,000	129.652,000000
23,399917	1,000	136.784,000000
23,416583	1,000	145.254,000000
23,433250	1,000	155.015,000000
23,449917	1,000	165.235,000000
23,466583	1,000	174.413,000000
23,483250	1,000	181.586,000000
23,499917	1,000	186.016,000000
23,516583	1,000	187.097,000000
23,533250	1,000	184.910,000000
23,549917	1,000	180.001,000000
23,566583	1,000	173.172,000000
23,583250	1,000	164.977,000000
23,599917	1,000	156.101,000000
23,616583	1,000	147.615,000000
23,633250	1,000	140.238,000000
23,649917	1,000	134.250,000000
23,666583	1,000	129.954,000000
23,683250	1,000	127.653,000000
23,699917	1,000	127.675,000000
23,716583	1,000	130.137,000000
23,733250	1,000	134.717,000000
23,749917	1,000	141.120,000000
23,766583	1,000	149.379,000000
23,783250	1,000	159.791,000000
23,799917	1,000	172.854,000000
23,816583	1,000	189.535,000000
23,833250	1,000	211.184,000000
23,849917	1,000	239.113,000000
23,866583	1,000	273.786,000000
23,883250	1,000	314.541,000000
23,899917	1,000	359.299,000000
23,916583	1,000	405.040,000000
23,933250	1,000	447.941,000000
23,949917	1,000	483.363,000000
23,966583	1,000	507.220,000000
23,983250	1,000	516.922,000000
23,999917	1,000	511.597,000000
24,016583	1,000	492.163,000000
24,033250	1,000	460.923,000000
24,049917	1,000	421.215,000000
24,066583	1,000	376.745,000000
24,083250	1,000	331.091,000000
24,099917	1,000	287.654,000000
24,116583	1,000	249.003,000000
24,133250	1,000	216.628,000000
24,149917	1,000	191.305,000000
24,166583	1,000	173.116,000000
24,183250	1,000	161.663,000000
24,199917	1,000	156.263,000000
24,216583	1,000	156.581,000000
24,233250	1,000	162.232,000000
24,249917	1,000	173.017,000000
24,266583	1,000	189.484,000000
24,283250	1,000	212.657,000000
24,299917	1,000	243.769,000000
24,316583	1,000	284.482,000000
24,333250	1,000	336.791,000000
24,349917	1,000	402.035,000000
24,366583	1,000	479.641,000000
24,383250	1,000	566.464,000000
24,399917	1,000	656.989,000000
24,416583	1,000	743.586,000000
24,433250	1,000	818.241,000000
24,449917	1,000	873.563,000000
24,466583	1,000	903.896,000000
24,483250	1,000	906.152,000000
24,499917	1,000	880.381,000000
24,516583	1,000	829.785,000000
24,533250	1,000	759.569,000000
24,549917	1,000	676.435,000000
24,566583	1,000	587.608,000000
24,583250	1,000	499.620,000000
24,599917	1,000	417.518,000000
24,616583	1,000	344.943,000000
24,633250	1,000	283.848,000000
24,649917	1,000	234.532,000000
24,666583	1,000	196.248,000000
24,683250	1,000	167.314,000000
24,699917	1,000	145.859,000000
24,716583	1,000	130.304,000000
24,733250	1,000	119.355,000000
24,749917	1,000	112.036,000000
24,766583	1,000	107.394,000000
24,783250	1,000	104.452,000000
24,799917	1,000	102.358,000000
24,816583	1,000	100.806,000000
24,833250	1,000	99.845,000000
24,849917	1,000	99.212,000000
24,866583	1,000	98.663,000000
24,883250	1,000	98.261,000000
24,899917	1,000	98.138,000000
24,916583	1,000	98.281,000000
24,933250	1,000	98.889,000000
24,949917	1,000	100.164,000000
24,966583	1,000	102.159,000000
24,983250	1,000	104.853,000000
24,999917	1,000	107.879,000000
25,016583	1,000	110.724,000000
25,033250	1,000	112.949,000000
25,049917	1,000	114.285,000000
25,066583	1,000	114.527,000000
25,083250	1,000	113.600,000000
25,099917	1,000	111.316,000000
25,116583	1,000	107.867,000000
25,133250	1,000	103.816,000000
25,149917	1,000	99.692,000000
25,166583	1,000	96.001,000000
25,183250	1,000	93.124,000000
25,199917	1,000	91.505,000000
25,216583	1,000	91.275,000000
25,233250	1,000	92.021,000000
25,249917	1,000	93.292,000000
25,266583	1,000	94.787,000000
25,283250	1,000	96.359,000000
25,299917	1,000	97.694,000000
25,316583	1,000	98.647,000000
25,333250	1,000	99.459,000000
25,349917	1,000	100.386,000000
25,366583	1,000	101.507,000000
25,383250	1,000	102.847,000000
25,399917	1,000	104.376,000000
25,416583	1,000	105.842,000000
25,433250	1,000	106.935,000000
25,449917	1,000	107.021,000000
25,466583	1,000	105.647,000000
25,483250	1,000	102.886,000000
25,499917	1,000	99.216,000000
25,516583	1,000	95.230,000000
25,533250	1,000	91.562,000000
25,549917	1,000	88.934,000000
25,566583	1,000	87.663,000000
25,583250	1,000	87.576,000000
25,599917	1,000	88.470,000000
25,616583	1,000	89.758,000000
25,633250	1,000	90.799,000000
25,649917	1,000	91.291,000000
25,666583	1,000	91.314,000000
25,683250	1,000	90.970,000000
25,699917	1,000	90.169,000000
25,716583	1,000	88.755,000000
25,733250	1,000	86.990,000000
25,749917	1,000	85.242,000000
25,766583	1,000	83.841,000000
25,783250	1,000	82.983,000000
25,799917	1,000	82.498,000000
25,816583	1,000	82.339,000000
25,833250	1,000	82.716,000000
25,849917	1,000	83.380,000000
25,866583	1,000	83.952,000000
25,883250	1,000	84.126,000000
25,899917	1,000	83.730,000000
25,916583	1,000	83.175,000000
25,933250	1,000	82.890,000000
25,949917	1,000	82.956,000000
25,966583	1,000	83.168,000000
25,983250	1,000	83.481,000000
25,999917	1,000	84.132,000000
26,016583	1,000	85.326,000000
26,033250	1,000	86.952,000000
26,049917	1,000	88.842,000000
26,066583	1,000	91.067,000000
26,083250	1,000	93.517,000000
26,099917	1,000	95.816,000000
26,116583	1,000	97.957,000000
26,133250	1,000	99.859,000000
26,149917	1,000	101.605,000000
26,166583	1,000	103.270,000000
26,183250	1,000	105.447,000000
26,199917	1,000	108.426,000000
26,216583	1,000	112.035,000000
26,233250	1,000	115.508,000000
26,249917	1,000	117.667,000000
26,266583	1,000	118.110,000000
26,283250	1,000	117.029,000000
26,299917	1,000	114.909,000000
26,316583	1,000	112.465,000000
26,333250	1,000	110.278,000000
26,349917	1,000	108.391,000000
26,366583	1,000	106.797,000000
26,383250	1,000	105.659,000000
26,399917	1,000	104.953,000000
26,416583	1,000	104.428,000000
26,433250	1,000	103.774,000000
26,449917	1,000	102.837,000000
26,466583	1,000	101.421,000000
26,483250	1,000	99.887,000000
26,499917	1,000	98.773,000000
26,516583	1,000	98.064,000000
26,533250	1,000	97.467,000000
26,549917	1,000	97.022,000000
26,566583	1,000	96.825,000000
26,583250	1,000	96.616,000000
26,599917	1,000	96.207,000000
26,616583	1,000	95.519,000000
26,633250	1,000	94.642,000000
26,649917	1,000	93.908,000000
26,666583	1,000	93.469,000000
26,683250	1,000	93.397,000000
26,699917	1,000	93.603,000000
26,716583	1,000	93.762,000000
26,733250	1,000	93.632,000000
26,749917	1,000	93.096,000000
26,766583	1,000	92.159,000000
26,783250	1,000	91.048,000000
26,799917	1,000	90.013,000000
26,816583	1,000	89.203,000000
26,833250	1,000	88.717,000000
26,849917	1,000	88.580,000000
26,866583	1,000	88.503,000000
26,883250	1,000	88.125,000000
26,899917	1,000	87.463,000000
26,916583	1,000	86.592,000000
26,933250	1,000	85.786,000000
26,949917	1,000	85.273,000000
26,966583	1,000	85.318,000000
26,983250	1,000	86.200,000000
26,999917	1,000	87.948,000000
27,016583	1,000	90.353,000000
27,033250	1,000	93.087,000000
27,049917	1,000	96.037,000000
27,066583	1,000	98.799,000000
27,083250	1,000	100.708,000000
27,099917	1,000	101.411,000000
27,116583	1,000	100.954,000000
27,133250	1,000	99.447,000000
27,149917	1,000	97.418,000000
27,166583	1,000	95.294,000000
27,183250	1,000	93.338,000000
27,199917	1,000	91.917,000000
27,216583	1,000	90.935,000000
27,233250	1,000	90.091,000000
27,249917	1,000	89.371,000000
27,266583	1,000	88.749,000000
27,283250	1,000	88.192,000000
27,299917	1,000	87.573,000000
27,316583	1,000	86.879,000000
27,333250	1,000	86.547,000000
27,349917	1,000	86.876,000000
27,366583	1,000	87.667,000000
27,383250	1,000	88.784,000000
27,399917	1,000	90.180,000000
27,416583	1,000	91.610,000000
27,433250	1,000	92.781,000000
27,449917	1,000	93.428,000000
27,466583	1,000	93.442,000000
27,483250	1,000	92.909,000000
27,499917	1,000	92.283,000000
27,516583	1,000	91.824,000000
27,533250	1,000	91.566,000000
27,549917	1,000	91.659,000000
27,566583	1,000	92.043,000000
27,583250	1,000	92.663,000000
27,599917	1,000	93.448,000000
27,616583	1,000	94.138,000000
27,633250	1,000	94.425,000000
27,649917	1,000	94.045,000000
27,666583	1,000	93.097,000000
27,683250	1,000	91.909,000000
27,699917	1,000	90.852,000000
27,716583	1,000	90.324,000000
27,733250	1,000	90.666,000000
27,749917	1,000	91.818,000000
27,766583	1,000	93.221,000000
27,783250	1,000	94.555,000000
27,799917	1,000	95.635,000000
27,816583	1,000	96.178,000000
27,833250	1,000	96.220,000000
27,849917	1,000	95.863,000000
27,866583	1,000	95.342,000000
27,883250	1,000	94.931,000000
27,899917	1,000	94.487,000000
27,916583	1,000	93.921,000000
27,933250	1,000	93.138,000000
27,949917	1,000	92.029,000000
27,966583	1,000	90.632,000000
27,983250	1,000	89.224,000000
27,999917	1,000	88.122,000000
28,016583	1,000	87.467,000000
28,033250	1,000	87.396,000000
28,049917	1,000	87.652,000000
28,066583	1,000	88.295,000000
28,083250	1,000	89.380,000000
28,099917	1,000	90.746,000000
28,116583	1,000	92.255,000000
28,133250	1,000	93.958,000000
28,149917	1,000	95.716,000000
28,166583	1,000	96.906,000000
28,183250	1,000	97.273,000000
28,199917	1,000	97.000,000000
28,216583	1,000	96.213,000000
28,233250	1,000	94.859,000000
28,249917	1,000	93.125,000000
28,266583	1,000	91.496,000000
28,283250	1,000	90.322,000000
28,299917	1,000	89.792,000000
28,316583	1,000	89.995,000000
28,333250	1,000	90.590,000000
28,349917	1,000	91.360,000000
28,366583	1,000	92.306,000000
28,383250	1,000	93.199,000000
28,399917	1,000	93.711,000000
28,416583	1,000	93.793,000000
28,433250	1,000	93.698,000000
28,449917	1,000	93.580,000000
28,466583	1,000	93.310,000000
28,483250	1,000	92.825,000000
28,499917	1,000	92.236,000000
28,516583	1,000	91.715,000000
28,533250	1,000	91.343,000000
28,549917	1,000	91.242,000000
28,566583	1,000	91.504,000000
28,583250	1,000	92.228,000000
28,599917	1,000	93.056,000000
28,616583	1,000	93.511,000000
28,633250	1,000	93.642,000000
28,649917	1,000	93.486,000000
28,666583	1,000	92.950,000000
28,683250	1,000	91.989,000000
28,699917	1,000	90.599,000000
28,716583	1,000	89.086,000000
28,733250	1,000	87.775,000000
28,749917	1,000	86.883,000000
28,766583	1,000	86.306,000000
28,783250	1,000	86.005,000000
28,799917	1,000	86.072,000000
28,816583	1,000	86.624,000000
28,833250	1,000	87.460,000000
28,849917	1,000	88.240,000000
28,866583	1,000	89.009,000000
28,883250	1,000	89.547,000000
28,899917	1,000	89.633,000000
28,916583	1,000	89.324,000000
28,933250	1,000	89.010,000000
28,949917	1,000	89.252,000000
28,966583	1,000	89.882,000000
28,983250	1,000	90.398,000000
28,999917	1,000	90.661,000000
29,016583	1,000	90.676,000000
29,033250	1,000	90.424,000000
29,049917	1,000	90.046,000000
29,066583	1,000	89.716,000000
29,083250	1,000	89.291,000000
29,099917	1,000	88.672,000000
29,116583	1,000	88.011,000000
29,133250	1,000	87.556,000000
29,149917	1,000	87.023,000000
29,166583	1,000	86.072,000000
29,183250	1,000	84.643,000000
29,199917	1,000	83.130,000000
29,216583	1,000	82.001,000000
29,233250	1,000	81.553,000000
29,249917	1,000	81.772,000000
29,266583	1,000	82.483,000000
29,283250	1,000	83.313,000000
29,299917	1,000	84.015,000000
29,316583	1,000	85.077,000000
29,333250	1,000	86.849,000000
29,349917	1,000	88.964,000000
29,366583	1,000	90.988,000000
29,383250	1,000	92.504,000000
29,399917	1,000	93.154,000000
29,416583	1,000	92.900,000000
29,433250	1,000	92.126,000000
29,449917	1,000	91.232,000000
29,466583	1,000	90.592,000000
29,483250	1,000	90.601,000000
29,499917	1,000	91.364,000000
29,516583	1,000	92.751,000000
29,533250	1,000	94.780,000000
29,549917	1,000	97.014,000000
29,566583	1,000	98.891,000000
29,583250	1,000	100.071,000000
29,599917	1,000	100.352,000000
29,616583	1,000	99.684,000000
29,633250	1,000	98.258,000000
29,649917	1,000	96.577,000000
29,666583	1,000	95.228,000000
29,683250	1,000	94.511,000000
29,699917	1,000	94.212,000000
29,716583	1,000	94.271,000000
29,733250	1,000	94.373,000000
29,749917	1,000	94.112,000000
29,766583	1,000	93.401,000000
29,783250	1,000	92.493,000000
29,799917	1,000	91.867,000000
29,816583	1,000	91.921,000000
29,833250	1,000	92.849,000000
29,849917	1,000	94.254,000000
29,866583	1,000	95.520,000000
29,883250	1,000	96.516,000000
29,899917	1,000	97.303,000000
29,916583	1,000	98.257,000000
29,933250	1,000	99.379,000000
29,949917	1,000	100.347,000000
29,966583	1,000	100.710,000000
29,983250	1,000	100.104,000000
29,999917	1,000	98.482,000000
30,016583	1,000	96.637,000000
30,033250	1,000	95.284,000000
30,049917	1,000	94.703,000000
30,066583	1,000	94.917,000000
30,083250	1,000	95.589,000000
30,099917	1,000	96.341,000000
30,116583	1,000	97.085,000000
30,133250	1,000	97.781,000000
30,149917	1,000	97.937,000000
30,166583	1,000	97.540,000000
30,183250	1,000	96.540,000000
30,199917	1,000	95.009,000000
30,216583	1,000	93.586,000000
30,233250	1,000	92.436,000000
30,249917	1,000	91.568,000000
30,266583	1,000	90.965,000000
30,283250	1,000	90.574,000000
30,299917	1,000	90.331,000000
30,316583	1,000	90.295,000000
30,333250	1,000	90.563,000000
30,349917	1,000	91.382,000000
30,366583	1,000	92.889,000000
30,383250	1,000	95.251,000000
30,399917	1,000	98.511,000000
30,416583	1,000	102.200,000000
30,433250	1,000	105.402,000000
30,449917	1,000	107.284,000000
30,466583	1,000	107.287,000000
30,483250	1,000	105.587,000000
30,499917	1,000	102.946,000000
30,516583	1,000	100.118,000000
30,533250	1,000	97.757,000000
30,549917	1,000	96.157,000000
30,566583	1,000	95.109,000000
30,583250	1,000	94.424,000000
30,599917	1,000	94.061,000000
30,616583	1,000	94.090,000000
30,633250	1,000	94.436,000000
30,649917	1,000	94.749,000000
30,666583	1,000	94.724,000000
30,683250	1,000	94.325,000000
30,699917	1,000	94.126,000000
30,716583	1,000	94.485,000000
30,733250	1,000	95.235,000000
30,749917	1,000	96.108,000000
30,766583	1,000	96.764,000000
30,783250	1,000	97.139,000000
30,799917	1,000	97.440,000000
30,816583	1,000	98.012,000000
30,833250	1,000	98.641,000000
30,849917	1,000	99.082,000000
30,866583	1,000	99.383,000000
30,883250	1,000	99.325,000000
30,899917	1,000	98.972,000000
30,916583	1,000	98.841,000000
30,933250	1,000	99.054,000000
30,949917	1,000	99.535,000000
30,966583	1,000	100.093,000000
30,983250	1,000	100.558,000000
30,999917	1,000	100.844,000000
31,016583	1,000	101.075,000000
31,033250	1,000	101.506,000000
31,049917	1,000	102.051,000000
31,066583	1,000	102.480,000000
31,083250	1,000	102.592,000000
31,099917	1,000	102.567,000000
31,116583	1,000	102.685,000000
31,133250	1,000	103.072,000000
31,149917	1,000	103.695,000000
31,166583	1,000	104.526,000000
31,183250	1,000	105.140,000000
31,199917	1,000	105.131,000000
31,216583	1,000	104.418,000000
31,233250	1,000	103.305,000000
31,249917	1,000	102.249,000000
31,266583	1,000	101.692,000000
31,283250	1,000	101.739,000000
31,299917	1,000	102.151,000000
31,316583	1,000	102.667,000000
31,333250	1,000	103.245,000000
31,349917	1,000	103.657,000000
31,366583	1,000	103.705,000000
31,383250	1,000	103.503,000000
31,399917	1,000	103.215,000000
31,416583	1,000	102.972,000000
31,433250	1,000	102.842,000000
31,449917	1,000	102.758,000000
31,466583	1,000	102.699,000000
31,483250	1,000	102.665,000000
31,499917	1,000	102.619,000000
31,516583	1,000	102.652,000000
31,533250	1,000	102.769,000000
31,549917	1,000	103.054,000000
31,566583	1,000	103.349,000000
31,583250	1,000	103.557,000000
31,599917	1,000	103.581,000000
31,616583	1,000	103.420,000000
31,633250	1,000	103.328,000000
31,649917	1,000	103.598,000000
31,666583	1,000	104.400,000000
31,683250	1,000	105.754,000000
31,699917	1,000	107.248,000000
31,716583	1,000	108.627,000000
31,733250	1,000	109.629,000000
31,749917	1,000	109.842,000000
31,766583	1,000	109.231,000000
31,783250	1,000	107.989,000000
31,799917	1,000	106.487,000000
31,816583	1,000	105.032,000000
31,833250	1,000	103.678,000000
31,849917	1,000	102.528,000000
31,866583	1,000	101.386,000000
31,883250	1,000	100.375,000000
31,899917	1,000	99.924,000000
31,916583	1,000	100.154,000000
31,933250	1,000	100.943,000000
31,949917	1,000	102.131,000000
31,966583	1,000	103.587,000000
31,983250	1,000	104.972,000000
31,999917	1,000	105.877,000000
32,016583	1,000	106.233,000000
32,033250	1,000	106.366,000000
32,049917	1,000	106.574,000000
32,066583	1,000	106.909,000000
32,083250	1,000	107.286,000000
32,099917	1,000	107.571,000000
32,116583	1,000	107.716,000000
32,133250	1,000	107.926,000000
32,149917	1,000	108.254,000000
32,166583	1,000	108.703,000000
32,183250	1,000	109.197,000000
32,199917	1,000	109.356,000000
32,216583	1,000	108.980,000000
32,233250	1,000	107.969,000000
32,249917	1,000	106.364,000000
32,266583	1,000	104.297,000000
32,283250	1,000	102.076,000000
32,299917	1,000	100.085,000000
32,316583	1,000	98.436,000000
32,333250	1,000	97.211,000000
32,349917	1,000	96.339,000000
32,366583	1,000	95.943,000000
32,383250	1,000	96.173,000000
32,399917	1,000	97.301,000000
32,416583	1,000	99.296,000000
32,433250	1,000	101.880,000000
32,449917	1,000	104.671,000000
32,466583	1,000	107.427,000000
32,483250	1,000	109.667,000000
32,499917	1,000	110.972,000000
32,516583	1,000	111.172,000000
32,533250	1,000	110.381,000000
32,549917	1,000	108.906,000000
32,566583	1,000	107.100,000000
32,583250	1,000	105.469,000000
32,599917	1,000	104.466,000000
32,616583	1,000	104.277,000000
32,633250	1,000	104.582,000000
32,649917	1,000	104.981,000000
32,666583	1,000	105.414,000000
32,683250	1,000	105.837,000000
32,699917	1,000	106.252,000000
32,716583	1,000	106.795,000000
32,733250	1,000	107.364,000000
32,749917	1,000	107.993,000000
32,766583	1,000	108.525,000000
32,783250	1,000	108.744,000000
32,799917	1,000	108.839,000000
32,816583	1,000	109.007,000000
32,833250	1,000	109.421,000000
32,849917	1,000	110.284,000000
32,866583	1,000	111.494,000000
32,883250	1,000	112.293,000000
32,899917	1,000	112.047,000000
32,916583	1,000	110.650,000000
32,933250	1,000	108.325,000000
32,949917	1,000	105.496,000000
32,966583	1,000	102.452,000000
32,983250	1,000	99.528,000000
32,999917	1,000	97.000,000000
33,016583	1,000	95.080,000000
33,033250	1,000	94.042,000000
33,049917	1,000	94.184,000000
33,066583	1,000	95.603,000000
33,083250	1,000	98.086,000000
33,099917	1,000	101.210,000000
33,116583	1,000	104.572,000000
33,133250	1,000	107.603,000000
33,149917	1,000	110.011,000000
33,166583	1,000	111.860,000000
33,183250	1,000	113.107,000000
33,199917	1,000	113.745,000000
33,216583	1,000	113.984,000000
33,233250	1,000	113.886,000000
33,249917	1,000	113.586,000000
33,266583	1,000	113.326,000000
33,283250	1,000	113.360,000000
33,299917	1,000	113.656,000000
33,316583	1,000	114.138,000000
33,333250	1,000	114.794,000000
33,349917	1,000	115.899,000000
33,366583	1,000	117.568,000000
33,383250	1,000	119.693,000000
33,399917	1,000	122.321,000000
33,416583	1,000	125.303,000000
33,433250	1,000	128.101,000000
33,449917	1,000	130.491,000000
33,466583	1,000	132.651,000000
33,483250	1,000	134.982,000000
33,499917	1,000	137.532,000000
33,516583	1,000	139.758,000000
33,533250	1,000	141.460,000000
33,549917	1,000	143.002,000000
33,566583	1,000	144.451,000000
33,583250	1,000	145.883,000000
33,599917	1,000	147.290,000000
33,616583	1,000	148.802,000000
33,633250	1,000	150.468,000000
33,649917	1,000	152.297,000000
33,666583	1,000	154.192,000000
33,683250	1,000	156.023,000000
33,699917	1,000	157.667,000000
33,716583	1,000	159.398,000000
33,733250	1,000	161.487,000000
33,749917	1,000	163.769,000000
33,766583	1,000	165.963,000000
33,783250	1,000	168.047,000000
33,799917	1,000	169.830,000000
33,816583	1,000	171.323,000000
33,833250	1,000	172.665,000000
33,849917	1,000	174.197,000000
33,866583	1,000	176.035,000000
33,883250	1,000	177.980,000000
33,899917	1,000	179.881,000000
33,916583	1,000	181.702,000000
33,933250	1,000	183.202,000000
33,949917	1,000	184.449,000000
33,966583	1,000	185.828,000000
33,983250	1,000	187.376,000000
33,999917	1,000	188.965,000000
34,016583	1,000	190.419,000000
34,033250	1,000	191.742,000000
34,049917	1,000	192.999,000000
34,066583	1,000	194.316,000000
34,083250	1,000	195.265,000000
34,099917	1,000	195.640,000000
34,116583	1,000	195.415,000000
34,133250	1,000	195.022,000000
34,149917	1,000	194.950,000000
34,166583	1,000	195.510,000000
34,183250	1,000	196.761,000000
34,199917	1,000	198.705,000000
34,216583	1,000	201.081,000000
34,233250	1,000	203.538,000000
34,249917	1,000	205.927,000000
34,266583	1,000	207.976,000000
34,283250	1,000	209.429,000000
34,299917	1,000	210.254,000000
34,316583	1,000	210.556,000000
34,333250	1,000	210.434,000000
34,349917	1,000	209.969,000000
34,366583	1,000	209.303,000000
34,383250	1,000	208.660,000000
34,399917	1,000	208.087,000000
34,416583	1,000	207.584,000000
34,433250	1,000	207.130,000000
34,449917	1,000	207.063,000000
34,466583	1,000	207.625,000000
34,483250	1,000	208.580,000000
34,499917	1,000	209.792,000000
34,516583	1,000	210.980,000000
34,533250	1,000	211.924,000000
34,549917	1,000	212.409,000000
34,566583	1,000	212.419,000000
34,583250	1,000	212.294,000000
34,599917	1,000	212.179,000000
34,616583	1,000	212.243,000000
34,633250	1,000	212.748,000000
34,649917	1,000	213.866,000000
34,666583	1,000	215.390,000000
34,683250	1,000	217.029,000000
34,699917	1,000	218.447,000000
34,716583	1,000	219.297,000000
34,733250	1,000	219.595,000000
34,749917	1,000	219.479,000000
34,766583	1,000	219.217,000000
34,783250	1,000	219.197,000000
34,799917	1,000	219.637,000000
34,816583	1,000	220.306,000000
34,833250	1,000	221.232,000000
34,849917	1,000	222.606,000000
34,866583	1,000	224.202,000000
34,883250	1,000	225.566,000000
34,899917	1,000	226.393,000000
34,916583	1,000	226.593,000000
34,933250	1,000	226.517,000000
34,949917	1,000	226.375,000000
34,966583	1,000	226.336,000000
34,983250	1,000	226.637,000000
34,999917	1,000	227.072,000000
35,016583	1,000	227.161,000000
35,033250	1,000	226.724,000000
35,049917	1,000	225.632,000000
35,066583	1,000	224.077,000000
35,083250	1,000	222.141,000000
35,099917	1,000	219.865,000000
35,116583	1,000	217.623,000000
35,133250	1,000	216.110,000000
35,149917	1,000	215.738,000000
35,166583	1,000	216.213,000000
35,183250	1,000	217.317,000000
35,199917	1,000	218.940,000000
35,216583	1,000	221.126,000000
35,233250	1,000	223.590,000000
35,249917	1,000	225.924,000000
35,266583	1,000	227.888,000000
35,283250	1,000	229.197,000000
35,299917	1,000	229.630,000000
35,316583	1,000	229.362,000000
35,333250	1,000	228.887,000000
35,349917	1,000	228.499,000000
35,366583	1,000	228.184,000000
35,383250	1,000	227.830,000000
35,399917	1,000	227.565,000000
35,416583	1,000	227.677,000000
35,433250	1,000	228.530,000000
35,449917	1,000	230.307,000000
35,466583	1,000	232.768,000000
35,483250	1,000	235.493,000000
35,499917	1,000	238.051,000000
35,516583	1,000	240.013,000000
35,533250	1,000	240.838,000000
35,549917	1,000	240.536,000000
35,566583	1,000	239.573,000000
35,583250	1,000	238.514,000000
35,599917	1,000	237.880,000000
35,616583	1,000	237.975,000000
35,633250	1,000	238.901,000000
35,649917	1,000	240.639,000000
35,666583	1,000	242.937,000000
35,683250	1,000	245.244,000000
35,699917	1,000	247.013,000000
35,716583	1,000	247.826,000000
35,733250	1,000	247.577,000000
35,749917	1,000	246.180,000000
35,766583	1,000	243.812,000000
35,783250	1,000	240.850,000000
35,799917	1,000	238.050,000000
35,816583	1,000	235.809,000000
35,833250	1,000	234.044,000000
35,849917	1,000	232.789,000000
35,866583	1,000	232.337,000000
35,883250	1,000	232.687,000000
35,899917	1,000	233.590,000000
35,916583	1,000	234.649,000000
35,933250	1,000	235.792,000000
35,949917	1,000	237.027,000000
35,966583	1,000	238.112,000000
35,983250	1,000	239.108,000000
35,999917	1,000	239.961,000000
36,016583	1,000	240.350,000000
36,033250	1,000	240.086,000000
36,049917	1,000	239.450,000000
36,066583	1,000	238.829,000000
36,083250	1,000	238.656,000000
36,099917	1,000	239.149,000000
36,116583	1,000	240.322,000000
36,133250	1,000	241.543,000000
36,149917	1,000	242.437,000000
36,166583	1,000	242.911,000000
36,183250	1,000	242.534,000000
36,199917	1,000	240.979,000000
36,216583	1,000	238.360,000000
36,233250	1,000	235.178,000000
36,249917	1,000	232.131,000000
36,266583	1,000	229.615,000000
36,283250	1,000	227.595,000000
36,299917	1,000	226.036,000000
36,316583	1,000	225.056,000000
36,333250	1,000	224.822,000000
36,349917	1,000	225.395,000000
36,366583	1,000	226.472,000000
36,383250	1,000	227.854,000000
36,399917	1,000	229.613,000000
36,416583	1,000	231.603,000000
36,433250	1,000	233.303,000000
36,449917	1,000	234.337,000000
36,466583	1,000	234.816,000000
36,483250	1,000	234.783,000000
36,499917	1,000	234.234,000000
36,516583	1,000	233.128,000000
36,533250	1,000	231.626,000000
36,549917	1,000	230.217,000000
36,566583	1,000	228.983,000000
36,583250	1,000	227.498,000000
36,599917	1,000	225.798,000000
36,616583	1,000	224.372,000000
36,633250	1,000	223.499,000000
36,649917	1,000	223.058,000000
36,666583	1,000	222.796,000000
36,683250	1,000	222.542,000000
36,699917	1,000	222.410,000000
36,716583	1,000	222.601,000000
36,733250	1,000	223.157,000000
36,749917	1,000	223.969,000000
36,766583	1,000	224.791,000000
36,783250	1,000	225.423,000000
36,799917	1,000	225.741,000000
36,816583	1,000	225.594,000000
36,833250	1,000	225.135,000000
36,849917	1,000	224.770,000000
36,866583	1,000	224.837,000000
36,883250	1,000	225.314,000000
36,899917	1,000	226.044,000000
36,916583	1,000	226.840,000000
36,933250	1,000	227.471,000000
36,949917	1,000	227.941,000000
36,966583	1,000	227.910,000000
36,983250	1,000	227.157,000000
36,999917	1,000	226.212,000000
37,016583	1,000	225.475,000000
37,033250	1,000	224.948,000000
37,049917	1,000	224.723,000000
37,066583	1,000	224.698,000000
37,083250	1,000	224.648,000000
37,099917	1,000	224.336,000000
37,116583	1,000	223.535,000000
37,133250	1,000	222.135,000000
37,149917	1,000	220.144,000000
37,166583	1,000	217.975,000000
37,183250	1,000	215.975,000000
37,199917	1,000	214.246,000000
37,216583	1,000	212.994,000000
37,233250	1,000	212.293,000000
37,249917	1,000	211.851,000000
37,266583	1,000	211.457,000000
37,283250	1,000	211.039,000000
37,299917	1,000	210.662,000000
37,316583	1,000	210.049,000000
37,333250	1,000	208.679,000000
37,349917	1,000	206.585,000000
37,366583	1,000	204.083,000000
37,383250	1,000	201.488,000000
37,399917	1,000	199.021,000000
37,416583	1,000	196.751,000000
37,433250	1,000	194.665,000000
37,449917	1,000	192.681,000000
37,466583	1,000	190.376,000000
37,483250	1,000	187.625,000000
37,499917	1,000	184.419,000000
37,516583	1,000	181.156,000000
37,533250	1,000	178.267,000000
37,549917	1,000	175.977,000000
37,566583	1,000	174.201,000000
37,583250	1,000	172.645,000000
37,599917	1,000	171.219,000000
37,616583	1,000	170.229,000000
37,633250	1,000	169.785,000000
37,649917	1,000	169.684,000000
37,666583	1,000	169.374,000000
37,683250	1,000	168.646,000000
37,699917	1,000	167.407,000000
37,716583	1,000	165.827,000000
37,733250	1,000	164.300,000000
37,749917	1,000	162.800,000000
37,766583	1,000	161.314,000000
37,783250	1,000	159.991,000000
37,799917	1,000	158.667,000000
37,816583	1,000	157.314,000000
37,833250	1,000	156.113,000000
37,849917	1,000	155.123,000000
37,866583	1,000	154.360,000000
37,883250	1,000	153.833,000000
37,899917	1,000	153.206,000000
37,916583	1,000	152.448,000000
37,933250	1,000	151.831,000000
37,949917	1,000	151.341,000000
37,966583	1,000	150.890,000000
37,983250	1,000	150.157,000000
37,999917	1,000	148.846,000000
38,016583	1,000	146.670,000000
38,033250	1,000	143.746,000000
38,049917	1,000	140.449,000000
38,066583	1,000	137.040,000000
38,083250	1,000	133.884,000000
38,099917	1,000	131.353,000000
38,116583	1,000	129.287,000000
38,133250	1,000	127.388,000000
38,149917	1,000	125.397,000000
38,166583	1,000	123.131,000000
38,183250	1,000	120.783,000000
38,199917	1,000	118.694,000000
38,216583	1,000	116.991,000000
38,233250	1,000	115.550,000000
38,249917	1,000	114.529,000000
38,266583	1,000	114.135,000000
38,283250	1,000	114.535,000000
38,299917	1,000	115.413,000000
38,316583	1,000	116.172,000000
38,333250	1,000	116.348,000000
38,349917	1,000	115.885,000000
38,366583	1,000	115.101,000000
38,383250	1,000	114.194,000000
38,399917	1,000	113.126,000000
38,416583	1,000	111.499,000000
38,433250	1,000	108.921,000000
38,449917	1,000	105.212,000000
38,466583	1,000	100.500,000000
38,483250	1,000	95.167,000000
38,499917	1,000	90.044,000000
38,516583	1,000	85.894,000000
38,533250	1,000	82.951,000000
38,549917	1,000	80.947,000000
38,566583	1,000	79.557,000000
38,583250	1,000	78.305,000000
38,599917	1,000	76.627,000000
38,616583	1,000	74.482,000000
38,633250	1,000	72.463,000000
38,649917	1,000	71.146,000000
38,666583	1,000	70.674,000000
38,683250	1,000	70.928,000000
38,699917	1,000	71.590,000000
38,716583	1,000	72.467,000000
38,733250	1,000	73.363,000000
38,749917	1,000	73.925,000000
38,766583	1,000	73.960,000000
38,783250	1,000	73.591,000000
38,799917	1,000	72.995,000000
38,816583	1,000	72.512,000000
38,833250	1,000	72.447,000000
38,849917	1,000	72.825,000000
38,866583	1,000	73.388,000000
38,883250	1,000	74.146,000000
38,899917	1,000	75.081,000000
38,916583	1,000	75.915,000000
38,933250	1,000	76.489,000000
38,949917	1,000	76.607,000000
38,966583	1,000	75.967,000000
38,983250	1,000	74.637,000000
38,999917	1,000	73.022,000000
39,016583	1,000	71.567,000000
39,033250	1,000	70.406,000000
39,049917	1,000	69.402,000000
39,066583	1,000	68.239,000000
39,083250	1,000	66.683,000000
39,099917	1,000	64.832,000000
39,116583	1,000	62.896,000000
39,133250	1,000	61.032,000000
39,149917	1,000	59.457,000000
39,166583	1,000	58.551,000000
39,183250	1,000	58.516,000000
39,199917	1,000	59.361,000000
39,216583	1,000	60.861,000000
39,233250	1,000	62.492,000000
39,249917	1,000	63.796,000000
39,266583	1,000	64.429,000000
39,283250	1,000	64.250,000000
39,299917	1,000	63.367,000000
39,316583	1,000	62.136,000000
39,333250	1,000	60.826,000000
39,349917	1,000	59.588,000000
39,366583	1,000	58.688,000000
39,383250	1,000	58.462,000000
39,399917	1,000	58.885,000000
39,416583	1,000	59.637,000000
39,433250	1,000	60.449,000000
39,449917	1,000	61.130,000000
39,466583	1,000	61.525,000000
39,483250	1,000	61.661,000000
39,499917	1,000	61.454,000000
39,516583	1,000	60.814,000000
39,533250	1,000	59.764,000000
39,549917	1,000	58.364,000000
39,566583	1,000	56.708,000000
39,583250	1,000	55.030,000000
39,599917	1,000	53.517,000000
39,616583	1,000	52.389,000000
39,633250	1,000	51.708,000000
39,649917	1,000	51.408,000000
39,666583	1,000	51.077,000000
39,683250	1,000	50.700,000000
39,699917	1,000	50.533,000000
39,716583	1,000	50.924,000000
39,733250	1,000	51.832,000000
39,749917	1,000	52.732,000000
39,766583	1,000	53.181,000000
39,783250	1,000	53.086,000000
39,799917	1,000	52.495,000000
39,816583	1,000	51.524,000000
39,833250	1,000	50.185,000000
39,849917	1,000	48.648,000000
39,866583	1,000	47.317,000000
39,883250	1,000	46.620,000000
39,899917	1,000	47.048,000000
39,916583	1,000	48.525,000000
39,933250	1,000	50.311,000000
39,949917	1,000	51.692,000000
39,966583	1,000	52.254,000000
39,983250	1,000	51.762,000000
39,999917	1,000	50.383,000000
40,016583	1,000	48.401,000000
40,033250	1,000	46.197,000000
40,049917	1,000	44.036,000000
40,066583	1,000	42.239,000000
40,083250	1,000	40.922,000000
40,099917	1,000	39.622,000000
40,116583	1,000	38.229,000000
40,133250	1,000	37.016,000000
40,149917	1,000	36.228,000000
40,166583	1,000	35.892,000000
40,183250	1,000	35.815,000000
40,199917	1,000	35.840,000000
40,216583	1,000	35.871,000000
40,233250	1,000	35.967,000000
40,249917	1,000	36.332,000000
40,266583	1,000	36.685,000000
40,283250	1,000	36.931,000000
40,299917	1,000	37.129,000000
40,316583	1,000	37.265,000000
40,333250	1,000	37.145,000000
40,349917	1,000	37.154,000000
40,366583	1,000	37.637,000000
40,383250	1,000	38.454,000000
40,399917	1,000	39.254,000000
40,416583	1,000	39.728,000000
40,433250	1,000	39.685,000000
40,449917	1,000	38.964,000000
40,466583	1,000	37.740,000000
40,483250	1,000	36.357,000000
40,499917	1,000	35.107,000000
40,516583	1,000	34.146,000000
40,533250	1,000	33.132,000000
40,549917	1,000	31.745,000000
40,566583	1,000	30.161,000000
40,583250	1,000	28.851,000000
40,599917	1,000	28.132,000000
40,616583	1,000	28.153,000000
40,633250	1,000	28.834,000000
40,649917	1,000	29.752,000000
40,666583	1,000	30.606,000000
40,683250	1,000	31.361,000000
40,699917	1,000	32.020,000000
40,716583	1,000	32.451,000000
40,733250	1,000	32.207,000000
40,749917	1,000	30.980,000000
40,766583	1,000	29.040,000000
40,783250	1,000	26.953,000000
40,799917	1,000	25.257,000000
40,816583	1,000	24.422,000000
40,833250	1,000	24.837,000000
40,849917	1,000	26.373,000000
40,866583	1,000	28.746,000000
40,883250	1,000	31.425,000000
40,899917	1,000	33.923,000000
40,916583	1,000	35.824,000000
40,933250	1,000	36.877,000000
40,949917	1,000	37.004,000000
40,966583	1,000	36.424,000000
40,983250	1,000	35.488,000000
40,999917	1,000	34.518,000000
41,016583	1,000	33.939,000000
41,033250	1,000	33.938,000000
41,049917	1,000	34.675,000000
41,066583	1,000	36.018,000000
41,083250	1,000	37.589,000000
41,099917	1,000	39.144,000000
41,116583	1,000	40.473,000000
41,133250	1,000	41.398,000000
41,149917	1,000	41.802,000000
41,166583	1,000	41.319,000000
41,183250	1,000	39.838,000000
41,199917	1,000	37.638,000000
41,216583	1,000	35.048,000000
41,233250	1,000	32.393,000000
41,249917	1,000	29.961,000000
41,266583	1,000	28.174,000000
41,283250	1,000	27.242,000000
41,299917	1,000	27.160,000000
41,316583	1,000	27.805,000000
41,333250	1,000	29.080,000000
41,349917	1,000	30.568,000000
41,366583	1,000	32.095,000000
41,383250	1,000	33.422,000000
41,399917	1,000	34.258,000000
41,416583	1,000	34.488,000000
41,433250	1,000	34.246,000000
41,449917	1,000	33.509,000000
41,466583	1,000	32.351,000000
41,483250	1,000	30.993,000000
41,499917	1,000	29.729,000000
41,516583	1,000	28.866,000000
41,533250	1,000	28.679,000000
41,549917	1,000	28.975,000000
41,566583	1,000	29.418,000000
41,583250	1,000	29.732,000000
41,599917	1,000	29.876,000000
41,616583	1,000	30.143,000000
41,633250	1,000	30.632,000000
41,649917	1,000	31.341,000000
41,666583	1,000	32.026,000000
41,683250	1,000	32.511,000000
41,699917	1,000	32.835,000000
41,716583	1,000	32.809,000000
41,733250	1,000	32.079,000000
41,749917	1,000	30.831,000000
41,766583	1,000	29.533,000000
41,783250	1,000	28.558,000000
41,799917	1,000	28.118,000000
41,816583	1,000	28.233,000000
41,833250	1,000	28.883,000000
41,849917	1,000	29.859,000000
41,866583	1,000	30.765,000000
41,883250	1,000	31.303,000000
41,899917	1,000	31.409,000000
41,916583	1,000	31.124,000000
41,933250	1,000	30.372,000000
41,949917	1,000	29.100,000000
41,966583	1,000	27.438,000000
41,983250	1,000	25.656,000000
41,999917	1,000	23.945,000000
42,016583	1,000	22.553,000000
42,033250	1,000	21.756,000000
42,049917	1,000	21.619,000000
42,066583	1,000	22.051,000000
42,083250	1,000	22.886,000000
42,099917	1,000	24.042,000000
42,116583	1,000	25.504,000000
42,133250	1,000	27.134,000000
42,149917	1,000	28.775,000000
42,166583	1,000	30.306,000000
42,183250	1,000	31.742,000000
42,199917	1,000	32.901,000000
42,216583	1,000	33.699,000000
42,233250	1,000	34.056,000000
42,249917	1,000	33.961,000000
42,266583	1,000	33.306,000000
42,283250	1,000	32.256,000000
42,299917	1,000	30.970,000000
42,316583	1,000	29.526,000000
42,333250	1,000	27.981,000000
42,349917	1,000	26.568,000000
42,366583	1,000	25.249,000000
42,383250	1,000	24.006,000000
42,399917	1,000	23.195,000000
42,416583	1,000	22.905,000000
42,433250	1,000	23.086,000000
42,449917	1,000	23.505,000000
42,466583	1,000	23.863,000000
42,483250	1,000	24.077,000000
42,499917	1,000	23.729,000000
42,516583	1,000	22.817,000000
42,533250	1,000	21.783,000000
42,549917	1,000	21.001,000000
42,566583	1,000	20.767,000000
42,583250	1,000	21.107,000000
42,599917	1,000	21.852,000000
42,616583	1,000	22.566,000000
42,633250	1,000	22.988,000000
42,649917	1,000	23.127,000000
42,666583	1,000	22.930,000000
42,683250	1,000	22.302,000000
42,699917	1,000	21.101,000000
42,716583	1,000	19.496,000000
42,733250	1,000	18.063,000000
42,749917	1,000	17.190,000000
42,766583	1,000	16.846,000000
42,783250	1,000	17.083,000000
42,799917	1,000	17.721,000000
42,816583	1,000	18.475,000000
42,833250	1,000	19.329,000000
42,849917	1,000	20.144,000000
42,866583	1,000	20.540,000000
42,883250	1,000	20.284,000000
42,899917	1,000	19.600,000000
42,916583	1,000	18.986,000000
42,933250	1,000	18.434,000000
42,949917	1,000	17.731,000000
42,966583	1,000	16.790,000000
42,983250	1,000	15.913,000000
42,999917	1,000	15.632,000000
43,016583	1,000	16.077,000000
43,033250	1,000	16.963,000000
43,049917	1,000	17.585,000000
43,066583	1,000	17.636,000000
43,083250	1,000	17.440,000000
43,099917	1,000	17.460,000000
43,116583	1,000	17.718,000000
