# Supplementary material for: HappyTools: A software for high-throughput HPLC data processing and quantitation
Source: PLoS One. 2018 Jul 6;13(7):e0200280. doi: 10.1371/journal.pone.0200280 (PMC6034860; doi:10.1371/journal.pone.0200280)
Supplement: S1 Data — The source code of HappyTools is included in this zip file, together with all the raw chromatograms as exported from ThermoFisher Chromeleon. A visual tutorial and a document demonstrating how to reproduce the results used in this study are also included. (ZIP) [file pone.0200280.s013.zip › Data/Clinical/ACPA-IgG Fab/Fab_RA8_ACPA.txt]

File Path	chrom://5-para-12-0017/ChromeleonLocal/Instrument Data/UHPLC_2/analysis 2013/Yoann 2013sup.seq/94438.smp/Emission_1.channel/Emission_1.chm
Channel	Emission_1

Injection Information:
Data Vault	ChromeleonLocal
Injection	Fab ACPA PP2.80 1+2 captured
Injection Number	42
Position	RD11
Comment	
Processing Method	Integrate IgG 75-63% last data
Instrument Method	2013Aquity IgG glycan  75%-63% 010313   deepwellplate R2
Type	Unknown
Status	Finished
Injection Date	19-5-2013
Injection Time	1:05:18
Injection Volume (µl)	83,000
Dilution Factor	1,0000
Weight	1,0000

Raw Data Information:
Time Min. (min)	0,016450
Time Max. (min)	43,116450
Data Points	2587
Detector	FLD
Exporting Data System	Chromeleon 7.1.2.1478
Operator	
Signal Quantity	
Signal Unit	counts
Signal Min.	-30.709,000000
Signal Max.	13.289.604,000000
Channel	Emission_1
Driver Name	FLD3000.dll
Channel Type	Evaluation
Min. Step (s)	1,000
Max. Step (s)	1,000
Average Step (s)	1,000

Signal Parameter Information:
Signal Info	250 nm /480 nm

Raw Data:
Time (min)	Step (s)	Value (counts)
0,016450	0,000	0,000000
0,033117	1,000	0,000000
0,049783	1,000	0,000000
0,066450	1,000	0,000000
0,083117	1,000	-503,000000
0,099783	1,000	-1.685,000000
0,116450	1,000	-3.404,000000
0,133117	1,000	-5.651,000000
0,149783	1,000	-8.507,000000
0,166450	1,000	-11.532,000000
0,183117	1,000	-14.494,000000
0,199783	1,000	-17.094,000000
0,216450	1,000	-19.147,000000
0,233117	1,000	-20.593,000000
0,249783	1,000	-21.688,000000
0,266450	1,000	-22.747,000000
0,283117	1,000	-23.667,000000
0,299783	1,000	-24.229,000000
0,316450	1,000	-24.345,000000
0,333117	1,000	-24.091,000000
0,349783	1,000	-23.578,000000
0,366450	1,000	-22.743,000000
0,383117	1,000	-21.540,000000
0,399783	1,000	-19.807,000000
0,416450	1,000	-16.750,000000
0,433117	1,000	-10.641,000000
0,449783	1,000	533,000000
0,466450	1,000	18.557,000000
0,483117	1,000	46.483,000000
0,499783	1,000	89.213,000000
0,516450	1,000	151.312,000000
0,533117	1,000	235.049,000000
0,549783	1,000	344.362,000000
0,566450	1,000	490.834,000000
0,583117	1,000	699.504,000000
0,599783	1,000	1.011.575,000000
0,616450	1,000	1.479.932,000000
0,633117	1,000	2.154.801,000000
0,649783	1,000	3.062.374,000000
0,666450	1,000	4.190.821,000000
0,683117	1,000	5.492.823,000000
0,699783	1,000	6.898.592,000000
0,716450	1,000	8.328.047,000000
0,733117	1,000	9.697.784,000000
0,749783	1,000	10.926.386,000000
0,766450	1,000	11.941.555,000000
0,783117	1,000	12.689.031,000000
0,799783	1,000	13.139.538,000000
0,816450	1,000	13.289.604,000000
0,833117	1,000	13.158.695,000000
0,849783	1,000	12.784.036,000000
0,866450	1,000	12.212.889,000000
0,883117	1,000	11.497.382,000000
0,899783	1,000	10.689.025,000000
0,916450	1,000	9.833.673,000000
0,933117	1,000	8.968.923,000000
0,949783	1,000	8.123.226,000000
0,966450	1,000	7.316.281,000000
0,983117	1,000	6.560.537,000000
0,999783	1,000	5.862.429,000000
1,016450	1,000	5.224.026,000000
1,033117	1,000	4.644.671,000000
1,049783	1,000	4.121.569,000000
1,066450	1,000	3.651.106,000000
1,083117	1,000	3.229.537,000000
1,099783	1,000	2.853.212,000000
1,116450	1,000	2.518.904,000000
1,133117	1,000	2.223.920,000000
1,149783	1,000	1.965.927,000000
1,166450	1,000	1.742.858,000000
1,183117	1,000	1.552.383,000000
1,199783	1,000	1.391.735,000000
1,216450	1,000	1.257.556,000000
1,233117	1,000	1.146.040,000000
1,249783	1,000	1.053.521,000000
1,266450	1,000	976.396,000000
1,283117	1,000	911.645,000000
1,299783	1,000	856.757,000000
1,316450	1,000	809.295,000000
1,333117	1,000	766.811,000000
1,349783	1,000	727.495,000000
1,366450	1,000	690.049,000000
1,383117	1,000	653.449,000000
1,399783	1,000	617.113,000000
1,416450	1,000	580.879,000000
1,433117	1,000	545.012,000000
1,449783	1,000	509.940,000000
1,466450	1,000	476.225,000000
1,483117	1,000	444.442,000000
1,499783	1,000	414.731,000000
1,516450	1,000	386.933,000000
1,533117	1,000	360.629,000000
1,549783	1,000	335.197,000000
1,566450	1,000	310.407,000000
1,583117	1,000	286.296,000000
1,599783	1,000	262.886,000000
1,616450	1,000	240.251,000000
1,633117	1,000	218.486,000000
1,649783	1,000	197.770,000000
1,666450	1,000	178.515,000000
1,683117	1,000	160.900,000000
1,699783	1,000	144.930,000000
1,716450	1,000	130.812,000000
1,733117	1,000	118.545,000000
1,749783	1,000	108.033,000000
1,766450	1,000	99.161,000000
1,783117	1,000	91.783,000000
1,799783	1,000	85.815,000000
1,816450	1,000	80.912,000000
1,833117	1,000	76.322,000000
1,849783	1,000	71.071,000000
1,866450	1,000	64.357,000000
1,883117	1,000	56.426,000000
1,899783	1,000	47.913,000000
1,916450	1,000	39.560,000000
1,933117	1,000	32.224,000000
1,949783	1,000	26.571,000000
1,966450	1,000	22.826,000000
1,983117	1,000	20.868,000000
1,999783	1,000	20.326,000000
2,016450	1,000	20.739,000000
2,033117	1,000	21.573,000000
2,049783	1,000	22.255,000000
2,066450	1,000	22.719,000000
2,083117	1,000	23.352,000000
2,099783	1,000	24.407,000000
2,116450	1,000	25.651,000000
2,133117	1,000	26.564,000000
2,149783	1,000	26.752,000000
2,166450	1,000	26.137,000000
2,183117	1,000	24.937,000000
2,199783	1,000	23.460,000000
2,216450	1,000	21.815,000000
2,233117	1,000	19.812,000000
2,249783	1,000	17.383,000000
2,266450	1,000	14.771,000000
2,283117	1,000	12.359,000000
2,299783	1,000	10.198,000000
2,316450	1,000	8.336,000000
2,333117	1,000	6.670,000000
2,349783	1,000	5.006,000000
2,366450	1,000	3.207,000000
2,383117	1,000	1.404,000000
2,399783	1,000	-300,000000
2,416450	1,000	-1.972,000000
2,433117	1,000	-3.536,000000
2,449783	1,000	-4.792,000000
2,466450	1,000	-5.509,000000
2,483117	1,000	-5.443,000000
2,499783	1,000	-4.575,000000
2,516450	1,000	-3.156,000000
2,533117	1,000	-1.448,000000
2,549783	1,000	175,000000
2,566450	1,000	1.482,000000
2,583117	1,000	2.469,000000
2,599783	1,000	3.126,000000
2,616450	1,000	3.721,000000
2,633117	1,000	4.218,000000
2,649783	1,000	4.513,000000
2,666450	1,000	4.762,000000
2,683117	1,000	5.280,000000
2,699783	1,000	6.116,000000
2,716450	1,000	7.222,000000
2,733117	1,000	8.427,000000
2,749783	1,000	9.668,000000
2,766450	1,000	11.141,000000
2,783117	1,000	12.818,000000
2,799783	1,000	14.478,000000
2,816450	1,000	15.890,000000
2,833117	1,000	17.051,000000
2,849783	1,000	18.052,000000
2,866450	1,000	18.990,000000
2,883117	1,000	19.695,000000
2,899783	1,000	19.971,000000
2,916450	1,000	19.926,000000
2,933117	1,000	19.853,000000
2,949783	1,000	20.008,000000
2,966450	1,000	20.421,000000
2,983117	1,000	20.880,000000
2,999783	1,000	21.513,000000
3,016450	1,000	22.621,000000
3,033117	1,000	24.271,000000
3,049783	1,000	26.243,000000
3,066450	1,000	28.286,000000
3,083117	1,000	30.424,000000
3,099783	1,000	32.927,000000
3,116450	1,000	35.940,000000
3,133117	1,000	39.318,000000
3,149783	1,000	42.663,000000
3,166450	1,000	45.384,000000
3,183117	1,000	47.205,000000
3,199783	1,000	48.334,000000
3,216450	1,000	48.883,000000
3,233117	1,000	49.119,000000
3,249783	1,000	49.336,000000
3,266450	1,000	49.683,000000
3,283117	1,000	50.440,000000
3,299783	1,000	51.716,000000
3,316450	1,000	53.190,000000
3,333117	1,000	54.640,000000
3,349783	1,000	55.981,000000
3,366450	1,000	57.253,000000
3,383117	1,000	58.249,000000
3,399783	1,000	58.949,000000
3,416450	1,000	59.396,000000
3,433117	1,000	59.503,000000
3,449783	1,000	59.519,000000
3,466450	1,000	59.738,000000
3,483117	1,000	60.163,000000
3,499783	1,000	60.455,000000
3,516450	1,000	60.446,000000
3,533117	1,000	60.065,000000
3,549783	1,000	59.106,000000
3,566450	1,000	57.370,000000
3,583117	1,000	54.776,000000
3,599783	1,000	51.966,000000
3,616450	1,000	49.589,000000
3,633117	1,000	47.818,000000
3,649783	1,000	46.742,000000
3,666450	1,000	46.584,000000
3,683117	1,000	47.668,000000
3,699783	1,000	50.215,000000
3,716450	1,000	54.519,000000
3,733117	1,000	60.890,000000
3,749783	1,000	69.036,000000
3,766450	1,000	77.895,000000
3,783117	1,000	86.121,000000
3,799783	1,000	92.897,000000
3,816450	1,000	97.809,000000
3,833117	1,000	100.484,000000
3,849783	1,000	100.938,000000
3,866450	1,000	99.424,000000
3,883117	1,000	96.338,000000
3,899783	1,000	92.392,000000
3,916450	1,000	88.481,000000
3,933117	1,000	85.042,000000
3,949783	1,000	82.267,000000
3,966450	1,000	80.133,000000
3,983117	1,000	78.245,000000
3,999783	1,000	76.458,000000
4,016450	1,000	74.595,000000
4,033117	1,000	72.481,000000
4,049783	1,000	70.147,000000
4,066450	1,000	67.789,000000
4,083117	1,000	65.647,000000
4,099783	1,000	63.870,000000
4,116450	1,000	62.491,000000
4,133117	1,000	61.919,000000
4,149783	1,000	62.247,000000
4,166450	1,000	63.142,000000
4,183117	1,000	64.530,000000
4,199783	1,000	66.237,000000
4,216450	1,000	68.075,000000
4,233117	1,000	69.830,000000
4,249783	1,000	71.150,000000
4,266450	1,000	71.553,000000
4,283117	1,000	70.824,000000
4,299783	1,000	69.272,000000
4,316450	1,000	67.069,000000
4,333117	1,000	64.350,000000
4,349783	1,000	61.379,000000
4,366450	1,000	58.473,000000
4,383117	1,000	56.135,000000
4,399783	1,000	54.353,000000
4,416450	1,000	52.842,000000
4,433117	1,000	51.814,000000
4,449783	1,000	52.161,000000
4,466450	1,000	55.033,000000
4,483117	1,000	61.985,000000
4,499783	1,000	74.208,000000
4,516450	1,000	91.688,000000
4,533117	1,000	112.837,000000
4,549783	1,000	134.939,000000
4,566450	1,000	154.794,000000
4,583117	1,000	169.114,000000
4,599783	1,000	175.565,000000
4,616450	1,000	173.781,000000
4,633117	1,000	164.712,000000
4,649783	1,000	150.119,000000
4,666450	1,000	132.505,000000
4,683117	1,000	114.445,000000
4,699783	1,000	97.681,000000
4,716450	1,000	83.497,000000
4,733117	1,000	72.468,000000
4,749783	1,000	64.530,000000
4,766450	1,000	59.505,000000
4,783117	1,000	57.041,000000
4,799783	1,000	56.316,000000
4,816450	1,000	56.382,000000
4,833117	1,000	56.455,000000
4,849783	1,000	56.039,000000
4,866450	1,000	55.124,000000
4,883117	1,000	54.198,000000
4,899783	1,000	53.618,000000
4,916450	1,000	53.369,000000
4,933117	1,000	53.496,000000
4,949783	1,000	54.259,000000
4,966450	1,000	56.059,000000
4,983117	1,000	59.615,000000
4,999783	1,000	65.728,000000
5,016450	1,000	74.992,000000
5,033117	1,000	87.522,000000
5,049783	1,000	102.444,000000
5,066450	1,000	117.707,000000
5,083117	1,000	130.659,000000
5,099783	1,000	139.076,000000
5,116450	1,000	141.783,000000
5,133117	1,000	138.797,000000
5,149783	1,000	130.822,000000
5,166450	1,000	119.186,000000
5,183117	1,000	105.553,000000
5,199783	1,000	91.353,000000
5,216450	1,000	77.758,000000
5,233117	1,000	65.803,000000
5,249783	1,000	56.166,000000
5,266450	1,000	49.233,000000
5,283117	1,000	45.169,000000
5,299783	1,000	43.754,000000
5,316450	1,000	44.269,000000
5,333117	1,000	45.549,000000
5,349783	1,000	46.531,000000
5,366450	1,000	46.666,000000
5,383117	1,000	46.177,000000
5,399783	1,000	45.655,000000
5,416450	1,000	45.387,000000
5,433117	1,000	45.564,000000
5,449783	1,000	46.503,000000
5,466450	1,000	48.102,000000
5,483117	1,000	50.053,000000
5,499783	1,000	52.037,000000
5,516450	1,000	53.917,000000
5,533117	1,000	56.599,000000
5,549783	1,000	61.881,000000
5,566450	1,000	71.701,000000
5,583117	1,000	87.469,000000
5,599783	1,000	109.260,000000
5,616450	1,000	135.050,000000
5,633117	1,000	160.955,000000
5,649783	1,000	182.581,000000
5,666450	1,000	196.354,000000
5,683117	1,000	200.625,000000
5,699783	1,000	195.614,000000
5,716450	1,000	182.746,000000
5,733117	1,000	164.117,000000
5,749783	1,000	142.086,000000
5,766450	1,000	119.167,000000
5,783117	1,000	97.644,000000
5,799783	1,000	79.305,000000
5,816450	1,000	64.956,000000
5,833117	1,000	54.551,000000
5,849783	1,000	47.552,000000
5,866450	1,000	43.225,000000
5,883117	1,000	40.786,000000
5,899783	1,000	39.554,000000
5,916450	1,000	38.918,000000
5,933117	1,000	38.743,000000
5,949783	1,000	39.303,000000
5,966450	1,000	40.758,000000
5,983117	1,000	42.701,000000
5,999783	1,000	44.794,000000
6,016450	1,000	46.740,000000
6,033117	1,000	48.346,000000
6,049783	1,000	49.675,000000
6,066450	1,000	50.826,000000
6,083117	1,000	51.646,000000
6,099783	1,000	52.000,000000
6,116450	1,000	52.063,000000
6,133117	1,000	51.887,000000
6,149783	1,000	51.467,000000
6,166450	1,000	50.644,000000
6,183117	1,000	49.383,000000
6,199783	1,000	47.917,000000
6,216450	1,000	46.701,000000
6,233117	1,000	45.735,000000
6,249783	1,000	44.542,000000
6,266450	1,000	43.142,000000
6,283117	1,000	42.004,000000
6,299783	1,000	41.103,000000
6,316450	1,000	40.583,000000
6,333117	1,000	40.937,000000
6,349783	1,000	42.379,000000
6,366450	1,000	44.879,000000
6,383117	1,000	48.012,000000
6,399783	1,000	51.280,000000
6,416450	1,000	54.114,000000
6,433117	1,000	55.892,000000
6,449783	1,000	56.514,000000
6,466450	1,000	56.091,000000
6,483117	1,000	54.817,000000
6,499783	1,000	52.887,000000
6,516450	1,000	50.547,000000
6,533117	1,000	48.217,000000
6,549783	1,000	46.621,000000
6,566450	1,000	46.369,000000
6,583117	1,000	47.942,000000
6,599783	1,000	51.728,000000
6,616450	1,000	57.955,000000
6,633117	1,000	66.339,000000
6,649783	1,000	75.857,000000
6,666450	1,000	84.938,000000
6,683117	1,000	91.935,000000
6,699783	1,000	95.834,000000
6,716450	1,000	95.895,000000
6,733117	1,000	92.011,000000
6,749783	1,000	85.120,000000
6,766450	1,000	76.588,000000
6,783117	1,000	67.447,000000
6,799783	1,000	58.427,000000
6,816450	1,000	50.060,000000
6,833117	1,000	42.992,000000
6,849783	1,000	38.082,000000
6,866450	1,000	35.730,000000
6,883117	1,000	35.535,000000
6,899783	1,000	37.177,000000
6,916450	1,000	40.396,000000
6,933117	1,000	44.748,000000
6,949783	1,000	50.206,000000
6,966450	1,000	57.344,000000
6,983117	1,000	67.010,000000
6,999783	1,000	79.885,000000
7,016450	1,000	96.481,000000
7,033117	1,000	116.519,000000
7,049783	1,000	138.323,000000
7,066450	1,000	158.977,000000
7,083117	1,000	175.533,000000
7,099783	1,000	186.075,000000
7,116450	1,000	189.773,000000
7,133117	1,000	187.010,000000
7,149783	1,000	178.620,000000
7,166450	1,000	165.904,000000
7,183117	1,000	150.249,000000
7,199783	1,000	132.972,000000
7,216450	1,000	115.647,000000
7,233117	1,000	99.500,000000
7,249783	1,000	85.023,000000
7,266450	1,000	72.166,000000
7,283117	1,000	61.131,000000
7,299783	1,000	51.772,000000
7,316450	1,000	43.855,000000
7,333117	1,000	37.523,000000
7,349783	1,000	32.896,000000
7,366450	1,000	29.896,000000
7,383117	1,000	28.371,000000
7,399783	1,000	28.001,000000
7,416450	1,000	28.637,000000
7,433117	1,000	30.160,000000
7,449783	1,000	32.524,000000
7,466450	1,000	35.496,000000
7,483117	1,000	38.585,000000
7,499783	1,000	41.516,000000
7,516450	1,000	44.107,000000
7,533117	1,000	46.321,000000
7,549783	1,000	48.219,000000
7,566450	1,000	49.753,000000
7,583117	1,000	50.814,000000
7,599783	1,000	51.412,000000
7,616450	1,000	51.793,000000
7,633117	1,000	52.438,000000
7,649783	1,000	53.517,000000
7,666450	1,000	55.112,000000
7,683117	1,000	57.030,000000
7,699783	1,000	58.729,000000
7,716450	1,000	59.662,000000
7,733117	1,000	59.417,000000
7,749783	1,000	57.658,000000
7,766450	1,000	54.777,000000
7,783117	1,000	51.348,000000
7,799783	1,000	47.996,000000
7,816450	1,000	45.168,000000
7,833117	1,000	43.132,000000
7,849783	1,000	42.070,000000
7,866450	1,000	42.249,000000
7,883117	1,000	43.738,000000
7,899783	1,000	46.086,000000
7,916450	1,000	48.647,000000
7,933117	1,000	50.699,000000
7,949783	1,000	51.860,000000
7,966450	1,000	52.008,000000
7,983117	1,000	51.448,000000
7,999783	1,000	50.483,000000
8,016450	1,000	49.388,000000
8,033117	1,000	48.457,000000
8,049783	1,000	48.238,000000
8,066450	1,000	49.004,000000
8,083117	1,000	50.634,000000
8,099783	1,000	52.675,000000
8,116450	1,000	54.768,000000
8,133117	1,000	56.321,000000
8,149783	1,000	57.024,000000
8,166450	1,000	56.893,000000
8,183117	1,000	56.117,000000
8,199783	1,000	54.965,000000
8,216450	1,000	53.795,000000
8,233117	1,000	52.962,000000
8,249783	1,000	52.912,000000
8,266450	1,000	53.974,000000
8,283117	1,000	56.255,000000
8,299783	1,000	59.350,000000
8,316450	1,000	62.452,000000
8,333117	1,000	64.718,000000
8,349783	1,000	65.688,000000
8,366450	1,000	65.181,000000
8,383117	1,000	63.263,000000
8,399783	1,000	60.227,000000
8,416450	1,000	56.597,000000
8,433117	1,000	52.645,000000
8,449783	1,000	48.645,000000
8,466450	1,000	44.977,000000
8,483117	1,000	41.971,000000
8,499783	1,000	39.800,000000
8,516450	1,000	38.536,000000
8,533117	1,000	37.859,000000
8,549783	1,000	37.346,000000
8,566450	1,000	36.983,000000
8,583117	1,000	37.053,000000
8,599783	1,000	37.821,000000
8,616450	1,000	39.377,000000
8,633117	1,000	41.770,000000
8,649783	1,000	44.574,000000
8,666450	1,000	47.483,000000
8,683117	1,000	50.646,000000
8,699783	1,000	54.140,000000
8,716450	1,000	57.715,000000
8,733117	1,000	61.143,000000
8,749783	1,000	64.013,000000
8,766450	1,000	66.050,000000
8,783117	1,000	67.616,000000
8,799783	1,000	69.253,000000
8,816450	1,000	71.583,000000
8,833117	1,000	75.591,000000
8,849783	1,000	82.136,000000
8,866450	1,000	91.331,000000
8,883117	1,000	102.646,000000
8,899783	1,000	115.116,000000
8,916450	1,000	127.742,000000
8,933117	1,000	139.512,000000
8,949783	1,000	149.041,000000
8,966450	1,000	155.116,000000
8,983117	1,000	156.983,000000
8,999783	1,000	154.533,000000
9,016450	1,000	148.347,000000
9,033117	1,000	139.145,000000
9,049783	1,000	127.868,000000
9,066450	1,000	115.657,000000
9,083117	1,000	103.949,000000
9,099783	1,000	93.543,000000
9,116450	1,000	84.774,000000
9,133117	1,000	77.495,000000
9,149783	1,000	71.416,000000
9,166450	1,000	66.277,000000
9,183117	1,000	62.040,000000
9,199783	1,000	58.617,000000
9,216450	1,000	56.001,000000
9,233117	1,000	54.289,000000
9,249783	1,000	53.491,000000
9,266450	1,000	53.511,000000
9,283117	1,000	54.192,000000
9,299783	1,000	55.341,000000
9,316450	1,000	56.625,000000
9,333117	1,000	57.882,000000
9,349783	1,000	59.197,000000
9,366450	1,000	60.612,000000
9,383117	1,000	61.922,000000
9,399783	1,000	63.047,000000
9,416450	1,000	64.193,000000
9,433117	1,000	65.731,000000
9,449783	1,000	67.649,000000
9,466450	1,000	69.959,000000
9,483117	1,000	72.734,000000
9,499783	1,000	75.910,000000
9,516450	1,000	79.375,000000
9,533117	1,000	83.195,000000
9,549783	1,000	87.451,000000
9,566450	1,000	92.244,000000
9,583117	1,000	98.105,000000
9,599783	1,000	106.177,000000
9,616450	1,000	118.530,000000
9,633117	1,000	137.829,000000
9,649783	1,000	166.561,000000
9,666450	1,000	206.547,000000
9,683117	1,000	257.943,000000
9,699783	1,000	318.373,000000
9,716450	1,000	382.766,000000
9,733117	1,000	443.827,000000
9,749783	1,000	494.004,000000
9,766450	1,000	527.124,000000
9,783117	1,000	539.511,000000
9,799783	1,000	530.703,000000
9,816450	1,000	503.185,000000
9,833117	1,000	461.327,000000
9,849783	1,000	410.494,000000
9,866450	1,000	355.773,000000
9,883117	1,000	301.554,000000
9,899783	1,000	251.541,000000
9,916450	1,000	208.163,000000
9,933117	1,000	172.517,000000
9,949783	1,000	144.674,000000
9,966450	1,000	123.766,000000
9,983117	1,000	108.496,000000
9,999783	1,000	97.464,000000
10,016450	1,000	89.305,000000
10,033117	1,000	83.125,000000
10,049783	1,000	78.219,000000
10,066450	1,000	74.079,000000
10,083117	1,000	70.622,000000
10,099783	1,000	67.815,000000
10,116450	1,000	65.508,000000
10,133117	1,000	63.773,000000
10,149783	1,000	62.862,000000
10,166450	1,000	62.837,000000
10,183117	1,000	63.779,000000
10,199783	1,000	65.639,000000
10,216450	1,000	68.251,000000
10,233117	1,000	71.260,000000
10,249783	1,000	73.992,000000
10,266450	1,000	75.981,000000
10,283117	1,000	77.182,000000
10,299783	1,000	77.354,000000
10,316450	1,000	76.297,000000
10,333117	1,000	74.082,000000
10,349783	1,000	71.102,000000
10,366450	1,000	68.077,000000
10,383117	1,000	65.312,000000
10,399783	1,000	62.915,000000
10,416450	1,000	61.037,000000
10,433117	1,000	59.928,000000
10,449783	1,000	59.796,000000
10,466450	1,000	60.821,000000
10,483117	1,000	63.199,000000
10,499783	1,000	67.352,000000
10,516450	1,000	73.575,000000
10,533117	1,000	82.129,000000
10,549783	1,000	93.313,000000
10,566450	1,000	107.958,000000
10,583117	1,000	128.139,000000
10,599783	1,000	157.491,000000
10,616450	1,000	201.194,000000
10,633117	1,000	265.219,000000
10,649783	1,000	355.403,000000
10,666450	1,000	475.337,000000
10,683117	1,000	623.447,000000
10,699783	1,000	791.393,000000
10,716450	1,000	964.086,000000
10,733117	1,000	1.121.981,000000
10,749783	1,000	1.245.428,000000
10,766450	1,000	1.319.129,000000
10,783117	1,000	1.335.306,000000
10,799783	1,000	1.294.674,000000
10,816450	1,000	1.205.253,000000
10,833117	1,000	1.080.163,000000
10,849783	1,000	934.534,000000
10,866450	1,000	782.831,000000
10,883117	1,000	636.970,000000
10,899783	1,000	505.489,000000
10,916450	1,000	393.341,000000
10,933117	1,000	302.337,000000
10,949783	1,000	231.830,000000
10,966450	1,000	179.572,000000
10,983117	1,000	142.427,000000
10,999783	1,000	117.571,000000
11,016450	1,000	102.268,000000
11,033117	1,000	94.007,000000
11,049783	1,000	90.609,000000
11,066450	1,000	90.291,000000
11,083117	1,000	91.884,000000
11,099783	1,000	94.649,000000
11,116450	1,000	98.182,000000
11,133117	1,000	102.462,000000
11,149783	1,000	107.676,000000
11,166450	1,000	114.087,000000
11,183117	1,000	121.533,000000
11,199783	1,000	129.470,000000
11,216450	1,000	137.331,000000
11,233117	1,000	144.276,000000
11,249783	1,000	149.666,000000
11,266450	1,000	153.363,000000
11,283117	1,000	155.350,000000
11,299783	1,000	155.597,000000
11,316450	1,000	154.048,000000
11,333117	1,000	150.864,000000
11,349783	1,000	146.156,000000
11,366450	1,000	140.013,000000
11,383117	1,000	132.779,000000
11,399783	1,000	124.689,000000
11,416450	1,000	116.067,000000
11,433117	1,000	107.392,000000
11,449783	1,000	99.187,000000
11,466450	1,000	91.731,000000
11,483117	1,000	85.041,000000
11,499783	1,000	79.110,000000
11,516450	1,000	74.060,000000
11,533117	1,000	70.001,000000
11,549783	1,000	66.878,000000
11,566450	1,000	64.497,000000
11,583117	1,000	62.565,000000
11,599783	1,000	60.822,000000
11,616450	1,000	59.102,000000
11,633117	1,000	57.394,000000
11,649783	1,000	55.807,000000
11,666450	1,000	54.488,000000
11,683117	1,000	53.729,000000
11,699783	1,000	53.975,000000
11,716450	1,000	55.579,000000
11,733117	1,000	58.617,000000
11,749783	1,000	62.743,000000
11,766450	1,000	67.731,000000
11,783117	1,000	73.394,000000
11,799783	1,000	79.596,000000
11,816450	1,000	86.510,000000
11,833117	1,000	94.619,000000
11,849783	1,000	104.818,000000
11,866450	1,000	118.158,000000
11,883117	1,000	135.701,000000
11,899783	1,000	158.229,000000
11,916450	1,000	185.346,000000
11,933117	1,000	215.386,000000
11,949783	1,000	245.753,000000
11,966450	1,000	273.679,000000
11,983117	1,000	296.482,000000
11,999783	1,000	311.946,000000
12,016450	1,000	318.818,000000
12,033117	1,000	317.307,000000
12,049783	1,000	308.857,000000
12,066450	1,000	295.586,000000
12,083117	1,000	279.619,000000
12,099783	1,000	262.739,000000
12,116450	1,000	246.471,000000
12,133117	1,000	231.897,000000
12,149783	1,000	219.705,000000
12,166450	1,000	210.022,000000
12,183117	1,000	202.608,000000
12,199783	1,000	197.258,000000
12,216450	1,000	193.758,000000
12,233117	1,000	191.696,000000
12,249783	1,000	190.205,000000
12,266450	1,000	188.351,000000
12,283117	1,000	185.319,000000
12,299783	1,000	180.785,000000
12,316450	1,000	174.801,000000
12,333117	1,000	167.397,000000
12,349783	1,000	158.878,000000
12,366450	1,000	149.781,000000
12,383117	1,000	140.802,000000
12,399783	1,000	132.673,000000
12,416450	1,000	125.551,000000
12,433117	1,000	119.628,000000
12,449783	1,000	115.308,000000
12,466450	1,000	112.824,000000
12,483117	1,000	112.229,000000
12,499783	1,000	113.121,000000
12,516450	1,000	115.078,000000
12,533117	1,000	117.681,000000
12,549783	1,000	120.370,000000
12,566450	1,000	122.383,000000
12,583117	1,000	123.106,000000
12,599783	1,000	122.128,000000
12,616450	1,000	119.012,000000
12,633117	1,000	113.898,000000
12,649783	1,000	107.608,000000
12,666450	1,000	101.340,000000
12,683117	1,000	96.187,000000
12,699783	1,000	92.787,000000
12,716450	1,000	91.555,000000
12,733117	1,000	92.427,000000
12,749783	1,000	95.385,000000
12,766450	1,000	100.315,000000
12,783117	1,000	107.501,000000
12,799783	1,000	118.015,000000
12,816450	1,000	133.236,000000
12,833117	1,000	155.166,000000
12,849783	1,000	186.605,000000
12,866450	1,000	230.986,000000
12,883117	1,000	292.880,000000
12,899783	1,000	377.003,000000
12,916450	1,000	485.932,000000
12,933117	1,000	618.401,000000
12,949783	1,000	768.409,000000
12,966450	1,000	924.977,000000
12,983117	1,000	1.073.086,000000
12,999783	1,000	1.196.417,000000
13,016450	1,000	1.280.971,000000
13,033117	1,000	1.317.545,000000
13,049783	1,000	1.303.082,000000
13,066450	1,000	1.240.971,000000
13,083117	1,000	1.139.930,000000
13,099783	1,000	1.012.121,000000
13,116450	1,000	870.893,000000
13,133117	1,000	728.343,000000
13,149783	1,000	594.360,000000
13,166450	1,000	475.612,000000
13,183117	1,000	375.837,000000
13,199783	1,000	296.782,000000
13,216450	1,000	238.578,000000
13,233117	1,000	200.384,000000
13,249783	1,000	180.702,000000
13,266450	1,000	177.481,000000
13,283117	1,000	188.701,000000
13,299783	1,000	212.790,000000
13,316450	1,000	248.112,000000
13,333117	1,000	291.924,000000
13,349783	1,000	340.754,000000
13,366450	1,000	390.378,000000
13,383117	1,000	435.870,000000
13,399783	1,000	472.080,000000
13,416450	1,000	494.836,000000
13,433117	1,000	501.711,000000
13,449783	1,000	492.356,000000
13,466450	1,000	468.668,000000
13,483117	1,000	433.966,000000
13,499783	1,000	392.550,000000
13,516450	1,000	348.767,000000
13,533117	1,000	306.395,000000
13,549783	1,000	268.189,000000
13,566450	1,000	235.709,000000
13,583117	1,000	209.579,000000
13,599783	1,000	189.443,000000
13,616450	1,000	174.531,000000
13,633117	1,000	163.631,000000
13,649783	1,000	155.211,000000
13,666450	1,000	148.020,000000
13,683117	1,000	140.920,000000
13,699783	1,000	133.359,000000
13,716450	1,000	125.289,000000
13,733117	1,000	116.910,000000
13,749783	1,000	108.899,000000
13,766450	1,000	101.952,000000
13,783117	1,000	96.349,000000
13,799783	1,000	92.063,000000
13,816450	1,000	89.053,000000
13,833117	1,000	87.291,000000
13,849783	1,000	86.572,000000
13,866450	1,000	86.664,000000
13,883117	1,000	87.387,000000
13,899783	1,000	88.513,000000
13,916450	1,000	89.887,000000
13,933117	1,000	91.353,000000
13,949783	1,000	92.838,000000
13,966450	1,000	94.394,000000
13,983117	1,000	96.237,000000
13,999783	1,000	98.233,000000
14,016450	1,000	99.937,000000
14,033117	1,000	100.911,000000
14,049783	1,000	101.450,000000
14,066450	1,000	101.911,000000
14,083117	1,000	102.180,000000
14,099783	1,000	101.828,000000
14,116450	1,000	100.672,000000
14,133117	1,000	98.874,000000
14,149783	1,000	96.799,000000
14,166450	1,000	94.547,000000
14,183117	1,000	91.764,000000
14,199783	1,000	88.113,000000
14,216450	1,000	83.330,000000
14,233117	1,000	77.405,000000
14,249783	1,000	70.844,000000
14,266450	1,000	64.463,000000
14,283117	1,000	58.933,000000
14,299783	1,000	54.612,000000
14,316450	1,000	51.791,000000
14,333117	1,000	50.771,000000
14,349783	1,000	51.446,000000
14,366450	1,000	53.194,000000
14,383117	1,000	55.205,000000
14,399783	1,000	56.906,000000
14,416450	1,000	58.014,000000
14,433117	1,000	58.468,000000
14,449783	1,000	58.387,000000
14,466450	1,000	58.157,000000
14,483117	1,000	58.027,000000
14,499783	1,000	58.159,000000
14,516450	1,000	58.504,000000
14,533117	1,000	59.283,000000
14,549783	1,000	60.585,000000
14,566450	1,000	62.383,000000
14,583117	1,000	64.702,000000
14,599783	1,000	67.654,000000
14,616450	1,000	71.310,000000
14,633117	1,000	75.691,000000
14,649783	1,000	80.852,000000
14,666450	1,000	86.833,000000
14,683117	1,000	93.604,000000
14,699783	1,000	100.821,000000
14,716450	1,000	107.658,000000
14,733117	1,000	113.205,000000
14,749783	1,000	116.401,000000
14,766450	1,000	116.699,000000
14,783117	1,000	114.272,000000
14,799783	1,000	109.748,000000
14,816450	1,000	103.991,000000
14,833117	1,000	97.833,000000
14,849783	1,000	91.894,000000
14,866450	1,000	86.427,000000
14,883117	1,000	81.606,000000
14,899783	1,000	77.648,000000
14,916450	1,000	74.948,000000
14,933117	1,000	73.565,000000
14,949783	1,000	73.125,000000
14,966450	1,000	73.302,000000
14,983117	1,000	73.820,000000
14,999783	1,000	74.221,000000
15,016450	1,000	74.023,000000
15,033117	1,000	73.420,000000
15,049783	1,000	72.653,000000
15,066450	1,000	72.113,000000
15,083117	1,000	72.330,000000
15,099783	1,000	73.492,000000
15,116450	1,000	75.933,000000
15,133117	1,000	79.690,000000
15,149783	1,000	84.778,000000
15,166450	1,000	91.159,000000
15,183117	1,000	98.628,000000
15,199783	1,000	107.156,000000
15,216450	1,000	116.646,000000
15,233117	1,000	126.565,000000
15,249783	1,000	135.846,000000
15,266450	1,000	143.486,000000
15,283117	1,000	149.031,000000
15,299783	1,000	152.453,000000
15,316450	1,000	154.475,000000
15,333117	1,000	156.044,000000
15,349783	1,000	158.316,000000
15,366450	1,000	162.506,000000
15,383117	1,000	169.334,000000
15,399783	1,000	178.904,000000
15,416450	1,000	191.174,000000
15,433117	1,000	205.339,000000
15,449783	1,000	219.892,000000
15,466450	1,000	232.890,000000
15,483117	1,000	242.416,000000
15,499783	1,000	247.108,000000
15,516450	1,000	246.332,000000
15,533117	1,000	240.282,000000
15,549783	1,000	229.734,000000
15,566450	1,000	216.112,000000
15,583117	1,000	200.923,000000
15,599783	1,000	185.665,000000
15,616450	1,000	171.787,000000
15,633117	1,000	160.467,000000
15,649783	1,000	153.018,000000
15,666450	1,000	150.744,000000
15,683117	1,000	154.910,000000
15,699783	1,000	166.231,000000
15,716450	1,000	185.312,000000
15,733117	1,000	212.544,000000
15,749783	1,000	247.663,000000
15,766450	1,000	289.262,000000
15,783117	1,000	334.793,000000
15,799783	1,000	380.537,000000
15,816450	1,000	422.393,000000
15,833117	1,000	456.409,000000
15,849783	1,000	478.896,000000
15,866450	1,000	487.787,000000
15,883117	1,000	482.863,000000
15,899783	1,000	465.267,000000
15,916450	1,000	437.418,000000
15,933117	1,000	402.847,000000
15,949783	1,000	365.355,000000
15,966450	1,000	328.684,000000
15,983117	1,000	295.630,000000
15,999783	1,000	267.886,000000
16,016450	1,000	246.299,000000
16,033117	1,000	230.650,000000
16,049783	1,000	219.728,000000
16,066450	1,000	212.250,000000
16,083117	1,000	206.776,000000
16,099783	1,000	202.195,000000
16,116450	1,000	198.022,000000
16,133117	1,000	193.706,000000
16,149783	1,000	188.979,000000
16,166450	1,000	183.788,000000
16,183117	1,000	177.982,000000
16,199783	1,000	171.459,000000
16,216450	1,000	164.100,000000
16,233117	1,000	155.994,000000
16,249783	1,000	147.404,000000
16,266450	1,000	138.327,000000
16,283117	1,000	128.829,000000
16,299783	1,000	119.513,000000
16,316450	1,000	110.750,000000
16,333117	1,000	102.706,000000
16,349783	1,000	95.765,000000
16,366450	1,000	90.368,000000
16,383117	1,000	86.646,000000
16,399783	1,000	84.754,000000
16,416450	1,000	84.693,000000
16,433117	1,000	86.248,000000
16,449783	1,000	89.145,000000
16,466450	1,000	93.330,000000
16,483117	1,000	98.772,000000
16,499783	1,000	105.126,000000
16,516450	1,000	111.593,000000
16,533117	1,000	117.339,000000
16,549783	1,000	121.752,000000
16,566450	1,000	124.367,000000
16,583117	1,000	125.168,000000
16,599783	1,000	124.573,000000
16,616450	1,000	123.104,000000
16,633117	1,000	121.332,000000
16,649783	1,000	119.822,000000
16,666450	1,000	119.061,000000
16,683117	1,000	119.438,000000
16,699783	1,000	121.175,000000
16,716450	1,000	124.182,000000
16,733117	1,000	128.202,000000
16,749783	1,000	133.121,000000
16,766450	1,000	139.106,000000
16,783117	1,000	146.660,000000
16,799783	1,000	156.481,000000
16,816450	1,000	169.373,000000
16,833117	1,000	186.503,000000
16,849783	1,000	209.535,000000
16,866450	1,000	240.506,000000
16,883117	1,000	281.953,000000
16,899783	1,000	336.937,000000
16,916450	1,000	408.163,000000
16,933117	1,000	496.811,000000
16,949783	1,000	602.405,000000
16,966450	1,000	722.652,000000
16,983117	1,000	853.338,000000
16,999783	1,000	988.471,000000
17,016450	1,000	1.121.159,000000
17,033117	1,000	1.244.500,000000
17,049783	1,000	1.351.734,000000
17,066450	1,000	1.436.847,000000
17,083117	1,000	1.494.686,000000
17,099783	1,000	1.520.952,000000
17,116450	1,000	1.513.023,000000
17,133117	1,000	1.470.232,000000
17,149783	1,000	1.394.636,000000
17,166450	1,000	1.290.833,000000
17,183117	1,000	1.165.377,000000
17,199783	1,000	1.026.176,000000
17,216450	1,000	881.873,000000
17,233117	1,000	740.579,000000
17,249783	1,000	608.902,000000
17,266450	1,000	491.637,000000
17,283117	1,000	391.534,000000
17,299783	1,000	309.407,000000
17,316450	1,000	244.404,000000
17,333117	1,000	194.545,000000
17,349783	1,000	157.198,000000
17,366450	1,000	129.762,000000
17,383117	1,000	109.861,000000
17,399783	1,000	95.896,000000
17,416450	1,000	87.027,000000
17,433117	1,000	82.587,000000
17,449783	1,000	81.947,000000
17,466450	1,000	84.684,000000
17,483117	1,000	90.750,000000
17,499783	1,000	99.871,000000
17,516450	1,000	111.515,000000
17,533117	1,000	125.212,000000
17,549783	1,000	140.384,000000
17,566450	1,000	156.116,000000
17,583117	1,000	171.293,000000
17,599783	1,000	184.773,000000
17,616450	1,000	195.627,000000
17,633117	1,000	203.273,000000
17,649783	1,000	207.626,000000
17,666450	1,000	208.994,000000
17,683117	1,000	207.617,000000
17,699783	1,000	203.590,000000
17,716450	1,000	197.378,000000
17,733117	1,000	189.889,000000
17,749783	1,000	181.885,000000
17,766450	1,000	173.781,000000
17,783117	1,000	165.924,000000
17,799783	1,000	158.569,000000
17,816450	1,000	151.822,000000
17,833117	1,000	146.033,000000
17,849783	1,000	141.285,000000
17,866450	1,000	137.514,000000
17,883117	1,000	135.034,000000
17,899783	1,000	134.443,000000
17,916450	1,000	136.324,000000
17,933117	1,000	141.390,000000
17,949783	1,000	150.556,000000
17,966450	1,000	165.452,000000
17,983117	1,000	188.263,000000
17,999783	1,000	221.563,000000
18,016450	1,000	268.194,000000
18,033117	1,000	330.824,000000
18,049783	1,000	411.247,000000
18,066450	1,000	509.245,000000
18,083117	1,000	621.704,000000
18,099783	1,000	742.147,000000
18,116450	1,000	860.665,000000
18,133117	1,000	965.758,000000
18,149783	1,000	1.046.745,000000
18,166450	1,000	1.095.062,000000
18,183117	1,000	1.105.931,000000
18,199783	1,000	1.079.013,000000
18,216450	1,000	1.018.094,000000
18,233117	1,000	930.135,000000
18,249783	1,000	824.272,000000
18,266450	1,000	710.334,000000
18,283117	1,000	597.437,000000
18,299783	1,000	492.936,000000
18,316450	1,000	401.954,000000
18,333117	1,000	327.619,000000
18,349783	1,000	271.519,000000
18,366450	1,000	233.838,000000
18,383117	1,000	213.617,000000
18,399783	1,000	209.109,000000
18,416450	1,000	218.336,000000
18,433117	1,000	239.020,000000
18,449783	1,000	268.112,000000
18,466450	1,000	301.713,000000
18,483117	1,000	335.952,000000
18,499783	1,000	366.786,000000
18,516450	1,000	390.325,000000
18,533117	1,000	403.805,000000
18,549783	1,000	406.091,000000
18,566450	1,000	397.510,000000
18,583117	1,000	379.406,000000
18,599783	1,000	353.872,000000
18,616450	1,000	323.458,000000
18,633117	1,000	290.908,000000
18,649783	1,000	258.887,000000
18,666450	1,000	229.552,000000
18,683117	1,000	204.047,000000
18,699783	1,000	182.595,000000
18,716450	1,000	164.978,000000
18,733117	1,000	150.742,000000
18,749783	1,000	139.229,000000
18,766450	1,000	129.841,000000
18,783117	1,000	122.332,000000
18,799783	1,000	116.392,000000
18,816450	1,000	111.883,000000
18,833117	1,000	108.697,000000
18,849783	1,000	106.607,000000
18,866450	1,000	105.426,000000
18,883117	1,000	104.702,000000
18,899783	1,000	103.727,000000
18,916450	1,000	101.842,000000
18,933117	1,000	98.792,000000
18,949783	1,000	94.921,000000
18,966450	1,000	91.023,000000
18,983117	1,000	87.684,000000
18,999783	1,000	85.039,000000
19,016450	1,000	83.226,000000
19,033117	1,000	82.335,000000
19,049783	1,000	82.163,000000
19,066450	1,000	82.328,000000
19,083117	1,000	82.384,000000
19,099783	1,000	81.976,000000
19,116450	1,000	81.388,000000
19,133117	1,000	80.855,000000
19,149783	1,000	80.553,000000
19,166450	1,000	80.673,000000
19,183117	1,000	81.314,000000
19,199783	1,000	82.354,000000
19,216450	1,000	83.965,000000
19,233117	1,000	86.278,000000
19,249783	1,000	89.191,000000
19,266450	1,000	92.668,000000
19,283117	1,000	96.814,000000
19,299783	1,000	101.889,000000
19,316450	1,000	108.451,000000
19,333117	1,000	117.267,000000
19,349783	1,000	129.113,000000
19,366450	1,000	144.633,000000
19,383117	1,000	164.393,000000
19,399783	1,000	188.815,000000
19,416450	1,000	217.599,000000
19,433117	1,000	250.388,000000
19,449783	1,000	286.600,000000
19,466450	1,000	325.520,000000
19,483117	1,000	367.233,000000
19,499783	1,000	412.888,000000
19,516450	1,000	464.838,000000
19,533117	1,000	527.116,000000
19,549783	1,000	605.581,000000
19,566450	1,000	707.648,000000
19,583117	1,000	842.115,000000
19,599783	1,000	1.017.141,000000
19,616450	1,000	1.237.431,000000
19,633117	1,000	1.501.586,000000
19,649783	1,000	1.799.554,000000
19,666450	1,000	2.112.154,000000
19,683117	1,000	2.413.342,000000
19,699783	1,000	2.673.694,000000
19,716450	1,000	2.865.060,000000
19,733117	1,000	2.965.771,000000
19,749783	1,000	2.964.697,000000
19,766450	1,000	2.862.857,000000
19,783117	1,000	2.672.786,000000
19,799783	1,000	2.415.700,000000
19,816450	1,000	2.117.351,000000
19,833117	1,000	1.804.107,000000
19,849783	1,000	1.499.566,000000
19,866450	1,000	1.222.080,000000
19,883117	1,000	983.334,000000
19,899783	1,000	788.555,000000
19,916450	1,000	637.387,000000
19,933117	1,000	525.414,000000
19,949783	1,000	445.973,000000
19,966450	1,000	391.225,000000
19,983117	1,000	353.406,000000
19,999783	1,000	325.884,000000
20,016450	1,000	303.961,000000
20,033117	1,000	284.841,000000
20,049783	1,000	267.355,000000
20,066450	1,000	251.663,000000
20,083117	1,000	238.388,000000
20,099783	1,000	228.448,000000
20,116450	1,000	222.954,000000
20,133117	1,000	223.477,000000
20,149783	1,000	231.138,000000
20,166450	1,000	246.100,000000
20,183117	1,000	267.767,000000
20,199783	1,000	294.817,000000
20,216450	1,000	325.077,000000
20,233117	1,000	356.125,000000
20,249783	1,000	385.341,000000
20,266450	1,000	410.038,000000
20,283117	1,000	427.845,000000
20,299783	1,000	437.710,000000
20,316450	1,000	440.197,000000
20,333117	1,000	437.636,000000
20,349783	1,000	433.611,000000
20,366450	1,000	432.957,000000
20,383117	1,000	441.538,000000
20,399783	1,000	465.395,000000
20,416450	1,000	511.141,000000
20,433117	1,000	586.246,000000
20,449783	1,000	697.075,000000
20,466450	1,000	847.345,000000
20,483117	1,000	1.036.519,000000
20,499783	1,000	1.257.930,000000
20,516450	1,000	1.498.523,000000
20,533117	1,000	1.739.422,000000
20,549783	1,000	1.958.326,000000
20,566450	1,000	2.132.886,000000
20,583117	1,000	2.244.131,000000
20,599783	1,000	2.279.977,000000
20,616450	1,000	2.237.226,000000
20,633117	1,000	2.121.375,000000
20,649783	1,000	1.945.306,000000
20,666450	1,000	1.726.842,000000
20,683117	1,000	1.485.722,000000
20,699783	1,000	1.240.506,000000
20,716450	1,000	1.006.989,000000
20,733117	1,000	796.924,000000
20,749783	1,000	617.347,000000
20,766450	1,000	471.261,000000
20,783117	1,000	358.096,000000
20,799783	1,000	274.706,000000
20,816450	1,000	216.303,000000
20,833117	1,000	177.517,000000
20,849783	1,000	152.914,000000
20,866450	1,000	138.242,000000
20,883117	1,000	130.406,000000
20,899783	1,000	127.075,000000
20,916450	1,000	126.578,000000
20,933117	1,000	127.773,000000
20,949783	1,000	130.179,000000
20,966450	1,000	133.819,000000
20,983117	1,000	138.798,000000
20,999783	1,000	144.972,000000
21,016450	1,000	151.641,000000
21,033117	1,000	157.871,000000
21,049783	1,000	162.897,000000
21,066450	1,000	166.403,000000
21,083117	1,000	167.768,000000
21,099783	1,000	166.218,000000
21,116450	1,000	161.623,000000
21,133117	1,000	154.123,000000
21,149783	1,000	144.224,000000
21,166450	1,000	132.835,000000
21,183117	1,000	121.011,000000
21,199783	1,000	109.579,000000
21,216450	1,000	99.411,000000
21,233117	1,000	90.899,000000
21,249783	1,000	83.788,000000
21,266450	1,000	77.943,000000
21,283117	1,000	73.457,000000
21,299783	1,000	70.232,000000
21,316450	1,000	68.063,000000
21,333117	1,000	66.861,000000
21,349783	1,000	66.526,000000
21,366450	1,000	66.735,000000
21,383117	1,000	67.117,000000
21,399783	1,000	67.542,000000
21,416450	1,000	67.901,000000
21,433117	1,000	68.371,000000
21,449783	1,000	68.979,000000
21,466450	1,000	69.513,000000
21,483117	1,000	69.664,000000
21,499783	1,000	69.375,000000
21,516450	1,000	68.705,000000
21,533117	1,000	68.074,000000
21,549783	1,000	68.078,000000
21,566450	1,000	69.064,000000
21,583117	1,000	70.601,000000
21,599783	1,000	72.052,000000
21,616450	1,000	73.013,000000
21,633117	1,000	73.303,000000
21,649783	1,000	72.671,000000
21,666450	1,000	70.917,000000
21,683117	1,000	68.104,000000
21,699783	1,000	64.740,000000
21,716450	1,000	61.525,000000
21,733117	1,000	59.040,000000
21,749783	1,000	57.586,000000
21,766450	1,000	57.315,000000
21,783117	1,000	57.980,000000
21,799783	1,000	59.273,000000
21,816450	1,000	60.959,000000
21,833117	1,000	62.918,000000
21,849783	1,000	65.099,000000
21,866450	1,000	67.366,000000
21,883117	1,000	69.474,000000
21,899783	1,000	71.268,000000
21,916450	1,000	72.700,000000
21,933117	1,000	73.613,000000
21,949783	1,000	74.149,000000
21,966450	1,000	74.735,000000
21,983117	1,000	75.583,000000
21,999783	1,000	76.453,000000
22,016450	1,000	76.846,000000
22,033117	1,000	76.689,000000
22,049783	1,000	76.269,000000
22,066450	1,000	75.799,000000
22,083117	1,000	75.172,000000
22,099783	1,000	74.467,000000
22,116450	1,000	73.992,000000
22,133117	1,000	73.914,000000
22,149783	1,000	74.209,000000
22,166450	1,000	75.122,000000
22,183117	1,000	76.574,000000
22,199783	1,000	78.279,000000
22,216450	1,000	79.589,000000
22,233117	1,000	80.036,000000
22,249783	1,000	79.837,000000
22,266450	1,000	79.588,000000
22,283117	1,000	79.579,000000
22,299783	1,000	79.768,000000
22,316450	1,000	79.792,000000
22,333117	1,000	79.552,000000
22,349783	1,000	79.213,000000
22,366450	1,000	79.135,000000
22,383117	1,000	79.504,000000
22,399783	1,000	80.627,000000
22,416450	1,000	82.923,000000
22,433117	1,000	86.571,000000
22,449783	1,000	91.373,000000
22,466450	1,000	97.118,000000
22,483117	1,000	103.807,000000
22,499783	1,000	111.385,000000
22,516450	1,000	119.631,000000
22,533117	1,000	128.476,000000
22,549783	1,000	137.988,000000
22,566450	1,000	147.916,000000
22,583117	1,000	157.782,000000
22,599783	1,000	166.939,000000
22,616450	1,000	174.840,000000
22,633117	1,000	181.477,000000
22,649783	1,000	187.419,000000
22,666450	1,000	193.421,000000
22,683117	1,000	200.055,000000
22,699783	1,000	208.112,000000
22,716450	1,000	219.060,000000
22,733117	1,000	234.611,000000
22,749783	1,000	256.505,000000
22,766450	1,000	285.835,000000
22,783117	1,000	322.034,000000
22,799783	1,000	363.295,000000
22,816450	1,000	406.504,000000
22,833117	1,000	447.336,000000
22,849783	1,000	481.644,000000
22,866450	1,000	505.727,000000
22,883117	1,000	516.881,000000
22,899783	1,000	513.554,000000
22,916450	1,000	495.899,000000
22,933117	1,000	465.543,000000
22,949783	1,000	424.979,000000
22,966450	1,000	377.703,000000
22,983117	1,000	327.534,000000
22,999783	1,000	278.147,000000
23,016450	1,000	232.574,000000
23,033117	1,000	192.778,000000
23,049783	1,000	159.624,000000
23,066450	1,000	133.005,000000
23,083117	1,000	112.307,000000
23,099783	1,000	97.065,000000
23,116450	1,000	87.010,000000
23,133117	1,000	81.321,000000
23,149783	1,000	78.899,000000
23,166450	1,000	78.784,000000
23,183117	1,000	79.948,000000
23,199783	1,000	81.493,000000
23,216450	1,000	83.004,000000
23,233117	1,000	84.185,000000
23,249783	1,000	84.708,000000
23,266450	1,000	84.921,000000
23,283117	1,000	85.633,000000
23,299783	1,000	87.571,000000
23,316450	1,000	91.047,000000
23,333117	1,000	96.040,000000
23,349783	1,000	102.748,000000
23,366450	1,000	111.800,000000
23,383117	1,000	123.634,000000
23,399783	1,000	138.268,000000
23,416450	1,000	155.260,000000
23,433117	1,000	173.594,000000
23,449783	1,000	191.562,000000
23,466450	1,000	207.038,000000
23,483117	1,000	218.538,000000
23,499783	1,000	225.438,000000
23,516450	1,000	227.629,000000
23,533117	1,000	225.825,000000
23,549783	1,000	221.061,000000
23,566450	1,000	214.673,000000
23,583117	1,000	207.812,000000
23,599783	1,000	201.461,000000
23,616450	1,000	196.715,000000
23,633117	1,000	194.805,000000
23,649783	1,000	196.667,000000
23,666450	1,000	202.963,000000
23,683117	1,000	214.667,000000
23,699783	1,000	232.529,000000
23,716450	1,000	258.185,000000
23,733117	1,000	294.603,000000
23,749783	1,000	346.036,000000
23,766450	1,000	418.202,000000
23,783117	1,000	518.321,000000
23,799783	1,000	655.099,000000
23,816450	1,000	838.118,000000
23,833117	1,000	1.076.217,000000
23,849783	1,000	1.374.993,000000
23,866450	1,000	1.732.725,000000
23,883117	1,000	2.137.553,000000
23,899783	1,000	2.566.835,000000
23,916450	1,000	2.988.143,000000
23,933117	1,000	3.363.359,000000
23,949783	1,000	3.654.868,000000
23,966450	1,000	3.831.351,000000
23,983117	1,000	3.873.603,000000
23,999783	1,000	3.778.157,000000
24,016450	1,000	3.557.556,000000
24,033117	1,000	3.237.034,000000
24,049783	1,000	2.848.853,000000
24,066450	1,000	2.427.515,000000
24,083117	1,000	2.005.427,000000
24,099783	1,000	1.609.488,000000
24,116450	1,000	1.259.117,000000
24,133117	1,000	965.144,000000
24,149783	1,000	731.144,000000
24,166450	1,000	555.420,000000
24,183117	1,000	432.480,000000
24,199783	1,000	354.485,000000
24,216450	1,000	313.264,000000
24,233117	1,000	302.010,000000
24,249783	1,000	316.009,000000
24,266450	1,000	352.751,000000
24,283117	1,000	411.760,000000
24,299783	1,000	494.566,000000
24,316450	1,000	603.793,000000
24,333117	1,000	741.786,000000
24,349783	1,000	908.583,000000
24,366450	1,000	1.100.061,000000
24,383117	1,000	1.306.955,000000
24,399783	1,000	1.515.231,000000
24,416450	1,000	1.707.273,000000
24,433117	1,000	1.864.292,000000
24,449783	1,000	1.970.210,000000
24,466450	1,000	2.014.218,000000
24,483117	1,000	1.992.667,000000
24,499783	1,000	1.909.723,000000
24,516450	1,000	1.776.085,000000
24,533117	1,000	1.606.661,000000
24,549783	1,000	1.418.276,000000
24,566450	1,000	1.227.311,000000
24,583117	1,000	1.047.665,000000
24,599783	1,000	889.210,000000
24,616450	1,000	756.852,000000
24,633117	1,000	650.936,000000
24,649783	1,000	568.533,000000
24,666450	1,000	504.744,000000
24,683117	1,000	454.130,000000
24,699783	1,000	411.693,000000
24,716450	1,000	373.634,000000
24,733117	1,000	337.741,000000
24,749783	1,000	302.981,000000
24,766450	1,000	269.363,000000
24,783117	1,000	237.435,000000
24,799783	1,000	207.904,000000
24,816450	1,000	181.516,000000
24,833117	1,000	158.765,000000
24,849783	1,000	139.889,000000
24,866450	1,000	124.797,000000
24,883117	1,000	113.409,000000
24,899783	1,000	105.479,000000
24,916450	1,000	100.481,000000
24,933117	1,000	97.908,000000
24,949783	1,000	97.443,000000
24,966450	1,000	98.478,000000
24,983117	1,000	100.566,000000
24,999783	1,000	103.232,000000
25,016450	1,000	105.809,000000
25,033117	1,000	107.528,000000
25,049783	1,000	107.852,000000
25,066450	1,000	106.519,000000
25,083117	1,000	103.728,000000
25,099783	1,000	99.890,000000
25,116450	1,000	95.411,000000
25,133117	1,000	90.806,000000
25,149783	1,000	86.757,000000
25,166450	1,000	83.669,000000
25,183117	1,000	81.704,000000
25,199783	1,000	80.935,000000
25,216450	1,000	81.266,000000
25,233117	1,000	82.695,000000
25,249783	1,000	84.880,000000
25,266450	1,000	87.257,000000
25,283117	1,000	89.244,000000
25,299783	1,000	90.606,000000
25,316450	1,000	91.299,000000
25,333117	1,000	91.308,000000
25,349783	1,000	90.366,000000
25,366450	1,000	88.410,000000
25,383117	1,000	85.899,000000
25,399783	1,000	83.077,000000
25,416450	1,000	80.046,000000
25,433117	1,000	76.845,000000
25,449783	1,000	73.450,000000
25,466450	1,000	70.037,000000
25,483117	1,000	66.897,000000
25,499783	1,000	64.447,000000
25,516450	1,000	62.803,000000
25,533117	1,000	62.152,000000
25,549783	1,000	62.637,000000
25,566450	1,000	64.143,000000
25,583117	1,000	66.299,000000
25,599783	1,000	68.908,000000
25,616450	1,000	71.832,000000
25,633117	1,000	74.865,000000
25,649783	1,000	77.640,000000
25,666450	1,000	79.802,000000
25,683117	1,000	80.835,000000
25,699783	1,000	80.563,000000
25,716450	1,000	79.443,000000
25,733117	1,000	77.755,000000
25,749783	1,000	75.643,000000
25,766450	1,000	73.434,000000
25,783117	1,000	71.377,000000
25,799783	1,000	69.762,000000
25,816450	1,000	68.476,000000
25,833117	1,000	67.520,000000
25,849783	1,000	67.082,000000
25,866450	1,000	67.213,000000
25,883117	1,000	67.633,000000
25,899783	1,000	68.051,000000
25,916450	1,000	68.337,000000
25,933117	1,000	68.583,000000
25,949783	1,000	68.576,000000
25,966450	1,000	68.185,000000
25,983117	1,000	67.578,000000
25,999783	1,000	67.178,000000
26,016450	1,000	67.425,000000
26,033117	1,000	68.688,000000
26,049783	1,000	70.938,000000
26,066450	1,000	73.804,000000
26,083117	1,000	76.642,000000
26,099783	1,000	79.009,000000
26,116450	1,000	81.017,000000
26,133117	1,000	82.858,000000
26,149783	1,000	84.546,000000
26,166450	1,000	86.126,000000
26,183117	1,000	87.631,000000
26,199783	1,000	89.267,000000
26,216450	1,000	91.006,000000
26,233117	1,000	92.532,000000
26,249783	1,000	93.906,000000
26,266450	1,000	95.219,000000
26,283117	1,000	96.274,000000
26,299783	1,000	96.619,000000
26,316450	1,000	95.935,000000
26,333117	1,000	94.214,000000
26,349783	1,000	91.624,000000
26,366450	1,000	88.437,000000
26,383117	1,000	84.955,000000
26,399783	1,000	81.482,000000
26,416450	1,000	78.242,000000
26,433117	1,000	75.611,000000
26,449783	1,000	73.830,000000
26,466450	1,000	72.937,000000
26,483117	1,000	72.820,000000
26,499783	1,000	73.176,000000
26,516450	1,000	73.424,000000
26,533117	1,000	73.146,000000
26,549783	1,000	72.139,000000
26,566450	1,000	70.623,000000
26,583117	1,000	68.915,000000
26,599783	1,000	67.177,000000
26,616450	1,000	65.599,000000
26,633117	1,000	64.498,000000
26,649783	1,000	64.071,000000
26,666450	1,000	64.186,000000
26,683117	1,000	64.513,000000
26,699783	1,000	64.991,000000
26,716450	1,000	65.517,000000
26,733117	1,000	66.047,000000
26,749783	1,000	66.655,000000
26,766450	1,000	67.159,000000
26,783117	1,000	67.496,000000
26,799783	1,000	67.783,000000
26,816450	1,000	68.335,000000
26,833117	1,000	69.275,000000
26,849783	1,000	70.582,000000
26,866450	1,000	72.030,000000
26,883117	1,000	73.169,000000
26,899783	1,000	73.695,000000
26,916450	1,000	73.570,000000
26,933117	1,000	73.156,000000
26,949783	1,000	72.882,000000
26,966450	1,000	72.698,000000
26,983117	1,000	72.448,000000
26,999783	1,000	71.986,000000
27,016450	1,000	71.449,000000
27,033117	1,000	71.002,000000
27,049783	1,000	70.729,000000
27,066450	1,000	70.633,000000
27,083117	1,000	70.762,000000
27,099783	1,000	71.144,000000
27,116450	1,000	71.807,000000
27,133117	1,000	72.365,000000
27,149783	1,000	72.390,000000
27,166450	1,000	71.613,000000
27,183117	1,000	70.353,000000
27,199783	1,000	68.990,000000
27,216450	1,000	67.555,000000
27,233117	1,000	66.202,000000
27,249783	1,000	65.162,000000
27,266450	1,000	64.359,000000
27,283117	1,000	63.906,000000
27,299783	1,000	63.946,000000
27,316450	1,000	64.349,000000
27,333117	1,000	65.129,000000
27,349783	1,000	66.333,000000
27,366450	1,000	68.071,000000
27,383117	1,000	70.412,000000
27,399783	1,000	73.048,000000
27,416450	1,000	75.414,000000
27,433117	1,000	77.039,000000
27,449783	1,000	77.802,000000
27,466450	1,000	77.672,000000
27,483117	1,000	76.911,000000
27,499783	1,000	75.784,000000
27,516450	1,000	74.531,000000
27,533117	1,000	73.369,000000
27,549783	1,000	72.310,000000
27,566450	1,000	71.538,000000
27,583117	1,000	71.114,000000
27,599783	1,000	70.927,000000
27,616450	1,000	70.779,000000
27,633117	1,000	70.652,000000
27,649783	1,000	70.736,000000
27,666450	1,000	71.085,000000
27,683117	1,000	71.561,000000
27,699783	1,000	72.064,000000
27,716450	1,000	72.327,000000
27,733117	1,000	72.115,000000
27,749783	1,000	71.688,000000
27,766450	1,000	71.070,000000
27,783117	1,000	70.261,000000
27,799783	1,000	69.631,000000
27,816450	1,000	69.404,000000
27,833117	1,000	69.783,000000
27,849783	1,000	70.598,000000
27,866450	1,000	71.295,000000
27,883117	1,000	71.794,000000
27,899783	1,000	72.105,000000
27,916450	1,000	72.413,000000
27,933117	1,000	73.078,000000
27,949783	1,000	74.144,000000
27,966450	1,000	75.246,000000
27,983117	1,000	76.000,000000
27,999783	1,000	76.144,000000
28,016450	1,000	75.819,000000
28,033117	1,000	75.257,000000
28,049783	1,000	74.318,000000
28,066450	1,000	73.029,000000
28,083117	1,000	71.336,000000
28,099783	1,000	69.321,000000
28,116450	1,000	67.262,000000
28,133117	1,000	65.328,000000
28,149783	1,000	63.847,000000
28,166450	1,000	63.001,000000
28,183117	1,000	62.557,000000
28,199783	1,000	62.295,000000
28,216450	1,000	62.033,000000
28,233117	1,000	61.626,000000
28,249783	1,000	61.282,000000
28,266450	1,000	61.295,000000
28,283117	1,000	61.732,000000
28,299783	1,000	62.692,000000
28,316450	1,000	64.264,000000
28,333117	1,000	66.247,000000
28,349783	1,000	68.192,000000
28,366450	1,000	69.551,000000
28,383117	1,000	69.824,000000
28,399783	1,000	69.057,000000
28,416450	1,000	67.781,000000
28,433117	1,000	66.460,000000
28,449783	1,000	65.359,000000
28,466450	1,000	64.480,000000
28,483117	1,000	63.787,000000
28,499783	1,000	63.416,000000
28,516450	1,000	63.431,000000
28,533117	1,000	63.619,000000
28,549783	1,000	63.702,000000
28,566450	1,000	63.364,000000
28,583117	1,000	62.674,000000
28,599783	1,000	62.093,000000
28,616450	1,000	61.803,000000
28,633117	1,000	61.827,000000
28,649783	1,000	62.129,000000
28,666450	1,000	62.645,000000
28,683117	1,000	63.176,000000
28,699783	1,000	63.606,000000
28,716450	1,000	63.890,000000
28,733117	1,000	64.298,000000
28,749783	1,000	64.865,000000
28,766450	1,000	65.402,000000
28,783117	1,000	65.801,000000
28,799783	1,000	65.849,000000
28,816450	1,000	65.385,000000
28,833117	1,000	64.702,000000
28,849783	1,000	64.246,000000
28,866450	1,000	64.202,000000
28,883117	1,000	64.635,000000
28,899783	1,000	65.408,000000
28,916450	1,000	66.313,000000
28,933117	1,000	67.157,000000
28,949783	1,000	67.812,000000
28,966450	1,000	68.353,000000
28,983117	1,000	68.901,000000
28,999783	1,000	69.522,000000
29,016450	1,000	70.095,000000
29,033117	1,000	70.333,000000
29,049783	1,000	69.890,000000
29,066450	1,000	68.776,000000
29,083117	1,000	66.949,000000
29,099783	1,000	64.955,000000
29,116450	1,000	63.388,000000
29,133117	1,000	62.528,000000
29,149783	1,000	62.485,000000
29,166450	1,000	63.181,000000
29,183117	1,000	64.181,000000
29,199783	1,000	65.024,000000
29,216450	1,000	65.233,000000
29,233117	1,000	64.923,000000
29,249783	1,000	64.710,000000
29,266450	1,000	64.737,000000
29,283117	1,000	64.793,000000
29,299783	1,000	64.700,000000
29,316450	1,000	64.442,000000
29,333117	1,000	63.910,000000
29,349783	1,000	63.241,000000
29,366450	1,000	62.395,000000
29,383117	1,000	61.436,000000
29,399783	1,000	60.511,000000
29,416450	1,000	59.901,000000
29,433117	1,000	59.869,000000
29,449783	1,000	60.401,000000
29,466450	1,000	61.147,000000
29,483117	1,000	61.530,000000
29,499783	1,000	61.109,000000
29,516450	1,000	59.886,000000
29,533117	1,000	57.845,000000
29,549783	1,000	55.182,000000
29,566450	1,000	52.186,000000
29,583117	1,000	49.319,000000
29,599783	1,000	46.822,000000
29,616450	1,000	44.923,000000
29,633117	1,000	43.900,000000
29,649783	1,000	43.949,000000
29,666450	1,000	45.205,000000
29,683117	1,000	47.459,000000
29,699783	1,000	50.183,000000
29,716450	1,000	52.972,000000
29,733117	1,000	55.422,000000
29,749783	1,000	57.488,000000
29,766450	1,000	59.517,000000
29,783117	1,000	61.547,000000
29,799783	1,000	63.329,000000
29,816450	1,000	64.705,000000
29,833117	1,000	65.445,000000
29,849783	1,000	65.553,000000
29,866450	1,000	65.324,000000
29,883117	1,000	65.166,000000
29,899783	1,000	65.246,000000
29,916450	1,000	65.379,000000
29,933117	1,000	65.552,000000
29,949783	1,000	65.884,000000
29,966450	1,000	66.368,000000
29,983117	1,000	66.868,000000
29,999783	1,000	67.269,000000
30,016450	1,000	67.216,000000
30,033117	1,000	66.365,000000
30,049783	1,000	64.849,000000
30,066450	1,000	63.018,000000
30,083117	1,000	60.997,000000
30,099783	1,000	58.872,000000
30,116450	1,000	56.772,000000
30,133117	1,000	54.845,000000
30,149783	1,000	53.203,000000
30,166450	1,000	52.114,000000
30,183117	1,000	51.990,000000
30,199783	1,000	53.105,000000
30,216450	1,000	55.110,000000
30,233117	1,000	57.527,000000
30,249783	1,000	59.839,000000
30,266450	1,000	61.809,000000
30,283117	1,000	63.357,000000
30,299783	1,000	64.330,000000
30,316450	1,000	64.678,000000
30,333117	1,000	64.339,000000
30,349783	1,000	63.252,000000
30,366450	1,000	61.522,000000
30,383117	1,000	59.126,000000
30,399783	1,000	56.416,000000
30,416450	1,000	53.917,000000
30,433117	1,000	52.055,000000
30,449783	1,000	50.961,000000
30,466450	1,000	50.462,000000
30,483117	1,000	50.539,000000
30,499783	1,000	51.392,000000
30,516450	1,000	52.933,000000
30,533117	1,000	55.130,000000
30,549783	1,000	57.854,000000
30,566450	1,000	60.929,000000
30,583117	1,000	63.829,000000
30,599783	1,000	66.047,000000
30,616450	1,000	67.581,000000
30,633117	1,000	68.473,000000
30,649783	1,000	68.710,000000
30,666450	1,000	68.336,000000
30,683117	1,000	67.505,000000
30,699783	1,000	66.677,000000
30,716450	1,000	65.999,000000
30,733117	1,000	65.448,000000
30,749783	1,000	65.087,000000
30,766450	1,000	65.012,000000
30,783117	1,000	65.334,000000
30,799783	1,000	66.080,000000
30,816450	1,000	67.067,000000
30,833117	1,000	67.825,000000
30,849783	1,000	68.031,000000
30,866450	1,000	68.281,000000
30,883117	1,000	68.991,000000
30,899783	1,000	70.041,000000
30,916450	1,000	71.132,000000
30,933117	1,000	71.769,000000
30,949783	1,000	71.733,000000
30,966450	1,000	70.908,000000
30,983117	1,000	69.270,000000
30,999783	1,000	67.145,000000
31,016450	1,000	65.284,000000
31,033117	1,000	64.269,000000
31,049783	1,000	64.301,000000
31,066450	1,000	65.157,000000
31,083117	1,000	66.324,000000
31,099783	1,000	67.386,000000
31,116450	1,000	68.119,000000
31,133117	1,000	68.379,000000
31,149783	1,000	68.273,000000
31,166450	1,000	67.974,000000
31,183117	1,000	67.529,000000
31,199783	1,000	67.191,000000
31,216450	1,000	67.147,000000
31,233117	1,000	67.413,000000
31,249783	1,000	67.952,000000
31,266450	1,000	68.740,000000
31,283117	1,000	69.763,000000
31,299783	1,000	70.999,000000
31,316450	1,000	72.438,000000
31,333117	1,000	73.918,000000
31,349783	1,000	75.230,000000
31,366450	1,000	76.127,000000
31,383117	1,000	76.572,000000
31,399783	1,000	76.567,000000
31,416450	1,000	76.137,000000
31,433117	1,000	75.443,000000
31,449783	1,000	74.781,000000
31,466450	1,000	74.422,000000
31,483117	1,000	74.169,000000
31,499783	1,000	73.732,000000
31,516450	1,000	73.230,000000
31,533117	1,000	72.832,000000
31,549783	1,000	72.878,000000
31,566450	1,000	73.407,000000
31,583117	1,000	74.379,000000
31,599783	1,000	75.636,000000
31,616450	1,000	76.801,000000
31,633117	1,000	77.555,000000
31,649783	1,000	77.859,000000
31,666450	1,000	77.832,000000
31,683117	1,000	77.646,000000
31,699783	1,000	77.702,000000
31,716450	1,000	78.177,000000
31,733117	1,000	78.825,000000
31,749783	1,000	79.383,000000
31,766450	1,000	79.895,000000
31,783117	1,000	80.437,000000
31,799783	1,000	81.064,000000
31,816450	1,000	81.937,000000
31,833117	1,000	82.976,000000
31,849783	1,000	84.051,000000
31,866450	1,000	84.894,000000
31,883117	1,000	85.428,000000
31,899783	1,000	85.693,000000
31,916450	1,000	85.847,000000
31,933117	1,000	85.536,000000
31,949783	1,000	84.438,000000
31,966450	1,000	82.610,000000
31,983117	1,000	80.502,000000
31,999783	1,000	78.707,000000
32,016450	1,000	77.508,000000
32,033117	1,000	76.809,000000
32,049783	1,000	76.457,000000
32,066450	1,000	76.325,000000
32,083117	1,000	76.414,000000
32,099783	1,000	76.846,000000
32,116450	1,000	77.844,000000
32,133117	1,000	79.294,000000
32,149783	1,000	80.697,000000
32,166450	1,000	81.631,000000
32,183117	1,000	81.858,000000
32,199783	1,000	81.403,000000
32,216450	1,000	80.486,000000
32,233117	1,000	79.398,000000
32,249783	1,000	78.596,000000
32,266450	1,000	78.210,000000
32,283117	1,000	77.934,000000
32,299783	1,000	77.706,000000
32,316450	1,000	77.627,000000
32,333117	1,000	77.591,000000
32,349783	1,000	77.444,000000
32,366450	1,000	77.267,000000
32,383117	1,000	77.085,000000
32,399783	1,000	76.982,000000
32,416450	1,000	76.994,000000
32,433117	1,000	76.731,000000
32,449783	1,000	75.815,000000
32,466450	1,000	74.399,000000
32,483117	1,000	72.822,000000
32,499783	1,000	71.198,000000
32,516450	1,000	69.374,000000
32,533117	1,000	67.359,000000
32,549783	1,000	65.526,000000
32,566450	1,000	64.270,000000
32,583117	1,000	63.760,000000
32,599783	1,000	63.945,000000
32,616450	1,000	65.046,000000
32,633117	1,000	67.246,000000
32,649783	1,000	70.260,000000
32,666450	1,000	73.416,000000
32,683117	1,000	76.180,000000
32,699783	1,000	78.121,000000
32,716450	1,000	79.043,000000
32,733117	1,000	78.835,000000
32,749783	1,000	77.825,000000
32,766450	1,000	76.289,000000
32,783117	1,000	74.442,000000
32,799783	1,000	72.642,000000
32,816450	1,000	71.384,000000
32,833117	1,000	71.116,000000
32,849783	1,000	71.706,000000
32,866450	1,000	72.534,000000
32,883117	1,000	73.026,000000
32,899783	1,000	73.036,000000
32,916450	1,000	72.525,000000
32,933117	1,000	71.745,000000
32,949783	1,000	71.033,000000
32,966450	1,000	70.501,000000
32,983117	1,000	70.329,000000
32,999783	1,000	70.742,000000
33,016450	1,000	71.720,000000
33,033117	1,000	72.991,000000
33,049783	1,000	74.314,000000
33,066450	1,000	75.594,000000
33,083117	1,000	76.677,000000
33,099783	1,000	77.355,000000
33,116450	1,000	77.694,000000
33,133117	1,000	77.945,000000
33,149783	1,000	78.286,000000
33,166450	1,000	78.696,000000
33,183117	1,000	78.820,000000
33,199783	1,000	78.524,000000
33,216450	1,000	78.156,000000
33,233117	1,000	78.044,000000
33,249783	1,000	78.334,000000
33,266450	1,000	79.097,000000
33,283117	1,000	80.700,000000
33,299783	1,000	83.548,000000
33,316450	1,000	87.676,000000
33,333117	1,000	92.572,000000
33,349783	1,000	97.533,000000
33,366450	1,000	102.240,000000
33,383117	1,000	106.669,000000
33,399783	1,000	110.743,000000
33,416450	1,000	114.544,000000
33,433117	1,000	118.006,000000
33,449783	1,000	121.226,000000
33,466450	1,000	124.427,000000
33,483117	1,000	127.745,000000
33,499783	1,000	131.390,000000
33,516450	1,000	135.509,000000
33,533117	1,000	139.966,000000
33,549783	1,000	144.176,000000
33,566450	1,000	147.730,000000
33,583117	1,000	150.806,000000
33,599783	1,000	153.680,000000
33,616450	1,000	156.519,000000
33,633117	1,000	159.494,000000
33,649783	1,000	162.839,000000
33,666450	1,000	166.465,000000
33,683117	1,000	170.453,000000
33,699783	1,000	174.818,000000
33,716450	1,000	179.341,000000
33,733117	1,000	183.706,000000
33,749783	1,000	187.779,000000
33,766450	1,000	191.446,000000
33,783117	1,000	195.133,000000
33,799783	1,000	199.305,000000
33,816450	1,000	204.149,000000
33,833117	1,000	209.529,000000
33,849783	1,000	215.280,000000
33,866450	1,000	221.443,000000
33,883117	1,000	227.769,000000
33,899783	1,000	233.718,000000
33,916450	1,000	238.752,000000
33,933117	1,000	242.663,000000
33,949783	1,000	245.698,000000
33,966450	1,000	248.389,000000
33,983117	1,000	250.957,000000
33,999783	1,000	253.521,000000
34,016450	1,000	255.907,000000
34,033117	1,000	257.979,000000
34,049783	1,000	259.744,000000
34,066450	1,000	261.390,000000
34,083117	1,000	263.230,000000
34,099783	1,000	265.302,000000
34,116450	1,000	267.237,000000
34,133117	1,000	269.080,000000
34,149783	1,000	271.253,000000
34,166450	1,000	274.075,000000
34,183117	1,000	277.697,000000
34,199783	1,000	281.937,000000
34,216450	1,000	286.662,000000
34,233117	1,000	291.503,000000
34,249783	1,000	295.636,000000
34,266450	1,000	298.329,000000
34,283117	1,000	299.537,000000
34,299783	1,000	299.457,000000
34,316450	1,000	298.509,000000
34,333117	1,000	297.352,000000
34,349783	1,000	296.405,000000
34,366450	1,000	295.663,000000
34,383117	1,000	295.282,000000
34,399783	1,000	295.419,000000
34,416450	1,000	295.803,000000
34,433117	1,000	296.198,000000
34,449783	1,000	296.649,000000
34,466450	1,000	296.989,000000
34,483117	1,000	296.959,000000
34,499783	1,000	296.320,000000
34,516450	1,000	294.854,000000
34,533117	1,000	292.422,000000
34,549783	1,000	289.157,000000
34,566450	1,000	285.217,000000
34,583117	1,000	280.867,000000
34,599783	1,000	276.360,000000
34,616450	1,000	272.344,000000
34,633117	1,000	269.055,000000
34,649783	1,000	266.363,000000
34,666450	1,000	263.918,000000
34,683117	1,000	261.592,000000
34,699783	1,000	259.113,000000
34,716450	1,000	256.096,000000
34,733117	1,000	252.500,000000
34,749783	1,000	248.851,000000
34,766450	1,000	245.688,000000
34,783117	1,000	243.028,000000
34,799783	1,000	240.680,000000
34,816450	1,000	238.561,000000
34,833117	1,000	236.703,000000
34,849783	1,000	235.211,000000
34,866450	1,000	234.098,000000
34,883117	1,000	233.125,000000
34,899783	1,000	232.064,000000
34,916450	1,000	230.806,000000
34,933117	1,000	229.064,000000
34,949783	1,000	226.808,000000
34,966450	1,000	224.558,000000
34,983117	1,000	222.620,000000
34,999783	1,000	221.038,000000
35,016450	1,000	220.028,000000
35,033117	1,000	219.589,000000
35,049783	1,000	219.325,000000
35,066450	1,000	218.825,000000
35,083117	1,000	217.819,000000
35,099783	1,000	216.338,000000
35,116450	1,000	214.767,000000
35,133117	1,000	213.186,000000
35,149783	1,000	211.498,000000
35,166450	1,000	209.594,000000
35,183117	1,000	207.616,000000
35,199783	1,000	206.140,000000
35,216450	1,000	205.395,000000
35,233117	1,000	205.256,000000
35,249783	1,000	205.253,000000
35,266450	1,000	204.972,000000
35,283117	1,000	204.392,000000
35,299783	1,000	203.604,000000
35,316450	1,000	202.788,000000
35,333117	1,000	202.277,000000
35,349783	1,000	202.339,000000
35,366450	1,000	202.890,000000
35,383117	1,000	203.987,000000
35,399783	1,000	205.510,000000
35,416450	1,000	207.367,000000
35,433117	1,000	209.432,000000
35,449783	1,000	211.337,000000
35,466450	1,000	212.501,000000
35,483117	1,000	212.525,000000
35,499783	1,000	211.813,000000
35,516450	1,000	210.896,000000
35,533117	1,000	209.899,000000
35,549783	1,000	208.872,000000
35,566450	1,000	207.815,000000
35,583117	1,000	206.634,000000
35,599783	1,000	205.540,000000
35,616450	1,000	204.899,000000
35,633117	1,000	204.863,000000
35,649783	1,000	205.255,000000
35,666450	1,000	205.880,000000
35,683117	1,000	206.292,000000
35,699783	1,000	206.089,000000
35,716450	1,000	205.671,000000
35,733117	1,000	205.335,000000
35,749783	1,000	205.163,000000
35,766450	1,000	205.274,000000
35,783117	1,000	205.856,000000
35,799783	1,000	206.583,000000
35,816450	1,000	207.317,000000
35,833117	1,000	208.035,000000
35,849783	1,000	208.892,000000
35,866450	1,000	209.926,000000
35,883117	1,000	211.097,000000
35,899783	1,000	212.403,000000
35,916450	1,000	213.590,000000
35,933117	1,000	214.585,000000
35,949783	1,000	215.060,000000
35,966450	1,000	214.702,000000
35,983117	1,000	213.481,000000
35,999783	1,000	211.619,000000
36,016450	1,000	209.580,000000
36,033117	1,000	207.720,000000
36,049783	1,000	206.364,000000
36,066450	1,000	205.416,000000
36,083117	1,000	204.547,000000
36,099783	1,000	203.652,000000
36,116450	1,000	202.749,000000
36,133117	1,000	201.626,000000
36,149783	1,000	200.317,000000
36,166450	1,000	198.995,000000
36,183117	1,000	197.931,000000
36,199783	1,000	197.401,000000
36,216450	1,000	197.278,000000
36,233117	1,000	197.554,000000
36,249783	1,000	198.437,000000
36,266450	1,000	199.780,000000
36,283117	1,000	201.348,000000
36,299783	1,000	202.793,000000
36,316450	1,000	203.709,000000
36,333117	1,000	203.729,000000
36,349783	1,000	202.883,000000
36,366450	1,000	201.526,000000
36,383117	1,000	199.687,000000
36,399783	1,000	197.444,000000
36,416450	1,000	195.239,000000
36,433117	1,000	193.511,000000
36,449783	1,000	192.599,000000
36,466450	1,000	192.572,000000
36,483117	1,000	193.209,000000
36,499783	1,000	194.363,000000
36,516450	1,000	195.830,000000
36,533117	1,000	197.373,000000
36,549783	1,000	198.695,000000
36,566450	1,000	199.589,000000
36,583117	1,000	199.998,000000
36,599783	1,000	199.944,000000
36,616450	1,000	199.753,000000
36,633117	1,000	199.660,000000
36,649783	1,000	199.769,000000
36,666450	1,000	200.091,000000
36,683117	1,000	200.345,000000
36,699783	1,000	200.401,000000
36,716450	1,000	200.514,000000
36,733117	1,000	200.904,000000
36,749783	1,000	201.326,000000
36,766450	1,000	201.628,000000
36,783117	1,000	201.761,000000
36,799783	1,000	201.506,000000
36,816450	1,000	200.907,000000
36,833117	1,000	199.972,000000
36,849783	1,000	198.815,000000
36,866450	1,000	197.418,000000
36,883117	1,000	195.722,000000
36,899783	1,000	193.960,000000
36,916450	1,000	192.394,000000
36,933117	1,000	191.224,000000
36,949783	1,000	190.502,000000
36,966450	1,000	190.144,000000
36,983117	1,000	189.952,000000
36,999783	1,000	189.657,000000
37,016450	1,000	189.242,000000
37,033117	1,000	188.690,000000
37,049783	1,000	187.985,000000
37,066450	1,000	187.150,000000
37,083117	1,000	186.058,000000
37,099783	1,000	184.739,000000
37,116450	1,000	183.418,000000
37,133117	1,000	182.161,000000
37,149783	1,000	181.052,000000
37,166450	1,000	180.281,000000
37,183117	1,000	179.881,000000
37,199783	1,000	179.819,000000
37,216450	1,000	179.790,000000
37,233117	1,000	179.432,000000
37,249783	1,000	178.373,000000
37,266450	1,000	176.156,000000
37,283117	1,000	172.906,000000
37,299783	1,000	169.022,000000
37,316450	1,000	164.933,000000
37,333117	1,000	160.985,000000
37,349783	1,000	157.354,000000
37,366450	1,000	153.909,000000
37,383117	1,000	150.669,000000
37,399783	1,000	147.978,000000
37,416450	1,000	146.103,000000
37,433117	1,000	144.635,000000
37,449783	1,000	143.073,000000
37,466450	1,000	141.167,000000
37,483117	1,000	138.831,000000
37,499783	1,000	136.151,000000
37,516450	1,000	133.096,000000
37,533117	1,000	129.852,000000
37,549783	1,000	126.704,000000
37,566450	1,000	123.934,000000
37,583117	1,000	121.845,000000
37,599783	1,000	120.582,000000
37,616450	1,000	120.146,000000
37,633117	1,000	120.159,000000
37,649783	1,000	120.001,000000
37,666450	1,000	119.445,000000
37,683117	1,000	118.351,000000
37,699783	1,000	116.843,000000
37,716450	1,000	115.456,000000
37,733117	1,000	114.462,000000
37,749783	1,000	113.699,000000
37,766450	1,000	113.169,000000
37,783117	1,000	113.238,000000
37,799783	1,000	114.097,000000
37,816450	1,000	115.424,000000
37,833117	1,000	116.686,000000
37,849783	1,000	117.565,000000
37,866450	1,000	117.901,000000
37,883117	1,000	117.621,000000
37,899783	1,000	116.682,000000
37,916450	1,000	114.991,000000
37,933117	1,000	112.759,000000
37,949783	1,000	110.375,000000
37,966450	1,000	108.220,000000
37,983117	1,000	106.342,000000
37,999783	1,000	104.680,000000
38,016450	1,000	103.146,000000
38,033117	1,000	101.803,000000
38,049783	1,000	100.538,000000
38,066450	1,000	99.048,000000
38,083117	1,000	97.153,000000
38,099783	1,000	94.611,000000
38,116450	1,000	91.587,000000
38,133117	1,000	88.315,000000
38,149783	1,000	84.960,000000
38,166450	1,000	81.901,000000
38,183117	1,000	79.538,000000
38,199783	1,000	77.875,000000
38,216450	1,000	76.653,000000
38,233117	1,000	75.361,000000
38,249783	1,000	73.768,000000
38,266450	1,000	72.010,000000
38,283117	1,000	70.224,000000
38,299783	1,000	68.666,000000
38,316450	1,000	67.766,000000
38,333117	1,000	67.689,000000
38,349783	1,000	67.829,000000
38,366450	1,000	67.516,000000
38,383117	1,000	66.555,000000
38,399783	1,000	65.126,000000
38,416450	1,000	63.344,000000
38,433117	1,000	61.108,000000
38,449783	1,000	58.443,000000
38,466450	1,000	55.625,000000
38,483117	1,000	53.124,000000
38,499783	1,000	51.200,000000
38,516450	1,000	49.852,000000
38,533117	1,000	48.881,000000
38,549783	1,000	48.059,000000
38,566450	1,000	47.243,000000
38,583117	1,000	46.450,000000
38,599783	1,000	45.937,000000
38,616450	1,000	45.585,000000
38,633117	1,000	45.025,000000
38,649783	1,000	44.162,000000
38,666450	1,000	43.111,000000
38,683117	1,000	41.802,000000
38,699783	1,000	40.217,000000
38,716450	1,000	38.468,000000
38,733117	1,000	36.821,000000
38,749783	1,000	35.435,000000
38,766450	1,000	34.183,000000
38,783117	1,000	32.871,000000
38,799783	1,000	31.712,000000
38,816450	1,000	30.797,000000
38,833117	1,000	30.068,000000
38,849783	1,000	29.258,000000
38,866450	1,000	28.293,000000
38,883117	1,000	27.402,000000
38,899783	1,000	26.496,000000
38,916450	1,000	25.223,000000
38,933117	1,000	23.287,000000
38,949783	1,000	21.173,000000
38,966450	1,000	19.464,000000
38,983117	1,000	18.382,000000
38,999783	1,000	17.738,000000
39,016450	1,000	17.322,000000
39,033117	1,000	17.325,000000
39,049783	1,000	17.772,000000
39,066450	1,000	18.464,000000
39,083117	1,000	19.252,000000
39,099783	1,000	20.148,000000
39,116450	1,000	21.028,000000
39,133117	1,000	21.965,000000
39,149783	1,000	23.103,000000
39,166450	1,000	24.378,000000
39,183117	1,000	25.494,000000
39,199783	1,000	26.114,000000
39,216450	1,000	25.839,000000
39,233117	1,000	24.590,000000
39,249783	1,000	22.700,000000
39,266450	1,000	20.700,000000
39,283117	1,000	19.209,000000
39,299783	1,000	18.186,000000
39,316450	1,000	17.629,000000
39,333117	1,000	17.650,000000
39,349783	1,000	18.314,000000
39,366450	1,000	19.336,000000
39,383117	1,000	20.184,000000
39,399783	1,000	20.485,000000
39,416450	1,000	20.100,000000
39,433117	1,000	19.125,000000
39,449783	1,000	17.821,000000
39,466450	1,000	16.337,000000
39,483117	1,000	14.876,000000
39,499783	1,000	13.696,000000
39,516450	1,000	12.809,000000
39,533117	1,000	11.917,000000
39,549783	1,000	10.592,000000
39,566450	1,000	8.691,000000
39,583117	1,000	6.400,000000
39,599783	1,000	4.041,000000
39,616450	1,000	1.722,000000
39,633117	1,000	-599,000000
39,649783	1,000	-2.471,000000
39,666450	1,000	-3.429,000000
39,683117	1,000	-3.271,000000
39,699783	1,000	-2.320,000000
39,716450	1,000	-1.011,000000
39,733117	1,000	245,000000
39,749783	1,000	1.337,000000
39,766450	1,000	2.297,000000
39,783117	1,000	3.147,000000
39,799783	1,000	3.811,000000
39,816450	1,000	4.099,000000
39,833117	1,000	3.771,000000
39,849783	1,000	2.622,000000
39,866450	1,000	1.281,000000
39,883117	1,000	189,000000
39,899783	1,000	-212,000000
39,916450	1,000	130,000000
39,933117	1,000	740,000000
39,949783	1,000	1.288,000000
39,966450	1,000	1.467,000000
39,983117	1,000	1.281,000000
39,999783	1,000	749,000000
40,016450	1,000	-55,000000
40,033117	1,000	-998,000000
40,049783	1,000	-2.149,000000
40,066450	1,000	-3.288,000000
40,083117	1,000	-4.235,000000
40,099783	1,000	-4.891,000000
40,116450	1,000	-5.244,000000
40,133117	1,000	-5.435,000000
40,149783	1,000	-5.516,000000
40,166450	1,000	-5.248,000000
40,183117	1,000	-4.340,000000
40,199783	1,000	-2.947,000000
40,216450	1,000	-1.560,000000
40,233117	1,000	-524,000000
40,249783	1,000	24,000000
40,266450	1,000	114,000000
40,283117	1,000	-357,000000
40,299783	1,000	-1.437,000000
40,316450	1,000	-2.978,000000
40,333117	1,000	-4.848,000000
40,349783	1,000	-6.426,000000
40,366450	1,000	-7.474,000000
40,383117	1,000	-8.395,000000
40,399783	1,000	-9.342,000000
40,416450	1,000	-10.233,000000
40,433117	1,000	-10.977,000000
40,449783	1,000	-11.460,000000
40,466450	1,000	-11.650,000000
40,483117	1,000	-11.618,000000
40,499783	1,000	-11.542,000000
40,516450	1,000	-11.581,000000
40,533117	1,000	-11.923,000000
40,549783	1,000	-12.485,000000
40,566450	1,000	-13.010,000000
40,583117	1,000	-13.706,000000
40,599783	1,000	-14.594,000000
40,616450	1,000	-15.581,000000
40,633117	1,000	-16.558,000000
40,649783	1,000	-17.452,000000
40,666450	1,000	-18.377,000000
40,683117	1,000	-19.317,000000
40,699783	1,000	-19.917,000000
40,716450	1,000	-19.647,000000
40,733117	1,000	-18.576,000000
40,749783	1,000	-17.014,000000
40,766450	1,000	-15.126,000000
40,783117	1,000	-13.123,000000
40,799783	1,000	-11.138,000000
40,816450	1,000	-9.302,000000
40,833117	1,000	-7.745,000000
40,849783	1,000	-6.462,000000
40,866450	1,000	-5.409,000000
40,883117	1,000	-4.651,000000
40,899783	1,000	-4.402,000000
40,916450	1,000	-4.749,000000
40,933117	1,000	-5.284,000000
40,949783	1,000	-5.749,000000
40,966450	1,000	-6.060,000000
40,983117	1,000	-6.058,000000
40,999783	1,000	-5.725,000000
41,016450	1,000	-5.283,000000
41,033117	1,000	-4.999,000000
41,049783	1,000	-5.157,000000
41,066450	1,000	-5.495,000000
41,083117	1,000	-5.556,000000
41,099783	1,000	-5.253,000000
41,116450	1,000	-4.865,000000
41,133117	1,000	-4.887,000000
41,149783	1,000	-5.608,000000
41,166450	1,000	-6.937,000000
41,183117	1,000	-8.414,000000
41,199783	1,000	-9.511,000000
41,216450	1,000	-10.019,000000
41,233117	1,000	-10.191,000000
41,249783	1,000	-10.424,000000
41,266450	1,000	-10.780,000000
41,283117	1,000	-11.432,000000
41,299783	1,000	-12.445,000000
41,316450	1,000	-13.546,000000
41,333117	1,000	-14.470,000000
41,349783	1,000	-15.180,000000
41,366450	1,000	-15.506,000000
41,383117	1,000	-15.191,000000
41,399783	1,000	-14.450,000000
41,416450	1,000	-13.492,000000
41,433117	1,000	-12.427,000000
41,449783	1,000	-11.427,000000
41,466450	1,000	-10.679,000000
41,483117	1,000	-10.559,000000
41,499783	1,000	-10.852,000000
41,516450	1,000	-11.129,000000
41,533117	1,000	-11.105,000000
41,549783	1,000	-10.769,000000
41,566450	1,000	-10.257,000000
41,583117	1,000	-9.703,000000
41,599783	1,000	-9.262,000000
41,616450	1,000	-9.041,000000
41,633117	1,000	-9.047,000000
41,649783	1,000	-8.936,000000
41,666450	1,000	-8.738,000000
41,683117	1,000	-8.922,000000
41,699783	1,000	-9.750,000000
41,716450	1,000	-10.861,000000
41,733117	1,000	-11.818,000000
41,749783	1,000	-12.441,000000
41,766450	1,000	-12.765,000000
41,783117	1,000	-12.773,000000
41,799783	1,000	-12.262,000000
41,816450	1,000	-11.156,000000
41,833117	1,000	-9.978,000000
41,849783	1,000	-8.886,000000
41,866450	1,000	-7.801,000000
41,883117	1,000	-6.933,000000
41,899783	1,000	-6.570,000000
41,916450	1,000	-6.856,000000
41,933117	1,000	-7.669,000000
41,949783	1,000	-8.868,000000
41,966450	1,000	-10.535,000000
41,983117	1,000	-12.630,000000
41,999783	1,000	-14.676,000000
42,016450	1,000	-16.202,000000
42,033117	1,000	-17.205,000000
42,049783	1,000	-17.759,000000
42,066450	1,000	-18.135,000000
42,083117	1,000	-18.519,000000
42,099783	1,000	-18.807,000000
42,116450	1,000	-18.926,000000
42,133117	1,000	-19.150,000000
42,149783	1,000	-19.688,000000
42,166450	1,000	-20.617,000000
42,183117	1,000	-21.679,000000
42,199783	1,000	-22.337,000000
42,216450	1,000	-22.458,000000
42,233117	1,000	-22.247,000000
42,249783	1,000	-21.782,000000
42,266450	1,000	-21.426,000000
42,283117	1,000	-21.607,000000
42,299783	1,000	-22.413,000000
42,316450	1,000	-23.695,000000
42,333117	1,000	-25.264,000000
42,349783	1,000	-26.973,000000
42,366450	1,000	-28.368,000000
42,383117	1,000	-29.137,000000
42,399783	1,000	-29.282,000000
42,416450	1,000	-29.034,000000
42,433117	1,000	-28.485,000000
42,449783	1,000	-27.501,000000
42,466450	1,000	-26.298,000000
42,483117	1,000	-25.237,000000
42,499783	1,000	-24.549,000000
42,516450	1,000	-24.078,000000
42,533117	1,000	-23.841,000000
42,549783	1,000	-23.960,000000
42,566450	1,000	-24.273,000000
42,583117	1,000	-24.457,000000
42,599783	1,000	-24.269,000000
42,616450	1,000	-23.806,000000
42,633117	1,000	-23.389,000000
42,649783	1,000	-23.163,000000
42,666450	1,000	-23.061,000000
42,683117	1,000	-23.357,000000
42,699783	1,000	-23.902,000000
42,716450	1,000	-24.773,000000
42,733117	1,000	-26.084,000000
42,749783	1,000	-27.716,000000
42,766450	1,000	-29.260,000000
42,783117	1,000	-30.324,000000
42,799783	1,000	-30.709,000000
42,816450	1,000	-30.191,000000
42,833117	1,000	-28.708,000000
42,849783	1,000	-26.742,000000
42,866450	1,000	-24.873,000000
42,883117	1,000	-23.438,000000
42,899783	1,000	-22.413,000000
42,916450	1,000	-21.920,000000
42,933117	1,000	-22.021,000000
42,949783	1,000	-22.412,000000
42,966450	1,000	-22.872,000000
42,983117	1,000	-22.963,000000
42,999783	1,000	-22.395,000000
43,016450	1,000	-21.348,000000
43,033117	1,000	-20.295,000000
43,049783	1,000	-19.565,000000
43,066450	1,000	-19.092,000000
43,083117	1,000	-18.687,000000
43,099783	1,000	-18.069,000000
43,116450	1,000	-17.089,000000
