# Supplementary material for: HappyTools: A software for high-throughput HPLC data processing and quantitation
Source: PLoS One. 2018 Jul 6;13(7):e0200280. doi: 10.1371/journal.pone.0200280 (PMC6034860; doi:10.1371/journal.pone.0200280)
Supplement: S1 Data — The source code of HappyTools is included in this zip file, together with all the raw chromatograms as exported from ThermoFisher Chromeleon. A visual tutorial and a document demonstrating how to reproduce the results used in this study are also included. (ZIP) [file pone.0200280.s013.zip › Data/Clinical/ACPA-IgG Fab/Fab_RA8_IgG.txt]

File Path	chrom://5-para-12-0017/ChromeleonLocal/Instrument Data/UHPLC_2/analysis 2013/Yoann 2013sup.seq/19473.smp/Emission_1.channel/Emission_1.chm
Channel	Emission_1

Injection Information:
Data Vault	ChromeleonLocal
Injection	Fab IgG PP2.80 1+2 captured
Injection Number	41
Position	RD10
Comment	
Processing Method	Integrate IgG 75-63% last data
Instrument Method	2013Aquity IgG glycan  75%-63% 010313   deepwellplate R2
Type	Unknown
Status	Finished
Injection Date	19-5-2013
Injection Time	0:19:55
Injection Volume (µl)	83,000
Dilution Factor	1,0000
Weight	1,0000

Raw Data Information:
Time Min. (min)	0,016733
Time Max. (min)	43,100067
Data Points	2586
Detector	FLD
Exporting Data System	Chromeleon 7.1.2.1478
Operator	
Signal Quantity	
Signal Unit	counts
Signal Min.	-21.891,000000
Signal Max.	14.899.026,000000
Channel	Emission_1
Driver Name	FLD3000.dll
Channel Type	Evaluation
Min. Step (s)	1,000
Max. Step (s)	1,000
Average Step (s)	1,000

Signal Parameter Information:
Signal Info	250 nm /480 nm

Raw Data:
Time (min)	Step (s)	Value (counts)
0,016733	0,000	0,000000
0,033400	1,000	0,000000
0,050067	1,000	0,000000
0,066733	1,000	0,000000
0,083400	1,000	-461,000000
0,100067	1,000	-1.485,000000
0,116733	1,000	-2.825,000000
0,133400	1,000	-4.345,000000
0,150067	1,000	-6.065,000000
0,166733	1,000	-7.946,000000
0,183400	1,000	-9.898,000000
0,200067	1,000	-12.032,000000
0,216733	1,000	-14.134,000000
0,233400	1,000	-16.011,000000
0,250067	1,000	-17.626,000000
0,266733	1,000	-18.976,000000
0,283400	1,000	-20.082,000000
0,300067	1,000	-20.908,000000
0,316733	1,000	-21.330,000000
0,333400	1,000	-21.388,000000
0,350067	1,000	-21.284,000000
0,366733	1,000	-21.379,000000
0,383400	1,000	-21.749,000000
0,400067	1,000	-21.891,000000
0,416733	1,000	-20.257,000000
0,433400	1,000	-14.891,000000
0,450067	1,000	-4.131,000000
0,466733	1,000	13.687,000000
0,483400	1,000	41.738,000000
0,500067	1,000	85.104,000000
0,516733	1,000	148.148,000000
0,533400	1,000	233.533,000000
0,550067	1,000	348.159,000000
0,566733	1,000	510.773,000000
0,583400	1,000	757.500,000000
0,600067	1,000	1.144.485,000000
0,616733	1,000	1.742.023,000000
0,633400	1,000	2.613.860,000000
0,650067	1,000	3.786.580,000000
0,666733	1,000	5.230.638,000000
0,683400	1,000	6.864.886,000000
0,700067	1,000	8.578.071,000000
0,716733	1,000	10.251.385,000000
0,733400	1,000	11.774.677,000000
0,750067	1,000	13.054.774,000000
0,766733	1,000	14.022.825,000000
0,783400	1,000	14.640.132,000000
0,800067	1,000	14.899.026,000000
0,816733	1,000	14.819.661,000000
0,833400	1,000	14.444.738,000000
0,850067	1,000	13.829.745,000000
0,866733	1,000	13.035.143,000000
0,883400	1,000	12.120.781,000000
0,900067	1,000	11.140.780,000000
0,916733	1,000	10.140.421,000000
0,933400	1,000	9.154.672,000000
0,950067	1,000	8.208.621,000000
0,966733	1,000	7.318.411,000000
0,983400	1,000	6.492.671,000000
1,000067	1,000	5.734.482,000000
1,016733	1,000	5.043.002,000000
1,033400	1,000	4.415.140,000000
1,050067	1,000	3.846.761,000000
1,066733	1,000	3.333.694,000000
1,083400	1,000	2.872.178,000000
1,100067	1,000	2.459.156,000000
1,116733	1,000	2.092.011,000000
1,133400	1,000	1.768.437,000000
1,150067	1,000	1.486.352,000000
1,166733	1,000	1.243.176,000000
1,183400	1,000	1.035.533,000000
1,200067	1,000	859.981,000000
1,216733	1,000	713.432,000000
1,233400	1,000	592.505,000000
1,250067	1,000	493.870,000000
1,266733	1,000	414.593,000000
1,283400	1,000	352.011,000000
1,300067	1,000	303.205,000000
1,316733	1,000	264.891,000000
1,333400	1,000	234.329,000000
1,350067	1,000	209.546,000000
1,366733	1,000	188.933,000000
1,383400	1,000	171.054,000000
1,400067	1,000	155.123,000000
1,416733	1,000	140.873,000000
1,433400	1,000	128.313,000000
1,450067	1,000	117.519,000000
1,466733	1,000	108.049,000000
1,483400	1,000	99.520,000000
1,500067	1,000	91.725,000000
1,516733	1,000	84.719,000000
1,533400	1,000	78.859,000000
1,550067	1,000	73.955,000000
1,566733	1,000	69.431,000000
1,583400	1,000	64.792,000000
1,600067	1,000	60.024,000000
1,616733	1,000	55.324,000000
1,633400	1,000	50.680,000000
1,650067	1,000	46.252,000000
1,666733	1,000	42.134,000000
1,683400	1,000	38.235,000000
1,700067	1,000	34.649,000000
1,716733	1,000	31.591,000000
1,733400	1,000	29.234,000000
1,750067	1,000	27.469,000000
1,766733	1,000	25.975,000000
1,783400	1,000	24.705,000000
1,800067	1,000	23.674,000000
1,816733	1,000	22.765,000000
1,833400	1,000	21.867,000000
1,850067	1,000	20.744,000000
1,866733	1,000	19.337,000000
1,883400	1,000	17.696,000000
1,900067	1,000	15.849,000000
1,916733	1,000	13.886,000000
1,933400	1,000	12.009,000000
1,950067	1,000	10.391,000000
1,966733	1,000	8.980,000000
1,983400	1,000	8.011,000000
2,000067	1,000	7.772,000000
2,016733	1,000	7.846,000000
2,033400	1,000	7.666,000000
2,050067	1,000	7.061,000000
2,066733	1,000	6.098,000000
2,083400	1,000	4.724,000000
2,100067	1,000	2.828,000000
2,116733	1,000	697,000000
2,133400	1,000	-1.321,000000
2,150067	1,000	-2.980,000000
2,166733	1,000	-4.358,000000
2,183400	1,000	-5.661,000000
2,200067	1,000	-6.825,000000
2,216733	1,000	-7.718,000000
2,233400	1,000	-8.325,000000
2,250067	1,000	-8.743,000000
2,266733	1,000	-8.937,000000
2,283400	1,000	-8.954,000000
2,300067	1,000	-9.149,000000
2,316733	1,000	-9.621,000000
2,333400	1,000	-10.300,000000
2,350067	1,000	-11.108,000000
2,366733	1,000	-11.982,000000
2,383400	1,000	-12.794,000000
2,400067	1,000	-13.430,000000
2,416733	1,000	-13.746,000000
2,433400	1,000	-13.531,000000
2,450067	1,000	-12.765,000000
2,466733	1,000	-11.339,000000
2,483400	1,000	-9.350,000000
2,500067	1,000	-7.330,000000
2,516733	1,000	-5.859,000000
2,533400	1,000	-5.322,000000
2,550067	1,000	-5.547,000000
2,566733	1,000	-6.242,000000
2,583400	1,000	-6.833,000000
2,600067	1,000	-6.733,000000
2,616733	1,000	-5.721,000000
2,633400	1,000	-4.171,000000
2,650067	1,000	-2.753,000000
2,666733	1,000	-1.580,000000
2,683400	1,000	-385,000000
2,700067	1,000	791,000000
2,716733	1,000	1.760,000000
2,733400	1,000	2.417,000000
2,750067	1,000	2.890,000000
2,766733	1,000	3.174,000000
2,783400	1,000	3.303,000000
2,800067	1,000	3.422,000000
2,816733	1,000	3.740,000000
2,833400	1,000	4.318,000000
2,850067	1,000	5.101,000000
2,866733	1,000	6.055,000000
2,883400	1,000	7.257,000000
2,900067	1,000	8.714,000000
2,916733	1,000	10.295,000000
2,933400	1,000	11.834,000000
2,950067	1,000	13.329,000000
2,966733	1,000	14.941,000000
2,983400	1,000	16.981,000000
3,000067	1,000	19.155,000000
3,016733	1,000	21.102,000000
3,033400	1,000	22.745,000000
3,050067	1,000	23.896,000000
3,066733	1,000	24.214,000000
3,083400	1,000	23.749,000000
3,100067	1,000	22.975,000000
3,116733	1,000	22.310,000000
3,133400	1,000	22.195,000000
3,150067	1,000	22.815,000000
3,166733	1,000	24.149,000000
3,183400	1,000	26.117,000000
3,200067	1,000	28.655,000000
3,216733	1,000	31.715,000000
3,233400	1,000	35.004,000000
3,250067	1,000	38.277,000000
3,266733	1,000	41.078,000000
3,283400	1,000	43.174,000000
3,300067	1,000	44.624,000000
3,316733	1,000	45.451,000000
3,333400	1,000	45.822,000000
3,350067	1,000	45.823,000000
3,366733	1,000	45.545,000000
3,383400	1,000	45.035,000000
3,400067	1,000	44.520,000000
3,416733	1,000	43.827,000000
3,433400	1,000	42.791,000000
3,450067	1,000	41.393,000000
3,466733	1,000	39.862,000000
3,483400	1,000	38.264,000000
3,500067	1,000	36.929,000000
3,516733	1,000	36.301,000000
3,533400	1,000	36.446,000000
3,550067	1,000	36.921,000000
3,566733	1,000	37.271,000000
3,583400	1,000	37.207,000000
3,600067	1,000	36.525,000000
3,616733	1,000	35.229,000000
3,633400	1,000	33.597,000000
3,650067	1,000	32.118,000000
3,666733	1,000	31.044,000000
3,683400	1,000	30.542,000000
3,700067	1,000	30.555,000000
3,716733	1,000	30.663,000000
3,733400	1,000	30.691,000000
3,750067	1,000	30.623,000000
3,766733	1,000	30.425,000000
3,783400	1,000	30.325,000000
3,800067	1,000	30.607,000000
3,816733	1,000	31.586,000000
3,833400	1,000	33.528,000000
3,850067	1,000	36.531,000000
3,866733	1,000	40.514,000000
3,883400	1,000	45.170,000000
3,900067	1,000	50.211,000000
3,916733	1,000	55.539,000000
3,933400	1,000	60.868,000000
3,950067	1,000	65.571,000000
3,966733	1,000	68.704,000000
3,983400	1,000	69.702,000000
4,000067	1,000	68.482,000000
4,016733	1,000	65.291,000000
4,033400	1,000	60.706,000000
4,050067	1,000	55.669,000000
4,066733	1,000	50.660,000000
4,083400	1,000	46.112,000000
4,100067	1,000	42.565,000000
4,116733	1,000	40.702,000000
4,133400	1,000	40.418,000000
4,150067	1,000	41.155,000000
4,166733	1,000	42.446,000000
4,183400	1,000	43.763,000000
4,200067	1,000	44.483,000000
4,216733	1,000	44.395,000000
4,233400	1,000	43.676,000000
4,250067	1,000	42.517,000000
4,266733	1,000	41.240,000000
4,283400	1,000	40.059,000000
4,300067	1,000	39.112,000000
4,316733	1,000	38.291,000000
4,333400	1,000	37.469,000000
4,350067	1,000	36.376,000000
4,366733	1,000	34.907,000000
4,383400	1,000	33.542,000000
4,400067	1,000	32.718,000000
4,416733	1,000	32.549,000000
4,433400	1,000	32.888,000000
4,450067	1,000	33.488,000000
4,466733	1,000	34.312,000000
4,483400	1,000	35.531,000000
4,500067	1,000	37.227,000000
4,516733	1,000	39.250,000000
4,533400	1,000	41.249,000000
4,550067	1,000	42.817,000000
4,566733	1,000	43.391,000000
4,583400	1,000	42.682,000000
4,600067	1,000	41.027,000000
4,616733	1,000	38.821,000000
4,633400	1,000	36.198,000000
4,650067	1,000	33.512,000000
4,666733	1,000	31.334,000000
4,683400	1,000	30.094,000000
4,700067	1,000	29.763,000000
4,716733	1,000	30.256,000000
4,733400	1,000	31.457,000000
4,750067	1,000	33.239,000000
4,766733	1,000	35.303,000000
4,783400	1,000	37.199,000000
4,800067	1,000	38.786,000000
4,816733	1,000	39.721,000000
4,833400	1,000	39.640,000000
4,850067	1,000	38.614,000000
4,866733	1,000	37.006,000000
4,883400	1,000	35.407,000000
4,900067	1,000	34.232,000000
4,916733	1,000	33.884,000000
4,933400	1,000	34.756,000000
4,950067	1,000	37.601,000000
4,966733	1,000	43.668,000000
4,983400	1,000	54.678,000000
5,000067	1,000	72.064,000000
5,016733	1,000	96.035,000000
5,033400	1,000	125.462,000000
5,050067	1,000	157.337,000000
5,066733	1,000	187.315,000000
5,083400	1,000	210.897,000000
5,100067	1,000	224.673,000000
5,116733	1,000	226.976,000000
5,133400	1,000	218.290,000000
5,150067	1,000	200.697,000000
5,166733	1,000	177.341,000000
5,183400	1,000	151.401,000000
5,200067	1,000	125.646,000000
5,216733	1,000	102.235,000000
5,233400	1,000	82.513,000000
5,250067	1,000	67.001,000000
5,266733	1,000	55.562,000000
5,283400	1,000	47.525,000000
5,300067	1,000	42.025,000000
5,316733	1,000	38.223,000000
5,333400	1,000	35.583,000000
5,350067	1,000	33.727,000000
5,366733	1,000	32.355,000000
5,383400	1,000	31.450,000000
5,400067	1,000	31.147,000000
5,416733	1,000	31.233,000000
5,433400	1,000	31.998,000000
5,450067	1,000	33.524,000000
5,466733	1,000	35.553,000000
5,483400	1,000	37.934,000000
5,500067	1,000	40.428,000000
5,516733	1,000	42.597,000000
5,533400	1,000	44.242,000000
5,550067	1,000	45.493,000000
5,566733	1,000	46.710,000000
5,583400	1,000	48.062,000000
5,600067	1,000	49.397,000000
5,616733	1,000	50.790,000000
5,633400	1,000	51.871,000000
5,650067	1,000	52.111,000000
5,666733	1,000	51.102,000000
5,683400	1,000	48.552,000000
5,700067	1,000	44.384,000000
5,716733	1,000	39.164,000000
5,733400	1,000	33.758,000000
5,750067	1,000	28.922,000000
5,766733	1,000	25.289,000000
5,783400	1,000	23.012,000000
5,800067	1,000	22.065,000000
5,816733	1,000	22.534,000000
5,833400	1,000	24.233,000000
5,850067	1,000	26.777,000000
5,866733	1,000	29.573,000000
5,883400	1,000	32.164,000000
5,900067	1,000	34.210,000000
5,916733	1,000	35.421,000000
5,933400	1,000	35.849,000000
5,950067	1,000	35.838,000000
5,966733	1,000	35.360,000000
5,983400	1,000	34.386,000000
6,000067	1,000	33.113,000000
6,016733	1,000	31.742,000000
6,033400	1,000	30.532,000000
6,050067	1,000	30.009,000000
6,066733	1,000	30.276,000000
6,083400	1,000	30.849,000000
6,100067	1,000	30.961,000000
6,116733	1,000	30.594,000000
6,133400	1,000	30.331,000000
6,150067	1,000	30.390,000000
6,166733	1,000	30.585,000000
6,183400	1,000	30.400,000000
6,200067	1,000	29.648,000000
6,216733	1,000	28.418,000000
6,233400	1,000	26.731,000000
6,250067	1,000	24.967,000000
6,266733	1,000	23.359,000000
6,283400	1,000	22.034,000000
6,300067	1,000	20.977,000000
6,316733	1,000	20.403,000000
6,333400	1,000	20.561,000000
6,350067	1,000	21.538,000000
6,366733	1,000	23.272,000000
6,383400	1,000	25.678,000000
6,400067	1,000	28.858,000000
6,416733	1,000	32.466,000000
6,433400	1,000	35.682,000000
6,450067	1,000	37.990,000000
6,466733	1,000	39.391,000000
6,483400	1,000	40.035,000000
6,500067	1,000	40.340,000000
6,516733	1,000	40.748,000000
6,533400	1,000	41.781,000000
6,550067	1,000	44.542,000000
6,566733	1,000	49.993,000000
6,583400	1,000	59.002,000000
6,600067	1,000	71.920,000000
6,616733	1,000	88.502,000000
6,633400	1,000	107.492,000000
6,650067	1,000	126.734,000000
6,666733	1,000	143.505,000000
6,683400	1,000	155.168,000000
6,700067	1,000	160.207,000000
6,716733	1,000	158.477,000000
6,733400	1,000	150.835,000000
6,750067	1,000	139.124,000000
6,766733	1,000	125.143,000000
6,783400	1,000	110.100,000000
6,800067	1,000	94.982,000000
6,816733	1,000	80.597,000000
6,833400	1,000	67.870,000000
6,850067	1,000	57.644,000000
6,866733	1,000	50.039,000000
6,883400	1,000	44.704,000000
6,900067	1,000	41.022,000000
6,916733	1,000	38.306,000000
6,933400	1,000	36.050,000000
6,950067	1,000	34.074,000000
6,966733	1,000	32.454,000000
6,983400	1,000	31.226,000000
7,000067	1,000	30.656,000000
7,016733	1,000	31.065,000000
7,033400	1,000	32.440,000000
7,050067	1,000	34.634,000000
7,066733	1,000	37.464,000000
7,083400	1,000	40.381,000000
7,100067	1,000	42.789,000000
7,116733	1,000	44.211,000000
7,133400	1,000	44.436,000000
7,150067	1,000	43.706,000000
7,166733	1,000	42.423,000000
7,183400	1,000	41.022,000000
7,200067	1,000	40.032,000000
7,216733	1,000	39.772,000000
7,233400	1,000	40.136,000000
7,250067	1,000	40.849,000000
7,266733	1,000	41.486,000000
7,283400	1,000	41.594,000000
7,300067	1,000	40.876,000000
7,316733	1,000	39.624,000000
7,333400	1,000	38.405,000000
7,350067	1,000	37.579,000000
7,366733	1,000	37.247,000000
7,383400	1,000	37.316,000000
7,400067	1,000	37.448,000000
7,416733	1,000	37.521,000000
7,433400	1,000	37.575,000000
7,450067	1,000	37.695,000000
7,466733	1,000	37.879,000000
7,483400	1,000	38.003,000000
7,500067	1,000	38.187,000000
7,516733	1,000	38.362,000000
7,533400	1,000	38.259,000000
7,550067	1,000	37.761,000000
7,566733	1,000	37.064,000000
7,583400	1,000	36.214,000000
7,600067	1,000	35.016,000000
7,616733	1,000	33.392,000000
7,633400	1,000	31.671,000000
7,650067	1,000	30.240,000000
7,666733	1,000	29.329,000000
7,683400	1,000	28.771,000000
7,700067	1,000	28.607,000000
7,716733	1,000	29.044,000000
7,733400	1,000	30.194,000000
7,750067	1,000	31.908,000000
7,766733	1,000	33.888,000000
7,783400	1,000	35.917,000000
7,800067	1,000	37.763,000000
7,816733	1,000	39.060,000000
7,833400	1,000	39.773,000000
7,850067	1,000	40.064,000000
7,866733	1,000	40.090,000000
7,883400	1,000	40.165,000000
7,900067	1,000	40.714,000000
7,916733	1,000	41.565,000000
7,933400	1,000	42.282,000000
7,950067	1,000	42.797,000000
7,966733	1,000	42.959,000000
7,983400	1,000	42.569,000000
8,000067	1,000	41.749,000000
8,016733	1,000	40.863,000000
8,033400	1,000	40.237,000000
8,050067	1,000	40.009,000000
8,066733	1,000	40.201,000000
8,083400	1,000	40.805,000000
8,100067	1,000	41.531,000000
8,116733	1,000	41.980,000000
8,133400	1,000	41.858,000000
8,150067	1,000	41.180,000000
8,166733	1,000	40.366,000000
8,183400	1,000	39.631,000000
8,200067	1,000	39.293,000000
8,216733	1,000	39.500,000000
8,233400	1,000	40.344,000000
8,250067	1,000	41.734,000000
8,266733	1,000	43.635,000000
8,283400	1,000	45.859,000000
8,300067	1,000	47.716,000000
8,316733	1,000	48.777,000000
8,333400	1,000	49.211,000000
8,350067	1,000	49.443,000000
8,366733	1,000	49.573,000000
8,383400	1,000	49.264,000000
8,400067	1,000	48.320,000000
8,416733	1,000	46.859,000000
8,433400	1,000	45.063,000000
8,450067	1,000	43.492,000000
8,466733	1,000	42.430,000000
8,483400	1,000	41.711,000000
8,500067	1,000	41.395,000000
8,516733	1,000	41.669,000000
8,533400	1,000	42.437,000000
8,550067	1,000	43.205,000000
8,566733	1,000	43.547,000000
8,583400	1,000	43.475,000000
8,600067	1,000	43.155,000000
8,616733	1,000	42.771,000000
8,633400	1,000	42.325,000000
8,650067	1,000	41.932,000000
8,666733	1,000	41.926,000000
8,683400	1,000	42.777,000000
8,700067	1,000	44.774,000000
8,716733	1,000	47.753,000000
8,733400	1,000	51.177,000000
8,750067	1,000	54.599,000000
8,766733	1,000	57.823,000000
8,783400	1,000	60.577,000000
8,800067	1,000	62.659,000000
8,816733	1,000	64.301,000000
8,833400	1,000	65.886,000000
8,850067	1,000	67.953,000000
8,866733	1,000	70.871,000000
8,883400	1,000	74.429,000000
8,900067	1,000	78.081,000000
8,916733	1,000	81.466,000000
8,933400	1,000	84.266,000000
8,950067	1,000	85.930,000000
8,966733	1,000	85.856,000000
8,983400	1,000	84.113,000000
9,000067	1,000	81.144,000000
9,016733	1,000	77.414,000000
9,033400	1,000	73.103,000000
9,050067	1,000	68.059,000000
9,066733	1,000	62.406,000000
9,083400	1,000	56.493,000000
9,100067	1,000	50.896,000000
9,116733	1,000	46.542,000000
9,133400	1,000	43.806,000000
9,150067	1,000	42.449,000000
9,166733	1,000	42.380,000000
9,183400	1,000	43.256,000000
9,200067	1,000	44.576,000000
9,216733	1,000	45.638,000000
9,233400	1,000	46.043,000000
9,250067	1,000	45.948,000000
9,266733	1,000	45.720,000000
9,283400	1,000	45.601,000000
9,300067	1,000	45.694,000000
9,316733	1,000	46.143,000000
9,333400	1,000	46.905,000000
9,350067	1,000	47.766,000000
9,366733	1,000	48.342,000000
9,383400	1,000	48.049,000000
9,400067	1,000	46.440,000000
9,416733	1,000	43.860,000000
9,433400	1,000	41.022,000000
9,450067	1,000	38.531,000000
9,466733	1,000	36.986,000000
9,483400	1,000	36.689,000000
9,500067	1,000	37.558,000000
9,516733	1,000	39.534,000000
9,533400	1,000	42.627,000000
9,550067	1,000	46.797,000000
9,566733	1,000	51.949,000000
9,583400	1,000	58.377,000000
9,600067	1,000	67.140,000000
9,616733	1,000	79.470,000000
9,633400	1,000	96.346,000000
9,650067	1,000	118.811,000000
9,666733	1,000	147.531,000000
9,683400	1,000	181.673,000000
9,700067	1,000	218.605,000000
9,716733	1,000	254.371,000000
9,733400	1,000	284.501,000000
9,750067	1,000	305.248,000000
9,766733	1,000	314.572,000000
9,783400	1,000	311.901,000000
9,800067	1,000	298.192,000000
9,816733	1,000	275.568,000000
9,833400	1,000	246.975,000000
9,850067	1,000	215.275,000000
9,866733	1,000	183.178,000000
9,883400	1,000	152.939,000000
9,900067	1,000	126.227,000000
9,916733	1,000	103.918,000000
9,933400	1,000	85.996,000000
9,950067	1,000	72.077,000000
9,966733	1,000	61.975,000000
9,983400	1,000	55.332,000000
10,000067	1,000	51.266,000000
10,016733	1,000	48.841,000000
10,033400	1,000	47.493,000000
10,050067	1,000	47.002,000000
10,066733	1,000	47.417,000000
10,083400	1,000	48.546,000000
10,100067	1,000	50.015,000000
10,116733	1,000	51.527,000000
10,133400	1,000	52.994,000000
10,150067	1,000	54.290,000000
10,166733	1,000	55.318,000000
10,183400	1,000	55.989,000000
10,200067	1,000	56.348,000000
10,216733	1,000	56.254,000000
10,233400	1,000	55.730,000000
10,250067	1,000	54.800,000000
10,266733	1,000	53.732,000000
10,283400	1,000	53.118,000000
10,300067	1,000	53.392,000000
10,316733	1,000	54.520,000000
10,333400	1,000	56.071,000000
10,350067	1,000	57.407,000000
10,366733	1,000	58.180,000000
10,383400	1,000	58.274,000000
10,400067	1,000	57.661,000000
10,416733	1,000	56.389,000000
10,433400	1,000	55.125,000000
10,450067	1,000	54.687,000000
10,466733	1,000	55.368,000000
10,483400	1,000	57.079,000000
10,500067	1,000	59.543,000000
10,516733	1,000	62.404,000000
10,533400	1,000	65.676,000000
10,550067	1,000	69.803,000000
10,566733	1,000	75.762,000000
10,583400	1,000	84.638,000000
10,600067	1,000	97.687,000000
10,616733	1,000	117.024,000000
10,633400	1,000	145.570,000000
10,650067	1,000	186.279,000000
10,666733	1,000	241.378,000000
10,683400	1,000	310.902,000000
10,700067	1,000	391.409,000000
10,716733	1,000	475.862,000000
10,733400	1,000	554.716,000000
10,750067	1,000	618.251,000000
10,766733	1,000	658.739,000000
10,783400	1,000	671.785,000000
10,800067	1,000	657.120,000000
10,816733	1,000	618.157,000000
10,833400	1,000	561.037,000000
10,850067	1,000	492.857,000000
10,866733	1,000	420.604,000000
10,883400	1,000	349.890,000000
10,900067	1,000	285.020,000000
10,916733	1,000	228.847,000000
10,933400	1,000	182.539,000000
10,950067	1,000	146.005,000000
10,966733	1,000	118.492,000000
10,983400	1,000	98.881,000000
11,000067	1,000	85.905,000000
11,016733	1,000	78.101,000000
11,033400	1,000	73.975,000000
11,050067	1,000	72.044,000000
11,066733	1,000	71.046,000000
11,083400	1,000	70.286,000000
11,100067	1,000	69.659,000000
11,116733	1,000	69.464,000000
11,133400	1,000	69.791,000000
11,150067	1,000	70.358,000000
11,166733	1,000	71.158,000000
11,183400	1,000	72.357,000000
11,200067	1,000	74.046,000000
11,216733	1,000	76.286,000000
11,233400	1,000	79.077,000000
11,250067	1,000	82.009,000000
11,266733	1,000	84.509,000000
11,283400	1,000	86.026,000000
11,300067	1,000	86.306,000000
11,316733	1,000	85.405,000000
11,333400	1,000	83.455,000000
11,350067	1,000	81.088,000000
11,366733	1,000	78.784,000000
11,383400	1,000	76.689,000000
11,400067	1,000	74.827,000000
11,416733	1,000	73.069,000000
11,433400	1,000	71.145,000000
11,450067	1,000	69.081,000000
11,466733	1,000	66.688,000000
11,483400	1,000	63.791,000000
11,500067	1,000	60.430,000000
11,516733	1,000	57.062,000000
11,533400	1,000	54.069,000000
11,550067	1,000	51.430,000000
11,566733	1,000	49.182,000000
11,583400	1,000	47.445,000000
11,600067	1,000	46.334,000000
11,616733	1,000	45.994,000000
11,633400	1,000	46.604,000000
11,650067	1,000	48.096,000000
11,666733	1,000	50.127,000000
11,683400	1,000	52.338,000000
11,700067	1,000	54.593,000000
11,716733	1,000	56.753,000000
11,733400	1,000	58.800,000000
11,750067	1,000	60.877,000000
11,766733	1,000	63.148,000000
11,783400	1,000	65.531,000000
11,800067	1,000	68.025,000000
11,816733	1,000	70.592,000000
11,833400	1,000	73.133,000000
11,850067	1,000	75.996,000000
11,866733	1,000	79.781,000000
11,883400	1,000	84.887,000000
11,900067	1,000	91.258,000000
11,916733	1,000	98.789,000000
11,933400	1,000	107.534,000000
11,950067	1,000	117.056,000000
11,966733	1,000	126.439,000000
11,983400	1,000	134.842,000000
12,000067	1,000	141.995,000000
12,016733	1,000	148.362,000000
12,033400	1,000	154.691,000000
12,050067	1,000	162.130,000000
12,066733	1,000	171.664,000000
12,083400	1,000	183.339,000000
12,100067	1,000	196.342,000000
12,116733	1,000	209.250,000000
12,133400	1,000	219.994,000000
12,150067	1,000	226.755,000000
12,166733	1,000	228.493,000000
12,183400	1,000	224.896,000000
12,200067	1,000	216.397,000000
12,216733	1,000	204.089,000000
12,233400	1,000	189.335,000000
12,250067	1,000	173.539,000000
12,266733	1,000	157.846,000000
12,283400	1,000	142.824,000000
12,300067	1,000	128.791,000000
12,316733	1,000	116.235,000000
12,333400	1,000	105.767,000000
12,350067	1,000	97.395,000000
12,366733	1,000	91.243,000000
12,383400	1,000	87.314,000000
12,400067	1,000	85.184,000000
12,416733	1,000	84.732,000000
12,433400	1,000	86.229,000000
12,450067	1,000	89.799,000000
12,466733	1,000	95.585,000000
12,483400	1,000	103.455,000000
12,500067	1,000	113.040,000000
12,516733	1,000	123.614,000000
12,533400	1,000	134.248,000000
12,550067	1,000	143.787,000000
12,566733	1,000	150.750,000000
12,583400	1,000	154.344,000000
12,600067	1,000	154.237,000000
12,616733	1,000	150.484,000000
12,633400	1,000	143.653,000000
12,650067	1,000	134.571,000000
12,666733	1,000	124.010,000000
12,683400	1,000	112.804,000000
12,700067	1,000	101.775,000000
12,716733	1,000	91.887,000000
12,733400	1,000	84.316,000000
12,750067	1,000	79.863,000000
12,766733	1,000	78.388,000000
12,783400	1,000	79.364,000000
12,800067	1,000	82.349,000000
12,816733	1,000	87.542,000000
12,833400	1,000	95.862,000000
12,850067	1,000	109.125,000000
12,866733	1,000	129.795,000000
12,883400	1,000	159.955,000000
12,900067	1,000	201.307,000000
12,916733	1,000	254.645,000000
12,933400	1,000	319.149,000000
12,950067	1,000	391.851,000000
12,966733	1,000	467.522,000000
12,983400	1,000	539.223,000000
13,000067	1,000	599.220,000000
13,016733	1,000	640.809,000000
13,033400	1,000	659.545,000000
13,050067	1,000	654.002,000000
13,066733	1,000	625.704,000000
13,083400	1,000	578.778,000000
13,100067	1,000	519.315,000000
13,116733	1,000	453.833,000000
13,133400	1,000	388.090,000000
13,150067	1,000	326.483,000000
13,166733	1,000	271.870,000000
13,183400	1,000	225.700,000000
13,200067	1,000	188.748,000000
13,216733	1,000	161.308,000000
13,233400	1,000	143.309,000000
13,250067	1,000	134.457,000000
13,266733	1,000	134.197,000000
13,283400	1,000	141.943,000000
13,300067	1,000	156.752,000000
13,316733	1,000	177.350,000000
13,333400	1,000	202.240,000000
13,350067	1,000	229.507,000000
13,366733	1,000	256.660,000000
13,383400	1,000	280.807,000000
13,400067	1,000	299.275,000000
13,416733	1,000	310.069,000000
13,433400	1,000	311.939,000000
13,450067	1,000	304.957,000000
13,466733	1,000	290.311,000000
13,483400	1,000	270.293,000000
13,500067	1,000	247.472,000000
13,516733	1,000	224.164,000000
13,533400	1,000	202.230,000000
13,550067	1,000	182.978,000000
13,566733	1,000	167.178,000000
13,583400	1,000	155.171,000000
13,600067	1,000	146.877,000000
13,616733	1,000	141.685,000000
13,633400	1,000	138.669,000000
13,650067	1,000	136.648,000000
13,666733	1,000	134.490,000000
13,683400	1,000	131.388,000000
13,700067	1,000	126.961,000000
13,716733	1,000	121.053,000000
13,733400	1,000	114.181,000000
13,750067	1,000	107.047,000000
13,766733	1,000	100.125,000000
13,783400	1,000	93.790,000000
13,800067	1,000	88.423,000000
13,816733	1,000	84.131,000000
13,833400	1,000	80.605,000000
13,850067	1,000	77.713,000000
13,866733	1,000	75.385,000000
13,883400	1,000	73.503,000000
13,900067	1,000	72.020,000000
13,916733	1,000	70.851,000000
13,933400	1,000	70.229,000000
13,950067	1,000	70.653,000000
13,966733	1,000	72.654,000000
13,983400	1,000	76.014,000000
14,000067	1,000	79.885,000000
14,016733	1,000	83.587,000000
14,033400	1,000	86.715,000000
14,050067	1,000	88.851,000000
14,066733	1,000	89.977,000000
14,083400	1,000	90.267,000000
14,100067	1,000	89.636,000000
14,116733	1,000	88.034,000000
14,133400	1,000	85.566,000000
14,150067	1,000	82.678,000000
14,166733	1,000	79.766,000000
14,183400	1,000	76.974,000000
14,200067	1,000	74.293,000000
14,216733	1,000	71.620,000000
14,233400	1,000	69.017,000000
14,250067	1,000	66.672,000000
14,266733	1,000	64.837,000000
14,283400	1,000	63.657,000000
14,300067	1,000	62.992,000000
14,316733	1,000	63.021,000000
14,333400	1,000	63.809,000000
14,350067	1,000	65.226,000000
14,366733	1,000	66.940,000000
14,383400	1,000	68.762,000000
14,400067	1,000	70.568,000000
14,416733	1,000	72.120,000000
14,433400	1,000	73.311,000000
14,450067	1,000	74.010,000000
14,466733	1,000	74.304,000000
14,483400	1,000	74.295,000000
14,500067	1,000	74.171,000000
14,516733	1,000	74.068,000000
14,533400	1,000	73.985,000000
14,550067	1,000	73.869,000000
14,566733	1,000	73.532,000000
14,583400	1,000	73.153,000000
14,600067	1,000	73.410,000000
14,616733	1,000	74.926,000000
14,633400	1,000	78.195,000000
14,650067	1,000	83.488,000000
14,666733	1,000	90.818,000000
14,683400	1,000	99.892,000000
14,700067	1,000	110.061,000000
14,716733	1,000	120.343,000000
14,733400	1,000	129.649,000000
14,750067	1,000	137.094,000000
14,766733	1,000	142.013,000000
14,783400	1,000	143.890,000000
14,800067	1,000	142.391,000000
14,816733	1,000	137.900,000000
14,833400	1,000	131.295,000000
14,850067	1,000	123.171,000000
14,866733	1,000	114.451,000000
14,883400	1,000	106.174,000000
14,900067	1,000	98.753,000000
14,916733	1,000	92.069,000000
14,933400	1,000	85.923,000000
14,950067	1,000	80.488,000000
14,966733	1,000	76.042,000000
14,983400	1,000	72.651,000000
15,000067	1,000	70.364,000000
15,016733	1,000	69.208,000000
15,033400	1,000	69.116,000000
15,050067	1,000	70.155,000000
15,066733	1,000	72.427,000000
15,083400	1,000	75.915,000000
15,100067	1,000	80.598,000000
15,116733	1,000	87.044,000000
15,133400	1,000	95.852,000000
15,150067	1,000	107.420,000000
15,166733	1,000	121.614,000000
15,183400	1,000	137.802,000000
15,200067	1,000	154.798,000000
15,216733	1,000	171.074,000000
15,233400	1,000	184.943,000000
15,250067	1,000	195.215,000000
15,266733	1,000	201.249,000000
15,283400	1,000	202.619,000000
15,300067	1,000	199.369,000000
15,316733	1,000	192.106,000000
15,333400	1,000	181.980,000000
15,350067	1,000	170.361,000000
15,366733	1,000	158.546,000000
15,383400	1,000	147.707,000000
15,400067	1,000	138.703,000000
15,416733	1,000	131.749,000000
15,433400	1,000	126.832,000000
15,450067	1,000	123.651,000000
15,466733	1,000	121.791,000000
15,483400	1,000	121.184,000000
15,500067	1,000	121.950,000000
15,516733	1,000	123.579,000000
15,533400	1,000	125.121,000000
15,550067	1,000	126.152,000000
15,566733	1,000	126.594,000000
15,583400	1,000	126.592,000000
15,600067	1,000	126.572,000000
15,616733	1,000	126.998,000000
15,633400	1,000	128.410,000000
15,650067	1,000	131.611,000000
15,666733	1,000	137.744,000000
15,683400	1,000	148.257,000000
15,700067	1,000	164.591,000000
15,716733	1,000	188.178,000000
15,733400	1,000	220.342,000000
15,750067	1,000	261.466,000000
15,766733	1,000	310.572,000000
15,783400	1,000	365.427,000000
15,800067	1,000	422.456,000000
15,816733	1,000	477.056,000000
15,833400	1,000	524.121,000000
15,850067	1,000	558.469,000000
15,866733	1,000	576.186,000000
15,883400	1,000	575.653,000000
15,900067	1,000	557.375,000000
15,916733	1,000	523.515,000000
15,933400	1,000	477.792,000000
15,950067	1,000	424.888,000000
15,966733	1,000	369.808,000000
15,983400	1,000	317.137,000000
16,000067	1,000	269.774,000000
16,016733	1,000	229.377,000000
16,033400	1,000	196.660,000000
16,050067	1,000	171.349,000000
16,066733	1,000	152.598,000000
16,083400	1,000	139.065,000000
16,100067	1,000	128.959,000000
16,116733	1,000	120.710,000000
16,133400	1,000	113.302,000000
16,150067	1,000	106.279,000000
16,166733	1,000	99.610,000000
16,183400	1,000	93.229,000000
16,200067	1,000	87.293,000000
16,216733	1,000	81.969,000000
16,233400	1,000	77.460,000000
16,250067	1,000	74.056,000000
16,266733	1,000	71.886,000000
16,283400	1,000	70.838,000000
16,300067	1,000	70.839,000000
16,316733	1,000	71.916,000000
16,333400	1,000	74.181,000000
16,350067	1,000	77.656,000000
16,366733	1,000	82.015,000000
16,383400	1,000	86.895,000000
16,400067	1,000	91.665,000000
16,416733	1,000	95.567,000000
16,433400	1,000	98.518,000000
16,450067	1,000	100.723,000000
16,466733	1,000	102.580,000000
16,483400	1,000	104.599,000000
16,500067	1,000	107.098,000000
16,516733	1,000	109.532,000000
16,533400	1,000	111.034,000000
16,550067	1,000	111.406,000000
16,566733	1,000	110.986,000000
16,583400	1,000	110.007,000000
16,600067	1,000	108.418,000000
16,616733	1,000	106.316,000000
16,633400	1,000	103.955,000000
16,650067	1,000	101.755,000000
16,666733	1,000	100.224,000000
16,683400	1,000	99.362,000000
16,700067	1,000	99.243,000000
16,716733	1,000	100.292,000000
16,733400	1,000	102.854,000000
16,750067	1,000	106.954,000000
16,766733	1,000	112.186,000000
16,783400	1,000	118.419,000000
16,800067	1,000	125.675,000000
16,816733	1,000	133.979,000000
16,833400	1,000	143.575,000000
16,850067	1,000	154.945,000000
16,866733	1,000	168.516,000000
16,883400	1,000	184.534,000000
16,900067	1,000	203.631,000000
16,916733	1,000	226.573,000000
16,933400	1,000	253.856,000000
16,950067	1,000	285.469,000000
16,966733	1,000	320.842,000000
16,983400	1,000	358.759,000000
17,000067	1,000	397.558,000000
17,016733	1,000	435.694,000000
17,033400	1,000	471.376,000000
17,050067	1,000	502.355,000000
17,066733	1,000	526.482,000000
17,083400	1,000	542.032,000000
17,100067	1,000	547.976,000000
17,116733	1,000	543.985,000000
17,133400	1,000	530.048,000000
17,150067	1,000	506.373,000000
17,166733	1,000	473.901,000000
17,183400	1,000	434.429,000000
17,200067	1,000	390.378,000000
17,216733	1,000	344.244,000000
17,233400	1,000	298.334,000000
17,250067	1,000	254.884,000000
17,266733	1,000	215.537,000000
17,283400	1,000	181.017,000000
17,300067	1,000	151.535,000000
17,316733	1,000	127.078,000000
17,333400	1,000	107.542,000000
17,350067	1,000	92.837,000000
17,366733	1,000	82.561,000000
17,383400	1,000	75.876,000000
17,400067	1,000	71.988,000000
17,416733	1,000	70.254,000000
17,433400	1,000	70.265,000000
17,450067	1,000	71.681,000000
17,466733	1,000	73.761,000000
17,483400	1,000	75.518,000000
17,500067	1,000	76.281,000000
17,516733	1,000	75.975,000000
17,533400	1,000	74.812,000000
17,550067	1,000	73.289,000000
17,566733	1,000	72.305,000000
17,583400	1,000	72.319,000000
17,600067	1,000	73.519,000000
17,616733	1,000	75.472,000000
17,633400	1,000	77.480,000000
17,650067	1,000	78.984,000000
17,666733	1,000	79.858,000000
17,683400	1,000	80.461,000000
17,700067	1,000	81.066,000000
17,716733	1,000	81.793,000000
17,733400	1,000	82.855,000000
17,750067	1,000	84.001,000000
17,766733	1,000	84.692,000000
17,783400	1,000	84.899,000000
17,800067	1,000	84.848,000000
17,816733	1,000	84.466,000000
17,833400	1,000	83.969,000000
17,850067	1,000	83.407,000000
17,866733	1,000	82.829,000000
17,883400	1,000	82.588,000000
17,900067	1,000	83.127,000000
17,916733	1,000	84.784,000000
17,933400	1,000	87.996,000000
17,950067	1,000	93.271,000000
17,966733	1,000	101.317,000000
17,983400	1,000	112.906,000000
18,000067	1,000	129.262,000000
18,016733	1,000	151.696,000000
18,033400	1,000	180.644,000000
18,050067	1,000	215.970,000000
18,066733	1,000	257.188,000000
18,083400	1,000	303.004,000000
18,100067	1,000	350.833,000000
18,116733	1,000	396.725,000000
18,133400	1,000	436.015,000000
18,150067	1,000	464.659,000000
18,166733	1,000	479.962,000000
18,183400	1,000	480.656,000000
18,200067	1,000	467.020,000000
18,216733	1,000	441.016,000000
18,233400	1,000	405.688,000000
18,250067	1,000	364.530,000000
18,266733	1,000	321.305,000000
18,283400	1,000	279.328,000000
18,300067	1,000	241.308,000000
18,316733	1,000	209.034,000000
18,333400	1,000	183.488,000000
18,350067	1,000	164.928,000000
18,366733	1,000	153.380,000000
18,383400	1,000	148.894,000000
18,400067	1,000	151.151,000000
18,416733	1,000	159.383,000000
18,433400	1,000	172.547,000000
18,450067	1,000	189.221,000000
18,466733	1,000	207.472,000000
18,483400	1,000	225.198,000000
18,500067	1,000	240.661,000000
18,516733	1,000	252.097,000000
18,533400	1,000	257.929,000000
18,550067	1,000	257.251,000000
18,566733	1,000	250.124,000000
18,583400	1,000	237.580,000000
18,600067	1,000	220.844,000000
18,616733	1,000	201.374,000000
18,633400	1,000	181.062,000000
18,650067	1,000	161.720,000000
18,666733	1,000	144.507,000000
18,683400	1,000	129.903,000000
18,700067	1,000	117.806,000000
18,716733	1,000	107.989,000000
18,733400	1,000	100.343,000000
18,750067	1,000	94.675,000000
18,766733	1,000	90.607,000000
18,783400	1,000	88.066,000000
18,800067	1,000	86.956,000000
18,816733	1,000	87.112,000000
18,833400	1,000	88.058,000000
18,850067	1,000	89.259,000000
18,866733	1,000	90.357,000000
18,883400	1,000	91.386,000000
18,900067	1,000	92.495,000000
18,916733	1,000	93.055,000000
18,933400	1,000	92.398,000000
18,950067	1,000	90.383,000000
18,966733	1,000	87.359,000000
18,983400	1,000	83.743,000000
19,000067	1,000	79.943,000000
19,016733	1,000	76.450,000000
19,033400	1,000	73.579,000000
19,050067	1,000	71.406,000000
19,066733	1,000	69.811,000000
19,083400	1,000	68.836,000000
19,100067	1,000	68.682,000000
19,116733	1,000	69.380,000000
19,133400	1,000	70.704,000000
19,150067	1,000	72.235,000000
19,166733	1,000	73.794,000000
19,183400	1,000	75.426,000000
19,200067	1,000	77.104,000000
19,216733	1,000	79.046,000000
19,233400	1,000	81.872,000000
19,250067	1,000	85.872,000000
19,266733	1,000	91.003,000000
19,283400	1,000	97.039,000000
19,300067	1,000	104.175,000000
19,316733	1,000	113.122,000000
19,333400	1,000	124.818,000000
19,350067	1,000	140.169,000000
19,366733	1,000	160.028,000000
19,383400	1,000	185.289,000000
19,400067	1,000	216.347,000000
19,416733	1,000	252.782,000000
19,433400	1,000	293.021,000000
19,450067	1,000	334.678,000000
19,466733	1,000	375.240,000000
19,483400	1,000	412.595,000000
19,500067	1,000	445.456,000000
19,516733	1,000	474.050,000000
19,533400	1,000	500.147,000000
19,550067	1,000	527.016,000000
19,566733	1,000	559.405,000000
19,583400	1,000	602.789,000000
19,600067	1,000	662.064,000000
19,616733	1,000	740.042,000000
19,633400	1,000	836.715,000000
19,650067	1,000	948.282,000000
19,666733	1,000	1.066.962,000000
19,683400	1,000	1.182.095,000000
19,700067	1,000	1.281.377,000000
19,716733	1,000	1.352.933,000000
19,733400	1,000	1.387.684,000000
19,750067	1,000	1.380.683,000000
19,766733	1,000	1.332.029,000000
19,783400	1,000	1.246.903,000000
19,800067	1,000	1.134.346,000000
19,816733	1,000	1.005.602,000000
19,833400	1,000	872.304,000000
19,850067	1,000	744.966,000000
19,866733	1,000	631.666,000000
19,883400	1,000	537.365,000000
19,900067	1,000	464.020,000000
19,916733	1,000	411.121,000000
19,933400	1,000	376.065,000000
19,950067	1,000	354.532,000000
19,966733	1,000	341.773,000000
19,983400	1,000	333.595,000000
20,000067	1,000	326.615,000000
20,016733	1,000	318.588,000000
20,033400	1,000	308.317,000000
20,050067	1,000	295.362,000000
20,066733	1,000	280.047,000000
20,083400	1,000	262.942,000000
20,100067	1,000	244.623,000000
20,116733	1,000	226.053,000000
20,133400	1,000	208.371,000000
20,150067	1,000	192.863,000000
20,166733	1,000	180.632,000000
20,183400	1,000	172.176,000000
20,200067	1,000	167.543,000000
20,216733	1,000	166.379,000000
20,233400	1,000	168.614,000000
20,250067	1,000	173.889,000000
20,266733	1,000	181.406,000000
20,283400	1,000	190.092,000000
20,300067	1,000	199.240,000000
20,316733	1,000	208.832,000000
20,333400	1,000	219.780,000000
20,350067	1,000	233.951,000000
20,366733	1,000	253.528,000000
20,383400	1,000	281.375,000000
20,400067	1,000	321.629,000000
20,416733	1,000	379.726,000000
20,433400	1,000	461.723,000000
20,450067	1,000	572.877,000000
20,466733	1,000	716.094,000000
20,483400	1,000	890.762,000000
20,500067	1,000	1.092.041,000000
20,516733	1,000	1.309.516,000000
20,533400	1,000	1.527.240,000000
20,550067	1,000	1.725.892,000000
20,566733	1,000	1.885.846,000000
20,583400	1,000	1.990.340,000000
20,600067	1,000	2.028.470,000000
20,616733	1,000	1.996.816,000000
20,633400	1,000	1.899.742,000000
20,650067	1,000	1.748.299,000000
20,666733	1,000	1.558.112,000000
20,683400	1,000	1.346.865,000000
20,700067	1,000	1.131.306,000000
20,716733	1,000	925.603,000000
20,733400	1,000	740.154,000000
20,750067	1,000	581.049,000000
20,766733	1,000	450.609,000000
20,783400	1,000	348.048,000000
20,800067	1,000	271.000,000000
20,816733	1,000	215.839,000000
20,833400	1,000	178.299,000000
20,850067	1,000	154.176,000000
20,866733	1,000	139.571,000000
20,883400	1,000	131.364,000000
20,900067	1,000	127.291,000000
20,916733	1,000	126.176,000000
20,933400	1,000	127.236,000000
20,950067	1,000	129.926,000000
20,966733	1,000	133.693,000000
20,983400	1,000	137.860,000000
21,000067	1,000	142.005,000000
21,016733	1,000	145.903,000000
21,033400	1,000	149.416,000000
21,050067	1,000	152.267,000000
21,066733	1,000	153.960,000000
21,083400	1,000	154.010,000000
21,100067	1,000	152.203,000000
21,116733	1,000	148.634,000000
21,133400	1,000	143.580,000000
21,150067	1,000	137.399,000000
21,166733	1,000	130.274,000000
21,183400	1,000	122.381,000000
21,200067	1,000	114.210,000000
21,216733	1,000	106.427,000000
21,233400	1,000	99.662,000000
21,250067	1,000	94.346,000000
21,266733	1,000	90.391,000000
21,283400	1,000	87.202,000000
21,300067	1,000	84.504,000000
21,316733	1,000	82.501,000000
21,333400	1,000	81.180,000000
21,350067	1,000	80.098,000000
21,366733	1,000	78.848,000000
21,383400	1,000	77.385,000000
21,400067	1,000	76.003,000000
21,416733	1,000	75.072,000000
21,433400	1,000	74.829,000000
21,450067	1,000	75.627,000000
21,466733	1,000	77.775,000000
21,483400	1,000	81.119,000000
21,500067	1,000	85.040,000000
21,516733	1,000	89.308,000000
21,533400	1,000	93.663,000000
21,550067	1,000	97.765,000000
21,566733	1,000	101.124,000000
21,583400	1,000	103.491,000000
21,600067	1,000	104.885,000000
21,616733	1,000	105.513,000000
21,633400	1,000	105.793,000000
21,650067	1,000	105.895,000000
21,666733	1,000	105.820,000000
21,683400	1,000	105.686,000000
21,700067	1,000	105.501,000000
21,716733	1,000	105.072,000000
21,733400	1,000	104.283,000000
21,750067	1,000	103.107,000000
21,766733	1,000	101.416,000000
21,783400	1,000	99.300,000000
21,800067	1,000	96.746,000000
21,816733	1,000	93.653,000000
21,833400	1,000	90.194,000000
21,850067	1,000	86.533,000000
21,866733	1,000	82.697,000000
21,883400	1,000	78.972,000000
21,900067	1,000	75.821,000000
21,916733	1,000	73.346,000000
21,933400	1,000	71.312,000000
21,950067	1,000	70.003,000000
21,966733	1,000	69.651,000000
21,983400	1,000	70.085,000000
22,000067	1,000	71.087,000000
22,016733	1,000	72.437,000000
22,033400	1,000	74.045,000000
22,050067	1,000	75.863,000000
22,066733	1,000	77.659,000000
22,083400	1,000	79.258,000000
22,100067	1,000	80.548,000000
22,116733	1,000	81.589,000000
22,133400	1,000	82.592,000000
22,150067	1,000	84.059,000000
22,166733	1,000	86.119,000000
22,183400	1,000	88.090,000000
22,200067	1,000	89.215,000000
22,216733	1,000	89.314,000000
22,233400	1,000	88.683,000000
22,250067	1,000	87.671,000000
22,266733	1,000	86.359,000000
22,283400	1,000	85.064,000000
22,300067	1,000	84.183,000000
22,316733	1,000	83.736,000000
22,333400	1,000	83.757,000000
22,350067	1,000	84.424,000000
22,366733	1,000	85.799,000000
22,383400	1,000	87.925,000000
22,400067	1,000	91.002,000000
22,416733	1,000	95.330,000000
22,433400	1,000	101.038,000000
22,450067	1,000	108.230,000000
22,466733	1,000	117.307,000000
22,483400	1,000	128.847,000000
22,500067	1,000	143.276,000000
22,516733	1,000	160.591,000000
22,533400	1,000	179.964,000000
22,550067	1,000	200.142,000000
22,566733	1,000	219.838,000000
22,583400	1,000	237.780,000000
22,600067	1,000	252.809,000000
22,616733	1,000	263.800,000000
22,633400	1,000	269.785,000000
22,650067	1,000	270.415,000000
22,666733	1,000	265.824,000000
22,683400	1,000	256.735,000000
22,700067	1,000	244.473,000000
22,716733	1,000	231.006,000000
22,733400	1,000	218.280,000000
22,750067	1,000	207.801,000000
22,766733	1,000	200.788,000000
22,783400	1,000	197.891,000000
22,800067	1,000	198.835,000000
22,816733	1,000	202.616,000000
22,833400	1,000	207.956,000000
22,850067	1,000	214.022,000000
22,866733	1,000	219.700,000000
22,883400	1,000	223.432,000000
22,900067	1,000	223.818,000000
22,916733	1,000	220.347,000000
22,933400	1,000	213.111,000000
22,950067	1,000	202.794,000000
22,966733	1,000	190.480,000000
22,983400	1,000	176.968,000000
23,000067	1,000	162.884,000000
23,016733	1,000	148.593,000000
23,033400	1,000	134.787,000000
23,050067	1,000	122.214,000000
23,066733	1,000	111.318,000000
23,083400	1,000	102.034,000000
23,100067	1,000	93.959,000000
23,116733	1,000	87.050,000000
23,133400	1,000	81.426,000000
23,150067	1,000	76.867,000000
23,166733	1,000	73.141,000000
23,183400	1,000	70.235,000000
23,200067	1,000	68.499,000000
23,216733	1,000	67.898,000000
23,233400	1,000	68.276,000000
23,250067	1,000	69.506,000000
23,266733	1,000	71.474,000000
23,283400	1,000	74.154,000000
23,300067	1,000	77.457,000000
23,316733	1,000	81.268,000000
23,333400	1,000	85.617,000000
23,350067	1,000	90.530,000000
23,366733	1,000	96.158,000000
23,383400	1,000	102.639,000000
23,400067	1,000	110.032,000000
23,416733	1,000	118.657,000000
23,433400	1,000	128.540,000000
23,450067	1,000	138.708,000000
23,466733	1,000	147.864,000000
23,483400	1,000	155.060,000000
23,500067	1,000	159.590,000000
23,516733	1,000	161.249,000000
23,533400	1,000	160.072,000000
23,550067	1,000	156.316,000000
23,566733	1,000	150.523,000000
23,583400	1,000	143.401,000000
23,600067	1,000	135.720,000000
23,616733	1,000	128.305,000000
23,633400	1,000	121.940,000000
23,650067	1,000	117.176,000000
23,666733	1,000	114.273,000000
23,683400	1,000	113.200,000000
23,700067	1,000	114.000,000000
23,716733	1,000	116.697,000000
23,733400	1,000	121.333,000000
23,750067	1,000	128.262,000000
23,766733	1,000	138.276,000000
23,783400	1,000	152.484,000000
23,800067	1,000	172.436,000000
23,816733	1,000	199.606,000000
23,833400	1,000	235.363,000000
23,850067	1,000	280.797,000000
23,866733	1,000	335.984,000000
23,883400	1,000	399.700,000000
23,900067	1,000	468.782,000000
23,916733	1,000	538.142,000000
23,933400	1,000	601.498,000000
23,950067	1,000	652.072,000000
23,966733	1,000	684.056,000000
23,983400	1,000	693.934,000000
24,000067	1,000	680.912,000000
24,016733	1,000	646.892,000000
24,033400	1,000	595.958,000000
24,050067	1,000	533.417,000000
24,066733	1,000	465.328,000000
24,083400	1,000	397.198,000000
24,100067	1,000	333.139,000000
24,116733	1,000	276.113,000000
24,133400	1,000	227.953,000000
24,150067	1,000	189.670,000000
24,166733	1,000	161.245,000000
24,183400	1,000	141.830,000000
24,200067	1,000	130.394,000000
24,216733	1,000	125.845,000000
24,233400	1,000	127.477,000000
24,250067	1,000	134.758,000000
24,266733	1,000	147.811,000000
24,283400	1,000	167.649,000000
24,300067	1,000	195.608,000000
24,316733	1,000	232.960,000000
24,333400	1,000	280.534,000000
24,350067	1,000	338.046,000000
24,366733	1,000	403.682,000000
24,383400	1,000	473.976,000000
24,400067	1,000	544.131,000000
24,416733	1,000	608.395,000000
24,433400	1,000	660.661,000000
24,450067	1,000	695.452,000000
24,466733	1,000	708.900,000000
24,483400	1,000	699.490,000000
24,500067	1,000	668.474,000000
24,516733	1,000	619.464,000000
24,533400	1,000	557.759,000000
24,550067	1,000	489.243,000000
24,566733	1,000	419.158,000000
24,583400	1,000	352.033,000000
24,600067	1,000	291.310,000000
24,616733	1,000	238.814,000000
24,633400	1,000	195.352,000000
24,650067	1,000	160.831,000000
24,666733	1,000	134.381,000000
24,683400	1,000	115.076,000000
24,700067	1,000	101.779,000000
24,716733	1,000	93.309,000000
24,733400	1,000	88.566,000000
24,750067	1,000	86.324,000000
24,766733	1,000	85.472,000000
24,783400	1,000	85.308,000000
24,800067	1,000	85.229,000000
24,816733	1,000	84.658,000000
24,833400	1,000	83.631,000000
24,850067	1,000	82.638,000000
24,866733	1,000	82.063,000000
24,883400	1,000	81.953,000000
24,900067	1,000	82.290,000000
24,916733	1,000	82.831,000000
24,933400	1,000	83.634,000000
24,950067	1,000	84.928,000000
24,966733	1,000	86.441,000000
24,983400	1,000	87.926,000000
25,000067	1,000	89.113,000000
25,016733	1,000	89.912,000000
25,033400	1,000	90.250,000000
25,050067	1,000	89.940,000000
25,066733	1,000	88.916,000000
25,083400	1,000	87.149,000000
25,100067	1,000	84.473,000000
25,116733	1,000	81.028,000000
25,133400	1,000	77.275,000000
25,150067	1,000	73.784,000000
25,166733	1,000	71.226,000000
25,183400	1,000	70.177,000000
25,200067	1,000	70.540,000000
25,216733	1,000	72.025,000000
25,233400	1,000	74.168,000000
25,250067	1,000	76.598,000000
25,266733	1,000	79.087,000000
25,283400	1,000	81.600,000000
25,300067	1,000	84.056,000000
25,316733	1,000	86.490,000000
25,333400	1,000	88.616,000000
25,350067	1,000	90.141,000000
25,366733	1,000	91.000,000000
25,383400	1,000	91.396,000000
25,400067	1,000	91.371,000000
25,416733	1,000	90.779,000000
25,433400	1,000	89.465,000000
25,450067	1,000	87.471,000000
25,466733	1,000	84.935,000000
25,483400	1,000	82.118,000000
25,500067	1,000	79.569,000000
25,516733	1,000	77.722,000000
25,533400	1,000	76.591,000000
25,550067	1,000	75.676,000000
25,566733	1,000	74.500,000000
25,583400	1,000	72.641,000000
25,600067	1,000	70.050,000000
25,616733	1,000	67.008,000000
25,633400	1,000	64.341,000000
25,650067	1,000	62.602,000000
25,666733	1,000	62.175,000000
25,683400	1,000	63.183,000000
25,700067	1,000	65.317,000000
25,716733	1,000	67.834,000000
25,733400	1,000	70.041,000000
25,750067	1,000	71.448,000000
25,766733	1,000	71.951,000000
25,783400	1,000	71.818,000000
25,800067	1,000	71.462,000000
25,816733	1,000	71.267,000000
25,833400	1,000	71.321,000000
25,850067	1,000	71.166,000000
25,866733	1,000	70.505,000000
25,883400	1,000	69.122,000000
25,900067	1,000	66.957,000000
25,916733	1,000	64.091,000000
25,933400	1,000	60.858,000000
25,950067	1,000	57.858,000000
25,966733	1,000	55.456,000000
25,983400	1,000	53.884,000000
26,000067	1,000	53.385,000000
26,016733	1,000	53.989,000000
26,033400	1,000	55.620,000000
26,050067	1,000	57.901,000000
26,066733	1,000	60.554,000000
26,083400	1,000	63.219,000000
26,100067	1,000	65.602,000000
26,116733	1,000	67.873,000000
26,133400	1,000	70.423,000000
26,150067	1,000	73.237,000000
26,166733	1,000	75.966,000000
26,183400	1,000	78.304,000000
26,200067	1,000	80.448,000000
26,216733	1,000	82.704,000000
26,233400	1,000	84.877,000000
26,250067	1,000	86.688,000000
26,266733	1,000	88.067,000000
26,283400	1,000	88.964,000000
26,300067	1,000	89.343,000000
26,316733	1,000	89.244,000000
26,333400	1,000	88.845,000000
26,350067	1,000	88.413,000000
26,366733	1,000	87.937,000000
26,383400	1,000	87.142,000000
26,400067	1,000	85.750,000000
26,416733	1,000	84.042,000000
26,433400	1,000	82.597,000000
26,450067	1,000	81.618,000000
26,466733	1,000	80.753,000000
26,483400	1,000	79.743,000000
26,500067	1,000	78.748,000000
26,516733	1,000	78.190,000000
26,533400	1,000	78.361,000000
26,550067	1,000	79.110,000000
26,566733	1,000	79.941,000000
26,583400	1,000	80.581,000000
26,600067	1,000	81.004,000000
26,616733	1,000	80.902,000000
26,633400	1,000	80.158,000000
26,650067	1,000	78.946,000000
26,666733	1,000	77.297,000000
26,683400	1,000	75.333,000000
26,700067	1,000	73.323,000000
26,716733	1,000	71.386,000000
26,733400	1,000	69.670,000000
26,750067	1,000	68.271,000000
26,766733	1,000	67.343,000000
26,783400	1,000	67.220,000000
26,800067	1,000	68.053,000000
26,816733	1,000	69.542,000000
26,833400	1,000	71.271,000000
26,850067	1,000	72.848,000000
26,866733	1,000	74.003,000000
26,883400	1,000	74.550,000000
26,900067	1,000	74.554,000000
26,916733	1,000	73.905,000000
26,933400	1,000	72.662,000000
26,950067	1,000	71.161,000000
26,966733	1,000	69.920,000000
26,983400	1,000	69.035,000000
27,000067	1,000	68.420,000000
27,016733	1,000	68.102,000000
27,033400	1,000	68.054,000000
27,050067	1,000	67.961,000000
27,066733	1,000	67.706,000000
27,083400	1,000	67.428,000000
27,100067	1,000	67.141,000000
27,116733	1,000	66.985,000000
27,133400	1,000	66.976,000000
27,150067	1,000	67.203,000000
27,166733	1,000	68.043,000000
27,183400	1,000	69.283,000000
27,200067	1,000	70.365,000000
27,216733	1,000	70.961,000000
27,233400	1,000	71.202,000000
27,250067	1,000	71.473,000000
27,266733	1,000	71.930,000000
27,283400	1,000	72.818,000000
27,300067	1,000	74.353,000000
27,316733	1,000	76.322,000000
27,333400	1,000	78.050,000000
27,350067	1,000	79.126,000000
27,366733	1,000	79.379,000000
27,383400	1,000	79.028,000000
27,400067	1,000	78.580,000000
27,416733	1,000	78.347,000000
27,433400	1,000	78.243,000000
27,450067	1,000	78.226,000000
27,466733	1,000	78.243,000000
27,483400	1,000	77.951,000000
27,500067	1,000	76.843,000000
27,516733	1,000	74.890,000000
27,533400	1,000	72.564,000000
27,550067	1,000	70.302,000000
27,566733	1,000	68.306,000000
27,583400	1,000	66.955,000000
27,600067	1,000	66.384,000000
27,616733	1,000	66.436,000000
27,633400	1,000	66.885,000000
27,650067	1,000	67.549,000000
27,666733	1,000	68.331,000000
27,683400	1,000	69.395,000000
27,700067	1,000	70.624,000000
27,716733	1,000	71.753,000000
27,733400	1,000	72.728,000000
27,750067	1,000	73.796,000000
27,766733	1,000	74.905,000000
27,783400	1,000	75.737,000000
27,800067	1,000	76.197,000000
27,816733	1,000	76.387,000000
27,833400	1,000	76.637,000000
27,850067	1,000	76.998,000000
27,866733	1,000	76.962,000000
27,883400	1,000	76.397,000000
27,900067	1,000	75.657,000000
27,916733	1,000	74.834,000000
27,933400	1,000	74.038,000000
27,950067	1,000	73.495,000000
27,966733	1,000	73.156,000000
27,983400	1,000	72.939,000000
28,000067	1,000	72.728,000000
28,016733	1,000	72.508,000000
28,033400	1,000	72.289,000000
28,050067	1,000	71.811,000000
28,066733	1,000	71.113,000000
28,083400	1,000	70.488,000000
28,100067	1,000	70.406,000000
28,116733	1,000	70.756,000000
28,133400	1,000	71.096,000000
28,150067	1,000	71.299,000000
28,166733	1,000	71.509,000000
28,183400	1,000	71.907,000000
28,200067	1,000	72.617,000000
28,216733	1,000	73.613,000000
28,233400	1,000	74.761,000000
28,250067	1,000	75.709,000000
28,266733	1,000	76.217,000000
28,283400	1,000	76.164,000000
28,300067	1,000	75.713,000000
28,316733	1,000	75.201,000000
28,333400	1,000	74.826,000000
28,350067	1,000	74.690,000000
28,366733	1,000	74.753,000000
28,383400	1,000	74.820,000000
28,400067	1,000	75.107,000000
28,416733	1,000	75.779,000000
28,433400	1,000	76.749,000000
28,450067	1,000	77.803,000000
28,466733	1,000	78.294,000000
28,483400	1,000	78.090,000000
28,500067	1,000	77.300,000000
28,516733	1,000	75.835,000000
28,533400	1,000	73.857,000000
28,550067	1,000	71.730,000000
28,566733	1,000	69.739,000000
28,583400	1,000	68.239,000000
28,600067	1,000	67.592,000000
28,616733	1,000	67.995,000000
28,633400	1,000	69.407,000000
28,650067	1,000	71.274,000000
28,666733	1,000	73.045,000000
28,683400	1,000	74.406,000000
28,700067	1,000	75.054,000000
28,716733	1,000	74.952,000000
28,733400	1,000	74.303,000000
28,750067	1,000	73.189,000000
28,766733	1,000	71.862,000000
28,783400	1,000	70.576,000000
28,800067	1,000	69.603,000000
28,816733	1,000	69.214,000000
28,833400	1,000	69.499,000000
28,850067	1,000	70.240,000000
28,866733	1,000	71.286,000000
28,883400	1,000	72.560,000000
28,900067	1,000	73.955,000000
28,916733	1,000	74.845,000000
28,933400	1,000	74.991,000000
28,950067	1,000	74.480,000000
28,966733	1,000	73.575,000000
28,983400	1,000	72.548,000000
29,000067	1,000	71.451,000000
29,016733	1,000	70.535,000000
29,033400	1,000	70.028,000000
29,050067	1,000	69.803,000000
29,066733	1,000	69.665,000000
29,083400	1,000	69.357,000000
29,100067	1,000	68.902,000000
29,116733	1,000	68.508,000000
29,133400	1,000	68.259,000000
29,150067	1,000	68.049,000000
29,166733	1,000	67.749,000000
29,183400	1,000	67.430,000000
29,200067	1,000	67.186,000000
29,216733	1,000	66.721,000000
29,233400	1,000	65.781,000000
29,250067	1,000	64.472,000000
29,266733	1,000	63.285,000000
29,283400	1,000	62.615,000000
29,300067	1,000	62.763,000000
29,316733	1,000	63.738,000000
29,333400	1,000	65.447,000000
29,350067	1,000	67.818,000000
29,366733	1,000	70.614,000000
29,383400	1,000	73.431,000000
29,400067	1,000	76.016,000000
29,416733	1,000	77.925,000000
29,433400	1,000	78.812,000000
29,450067	1,000	78.808,000000
29,466733	1,000	78.068,000000
29,483400	1,000	76.590,000000
29,500067	1,000	74.563,000000
29,516733	1,000	72.383,000000
29,533400	1,000	70.568,000000
29,550067	1,000	69.277,000000
29,566733	1,000	68.333,000000
29,583400	1,000	67.696,000000
29,600067	1,000	67.337,000000
29,616733	1,000	67.389,000000
29,633400	1,000	67.996,000000
29,650067	1,000	69.140,000000
29,666733	1,000	70.712,000000
29,683400	1,000	72.605,000000
29,700067	1,000	74.727,000000
29,716733	1,000	76.942,000000
29,733400	1,000	78.848,000000
29,750067	1,000	80.194,000000
29,766733	1,000	81.019,000000
29,783400	1,000	81.205,000000
29,800067	1,000	80.101,000000
29,816733	1,000	77.792,000000
29,833400	1,000	75.167,000000
29,850067	1,000	72.740,000000
29,866733	1,000	70.946,000000
29,883400	1,000	69.837,000000
29,900067	1,000	69.194,000000
29,916733	1,000	68.554,000000
29,933400	1,000	67.856,000000
29,950067	1,000	67.425,000000
29,966733	1,000	67.531,000000
29,983400	1,000	68.141,000000
30,000067	1,000	69.199,000000
30,016733	1,000	70.139,000000
30,033400	1,000	70.330,000000
30,050067	1,000	69.641,000000
30,066733	1,000	68.424,000000
30,083400	1,000	67.253,000000
30,100067	1,000	66.447,000000
30,116733	1,000	66.027,000000
30,133400	1,000	65.826,000000
30,150067	1,000	65.830,000000
30,166733	1,000	65.913,000000
30,183400	1,000	65.937,000000
30,200067	1,000	65.884,000000
30,216733	1,000	65.879,000000
30,233400	1,000	66.135,000000
30,250067	1,000	66.670,000000
30,266733	1,000	67.314,000000
30,283400	1,000	67.987,000000
30,300067	1,000	68.468,000000
30,316733	1,000	68.813,000000
30,333400	1,000	69.111,000000
30,350067	1,000	69.470,000000
30,366733	1,000	69.884,000000
30,383400	1,000	70.395,000000
30,400067	1,000	71.092,000000
30,416733	1,000	72.053,000000
30,433400	1,000	73.509,000000
30,450067	1,000	75.351,000000
30,466733	1,000	76.948,000000
30,483400	1,000	77.903,000000
30,500067	1,000	78.045,000000
30,516733	1,000	77.570,000000
30,533400	1,000	76.834,000000
30,550067	1,000	76.016,000000
30,566733	1,000	75.117,000000
30,583400	1,000	74.347,000000
30,600067	1,000	73.806,000000
30,616733	1,000	73.546,000000
30,633400	1,000	73.579,000000
30,650067	1,000	73.832,000000
30,666733	1,000	74.032,000000
30,683400	1,000	74.078,000000
30,700067	1,000	74.263,000000
30,716733	1,000	74.640,000000
30,733400	1,000	74.909,000000
30,750067	1,000	74.719,000000
30,766733	1,000	74.104,000000
30,783400	1,000	73.472,000000
30,800067	1,000	73.251,000000
30,816733	1,000	73.729,000000
30,833400	1,000	74.771,000000
30,850067	1,000	76.002,000000
30,866733	1,000	77.213,000000
30,883400	1,000	78.070,000000
30,900067	1,000	78.262,000000
30,916733	1,000	77.749,000000
30,933400	1,000	76.645,000000
30,950067	1,000	75.279,000000
30,966733	1,000	74.115,000000
30,983400	1,000	73.461,000000
31,000067	1,000	73.343,000000
31,016733	1,000	73.542,000000
31,033400	1,000	73.671,000000
31,050067	1,000	73.719,000000
31,066733	1,000	73.722,000000
31,083400	1,000	73.488,000000
31,100067	1,000	72.992,000000
31,116733	1,000	72.284,000000
31,133400	1,000	71.598,000000
31,150067	1,000	71.206,000000
31,166733	1,000	71.258,000000
31,183400	1,000	71.759,000000
31,200067	1,000	72.885,000000
31,216733	1,000	74.595,000000
31,233400	1,000	76.459,000000
31,250067	1,000	78.150,000000
31,266733	1,000	79.489,000000
31,283400	1,000	80.700,000000
31,300067	1,000	81.898,000000
31,316733	1,000	82.949,000000
31,333400	1,000	83.758,000000
31,350067	1,000	84.091,000000
31,366733	1,000	83.833,000000
31,383400	1,000	83.197,000000
31,400067	1,000	82.344,000000
31,416733	1,000	81.291,000000
31,433400	1,000	80.297,000000
31,450067	1,000	79.469,000000
31,466733	1,000	78.769,000000
31,483400	1,000	78.075,000000
31,500067	1,000	77.320,000000
31,516733	1,000	76.603,000000
31,533400	1,000	75.682,000000
31,550067	1,000	74.482,000000
31,566733	1,000	73.206,000000
31,583400	1,000	71.978,000000
31,600067	1,000	70.836,000000
31,616733	1,000	70.092,000000
31,633400	1,000	69.968,000000
31,650067	1,000	70.323,000000
31,666733	1,000	70.955,000000
31,683400	1,000	71.659,000000
31,700067	1,000	72.123,000000
31,716733	1,000	72.274,000000
31,733400	1,000	72.336,000000
31,750067	1,000	72.371,000000
31,766733	1,000	72.303,000000
31,783400	1,000	72.177,000000
31,800067	1,000	72.068,000000
31,816733	1,000	72.172,000000
31,833400	1,000	72.609,000000
31,850067	1,000	73.310,000000
31,866733	1,000	73.916,000000
31,883400	1,000	74.190,000000
31,900067	1,000	74.281,000000
31,916733	1,000	74.297,000000
31,933400	1,000	74.278,000000
31,950067	1,000	74.360,000000
31,966733	1,000	74.611,000000
31,983400	1,000	74.978,000000
32,000067	1,000	75.444,000000
32,016733	1,000	75.878,000000
32,033400	1,000	76.501,000000
32,050067	1,000	77.330,000000
32,066733	1,000	77.976,000000
32,083400	1,000	78.356,000000
32,100067	1,000	78.401,000000
32,116733	1,000	77.973,000000
32,133400	1,000	77.350,000000
32,150067	1,000	76.829,000000
32,166733	1,000	76.362,000000
32,183400	1,000	76.055,000000
32,200067	1,000	76.097,000000
32,216733	1,000	76.731,000000
32,233400	1,000	78.020,000000
32,250067	1,000	79.527,000000
32,266733	1,000	80.930,000000
32,283400	1,000	82.000,000000
32,300067	1,000	82.294,000000
32,316733	1,000	81.696,000000
32,333400	1,000	80.325,000000
32,350067	1,000	78.336,000000
32,366733	1,000	76.184,000000
32,383400	1,000	74.260,000000
32,400067	1,000	72.709,000000
32,416733	1,000	71.669,000000
32,433400	1,000	71.187,000000
32,450067	1,000	71.119,000000
32,466733	1,000	71.172,000000
32,483400	1,000	70.905,000000
32,500067	1,000	70.296,000000
32,516733	1,000	69.847,000000
32,533400	1,000	69.992,000000
32,550067	1,000	70.863,000000
32,566733	1,000	72.533,000000
32,583400	1,000	74.874,000000
32,600067	1,000	77.533,000000
32,616733	1,000	79.948,000000
32,633400	1,000	81.440,000000
32,650067	1,000	81.731,000000
32,666733	1,000	81.206,000000
32,683400	1,000	80.182,000000
32,700067	1,000	79.121,000000
32,716733	1,000	78.307,000000
32,733400	1,000	77.690,000000
32,750067	1,000	76.900,000000
32,766733	1,000	75.887,000000
32,783400	1,000	74.618,000000
32,800067	1,000	73.570,000000
32,816733	1,000	73.254,000000
32,833400	1,000	73.853,000000
32,850067	1,000	75.176,000000
32,866733	1,000	76.939,000000
32,883400	1,000	78.868,000000
32,900067	1,000	80.668,000000
32,916733	1,000	82.262,000000
32,933400	1,000	83.692,000000
32,950067	1,000	85.047,000000
32,966733	1,000	86.424,000000
32,983400	1,000	87.663,000000
33,000067	1,000	88.749,000000
33,016733	1,000	89.749,000000
33,033400	1,000	90.713,000000
33,050067	1,000	91.706,000000
33,066733	1,000	92.747,000000
33,083400	1,000	94.053,000000
33,100067	1,000	95.461,000000
33,116733	1,000	96.682,000000
33,133400	1,000	97.464,000000
33,150067	1,000	97.560,000000
33,166733	1,000	97.052,000000
33,183400	1,000	96.295,000000
33,200067	1,000	95.587,000000
33,216733	1,000	95.363,000000
33,233400	1,000	95.871,000000
33,250067	1,000	96.837,000000
33,266733	1,000	98.046,000000
33,283400	1,000	99.670,000000
33,300067	1,000	101.628,000000
33,316733	1,000	103.502,000000
33,333400	1,000	105.135,000000
33,350067	1,000	106.323,000000
33,366733	1,000	106.928,000000
33,383400	1,000	107.293,000000
33,400067	1,000	107.487,000000
33,416733	1,000	107.623,000000
33,433400	1,000	107.967,000000
33,450067	1,000	108.498,000000
33,466733	1,000	109.103,000000
33,483400	1,000	109.635,000000
33,500067	1,000	110.129,000000
33,516733	1,000	110.912,000000
33,533400	1,000	112.299,000000
33,550067	1,000	114.377,000000
33,566733	1,000	117.290,000000
33,583400	1,000	120.854,000000
33,600067	1,000	124.858,000000
33,616733	1,000	129.073,000000
33,633400	1,000	132.872,000000
33,650067	1,000	135.591,000000
33,666733	1,000	137.091,000000
33,683400	1,000	137.887,000000
33,700067	1,000	138.432,000000
33,716733	1,000	139.224,000000
33,733400	1,000	140.707,000000
33,750067	1,000	142.995,000000
33,766733	1,000	145.651,000000
33,783400	1,000	147.571,000000
33,800067	1,000	148.139,000000
33,816733	1,000	147.717,000000
33,833400	1,000	147.156,000000
33,850067	1,000	147.197,000000
33,866733	1,000	148.246,000000
33,883400	1,000	150.297,000000
33,900067	1,000	153.033,000000
33,916733	1,000	156.057,000000
33,933400	1,000	159.132,000000
33,950067	1,000	162.121,000000
33,966733	1,000	164.740,000000
33,983400	1,000	166.874,000000
34,000067	1,000	168.599,000000
34,016733	1,000	170.076,000000
34,033400	1,000	171.530,000000
34,050067	1,000	173.049,000000
34,066733	1,000	174.693,000000
34,083400	1,000	176.421,000000
34,100067	1,000	178.269,000000
34,116733	1,000	180.075,000000
34,133400	1,000	181.427,000000
34,150067	1,000	182.133,000000
34,166733	1,000	182.218,000000
34,183400	1,000	181.889,000000
34,200067	1,000	181.363,000000
34,216733	1,000	180.682,000000
34,233400	1,000	180.250,000000
34,250067	1,000	180.689,000000
34,266733	1,000	181.960,000000
34,283400	1,000	183.590,000000
34,300067	1,000	185.023,000000
34,316733	1,000	185.969,000000
34,333400	1,000	186.465,000000
34,350067	1,000	186.598,000000
34,366733	1,000	186.667,000000
34,383400	1,000	187.086,000000
34,400067	1,000	188.093,000000
34,416733	1,000	189.394,000000
34,433400	1,000	190.819,000000
34,450067	1,000	192.592,000000
34,466733	1,000	194.786,000000
34,483400	1,000	197.312,000000
34,500067	1,000	199.992,000000
34,516733	1,000	202.405,000000
34,533400	1,000	204.078,000000
34,550067	1,000	204.611,000000
34,566733	1,000	203.870,000000
34,583400	1,000	202.234,000000
34,600067	1,000	200.257,000000
34,616733	1,000	198.287,000000
34,633400	1,000	196.542,000000
34,650067	1,000	194.909,000000
34,666733	1,000	193.432,000000
34,683400	1,000	192.309,000000
34,700067	1,000	191.588,000000
34,716733	1,000	191.333,000000
34,733400	1,000	191.622,000000
34,750067	1,000	192.579,000000
34,766733	1,000	194.009,000000
34,783400	1,000	195.891,000000
34,800067	1,000	198.291,000000
34,816733	1,000	200.660,000000
34,833400	1,000	202.475,000000
34,850067	1,000	203.604,000000
34,866733	1,000	204.164,000000
34,883400	1,000	204.267,000000
34,900067	1,000	204.049,000000
34,916733	1,000	203.488,000000
34,933400	1,000	202.681,000000
34,950067	1,000	201.909,000000
34,966733	1,000	201.500,000000
34,983400	1,000	201.966,000000
35,000067	1,000	203.254,000000
35,016733	1,000	204.853,000000
35,033400	1,000	206.431,000000
35,050067	1,000	207.731,000000
35,066733	1,000	208.585,000000
35,083400	1,000	208.895,000000
35,100067	1,000	208.841,000000
35,116733	1,000	208.713,000000
35,133400	1,000	208.861,000000
35,150067	1,000	209.320,000000
35,166733	1,000	210.077,000000
35,183400	1,000	211.251,000000
35,200067	1,000	212.840,000000
35,216733	1,000	214.591,000000
35,233400	1,000	216.172,000000
35,250067	1,000	217.304,000000
35,266733	1,000	217.852,000000
35,283400	1,000	217.987,000000
35,300067	1,000	218.082,000000
35,316733	1,000	218.439,000000
35,333400	1,000	219.118,000000
35,350067	1,000	219.902,000000
35,366733	1,000	220.423,000000
35,383400	1,000	220.357,000000
35,400067	1,000	219.665,000000
35,416733	1,000	218.601,000000
35,433400	1,000	217.450,000000
35,450067	1,000	216.332,000000
35,466733	1,000	215.556,000000
35,483400	1,000	215.222,000000
35,500067	1,000	215.111,000000
35,516733	1,000	215.127,000000
35,533400	1,000	215.313,000000
35,550067	1,000	215.510,000000
35,566733	1,000	215.614,000000
35,583400	1,000	215.573,000000
35,600067	1,000	215.654,000000
35,616733	1,000	216.238,000000
35,633400	1,000	217.292,000000
35,650067	1,000	218.542,000000
35,666733	1,000	219.579,000000
35,683400	1,000	219.996,000000
35,700067	1,000	219.982,000000
35,716733	1,000	219.558,000000
35,733400	1,000	218.748,000000
35,750067	1,000	217.633,000000
35,766733	1,000	216.405,000000
35,783400	1,000	215.309,000000
35,800067	1,000	214.468,000000
35,816733	1,000	214.261,000000
35,833400	1,000	214.950,000000
35,850067	1,000	216.349,000000
35,866733	1,000	217.919,000000
35,883400	1,000	218.824,000000
35,900067	1,000	218.593,000000
35,916733	1,000	217.452,000000
35,933400	1,000	215.714,000000
35,950067	1,000	213.813,000000
35,966733	1,000	212.321,000000
35,983400	1,000	211.415,000000
36,000067	1,000	210.971,000000
36,016733	1,000	210.591,000000
36,033400	1,000	210.271,000000
36,050067	1,000	210.042,000000
36,066733	1,000	210.030,000000
36,083400	1,000	210.211,000000
36,100067	1,000	210.120,000000
36,116733	1,000	209.365,000000
36,133400	1,000	208.040,000000
36,150067	1,000	206.483,000000
36,166733	1,000	204.914,000000
36,183400	1,000	203.257,000000
36,200067	1,000	201.576,000000
36,216733	1,000	200.345,000000
36,233400	1,000	199.888,000000
36,250067	1,000	200.345,000000
36,266733	1,000	201.448,000000
36,283400	1,000	202.728,000000
36,300067	1,000	204.038,000000
36,316733	1,000	205.388,000000
36,333400	1,000	206.844,000000
36,350067	1,000	208.349,000000
36,366733	1,000	209.471,000000
36,383400	1,000	209.722,000000
36,400067	1,000	209.352,000000
36,416733	1,000	208.747,000000
36,433400	1,000	208.456,000000
36,450067	1,000	209.018,000000
36,466733	1,000	210.486,000000
36,483400	1,000	212.544,000000
36,500067	1,000	214.684,000000
36,516733	1,000	216.254,000000
36,533400	1,000	217.008,000000
36,550067	1,000	217.329,000000
36,566733	1,000	217.236,000000
36,583400	1,000	216.361,000000
36,600067	1,000	214.683,000000
36,616733	1,000	212.277,000000
36,633400	1,000	209.326,000000
36,650067	1,000	206.145,000000
36,666733	1,000	202.962,000000
36,683400	1,000	200.349,000000
36,700067	1,000	198.834,000000
36,716733	1,000	198.418,000000
36,733400	1,000	199.007,000000
36,750067	1,000	200.448,000000
36,766733	1,000	202.335,000000
36,783400	1,000	203.980,000000
36,800067	1,000	204.925,000000
36,816733	1,000	205.277,000000
36,833400	1,000	205.535,000000
36,850067	1,000	205.935,000000
36,866733	1,000	206.435,000000
36,883400	1,000	206.842,000000
36,900067	1,000	207.271,000000
36,916733	1,000	207.502,000000
36,933400	1,000	207.255,000000
36,950067	1,000	206.674,000000
36,966733	1,000	205.943,000000
36,983400	1,000	204.843,000000
37,000067	1,000	203.247,000000
37,016733	1,000	201.661,000000
37,033400	1,000	200.431,000000
37,050067	1,000	199.560,000000
37,066733	1,000	199.094,000000
37,083400	1,000	198.939,000000
37,100067	1,000	198.799,000000
37,116733	1,000	198.387,000000
37,133400	1,000	197.348,000000
37,150067	1,000	195.721,000000
37,166733	1,000	193.705,000000
37,183400	1,000	191.449,000000
37,200067	1,000	189.308,000000
37,216733	1,000	187.713,000000
37,233400	1,000	186.590,000000
37,250067	1,000	185.424,000000
37,266733	1,000	184.078,000000
37,283400	1,000	182.598,000000
37,300067	1,000	181.060,000000
37,316733	1,000	179.535,000000
37,333400	1,000	178.002,000000
37,350067	1,000	176.403,000000
37,366733	1,000	174.530,000000
37,383400	1,000	172.493,000000
37,400067	1,000	170.573,000000
37,416733	1,000	168.902,000000
37,433400	1,000	167.390,000000
37,450067	1,000	165.813,000000
37,466733	1,000	163.987,000000
37,483400	1,000	161.876,000000
37,500067	1,000	159.685,000000
37,516733	1,000	157.715,000000
37,533400	1,000	155.908,000000
37,550067	1,000	154.295,000000
37,566733	1,000	152.864,000000
37,583400	1,000	151.564,000000
37,600067	1,000	150.491,000000
37,616733	1,000	149.551,000000
37,633400	1,000	148.104,000000
37,650067	1,000	145.762,000000
37,666733	1,000	142.363,000000
37,683400	1,000	138.140,000000
37,700067	1,000	133.841,000000
37,716733	1,000	130.438,000000
37,733400	1,000	128.426,000000
37,750067	1,000	127.552,000000
37,766733	1,000	127.406,000000
37,783400	1,000	127.829,000000
37,800067	1,000	128.610,000000
37,816733	1,000	129.133,000000
37,833400	1,000	128.948,000000
37,850067	1,000	127.882,000000
37,866733	1,000	126.003,000000
37,883400	1,000	123.474,000000
37,900067	1,000	120.785,000000
37,916733	1,000	118.180,000000
37,933400	1,000	115.693,000000
37,950067	1,000	113.222,000000
37,966733	1,000	110.874,000000
37,983400	1,000	108.628,000000
38,000067	1,000	106.464,000000
38,016733	1,000	104.474,000000
38,033400	1,000	102.935,000000
38,050067	1,000	102.146,000000
38,066733	1,000	102.095,000000
38,083400	1,000	102.330,000000
38,100067	1,000	102.253,000000
38,116733	1,000	101.355,000000
38,133400	1,000	99.652,000000
38,150067	1,000	97.489,000000
38,166733	1,000	95.221,000000
38,183400	1,000	92.940,000000
38,200067	1,000	90.791,000000
38,216733	1,000	88.857,000000
38,233400	1,000	87.154,000000
38,250067	1,000	85.427,000000
38,266733	1,000	83.866,000000
38,283400	1,000	82.642,000000
38,300067	1,000	81.541,000000
38,316733	1,000	80.504,000000
38,333400	1,000	79.665,000000
38,350067	1,000	79.172,000000
38,366733	1,000	79.023,000000
38,383400	1,000	78.977,000000
38,400067	1,000	78.673,000000
38,416733	1,000	77.771,000000
38,433400	1,000	76.271,000000
38,450067	1,000	74.728,000000
38,466733	1,000	73.434,000000
38,483400	1,000	72.516,000000
38,500067	1,000	71.885,000000
38,516733	1,000	71.498,000000
38,533400	1,000	71.314,000000
38,550067	1,000	71.067,000000
38,566733	1,000	70.475,000000
38,583400	1,000	69.247,000000
38,600067	1,000	67.577,000000
38,616733	1,000	65.786,000000
38,633400	1,000	64.277,000000
38,650067	1,000	63.312,000000
38,666733	1,000	62.679,000000
38,683400	1,000	62.153,000000
38,700067	1,000	61.399,000000
38,716733	1,000	60.155,000000
38,733400	1,000	58.472,000000
38,750067	1,000	56.437,000000
38,766733	1,000	54.264,000000
38,783400	1,000	52.158,000000
38,800067	1,000	50.278,000000
38,816733	1,000	48.612,000000
38,833400	1,000	47.308,000000
38,850067	1,000	46.677,000000
38,866733	1,000	46.465,000000
38,883400	1,000	46.296,000000
38,900067	1,000	45.850,000000
38,916733	1,000	45.195,000000
38,933400	1,000	44.724,000000
38,950067	1,000	44.505,000000
38,966733	1,000	44.263,000000
38,983400	1,000	43.594,000000
39,000067	1,000	42.483,000000
39,016733	1,000	41.204,000000
39,033400	1,000	40.150,000000
39,050067	1,000	39.481,000000
39,066733	1,000	38.822,000000
39,083400	1,000	37.735,000000
39,100067	1,000	36.420,000000
39,116733	1,000	35.121,000000
39,133400	1,000	33.775,000000
39,150067	1,000	32.297,000000
39,166733	1,000	30.623,000000
39,183400	1,000	29.142,000000
39,200067	1,000	28.609,000000
39,216733	1,000	29.241,000000
39,233400	1,000	30.688,000000
39,250067	1,000	32.487,000000
39,266733	1,000	34.112,000000
39,283400	1,000	35.202,000000
39,300067	1,000	35.431,000000
39,316733	1,000	34.723,000000
39,333400	1,000	33.159,000000
39,350067	1,000	31.001,000000
39,366733	1,000	28.533,000000
39,383400	1,000	26.239,000000
39,400067	1,000	24.241,000000
39,416733	1,000	22.175,000000
39,433400	1,000	19.876,000000
39,450067	1,000	17.507,000000
39,466733	1,000	15.297,000000
39,483400	1,000	13.723,000000
39,500067	1,000	13.049,000000
39,516733	1,000	13.017,000000
39,533400	1,000	13.104,000000
39,550067	1,000	12.925,000000
39,566733	1,000	12.312,000000
39,583400	1,000	11.286,000000
39,600067	1,000	9.964,000000
39,616733	1,000	8.397,000000
39,633400	1,000	6.635,000000
39,650067	1,000	5.023,000000
39,666733	1,000	4.185,000000
39,683400	1,000	4.311,000000
39,700067	1,000	5.215,000000
39,716733	1,000	6.746,000000
39,733400	1,000	8.385,000000
39,750067	1,000	9.441,000000
39,766733	1,000	9.555,000000
39,783400	1,000	8.691,000000
39,800067	1,000	7.401,000000
39,816733	1,000	5.975,000000
39,833400	1,000	4.675,000000
39,850067	1,000	3.656,000000
39,866733	1,000	2.922,000000
39,883400	1,000	2.371,000000
39,900067	1,000	2.009,000000
39,916733	1,000	1.809,000000
39,933400	1,000	1.887,000000
39,950067	1,000	2.317,000000
39,966733	1,000	2.707,000000
39,983400	1,000	2.785,000000
40,000067	1,000	2.669,000000
40,016733	1,000	2.433,000000
40,033400	1,000	2.126,000000
40,050067	1,000	1.830,000000
40,066733	1,000	1.651,000000
40,083400	1,000	1.731,000000
40,100067	1,000	1.839,000000
40,116733	1,000	1.888,000000
40,133400	1,000	2.064,000000
40,150067	1,000	2.786,000000
40,166733	1,000	4.042,000000
40,183400	1,000	5.436,000000
40,200067	1,000	6.367,000000
40,216733	1,000	6.270,000000
40,233400	1,000	5.257,000000
40,250067	1,000	4.148,000000
40,266733	1,000	3.283,000000
40,283400	1,000	2.449,000000
40,300067	1,000	1.842,000000
40,316733	1,000	1.780,000000
40,333400	1,000	2.372,000000
40,350067	1,000	3.282,000000
40,366733	1,000	3.888,000000
40,383400	1,000	3.688,000000
40,400067	1,000	2.512,000000
40,416733	1,000	487,000000
40,433400	1,000	-2.112,000000
40,450067	1,000	-4.788,000000
40,466733	1,000	-7.173,000000
40,483400	1,000	-9.259,000000
40,500067	1,000	-10.999,000000
40,516733	1,000	-12.171,000000
40,533400	1,000	-12.685,000000
40,550067	1,000	-12.502,000000
40,566733	1,000	-11.631,000000
40,583400	1,000	-10.023,000000
40,600067	1,000	-7.820,000000
40,616733	1,000	-5.399,000000
40,633400	1,000	-3.007,000000
40,650067	1,000	-716,000000
40,666733	1,000	1.430,000000
40,683400	1,000	3.267,000000
40,700067	1,000	4.781,000000
40,716733	1,000	5.949,000000
40,733400	1,000	6.869,000000
40,750067	1,000	7.708,000000
40,766733	1,000	8.724,000000
40,783400	1,000	9.983,000000
40,800067	1,000	11.276,000000
40,816733	1,000	12.215,000000
40,833400	1,000	12.624,000000
40,850067	1,000	12.396,000000
40,866733	1,000	11.460,000000
40,883400	1,000	9.787,000000
40,900067	1,000	7.730,000000
40,916733	1,000	5.558,000000
40,933400	1,000	3.787,000000
40,950067	1,000	2.721,000000
40,966733	1,000	2.271,000000
40,983400	1,000	2.219,000000
41,000067	1,000	2.404,000000
41,016733	1,000	2.565,000000
41,033400	1,000	2.540,000000
41,050067	1,000	2.206,000000
41,066733	1,000	1.705,000000
41,083400	1,000	1.324,000000
41,100067	1,000	1.269,000000
41,116733	1,000	1.648,000000
41,133400	1,000	2.247,000000
41,150067	1,000	2.814,000000
41,166733	1,000	3.444,000000
41,183400	1,000	3.931,000000
41,200067	1,000	4.132,000000
41,216733	1,000	4.101,000000
41,233400	1,000	3.664,000000
41,250067	1,000	2.826,000000
41,266733	1,000	2.072,000000
41,283400	1,000	1.812,000000
41,300067	1,000	2.022,000000
41,316733	1,000	2.388,000000
41,333400	1,000	2.483,000000
41,350067	1,000	1.991,000000
41,366733	1,000	820,000000
41,383400	1,000	-1.021,000000
41,400067	1,000	-3.133,000000
41,416733	1,000	-5.052,000000
41,433400	1,000	-6.396,000000
41,450067	1,000	-6.860,000000
41,466733	1,000	-6.441,000000
41,483400	1,000	-5.539,000000
41,500067	1,000	-4.390,000000
41,516733	1,000	-3.243,000000
41,533400	1,000	-2.133,000000
41,550067	1,000	-983,000000
41,566733	1,000	153,000000
41,583400	1,000	863,000000
41,600067	1,000	1.083,000000
41,616733	1,000	999,000000
41,633400	1,000	884,000000
41,650067	1,000	885,000000
41,666733	1,000	985,000000
41,683400	1,000	1.192,000000
41,700067	1,000	1.625,000000
41,716733	1,000	2.185,000000
41,733400	1,000	2.636,000000
41,750067	1,000	2.948,000000
41,766733	1,000	3.385,000000
41,783400	1,000	3.941,000000
41,800067	1,000	4.149,000000
41,816733	1,000	3.758,000000
41,833400	1,000	2.604,000000
41,850067	1,000	911,000000
41,866733	1,000	-923,000000
41,883400	1,000	-2.633,000000
41,900067	1,000	-4.206,000000
41,916733	1,000	-5.527,000000
41,933400	1,000	-6.263,000000
41,950067	1,000	-6.219,000000
41,966733	1,000	-5.398,000000
41,983400	1,000	-3.906,000000
42,000067	1,000	-2.041,000000
42,016733	1,000	-447,000000
42,033400	1,000	382,000000
42,050067	1,000	396,000000
42,066733	1,000	-248,000000
42,083400	1,000	-1.394,000000
42,100067	1,000	-3.314,000000
42,116733	1,000	-6.002,000000
42,133400	1,000	-8.894,000000
42,150067	1,000	-11.291,000000
42,166733	1,000	-13.054,000000
42,183400	1,000	-14.247,000000
42,200067	1,000	-14.824,000000
42,216733	1,000	-14.703,000000
42,233400	1,000	-13.951,000000
42,250067	1,000	-12.515,000000
42,266733	1,000	-10.460,000000
42,283400	1,000	-8.146,000000
42,300067	1,000	-6.110,000000
42,316733	1,000	-4.877,000000
42,333400	1,000	-4.541,000000
42,350067	1,000	-5.057,000000
42,366733	1,000	-6.485,000000
42,383400	1,000	-8.538,000000
42,400067	1,000	-10.339,000000
42,416733	1,000	-11.214,000000
42,433400	1,000	-10.927,000000
42,450067	1,000	-9.654,000000
42,466733	1,000	-7.919,000000
42,483400	1,000	-6.327,000000
42,500067	1,000	-5.112,000000
42,516733	1,000	-4.382,000000
42,533400	1,000	-4.082,000000
42,550067	1,000	-3.811,000000
42,566733	1,000	-3.259,000000
42,583400	1,000	-2.446,000000
42,600067	1,000	-1.665,000000
42,616733	1,000	-946,000000
42,633400	1,000	-24,000000
42,650067	1,000	1.121,000000
42,666733	1,000	2.284,000000
42,683400	1,000	3.405,000000
42,700067	1,000	4.607,000000
42,716733	1,000	5.620,000000
42,733400	1,000	6.165,000000
42,750067	1,000	6.381,000000
42,766733	1,000	6.478,000000
42,783400	1,000	6.505,000000
42,800067	1,000	6.572,000000
42,816733	1,000	6.815,000000
42,833400	1,000	7.251,000000
42,850067	1,000	7.650,000000
42,866733	1,000	7.924,000000
42,883400	1,000	8.002,000000
42,900067	1,000	7.934,000000
42,916733	1,000	7.801,000000
42,933400	1,000	7.827,000000
42,950067	1,000	8.341,000000
42,966733	1,000	9.099,000000
42,983400	1,000	9.807,000000
43,000067	1,000	10.237,000000
43,016733	1,000	10.231,000000
43,033400	1,000	9.679,000000
43,050067	1,000	8.601,000000
43,066733	1,000	6.932,000000
43,083400	1,000	4.675,000000
43,100067	1,000	1.850,000000
