# Supplementary material for: HappyTools: A software for high-throughput HPLC data processing and quantitation
Source: PLoS One. 2018 Jul 6;13(7):e0200280. doi: 10.1371/journal.pone.0200280 (PMC6034860; doi:10.1371/journal.pone.0200280)
Supplement: S1 Data — The source code of HappyTools is included in this zip file, together with all the raw chromatograms as exported from ThermoFisher Chromeleon. A visual tutorial and a document demonstrating how to reproduce the results used in this study are also included. (ZIP) [file pone.0200280.s013.zip › Data/Clinical/ACPA-IgG Fab/Fab_RA9_ACPA.txt]

File Path	chrom://5-para-12-0017/ChromeleonLocal/Instrument Data/UHPLC_2/analysis 2013/Yoann 2013sup.seq/77398.smp/Emission_1.channel/Emission_1.chm
Channel	Emission_1

Injection Information:
Data Vault	ChromeleonLocal
Injection	Fab ACPA SF911 captured
Injection Number	40
Position	RD9
Comment	
Processing Method	Integrate IgG 75-63% last data
Instrument Method	2013Aquity IgG glycan  75%-63% 010313   deepwellplate R2
Type	Unknown
Status	Finished
Injection Date	18-5-2013
Injection Time	23:34:32
Injection Volume (µl)	83,000
Dilution Factor	1,0000
Weight	1,0000

Raw Data Information:
Time Min. (min)	0,016500
Time Max. (min)	43,116500
Data Points	2587
Detector	FLD
Exporting Data System	Chromeleon 7.1.2.1478
Operator	
Signal Quantity	
Signal Unit	counts
Signal Min.	-101,000000
Signal Max.	20.513.039,000000
Channel	Emission_1
Driver Name	FLD3000.dll
Channel Type	Evaluation
Min. Step (s)	1,000
Max. Step (s)	1,000
Average Step (s)	1,000

Signal Parameter Information:
Signal Info	250 nm /480 nm

Raw Data:
Time (min)	Step (s)	Value (counts)
0,016500	0,000	0,000000
0,033167	1,000	0,000000
0,049833	1,000	0,000000
0,066500	1,000	0,000000
0,083167	1,000	-101,000000
0,099833	1,000	-100,000000
0,116500	1,000	376,000000
0,133167	1,000	1.539,000000
0,149833	1,000	3.295,000000
0,166500	1,000	5.555,000000
0,183167	1,000	8.284,000000
0,199833	1,000	11.511,000000
0,216500	1,000	14.945,000000
0,233167	1,000	18.148,000000
0,249833	1,000	21.013,000000
0,266500	1,000	23.560,000000
0,283167	1,000	25.799,000000
0,299833	1,000	27.474,000000
0,316500	1,000	28.423,000000
0,333167	1,000	28.451,000000
0,349833	1,000	27.618,000000
0,366500	1,000	26.189,000000
0,383167	1,000	24.541,000000
0,399833	1,000	22.992,000000
0,416500	1,000	22.484,000000
0,433167	1,000	25.055,000000
0,449833	1,000	32.888,000000
0,466500	1,000	47.829,000000
0,483167	1,000	73.266,000000
0,499833	1,000	114.029,000000
0,516500	1,000	174.836,000000
0,533167	1,000	260.789,000000
0,549833	1,000	384.315,000000
0,566500	1,000	573.200,000000
0,583167	1,000	878.742,000000
0,599833	1,000	1.382.418,000000
0,616500	1,000	2.181.946,000000
0,633167	1,000	3.356.454,000000
0,649833	1,000	4.931.545,000000
0,666500	1,000	6.864.055,000000
0,683167	1,000	9.052.609,000000
0,699833	1,000	11.362.266,000000
0,716500	1,000	13.646.827,000000
0,733167	1,000	15.765.320,000000
0,749833	1,000	17.591.402,000000
0,766500	1,000	19.024.518,000000
0,783167	1,000	19.999.298,000000
0,799833	1,000	20.490.850,000000
0,816500	1,000	20.513.039,000000
0,833167	1,000	20.112.825,000000
0,849833	1,000	19.360.318,000000
0,866500	1,000	18.336.995,000000
0,883167	1,000	17.125.761,000000
0,899833	1,000	15.803.505,000000
0,916500	1,000	14.436.525,000000
0,933167	1,000	13.077.482,000000
0,949833	1,000	11.765.130,000000
0,966500	1,000	10.525.098,000000
0,983167	1,000	9.371.824,000000
0,999833	1,000	8.311.096,000000
1,016500	1,000	7.342.636,000000
1,033167	1,000	6.462.789,000000
1,049833	1,000	5.666.326,000000
1,066500	1,000	4.947.846,000000
1,083167	1,000	4.302.212,000000
1,099833	1,000	3.724.896,000000
1,116500	1,000	3.212.191,000000
1,133167	1,000	2.760.902,000000
1,149833	1,000	2.367.817,000000
1,166500	1,000	2.029.516,000000
1,183167	1,000	1.742.281,000000
1,199833	1,000	1.501.541,000000
1,216500	1,000	1.302.113,000000
1,233167	1,000	1.138.794,000000
1,249833	1,000	1.006.491,000000
1,266500	1,000	900.586,000000
1,283167	1,000	817.550,000000
1,299833	1,000	753.838,000000
1,316500	1,000	704.779,000000
1,333167	1,000	666.003,000000
1,349833	1,000	633.861,000000
1,366500	1,000	605.286,000000
1,383167	1,000	578.415,000000
1,399833	1,000	552.202,000000
1,416500	1,000	526.491,000000
1,433167	1,000	501.295,000000
1,449833	1,000	476.496,000000
1,466500	1,000	452.095,000000
1,483167	1,000	428.267,000000
1,499833	1,000	405.439,000000
1,516500	1,000	384.102,000000
1,533167	1,000	364.500,000000
1,549833	1,000	346.351,000000
1,566500	1,000	329.581,000000
1,583167	1,000	313.848,000000
1,599833	1,000	298.656,000000
1,616500	1,000	283.881,000000
1,633167	1,000	269.509,000000
1,649833	1,000	255.445,000000
1,666500	1,000	241.650,000000
1,683167	1,000	228.088,000000
1,699833	1,000	214.751,000000
1,716500	1,000	201.835,000000
1,733167	1,000	189.659,000000
1,749833	1,000	178.405,000000
1,766500	1,000	167.888,000000
1,783167	1,000	157.793,000000
1,799833	1,000	148.206,000000
1,816500	1,000	139.190,000000
1,833167	1,000	130.899,000000
1,849833	1,000	123.660,000000
1,866500	1,000	117.575,000000
1,883167	1,000	112.637,000000
1,899833	1,000	108.752,000000
1,916500	1,000	105.368,000000
1,933167	1,000	102.164,000000
1,949833	1,000	99.402,000000
1,966500	1,000	97.185,000000
1,983167	1,000	95.203,000000
1,999833	1,000	93.077,000000
2,016500	1,000	90.430,000000
2,033167	1,000	87.258,000000
2,049833	1,000	83.779,000000
2,066500	1,000	80.163,000000
2,083167	1,000	76.369,000000
2,099833	1,000	72.347,000000
2,116500	1,000	68.252,000000
2,133167	1,000	64.583,000000
2,149833	1,000	61.865,000000
2,166500	1,000	60.279,000000
2,183167	1,000	59.548,000000
2,199833	1,000	59.254,000000
2,216500	1,000	59.331,000000
2,233167	1,000	59.874,000000
2,249833	1,000	60.801,000000
2,266500	1,000	61.982,000000
2,283167	1,000	63.330,000000
2,299833	1,000	64.542,000000
2,316500	1,000	65.578,000000
2,333167	1,000	66.257,000000
2,349833	1,000	66.119,000000
2,366500	1,000	65.065,000000
2,383167	1,000	63.230,000000
2,399833	1,000	60.674,000000
2,416500	1,000	57.703,000000
2,433167	1,000	54.698,000000
2,449833	1,000	52.132,000000
2,466500	1,000	50.306,000000
2,483167	1,000	49.209,000000
2,499833	1,000	48.854,000000
2,516500	1,000	49.114,000000
2,533167	1,000	49.691,000000
2,549833	1,000	50.139,000000
2,566500	1,000	50.288,000000
2,583167	1,000	50.296,000000
2,599833	1,000	50.330,000000
2,616500	1,000	50.271,000000
2,633167	1,000	49.911,000000
2,649833	1,000	49.317,000000
2,666500	1,000	48.850,000000
2,683167	1,000	48.937,000000
2,699833	1,000	49.738,000000
2,716500	1,000	51.224,000000
2,733167	1,000	53.193,000000
2,749833	1,000	55.014,000000
2,766500	1,000	56.243,000000
2,783167	1,000	57.010,000000
2,799833	1,000	57.552,000000
2,816500	1,000	57.927,000000
2,833167	1,000	58.094,000000
2,849833	1,000	57.878,000000
2,866500	1,000	57.392,000000
2,883167	1,000	56.835,000000
2,899833	1,000	56.394,000000
2,916500	1,000	56.385,000000
2,933167	1,000	56.888,000000
2,949833	1,000	57.848,000000
2,966500	1,000	59.259,000000
2,983167	1,000	61.054,000000
2,999833	1,000	63.166,000000
3,016500	1,000	65.540,000000
3,033167	1,000	67.877,000000
3,049833	1,000	69.764,000000
3,066500	1,000	71.006,000000
3,083167	1,000	71.576,000000
3,099833	1,000	71.655,000000
3,116500	1,000	71.776,000000
3,133167	1,000	72.298,000000
3,149833	1,000	73.454,000000
3,166500	1,000	75.100,000000
3,183167	1,000	77.034,000000
3,199833	1,000	78.915,000000
3,216500	1,000	80.560,000000
3,233167	1,000	81.952,000000
3,249833	1,000	82.749,000000
3,266500	1,000	82.601,000000
3,283167	1,000	81.828,000000
3,299833	1,000	80.875,000000
3,316500	1,000	80.140,000000
3,333167	1,000	80.079,000000
3,349833	1,000	80.601,000000
3,366500	1,000	81.552,000000
3,383167	1,000	82.928,000000
3,399833	1,000	84.338,000000
3,416500	1,000	85.155,000000
3,433167	1,000	84.951,000000
3,449833	1,000	83.777,000000
3,466500	1,000	81.835,000000
3,483167	1,000	79.502,000000
3,499833	1,000	77.042,000000
3,516500	1,000	74.705,000000
3,533167	1,000	72.752,000000
3,549833	1,000	71.267,000000
3,566500	1,000	70.167,000000
3,583167	1,000	69.265,000000
3,599833	1,000	68.587,000000
3,616500	1,000	68.114,000000
3,633167	1,000	67.513,000000
3,649833	1,000	66.855,000000
3,666500	1,000	66.816,000000
3,683167	1,000	67.940,000000
3,699833	1,000	70.376,000000
3,716500	1,000	73.843,000000
3,733167	1,000	77.279,000000
3,749833	1,000	79.836,000000
3,766500	1,000	81.593,000000
3,783167	1,000	82.959,000000
3,799833	1,000	83.903,000000
3,816500	1,000	84.104,000000
3,833167	1,000	83.504,000000
3,849833	1,000	82.574,000000
3,866500	1,000	81.742,000000
3,883167	1,000	80.986,000000
3,899833	1,000	80.492,000000
3,916500	1,000	80.162,000000
3,933167	1,000	79.726,000000
3,949833	1,000	79.029,000000
3,966500	1,000	78.290,000000
3,983167	1,000	78.098,000000
3,999833	1,000	78.591,000000
4,016500	1,000	79.494,000000
4,033167	1,000	80.559,000000
4,049833	1,000	81.629,000000
4,066500	1,000	82.389,000000
4,083167	1,000	82.877,000000
4,099833	1,000	83.274,000000
4,116500	1,000	84.021,000000
4,133167	1,000	85.211,000000
4,149833	1,000	86.446,000000
4,166500	1,000	87.757,000000
4,183167	1,000	89.231,000000
4,199833	1,000	90.729,000000
4,216500	1,000	92.032,000000
4,233167	1,000	92.627,000000
4,249833	1,000	92.274,000000
4,266500	1,000	90.954,000000
4,283167	1,000	88.754,000000
4,299833	1,000	85.700,000000
4,316500	1,000	81.830,000000
4,333167	1,000	77.343,000000
4,349833	1,000	72.938,000000
4,366500	1,000	69.099,000000
4,383167	1,000	65.906,000000
4,399833	1,000	63.495,000000
4,416500	1,000	62.350,000000
4,433167	1,000	62.766,000000
4,449833	1,000	64.610,000000
4,466500	1,000	67.607,000000
4,483167	1,000	71.778,000000
4,499833	1,000	77.186,000000
4,516500	1,000	83.619,000000
4,533167	1,000	90.780,000000
4,549833	1,000	98.080,000000
4,566500	1,000	104.618,000000
4,583167	1,000	109.299,000000
4,599833	1,000	111.461,000000
4,616500	1,000	111.032,000000
4,633167	1,000	108.664,000000
4,649833	1,000	105.201,000000
4,666500	1,000	101.493,000000
4,683167	1,000	98.111,000000
4,699833	1,000	95.388,000000
4,716500	1,000	93.358,000000
4,733167	1,000	92.107,000000
4,749833	1,000	91.769,000000
4,766500	1,000	92.281,000000
4,783167	1,000	93.040,000000
4,799833	1,000	93.613,000000
4,816500	1,000	93.882,000000
4,833167	1,000	93.921,000000
4,849833	1,000	93.509,000000
4,866500	1,000	92.415,000000
4,883167	1,000	90.657,000000
4,899833	1,000	88.338,000000
4,916500	1,000	85.603,000000
4,933167	1,000	82.974,000000
4,949833	1,000	81.373,000000
4,966500	1,000	81.435,000000
4,983167	1,000	83.179,000000
4,999833	1,000	86.446,000000
5,016500	1,000	90.827,000000
5,033167	1,000	96.122,000000
5,049833	1,000	101.898,000000
5,066500	1,000	107.129,000000
5,083167	1,000	110.522,000000
5,099833	1,000	111.365,000000
5,116500	1,000	109.735,000000
5,133167	1,000	106.087,000000
5,149833	1,000	101.133,000000
5,166500	1,000	95.298,000000
5,183167	1,000	89.037,000000
5,199833	1,000	83.233,000000
5,216500	1,000	78.428,000000
5,233167	1,000	74.922,000000
5,249833	1,000	72.741,000000
5,266500	1,000	71.678,000000
5,283167	1,000	71.334,000000
5,299833	1,000	71.302,000000
5,316500	1,000	71.295,000000
5,333167	1,000	71.186,000000
5,349833	1,000	71.052,000000
5,366500	1,000	70.854,000000
5,383167	1,000	70.112,000000
5,399833	1,000	68.401,000000
5,416500	1,000	65.892,000000
5,433167	1,000	63.054,000000
5,449833	1,000	60.420,000000
5,466500	1,000	58.395,000000
5,483167	1,000	57.295,000000
5,499833	1,000	57.403,000000
5,516500	1,000	58.727,000000
5,533167	1,000	61.265,000000
5,549833	1,000	64.991,000000
5,566500	1,000	70.201,000000
5,583167	1,000	76.810,000000
5,599833	1,000	84.493,000000
5,616500	1,000	92.526,000000
5,633167	1,000	99.831,000000
5,649833	1,000	105.377,000000
5,666500	1,000	108.391,000000
5,683167	1,000	108.804,000000
5,699833	1,000	107.212,000000
5,716500	1,000	104.162,000000
5,733167	1,000	99.900,000000
5,749833	1,000	94.936,000000
5,766500	1,000	89.812,000000
5,783167	1,000	85.081,000000
5,799833	1,000	81.033,000000
5,816500	1,000	77.601,000000
5,833167	1,000	74.572,000000
5,849833	1,000	72.001,000000
5,866500	1,000	70.006,000000
5,883167	1,000	68.588,000000
5,899833	1,000	67.467,000000
5,916500	1,000	66.615,000000
5,933167	1,000	65.889,000000
5,949833	1,000	65.247,000000
5,966500	1,000	64.816,000000
5,983167	1,000	64.796,000000
5,999833	1,000	65.236,000000
6,016500	1,000	65.846,000000
6,033167	1,000	66.302,000000
6,049833	1,000	66.424,000000
6,066500	1,000	66.167,000000
6,083167	1,000	65.498,000000
6,099833	1,000	64.328,000000
6,116500	1,000	62.998,000000
6,133167	1,000	61.872,000000
6,149833	1,000	61.095,000000
6,166500	1,000	60.451,000000
6,183167	1,000	59.641,000000
6,199833	1,000	58.656,000000
6,216500	1,000	58.071,000000
6,233167	1,000	58.151,000000
6,249833	1,000	58.741,000000
6,266500	1,000	59.564,000000
6,283167	1,000	60.666,000000
6,299833	1,000	61.754,000000
6,316500	1,000	62.343,000000
6,333167	1,000	62.093,000000
6,349833	1,000	61.104,000000
6,366500	1,000	59.893,000000
6,383167	1,000	58.896,000000
6,399833	1,000	58.032,000000
6,416500	1,000	57.510,000000
6,433167	1,000	57.724,000000
6,449833	1,000	58.917,000000
6,466500	1,000	61.015,000000
6,483167	1,000	63.498,000000
6,499833	1,000	65.487,000000
6,516500	1,000	66.539,000000
6,533167	1,000	66.938,000000
6,549833	1,000	66.953,000000
6,566500	1,000	66.789,000000
6,583167	1,000	66.855,000000
6,599833	1,000	67.508,000000
6,616500	1,000	69.268,000000
6,633167	1,000	72.324,000000
6,649833	1,000	76.199,000000
6,666500	1,000	80.645,000000
6,683167	1,000	85.240,000000
6,699833	1,000	89.185,000000
6,716500	1,000	91.888,000000
6,733167	1,000	93.073,000000
6,749833	1,000	93.039,000000
6,766500	1,000	92.108,000000
6,783167	1,000	90.406,000000
6,799833	1,000	87.723,000000
6,816500	1,000	84.441,000000
6,833167	1,000	81.296,000000
6,849833	1,000	78.600,000000
6,866500	1,000	76.161,000000
6,883167	1,000	74.008,000000
6,899833	1,000	72.463,000000
6,916500	1,000	71.656,000000
6,933167	1,000	71.507,000000
6,949833	1,000	71.884,000000
6,966500	1,000	72.519,000000
6,983167	1,000	73.338,000000
6,999833	1,000	74.705,000000
7,016500	1,000	76.741,000000
7,033167	1,000	79.305,000000
7,049833	1,000	81.990,000000
7,066500	1,000	84.397,000000
7,083167	1,000	86.380,000000
7,099833	1,000	87.764,000000
7,116500	1,000	88.423,000000
7,133167	1,000	88.409,000000
7,149833	1,000	87.872,000000
7,166500	1,000	86.833,000000
7,183167	1,000	85.603,000000
7,199833	1,000	84.318,000000
7,216500	1,000	83.121,000000
7,233167	1,000	81.748,000000
7,249833	1,000	79.999,000000
7,266500	1,000	77.971,000000
7,283167	1,000	76.015,000000
7,299833	1,000	74.412,000000
7,316500	1,000	73.052,000000
7,333167	1,000	71.823,000000
7,349833	1,000	70.803,000000
7,366500	1,000	69.945,000000
7,383167	1,000	69.071,000000
7,399833	1,000	67.919,000000
7,416500	1,000	66.308,000000
7,433167	1,000	64.352,000000
7,449833	1,000	62.395,000000
7,466500	1,000	60.674,000000
7,483167	1,000	59.290,000000
7,499833	1,000	58.350,000000
7,516500	1,000	58.253,000000
7,533167	1,000	59.406,000000
7,549833	1,000	61.551,000000
7,566500	1,000	64.113,000000
7,583167	1,000	66.425,000000
7,599833	1,000	67.997,000000
7,616500	1,000	68.759,000000
7,633167	1,000	68.837,000000
7,649833	1,000	68.548,000000
7,666500	1,000	68.482,000000
7,683167	1,000	68.718,000000
7,699833	1,000	69.079,000000
7,716500	1,000	69.456,000000
7,733167	1,000	69.573,000000
7,749833	1,000	69.432,000000
7,766500	1,000	69.264,000000
7,783167	1,000	69.269,000000
7,799833	1,000	69.251,000000
7,816500	1,000	68.948,000000
7,833167	1,000	68.082,000000
7,849833	1,000	66.582,000000
7,866500	1,000	64.971,000000
7,883167	1,000	63.635,000000
7,899833	1,000	62.600,000000
7,916500	1,000	61.980,000000
7,933167	1,000	61.875,000000
7,949833	1,000	62.428,000000
7,966500	1,000	63.509,000000
7,983167	1,000	64.914,000000
7,999833	1,000	66.423,000000
8,016500	1,000	68.145,000000
8,033167	1,000	70.232,000000
8,049833	1,000	72.482,000000
8,066500	1,000	74.531,000000
8,083167	1,000	76.181,000000
8,099833	1,000	77.371,000000
8,116500	1,000	78.061,000000
8,133167	1,000	78.213,000000
8,149833	1,000	77.728,000000
8,166500	1,000	76.560,000000
8,183167	1,000	74.911,000000
8,199833	1,000	73.130,000000
8,216500	1,000	71.789,000000
8,233167	1,000	71.713,000000
8,249833	1,000	73.507,000000
8,266500	1,000	77.345,000000
8,283167	1,000	82.640,000000
8,299833	1,000	88.276,000000
8,316500	1,000	93.237,000000
8,333167	1,000	96.890,000000
8,349833	1,000	98.931,000000
8,366500	1,000	99.475,000000
8,383167	1,000	98.785,000000
8,399833	1,000	97.044,000000
8,416500	1,000	94.355,000000
8,433167	1,000	90.983,000000
8,449833	1,000	87.611,000000
8,466500	1,000	84.865,000000
8,483167	1,000	83.023,000000
8,499833	1,000	81.866,000000
8,516500	1,000	80.845,000000
8,533167	1,000	79.314,000000
8,549833	1,000	77.206,000000
8,566500	1,000	75.155,000000
8,583167	1,000	73.767,000000
8,599833	1,000	73.180,000000
8,616500	1,000	73.307,000000
8,633167	1,000	74.029,000000
8,649833	1,000	75.160,000000
8,666500	1,000	76.666,000000
8,683167	1,000	78.451,000000
8,699833	1,000	80.409,000000
8,716500	1,000	82.515,000000
8,733167	1,000	84.539,000000
8,749833	1,000	86.242,000000
8,766500	1,000	87.454,000000
8,783167	1,000	88.302,000000
8,799833	1,000	88.838,000000
8,816500	1,000	89.211,000000
8,833167	1,000	89.743,000000
8,849833	1,000	90.824,000000
8,866500	1,000	92.734,000000
8,883167	1,000	95.436,000000
8,899833	1,000	98.661,000000
8,916500	1,000	102.101,000000
8,933167	1,000	105.225,000000
8,949833	1,000	107.507,000000
8,966500	1,000	108.797,000000
8,983167	1,000	109.013,000000
8,999833	1,000	107.790,000000
9,016500	1,000	105.015,000000
9,033167	1,000	100.728,000000
9,049833	1,000	95.401,000000
9,066500	1,000	89.754,000000
9,083167	1,000	84.249,000000
9,099833	1,000	79.209,000000
9,116500	1,000	74.750,000000
9,133167	1,000	71.040,000000
9,149833	1,000	68.083,000000
9,166500	1,000	66.079,000000
9,183167	1,000	65.256,000000
9,199833	1,000	65.574,000000
9,216500	1,000	66.810,000000
9,233167	1,000	68.626,000000
9,249833	1,000	70.720,000000
9,266500	1,000	72.842,000000
9,283167	1,000	74.765,000000
9,299833	1,000	76.343,000000
9,316500	1,000	77.398,000000
9,333167	1,000	77.920,000000
9,349833	1,000	77.907,000000
9,366500	1,000	77.492,000000
9,383167	1,000	77.054,000000
9,399833	1,000	76.908,000000
9,416500	1,000	76.980,000000
9,433167	1,000	77.182,000000
9,449833	1,000	77.426,000000
9,466500	1,000	77.861,000000
9,483167	1,000	78.836,000000
9,499833	1,000	80.562,000000
9,516500	1,000	83.528,000000
9,533167	1,000	88.561,000000
9,549833	1,000	96.297,000000
9,566500	1,000	107.264,000000
9,583167	1,000	122.070,000000
9,599833	1,000	142.254,000000
9,616500	1,000	170.639,000000
9,633167	1,000	210.551,000000
9,649833	1,000	264.444,000000
9,666500	1,000	332.661,000000
9,683167	1,000	412.475,000000
9,699833	1,000	497.474,000000
9,716500	1,000	578.637,000000
9,733167	1,000	646.115,000000
9,749833	1,000	691.483,000000
9,766500	1,000	709.471,000000
9,783167	1,000	698.874,000000
9,799833	1,000	662.709,000000
9,816500	1,000	606.913,000000
9,833167	1,000	538.689,000000
9,849833	1,000	465.150,000000
9,866500	1,000	392.393,000000
9,883167	1,000	325.335,000000
9,899833	1,000	267.116,000000
9,916500	1,000	219.429,000000
9,933167	1,000	183.019,000000
9,949833	1,000	157.392,000000
9,966500	1,000	141.005,000000
9,983167	1,000	131.575,000000
9,999833	1,000	126.494,000000
10,016500	1,000	123.355,000000
10,033167	1,000	120.551,000000
10,049833	1,000	117.223,000000
10,066500	1,000	113.038,000000
10,083167	1,000	107.760,000000
10,099833	1,000	101.724,000000
10,116500	1,000	95.547,000000
10,133167	1,000	89.626,000000
10,149833	1,000	84.479,000000
10,166500	1,000	80.487,000000
10,183167	1,000	77.988,000000
10,199833	1,000	77.171,000000
10,216500	1,000	77.990,000000
10,233167	1,000	79.867,000000
10,249833	1,000	82.130,000000
10,266500	1,000	84.407,000000
10,283167	1,000	86.377,000000
10,299833	1,000	88.017,000000
10,316500	1,000	89.346,000000
10,333167	1,000	90.365,000000
10,349833	1,000	90.973,000000
10,366500	1,000	91.285,000000
10,383167	1,000	91.522,000000
10,399833	1,000	91.810,000000
10,416500	1,000	92.477,000000
10,433167	1,000	93.710,000000
10,449833	1,000	95.825,000000
10,466500	1,000	99.231,000000
10,483167	1,000	104.127,000000
10,499833	1,000	110.482,000000
10,516500	1,000	118.477,000000
10,533167	1,000	129.215,000000
10,549833	1,000	144.386,000000
10,566500	1,000	166.433,000000
10,583167	1,000	199.126,000000
10,599833	1,000	248.268,000000
10,616500	1,000	322.095,000000
10,633167	1,000	430.384,000000
10,649833	1,000	582.735,000000
10,666500	1,000	784.414,000000
10,683167	1,000	1.031.778,000000
10,699833	1,000	1.310.178,000000
10,716500	1,000	1.594.305,000000
10,733167	1,000	1.851.911,000000
10,749833	1,000	2.050.772,000000
10,766500	1,000	2.166.044,000000
10,783167	1,000	2.185.959,000000
10,799833	1,000	2.112.899,000000
10,816500	1,000	1.960.563,000000
10,833167	1,000	1.750.305,000000
10,849833	1,000	1.506.711,000000
10,866500	1,000	1.253.496,000000
10,883167	1,000	1.010.240,000000
10,899833	1,000	791.104,000000
10,916500	1,000	604.668,000000
10,933167	1,000	454.387,000000
10,949833	1,000	339.102,000000
10,966500	1,000	254.962,000000
10,983167	1,000	196.552,000000
10,999833	1,000	158.285,000000
11,016500	1,000	135.030,000000
11,033167	1,000	122.148,000000
11,049833	1,000	116.025,000000
11,066500	1,000	113.653,000000
11,083167	1,000	113.099,000000
11,099833	1,000	113.410,000000
11,116500	1,000	114.234,000000
11,133167	1,000	115.560,000000
11,149833	1,000	117.727,000000
11,166500	1,000	121.114,000000
11,183167	1,000	126.003,000000
11,199833	1,000	132.367,000000
11,216500	1,000	139.918,000000
11,233167	1,000	147.976,000000
11,249833	1,000	155.720,000000
11,266500	1,000	162.609,000000
11,283167	1,000	168.448,000000
11,299833	1,000	172.971,000000
11,316500	1,000	176.187,000000
11,333167	1,000	177.992,000000
11,349833	1,000	177.815,000000
11,366500	1,000	175.208,000000
11,383167	1,000	169.849,000000
11,399833	1,000	162.161,000000
11,416500	1,000	153.056,000000
11,433167	1,000	143.388,000000
11,449833	1,000	133.928,000000
11,466500	1,000	125.434,000000
11,483167	1,000	118.207,000000
11,499833	1,000	112.281,000000
11,516500	1,000	107.408,000000
11,533167	1,000	103.343,000000
11,549833	1,000	99.863,000000
11,566500	1,000	96.893,000000
11,583167	1,000	94.451,000000
11,599833	1,000	92.414,000000
11,616500	1,000	90.781,000000
11,633167	1,000	89.585,000000
11,649833	1,000	88.735,000000
11,666500	1,000	88.065,000000
11,683167	1,000	87.554,000000
11,699833	1,000	87.346,000000
11,716500	1,000	87.427,000000
11,733167	1,000	87.917,000000
11,749833	1,000	89.101,000000
11,766500	1,000	90.937,000000
11,783167	1,000	93.358,000000
11,799833	1,000	96.130,000000
11,816500	1,000	99.360,000000
11,833167	1,000	103.438,000000
11,849833	1,000	108.590,000000
11,866500	1,000	114.858,000000
11,883167	1,000	122.575,000000
11,899833	1,000	132.437,000000
11,916500	1,000	144.763,000000
11,933167	1,000	159.159,000000
11,949833	1,000	174.800,000000
11,966500	1,000	190.434,000000
11,983167	1,000	204.971,000000
11,999833	1,000	217.435,000000
12,016500	1,000	227.394,000000
12,033167	1,000	235.545,000000
12,049833	1,000	243.147,000000
12,066500	1,000	250.959,000000
12,083167	1,000	259.197,000000
12,099833	1,000	267.084,000000
12,116500	1,000	273.283,000000
12,133167	1,000	276.760,000000
12,149833	1,000	277.141,000000
12,166500	1,000	274.131,000000
12,183167	1,000	267.490,000000
12,199833	1,000	257.678,000000
12,216500	1,000	245.604,000000
12,233167	1,000	232.102,000000
12,249833	1,000	217.893,000000
12,266500	1,000	203.627,000000
12,283167	1,000	189.834,000000
12,299833	1,000	176.700,000000
12,316500	1,000	164.474,000000
12,333167	1,000	153.477,000000
12,349833	1,000	144.058,000000
12,366500	1,000	136.462,000000
12,383167	1,000	131.066,000000
12,399833	1,000	128.293,000000
12,416500	1,000	128.259,000000
12,433167	1,000	130.508,000000
12,449833	1,000	134.525,000000
12,466500	1,000	140.136,000000
12,483167	1,000	147.049,000000
12,499833	1,000	154.805,000000
12,516500	1,000	162.620,000000
12,533167	1,000	169.577,000000
12,549833	1,000	174.774,000000
12,566500	1,000	177.279,000000
12,583167	1,000	176.465,000000
12,599833	1,000	172.658,000000
12,616500	1,000	166.802,000000
12,633167	1,000	159.672,000000
12,649833	1,000	151.833,000000
12,666500	1,000	143.936,000000
12,683167	1,000	136.515,000000
12,699833	1,000	130.218,000000
12,716500	1,000	125.514,000000
12,733167	1,000	122.824,000000
12,749833	1,000	122.467,000000
12,766500	1,000	125.228,000000
12,783167	1,000	132.458,000000
12,799833	1,000	145.492,000000
12,816500	1,000	166.106,000000
12,833167	1,000	196.659,000000
12,849833	1,000	240.706,000000
12,866500	1,000	302.857,000000
12,883167	1,000	388.310,000000
12,899833	1,000	501.706,000000
12,916500	1,000	645.734,000000
12,933167	1,000	818.648,000000
12,949833	1,000	1.012.095,000000
12,966500	1,000	1.211.658,000000
12,983167	1,000	1.398.600,000000
12,999833	1,000	1.552.765,000000
13,016500	1,000	1.656.465,000000
13,033167	1,000	1.698.268,000000
13,049833	1,000	1.674.948,000000
13,066500	1,000	1.591.435,000000
13,083167	1,000	1.459.110,000000
13,099833	1,000	1.293.381,000000
13,116500	1,000	1.110.676,000000
13,133167	1,000	926.717,000000
13,149833	1,000	754.477,000000
13,166500	1,000	603.134,000000
13,183167	1,000	477.727,000000
13,199833	1,000	379.575,000000
13,216500	1,000	307.409,000000
13,233167	1,000	258.825,000000
13,249833	1,000	231.484,000000
13,266500	1,000	223.448,000000
13,283167	1,000	232.832,000000
13,299833	1,000	257.968,000000
13,316500	1,000	296.605,000000
13,333167	1,000	345.688,000000
13,349833	1,000	400.864,000000
13,366500	1,000	456.636,000000
13,383167	1,000	506.960,000000
13,399833	1,000	546.109,000000
13,416500	1,000	569.649,000000
13,433167	1,000	575.346,000000
13,449833	1,000	563.763,000000
13,466500	1,000	537.823,000000
13,483167	1,000	501.692,000000
13,499833	1,000	459.772,000000
13,516500	1,000	416.203,000000
13,533167	1,000	374.553,000000
13,549833	1,000	337.753,000000
13,566500	1,000	307.668,000000
13,583167	1,000	285.040,000000
13,599833	1,000	269.486,000000
13,616500	1,000	259.753,000000
13,633167	1,000	253.859,000000
13,649833	1,000	249.323,000000
13,666500	1,000	243.988,000000
13,683167	1,000	236.481,000000
13,699833	1,000	226.266,000000
13,716500	1,000	213.684,000000
13,733167	1,000	199.502,000000
13,749833	1,000	184.700,000000
13,766500	1,000	170.191,000000
13,783167	1,000	156.548,000000
13,799833	1,000	144.244,000000
13,816500	1,000	133.498,000000
13,833167	1,000	124.512,000000
13,849833	1,000	117.457,000000
13,866500	1,000	112.448,000000
13,883167	1,000	109.136,000000
13,899833	1,000	107.338,000000
13,916500	1,000	107.175,000000
13,933167	1,000	108.341,000000
13,949833	1,000	110.682,000000
13,966500	1,000	113.978,000000
13,983167	1,000	117.688,000000
13,999833	1,000	121.099,000000
14,016500	1,000	123.691,000000
14,033167	1,000	125.183,000000
14,049833	1,000	125.410,000000
14,066500	1,000	124.724,000000
14,083167	1,000	123.614,000000
14,099833	1,000	122.405,000000
14,116500	1,000	121.402,000000
14,133167	1,000	120.582,000000
14,149833	1,000	119.967,000000
14,166500	1,000	119.525,000000
14,183167	1,000	119.043,000000
14,199833	1,000	118.308,000000
14,216500	1,000	117.111,000000
14,233167	1,000	115.367,000000
14,249833	1,000	113.146,000000
14,266500	1,000	110.461,000000
14,283167	1,000	107.749,000000
14,299833	1,000	105.446,000000
14,316500	1,000	103.846,000000
14,333167	1,000	103.107,000000
14,349833	1,000	102.915,000000
14,366500	1,000	102.827,000000
14,383167	1,000	102.575,000000
14,399833	1,000	102.141,000000
14,416500	1,000	101.576,000000
14,433167	1,000	101.002,000000
14,449833	1,000	99.916,000000
14,466500	1,000	97.820,000000
14,483167	1,000	94.780,000000
14,499833	1,000	91.277,000000
14,516500	1,000	88.132,000000
14,533167	1,000	86.039,000000
14,549833	1,000	85.109,000000
14,566500	1,000	85.119,000000
14,583167	1,000	85.915,000000
14,599833	1,000	87.374,000000
14,616500	1,000	89.506,000000
14,633167	1,000	92.277,000000
14,649833	1,000	95.522,000000
14,666500	1,000	98.965,000000
14,683167	1,000	102.460,000000
14,699833	1,000	105.969,000000
14,716500	1,000	109.178,000000
14,733167	1,000	111.911,000000
14,749833	1,000	114.221,000000
14,766500	1,000	116.005,000000
14,783167	1,000	117.075,000000
14,799833	1,000	117.584,000000
14,816500	1,000	117.622,000000
14,833167	1,000	117.047,000000
14,849833	1,000	115.706,000000
14,866500	1,000	113.759,000000
14,883167	1,000	111.398,000000
14,899833	1,000	108.913,000000
14,916500	1,000	106.452,000000
14,933167	1,000	104.199,000000
14,949833	1,000	102.055,000000
14,966500	1,000	99.836,000000
14,983167	1,000	97.756,000000
14,999833	1,000	96.085,000000
15,016500	1,000	95.153,000000
15,033167	1,000	95.068,000000
15,049833	1,000	95.694,000000
15,066500	1,000	96.712,000000
15,083167	1,000	98.073,000000
15,099833	1,000	100.004,000000
15,116500	1,000	102.626,000000
15,133167	1,000	106.242,000000
15,149833	1,000	111.404,000000
15,166500	1,000	118.431,000000
15,183167	1,000	126.887,000000
15,199833	1,000	136.141,000000
15,216500	1,000	145.545,000000
15,233167	1,000	154.387,000000
15,249833	1,000	161.913,000000
15,266500	1,000	167.470,000000
15,283167	1,000	170.651,000000
15,299833	1,000	171.245,000000
15,316500	1,000	169.622,000000
15,333167	1,000	166.745,000000
15,349833	1,000	163.900,000000
15,366500	1,000	162.363,000000
15,383167	1,000	163.074,000000
15,399833	1,000	166.590,000000
15,416500	1,000	172.893,000000
15,433167	1,000	181.370,000000
15,449833	1,000	190.888,000000
15,466500	1,000	200.196,000000
15,483167	1,000	207.856,000000
15,499833	1,000	212.782,000000
15,516500	1,000	214.481,000000
15,533167	1,000	213.077,000000
15,549833	1,000	208.907,000000
15,566500	1,000	202.645,000000
15,583167	1,000	195.352,000000
15,599833	1,000	188.125,000000
15,616500	1,000	182.094,000000
15,633167	1,000	178.397,000000
15,649833	1,000	178.230,000000
15,666500	1,000	182.492,000000
15,683167	1,000	192.273,000000
15,699833	1,000	208.786,000000
15,716500	1,000	233.070,000000
15,733167	1,000	265.554,000000
15,749833	1,000	305.841,000000
15,766500	1,000	352.389,000000
15,783167	1,000	402.608,000000
15,799833	1,000	452.840,000000
15,816500	1,000	498.499,000000
15,833167	1,000	535.158,000000
15,849833	1,000	559.227,000000
15,866500	1,000	568.442,000000
15,883167	1,000	562.073,000000
15,899833	1,000	540.939,000000
15,916500	1,000	507.781,000000
15,933167	1,000	466.860,000000
15,949833	1,000	422.558,000000
15,966500	1,000	378.593,000000
15,983167	1,000	338.011,000000
15,999833	1,000	302.657,000000
16,016500	1,000	273.357,000000
16,033167	1,000	250.068,000000
16,049833	1,000	231.978,000000
16,066500	1,000	217.763,000000
16,083167	1,000	206.373,000000
16,099833	1,000	196.998,000000
16,116500	1,000	188.840,000000
16,133167	1,000	181.262,000000
16,149833	1,000	173.916,000000
16,166500	1,000	166.792,000000
16,183167	1,000	160.313,000000
16,199833	1,000	154.705,000000
16,216500	1,000	149.697,000000
16,233167	1,000	144.955,000000
16,249833	1,000	140.354,000000
16,266500	1,000	135.979,000000
16,283167	1,000	132.182,000000
16,299833	1,000	129.555,000000
16,316500	1,000	128.297,000000
16,333167	1,000	128.371,000000
16,349833	1,000	129.677,000000
16,366500	1,000	131.737,000000
16,383167	1,000	134.298,000000
16,399833	1,000	137.479,000000
16,416500	1,000	141.661,000000
16,433167	1,000	147.407,000000
16,449833	1,000	155.307,000000
16,466500	1,000	165.879,000000
16,483167	1,000	179.035,000000
16,499833	1,000	193.795,000000
16,516500	1,000	208.781,000000
16,533167	1,000	222.637,000000
16,549833	1,000	234.239,000000
16,566500	1,000	242.919,000000
16,583167	1,000	248.034,000000
16,599833	1,000	248.971,000000
16,616500	1,000	245.804,000000
16,633167	1,000	239.182,000000
16,649833	1,000	230.165,000000
16,666500	1,000	219.949,000000
16,683167	1,000	209.763,000000
16,699833	1,000	200.872,000000
16,716500	1,000	194.555,000000
16,733167	1,000	192.028,000000
16,749833	1,000	194.373,000000
16,766500	1,000	202.201,000000
16,783167	1,000	215.702,000000
16,799833	1,000	234.500,000000
16,816500	1,000	258.469,000000
16,833167	1,000	288.604,000000
16,849833	1,000	326.966,000000
16,866500	1,000	376.282,000000
16,883167	1,000	440.149,000000
16,899833	1,000	522.977,000000
16,916500	1,000	629.285,000000
16,933167	1,000	762.461,000000
16,949833	1,000	923.948,000000
16,966500	1,000	1.112.725,000000
16,983167	1,000	1.324.561,000000
16,999833	1,000	1.552.790,000000
17,016500	1,000	1.789.548,000000
17,033167	1,000	2.025.677,000000
17,049833	1,000	2.250.271,000000
17,066500	1,000	2.451.480,000000
17,083167	1,000	2.616.766,000000
17,099833	1,000	2.733.313,000000
17,116500	1,000	2.789.686,000000
17,133167	1,000	2.778.287,000000
17,149833	1,000	2.696.777,000000
17,166500	1,000	2.548.852,000000
17,183167	1,000	2.344.167,000000
17,199833	1,000	2.097.423,000000
17,216500	1,000	1.826.164,000000
17,233167	1,000	1.548.453,000000
17,249833	1,000	1.280.459,000000
17,266500	1,000	1.034.592,000000
17,283167	1,000	819.154,000000
17,299833	1,000	638.571,000000
17,316500	1,000	493.696,000000
17,333167	1,000	382.543,000000
17,349833	1,000	301.084,000000
17,366500	1,000	244.151,000000
17,383167	1,000	206.267,000000
17,399833	1,000	182.609,000000
17,416500	1,000	168.992,000000
17,433167	1,000	161.885,000000
17,449833	1,000	159.012,000000
17,466500	1,000	159.280,000000
17,483167	1,000	162.403,000000
17,499833	1,000	168.572,000000
17,516500	1,000	178.045,000000
17,533167	1,000	190.709,000000
17,549833	1,000	205.952,000000
17,566500	1,000	222.900,000000
17,583167	1,000	240.546,000000
17,599833	1,000	258.037,000000
17,616500	1,000	274.162,000000
17,633167	1,000	287.594,000000
17,649833	1,000	297.209,000000
17,666500	1,000	302.234,000000
17,683167	1,000	302.450,000000
17,699833	1,000	298.017,000000
17,716500	1,000	289.871,000000
17,733167	1,000	279.463,000000
17,749833	1,000	268.234,000000
17,766500	1,000	257.146,000000
17,783167	1,000	246.412,000000
17,799833	1,000	236.452,000000
17,816500	1,000	227.689,000000
17,833167	1,000	220.463,000000
17,849833	1,000	214.964,000000
17,866500	1,000	211.266,000000
17,883167	1,000	209.774,000000
17,899833	1,000	210.979,000000
17,916500	1,000	215.761,000000
17,933167	1,000	225.545,000000
17,949833	1,000	242.721,000000
17,966500	1,000	270.099,000000
17,983167	1,000	311.216,000000
17,999833	1,000	370.308,000000
18,016500	1,000	452.193,000000
18,033167	1,000	561.804,000000
18,049833	1,000	702.644,000000
18,066500	1,000	875.334,000000
18,083167	1,000	1.075.783,000000
18,099833	1,000	1.293.738,000000
18,116500	1,000	1.513.295,000000
18,133167	1,000	1.714.935,000000
18,149833	1,000	1.878.176,000000
18,166500	1,000	1.985.134,000000
18,183167	1,000	2.024.150,000000
18,199833	1,000	1.991.963,000000
18,216500	1,000	1.893.637,000000
18,233167	1,000	1.741.047,000000
18,249833	1,000	1.550.404,000000
18,266500	1,000	1.339.645,000000
18,283167	1,000	1.125.795,000000
18,299833	1,000	923.227,000000
18,316500	1,000	742.332,000000
18,333167	1,000	589.426,000000
18,349833	1,000	467.328,000000
18,366500	1,000	375.658,000000
18,383167	1,000	311.976,000000
18,399833	1,000	272.995,000000
18,416500	1,000	254.917,000000
18,433167	1,000	253.478,000000
18,449833	1,000	264.398,000000
18,466500	1,000	283.489,000000
18,483167	1,000	306.483,000000
18,499833	1,000	329.352,000000
18,516500	1,000	348.879,000000
18,533167	1,000	362.639,000000
18,549833	1,000	369.070,000000
18,566500	1,000	367.770,000000
18,583167	1,000	359.424,000000
18,599833	1,000	345.826,000000
18,616500	1,000	329.176,000000
18,633167	1,000	311.504,000000
18,649833	1,000	294.194,000000
18,666500	1,000	278.200,000000
18,683167	1,000	263.771,000000
18,699833	1,000	250.784,000000
18,716500	1,000	239.105,000000
18,733167	1,000	227.960,000000
18,749833	1,000	216.704,000000
18,766500	1,000	205.464,000000
18,783167	1,000	194.707,000000
18,799833	1,000	184.737,000000
18,816500	1,000	175.740,000000
18,833167	1,000	167.643,000000
18,849833	1,000	160.416,000000
18,866500	1,000	153.824,000000
18,883167	1,000	147.723,000000
18,899833	1,000	141.852,000000
18,916500	1,000	136.155,000000
18,933167	1,000	130.847,000000
18,949833	1,000	126.355,000000
18,966500	1,000	122.983,000000
18,983167	1,000	120.723,000000
18,999833	1,000	119.220,000000
19,016500	1,000	118.312,000000
19,033167	1,000	118.097,000000
19,049833	1,000	118.652,000000
19,066500	1,000	119.788,000000
19,083167	1,000	121.469,000000
19,099833	1,000	123.449,000000
19,116500	1,000	125.054,000000
19,133167	1,000	125.839,000000
19,149833	1,000	125.739,000000
19,166500	1,000	124.957,000000
19,183167	1,000	123.882,000000
19,199833	1,000	122.916,000000
19,216500	1,000	122.445,000000
19,233167	1,000	122.680,000000
19,249833	1,000	123.793,000000
19,266500	1,000	125.900,000000
19,283167	1,000	129.038,000000
19,299833	1,000	133.429,000000
19,316500	1,000	139.408,000000
19,333167	1,000	147.454,000000
19,349833	1,000	157.814,000000
19,366500	1,000	171.133,000000
19,383167	1,000	188.467,000000
19,399833	1,000	210.727,000000
19,416500	1,000	238.483,000000
19,433167	1,000	271.569,000000
19,449833	1,000	309.128,000000
19,466500	1,000	350.267,000000
19,483167	1,000	394.819,000000
19,499833	1,000	443.485,000000
19,516500	1,000	498.074,000000
19,533167	1,000	562.460,000000
19,549833	1,000	642.662,000000
19,566500	1,000	746.460,000000
19,583167	1,000	882.445,000000
19,599833	1,000	1.058.837,000000
19,616500	1,000	1.281.158,000000
19,633167	1,000	1.549.038,000000
19,649833	1,000	1.854.267,000000
19,666500	1,000	2.179.061,000000
19,683167	1,000	2.497.883,000000
19,699833	1,000	2.780.776,000000
19,716500	1,000	2.998.496,000000
19,733167	1,000	3.127.241,000000
19,749833	1,000	3.153.044,000000
19,766500	1,000	3.074.218,000000
19,783167	1,000	2.901.321,000000
19,799833	1,000	2.654.492,000000
19,816500	1,000	2.359.778,000000
19,833167	1,000	2.045.092,000000
19,849833	1,000	1.736.033,000000
19,866500	1,000	1.452.715,000000
19,883167	1,000	1.208.609,000000
19,899833	1,000	1.010.650,000000
19,916500	1,000	859.546,000000
19,933167	1,000	750.649,000000
19,949833	1,000	676.253,000000
19,966500	1,000	627.332,000000
19,983167	1,000	594.939,000000
19,999833	1,000	571.223,000000
20,016500	1,000	550.085,000000
20,033167	1,000	527.550,000000
20,049833	1,000	501.657,000000
20,066500	1,000	472.698,000000
20,083167	1,000	442.676,000000
20,099833	1,000	414.273,000000
20,116500	1,000	390.186,000000
20,133167	1,000	372.963,000000
20,149833	1,000	364.256,000000
20,166500	1,000	364.676,000000
20,183167	1,000	374.175,000000
20,199833	1,000	391.702,000000
20,216500	1,000	415.145,000000
20,233167	1,000	441.533,000000
20,249833	1,000	467.482,000000
20,266500	1,000	490.156,000000
20,283167	1,000	507.623,000000
20,299833	1,000	519.028,000000
20,316500	1,000	525.214,000000
20,333167	1,000	528.693,000000
20,349833	1,000	533.619,000000
20,366500	1,000	545.409,000000
20,383167	1,000	570.663,000000
20,399833	1,000	617.012,000000
20,416500	1,000	693.669,000000
20,433167	1,000	810.615,000000
20,449833	1,000	977.294,000000
20,466500	1,000	1.200.180,000000
20,483167	1,000	1.479.537,000000
20,499833	1,000	1.807.339,000000
20,516500	1,000	2.165.994,000000
20,533167	1,000	2.528.315,000000
20,549833	1,000	2.860.672,000000
20,566500	1,000	3.129.261,000000
20,583167	1,000	3.305.545,000000
20,599833	1,000	3.370.400,000000
20,616500	1,000	3.317.820,000000
20,633167	1,000	3.155.457,000000
20,649833	1,000	2.902.303,000000
20,666500	1,000	2.584.684,000000
20,683167	1,000	2.231.874,000000
20,699833	1,000	1.871.597,000000
20,716500	1,000	1.526.954,000000
20,733167	1,000	1.214.846,000000
20,749833	1,000	945.929,000000
20,766500	1,000	725.130,000000
20,783167	1,000	551.825,000000
20,799833	1,000	421.873,000000
20,816500	1,000	328.881,000000
20,833167	1,000	265.468,000000
20,849833	1,000	224.771,000000
20,866500	1,000	200.734,000000
20,883167	1,000	188.571,000000
20,899833	1,000	184.775,000000
20,916500	1,000	186.834,000000
20,933167	1,000	192.664,000000
20,949833	1,000	200.730,000000
20,966500	1,000	209.920,000000
20,983167	1,000	219.314,000000
20,999833	1,000	228.127,000000
21,016500	1,000	235.552,000000
21,033167	1,000	240.955,000000
21,049833	1,000	244.111,000000
21,066500	1,000	244.787,000000
21,083167	1,000	242.683,000000
21,099833	1,000	237.673,000000
21,116500	1,000	229.719,000000
21,133167	1,000	219.201,000000
21,149833	1,000	206.444,000000
21,166500	1,000	192.127,000000
21,183167	1,000	177.278,000000
21,199833	1,000	163.155,000000
21,216500	1,000	150.728,000000
21,233167	1,000	140.712,000000
21,249833	1,000	133.499,000000
21,266500	1,000	128.827,000000
21,283167	1,000	126.374,000000
21,299833	1,000	125.692,000000
21,316500	1,000	126.216,000000
21,333167	1,000	127.301,000000
21,349833	1,000	128.453,000000
21,366500	1,000	129.061,000000
21,383167	1,000	128.771,000000
21,399833	1,000	127.587,000000
21,416500	1,000	125.383,000000
21,433167	1,000	122.450,000000
21,449833	1,000	119.348,000000
21,466500	1,000	116.275,000000
21,483167	1,000	113.213,000000
21,499833	1,000	110.266,000000
21,516500	1,000	107.711,000000
21,533167	1,000	105.685,000000
21,549833	1,000	103.980,000000
21,566500	1,000	102.438,000000
21,583167	1,000	100.910,000000
21,599833	1,000	99.322,000000
21,616500	1,000	97.809,000000
21,633167	1,000	96.842,000000
21,649833	1,000	96.979,000000
21,666500	1,000	98.472,000000
21,683167	1,000	101.297,000000
21,699833	1,000	104.842,000000
21,716500	1,000	108.262,000000
21,733167	1,000	110.768,000000
21,749833	1,000	111.861,000000
21,766500	1,000	111.441,000000
21,783167	1,000	109.971,000000
21,799833	1,000	108.216,000000
21,816500	1,000	106.961,000000
21,833167	1,000	106.435,000000
21,849833	1,000	106.498,000000
21,866500	1,000	106.791,000000
21,883167	1,000	107.138,000000
21,899833	1,000	107.677,000000
21,916500	1,000	108.573,000000
21,933167	1,000	110.074,000000
21,949833	1,000	112.121,000000
21,966500	1,000	114.409,000000
21,983167	1,000	116.590,000000
21,999833	1,000	118.572,000000
22,016500	1,000	120.312,000000
22,033167	1,000	121.661,000000
22,049833	1,000	122.233,000000
22,066500	1,000	121.981,000000
22,083167	1,000	121.172,000000
22,099833	1,000	120.081,000000
22,116500	1,000	118.733,000000
22,133167	1,000	117.359,000000
22,149833	1,000	116.364,000000
22,166500	1,000	115.884,000000
22,183167	1,000	115.970,000000
22,199833	1,000	116.509,000000
22,216500	1,000	117.471,000000
22,233167	1,000	118.801,000000
22,249833	1,000	120.301,000000
22,266500	1,000	121.692,000000
22,283167	1,000	122.990,000000
22,299833	1,000	124.237,000000
22,316500	1,000	125.425,000000
22,333167	1,000	126.575,000000
22,349833	1,000	127.855,000000
22,366500	1,000	130.054,000000
22,383167	1,000	134.018,000000
22,399833	1,000	140.324,000000
22,416500	1,000	149.155,000000
22,433167	1,000	160.475,000000
22,449833	1,000	174.369,000000
22,466500	1,000	190.969,000000
22,483167	1,000	210.452,000000
22,499833	1,000	233.058,000000
22,516500	1,000	258.672,000000
22,533167	1,000	286.205,000000
22,549833	1,000	314.043,000000
22,566500	1,000	340.739,000000
22,583167	1,000	364.796,000000
22,599833	1,000	384.567,000000
22,616500	1,000	398.028,000000
22,633167	1,000	404.038,000000
22,649833	1,000	402.421,000000
22,666500	1,000	394.082,000000
22,683167	1,000	380.770,000000
22,699833	1,000	364.803,000000
22,716500	1,000	348.783,000000
22,733167	1,000	335.744,000000
22,749833	1,000	328.253,000000
22,766500	1,000	327.936,000000
22,783167	1,000	334.949,000000
22,799833	1,000	348.134,000000
22,816500	1,000	365.502,000000
22,833167	1,000	384.408,000000
22,849833	1,000	401.701,000000
22,866500	1,000	414.600,000000
22,883167	1,000	421.130,000000
22,899833	1,000	419.931,000000
22,916500	1,000	410.468,000000
22,933167	1,000	393.108,000000
22,949833	1,000	369.303,000000
22,966500	1,000	340.950,000000
22,983167	1,000	310.319,000000
22,999833	1,000	279.694,000000
23,016500	1,000	250.961,000000
23,033167	1,000	225.355,000000
23,049833	1,000	203.433,000000
23,066500	1,000	185.022,000000
23,083167	1,000	169.852,000000
23,099833	1,000	157.580,000000
23,116500	1,000	147.487,000000
23,133167	1,000	139.013,000000
23,149833	1,000	132.210,000000
23,166500	1,000	127.296,000000
23,183167	1,000	124.215,000000
23,199833	1,000	122.547,000000
23,216500	1,000	121.996,000000
23,233167	1,000	122.644,000000
23,249833	1,000	124.502,000000
23,266500	1,000	127.070,000000
23,283167	1,000	129.852,000000
23,299833	1,000	132.700,000000
23,316500	1,000	135.964,000000
23,333167	1,000	140.244,000000
23,349833	1,000	146.118,000000
23,366500	1,000	154.031,000000
23,383167	1,000	163.986,000000
23,399833	1,000	175.721,000000
23,416500	1,000	188.462,000000
23,433167	1,000	201.231,000000
23,449833	1,000	213.260,000000
23,466500	1,000	223.638,000000
23,483167	1,000	231.584,000000
23,499833	1,000	236.918,000000
23,516500	1,000	239.747,000000
23,533167	1,000	240.522,000000
23,549833	1,000	240.067,000000
23,566500	1,000	239.219,000000
23,583167	1,000	238.779,000000
23,599833	1,000	239.851,000000
23,616500	1,000	243.315,000000
23,633167	1,000	250.036,000000
23,649833	1,000	261.062,000000
23,666500	1,000	277.600,000000
23,683167	1,000	301.389,000000
23,699833	1,000	334.481,000000
23,716500	1,000	379.582,000000
23,733167	1,000	440.508,000000
23,749833	1,000	522.508,000000
23,766500	1,000	632.919,000000
23,783167	1,000	781.900,000000
23,799833	1,000	982.834,000000
23,816500	1,000	1.251.097,000000
23,833167	1,000	1.601.063,000000
23,849833	1,000	2.041.982,000000
23,866500	1,000	2.572.855,000000
23,883167	1,000	3.177.575,000000
23,899833	1,000	3.822.871,000000
23,916500	1,000	4.460.765,000000
23,933167	1,000	5.033.673,000000
23,949833	1,000	5.483.544,000000
23,966500	1,000	5.762.175,000000
23,983167	1,000	5.839.647,000000
23,999833	1,000	5.709.705,000000
24,016500	1,000	5.389.474,000000
24,033167	1,000	4.915.199,000000
24,049833	1,000	4.335.243,000000
24,066500	1,000	3.702.331,000000
24,083167	1,000	3.066.237,000000
24,099833	1,000	2.468.350,000000
24,116500	1,000	1.938.488,000000
24,133167	1,000	1.494.234,000000
24,149833	1,000	1.142.473,000000
24,166500	1,000	881.844,000000
24,183167	1,000	704.707,000000
24,199833	1,000	599.870,000000
24,216500	1,000	555.933,000000
24,233167	1,000	563.419,000000
24,249833	1,000	616.024,000000
24,266500	1,000	712.044,000000
24,283167	1,000	854.339,000000
24,299833	1,000	1.049.381,000000
24,316500	1,000	1.304.532,000000
24,333167	1,000	1.625.547,000000
24,349833	1,000	2.012.544,000000
24,366500	1,000	2.456.489,000000
24,383167	1,000	2.936.329,000000
24,399833	1,000	3.419.401,000000
24,416500	1,000	3.865.036,000000
24,433167	1,000	4.230.407,000000
24,449833	1,000	4.478.040,000000
24,466500	1,000	4.582.633,000000
24,483167	1,000	4.535.159,000000
24,499833	1,000	4.344.433,000000
24,516500	1,000	4.034.840,000000
24,533167	1,000	3.641.243,000000
24,549833	1,000	3.203.264,000000
24,566500	1,000	2.759.520,000000
24,583167	1,000	2.341.910,000000
24,599833	1,000	1.972.435,000000
24,616500	1,000	1.662.332,000000
24,633167	1,000	1.412.810,000000
24,649833	1,000	1.218.093,000000
24,666500	1,000	1.067.697,000000
24,683167	1,000	949.313,000000
24,699833	1,000	851.909,000000
24,716500	1,000	767.146,000000
24,733167	1,000	689.323,000000
24,749833	1,000	615.353,000000
24,766500	1,000	544.708,000000
24,783167	1,000	478.236,000000
24,799833	1,000	417.412,000000
24,816500	1,000	363.663,000000
24,833167	1,000	318.197,000000
24,849833	1,000	281.837,000000
24,866500	1,000	254.819,000000
24,883167	1,000	236.851,000000
24,899833	1,000	227.034,000000
24,916500	1,000	224.194,000000
24,933167	1,000	226.723,000000
24,949833	1,000	232.934,000000
24,966500	1,000	241.086,000000
24,983167	1,000	249.462,000000
24,999833	1,000	256.725,000000
25,016500	1,000	261.708,000000
25,033167	1,000	263.173,000000
25,049833	1,000	260.579,000000
25,066500	1,000	254.309,000000
25,083167	1,000	244.988,000000
25,099833	1,000	233.478,000000
25,116500	1,000	220.717,000000
25,133167	1,000	207.880,000000
25,149833	1,000	195.835,000000
25,166500	1,000	184.965,000000
25,183167	1,000	175.329,000000
25,199833	1,000	166.884,000000
25,216500	1,000	159.545,000000
25,233167	1,000	152.850,000000
25,249833	1,000	146.473,000000
25,266500	1,000	140.448,000000
25,283167	1,000	134.826,000000
25,299833	1,000	129.777,000000
25,316500	1,000	125.549,000000
25,333167	1,000	122.163,000000
25,349833	1,000	119.427,000000
25,366500	1,000	117.236,000000
25,383167	1,000	115.472,000000
25,399833	1,000	113.980,000000
25,416500	1,000	112.875,000000
25,433167	1,000	112.387,000000
25,449833	1,000	112.629,000000
25,466500	1,000	113.113,000000
25,483167	1,000	113.194,000000
25,499833	1,000	112.737,000000
25,516500	1,000	111.903,000000
25,533167	1,000	110.964,000000
25,549833	1,000	110.125,000000
25,566500	1,000	109.328,000000
25,583167	1,000	108.378,000000
25,599833	1,000	107.204,000000
25,616500	1,000	105.951,000000
25,633167	1,000	105.161,000000
25,649833	1,000	105.057,000000
25,666500	1,000	104.978,000000
25,683167	1,000	104.367,000000
25,699833	1,000	103.330,000000
25,716500	1,000	102.167,000000
25,733167	1,000	100.983,000000
25,749833	1,000	99.809,000000
25,766500	1,000	98.546,000000
25,783167	1,000	97.146,000000
25,799833	1,000	95.581,000000
25,816500	1,000	93.945,000000
25,833167	1,000	92.587,000000
25,849833	1,000	91.849,000000
25,866500	1,000	91.469,000000
25,883167	1,000	91.398,000000
25,899833	1,000	91.607,000000
25,916500	1,000	91.659,000000
25,933167	1,000	91.280,000000
25,949833	1,000	90.535,000000
25,966500	1,000	89.927,000000
25,983167	1,000	89.798,000000
25,999833	1,000	90.161,000000
26,016500	1,000	90.702,000000
26,033167	1,000	91.420,000000
26,049833	1,000	92.766,000000
26,066500	1,000	94.771,000000
26,083167	1,000	97.084,000000
26,099833	1,000	99.690,000000
26,116500	1,000	102.644,000000
26,133167	1,000	106.023,000000
26,149833	1,000	110.027,000000
26,166500	1,000	114.840,000000
26,183167	1,000	120.535,000000
26,199833	1,000	127.157,000000
26,216500	1,000	134.734,000000
26,233167	1,000	143.022,000000
26,249833	1,000	151.394,000000
26,266500	1,000	159.034,000000
26,283167	1,000	165.313,000000
26,299833	1,000	169.733,000000
26,316500	1,000	171.939,000000
26,333167	1,000	171.782,000000
26,349833	1,000	169.133,000000
26,366500	1,000	164.421,000000
26,383167	1,000	157.966,000000
26,399833	1,000	150.027,000000
26,416500	1,000	141.283,000000
26,433167	1,000	132.590,000000
26,449833	1,000	124.809,000000
26,466500	1,000	118.611,000000
26,483167	1,000	114.092,000000
26,499833	1,000	110.880,000000
26,516500	1,000	108.504,000000
26,533167	1,000	106.431,000000
26,549833	1,000	104.438,000000
26,566500	1,000	102.540,000000
26,583167	1,000	100.903,000000
26,599833	1,000	99.703,000000
26,616500	1,000	98.954,000000
26,633167	1,000	98.526,000000
26,649833	1,000	98.131,000000
26,666500	1,000	97.740,000000
26,683167	1,000	97.560,000000
26,699833	1,000	97.651,000000
26,716500	1,000	98.049,000000
26,733167	1,000	98.516,000000
26,749833	1,000	98.915,000000
26,766500	1,000	99.153,000000
26,783167	1,000	99.224,000000
26,799833	1,000	99.402,000000
26,816500	1,000	99.687,000000
26,833167	1,000	99.942,000000
26,849833	1,000	100.165,000000
26,866500	1,000	100.391,000000
26,883167	1,000	100.571,000000
26,899833	1,000	100.665,000000
26,916500	1,000	100.690,000000
26,933167	1,000	100.576,000000
26,949833	1,000	100.461,000000
26,966500	1,000	100.517,000000
26,983167	1,000	100.961,000000
26,999833	1,000	101.487,000000
27,016500	1,000	101.836,000000
27,033167	1,000	102.362,000000
27,049833	1,000	103.215,000000
27,066500	1,000	104.036,000000
27,083167	1,000	104.667,000000
27,099833	1,000	105.209,000000
27,116500	1,000	105.573,000000
27,133167	1,000	105.732,000000
27,149833	1,000	105.633,000000
27,166500	1,000	105.437,000000
27,183167	1,000	105.497,000000
27,199833	1,000	106.026,000000
27,216500	1,000	106.773,000000
27,233167	1,000	107.444,000000
27,249833	1,000	107.792,000000
27,266500	1,000	107.702,000000
27,283167	1,000	107.344,000000
27,299833	1,000	107.155,000000
27,316500	1,000	107.491,000000
27,333167	1,000	108.646,000000
27,349833	1,000	110.481,000000
27,366500	1,000	112.708,000000
27,383167	1,000	115.197,000000
27,399833	1,000	117.805,000000
27,416500	1,000	120.137,000000
27,433167	1,000	121.934,000000
27,449833	1,000	123.109,000000
27,466500	1,000	123.742,000000
27,483167	1,000	123.867,000000
27,499833	1,000	123.430,000000
27,516500	1,000	122.183,000000
27,533167	1,000	120.260,000000
27,549833	1,000	117.889,000000
27,566500	1,000	115.236,000000
27,583167	1,000	112.272,000000
27,599833	1,000	109.109,000000
27,616500	1,000	106.265,000000
27,633167	1,000	104.264,000000
27,649833	1,000	103.072,000000
27,666500	1,000	102.281,000000
27,683167	1,000	101.634,000000
27,699833	1,000	100.972,000000
27,716500	1,000	100.347,000000
27,733167	1,000	99.862,000000
27,749833	1,000	99.644,000000
27,766500	1,000	99.804,000000
27,783167	1,000	100.293,000000
27,799833	1,000	101.121,000000
27,816500	1,000	102.146,000000
27,833167	1,000	103.254,000000
27,849833	1,000	104.351,000000
27,866500	1,000	105.439,000000
27,883167	1,000	106.814,000000
27,899833	1,000	108.646,000000
27,916500	1,000	110.836,000000
27,933167	1,000	113.040,000000
27,949833	1,000	114.845,000000
27,966500	1,000	115.946,000000
27,983167	1,000	116.252,000000
27,999833	1,000	116.092,000000
28,016500	1,000	115.599,000000
28,033167	1,000	114.643,000000
28,049833	1,000	113.320,000000
28,066500	1,000	111.783,000000
28,083167	1,000	110.112,000000
28,099833	1,000	108.311,000000
28,116500	1,000	106.397,000000
28,133167	1,000	104.261,000000
28,149833	1,000	101.875,000000
28,166500	1,000	99.330,000000
28,183167	1,000	96.639,000000
28,199833	1,000	93.917,000000
28,216500	1,000	91.393,000000
28,233167	1,000	89.101,000000
28,249833	1,000	86.961,000000
28,266500	1,000	85.081,000000
28,283167	1,000	83.640,000000
28,299833	1,000	82.681,000000
28,316500	1,000	82.250,000000
28,333167	1,000	82.369,000000
28,349833	1,000	83.254,000000
28,366500	1,000	85.071,000000
28,383167	1,000	87.512,000000
28,399833	1,000	90.172,000000
28,416500	1,000	92.715,000000
28,433167	1,000	94.846,000000
28,449833	1,000	96.568,000000
28,466500	1,000	97.690,000000
28,483167	1,000	98.091,000000
28,499833	1,000	98.006,000000
28,516500	1,000	97.444,000000
28,533167	1,000	96.109,000000
28,549833	1,000	93.831,000000
28,566500	1,000	91.048,000000
28,583167	1,000	88.369,000000
28,599833	1,000	86.226,000000
28,616500	1,000	84.700,000000
28,633167	1,000	84.016,000000
28,649833	1,000	84.273,000000
28,666500	1,000	85.370,000000
28,683167	1,000	87.148,000000
28,699833	1,000	89.674,000000
28,716500	1,000	92.854,000000
28,733167	1,000	96.213,000000
28,749833	1,000	99.168,000000
28,766500	1,000	101.181,000000
28,783167	1,000	102.231,000000
28,799833	1,000	102.525,000000
28,816500	1,000	102.583,000000
28,833167	1,000	102.678,000000
28,849833	1,000	102.648,000000
28,866500	1,000	102.282,000000
28,883167	1,000	101.775,000000
28,899833	1,000	101.279,000000
28,916500	1,000	100.731,000000
28,933167	1,000	100.393,000000
28,949833	1,000	100.232,000000
28,966500	1,000	99.763,000000
28,983167	1,000	98.667,000000
28,999833	1,000	96.789,000000
29,016500	1,000	94.163,000000
29,033167	1,000	90.956,000000
29,049833	1,000	87.556,000000
29,066500	1,000	84.370,000000
29,083167	1,000	81.898,000000
29,099833	1,000	80.502,000000
29,116500	1,000	80.247,000000
29,133167	1,000	81.231,000000
29,149833	1,000	83.408,000000
29,166500	1,000	86.395,000000
29,183167	1,000	89.748,000000
29,199833	1,000	93.219,000000
29,216500	1,000	96.413,000000
29,233167	1,000	99.203,000000
29,249833	1,000	101.595,000000
29,266500	1,000	103.450,000000
29,283167	1,000	104.716,000000
29,299833	1,000	105.608,000000
29,316500	1,000	106.108,000000
29,333167	1,000	106.173,000000
29,349833	1,000	105.815,000000
29,366500	1,000	104.915,000000
29,383167	1,000	103.420,000000
29,399833	1,000	101.546,000000
29,416500	1,000	99.771,000000
29,433167	1,000	98.334,000000
29,449833	1,000	96.849,000000
29,466500	1,000	95.158,000000
29,483167	1,000	93.405,000000
29,499833	1,000	91.910,000000
29,516500	1,000	91.079,000000
29,533167	1,000	91.159,000000
29,549833	1,000	92.182,000000
29,566500	1,000	93.865,000000
29,583167	1,000	96.012,000000
29,599833	1,000	98.254,000000
29,616500	1,000	100.075,000000
29,633167	1,000	101.458,000000
29,649833	1,000	102.590,000000
29,666500	1,000	103.337,000000
29,683167	1,000	103.777,000000
29,699833	1,000	104.115,000000
29,716500	1,000	104.260,000000
29,733167	1,000	103.954,000000
29,749833	1,000	103.318,000000
29,766500	1,000	102.441,000000
29,783167	1,000	101.194,000000
29,799833	1,000	99.671,000000
29,816500	1,000	97.958,000000
29,833167	1,000	96.235,000000
29,849833	1,000	94.696,000000
29,866500	1,000	93.412,000000
29,883167	1,000	92.455,000000
29,899833	1,000	91.695,000000
29,916500	1,000	91.242,000000
29,933167	1,000	91.202,000000
29,949833	1,000	91.581,000000
29,966500	1,000	92.468,000000
29,983167	1,000	93.408,000000
29,999833	1,000	94.195,000000
30,016500	1,000	94.941,000000
30,033167	1,000	95.712,000000
30,049833	1,000	96.610,000000
30,066500	1,000	97.819,000000
30,083167	1,000	99.339,000000
30,099833	1,000	100.938,000000
30,116500	1,000	102.276,000000
30,133167	1,000	103.189,000000
30,149833	1,000	103.594,000000
30,166500	1,000	103.660,000000
30,183167	1,000	103.450,000000
30,199833	1,000	102.822,000000
30,216500	1,000	101.718,000000
30,233167	1,000	100.251,000000
30,249833	1,000	98.587,000000
30,266500	1,000	96.880,000000
30,283167	1,000	95.301,000000
30,299833	1,000	94.080,000000
30,316500	1,000	93.121,000000
30,333167	1,000	92.207,000000
30,349833	1,000	91.220,000000
30,366500	1,000	90.509,000000
30,383167	1,000	90.404,000000
30,399833	1,000	90.917,000000
30,416500	1,000	91.757,000000
30,433167	1,000	92.634,000000
30,449833	1,000	93.366,000000
30,466500	1,000	94.069,000000
30,483167	1,000	94.906,000000
30,499833	1,000	95.729,000000
30,516500	1,000	96.296,000000
30,533167	1,000	96.482,000000
30,549833	1,000	96.404,000000
30,566500	1,000	96.206,000000
30,583167	1,000	96.053,000000
30,599833	1,000	96.035,000000
30,616500	1,000	96.139,000000
30,633167	1,000	96.486,000000
30,649833	1,000	97.117,000000
30,666500	1,000	97.999,000000
30,683167	1,000	99.050,000000
30,699833	1,000	100.104,000000
30,716500	1,000	101.053,000000
30,733167	1,000	101.909,000000
30,749833	1,000	102.634,000000
30,766500	1,000	102.976,000000
30,783167	1,000	102.999,000000
30,799833	1,000	102.953,000000
30,816500	1,000	102.727,000000
30,833167	1,000	102.333,000000
30,849833	1,000	102.002,000000
30,866500	1,000	101.806,000000
30,883167	1,000	101.859,000000
30,899833	1,000	102.119,000000
30,916500	1,000	102.658,000000
30,933167	1,000	103.485,000000
30,949833	1,000	104.593,000000
30,966500	1,000	105.972,000000
30,983167	1,000	107.639,000000
30,999833	1,000	109.248,000000
31,016500	1,000	110.323,000000
31,033167	1,000	110.611,000000
31,049833	1,000	110.129,000000
31,066500	1,000	109.063,000000
31,083167	1,000	107.666,000000
31,099833	1,000	105.951,000000
31,116500	1,000	103.970,000000
31,133167	1,000	101.834,000000
31,149833	1,000	99.786,000000
31,166500	1,000	98.542,000000
31,183167	1,000	98.438,000000
31,199833	1,000	99.583,000000
31,216500	1,000	101.765,000000
31,233167	1,000	104.452,000000
31,249833	1,000	107.231,000000
31,266500	1,000	109.602,000000
31,283167	1,000	111.018,000000
31,299833	1,000	111.216,000000
31,316500	1,000	110.621,000000
31,333167	1,000	109.711,000000
31,349833	1,000	108.873,000000
31,366500	1,000	108.074,000000
31,383167	1,000	107.082,000000
31,399833	1,000	106.017,000000
31,416500	1,000	105.572,000000
31,433167	1,000	105.772,000000
31,449833	1,000	106.492,000000
31,466500	1,000	107.636,000000
31,483167	1,000	109.017,000000
31,499833	1,000	110.169,000000
31,516500	1,000	110.742,000000
31,533167	1,000	110.748,000000
31,549833	1,000	110.408,000000
31,566500	1,000	109.807,000000
31,583167	1,000	108.956,000000
31,599833	1,000	107.865,000000
31,616500	1,000	106.534,000000
31,633167	1,000	105.181,000000
31,649833	1,000	104.153,000000
31,666500	1,000	103.925,000000
31,683167	1,000	104.755,000000
31,699833	1,000	106.382,000000
31,716500	1,000	108.359,000000
31,733167	1,000	110.350,000000
31,749833	1,000	111.715,000000
31,766500	1,000	112.221,000000
31,783167	1,000	111.943,000000
31,799833	1,000	111.228,000000
31,816500	1,000	110.539,000000
31,833167	1,000	110.054,000000
31,849833	1,000	109.645,000000
31,866500	1,000	109.330,000000
31,883167	1,000	109.244,000000
31,899833	1,000	109.150,000000
31,916500	1,000	109.095,000000
31,933167	1,000	109.159,000000
31,949833	1,000	109.276,000000
31,966500	1,000	109.297,000000
31,983167	1,000	109.465,000000
31,999833	1,000	109.715,000000
32,016500	1,000	109.711,000000
32,033167	1,000	109.312,000000
32,049833	1,000	108.700,000000
32,066500	1,000	108.234,000000
32,083167	1,000	108.339,000000
32,099833	1,000	108.912,000000
32,116500	1,000	109.549,000000
32,133167	1,000	109.747,000000
32,149833	1,000	109.506,000000
32,166500	1,000	109.143,000000
32,183167	1,000	108.869,000000
32,199833	1,000	108.613,000000
32,216500	1,000	108.385,000000
32,233167	1,000	108.231,000000
32,249833	1,000	108.193,000000
32,266500	1,000	108.140,000000
32,283167	1,000	107.881,000000
32,299833	1,000	107.282,000000
32,316500	1,000	106.198,000000
32,333167	1,000	104.945,000000
32,349833	1,000	103.773,000000
32,366500	1,000	102.885,000000
32,383167	1,000	102.215,000000
32,399833	1,000	101.764,000000
32,416500	1,000	101.609,000000
32,433167	1,000	101.779,000000
32,449833	1,000	102.462,000000
32,466500	1,000	103.490,000000
32,483167	1,000	104.919,000000
32,499833	1,000	106.639,000000
32,516500	1,000	108.297,000000
32,533167	1,000	109.851,000000
32,549833	1,000	111.308,000000
32,566500	1,000	112.617,000000
32,583167	1,000	113.688,000000
32,599833	1,000	114.510,000000
32,616500	1,000	115.258,000000
32,633167	1,000	116.038,000000
32,649833	1,000	116.888,000000
32,666500	1,000	117.681,000000
32,683167	1,000	118.070,000000
32,699833	1,000	117.808,000000
32,716500	1,000	117.155,000000
32,733167	1,000	116.504,000000
32,749833	1,000	115.962,000000
32,766500	1,000	115.588,000000
32,783167	1,000	115.478,000000
32,799833	1,000	115.450,000000
32,816500	1,000	115.141,000000
32,833167	1,000	114.445,000000
32,849833	1,000	113.615,000000
32,866500	1,000	112.931,000000
32,883167	1,000	112.478,000000
32,899833	1,000	112.356,000000
32,916500	1,000	112.607,000000
32,933167	1,000	113.310,000000
32,949833	1,000	114.471,000000
32,966500	1,000	116.004,000000
32,983167	1,000	117.746,000000
32,999833	1,000	119.529,000000
33,016500	1,000	121.385,000000
33,033167	1,000	123.271,000000
33,049833	1,000	124.979,000000
33,066500	1,000	126.163,000000
33,083167	1,000	126.672,000000
33,099833	1,000	126.735,000000
33,116500	1,000	126.806,000000
33,133167	1,000	127.122,000000
33,149833	1,000	127.586,000000
33,166500	1,000	127.922,000000
33,183167	1,000	128.112,000000
33,199833	1,000	128.152,000000
33,216500	1,000	127.874,000000
33,233167	1,000	127.129,000000
33,249833	1,000	125.998,000000
33,266500	1,000	124.530,000000
33,283167	1,000	122.828,000000
33,299833	1,000	121.383,000000
33,316500	1,000	120.912,000000
33,333167	1,000	121.716,000000
33,349833	1,000	123.794,000000
33,366500	1,000	126.862,000000
33,383167	1,000	130.117,000000
33,399833	1,000	132.983,000000
33,416500	1,000	135.066,000000
33,433167	1,000	136.418,000000
33,449833	1,000	137.411,000000
33,466500	1,000	138.558,000000
33,483167	1,000	140.161,000000
33,499833	1,000	142.261,000000
33,516500	1,000	144.691,000000
33,533167	1,000	147.438,000000
33,549833	1,000	150.376,000000
33,566500	1,000	153.204,000000
33,583167	1,000	155.752,000000
33,599833	1,000	158.002,000000
33,616500	1,000	159.805,000000
33,633167	1,000	161.115,000000
33,649833	1,000	162.246,000000
33,666500	1,000	163.583,000000
33,683167	1,000	165.137,000000
33,699833	1,000	166.726,000000
33,716500	1,000	168.425,000000
33,733167	1,000	170.298,000000
33,749833	1,000	172.361,000000
33,766500	1,000	174.676,000000
33,783167	1,000	177.189,000000
33,799833	1,000	180.020,000000
33,816500	1,000	182.958,000000
33,833167	1,000	185.706,000000
33,849833	1,000	188.176,000000
33,866500	1,000	190.592,000000
33,883167	1,000	193.115,000000
33,899833	1,000	195.338,000000
33,916500	1,000	197.209,000000
33,933167	1,000	199.165,000000
33,949833	1,000	201.288,000000
33,966500	1,000	203.209,000000
33,983167	1,000	204.520,000000
33,999833	1,000	205.256,000000
34,016500	1,000	205.634,000000
34,033167	1,000	205.916,000000
34,049833	1,000	206.180,000000
34,066500	1,000	206.298,000000
34,083167	1,000	206.421,000000
34,099833	1,000	206.738,000000
34,116500	1,000	207.108,000000
34,133167	1,000	207.359,000000
34,149833	1,000	207.647,000000
34,166500	1,000	208.265,000000
34,183167	1,000	209.286,000000
34,199833	1,000	210.265,000000
34,216500	1,000	210.729,000000
34,233167	1,000	210.787,000000
34,249833	1,000	210.885,000000
34,266500	1,000	211.328,000000
34,283167	1,000	212.056,000000
34,299833	1,000	212.913,000000
34,316500	1,000	213.903,000000
34,333167	1,000	215.130,000000
34,349833	1,000	216.414,000000
34,366500	1,000	217.537,000000
34,383167	1,000	218.541,000000
34,399833	1,000	219.572,000000
34,416500	1,000	220.593,000000
34,433167	1,000	221.303,000000
34,449833	1,000	221.913,000000
34,466500	1,000	222.917,000000
34,483167	1,000	224.597,000000
34,499833	1,000	226.958,000000
34,516500	1,000	229.544,000000
34,533167	1,000	231.736,000000
34,549833	1,000	232.865,000000
34,566500	1,000	232.500,000000
34,583167	1,000	230.848,000000
34,599833	1,000	228.808,000000
34,616500	1,000	227.389,000000
34,633167	1,000	226.858,000000
34,649833	1,000	226.965,000000
34,666500	1,000	227.341,000000
34,683167	1,000	227.635,000000
34,699833	1,000	227.662,000000
34,716500	1,000	227.216,000000
34,733167	1,000	226.245,000000
34,749833	1,000	225.000,000000
34,766500	1,000	224.061,000000
34,783167	1,000	223.829,000000
34,799833	1,000	223.881,000000
34,816500	1,000	224.000,000000
34,833167	1,000	224.419,000000
34,849833	1,000	225.215,000000
34,866500	1,000	226.286,000000
34,883167	1,000	227.591,000000
34,899833	1,000	229.090,000000
34,916500	1,000	230.565,000000
34,933167	1,000	231.768,000000
34,949833	1,000	232.318,000000
34,966500	1,000	232.237,000000
34,983167	1,000	231.890,000000
34,999833	1,000	231.493,000000
35,016500	1,000	231.073,000000
35,033167	1,000	230.660,000000
35,049833	1,000	230.450,000000
35,066500	1,000	230.749,000000
35,083167	1,000	231.950,000000
35,099833	1,000	233.791,000000
35,116500	1,000	235.469,000000
35,133167	1,000	236.434,000000
35,149833	1,000	236.631,000000
35,166500	1,000	236.021,000000
35,183167	1,000	234.653,000000
35,199833	1,000	232.622,000000
35,216500	1,000	230.250,000000
35,233167	1,000	228.129,000000
35,249833	1,000	226.718,000000
35,266500	1,000	226.347,000000
35,283167	1,000	227.015,000000
35,299833	1,000	228.490,000000
35,316500	1,000	230.452,000000
35,333167	1,000	232.601,000000
35,349833	1,000	234.534,000000
35,366500	1,000	236.083,000000
35,383167	1,000	237.235,000000
35,399833	1,000	237.549,000000
35,416500	1,000	236.882,000000
35,433167	1,000	235.707,000000
35,449833	1,000	234.278,000000
35,466500	1,000	232.890,000000
35,483167	1,000	231.957,000000
35,499833	1,000	231.819,000000
35,516500	1,000	232.502,000000
35,533167	1,000	234.004,000000
35,549833	1,000	236.060,000000
35,566500	1,000	238.284,000000
35,583167	1,000	240.500,000000
35,599833	1,000	242.418,000000
35,616500	1,000	244.073,000000
35,633167	1,000	245.179,000000
35,649833	1,000	245.228,000000
35,666500	1,000	244.157,000000
35,683167	1,000	242.051,000000
35,699833	1,000	239.178,000000
35,716500	1,000	235.942,000000
35,733167	1,000	232.674,000000
35,749833	1,000	229.834,000000
35,766500	1,000	227.865,000000
35,783167	1,000	226.624,000000
35,799833	1,000	225.975,000000
35,816500	1,000	225.851,000000
35,833167	1,000	225.947,000000
35,849833	1,000	226.134,000000
35,866500	1,000	226.530,000000
35,883167	1,000	227.096,000000
35,899833	1,000	227.706,000000
35,916500	1,000	228.206,000000
35,933167	1,000	228.640,000000
35,949833	1,000	229.305,000000
35,966500	1,000	230.251,000000
35,983167	1,000	231.208,000000
35,999833	1,000	231.897,000000
36,016500	1,000	232.002,000000
36,033167	1,000	231.667,000000
36,049833	1,000	231.286,000000
36,066500	1,000	231.050,000000
36,083167	1,000	230.993,000000
36,099833	1,000	231.173,000000
36,116500	1,000	231.583,000000
36,133167	1,000	232.122,000000
36,149833	1,000	232.732,000000
36,166500	1,000	233.158,000000
36,183167	1,000	232.973,000000
36,199833	1,000	232.110,000000
36,216500	1,000	230.707,000000
36,233167	1,000	229.222,000000
36,249833	1,000	228.049,000000
36,266500	1,000	227.376,000000
36,283167	1,000	226.968,000000
36,299833	1,000	226.572,000000
36,316500	1,000	226.439,000000
36,333167	1,000	226.734,000000
36,349833	1,000	227.490,000000
36,366500	1,000	228.831,000000
36,383167	1,000	230.670,000000
36,399833	1,000	232.830,000000
36,416500	1,000	235.042,000000
36,433167	1,000	237.493,000000
36,449833	1,000	240.137,000000
36,466500	1,000	242.490,000000
36,483167	1,000	244.136,000000
36,499833	1,000	244.767,000000
36,516500	1,000	244.117,000000
36,533167	1,000	242.630,000000
36,549833	1,000	240.978,000000
36,566500	1,000	239.249,000000
36,583167	1,000	237.750,000000
36,599833	1,000	236.757,000000
36,616500	1,000	236.006,000000
36,633167	1,000	235.077,000000
36,649833	1,000	233.871,000000
36,666500	1,000	232.700,000000
36,683167	1,000	231.693,000000
36,699833	1,000	230.984,000000
36,716500	1,000	230.608,000000
36,733167	1,000	230.358,000000
36,749833	1,000	230.124,000000
36,766500	1,000	229.859,000000
36,783167	1,000	229.641,000000
36,799833	1,000	229.962,000000
36,816500	1,000	231.097,000000
36,833167	1,000	232.608,000000
36,849833	1,000	234.000,000000
36,866500	1,000	235.021,000000
36,883167	1,000	235.571,000000
36,899833	1,000	235.641,000000
36,916500	1,000	235.213,000000
36,933167	1,000	234.287,000000
36,949833	1,000	232.865,000000
36,966500	1,000	231.128,000000
36,983167	1,000	229.109,000000
36,999833	1,000	227.085,000000
37,016500	1,000	225.436,000000
37,033167	1,000	224.446,000000
37,049833	1,000	224.117,000000
37,066500	1,000	224.255,000000
37,083167	1,000	224.467,000000
37,099833	1,000	224.654,000000
37,116500	1,000	224.587,000000
37,133167	1,000	223.937,000000
37,149833	1,000	222.546,000000
37,166500	1,000	220.730,000000
37,183167	1,000	218.931,000000
37,199833	1,000	217.010,000000
37,216500	1,000	214.685,000000
37,233167	1,000	212.222,000000
37,249833	1,000	210.016,000000
37,266500	1,000	208.309,000000
37,283167	1,000	206.967,000000
37,299833	1,000	205.576,000000
37,316500	1,000	203.925,000000
37,333167	1,000	201.871,000000
37,349833	1,000	199.243,000000
37,366500	1,000	196.188,000000
37,383167	1,000	193.109,000000
37,399833	1,000	190.622,000000
37,416500	1,000	188.937,000000
37,433167	1,000	187.669,000000
37,449833	1,000	186.445,000000
37,466500	1,000	185.300,000000
37,483167	1,000	184.484,000000
37,499833	1,000	184.067,000000
37,516500	1,000	183.723,000000
37,533167	1,000	183.222,000000
37,549833	1,000	182.349,000000
37,566500	1,000	181.021,000000
37,583167	1,000	179.258,000000
37,599833	1,000	177.105,000000
37,616500	1,000	174.614,000000
37,633167	1,000	172.037,000000
37,649833	1,000	169.708,000000
37,666500	1,000	167.462,000000
37,683167	1,000	165.044,000000
37,699833	1,000	162.355,000000
37,716500	1,000	159.446,000000
37,733167	1,000	156.650,000000
37,749833	1,000	154.098,000000
37,766500	1,000	151.828,000000
37,783167	1,000	149.931,000000
37,799833	1,000	148.164,000000
37,816500	1,000	146.717,000000
37,833167	1,000	145.641,000000
37,849833	1,000	144.596,000000
37,866500	1,000	143.307,000000
37,883167	1,000	141.850,000000
37,899833	1,000	140.478,000000
37,916500	1,000	139.257,000000
37,933167	1,000	138.247,000000
37,949833	1,000	137.546,000000
37,966500	1,000	137.055,000000
37,983167	1,000	136.500,000000
37,999833	1,000	135.679,000000
38,016500	1,000	134.574,000000
38,033167	1,000	133.532,000000
38,049833	1,000	132.693,000000
38,066500	1,000	131.963,000000
38,083167	1,000	131.180,000000
38,099833	1,000	130.353,000000
38,116500	1,000	129.372,000000
38,133167	1,000	128.075,000000
38,149833	1,000	126.599,000000
38,166500	1,000	125.335,000000
38,183167	1,000	124.450,000000
38,199833	1,000	123.946,000000
38,216500	1,000	123.821,000000
38,233167	1,000	123.779,000000
38,249833	1,000	123.446,000000
38,266500	1,000	122.829,000000
38,283167	1,000	121.801,000000
38,299833	1,000	120.558,000000
38,316500	1,000	119.214,000000
38,333167	1,000	117.681,000000
38,349833	1,000	115.720,000000
38,366500	1,000	113.136,000000
38,383167	1,000	109.994,000000
38,399833	1,000	106.502,000000
38,416500	1,000	102.917,000000
38,433167	1,000	99.382,000000
38,449833	1,000	96.071,000000
38,466500	1,000	93.342,000000
38,483167	1,000	91.421,000000
38,499833	1,000	90.266,000000
38,516500	1,000	89.827,000000
38,533167	1,000	90.259,000000
38,549833	1,000	91.109,000000
38,566500	1,000	91.789,000000
38,583167	1,000	91.877,000000
38,599833	1,000	91.019,000000
38,616500	1,000	89.164,000000
38,633167	1,000	86.727,000000
38,649833	1,000	84.380,000000
38,666500	1,000	82.394,000000
38,683167	1,000	80.600,000000
38,699833	1,000	78.843,000000
38,716500	1,000	77.331,000000
38,733167	1,000	76.475,000000
38,749833	1,000	76.540,000000
38,766500	1,000	77.532,000000
38,783167	1,000	79.233,000000
38,799833	1,000	80.854,000000
38,816500	1,000	81.757,000000
38,833167	1,000	81.591,000000
38,849833	1,000	80.273,000000
38,866500	1,000	78.240,000000
38,883167	1,000	76.095,000000
38,899833	1,000	74.235,000000
38,916500	1,000	72.927,000000
38,933167	1,000	72.000,000000
38,949833	1,000	71.096,000000
38,966500	1,000	69.982,000000
38,983167	1,000	68.488,000000
38,999833	1,000	66.620,000000
39,016500	1,000	64.774,000000
39,033167	1,000	63.303,000000
39,049833	1,000	62.334,000000
39,066500	1,000	61.873,000000
39,083167	1,000	62.039,000000
39,099833	1,000	62.725,000000
39,116500	1,000	63.626,000000
39,133167	1,000	64.470,000000
39,149833	1,000	64.874,000000
39,166500	1,000	64.617,000000
39,183167	1,000	63.546,000000
39,199833	1,000	61.936,000000
39,216500	1,000	60.277,000000
39,233167	1,000	58.945,000000
39,249833	1,000	58.143,000000
39,266500	1,000	57.827,000000
39,283167	1,000	57.805,000000
39,299833	1,000	57.904,000000
39,316500	1,000	57.900,000000
39,333167	1,000	57.569,000000
39,349833	1,000	57.036,000000
39,366500	1,000	56.277,000000
39,383167	1,000	55.161,000000
39,399833	1,000	53.618,000000
39,416500	1,000	51.638,000000
39,433167	1,000	49.598,000000
39,449833	1,000	47.722,000000
39,466500	1,000	46.378,000000
39,483167	1,000	45.722,000000
39,499833	1,000	45.643,000000
39,516500	1,000	45.944,000000
39,533167	1,000	46.780,000000
39,549833	1,000	48.302,000000
39,566500	1,000	50.240,000000
39,583167	1,000	52.067,000000
39,599833	1,000	53.654,000000
39,616500	1,000	55.270,000000
39,633167	1,000	56.959,000000
39,649833	1,000	58.306,000000
39,666500	1,000	59.143,000000
39,683167	1,000	59.535,000000
39,699833	1,000	59.456,000000
39,716500	1,000	58.954,000000
39,733167	1,000	58.039,000000
39,749833	1,000	56.848,000000
39,766500	1,000	55.636,000000
39,783167	1,000	54.771,000000
39,799833	1,000	54.672,000000
39,816500	1,000	55.126,000000
39,833167	1,000	55.624,000000
39,849833	1,000	56.025,000000
39,866500	1,000	56.386,000000
39,883167	1,000	56.887,000000
39,899833	1,000	57.452,000000
39,916500	1,000	57.873,000000
39,933167	1,000	58.032,000000
39,949833	1,000	57.912,000000
39,966500	1,000	57.413,000000
39,983167	1,000	56.533,000000
39,999833	1,000	55.427,000000
40,016500	1,000	54.203,000000
40,033167	1,000	52.860,000000
40,049833	1,000	51.378,000000
40,066500	1,000	49.914,000000
40,083167	1,000	48.573,000000
40,099833	1,000	47.641,000000
40,116500	1,000	47.187,000000
40,133167	1,000	47.084,000000
40,149833	1,000	46.875,000000
40,166500	1,000	46.112,000000
40,183167	1,000	44.860,000000
40,199833	1,000	43.183,000000
40,216500	1,000	41.125,000000
40,233167	1,000	38.957,000000
40,249833	1,000	37.039,000000
40,266500	1,000	35.685,000000
40,283167	1,000	35.014,000000
40,299833	1,000	34.980,000000
40,316500	1,000	35.429,000000
40,333167	1,000	36.386,000000
40,349833	1,000	37.629,000000
40,366500	1,000	38.839,000000
40,383167	1,000	39.915,000000
40,399833	1,000	40.888,000000
40,416500	1,000	41.516,000000
40,433167	1,000	41.669,000000
40,449833	1,000	41.485,000000
40,466500	1,000	41.151,000000
40,483167	1,000	40.765,000000
40,499833	1,000	40.187,000000
40,516500	1,000	39.277,000000
40,533167	1,000	37.997,000000
40,549833	1,000	36.655,000000
40,566500	1,000	35.491,000000
40,583167	1,000	34.650,000000
40,599833	1,000	34.053,000000
40,616500	1,000	33.654,000000
40,633167	1,000	33.372,000000
40,649833	1,000	33.354,000000
40,666500	1,000	33.709,000000
40,683167	1,000	34.252,000000
40,699833	1,000	34.790,000000
40,716500	1,000	35.193,000000
40,733167	1,000	35.349,000000
40,749833	1,000	34.953,000000
40,766500	1,000	34.111,000000
40,783167	1,000	33.049,000000
40,799833	1,000	31.875,000000
40,816500	1,000	30.683,000000
40,833167	1,000	29.826,000000
40,849833	1,000	29.676,000000
40,866500	1,000	30.290,000000
40,883167	1,000	31.353,000000
40,899833	1,000	32.696,000000
40,916500	1,000	34.087,000000
40,933167	1,000	35.220,000000
40,949833	1,000	36.222,000000
40,966500	1,000	37.231,000000
40,983167	1,000	38.002,000000
40,999833	1,000	38.243,000000
41,016500	1,000	37.620,000000
41,033167	1,000	36.009,000000
41,049833	1,000	33.542,000000
41,066500	1,000	30.635,000000
41,083167	1,000	27.669,000000
41,099833	1,000	25.180,000000
41,116500	1,000	23.295,000000
41,133167	1,000	21.662,000000
41,149833	1,000	20.347,000000
41,166500	1,000	19.536,000000
41,183167	1,000	19.383,000000
41,199833	1,000	20.082,000000
41,216500	1,000	21.429,000000
41,233167	1,000	22.955,000000
41,249833	1,000	24.256,000000
41,266500	1,000	25.194,000000
41,283167	1,000	25.773,000000
41,299833	1,000	26.197,000000
41,316500	1,000	26.471,000000
41,333167	1,000	26.613,000000
41,349833	1,000	26.622,000000
41,366500	1,000	26.574,000000
41,383167	1,000	26.729,000000
41,399833	1,000	27.102,000000
41,416500	1,000	27.464,000000
41,433167	1,000	27.737,000000
41,449833	1,000	27.811,000000
41,466500	1,000	27.769,000000
41,483167	1,000	27.821,000000
41,499833	1,000	28.057,000000
41,516500	1,000	28.407,000000
41,533167	1,000	28.814,000000
41,549833	1,000	29.545,000000
41,566500	1,000	30.842,000000
41,583167	1,000	32.725,000000
41,599833	1,000	34.884,000000
41,616500	1,000	36.989,000000
41,633167	1,000	39.253,000000
41,649833	1,000	41.658,000000
41,666500	1,000	43.558,000000
41,683167	1,000	44.270,000000
41,699833	1,000	43.586,000000
41,716500	1,000	41.590,000000
41,733167	1,000	38.483,000000
41,749833	1,000	34.877,000000
41,766500	1,000	31.362,000000
41,783167	1,000	28.361,000000
41,799833	1,000	26.216,000000
41,816500	1,000	24.959,000000
41,833167	1,000	24.323,000000
41,849833	1,000	24.293,000000
41,866500	1,000	24.997,000000
41,883167	1,000	26.179,000000
41,899833	1,000	27.638,000000
41,916500	1,000	29.265,000000
41,933167	1,000	30.809,000000
41,949833	1,000	31.936,000000
41,966500	1,000	32.424,000000
41,983167	1,000	32.431,000000
41,999833	1,000	32.210,000000
42,016500	1,000	31.805,000000
42,033167	1,000	31.136,000000
42,049833	1,000	30.239,000000
42,066500	1,000	29.247,000000
42,083167	1,000	28.266,000000
42,099833	1,000	27.479,000000
42,116500	1,000	26.925,000000
42,133167	1,000	26.835,000000
42,149833	1,000	27.271,000000
42,166500	1,000	28.054,000000
42,183167	1,000	28.992,000000
42,199833	1,000	29.989,000000
42,216500	1,000	30.992,000000
42,233167	1,000	31.861,000000
42,249833	1,000	32.469,000000
42,266500	1,000	32.537,000000
42,283167	1,000	31.943,000000
42,299833	1,000	30.752,000000
42,316500	1,000	29.173,000000
42,333167	1,000	27.571,000000
42,349833	1,000	25.919,000000
42,366500	1,000	24.153,000000
42,383167	1,000	22.252,000000
42,399833	1,000	20.220,000000
42,416500	1,000	18.236,000000
42,433167	1,000	16.485,000000
42,449833	1,000	15.143,000000
42,466500	1,000	14.563,000000
42,483167	1,000	14.714,000000
42,499833	1,000	15.010,000000
42,516500	1,000	14.953,000000
42,533167	1,000	14.489,000000
42,549833	1,000	13.820,000000
42,566500	1,000	13.115,000000
42,583167	1,000	12.587,000000
42,599833	1,000	12.623,000000
42,616500	1,000	13.340,000000
42,633167	1,000	14.832,000000
42,649833	1,000	16.858,000000
42,666500	1,000	18.918,000000
42,683167	1,000	20.760,000000
42,699833	1,000	22.399,000000
42,716500	1,000	23.944,000000
42,733167	1,000	25.029,000000
42,749833	1,000	25.439,000000
42,766500	1,000	25.128,000000
42,783167	1,000	24.417,000000
42,799833	1,000	23.558,000000
42,816500	1,000	22.572,000000
42,833167	1,000	21.421,000000
42,849833	1,000	20.117,000000
42,866500	1,000	18.811,000000
42,883167	1,000	17.768,000000
42,899833	1,000	17.124,000000
42,916500	1,000	17.055,000000
42,933167	1,000	17.726,000000
42,949833	1,000	19.020,000000
42,966500	1,000	20.587,000000
42,983167	1,000	21.796,000000
42,999833	1,000	22.214,000000
43,016500	1,000	22.108,000000
43,033167	1,000	21.610,000000
43,049833	1,000	20.649,000000
43,066500	1,000	19.407,000000
43,083167	1,000	18.294,000000
43,099833	1,000	17.663,000000
43,116500	1,000	17.390,000000
