# Supplementary material for: HappyTools: A software for high-throughput HPLC data processing and quantitation
Source: PLoS One. 2018 Jul 6;13(7):e0200280. doi: 10.1371/journal.pone.0200280 (PMC6034860; doi:10.1371/journal.pone.0200280)
Supplement: S1 Data — The source code of HappyTools is included in this zip file, together with all the raw chromatograms as exported from ThermoFisher Chromeleon. A visual tutorial and a document demonstrating how to reproduce the results used in this study are also included. (ZIP) [file pone.0200280.s013.zip › Data/Clinical/ACPA-IgG Fab/Fab_RA9_IgG.txt]

File Path	chrom://5-para-12-0017/ChromeleonLocal/Instrument Data/UHPLC_2/analysis 2013/Yoann 2013sup.seq/32400.smp/Emission_1.channel/Emission_1.chm
Channel	Emission_1

Injection Information:
Data Vault	ChromeleonLocal
Injection	Fab IgG SF911 captured
Injection Number	39
Position	RD8
Comment	
Processing Method	Integrate IgG 75-63% last data
Instrument Method	2013Aquity IgG glycan  75%-63% 010313   deepwellplate R2
Type	Unknown
Status	Finished
Injection Date	18-5-2013
Injection Time	22:49:02
Injection Volume (µl)	83,000
Dilution Factor	1,0000
Weight	1,0000

Raw Data Information:
Time Min. (min)	0,016617
Time Max. (min)	43,116617
Data Points	2587
Detector	FLD
Exporting Data System	Chromeleon 7.1.2.1478
Operator	
Signal Quantity	
Signal Unit	counts
Signal Min.	-19.222,000000
Signal Max.	17.933.126,000000
Channel	Emission_1
Driver Name	FLD3000.dll
Channel Type	Evaluation
Min. Step (s)	1,000
Max. Step (s)	1,000
Average Step (s)	1,000

Signal Parameter Information:
Signal Info	250 nm /480 nm

Raw Data:
Time (min)	Step (s)	Value (counts)
0,016617	0,000	0,000000
0,033283	1,000	0,000000
0,049950	1,000	0,000000
0,066617	1,000	0,000000
0,083283	1,000	-373,000000
0,099950	1,000	-1.387,000000
0,116617	1,000	-3.030,000000
0,133283	1,000	-5.329,000000
0,149950	1,000	-7.899,000000
0,166617	1,000	-10.015,000000
0,183283	1,000	-11.254,000000
0,199950	1,000	-11.579,000000
0,216617	1,000	-11.479,000000
0,233283	1,000	-11.458,000000
0,249950	1,000	-11.959,000000
0,266617	1,000	-12.758,000000
0,283283	1,000	-13.567,000000
0,299950	1,000	-14.655,000000
0,316617	1,000	-16.283,000000
0,333283	1,000	-18.114,000000
0,349950	1,000	-19.222,000000
0,366617	1,000	-19.023,000000
0,383283	1,000	-17.730,000000
0,399950	1,000	-15.835,000000
0,416617	1,000	-12.903,000000
0,433283	1,000	-7.319,000000
0,449950	1,000	2.607,000000
0,466617	1,000	18.784,000000
0,483283	1,000	44.456,000000
0,499950	1,000	84.221,000000
0,516617	1,000	143.086,000000
0,533283	1,000	226.618,000000
0,549950	1,000	347.583,000000
0,566617	1,000	530.829,000000
0,583283	1,000	818.470,000000
0,599950	1,000	1.275.071,000000
0,616617	1,000	1.978.948,000000
0,633283	1,000	2.994.905,000000
0,649950	1,000	4.345.271,000000
0,666617	1,000	5.996.075,000000
0,683283	1,000	7.865.094,000000
0,699950	1,000	9.841.706,000000
0,716617	1,000	11.805.911,000000
0,733283	1,000	13.640.330,000000
0,749950	1,000	15.237.442,000000
0,766617	1,000	16.508.400,000000
0,783283	1,000	17.392.917,000000
0,799950	1,000	17.865.106,000000
0,816617	1,000	17.933.126,000000
0,833283	1,000	17.633.702,000000
0,849950	1,000	17.023.693,000000
0,866617	1,000	16.170.467,000000
0,883283	1,000	15.144.631,000000
0,899950	1,000	14.012.370,000000
0,916617	1,000	12.831.144,000000
0,933283	1,000	11.647.557,000000
0,949950	1,000	10.496.486,000000
0,966617	1,000	9.401.633,000000
0,983283	1,000	8.377.741,000000
0,999950	1,000	7.432.118,000000
1,016617	1,000	6.567.117,000000
1,033283	1,000	5.781.549,000000
1,049950	1,000	5.071.763,000000
1,066617	1,000	4.432.846,000000
1,083283	1,000	3.860.182,000000
1,099950	1,000	3.349.552,000000
1,116617	1,000	2.897.440,000000
1,133283	1,000	2.500.649,000000
1,149950	1,000	2.155.558,000000
1,166617	1,000	1.858.159,000000
1,183283	1,000	1.604.238,000000
1,199950	1,000	1.389.411,000000
1,216617	1,000	1.209.076,000000
1,233283	1,000	1.058.822,000000
1,249950	1,000	934.588,000000
1,266617	1,000	832.472,000000
1,283283	1,000	749.042,000000
1,299950	1,000	681.128,000000
1,316617	1,000	625.663,000000
1,333283	1,000	579.577,000000
1,349950	1,000	539.996,000000
1,366617	1,000	504.670,000000
1,383283	1,000	472.088,000000
1,399950	1,000	441.106,000000
1,416617	1,000	411.230,000000
1,433283	1,000	382.659,000000
1,449950	1,000	355.560,000000
1,466617	1,000	329.927,000000
1,483283	1,000	306.062,000000
1,499950	1,000	284.113,000000
1,516617	1,000	263.987,000000
1,533283	1,000	245.413,000000
1,549950	1,000	228.032,000000
1,566617	1,000	211.582,000000
1,583283	1,000	195.988,000000
1,599950	1,000	181.149,000000
1,616617	1,000	166.820,000000
1,633283	1,000	152.812,000000
1,649950	1,000	139.114,000000
1,666617	1,000	125.813,000000
1,683283	1,000	113.268,000000
1,699950	1,000	101.893,000000
1,716617	1,000	91.859,000000
1,733283	1,000	82.970,000000
1,749950	1,000	75.040,000000
1,766617	1,000	67.949,000000
1,783283	1,000	61.610,000000
1,799950	1,000	55.749,000000
1,816617	1,000	50.424,000000
1,833283	1,000	45.769,000000
1,849950	1,000	41.648,000000
1,866617	1,000	38.099,000000
1,883283	1,000	35.037,000000
1,899950	1,000	32.095,000000
1,916617	1,000	28.939,000000
1,933283	1,000	25.530,000000
1,949950	1,000	22.283,000000
1,966617	1,000	19.877,000000
1,983283	1,000	18.815,000000
1,999950	1,000	18.849,000000
2,016617	1,000	19.344,000000
2,033283	1,000	19.547,000000
2,049950	1,000	18.997,000000
2,066617	1,000	17.613,000000
2,083283	1,000	15.619,000000
2,099950	1,000	13.564,000000
2,116617	1,000	11.727,000000
2,133283	1,000	10.156,000000
2,149950	1,000	8.887,000000
2,166617	1,000	7.834,000000
2,183283	1,000	6.992,000000
2,199950	1,000	6.494,000000
2,216617	1,000	6.452,000000
2,233283	1,000	6.717,000000
2,249950	1,000	6.973,000000
2,266617	1,000	7.114,000000
2,283283	1,000	7.003,000000
2,299950	1,000	6.566,000000
2,316617	1,000	5.616,000000
2,333283	1,000	4.097,000000
2,349950	1,000	2.079,000000
2,366617	1,000	55,000000
2,383283	1,000	-1.456,000000
2,399950	1,000	-2.432,000000
2,416617	1,000	-2.971,000000
2,433283	1,000	-3.003,000000
2,449950	1,000	-2.548,000000
2,466617	1,000	-1.385,000000
2,483283	1,000	629,000000
2,499950	1,000	3.129,000000
2,516617	1,000	5.486,000000
2,533283	1,000	7.257,000000
2,549950	1,000	8.124,000000
2,566617	1,000	8.036,000000
2,583283	1,000	7.320,000000
2,599950	1,000	6.326,000000
2,616617	1,000	5.171,000000
2,633283	1,000	4.334,000000
2,649950	1,000	4.386,000000
2,666617	1,000	5.585,000000
2,683283	1,000	7.461,000000
2,699950	1,000	9.575,000000
2,716617	1,000	11.797,000000
2,733283	1,000	13.914,000000
2,749950	1,000	15.682,000000
2,766617	1,000	16.807,000000
2,783283	1,000	17.284,000000
2,799950	1,000	17.321,000000
2,816617	1,000	17.180,000000
2,833283	1,000	17.147,000000
2,849950	1,000	17.476,000000
2,866617	1,000	18.120,000000
2,883283	1,000	18.842,000000
2,899950	1,000	19.370,000000
2,916617	1,000	19.482,000000
2,933283	1,000	19.087,000000
2,949950	1,000	18.328,000000
2,966617	1,000	17.252,000000
2,983283	1,000	15.855,000000
2,999950	1,000	14.504,000000
3,016617	1,000	13.528,000000
3,033283	1,000	13.287,000000
3,049950	1,000	14.224,000000
3,066617	1,000	16.341,000000
3,083283	1,000	19.170,000000
3,099950	1,000	22.294,000000
3,116617	1,000	25.531,000000
3,133283	1,000	28.677,000000
3,149950	1,000	31.263,000000
3,166617	1,000	32.951,000000
3,183283	1,000	33.907,000000
3,199950	1,000	34.827,000000
3,216617	1,000	36.244,000000
3,233283	1,000	38.224,000000
3,249950	1,000	40.577,000000
3,266617	1,000	42.719,000000
3,283283	1,000	44.029,000000
3,299950	1,000	44.581,000000
3,316617	1,000	45.148,000000
3,333283	1,000	46.233,000000
3,349950	1,000	48.085,000000
3,366617	1,000	50.752,000000
3,383283	1,000	53.796,000000
3,399950	1,000	56.530,000000
3,416617	1,000	58.400,000000
3,433283	1,000	59.212,000000
3,449950	1,000	59.029,000000
3,466617	1,000	58.004,000000
3,483283	1,000	56.538,000000
3,499950	1,000	54.953,000000
3,516617	1,000	53.437,000000
3,533283	1,000	52.412,000000
3,549950	1,000	51.845,000000
3,566617	1,000	51.412,000000
3,583283	1,000	50.760,000000
3,599950	1,000	49.438,000000
3,616617	1,000	47.319,000000
3,633283	1,000	44.545,000000
3,649950	1,000	41.652,000000
3,666617	1,000	39.207,000000
3,683283	1,000	37.495,000000
3,699950	1,000	36.294,000000
3,716617	1,000	35.129,000000
3,733283	1,000	33.668,000000
3,749950	1,000	32.387,000000
3,766617	1,000	31.685,000000
3,783283	1,000	31.633,000000
3,799950	1,000	32.240,000000
3,816617	1,000	33.443,000000
3,833283	1,000	35.175,000000
3,849950	1,000	37.198,000000
3,866617	1,000	39.292,000000
3,883283	1,000	41.247,000000
3,899950	1,000	42.817,000000
3,916617	1,000	44.096,000000
3,933283	1,000	45.269,000000
3,949950	1,000	46.254,000000
3,966617	1,000	46.963,000000
3,983283	1,000	47.521,000000
3,999950	1,000	47.781,000000
4,016617	1,000	47.398,000000
4,033283	1,000	46.394,000000
4,049950	1,000	45.237,000000
4,066617	1,000	44.131,000000
4,083283	1,000	43.185,000000
4,099950	1,000	42.726,000000
4,116617	1,000	43.363,000000
4,133283	1,000	45.292,000000
4,149950	1,000	47.750,000000
4,166617	1,000	49.954,000000
4,183283	1,000	51.513,000000
4,199950	1,000	52.475,000000
4,216617	1,000	52.913,000000
4,233283	1,000	52.691,000000
4,249950	1,000	51.537,000000
4,266617	1,000	49.530,000000
4,283283	1,000	46.947,000000
4,299950	1,000	44.469,000000
4,316617	1,000	42.661,000000
4,333283	1,000	41.325,000000
4,349950	1,000	40.076,000000
4,366617	1,000	38.717,000000
4,383283	1,000	37.079,000000
4,399950	1,000	35.298,000000
4,416617	1,000	33.523,000000
4,433283	1,000	31.764,000000
4,449950	1,000	29.980,000000
4,466617	1,000	28.356,000000
4,483283	1,000	27.257,000000
4,499950	1,000	26.895,000000
4,516617	1,000	27.126,000000
4,533283	1,000	27.406,000000
4,549950	1,000	27.201,000000
4,566617	1,000	25.984,000000
4,583283	1,000	23.663,000000
4,599950	1,000	20.825,000000
4,616617	1,000	18.465,000000
4,633283	1,000	17.097,000000
4,649950	1,000	17.044,000000
4,666617	1,000	18.336,000000
4,683283	1,000	20.474,000000
4,699950	1,000	22.852,000000
4,716617	1,000	25.124,000000
4,733283	1,000	27.080,000000
4,749950	1,000	28.554,000000
4,766617	1,000	29.492,000000
4,783283	1,000	29.790,000000
4,799950	1,000	29.496,000000
4,816617	1,000	28.665,000000
4,833283	1,000	27.334,000000
4,849950	1,000	25.984,000000
4,866617	1,000	25.063,000000
4,883283	1,000	24.714,000000
4,899950	1,000	25.112,000000
4,916617	1,000	26.152,000000
4,933283	1,000	27.442,000000
4,949950	1,000	28.572,000000
4,966617	1,000	29.338,000000
4,983283	1,000	29.647,000000
4,999950	1,000	29.404,000000
5,016617	1,000	28.875,000000
5,033283	1,000	28.505,000000
5,049950	1,000	28.598,000000
5,066617	1,000	28.926,000000
5,083283	1,000	29.118,000000
5,099950	1,000	29.164,000000
5,116617	1,000	29.186,000000
5,133283	1,000	28.786,000000
5,149950	1,000	27.771,000000
5,166617	1,000	26.505,000000
5,183283	1,000	25.242,000000
5,199950	1,000	24.198,000000
5,216617	1,000	23.595,000000
5,233283	1,000	23.513,000000
5,249950	1,000	23.775,000000
5,266617	1,000	24.215,000000
5,283283	1,000	24.535,000000
5,299950	1,000	24.448,000000
5,316617	1,000	24.040,000000
5,333283	1,000	23.845,000000
5,349950	1,000	24.209,000000
5,366617	1,000	25.004,000000
5,383283	1,000	25.993,000000
5,399950	1,000	26.900,000000
5,416617	1,000	27.551,000000
5,433283	1,000	27.662,000000
5,449950	1,000	26.763,000000
5,466617	1,000	25.108,000000
5,483283	1,000	23.340,000000
5,499950	1,000	22.089,000000
5,516617	1,000	21.670,000000
5,533283	1,000	21.804,000000
5,549950	1,000	22.087,000000
5,566617	1,000	22.357,000000
5,583283	1,000	22.656,000000
5,599950	1,000	23.085,000000
5,616617	1,000	23.490,000000
5,633283	1,000	23.777,000000
5,649950	1,000	23.825,000000
5,666617	1,000	23.628,000000
5,683283	1,000	23.190,000000
5,699950	1,000	23.182,000000
5,716617	1,000	24.268,000000
5,733283	1,000	26.259,000000
5,749950	1,000	28.722,000000
5,766617	1,000	30.958,000000
5,783283	1,000	32.391,000000
5,799950	1,000	32.992,000000
5,816617	1,000	33.067,000000
5,833283	1,000	32.800,000000
5,849950	1,000	32.268,000000
5,866617	1,000	31.537,000000
5,883283	1,000	30.907,000000
5,899950	1,000	30.715,000000
5,916617	1,000	31.138,000000
5,933283	1,000	32.248,000000
5,949950	1,000	33.900,000000
5,966617	1,000	35.847,000000
5,983283	1,000	37.837,000000
5,999950	1,000	39.725,000000
6,016617	1,000	41.271,000000
6,033283	1,000	42.535,000000
6,049950	1,000	43.525,000000
6,066617	1,000	43.773,000000
6,083283	1,000	43.015,000000
6,099950	1,000	41.407,000000
6,116617	1,000	39.162,000000
6,133283	1,000	36.485,000000
6,149950	1,000	33.614,000000
6,166617	1,000	30.538,000000
6,183283	1,000	27.424,000000
6,199950	1,000	24.627,000000
6,216617	1,000	22.395,000000
6,233283	1,000	21.111,000000
6,249950	1,000	20.868,000000
6,266617	1,000	21.552,000000
6,283283	1,000	23.175,000000
6,299950	1,000	25.434,000000
6,316617	1,000	27.702,000000
6,333283	1,000	29.249,000000
6,349950	1,000	29.395,000000
6,366617	1,000	28.122,000000
6,383283	1,000	26.130,000000
6,399950	1,000	24.015,000000
6,416617	1,000	22.262,000000
6,433283	1,000	21.254,000000
6,449950	1,000	21.253,000000
6,466617	1,000	22.112,000000
6,483283	1,000	23.541,000000
6,499950	1,000	25.244,000000
6,516617	1,000	26.947,000000
6,533283	1,000	28.316,000000
6,549950	1,000	29.027,000000
6,566617	1,000	29.217,000000
6,583283	1,000	29.183,000000
6,599950	1,000	29.036,000000
6,616617	1,000	28.945,000000
6,633283	1,000	29.122,000000
6,649950	1,000	29.588,000000
6,666617	1,000	30.179,000000
6,683283	1,000	30.652,000000
6,699950	1,000	30.751,000000
6,716617	1,000	30.418,000000
6,733283	1,000	29.704,000000
6,749950	1,000	28.754,000000
6,766617	1,000	27.765,000000
6,783283	1,000	26.938,000000
6,799950	1,000	26.547,000000
6,816617	1,000	26.714,000000
6,833283	1,000	27.550,000000
6,849950	1,000	28.936,000000
6,866617	1,000	30.548,000000
6,883283	1,000	32.064,000000
6,899950	1,000	33.189,000000
6,916617	1,000	33.578,000000
6,933283	1,000	33.059,000000
6,949950	1,000	31.781,000000
6,966617	1,000	30.053,000000
6,983283	1,000	28.415,000000
6,999950	1,000	27.388,000000
7,016617	1,000	27.251,000000
7,033283	1,000	27.782,000000
7,049950	1,000	28.531,000000
7,066617	1,000	29.124,000000
7,083283	1,000	29.608,000000
7,099950	1,000	30.183,000000
7,116617	1,000	30.898,000000
7,133283	1,000	31.827,000000
7,149950	1,000	32.913,000000
7,166617	1,000	34.185,000000
7,183283	1,000	35.843,000000
7,199950	1,000	37.696,000000
7,216617	1,000	39.410,000000
7,233283	1,000	40.512,000000
7,249950	1,000	40.619,000000
7,266617	1,000	39.833,000000
7,283283	1,000	38.760,000000
7,299950	1,000	37.746,000000
7,316617	1,000	36.743,000000
7,333283	1,000	35.596,000000
7,349950	1,000	33.894,000000
7,366617	1,000	31.615,000000
7,383283	1,000	29.396,000000
7,399950	1,000	27.742,000000
7,416617	1,000	26.958,000000
7,433283	1,000	26.850,000000
7,449950	1,000	27.133,000000
7,466617	1,000	27.466,000000
7,483283	1,000	27.837,000000
7,499950	1,000	28.600,000000
7,516617	1,000	29.927,000000
7,533283	1,000	31.488,000000
7,549950	1,000	32.705,000000
7,566617	1,000	33.203,000000
7,583283	1,000	33.254,000000
7,599950	1,000	33.203,000000
7,616617	1,000	33.453,000000
7,633283	1,000	34.143,000000
7,649950	1,000	34.895,000000
7,666617	1,000	35.368,000000
7,683283	1,000	35.069,000000
7,699950	1,000	33.769,000000
7,716617	1,000	31.701,000000
7,733283	1,000	29.303,000000
7,749950	1,000	27.307,000000
7,766617	1,000	26.222,000000
7,783283	1,000	25.971,000000
7,799950	1,000	26.177,000000
7,816617	1,000	26.692,000000
7,833283	1,000	27.719,000000
7,849950	1,000	29.325,000000
7,866617	1,000	30.974,000000
7,883283	1,000	32.040,000000
7,899950	1,000	32.176,000000
7,916617	1,000	31.531,000000
7,933283	1,000	30.340,000000
7,949950	1,000	28.898,000000
7,966617	1,000	27.897,000000
7,983283	1,000	27.748,000000
7,999950	1,000	28.152,000000
8,016617	1,000	28.613,000000
8,033283	1,000	28.824,000000
8,049950	1,000	28.873,000000
8,066617	1,000	28.822,000000
8,083283	1,000	28.993,000000
8,099950	1,000	29.404,000000
8,116617	1,000	30.132,000000
8,133283	1,000	31.385,000000
8,149950	1,000	33.125,000000
8,166617	1,000	35.129,000000
8,183283	1,000	37.035,000000
8,199950	1,000	38.732,000000
8,216617	1,000	40.089,000000
8,233283	1,000	41.052,000000
8,249950	1,000	41.556,000000
8,266617	1,000	41.406,000000
8,283283	1,000	40.793,000000
8,299950	1,000	40.167,000000
8,316617	1,000	39.862,000000
8,333283	1,000	39.979,000000
8,349950	1,000	40.427,000000
8,366617	1,000	40.889,000000
8,383283	1,000	41.103,000000
8,399950	1,000	41.228,000000
8,416617	1,000	41.357,000000
8,433283	1,000	41.619,000000
8,449950	1,000	42.058,000000
8,466617	1,000	42.484,000000
8,483283	1,000	42.682,000000
8,499950	1,000	42.381,000000
8,516617	1,000	41.455,000000
8,533283	1,000	40.186,000000
8,549950	1,000	38.896,000000
8,566617	1,000	37.524,000000
8,583283	1,000	36.009,000000
8,599950	1,000	34.640,000000
8,616617	1,000	33.740,000000
8,633283	1,000	33.485,000000
8,649950	1,000	33.765,000000
8,666617	1,000	33.913,000000
8,683283	1,000	33.765,000000
8,699950	1,000	33.863,000000
8,716617	1,000	34.612,000000
8,733283	1,000	35.921,000000
8,749950	1,000	37.469,000000
8,766617	1,000	38.856,000000
8,783283	1,000	39.580,000000
8,799950	1,000	39.480,000000
8,816617	1,000	38.666,000000
8,833283	1,000	37.535,000000
8,849950	1,000	36.341,000000
8,866617	1,000	35.179,000000
8,883283	1,000	34.263,000000
8,899950	1,000	33.832,000000
8,916617	1,000	34.017,000000
8,933283	1,000	34.538,000000
8,949950	1,000	35.035,000000
8,966617	1,000	35.371,000000
8,983283	1,000	35.762,000000
8,999950	1,000	36.224,000000
9,016617	1,000	36.585,000000
9,033283	1,000	36.743,000000
9,049950	1,000	36.557,000000
9,066617	1,000	35.933,000000
9,083283	1,000	35.153,000000
9,099950	1,000	34.580,000000
9,116617	1,000	34.342,000000
9,133283	1,000	34.435,000000
9,149950	1,000	34.866,000000
9,166617	1,000	35.498,000000
9,183283	1,000	36.274,000000
9,199950	1,000	37.129,000000
9,216617	1,000	38.099,000000
9,233283	1,000	38.952,000000
9,249950	1,000	39.374,000000
9,266617	1,000	39.451,000000
9,283283	1,000	39.259,000000
9,299950	1,000	38.742,000000
9,316617	1,000	37.652,000000
9,333283	1,000	35.713,000000
9,349950	1,000	33.014,000000
9,366617	1,000	30.199,000000
9,383283	1,000	28.133,000000
9,399950	1,000	27.367,000000
9,416617	1,000	27.905,000000
9,433283	1,000	29.445,000000
9,449950	1,000	31.431,000000
9,466617	1,000	33.275,000000
9,483283	1,000	34.559,000000
9,499950	1,000	35.242,000000
9,516617	1,000	35.549,000000
9,533283	1,000	35.891,000000
9,549950	1,000	37.071,000000
9,566617	1,000	39.522,000000
9,583283	1,000	43.783,000000
9,599950	1,000	50.349,000000
9,616617	1,000	59.537,000000
9,633283	1,000	71.514,000000
9,649950	1,000	86.346,000000
9,666617	1,000	103.813,000000
9,683283	1,000	123.165,000000
9,699950	1,000	142.824,000000
9,716617	1,000	160.445,000000
9,733283	1,000	173.890,000000
9,749950	1,000	181.579,000000
9,766617	1,000	182.850,000000
9,783283	1,000	177.706,000000
9,799950	1,000	167.077,000000
9,816617	1,000	152.390,000000
9,833283	1,000	135.267,000000
9,849950	1,000	117.538,000000
9,866617	1,000	100.618,000000
9,883283	1,000	85.645,000000
9,899950	1,000	73.219,000000
9,916617	1,000	63.355,000000
9,933283	1,000	55.872,000000
9,949950	1,000	50.465,000000
9,966617	1,000	46.585,000000
9,983283	1,000	43.820,000000
9,999950	1,000	41.982,000000
10,016617	1,000	40.977,000000
10,033283	1,000	40.725,000000
10,049950	1,000	41.129,000000
10,066617	1,000	41.977,000000
10,083283	1,000	43.165,000000
10,099950	1,000	44.465,000000
10,116617	1,000	45.647,000000
10,133283	1,000	46.554,000000
10,149950	1,000	47.071,000000
10,166617	1,000	47.141,000000
10,183283	1,000	46.799,000000
10,199950	1,000	46.100,000000
10,216617	1,000	45.094,000000
10,233283	1,000	44.004,000000
10,249950	1,000	42.834,000000
10,266617	1,000	41.738,000000
10,283283	1,000	40.936,000000
10,299950	1,000	40.497,000000
10,316617	1,000	40.505,000000
10,333283	1,000	41.176,000000
10,349950	1,000	42.495,000000
10,366617	1,000	44.146,000000
10,383283	1,000	45.795,000000
10,399950	1,000	47.313,000000
10,416617	1,000	48.522,000000
10,433283	1,000	49.174,000000
10,449950	1,000	49.052,000000
10,466617	1,000	48.263,000000
10,483283	1,000	47.108,000000
10,499950	1,000	45.814,000000
10,516617	1,000	44.745,000000
10,533283	1,000	44.599,000000
10,549950	1,000	45.991,000000
10,566617	1,000	49.615,000000
10,583283	1,000	56.431,000000
10,599950	1,000	67.624,000000
10,616617	1,000	84.784,000000
10,633283	1,000	109.630,000000
10,649950	1,000	143.154,000000
10,666617	1,000	184.993,000000
10,683283	1,000	232.958,000000
10,699950	1,000	282.803,000000
10,716617	1,000	329.072,000000
10,733283	1,000	366.259,000000
10,749950	1,000	389.956,000000
10,766617	1,000	397.532,000000
10,783283	1,000	388.631,000000
10,799950	1,000	365.490,000000
10,816617	1,000	332.042,000000
10,833283	1,000	292.728,000000
10,849950	1,000	251.654,000000
10,866617	1,000	212.399,000000
10,883283	1,000	177.237,000000
10,899950	1,000	147.195,000000
10,916617	1,000	122.789,000000
10,933283	1,000	104.022,000000
10,949950	1,000	90.197,000000
10,966617	1,000	80.080,000000
10,983283	1,000	72.638,000000
10,999950	1,000	67.010,000000
11,016617	1,000	62.579,000000
11,033283	1,000	58.926,000000
11,049950	1,000	56.166,000000
11,066617	1,000	54.282,000000
11,083283	1,000	52.958,000000
11,099950	1,000	51.642,000000
11,116617	1,000	50.211,000000
11,133283	1,000	48.774,000000
11,149950	1,000	47.811,000000
11,166617	1,000	47.837,000000
11,183283	1,000	48.848,000000
11,199950	1,000	50.571,000000
11,216617	1,000	52.789,000000
11,233283	1,000	55.276,000000
11,249950	1,000	57.690,000000
11,266617	1,000	59.676,000000
11,283283	1,000	61.211,000000
11,299950	1,000	62.149,000000
11,316617	1,000	62.541,000000
11,333283	1,000	62.632,000000
11,349950	1,000	62.423,000000
11,366617	1,000	61.916,000000
11,383283	1,000	61.073,000000
11,399950	1,000	59.592,000000
11,416617	1,000	57.186,000000
11,433283	1,000	54.216,000000
11,449950	1,000	51.126,000000
11,466617	1,000	48.277,000000
11,483283	1,000	46.025,000000
11,499950	1,000	44.737,000000
11,516617	1,000	44.172,000000
11,533283	1,000	43.638,000000
11,549950	1,000	43.113,000000
11,566617	1,000	42.635,000000
11,583283	1,000	42.262,000000
11,599950	1,000	42.182,000000
11,616617	1,000	42.606,000000
11,633283	1,000	43.481,000000
11,649950	1,000	44.553,000000
11,666617	1,000	45.671,000000
11,683283	1,000	46.795,000000
11,699950	1,000	47.720,000000
11,716617	1,000	48.117,000000
11,733283	1,000	47.920,000000
11,749950	1,000	47.194,000000
11,766617	1,000	46.350,000000
11,783283	1,000	45.819,000000
11,799950	1,000	46.042,000000
11,816617	1,000	47.382,000000
11,833283	1,000	50.161,000000
11,849950	1,000	54.128,000000
11,866617	1,000	59.177,000000
11,883283	1,000	64.859,000000
11,899950	1,000	70.498,000000
11,916617	1,000	75.865,000000
11,933283	1,000	80.740,000000
11,949950	1,000	84.749,000000
11,966617	1,000	87.740,000000
11,983283	1,000	89.752,000000
11,999950	1,000	90.865,000000
12,016617	1,000	91.215,000000
12,033283	1,000	91.159,000000
12,049950	1,000	91.115,000000
12,066617	1,000	91.552,000000
12,083283	1,000	92.640,000000
12,099950	1,000	94.277,000000
12,116617	1,000	96.290,000000
12,133283	1,000	98.352,000000
12,149950	1,000	99.679,000000
12,166617	1,000	99.752,000000
12,183283	1,000	98.462,000000
12,199950	1,000	95.800,000000
12,216617	1,000	92.040,000000
12,233283	1,000	87.655,000000
12,249950	1,000	83.013,000000
12,266617	1,000	78.509,000000
12,283283	1,000	74.372,000000
12,299950	1,000	70.629,000000
12,316617	1,000	67.518,000000
12,333283	1,000	65.246,000000
12,349950	1,000	63.523,000000
12,366617	1,000	62.068,000000
12,383283	1,000	61.028,000000
12,399950	1,000	60.334,000000
12,416617	1,000	59.844,000000
12,433283	1,000	59.797,000000
12,449950	1,000	60.669,000000
12,466617	1,000	62.365,000000
12,483283	1,000	64.527,000000
12,499950	1,000	66.929,000000
12,516617	1,000	69.239,000000
12,533283	1,000	71.062,000000
12,549950	1,000	72.426,000000
12,566617	1,000	73.447,000000
12,583283	1,000	74.075,000000
12,599950	1,000	74.383,000000
12,616617	1,000	74.344,000000
12,633283	1,000	73.782,000000
12,649950	1,000	72.729,000000
12,666617	1,000	71.455,000000
12,683283	1,000	70.092,000000
12,699950	1,000	68.702,000000
12,716617	1,000	67.440,000000
12,733283	1,000	66.333,000000
12,749950	1,000	65.456,000000
12,766617	1,000	65.083,000000
12,783283	1,000	65.633,000000
12,799950	1,000	67.764,000000
12,816617	1,000	72.173,000000
12,833283	1,000	79.009,000000
12,849950	1,000	88.629,000000
12,866617	1,000	101.721,000000
12,883283	1,000	118.824,000000
12,899950	1,000	140.355,000000
12,916617	1,000	166.326,000000
12,933283	1,000	195.605,000000
12,949950	1,000	225.864,000000
12,966617	1,000	254.010,000000
12,983283	1,000	276.794,000000
12,999950	1,000	291.733,000000
13,016617	1,000	297.239,000000
13,033283	1,000	292.820,000000
13,049950	1,000	279.505,000000
13,066617	1,000	259.463,000000
13,083283	1,000	235.243,000000
13,099950	1,000	209.100,000000
13,116617	1,000	183.134,000000
13,133283	1,000	158.912,000000
13,149950	1,000	137.882,000000
13,166617	1,000	120.712,000000
13,183283	1,000	107.407,000000
13,199950	1,000	97.757,000000
13,216617	1,000	91.338,000000
13,233283	1,000	87.822,000000
13,249950	1,000	87.073,000000
13,266617	1,000	89.330,000000
13,283283	1,000	94.698,000000
13,299950	1,000	102.865,000000
13,316617	1,000	113.111,000000
13,333283	1,000	124.507,000000
13,349950	1,000	135.825,000000
13,366617	1,000	145.929,000000
13,383283	1,000	153.635,000000
13,399950	1,000	158.025,000000
13,416617	1,000	158.793,000000
13,433283	1,000	155.882,000000
13,449950	1,000	149.563,000000
13,466617	1,000	140.831,000000
13,483283	1,000	130.631,000000
13,499950	1,000	119.751,000000
13,516617	1,000	109.009,000000
13,533283	1,000	99.348,000000
13,549950	1,000	91.317,000000
13,566617	1,000	85.139,000000
13,583283	1,000	80.856,000000
13,599950	1,000	78.180,000000
13,616617	1,000	76.622,000000
13,633283	1,000	75.644,000000
13,649950	1,000	74.640,000000
13,666617	1,000	73.099,000000
13,683283	1,000	71.049,000000
13,699950	1,000	68.495,000000
13,716617	1,000	65.433,000000
13,733283	1,000	62.479,000000
13,749950	1,000	60.170,000000
13,766617	1,000	58.509,000000
13,783283	1,000	57.116,000000
13,799950	1,000	55.653,000000
13,816617	1,000	53.915,000000
13,833283	1,000	51.768,000000
13,849950	1,000	49.429,000000
13,866617	1,000	47.273,000000
13,883283	1,000	45.577,000000
13,899950	1,000	44.271,000000
13,916617	1,000	43.270,000000
13,933283	1,000	42.924,000000
13,949950	1,000	43.461,000000
13,966617	1,000	44.800,000000
13,983283	1,000	46.938,000000
13,999950	1,000	49.701,000000
14,016617	1,000	52.646,000000
14,033283	1,000	55.139,000000
14,049950	1,000	56.834,000000
14,066617	1,000	57.614,000000
14,083283	1,000	57.363,000000
14,099950	1,000	56.441,000000
14,116617	1,000	55.603,000000
14,133283	1,000	55.327,000000
14,149950	1,000	55.584,000000
14,166617	1,000	55.839,000000
14,183283	1,000	55.575,000000
14,199950	1,000	54.638,000000
14,216617	1,000	53.348,000000
14,233283	1,000	52.081,000000
14,249950	1,000	51.043,000000
14,266617	1,000	50.469,000000
14,283283	1,000	50.416,000000
14,299950	1,000	50.615,000000
14,316617	1,000	50.690,000000
14,333283	1,000	50.714,000000
14,349950	1,000	50.612,000000
14,366617	1,000	50.153,000000
14,383283	1,000	49.462,000000
14,399950	1,000	48.517,000000
14,416617	1,000	47.094,000000
14,433283	1,000	45.504,000000
14,449950	1,000	44.163,000000
14,466617	1,000	43.476,000000
14,483283	1,000	43.792,000000
14,499950	1,000	45.089,000000
14,516617	1,000	47.125,000000
14,533283	1,000	49.503,000000
14,549950	1,000	51.915,000000
14,566617	1,000	54.125,000000
14,583283	1,000	56.044,000000
14,599950	1,000	57.921,000000
14,616617	1,000	59.822,000000
14,633283	1,000	61.759,000000
14,649950	1,000	63.649,000000
14,666617	1,000	65.386,000000
14,683283	1,000	67.034,000000
14,699950	1,000	68.380,000000
14,716617	1,000	68.767,000000
14,733283	1,000	67.907,000000
14,749950	1,000	65.913,000000
14,766617	1,000	62.882,000000
14,783283	1,000	59.213,000000
14,799950	1,000	55.526,000000
14,816617	1,000	52.412,000000
14,833283	1,000	50.164,000000
14,849950	1,000	48.633,000000
14,866617	1,000	47.521,000000
14,883283	1,000	46.547,000000
14,899950	1,000	45.774,000000
14,916617	1,000	45.375,000000
14,933283	1,000	45.393,000000
14,949950	1,000	45.906,000000
14,966617	1,000	46.719,000000
14,983283	1,000	47.505,000000
14,999950	1,000	48.293,000000
15,016617	1,000	48.997,000000
15,033283	1,000	49.622,000000
15,049950	1,000	50.421,000000
15,066617	1,000	51.685,000000
15,083283	1,000	53.333,000000
15,099950	1,000	55.195,000000
15,116617	1,000	56.981,000000
15,133283	1,000	58.596,000000
15,149950	1,000	60.032,000000
15,166617	1,000	61.535,000000
15,183283	1,000	63.167,000000
15,199950	1,000	64.909,000000
15,216617	1,000	66.507,000000
15,233283	1,000	67.712,000000
15,249950	1,000	68.427,000000
15,266617	1,000	68.358,000000
15,283283	1,000	67.217,000000
15,299950	1,000	65.373,000000
15,316617	1,000	63.605,000000
15,333283	1,000	62.439,000000
15,349950	1,000	62.155,000000
15,366617	1,000	62.908,000000
15,383283	1,000	64.539,000000
15,399950	1,000	66.688,000000
15,416617	1,000	69.193,000000
15,433283	1,000	71.923,000000
15,449950	1,000	74.437,000000
15,466617	1,000	76.253,000000
15,483283	1,000	77.181,000000
15,499950	1,000	77.339,000000
15,516617	1,000	76.875,000000
15,533283	1,000	76.109,000000
15,549950	1,000	75.255,000000
15,566617	1,000	74.253,000000
15,583283	1,000	73.101,000000
15,599950	1,000	72.209,000000
15,616617	1,000	71.792,000000
15,633283	1,000	72.057,000000
15,649950	1,000	72.961,000000
15,666617	1,000	74.469,000000
15,683283	1,000	77.254,000000
15,699950	1,000	82.145,000000
15,716617	1,000	89.566,000000
15,733283	1,000	99.681,000000
15,749950	1,000	112.509,000000
15,766617	1,000	127.352,000000
15,783283	1,000	142.858,000000
15,799950	1,000	157.308,000000
15,816617	1,000	169.082,000000
15,833283	1,000	176.852,000000
15,849950	1,000	179.829,000000
15,866617	1,000	177.877,000000
15,883283	1,000	171.528,000000
15,899950	1,000	161.862,000000
15,916617	1,000	150.513,000000
15,933283	1,000	139.011,000000
15,949950	1,000	128.263,000000
15,966617	1,000	118.854,000000
15,983283	1,000	110.840,000000
15,999950	1,000	103.879,000000
16,016617	1,000	97.690,000000
16,033283	1,000	92.116,000000
16,049950	1,000	87.087,000000
16,066617	1,000	82.649,000000
16,083283	1,000	78.859,000000
16,099950	1,000	75.652,000000
16,116617	1,000	72.816,000000
16,133283	1,000	70.367,000000
16,149950	1,000	68.367,000000
16,166617	1,000	66.583,000000
16,183283	1,000	64.828,000000
16,199950	1,000	63.307,000000
16,216617	1,000	62.360,000000
16,233283	1,000	62.179,000000
16,249950	1,000	62.692,000000
16,266617	1,000	63.504,000000
16,283283	1,000	64.128,000000
16,299950	1,000	64.192,000000
16,316617	1,000	63.485,000000
16,333283	1,000	61.899,000000
16,349950	1,000	59.678,000000
16,366617	1,000	56.952,000000
16,383283	1,000	53.986,000000
16,399950	1,000	51.462,000000
16,416617	1,000	49.943,000000
16,433283	1,000	49.790,000000
16,449950	1,000	50.921,000000
16,466617	1,000	53.119,000000
16,483283	1,000	56.059,000000
16,499950	1,000	59.191,000000
16,516617	1,000	61.875,000000
16,533283	1,000	63.802,000000
16,549950	1,000	65.083,000000
16,566617	1,000	65.720,000000
16,583283	1,000	65.803,000000
16,599950	1,000	65.401,000000
16,616617	1,000	65.110,000000
16,633283	1,000	65.586,000000
16,649950	1,000	66.801,000000
16,666617	1,000	68.388,000000
16,683283	1,000	70.015,000000
16,699950	1,000	71.496,000000
16,716617	1,000	72.685,000000
16,733283	1,000	73.499,000000
16,749950	1,000	74.218,000000
16,766617	1,000	75.325,000000
16,783283	1,000	77.088,000000
16,799950	1,000	79.414,000000
16,816617	1,000	82.274,000000
16,833283	1,000	85.887,000000
16,849950	1,000	90.812,000000
16,866617	1,000	97.391,000000
16,883283	1,000	106.174,000000
16,899950	1,000	117.722,000000
16,916617	1,000	132.026,000000
16,933283	1,000	148.986,000000
16,949950	1,000	168.425,000000
16,966617	1,000	190.009,000000
16,983283	1,000	213.315,000000
16,999950	1,000	237.942,000000
17,016617	1,000	262.978,000000
17,033283	1,000	286.916,000000
17,049950	1,000	308.027,000000
17,066617	1,000	324.866,000000
17,083283	1,000	336.394,000000
17,099950	1,000	341.631,000000
17,116617	1,000	339.585,000000
17,133283	1,000	329.942,000000
17,149950	1,000	313.324,000000
17,166617	1,000	290.955,000000
17,183283	1,000	264.307,000000
17,199950	1,000	235.228,000000
17,216617	1,000	205.971,000000
17,233283	1,000	178.596,000000
17,249950	1,000	154.258,000000
17,266617	1,000	133.397,000000
17,283283	1,000	115.919,000000
17,299950	1,000	101.833,000000
17,316617	1,000	91.061,000000
17,333283	1,000	83.151,000000
17,349950	1,000	77.391,000000
17,366617	1,000	73.247,000000
17,383283	1,000	70.534,000000
17,399950	1,000	69.187,000000
17,416617	1,000	68.950,000000
17,433283	1,000	69.344,000000
17,449950	1,000	70.012,000000
17,466617	1,000	70.817,000000
17,483283	1,000	71.581,000000
17,499950	1,000	72.335,000000
17,516617	1,000	73.180,000000
17,533283	1,000	74.129,000000
17,549950	1,000	74.881,000000
17,566617	1,000	75.194,000000
17,583283	1,000	75.034,000000
17,599950	1,000	74.708,000000
17,616617	1,000	74.346,000000
17,633283	1,000	73.910,000000
17,649950	1,000	73.246,000000
17,666617	1,000	72.243,000000
17,683283	1,000	71.029,000000
17,699950	1,000	69.933,000000
17,716617	1,000	69.073,000000
17,733283	1,000	68.464,000000
17,749950	1,000	67.861,000000
17,766617	1,000	67.238,000000
17,783283	1,000	66.777,000000
17,799950	1,000	66.931,000000
17,816617	1,000	67.827,000000
17,833283	1,000	69.163,000000
17,849950	1,000	70.926,000000
17,866617	1,000	73.257,000000
17,883283	1,000	76.485,000000
17,899950	1,000	80.738,000000
17,916617	1,000	85.766,000000
17,933283	1,000	91.440,000000
17,949950	1,000	97.956,000000
17,966617	1,000	105.882,000000
17,983283	1,000	115.959,000000
17,999950	1,000	128.798,000000
18,016617	1,000	145.196,000000
18,033283	1,000	166.220,000000
18,049950	1,000	192.375,000000
18,066617	1,000	223.035,000000
18,083283	1,000	256.293,000000
18,099950	1,000	289.231,000000
18,116617	1,000	318.401,000000
18,133283	1,000	340.434,000000
18,149950	1,000	352.758,000000
18,166617	1,000	353.954,000000
18,183283	1,000	343.953,000000
18,199950	1,000	323.837,000000
18,216617	1,000	296.139,000000
18,233283	1,000	264.031,000000
18,249950	1,000	230.386,000000
18,266617	1,000	197.364,000000
18,283283	1,000	166.781,000000
18,299950	1,000	140.252,000000
18,316617	1,000	118.599,000000
18,333283	1,000	101.868,000000
18,349950	1,000	89.775,000000
18,366617	1,000	81.869,000000
18,383283	1,000	77.616,000000
18,399950	1,000	76.384,000000
18,416617	1,000	77.548,000000
18,433283	1,000	80.511,000000
18,449950	1,000	84.463,000000
18,466617	1,000	88.654,000000
18,483283	1,000	92.173,000000
18,499950	1,000	94.440,000000
18,516617	1,000	95.577,000000
18,533283	1,000	95.562,000000
18,549950	1,000	94.474,000000
18,566617	1,000	92.621,000000
18,583283	1,000	90.286,000000
18,599950	1,000	87.655,000000
18,616617	1,000	84.788,000000
18,633283	1,000	81.807,000000
18,649950	1,000	78.812,000000
18,666617	1,000	75.900,000000
18,683283	1,000	73.256,000000
18,699950	1,000	70.875,000000
18,716617	1,000	68.752,000000
18,733283	1,000	67.224,000000
18,749950	1,000	66.346,000000
18,766617	1,000	65.702,000000
18,783283	1,000	64.857,000000
18,799950	1,000	63.512,000000
18,816617	1,000	61.843,000000
18,833283	1,000	60.173,000000
18,849950	1,000	58.814,000000
18,866617	1,000	57.918,000000
18,883283	1,000	57.409,000000
18,899950	1,000	56.966,000000
18,916617	1,000	56.448,000000
18,933283	1,000	55.932,000000
18,949950	1,000	55.381,000000
18,966617	1,000	54.885,000000
18,983283	1,000	54.512,000000
18,999950	1,000	54.458,000000
19,016617	1,000	54.565,000000
19,033283	1,000	54.764,000000
19,049950	1,000	54.922,000000
19,066617	1,000	54.915,000000
19,083283	1,000	54.770,000000
19,099950	1,000	54.475,000000
19,116617	1,000	54.079,000000
19,133283	1,000	53.776,000000
19,149950	1,000	53.739,000000
19,166617	1,000	53.791,000000
19,183283	1,000	53.974,000000
19,199950	1,000	54.185,000000
19,216617	1,000	54.314,000000
19,233283	1,000	54.391,000000
19,249950	1,000	54.514,000000
19,266617	1,000	55.068,000000
19,283283	1,000	56.416,000000
19,299950	1,000	58.681,000000
19,316617	1,000	61.592,000000
19,333283	1,000	65.203,000000
19,349950	1,000	69.535,000000
19,366617	1,000	74.853,000000
19,383283	1,000	81.709,000000
19,399950	1,000	90.193,000000
19,416617	1,000	100.165,000000
19,433283	1,000	111.371,000000
19,449950	1,000	123.325,000000
19,466617	1,000	135.243,000000
19,483283	1,000	146.263,000000
19,499950	1,000	155.581,000000
19,516617	1,000	162.975,000000
19,533283	1,000	168.997,000000
19,549950	1,000	174.958,000000
19,566617	1,000	182.748,000000
19,583283	1,000	194.098,000000
19,599950	1,000	210.023,000000
19,616617	1,000	230.636,000000
19,633283	1,000	255.072,000000
19,649950	1,000	281.644,000000
19,666617	1,000	307.870,000000
19,683283	1,000	331.052,000000
19,699950	1,000	348.906,000000
19,716617	1,000	359.249,000000
19,733283	1,000	360.361,000000
19,749950	1,000	351.622,000000
19,766617	1,000	334.056,000000
19,783283	1,000	309.732,000000
19,799950	1,000	281.577,000000
19,816617	1,000	252.916,000000
19,833283	1,000	226.587,000000
19,849950	1,000	204.402,000000
19,866617	1,000	187.265,000000
19,883283	1,000	175.078,000000
19,899950	1,000	167.277,000000
19,916617	1,000	162.847,000000
19,933283	1,000	160.597,000000
19,949950	1,000	159.338,000000
19,966617	1,000	157.930,000000
19,983283	1,000	155.653,000000
19,999950	1,000	152.328,000000
20,016617	1,000	148.149,000000
20,033283	1,000	143.364,000000
20,049950	1,000	138.129,000000
20,066617	1,000	132.416,000000
20,083283	1,000	126.245,000000
20,099950	1,000	119.658,000000
20,116617	1,000	113.004,000000
20,133283	1,000	107.197,000000
20,149950	1,000	102.888,000000
20,166617	1,000	100.217,000000
20,183283	1,000	99.120,000000
20,199950	1,000	99.381,000000
20,216617	1,000	100.913,000000
20,233283	1,000	103.649,000000
20,249950	1,000	107.134,000000
20,266617	1,000	110.699,000000
20,283283	1,000	114.103,000000
20,299950	1,000	117.355,000000
20,316617	1,000	120.648,000000
20,333283	1,000	124.331,000000
20,349950	1,000	129.301,000000
20,366617	1,000	136.855,000000
20,383283	1,000	148.842,000000
20,399950	1,000	167.759,000000
20,416617	1,000	195.963,000000
20,433283	1,000	235.343,000000
20,449950	1,000	287.044,000000
20,466617	1,000	350.893,000000
20,483283	1,000	425.073,000000
20,499950	1,000	505.916,000000
20,516617	1,000	587.735,000000
20,533283	1,000	663.625,000000
20,549950	1,000	726.546,000000
20,566617	1,000	770.584,000000
20,583283	1,000	791.162,000000
20,599950	1,000	786.129,000000
20,616617	1,000	756.077,000000
20,633283	1,000	704.364,000000
20,649950	1,000	636.399,000000
20,666617	1,000	558.827,000000
20,683283	1,000	478.350,000000
20,699950	1,000	400.644,000000
20,716617	1,000	329.812,000000
20,733283	1,000	268.165,000000
20,749950	1,000	216.755,000000
20,766617	1,000	175.816,000000
20,783283	1,000	144.824,000000
20,799950	1,000	122.689,000000
20,816617	1,000	107.876,000000
20,833283	1,000	98.505,000000
20,849950	1,000	92.928,000000
20,866617	1,000	89.908,000000
20,883283	1,000	88.462,000000
20,899950	1,000	87.844,000000
20,916617	1,000	87.695,000000
20,933283	1,000	87.714,000000
20,949950	1,000	88.051,000000
20,966617	1,000	89.186,000000
20,983283	1,000	91.232,000000
20,999950	1,000	93.720,000000
21,016617	1,000	95.950,000000
21,033283	1,000	97.359,000000
21,049950	1,000	97.517,000000
21,066617	1,000	96.200,000000
21,083283	1,000	93.706,000000
21,099950	1,000	90.640,000000
21,116617	1,000	87.168,000000
21,133283	1,000	83.513,000000
21,149950	1,000	80.224,000000
21,166617	1,000	77.477,000000
21,183283	1,000	74.992,000000
21,199950	1,000	72.669,000000
21,216617	1,000	70.374,000000
21,233283	1,000	67.803,000000
21,249950	1,000	65.057,000000
21,266617	1,000	62.550,000000
21,283283	1,000	60.683,000000
21,299950	1,000	59.379,000000
21,316617	1,000	58.558,000000
21,333283	1,000	58.154,000000
21,349950	1,000	58.134,000000
21,366617	1,000	58.442,000000
21,383283	1,000	58.801,000000
21,399950	1,000	59.147,000000
21,416617	1,000	59.555,000000
21,433283	1,000	60.027,000000
21,449950	1,000	60.585,000000
21,466617	1,000	60.922,000000
21,483283	1,000	60.934,000000
21,499950	1,000	60.952,000000
21,516617	1,000	61.029,000000
21,533283	1,000	60.893,000000
21,549950	1,000	60.675,000000
21,566617	1,000	60.716,000000
21,583283	1,000	61.179,000000
21,599950	1,000	62.169,000000
21,616617	1,000	63.650,000000
21,633283	1,000	64.999,000000
21,649950	1,000	65.820,000000
21,666617	1,000	66.015,000000
21,683283	1,000	65.769,000000
21,699950	1,000	65.387,000000
21,716617	1,000	65.280,000000
21,733283	1,000	65.539,000000
21,749950	1,000	65.743,000000
21,766617	1,000	65.427,000000
21,783283	1,000	64.741,000000
21,799950	1,000	63.749,000000
21,816617	1,000	62.634,000000
21,833283	1,000	61.412,000000
21,849950	1,000	60.345,000000
21,866617	1,000	59.532,000000
21,883283	1,000	58.729,000000
21,899950	1,000	57.890,000000
21,916617	1,000	56.891,000000
21,933283	1,000	55.870,000000
21,949950	1,000	55.100,000000
21,966617	1,000	54.695,000000
21,983283	1,000	54.845,000000
21,999950	1,000	55.565,000000
22,016617	1,000	56.554,000000
22,033283	1,000	57.727,000000
22,049950	1,000	59.056,000000
22,066617	1,000	60.358,000000
22,083283	1,000	61.325,000000
22,099950	1,000	61.620,000000
22,116617	1,000	61.267,000000
22,133283	1,000	60.683,000000
22,149950	1,000	60.451,000000
22,166617	1,000	60.756,000000
22,183283	1,000	61.604,000000
22,199950	1,000	62.975,000000
22,216617	1,000	64.608,000000
22,233283	1,000	66.344,000000
22,249950	1,000	68.155,000000
22,266617	1,000	70.156,000000
22,283283	1,000	72.361,000000
22,299950	1,000	74.400,000000
22,316617	1,000	75.999,000000
22,333283	1,000	77.198,000000
22,349950	1,000	78.048,000000
22,366617	1,000	78.729,000000
22,383283	1,000	79.600,000000
22,399950	1,000	80.943,000000
22,416617	1,000	82.960,000000
22,433283	1,000	86.015,000000
22,449950	1,000	90.262,000000
22,466617	1,000	95.668,000000
22,483283	1,000	102.148,000000
22,499950	1,000	109.712,000000
22,516617	1,000	117.964,000000
22,533283	1,000	126.302,000000
22,549950	1,000	134.218,000000
22,566617	1,000	141.005,000000
22,583283	1,000	146.045,000000
22,599950	1,000	148.916,000000
22,616617	1,000	149.336,000000
22,633283	1,000	147.304,000000
22,649950	1,000	143.285,000000
22,666617	1,000	137.879,000000
22,683283	1,000	132.016,000000
22,699950	1,000	126.589,000000
22,716617	1,000	122.426,000000
22,733283	1,000	120.030,000000
22,749950	1,000	119.521,000000
22,766617	1,000	120.529,000000
22,783283	1,000	122.683,000000
22,799950	1,000	125.688,000000
22,816617	1,000	129.301,000000
22,833283	1,000	133.337,000000
22,849950	1,000	137.413,000000
22,866617	1,000	140.980,000000
22,883283	1,000	143.447,000000
22,899950	1,000	144.325,000000
22,916617	1,000	143.373,000000
22,933283	1,000	140.301,000000
22,949950	1,000	134.942,000000
22,966617	1,000	127.739,000000
22,983283	1,000	119.537,000000
22,999950	1,000	111.447,000000
23,016617	1,000	104.126,000000
23,033283	1,000	97.612,000000
23,049950	1,000	91.733,000000
23,066617	1,000	86.316,000000
23,083283	1,000	81.500,000000
23,099950	1,000	77.569,000000
23,116617	1,000	74.391,000000
23,133283	1,000	71.678,000000
23,149950	1,000	69.164,000000
23,166617	1,000	66.700,000000
23,183283	1,000	64.737,000000
23,199950	1,000	63.822,000000
23,216617	1,000	64.132,000000
23,233283	1,000	65.410,000000
23,249950	1,000	67.303,000000
23,266617	1,000	69.507,000000
23,283283	1,000	72.046,000000
23,299950	1,000	75.190,000000
23,316617	1,000	79.091,000000
23,333283	1,000	83.853,000000
23,349950	1,000	89.355,000000
23,366617	1,000	95.634,000000
23,383283	1,000	102.667,000000
23,399950	1,000	110.092,000000
23,416617	1,000	117.584,000000
23,433283	1,000	124.997,000000
23,449950	1,000	131.775,000000
23,466617	1,000	136.918,000000
23,483283	1,000	139.728,000000
23,499950	1,000	139.913,000000
23,516617	1,000	137.680,000000
23,533283	1,000	133.453,000000
23,549950	1,000	127.782,000000
23,566617	1,000	121.390,000000
23,583283	1,000	115.041,000000
23,599950	1,000	109.090,000000
23,616617	1,000	103.749,000000
23,633283	1,000	99.229,000000
23,649950	1,000	95.484,000000
23,666617	1,000	92.693,000000
23,683283	1,000	91.321,000000
23,699950	1,000	91.777,000000
23,716617	1,000	94.375,000000
23,733283	1,000	99.609,000000
23,749950	1,000	107.866,000000
23,766617	1,000	119.740,000000
23,783283	1,000	136.214,000000
23,799950	1,000	158.217,000000
23,816617	1,000	186.612,000000
23,833283	1,000	222.188,000000
23,849950	1,000	265.162,000000
23,866617	1,000	314.623,000000
23,883283	1,000	368.346,000000
23,899950	1,000	422.958,000000
23,916617	1,000	473.607,000000
23,933283	1,000	515.061,000000
23,949950	1,000	542.912,000000
23,966617	1,000	554.196,000000
23,983283	1,000	547.948,000000
23,999950	1,000	525.064,000000
24,016617	1,000	488.099,000000
24,033283	1,000	441.037,000000
24,049950	1,000	388.240,000000
24,066617	1,000	334.093,000000
24,083283	1,000	282.346,000000
24,099950	1,000	235.794,000000
24,116617	1,000	196.211,000000
24,133283	1,000	164.618,000000
24,149950	1,000	141.450,000000
24,166617	1,000	126.519,000000
24,183283	1,000	118.993,000000
24,199950	1,000	118.055,000000
24,216617	1,000	123.130,000000
24,233283	1,000	134.111,000000
24,249950	1,000	151.650,000000
24,266617	1,000	176.653,000000
24,283283	1,000	210.483,000000
24,299950	1,000	254.855,000000
24,316617	1,000	311.137,000000
24,333283	1,000	379.864,000000
24,349950	1,000	459.922,000000
24,366617	1,000	547.851,000000
24,383283	1,000	638.108,000000
24,399950	1,000	723.439,000000
24,416617	1,000	795.661,000000
24,433283	1,000	847.339,000000
24,449950	1,000	873.010,000000
24,466617	1,000	870.068,000000
24,483283	1,000	839.333,000000
24,499950	1,000	784.417,000000
24,516617	1,000	710.790,000000
24,533283	1,000	625.261,000000
24,549950	1,000	535.118,000000
24,566617	1,000	446.903,000000
24,583283	1,000	365.812,000000
24,599950	1,000	295.294,000000
24,616617	1,000	237.314,000000
24,633283	1,000	192.276,000000
24,649950	1,000	158.977,000000
24,666617	1,000	135.316,000000
24,683283	1,000	119.230,000000
24,699950	1,000	108.884,000000
24,716617	1,000	102.433,000000
24,733283	1,000	98.091,000000
24,749950	1,000	94.506,000000
24,766617	1,000	90.812,000000
24,783283	1,000	86.785,000000
24,799950	1,000	82.961,000000
24,816617	1,000	80.045,000000
24,833283	1,000	77.986,000000
24,849950	1,000	76.778,000000
24,866617	1,000	76.905,000000
24,883283	1,000	78.204,000000
24,899950	1,000	80.213,000000
24,916617	1,000	82.589,000000
24,933283	1,000	84.709,000000
24,949950	1,000	86.078,000000
24,966617	1,000	86.468,000000
24,983283	1,000	86.170,000000
24,999950	1,000	85.328,000000
25,016617	1,000	83.568,000000
25,033283	1,000	80.696,000000
25,049950	1,000	76.908,000000
25,066617	1,000	72.746,000000
25,083283	1,000	68.892,000000
25,099950	1,000	65.783,000000
25,116617	1,000	63.619,000000
25,133283	1,000	62.506,000000
25,149950	1,000	62.510,000000
25,166617	1,000	63.383,000000
25,183283	1,000	64.642,000000
25,199950	1,000	65.951,000000
25,216617	1,000	67.144,000000
25,233283	1,000	68.063,000000
25,249950	1,000	68.491,000000
25,266617	1,000	68.319,000000
25,283283	1,000	67.687,000000
25,299950	1,000	66.869,000000
25,316617	1,000	66.372,000000
25,333283	1,000	66.451,000000
25,349950	1,000	66.924,000000
25,366617	1,000	67.423,000000
25,383283	1,000	67.637,000000
25,399950	1,000	67.596,000000
25,416617	1,000	67.576,000000
25,433283	1,000	67.642,000000
25,449950	1,000	67.888,000000
25,466617	1,000	68.359,000000
25,483283	1,000	69.000,000000
25,499950	1,000	69.608,000000
25,516617	1,000	69.810,000000
25,533283	1,000	69.446,000000
25,549950	1,000	68.737,000000
25,566617	1,000	68.069,000000
25,583283	1,000	67.663,000000
25,599950	1,000	67.544,000000
25,616617	1,000	67.835,000000
25,633283	1,000	68.303,000000
25,649950	1,000	68.615,000000
25,666617	1,000	68.698,000000
25,683283	1,000	68.691,000000
25,699950	1,000	68.459,000000
25,716617	1,000	68.065,000000
25,733283	1,000	67.762,000000
25,749950	1,000	67.616,000000
25,766617	1,000	67.509,000000
25,783283	1,000	67.280,000000
25,799950	1,000	67.131,000000
25,816617	1,000	67.077,000000
25,833283	1,000	67.010,000000
25,849950	1,000	67.114,000000
25,866617	1,000	67.460,000000
25,883283	1,000	68.066,000000
25,899950	1,000	68.913,000000
25,916617	1,000	70.113,000000
25,933283	1,000	71.752,000000
25,949950	1,000	73.547,000000
25,966617	1,000	75.057,000000
25,983283	1,000	75.908,000000
25,999950	1,000	76.385,000000
26,016617	1,000	76.851,000000
26,033283	1,000	77.452,000000
26,049950	1,000	78.363,000000
26,066617	1,000	79.398,000000
26,083283	1,000	80.447,000000
26,099950	1,000	81.350,000000
26,116617	1,000	81.790,000000
26,133283	1,000	81.669,000000
26,149950	1,000	80.975,000000
26,166617	1,000	80.067,000000
26,183283	1,000	79.701,000000
26,199950	1,000	80.586,000000
26,216617	1,000	82.845,000000
26,233283	1,000	86.223,000000
26,249950	1,000	89.950,000000
26,266617	1,000	93.226,000000
26,283283	1,000	95.532,000000
26,299950	1,000	96.696,000000
26,316617	1,000	96.786,000000
26,333283	1,000	95.921,000000
26,349950	1,000	94.443,000000
26,366617	1,000	92.397,000000
26,383283	1,000	89.676,000000
26,399950	1,000	86.397,000000
26,416617	1,000	83.016,000000
26,433283	1,000	79.791,000000
26,449950	1,000	76.710,000000
26,466617	1,000	73.760,000000
26,483283	1,000	71.191,000000
26,499950	1,000	69.343,000000
26,516617	1,000	68.574,000000
26,533283	1,000	68.675,000000
26,549950	1,000	69.152,000000
26,566617	1,000	70.044,000000
26,583283	1,000	71.624,000000
26,599950	1,000	73.825,000000
26,616617	1,000	76.357,000000
26,633283	1,000	79.084,000000
26,649950	1,000	81.726,000000
26,666617	1,000	83.888,000000
26,683283	1,000	85.149,000000
26,699950	1,000	85.172,000000
26,716617	1,000	84.103,000000
26,733283	1,000	82.613,000000
26,749950	1,000	81.374,000000
26,766617	1,000	80.681,000000
26,783283	1,000	80.504,000000
26,799950	1,000	80.624,000000
26,816617	1,000	80.589,000000
26,833283	1,000	80.207,000000
26,849950	1,000	79.475,000000
26,866617	1,000	78.549,000000
26,883283	1,000	77.572,000000
26,899950	1,000	76.642,000000
26,916617	1,000	75.833,000000
26,933283	1,000	75.219,000000
26,949950	1,000	74.820,000000
26,966617	1,000	74.765,000000
26,983283	1,000	75.292,000000
26,999950	1,000	76.073,000000
27,016617	1,000	76.924,000000
27,033283	1,000	77.795,000000
27,049950	1,000	78.748,000000
27,066617	1,000	79.746,000000
27,083283	1,000	80.485,000000
27,099950	1,000	80.757,000000
27,116617	1,000	80.262,000000
27,133283	1,000	78.899,000000
27,149950	1,000	77.137,000000
27,166617	1,000	75.461,000000
27,183283	1,000	74.127,000000
27,199950	1,000	73.112,000000
27,216617	1,000	72.360,000000
27,233283	1,000	71.762,000000
27,249950	1,000	71.037,000000
27,266617	1,000	69.998,000000
27,283283	1,000	69.142,000000
27,299950	1,000	68.781,000000
27,316617	1,000	68.943,000000
27,333283	1,000	69.671,000000
27,349950	1,000	71.109,000000
27,366617	1,000	73.339,000000
27,383283	1,000	76.190,000000
27,399950	1,000	79.142,000000
27,416617	1,000	81.502,000000
27,433283	1,000	82.865,000000
27,449950	1,000	83.345,000000
27,466617	1,000	83.181,000000
27,483283	1,000	82.339,000000
27,499950	1,000	80.760,000000
27,516617	1,000	78.716,000000
27,533283	1,000	76.492,000000
27,549950	1,000	74.573,000000
27,566617	1,000	73.239,000000
27,583283	1,000	72.302,000000
27,599950	1,000	71.686,000000
27,616617	1,000	71.613,000000
27,633283	1,000	72.281,000000
27,649950	1,000	73.693,000000
27,666617	1,000	75.380,000000
27,683283	1,000	76.641,000000
27,699950	1,000	76.940,000000
27,716617	1,000	76.418,000000
27,733283	1,000	75.806,000000
27,749950	1,000	75.618,000000
27,766617	1,000	75.829,000000
27,783283	1,000	76.469,000000
27,799950	1,000	77.370,000000
27,816617	1,000	78.341,000000
27,833283	1,000	79.078,000000
27,849950	1,000	79.473,000000
27,866617	1,000	79.414,000000
27,883283	1,000	78.710,000000
27,899950	1,000	77.273,000000
27,916617	1,000	75.100,000000
27,933283	1,000	72.223,000000
27,949950	1,000	69.186,000000
27,966617	1,000	66.574,000000
27,983283	1,000	64.853,000000
27,999950	1,000	64.256,000000
28,016617	1,000	64.488,000000
28,033283	1,000	65.267,000000
28,049950	1,000	66.452,000000
28,066617	1,000	68.069,000000
28,083283	1,000	70.022,000000
28,099950	1,000	72.236,000000
28,116617	1,000	74.351,000000
28,133283	1,000	76.034,000000
28,149950	1,000	77.166,000000
28,166617	1,000	77.821,000000
28,183283	1,000	77.803,000000
28,199950	1,000	77.355,000000
28,216617	1,000	76.880,000000
28,233283	1,000	76.643,000000
28,249950	1,000	76.878,000000
28,266617	1,000	77.912,000000
28,283283	1,000	79.537,000000
28,299950	1,000	81.319,000000
28,316617	1,000	82.946,000000
28,333283	1,000	84.072,000000
28,349950	1,000	84.528,000000
28,366617	1,000	84.519,000000
28,383283	1,000	84.260,000000
28,399950	1,000	83.664,000000
28,416617	1,000	82.924,000000
28,433283	1,000	82.323,000000
28,449950	1,000	81.860,000000
28,466617	1,000	81.464,000000
28,483283	1,000	80.910,000000
28,499950	1,000	80.129,000000
28,516617	1,000	79.350,000000
28,533283	1,000	78.670,000000
28,549950	1,000	77.883,000000
28,566617	1,000	76.644,000000
28,583283	1,000	75.219,000000
28,599950	1,000	73.876,000000
28,616617	1,000	72.656,000000
28,633283	1,000	71.679,000000
28,649950	1,000	71.063,000000
28,666617	1,000	70.954,000000
28,683283	1,000	71.315,000000
28,699950	1,000	72.118,000000
28,716617	1,000	73.573,000000
28,733283	1,000	75.692,000000
28,749950	1,000	78.063,000000
28,766617	1,000	80.536,000000
28,783283	1,000	82.957,000000
28,799950	1,000	84.706,000000
28,816617	1,000	85.518,000000
28,833283	1,000	85.449,000000
28,849950	1,000	84.352,000000
28,866617	1,000	82.361,000000
28,883283	1,000	79.942,000000
28,899950	1,000	77.812,000000
28,916617	1,000	76.339,000000
28,933283	1,000	75.655,000000
28,949950	1,000	75.629,000000
28,966617	1,000	75.909,000000
28,983283	1,000	76.107,000000
28,999950	1,000	75.860,000000
29,016617	1,000	74.999,000000
29,033283	1,000	73.580,000000
29,049950	1,000	71.877,000000
29,066617	1,000	70.342,000000
29,083283	1,000	69.392,000000
29,099950	1,000	69.059,000000
29,116617	1,000	69.273,000000
29,133283	1,000	69.791,000000
29,149950	1,000	70.382,000000
29,166617	1,000	70.883,000000
29,183283	1,000	71.239,000000
29,199950	1,000	71.436,000000
29,216617	1,000	71.713,000000
29,233283	1,000	72.131,000000
29,249950	1,000	72.561,000000
29,266617	1,000	72.990,000000
29,283283	1,000	73.444,000000
29,299950	1,000	73.650,000000
29,316617	1,000	73.375,000000
29,333283	1,000	72.924,000000
29,349950	1,000	72.820,000000
29,366617	1,000	73.147,000000
29,383283	1,000	73.691,000000
29,399950	1,000	74.246,000000
29,416617	1,000	74.671,000000
29,433283	1,000	74.857,000000
29,449950	1,000	74.684,000000
29,466617	1,000	74.017,000000
29,483283	1,000	72.646,000000
29,499950	1,000	70.647,000000
29,516617	1,000	68.371,000000
29,533283	1,000	66.123,000000
29,549950	1,000	64.235,000000
29,566617	1,000	63.196,000000
29,583283	1,000	63.330,000000
29,599950	1,000	64.617,000000
29,616617	1,000	66.898,000000
29,633283	1,000	69.699,000000
29,649950	1,000	72.284,000000
29,666617	1,000	74.440,000000
29,683283	1,000	76.220,000000
29,699950	1,000	77.647,000000
29,716617	1,000	78.913,000000
29,733283	1,000	80.095,000000
29,749950	1,000	81.178,000000
29,766617	1,000	81.749,000000
29,783283	1,000	81.586,000000
29,799950	1,000	80.977,000000
29,816617	1,000	80.473,000000
29,833283	1,000	80.489,000000
29,849950	1,000	81.029,000000
29,866617	1,000	81.978,000000
29,883283	1,000	83.181,000000
29,899950	1,000	84.500,000000
29,916617	1,000	85.576,000000
29,933283	1,000	86.275,000000
29,949950	1,000	86.348,000000
29,966617	1,000	85.693,000000
29,983283	1,000	84.323,000000
29,999950	1,000	82.792,000000
30,016617	1,000	81.452,000000
30,033283	1,000	80.421,000000
30,049950	1,000	79.772,000000
30,066617	1,000	79.229,000000
30,083283	1,000	78.450,000000
30,099950	1,000	77.786,000000
30,116617	1,000	77.665,000000
30,133283	1,000	77.941,000000
30,149950	1,000	78.439,000000
30,166617	1,000	79.118,000000
30,183283	1,000	79.981,000000
30,199950	1,000	80.754,000000
30,216617	1,000	80.929,000000
30,233283	1,000	80.449,000000
30,249950	1,000	79.595,000000
30,266617	1,000	78.730,000000
30,283283	1,000	78.038,000000
30,299950	1,000	77.796,000000
30,316617	1,000	78.176,000000
30,333283	1,000	78.975,000000
30,349950	1,000	79.921,000000
30,366617	1,000	80.751,000000
30,383283	1,000	81.388,000000
30,399950	1,000	81.601,000000
30,416617	1,000	81.299,000000
30,433283	1,000	80.724,000000
30,449950	1,000	79.995,000000
30,466617	1,000	79.429,000000
30,483283	1,000	79.300,000000
30,499950	1,000	79.583,000000
30,516617	1,000	79.913,000000
30,533283	1,000	79.805,000000
30,549950	1,000	79.154,000000
30,566617	1,000	78.039,000000
30,583283	1,000	76.738,000000
30,599950	1,000	75.602,000000
30,616617	1,000	74.925,000000
30,633283	1,000	74.812,000000
30,649950	1,000	75.104,000000
30,666617	1,000	75.396,000000
30,683283	1,000	75.378,000000
30,699950	1,000	74.803,000000
30,716617	1,000	73.831,000000
30,733283	1,000	72.837,000000
30,749950	1,000	72.107,000000
30,766617	1,000	71.412,000000
30,783283	1,000	70.761,000000
30,799950	1,000	70.612,000000
30,816617	1,000	71.061,000000
30,833283	1,000	72.077,000000
30,849950	1,000	73.598,000000
30,866617	1,000	75.515,000000
30,883283	1,000	77.520,000000
30,899950	1,000	79.302,000000
30,916617	1,000	80.773,000000
30,933283	1,000	81.714,000000
30,949950	1,000	81.945,000000
30,966617	1,000	81.637,000000
30,983283	1,000	81.166,000000
30,999950	1,000	80.546,000000
31,016617	1,000	79.518,000000
31,033283	1,000	77.900,000000
31,049950	1,000	76.281,000000
31,066617	1,000	75.311,000000
31,083283	1,000	75.038,000000
31,099950	1,000	75.206,000000
31,116617	1,000	75.480,000000
31,133283	1,000	75.681,000000
31,149950	1,000	75.725,000000
31,166617	1,000	75.562,000000
31,183283	1,000	75.338,000000
31,199950	1,000	75.148,000000
31,216617	1,000	74.928,000000
31,233283	1,000	74.668,000000
31,249950	1,000	74.850,000000
31,266617	1,000	75.581,000000
31,283283	1,000	76.593,000000
31,299950	1,000	77.796,000000
31,316617	1,000	79.078,000000
31,333283	1,000	80.301,000000
31,349950	1,000	81.277,000000
31,366617	1,000	81.984,000000
31,383283	1,000	82.647,000000
31,399950	1,000	83.502,000000
31,416617	1,000	84.299,000000
31,433283	1,000	84.586,000000
31,449950	1,000	84.162,000000
31,466617	1,000	83.496,000000
31,483283	1,000	82.800,000000
31,499950	1,000	82.016,000000
31,516617	1,000	81.285,000000
31,533283	1,000	80.743,000000
31,549950	1,000	80.397,000000
31,566617	1,000	80.096,000000
31,583283	1,000	79.866,000000
31,599950	1,000	79.919,000000
31,616617	1,000	80.185,000000
31,633283	1,000	80.552,000000
31,649950	1,000	80.859,000000
31,666617	1,000	81.023,000000
31,683283	1,000	80.847,000000
31,699950	1,000	80.225,000000
31,716617	1,000	79.177,000000
31,733283	1,000	77.739,000000
31,749950	1,000	76.268,000000
31,766617	1,000	75.174,000000
31,783283	1,000	74.320,000000
31,799950	1,000	73.580,000000
31,816617	1,000	72.954,000000
31,833283	1,000	72.825,000000
31,849950	1,000	73.354,000000
31,866617	1,000	74.568,000000
31,883283	1,000	76.423,000000
31,899950	1,000	78.624,000000
31,916617	1,000	80.947,000000
31,933283	1,000	83.173,000000
31,949950	1,000	85.055,000000
31,966617	1,000	86.378,000000
31,983283	1,000	86.859,000000
31,999950	1,000	86.443,000000
32,016617	1,000	85.238,000000
32,033283	1,000	83.369,000000
32,049950	1,000	81.183,000000
32,066617	1,000	79.246,000000
32,083283	1,000	77.884,000000
32,099950	1,000	77.145,000000
32,116617	1,000	76.893,000000
32,133283	1,000	76.932,000000
32,149950	1,000	77.145,000000
32,166617	1,000	77.654,000000
32,183283	1,000	78.513,000000
32,199950	1,000	79.704,000000
32,216617	1,000	81.002,000000
32,233283	1,000	82.071,000000
32,249950	1,000	82.822,000000
32,266617	1,000	83.268,000000
32,283283	1,000	83.398,000000
32,299950	1,000	83.184,000000
32,316617	1,000	82.581,000000
32,333283	1,000	81.536,000000
32,349950	1,000	80.117,000000
32,366617	1,000	78.546,000000
32,383283	1,000	77.332,000000
32,399950	1,000	76.737,000000
32,416617	1,000	76.847,000000
32,433283	1,000	77.693,000000
32,449950	1,000	79.148,000000
32,466617	1,000	80.593,000000
32,483283	1,000	81.738,000000
32,499950	1,000	82.630,000000
32,516617	1,000	83.417,000000
32,533283	1,000	83.846,000000
32,549950	1,000	83.448,000000
32,566617	1,000	82.173,000000
32,583283	1,000	80.271,000000
32,599950	1,000	78.176,000000
32,616617	1,000	76.278,000000
32,633283	1,000	74.691,000000
32,649950	1,000	73.430,000000
32,666617	1,000	72.808,000000
32,683283	1,000	72.631,000000
32,699950	1,000	72.752,000000
32,716617	1,000	73.237,000000
32,733283	1,000	74.100,000000
32,749950	1,000	75.195,000000
32,766617	1,000	76.298,000000
32,783283	1,000	77.185,000000
32,799950	1,000	77.740,000000
32,816617	1,000	78.101,000000
32,833283	1,000	78.360,000000
32,849950	1,000	78.227,000000
32,866617	1,000	77.566,000000
32,883283	1,000	76.716,000000
32,899950	1,000	76.294,000000
32,916617	1,000	76.428,000000
32,933283	1,000	76.942,000000
32,949950	1,000	77.457,000000
32,966617	1,000	77.663,000000
32,983283	1,000	77.529,000000
32,999950	1,000	77.271,000000
33,016617	1,000	77.102,000000
33,033283	1,000	76.849,000000
33,049950	1,000	76.664,000000
33,066617	1,000	76.842,000000
33,083283	1,000	77.305,000000
33,099950	1,000	78.010,000000
33,116617	1,000	79.164,000000
33,133283	1,000	80.733,000000
33,149950	1,000	82.444,000000
33,166617	1,000	84.072,000000
33,183283	1,000	85.616,000000
33,199950	1,000	87.152,000000
33,216617	1,000	88.628,000000
33,233283	1,000	89.892,000000
33,249950	1,000	90.791,000000
33,266617	1,000	91.129,000000
33,283283	1,000	90.958,000000
33,299950	1,000	90.603,000000
33,316617	1,000	90.540,000000
33,333283	1,000	90.773,000000
33,349950	1,000	91.171,000000
33,366617	1,000	91.552,000000
33,383283	1,000	91.940,000000
33,399950	1,000	92.605,000000
33,416617	1,000	93.777,000000
33,433283	1,000	95.745,000000
33,449950	1,000	98.502,000000
33,466617	1,000	101.446,000000
33,483283	1,000	103.905,000000
33,499950	1,000	105.846,000000
33,516617	1,000	107.408,000000
33,533283	1,000	108.738,000000
33,549950	1,000	110.146,000000
33,566617	1,000	112.089,000000
33,583283	1,000	114.776,000000
33,599950	1,000	117.911,000000
33,616617	1,000	121.239,000000
33,633283	1,000	124.635,000000
33,649950	1,000	127.930,000000
33,666617	1,000	130.976,000000
33,683283	1,000	133.846,000000
33,699950	1,000	136.410,000000
33,716617	1,000	138.463,000000
33,733283	1,000	139.842,000000
33,749950	1,000	140.592,000000
33,766617	1,000	141.011,000000
33,783283	1,000	141.570,000000
33,799950	1,000	142.439,000000
33,816617	1,000	143.566,000000
33,833283	1,000	144.939,000000
33,849950	1,000	146.545,000000
33,866617	1,000	148.186,000000
33,883283	1,000	149.728,000000
33,899950	1,000	150.911,000000
33,916617	1,000	151.870,000000
33,933283	1,000	152.839,000000
33,949950	1,000	154.077,000000
33,966617	1,000	155.469,000000
33,983283	1,000	156.532,000000
33,999950	1,000	157.265,000000
34,016617	1,000	157.920,000000
34,033283	1,000	158.991,000000
34,049950	1,000	160.875,000000
34,066617	1,000	163.836,000000
34,083283	1,000	167.578,000000
34,099950	1,000	171.462,000000
34,116617	1,000	174.831,000000
34,133283	1,000	177.210,000000
34,149950	1,000	178.533,000000
34,166617	1,000	179.203,000000
34,183283	1,000	179.395,000000
34,199950	1,000	179.294,000000
34,216617	1,000	179.231,000000
34,233283	1,000	179.324,000000
34,249950	1,000	179.614,000000
34,266617	1,000	180.315,000000
34,283283	1,000	181.228,000000
34,299950	1,000	182.019,000000
34,316617	1,000	182.578,000000
34,333283	1,000	182.786,000000
34,349950	1,000	182.799,000000
34,366617	1,000	183.080,000000
34,383283	1,000	183.744,000000
34,399950	1,000	184.655,000000
34,416617	1,000	185.617,000000
34,433283	1,000	186.463,000000
34,449950	1,000	187.263,000000
34,466617	1,000	188.146,000000
34,483283	1,000	189.350,000000
34,499950	1,000	191.030,000000
34,516617	1,000	193.084,000000
34,533283	1,000	195.234,000000
34,549950	1,000	197.137,000000
34,566617	1,000	198.381,000000
34,583283	1,000	198.956,000000
34,599950	1,000	199.224,000000
34,616617	1,000	199.291,000000
34,633283	1,000	198.943,000000
34,649950	1,000	198.181,000000
34,666617	1,000	197.235,000000
34,683283	1,000	196.334,000000
34,699950	1,000	195.328,000000
34,716617	1,000	194.318,000000
34,733283	1,000	193.716,000000
34,749950	1,000	193.734,000000
34,766617	1,000	194.288,000000
34,783283	1,000	195.422,000000
34,799950	1,000	197.102,000000
34,816617	1,000	199.012,000000
34,833283	1,000	200.813,000000
34,849950	1,000	202.471,000000
34,866617	1,000	204.011,000000
34,883283	1,000	205.478,000000
34,899950	1,000	206.877,000000
34,916617	1,000	208.201,000000
34,933283	1,000	209.218,000000
34,949950	1,000	209.685,000000
34,966617	1,000	209.731,000000
34,983283	1,000	209.481,000000
34,999950	1,000	208.917,000000
35,016617	1,000	207.972,000000
35,033283	1,000	206.913,000000
35,049950	1,000	206.211,000000
35,066617	1,000	206.006,000000
35,083283	1,000	206.344,000000
35,099950	1,000	207.419,000000
35,116617	1,000	209.101,000000
35,133283	1,000	210.700,000000
35,149950	1,000	211.589,000000
35,166617	1,000	211.417,000000
35,183283	1,000	210.403,000000
35,199950	1,000	208.898,000000
35,216617	1,000	207.371,000000
35,233283	1,000	206.250,000000
35,249950	1,000	205.598,000000
35,266617	1,000	205.436,000000
35,283283	1,000	205.782,000000
35,299950	1,000	206.466,000000
35,316617	1,000	207.166,000000
35,333283	1,000	207.858,000000
35,349950	1,000	208.859,000000
35,366617	1,000	210.126,000000
35,383283	1,000	211.324,000000
35,399950	1,000	212.101,000000
35,416617	1,000	212.292,000000
35,433283	1,000	212.084,000000
35,449950	1,000	211.721,000000
35,466617	1,000	211.315,000000
35,483283	1,000	210.737,000000
35,499950	1,000	210.149,000000
35,516617	1,000	210.015,000000
35,533283	1,000	210.406,000000
35,549950	1,000	211.172,000000
35,566617	1,000	212.127,000000
35,583283	1,000	213.028,000000
35,599950	1,000	213.941,000000
35,616617	1,000	214.983,000000
35,633283	1,000	216.275,000000
35,649950	1,000	217.642,000000
35,666617	1,000	218.718,000000
35,683283	1,000	219.367,000000
35,699950	1,000	219.589,000000
35,716617	1,000	219.275,000000
35,733283	1,000	218.499,000000
35,749950	1,000	217.283,000000
35,766617	1,000	216.089,000000
35,783283	1,000	215.600,000000
35,799950	1,000	215.713,000000
35,816617	1,000	215.801,000000
35,833283	1,000	215.405,000000
35,849950	1,000	214.505,000000
35,866617	1,000	213.306,000000
35,883283	1,000	211.887,000000
35,899950	1,000	210.269,000000
35,916617	1,000	208.568,000000
35,933283	1,000	207.082,000000
35,949950	1,000	206.219,000000
35,966617	1,000	206.027,000000
35,983283	1,000	206.271,000000
35,999950	1,000	206.802,000000
36,016617	1,000	207.411,000000
36,033283	1,000	207.833,000000
36,049950	1,000	208.050,000000
36,066617	1,000	208.229,000000
36,083283	1,000	208.255,000000
36,099950	1,000	208.277,000000
36,116617	1,000	208.211,000000
36,133283	1,000	207.944,000000
36,149950	1,000	207.629,000000
36,166617	1,000	207.326,000000
36,183283	1,000	206.984,000000
36,199950	1,000	206.707,000000
36,216617	1,000	206.748,000000
36,233283	1,000	207.035,000000
36,249950	1,000	207.402,000000
36,266617	1,000	207.587,000000
36,283283	1,000	207.520,000000
36,299950	1,000	207.408,000000
36,316617	1,000	207.297,000000
36,333283	1,000	207.047,000000
36,349950	1,000	206.554,000000
36,366617	1,000	205.902,000000
36,383283	1,000	205.379,000000
36,399950	1,000	205.174,000000
36,416617	1,000	204.987,000000
36,433283	1,000	204.564,000000
36,449950	1,000	203.854,000000
36,466617	1,000	203.027,000000
36,483283	1,000	202.393,000000
36,499950	1,000	202.063,000000
36,516617	1,000	202.044,000000
36,533283	1,000	202.445,000000
36,549950	1,000	202.913,000000
36,566617	1,000	203.059,000000
36,583283	1,000	203.010,000000
36,599950	1,000	203.066,000000
36,616617	1,000	203.477,000000
36,633283	1,000	204.295,000000
36,649950	1,000	205.172,000000
36,666617	1,000	205.732,000000
36,683283	1,000	206.021,000000
36,699950	1,000	206.102,000000
36,716617	1,000	206.134,000000
36,733283	1,000	206.202,000000
36,749950	1,000	206.310,000000
36,766617	1,000	206.469,000000
36,783283	1,000	206.802,000000
36,799950	1,000	207.243,000000
36,816617	1,000	207.765,000000
36,833283	1,000	208.526,000000
36,849950	1,000	209.525,000000
36,866617	1,000	210.348,000000
36,883283	1,000	210.571,000000
36,899950	1,000	209.895,000000
36,916617	1,000	208.404,000000
36,933283	1,000	206.561,000000
36,949950	1,000	204.849,000000
36,966617	1,000	203.496,000000
36,983283	1,000	202.553,000000
36,999950	1,000	201.767,000000
37,016617	1,000	200.684,000000
37,033283	1,000	199.079,000000
37,049950	1,000	197.184,000000
37,066617	1,000	195.313,000000
37,083283	1,000	193.728,000000
37,099950	1,000	192.674,000000
37,116617	1,000	192.245,000000
37,133283	1,000	192.350,000000
37,149950	1,000	192.639,000000
37,166617	1,000	192.771,000000
37,183283	1,000	192.652,000000
37,199950	1,000	192.227,000000
37,216617	1,000	191.307,000000
37,233283	1,000	190.109,000000
37,249950	1,000	188.789,000000
37,266617	1,000	187.291,000000
37,283283	1,000	185.626,000000
37,299950	1,000	183.682,000000
37,316617	1,000	181.599,000000
37,333283	1,000	179.576,000000
37,349950	1,000	177.775,000000
37,366617	1,000	175.948,000000
37,383283	1,000	174.043,000000
37,399950	1,000	172.081,000000
37,416617	1,000	169.694,000000
37,433283	1,000	167.127,000000
37,449950	1,000	164.702,000000
37,466617	1,000	162.211,000000
37,483283	1,000	159.232,000000
37,499950	1,000	155.797,000000
37,516617	1,000	152.305,000000
37,533283	1,000	149.136,000000
37,549950	1,000	146.567,000000
37,566617	1,000	144.707,000000
37,583283	1,000	143.534,000000
37,599950	1,000	143.077,000000
37,616617	1,000	143.432,000000
37,633283	1,000	144.262,000000
37,649950	1,000	144.905,000000
37,666617	1,000	145.189,000000
37,683283	1,000	145.126,000000
37,699950	1,000	144.852,000000
37,716617	1,000	144.358,000000
37,733283	1,000	143.575,000000
37,749950	1,000	142.522,000000
37,766617	1,000	140.627,000000
37,783283	1,000	137.589,000000
37,799950	1,000	133.689,000000
37,816617	1,000	129.656,000000
37,833283	1,000	125.878,000000
37,849950	1,000	122.746,000000
37,866617	1,000	120.736,000000
37,883283	1,000	119.753,000000
37,899950	1,000	119.555,000000
37,916617	1,000	119.926,000000
37,933283	1,000	120.583,000000
37,949950	1,000	120.988,000000
37,966617	1,000	120.700,000000
37,983283	1,000	119.537,000000
37,999950	1,000	117.811,000000
38,016617	1,000	116.088,000000
38,033283	1,000	114.717,000000
38,049950	1,000	113.763,000000
38,066617	1,000	113.265,000000
38,083283	1,000	112.860,000000
38,099950	1,000	112.120,000000
38,116617	1,000	110.690,000000
38,133283	1,000	108.642,000000
38,149950	1,000	106.424,000000
38,166617	1,000	104.874,000000
38,183283	1,000	104.205,000000
38,199950	1,000	104.159,000000
38,216617	1,000	104.396,000000
38,233283	1,000	104.756,000000
38,249950	1,000	105.165,000000
38,266617	1,000	105.584,000000
38,283283	1,000	105.784,000000
38,299950	1,000	105.281,000000
38,316617	1,000	103.591,000000
38,333283	1,000	100.717,000000
38,349950	1,000	96.953,000000
38,366617	1,000	92.619,000000
38,383283	1,000	88.040,000000
38,399950	1,000	83.745,000000
38,416617	1,000	80.081,000000
38,433283	1,000	76.961,000000
38,449950	1,000	74.241,000000
38,466617	1,000	71.745,000000
38,483283	1,000	69.576,000000
38,499950	1,000	67.957,000000
38,516617	1,000	67.110,000000
38,533283	1,000	67.156,000000
38,549950	1,000	67.957,000000
38,566617	1,000	69.143,000000
38,583283	1,000	70.470,000000
38,599950	1,000	71.735,000000
38,616617	1,000	72.561,000000
38,633283	1,000	72.806,000000
38,649950	1,000	72.620,000000
38,666617	1,000	71.998,000000
38,683283	1,000	70.698,000000
38,699950	1,000	68.445,000000
38,716617	1,000	65.234,000000
38,733283	1,000	61.438,000000
38,749950	1,000	57.426,000000
38,766617	1,000	53.533,000000
38,783283	1,000	50.135,000000
38,799950	1,000	47.675,000000
38,816617	1,000	46.305,000000
38,833283	1,000	45.868,000000
38,849950	1,000	46.159,000000
38,866617	1,000	46.837,000000
38,883283	1,000	47.286,000000
38,899950	1,000	47.096,000000
38,916617	1,000	46.327,000000
38,933283	1,000	45.449,000000
38,949950	1,000	44.721,000000
38,966617	1,000	43.900,000000
38,983283	1,000	42.805,000000
38,999950	1,000	41.456,000000
39,016617	1,000	40.095,000000
39,033283	1,000	38.875,000000
39,049950	1,000	37.895,000000
39,066617	1,000	37.429,000000
39,083283	1,000	37.553,000000
39,099950	1,000	38.097,000000
39,116617	1,000	38.938,000000
39,133283	1,000	40.030,000000
39,149950	1,000	41.024,000000
39,166617	1,000	41.803,000000
39,183283	1,000	42.466,000000
39,199950	1,000	43.045,000000
39,216617	1,000	43.620,000000
39,233283	1,000	44.152,000000
39,249950	1,000	44.459,000000
39,266617	1,000	44.394,000000
39,283283	1,000	43.893,000000
39,299950	1,000	42.797,000000
39,316617	1,000	41.098,000000
39,333283	1,000	38.844,000000
39,349950	1,000	36.520,000000
39,366617	1,000	34.432,000000
39,383283	1,000	32.667,000000
39,399950	1,000	31.226,000000
39,416617	1,000	30.095,000000
39,433283	1,000	29.364,000000
39,449950	1,000	29.346,000000
39,466617	1,000	29.793,000000
39,483283	1,000	30.267,000000
39,499950	1,000	30.673,000000
39,516617	1,000	30.710,000000
39,533283	1,000	30.101,000000
39,549950	1,000	28.905,000000
39,566617	1,000	27.753,000000
39,583283	1,000	27.160,000000
39,599950	1,000	26.996,000000
39,616617	1,000	26.828,000000
39,633283	1,000	26.614,000000
39,649950	1,000	26.475,000000
39,666617	1,000	26.331,000000
39,683283	1,000	26.217,000000
39,699950	1,000	26.082,000000
39,716617	1,000	25.917,000000
39,733283	1,000	25.690,000000
39,749950	1,000	25.333,000000
39,766617	1,000	24.573,000000
39,783283	1,000	23.461,000000
39,799950	1,000	22.394,000000
39,816617	1,000	21.689,000000
39,833283	1,000	21.266,000000
39,849950	1,000	20.834,000000
39,866617	1,000	20.217,000000
39,883283	1,000	19.596,000000
39,899950	1,000	19.012,000000
39,916617	1,000	18.285,000000
39,933283	1,000	17.392,000000
39,949950	1,000	16.281,000000
39,966617	1,000	14.742,000000
39,983283	1,000	12.775,000000
39,999950	1,000	10.783,000000
40,016617	1,000	9.391,000000
40,033283	1,000	8.887,000000
40,049950	1,000	9.194,000000
40,066617	1,000	10.028,000000
40,083283	1,000	11.190,000000
40,099950	1,000	12.501,000000
40,116617	1,000	13.727,000000
40,133283	1,000	14.859,000000
40,149950	1,000	15.818,000000
40,166617	1,000	16.623,000000
40,183283	1,000	17.077,000000
40,199950	1,000	17.073,000000
40,216617	1,000	16.698,000000
40,233283	1,000	16.365,000000
40,249950	1,000	16.162,000000
40,266617	1,000	15.856,000000
40,283283	1,000	15.518,000000
40,299950	1,000	15.377,000000
40,316617	1,000	15.760,000000
40,333283	1,000	16.699,000000
40,349950	1,000	17.993,000000
40,366617	1,000	19.267,000000
40,383283	1,000	20.040,000000
40,399950	1,000	20.301,000000
40,416617	1,000	20.198,000000
40,433283	1,000	19.916,000000
40,449950	1,000	19.724,000000
40,466617	1,000	19.666,000000
40,483283	1,000	19.538,000000
40,499950	1,000	19.347,000000
40,516617	1,000	19.146,000000
40,533283	1,000	18.886,000000
40,549950	1,000	18.377,000000
40,566617	1,000	17.573,000000
40,583283	1,000	16.599,000000
40,599950	1,000	15.588,000000
40,616617	1,000	14.434,000000
40,633283	1,000	13.176,000000
40,649950	1,000	11.749,000000
40,666617	1,000	10.354,000000
40,683283	1,000	9.321,000000
40,699950	1,000	8.585,000000
40,716617	1,000	7.914,000000
40,733283	1,000	7.199,000000
40,749950	1,000	6.478,000000
40,766617	1,000	5.848,000000
40,783283	1,000	5.560,000000
40,799950	1,000	5.966,000000
40,816617	1,000	7.077,000000
40,833283	1,000	8.593,000000
40,849950	1,000	10.143,000000
40,866617	1,000	11.445,000000
40,883283	1,000	12.382,000000
40,899950	1,000	12.842,000000
40,916617	1,000	12.827,000000
40,933283	1,000	12.638,000000
40,949950	1,000	12.679,000000
40,966617	1,000	13.237,000000
40,983283	1,000	13.921,000000
40,999950	1,000	13.951,000000
41,016617	1,000	13.222,000000
41,033283	1,000	12.042,000000
41,049950	1,000	10.782,000000
41,066617	1,000	9.522,000000
41,083283	1,000	8.202,000000
41,099950	1,000	7.192,000000
41,116617	1,000	6.786,000000
41,133283	1,000	7.201,000000
41,149950	1,000	8.357,000000
41,166617	1,000	9.943,000000
41,183283	1,000	11.659,000000
41,199950	1,000	13.254,000000
41,216617	1,000	14.284,000000
41,233283	1,000	14.488,000000
41,249950	1,000	14.201,000000
41,266617	1,000	13.719,000000
41,283283	1,000	12.978,000000
41,299950	1,000	11.886,000000
41,316617	1,000	10.565,000000
41,333283	1,000	9.318,000000
41,349950	1,000	8.608,000000
41,366617	1,000	8.722,000000
41,383283	1,000	9.730,000000
41,399950	1,000	11.579,000000
41,416617	1,000	13.886,000000
41,433283	1,000	16.110,000000
41,449950	1,000	17.932,000000
41,466617	1,000	18.922,000000
41,483283	1,000	18.999,000000
41,499950	1,000	18.356,000000
41,516617	1,000	16.990,000000
41,533283	1,000	15.027,000000
41,549950	1,000	12.887,000000
41,566617	1,000	10.871,000000
41,583283	1,000	9.270,000000
41,599950	1,000	8.305,000000
41,616617	1,000	7.990,000000
41,633283	1,000	8.210,000000
41,649950	1,000	8.893,000000
41,666617	1,000	9.827,000000
41,683283	1,000	10.898,000000
41,699950	1,000	11.761,000000
41,716617	1,000	11.983,000000
41,733283	1,000	11.647,000000
41,749950	1,000	11.170,000000
41,766617	1,000	10.714,000000
41,783283	1,000	10.371,000000
41,799950	1,000	10.414,000000
41,816617	1,000	10.770,000000
41,833283	1,000	11.001,000000
41,849950	1,000	10.834,000000
41,866617	1,000	10.364,000000
41,883283	1,000	9.763,000000
41,899950	1,000	9.168,000000
41,916617	1,000	8.450,000000
41,933283	1,000	7.472,000000
41,949950	1,000	6.289,000000
41,966617	1,000	5.040,000000
41,983283	1,000	3.627,000000
41,999950	1,000	2.328,000000
42,016617	1,000	1.660,000000
42,033283	1,000	1.910,000000
42,049950	1,000	2.755,000000
42,066617	1,000	3.998,000000
42,083283	1,000	5.536,000000
42,099950	1,000	7.333,000000
42,116617	1,000	9.305,000000
42,133283	1,000	11.303,000000
42,149950	1,000	12.877,000000
42,166617	1,000	13.680,000000
42,183283	1,000	13.507,000000
42,199950	1,000	12.187,000000
42,216617	1,000	9.969,000000
42,233283	1,000	7.377,000000
42,249950	1,000	5.140,000000
42,266617	1,000	3.579,000000
42,283283	1,000	2.473,000000
42,299950	1,000	1.583,000000
42,316617	1,000	914,000000
42,333283	1,000	446,000000
42,349950	1,000	158,000000
42,366617	1,000	-7,000000
42,383283	1,000	-118,000000
42,399950	1,000	-288,000000
42,416617	1,000	-353,000000
42,433283	1,000	-430,000000
42,449950	1,000	-620,000000
42,466617	1,000	-641,000000
42,483283	1,000	-246,000000
42,499950	1,000	737,000000
42,516617	1,000	2.278,000000
42,533283	1,000	4.055,000000
42,549950	1,000	5.678,000000
42,566617	1,000	6.923,000000
42,583283	1,000	7.605,000000
42,599950	1,000	8.074,000000
42,616617	1,000	8.714,000000
42,633283	1,000	9.647,000000
42,649950	1,000	10.809,000000
42,666617	1,000	11.867,000000
42,683283	1,000	12.515,000000
42,699950	1,000	12.460,000000
42,716617	1,000	11.602,000000
42,733283	1,000	10.343,000000
42,749950	1,000	8.996,000000
42,766617	1,000	7.870,000000
42,783283	1,000	7.434,000000
42,799950	1,000	7.778,000000
42,816617	1,000	8.640,000000
42,833283	1,000	9.496,000000
42,849950	1,000	9.922,000000
42,866617	1,000	9.881,000000
42,883283	1,000	9.699,000000
42,899950	1,000	9.579,000000
42,916617	1,000	9.474,000000
42,933283	1,000	9.464,000000
42,949950	1,000	9.726,000000
42,966617	1,000	10.203,000000
42,983283	1,000	10.863,000000
42,999950	1,000	11.216,000000
43,016617	1,000	10.861,000000
43,033283	1,000	9.621,000000
43,049950	1,000	7.659,000000
43,066617	1,000	5.555,000000
43,083283	1,000	3.644,000000
43,099950	1,000	2.202,000000
43,116617	1,000	1.197,000000
