# Supplementary material for: HappyTools: A software for high-throughput HPLC data processing and quantitation
Source: PLoS One. 2018 Jul 6;13(7):e0200280. doi: 10.1371/journal.pone.0200280 (PMC6034860; doi:10.1371/journal.pone.0200280)
Supplement: S1 Data — The source code of HappyTools is included in this zip file, together with all the raw chromatograms as exported from ThermoFisher Chromeleon. A visual tutorial and a document demonstrating how to reproduce the results used in this study are also included. (ZIP) [file pone.0200280.s013.zip › Data/Clinical/ACPA-IgG Fab/fabpeaklist.ref]

GP1	8.015	0.200
GP2	8.538	0.200
GP3	9.103	0.200
GP4	9.784	0.200
GP5	10.323	0.200
GP6	10.789	0.200
GP7	11.298	0.200
GP8a	12.019	0.200
GP8b	12.162	0.200
GP9	12.588	0.200
GP10	13.041	0.200
GP11	13.433	0.200
GP12	14.060	0.200
GP13	14.784	0.200
GP14	15.335	0.200
GP15	15.875	0.200
GP16a	16.852	0.200
GP16b	17.133	0.200
GP17	18.182	0.200
GP18a	19.613	0.200
GP18b	19.744	0.200
GP19	20.603	0.200
GP20	21.223	0.200
GP21	22.704	0.200
GP22	23.532	0.200
GP23	23.985	0.200
GP24	24.474	0.200
