# Supplementary material for: HappyTools: A software for high-throughput HPLC data processing and quantitation
Source: PLoS One. 2018 Jul 6;13(7):e0200280. doi: 10.1371/journal.pone.0200280 (PMC6034860; doi:10.1371/journal.pone.0200280)
Supplement: S1 Data — The source code of HappyTools is included in this zip file, together with all the raw chromatograms as exported from ThermoFisher Chromeleon. A visual tutorial and a document demonstrating how to reproduce the results used in this study are also included. (ZIP) [file pone.0200280.s013.zip › Data/Clinical/ACPA-IgG Part 1/Total_Part1_callist.ref]

GP1	7.883	0.2
GP2	8.444	0.2
GP3	9.104	0.2
GP4	9.883	0.2
GP5	10.514	0.2
GP6	10.916	0.2
GP7	11.352	0.2
GP8a	12.112	0.2
GP8b	12.317	0.2
GP9	12.734	0.2
GP10	13.194	0.2
GP11	13.582	0.2
GP12	14.246	0.2
GP13	14.962	0.2
GP14	15.452	0.2
GP15	16.056	0.2
GP16a	16.907	0.2
GP16b	17.403	0.2
GP17	18.569	0.2
GP18a	19.860	0.2
GP18b	20.073	0.2
GP19	20.931	0.2
GP20	22.589	0.2
GP21	23.282	0.2
GP22	23.979	0.2
GP23	24.449	0.2
GP24	24.936	0.2
