# Supplementary material for: HappyTools: A software for high-throughput HPLC data processing and quantitation
Source: PLoS One. 2018 Jul 6;13(7):e0200280. doi: 10.1371/journal.pone.0200280 (PMC6034860; doi:10.1371/journal.pone.0200280)
Supplement: S1 Data — The source code of HappyTools is included in this zip file, together with all the raw chromatograms as exported from ThermoFisher Chromeleon. A visual tutorial and a document demonstrating how to reproduce the results used in this study are also included. (ZIP) [file pone.0200280.s013.zip › Data/Clinical/ACPA-IgG Part 1/Total_RA4_ACPA.txt]

File Path	chrom://5-para-12-0017/ChromeleonLocal/Instrument Data/UHPLC_2/analysis 2013/Yoann 2013sup.seq/81116.smp/Emission_1.channel/Emission_1.chm
Channel	Emission_1

Injection Information:
Data Vault	ChromeleonLocal
Injection	ACPA C1
Injection Number	8
Position	RA3
Comment	
Processing Method	22-04-2013 Integrate IgG 75-63%
Instrument Method	2013Aquity IgG glycan  75%-63% 010313   deepwellplate
Type	Unknown
Status	Finished
Injection Date	17-4-2013
Injection Time	22:09:22
Injection Volume (µl)	83,000
Dilution Factor	1,0000
Weight	1,0000

Raw Data Information:
Time Min. (min)	0,016617
Time Max. (min)	43,116617
Data Points	2587
Detector	FLD
Exporting Data System	Chromeleon 7.1.2.1478
Operator	
Signal Quantity	
Signal Unit	counts
Signal Min.	-1.357.129,000000
Signal Max.	10.660.228,000000
Channel	Emission_1
Driver Name	FLD3000.dll
Channel Type	Evaluation
Min. Step (s)	1,000
Max. Step (s)	1,000
Average Step (s)	1,000

Signal Parameter Information:
Signal Info	250 nm /480 nm

Raw Data:
Time (min)	Step (s)	Value (counts)
0,016617	0,000	0,000000
0,033283	1,000	0,000000
0,049950	1,000	0,000000
0,066617	1,000	0,000000
0,083283	1,000	-824,000000
0,099950	1,000	-2.520,000000
0,116617	1,000	-4.382,000000
0,133283	1,000	-6.118,000000
0,149950	1,000	-7.584,000000
0,166617	1,000	-8.916,000000
0,183283	1,000	-10.085,000000
0,199950	1,000	-10.863,000000
0,216617	1,000	-11.183,000000
0,233283	1,000	-11.187,000000
0,249950	1,000	-10.760,000000
0,266617	1,000	-9.714,000000
0,283283	1,000	-8.240,000000
0,299950	1,000	-6.684,000000
0,316617	1,000	-5.410,000000
0,333283	1,000	-4.760,000000
0,349950	1,000	-4.755,000000
0,366617	1,000	-5.314,000000
0,383283	1,000	-6.167,000000
0,399950	1,000	-8.572,000000
0,416617	1,000	-23.256,000000
0,433283	1,000	-67.860,000000
0,449950	1,000	-154.526,000000
0,466617	1,000	-284.435,000000
0,483283	1,000	-448.658,000000
0,499950	1,000	-631.647,000000
0,516617	1,000	-816.571,000000
0,533283	1,000	-988.500,000000
0,549950	1,000	-1.135.537,000000
0,566617	1,000	-1.249.082,000000
0,583283	1,000	-1.323.795,000000
0,599950	1,000	-1.357.129,000000
0,616617	1,000	-1.348.376,000000
0,633283	1,000	-1.298.706,000000
0,649950	1,000	-1.211.679,000000
0,666617	1,000	-1.092.491,000000
0,683283	1,000	-947.395,000000
0,699950	1,000	-783.618,000000
0,716617	1,000	-609.775,000000
0,733283	1,000	-434.644,000000
0,749950	1,000	-266.012,000000
0,766617	1,000	-110.352,000000
0,783283	1,000	27.113,000000
0,799950	1,000	142.780,000000
0,816617	1,000	234.861,000000
0,833283	1,000	303.175,000000
0,849950	1,000	348.977,000000
0,866617	1,000	374.768,000000
0,883283	1,000	383.462,000000
0,899950	1,000	377.929,000000
0,916617	1,000	361.630,000000
0,933283	1,000	338.344,000000
0,949950	1,000	311.223,000000
0,966617	1,000	282.459,000000
0,983283	1,000	253.614,000000
0,999950	1,000	225.515,000000
1,016617	1,000	198.690,000000
1,033283	1,000	173.571,000000
1,049950	1,000	150.434,000000
1,066617	1,000	129.381,000000
1,083283	1,000	110.473,000000
1,099950	1,000	93.702,000000
1,116617	1,000	78.938,000000
1,133283	1,000	66.098,000000
1,149950	1,000	55.130,000000
1,166617	1,000	46.047,000000
1,183283	1,000	38.711,000000
1,199950	1,000	32.586,000000
1,216617	1,000	27.252,000000
1,233283	1,000	22.475,000000
1,249950	1,000	18.168,000000
1,266617	1,000	14.680,000000
1,283283	1,000	12.615,000000
1,299950	1,000	11.984,000000
1,316617	1,000	12.454,000000
1,333283	1,000	14.036,000000
1,349950	1,000	16.203,000000
1,366617	1,000	17.982,000000
1,383283	1,000	18.761,000000
1,399950	1,000	18.148,000000
1,416617	1,000	16.316,000000
1,433283	1,000	14.089,000000
1,449950	1,000	12.222,000000
1,466617	1,000	11.089,000000
1,483283	1,000	10.912,000000
1,499950	1,000	11.619,000000
1,516617	1,000	12.853,000000
1,533283	1,000	14.149,000000
1,549950	1,000	15.272,000000
1,566617	1,000	16.131,000000
1,583283	1,000	16.821,000000
1,599950	1,000	17.310,000000
1,616617	1,000	17.611,000000
1,633283	1,000	17.711,000000
1,649950	1,000	17.352,000000
1,666617	1,000	16.486,000000
1,683283	1,000	15.569,000000
1,699950	1,000	14.819,000000
1,716617	1,000	14.477,000000
1,733283	1,000	14.582,000000
1,749950	1,000	15.018,000000
1,766617	1,000	15.895,000000
1,783283	1,000	17.113,000000
1,799950	1,000	18.404,000000
1,816617	1,000	19.345,000000
1,833283	1,000	19.457,000000
1,849950	1,000	18.520,000000
1,866617	1,000	16.742,000000
1,883283	1,000	14.355,000000
1,899950	1,000	11.550,000000
1,916617	1,000	8.571,000000
1,933283	1,000	5.940,000000
1,949950	1,000	4.137,000000
1,966617	1,000	3.442,000000
1,983283	1,000	3.551,000000
1,999950	1,000	4.062,000000
2,016617	1,000	5.001,000000
2,033283	1,000	6.248,000000
2,049950	1,000	7.450,000000
2,066617	1,000	8.279,000000
2,083283	1,000	8.771,000000
2,099950	1,000	9.091,000000
2,116617	1,000	9.167,000000
2,133283	1,000	8.893,000000
2,149950	1,000	8.422,000000
2,166617	1,000	8.087,000000
2,183283	1,000	8.150,000000
2,199950	1,000	8.505,000000
2,216617	1,000	8.956,000000
2,233283	1,000	9.601,000000
2,249950	1,000	10.647,000000
2,266617	1,000	12.203,000000
2,283283	1,000	14.208,000000
2,299950	1,000	16.604,000000
2,316617	1,000	19.374,000000
2,333283	1,000	22.443,000000
2,349950	1,000	25.794,000000
2,366617	1,000	29.623,000000
2,383283	1,000	34.322,000000
2,399950	1,000	40.089,000000
2,416617	1,000	46.705,000000
2,433283	1,000	53.948,000000
2,449950	1,000	61.626,000000
2,466617	1,000	69.908,000000
2,483283	1,000	78.902,000000
2,499950	1,000	88.641,000000
2,516617	1,000	99.334,000000
2,533283	1,000	111.127,000000
2,549950	1,000	124.013,000000
2,566617	1,000	137.674,000000
2,583283	1,000	151.775,000000
2,599950	1,000	166.100,000000
2,616617	1,000	180.562,000000
2,633283	1,000	195.281,000000
2,649950	1,000	210.102,000000
2,666617	1,000	224.827,000000
2,683283	1,000	239.528,000000
2,699950	1,000	254.192,000000
2,716617	1,000	268.994,000000
2,733283	1,000	284.301,000000
2,749950	1,000	300.103,000000
2,766617	1,000	316.292,000000
2,783283	1,000	332.732,000000
2,799950	1,000	348.947,000000
2,816617	1,000	364.772,000000
2,833283	1,000	380.415,000000
2,849950	1,000	395.958,000000
2,866617	1,000	411.150,000000
2,883283	1,000	425.699,000000
2,899950	1,000	439.369,000000
2,916617	1,000	452.297,000000
2,933283	1,000	464.824,000000
2,949950	1,000	477.073,000000
2,966617	1,000	488.969,000000
2,983283	1,000	500.204,000000
2,999950	1,000	510.746,000000
3,016617	1,000	521.034,000000
3,033283	1,000	531.385,000000
3,049950	1,000	541.933,000000
3,066617	1,000	552.632,000000
3,083283	1,000	563.311,000000
3,099950	1,000	573.813,000000
3,116617	1,000	584.015,000000
3,133283	1,000	593.846,000000
3,149950	1,000	603.170,000000
3,166617	1,000	611.683,000000
3,183283	1,000	619.348,000000
3,199950	1,000	626.252,000000
3,216617	1,000	632.557,000000
3,233283	1,000	638.424,000000
3,249950	1,000	643.858,000000
3,266617	1,000	648.863,000000
3,283283	1,000	653.919,000000
3,299950	1,000	659.511,000000
3,316617	1,000	666.095,000000
3,333283	1,000	673.675,000000
3,349950	1,000	681.548,000000
3,366617	1,000	688.907,000000
3,383283	1,000	695.115,000000
3,399950	1,000	700.260,000000
3,416617	1,000	704.683,000000
3,433283	1,000	708.433,000000
3,449950	1,000	711.806,000000
3,466617	1,000	715.206,000000
3,483283	1,000	718.573,000000
3,499950	1,000	721.947,000000
3,516617	1,000	725.243,000000
3,533283	1,000	728.421,000000
3,549950	1,000	731.375,000000
3,566617	1,000	733.981,000000
3,583283	1,000	736.220,000000
3,599950	1,000	738.073,000000
3,616617	1,000	739.580,000000
3,633283	1,000	740.866,000000
3,649950	1,000	742.385,000000
3,666617	1,000	744.563,000000
3,683283	1,000	747.591,000000
3,699950	1,000	751.203,000000
3,716617	1,000	754.925,000000
3,733283	1,000	758.521,000000
3,749950	1,000	761.887,000000
3,766617	1,000	765.082,000000
3,783283	1,000	768.028,000000
3,799950	1,000	770.574,000000
3,816617	1,000	772.319,000000
3,833283	1,000	772.979,000000
3,849950	1,000	772.836,000000
3,866617	1,000	772.255,000000
3,883283	1,000	771.613,000000
3,899950	1,000	771.538,000000
3,916617	1,000	772.472,000000
3,933283	1,000	773.812,000000
3,949950	1,000	774.866,000000
3,966617	1,000	775.247,000000
3,983283	1,000	774.869,000000
3,999950	1,000	774.323,000000
4,016617	1,000	774.129,000000
4,033283	1,000	774.663,000000
4,049950	1,000	776.111,000000
4,066617	1,000	778.426,000000
4,083283	1,000	781.601,000000
4,099950	1,000	785.768,000000
4,116617	1,000	790.864,000000
4,133283	1,000	796.477,000000
4,149950	1,000	802.075,000000
4,166617	1,000	807.051,000000
4,183283	1,000	811.027,000000
4,199950	1,000	813.976,000000
4,216617	1,000	815.828,000000
4,233283	1,000	816.710,000000
4,249950	1,000	816.743,000000
4,266617	1,000	815.565,000000
4,283283	1,000	812.804,000000
4,299950	1,000	808.650,000000
4,316617	1,000	803.830,000000
4,333283	1,000	798.827,000000
4,349950	1,000	793.892,000000
4,366617	1,000	789.478,000000
4,383283	1,000	785.963,000000
4,399950	1,000	783.363,000000
4,416617	1,000	781.723,000000
4,433283	1,000	781.404,000000
4,449950	1,000	782.497,000000
4,466617	1,000	784.633,000000
4,483283	1,000	787.271,000000
4,499950	1,000	789.937,000000
4,516617	1,000	792.271,000000
4,533283	1,000	794.258,000000
4,549950	1,000	796.053,000000
4,566617	1,000	797.792,000000
4,583283	1,000	799.482,000000
4,599950	1,000	800.997,000000
4,616617	1,000	802.047,000000
4,633283	1,000	801.907,000000
4,649950	1,000	800.425,000000
4,666617	1,000	798.083,000000
4,683283	1,000	795.476,000000
4,699950	1,000	793.012,000000
4,716617	1,000	791.204,000000
4,733283	1,000	790.822,000000
4,749950	1,000	792.034,000000
4,766617	1,000	794.235,000000
4,783283	1,000	796.793,000000
4,799950	1,000	799.613,000000
4,816617	1,000	802.312,000000
4,833283	1,000	804.448,000000
4,849950	1,000	806.083,000000
4,866617	1,000	807.318,000000
4,883283	1,000	808.344,000000
4,899950	1,000	809.350,000000
4,916617	1,000	810.241,000000
4,933283	1,000	810.982,000000
4,949950	1,000	811.596,000000
4,966617	1,000	812.089,000000
4,983283	1,000	812.324,000000
4,999950	1,000	812.422,000000
5,016617	1,000	812.844,000000
5,033283	1,000	813.698,000000
5,049950	1,000	814.600,000000
5,066617	1,000	815.203,000000
5,083283	1,000	815.405,000000
5,099950	1,000	815.232,000000
5,116617	1,000	814.965,000000
5,133283	1,000	814.905,000000
5,149950	1,000	815.078,000000
5,166617	1,000	815.208,000000
5,183283	1,000	815.058,000000
5,199950	1,000	814.689,000000
5,216617	1,000	814.115,000000
5,233283	1,000	813.534,000000
5,249950	1,000	813.340,000000
5,266617	1,000	813.778,000000
5,283283	1,000	814.488,000000
5,299950	1,000	815.080,000000
5,316617	1,000	815.411,000000
5,333283	1,000	815.502,000000
5,349950	1,000	815.481,000000
5,366617	1,000	815.472,000000
5,383283	1,000	815.502,000000
5,399950	1,000	815.600,000000
5,416617	1,000	815.491,000000
5,433283	1,000	815.122,000000
5,449950	1,000	814.513,000000
5,466617	1,000	813.886,000000
5,483283	1,000	813.508,000000
5,499950	1,000	813.576,000000
5,516617	1,000	813.896,000000
5,533283	1,000	814.414,000000
5,549950	1,000	815.220,000000
5,566617	1,000	816.357,000000
5,583283	1,000	817.775,000000
5,599950	1,000	819.294,000000
5,616617	1,000	820.806,000000
5,633283	1,000	822.554,000000
5,649950	1,000	824.874,000000
5,666617	1,000	827.597,000000
5,683283	1,000	830.239,000000
5,699950	1,000	832.297,000000
5,716617	1,000	833.336,000000
5,733283	1,000	833.301,000000
5,749950	1,000	832.605,000000
5,766617	1,000	831.592,000000
5,783283	1,000	830.408,000000
5,799950	1,000	829.359,000000
5,816617	1,000	828.718,000000
5,833283	1,000	828.406,000000
5,849950	1,000	828.178,000000
5,866617	1,000	827.869,000000
5,883283	1,000	827.691,000000
5,899950	1,000	827.897,000000
5,916617	1,000	828.386,000000
5,933283	1,000	828.986,000000
5,949950	1,000	829.933,000000
5,966617	1,000	831.359,000000
5,983283	1,000	832.782,000000
5,999950	1,000	833.816,000000
6,016617	1,000	834.484,000000
6,033283	1,000	835.186,000000
6,049950	1,000	836.081,000000
6,066617	1,000	837.094,000000
6,083283	1,000	838.213,000000
6,099950	1,000	839.380,000000
6,116617	1,000	840.545,000000
6,133283	1,000	841.735,000000
6,149950	1,000	843.023,000000
6,166617	1,000	844.290,000000
6,183283	1,000	845.204,000000
6,199950	1,000	845.835,000000
6,216617	1,000	846.454,000000
6,233283	1,000	847.200,000000
6,249950	1,000	847.786,000000
6,266617	1,000	848.162,000000
6,283283	1,000	848.603,000000
6,299950	1,000	849.441,000000
6,316617	1,000	850.679,000000
6,333283	1,000	852.042,000000
6,349950	1,000	853.123,000000
6,366617	1,000	853.562,000000
6,383283	1,000	853.289,000000
6,399950	1,000	852.635,000000
6,416617	1,000	852.013,000000
6,433283	1,000	851.731,000000
6,449950	1,000	851.937,000000
6,466617	1,000	852.346,000000
6,483283	1,000	852.747,000000
6,499950	1,000	853.137,000000
6,516617	1,000	853.473,000000
6,533283	1,000	853.552,000000
6,549950	1,000	853.312,000000
6,566617	1,000	852.824,000000
6,583283	1,000	852.405,000000
6,599950	1,000	852.277,000000
6,616617	1,000	852.231,000000
6,633283	1,000	851.963,000000
6,649950	1,000	851.602,000000
6,666617	1,000	851.310,000000
6,683283	1,000	851.229,000000
6,699950	1,000	851.414,000000
6,716617	1,000	852.081,000000
6,733283	1,000	853.253,000000
6,749950	1,000	854.797,000000
6,766617	1,000	856.532,000000
6,783283	1,000	858.211,000000
6,799950	1,000	859.582,000000
6,816617	1,000	860.703,000000
6,833283	1,000	861.745,000000
6,849950	1,000	862.536,000000
6,866617	1,000	862.648,000000
6,883283	1,000	861.984,000000
6,899950	1,000	860.745,000000
6,916617	1,000	859.404,000000
6,933283	1,000	858.777,000000
6,949950	1,000	859.249,000000
6,966617	1,000	860.448,000000
6,983283	1,000	861.836,000000
6,999950	1,000	863.353,000000
7,016617	1,000	865.148,000000
7,033283	1,000	866.909,000000
7,049950	1,000	868.399,000000
7,066617	1,000	869.738,000000
7,083283	1,000	870.778,000000
7,099950	1,000	871.433,000000
7,116617	1,000	872.027,000000
7,133283	1,000	872.711,000000
7,149950	1,000	873.403,000000
7,166617	1,000	873.963,000000
7,183283	1,000	874.332,000000
7,199950	1,000	874.549,000000
7,216617	1,000	874.687,000000
7,233283	1,000	874.745,000000
7,249950	1,000	874.698,000000
7,266617	1,000	874.781,000000
7,283283	1,000	875.085,000000
7,299950	1,000	875.564,000000
7,316617	1,000	876.334,000000
7,333283	1,000	877.443,000000
7,349950	1,000	878.596,000000
7,366617	1,000	879.545,000000
7,383283	1,000	880.122,000000
7,399950	1,000	880.247,000000
7,416617	1,000	879.902,000000
7,433283	1,000	879.319,000000
7,449950	1,000	878.704,000000
7,466617	1,000	878.410,000000
7,483283	1,000	878.745,000000
7,499950	1,000	879.424,000000
7,516617	1,000	879.851,000000
7,533283	1,000	880.034,000000
7,549950	1,000	880.325,000000
7,566617	1,000	880.748,000000
7,583283	1,000	881.287,000000
7,599950	1,000	881.990,000000
7,616617	1,000	883.020,000000
7,633283	1,000	884.303,000000
7,649950	1,000	885.366,000000
7,666617	1,000	885.747,000000
7,683283	1,000	885.502,000000
7,699950	1,000	885.004,000000
7,716617	1,000	884.540,000000
7,733283	1,000	884.413,000000
7,749950	1,000	884.692,000000
7,766617	1,000	885.227,000000
7,783283	1,000	885.757,000000
7,799950	1,000	886.160,000000
7,816617	1,000	886.370,000000
7,833283	1,000	886.369,000000
7,849950	1,000	886.063,000000
7,866617	1,000	885.355,000000
7,883283	1,000	884.207,000000
7,899950	1,000	882.912,000000
7,916617	1,000	881.986,000000
7,933283	1,000	881.735,000000
7,949950	1,000	882.033,000000
7,966617	1,000	882.543,000000
7,983283	1,000	883.086,000000
7,999950	1,000	883.548,000000
8,016617	1,000	884.036,000000
8,033283	1,000	884.693,000000
8,049950	1,000	885.590,000000
8,066617	1,000	886.941,000000
8,083283	1,000	888.745,000000
8,099950	1,000	890.720,000000
8,116617	1,000	892.811,000000
8,133283	1,000	894.920,000000
8,149950	1,000	896.622,000000
8,166617	1,000	897.703,000000
8,183283	1,000	898.393,000000
8,199950	1,000	898.916,000000
8,216617	1,000	899.264,000000
8,233283	1,000	899.499,000000
8,249950	1,000	900.044,000000
8,266617	1,000	901.370,000000
8,283283	1,000	903.749,000000
8,299950	1,000	907.286,000000
8,316617	1,000	911.846,000000
8,333283	1,000	917.288,000000
8,349950	1,000	923.403,000000
8,366617	1,000	929.845,000000
8,383283	1,000	935.836,000000
8,399950	1,000	940.214,000000
8,416617	1,000	942.136,000000
8,433283	1,000	941.721,000000
8,449950	1,000	939.499,000000
8,466617	1,000	935.673,000000
8,483283	1,000	930.670,000000
8,499950	1,000	925.081,000000
8,516617	1,000	919.395,000000
8,533283	1,000	914.254,000000
8,549950	1,000	910.022,000000
8,566617	1,000	906.617,000000
8,583283	1,000	903.915,000000
8,599950	1,000	901.985,000000
8,616617	1,000	900.888,000000
8,633283	1,000	900.255,000000
8,649950	1,000	899.769,000000
8,666617	1,000	899.220,000000
8,683283	1,000	898.822,000000
8,699950	1,000	899.019,000000
8,716617	1,000	899.778,000000
8,733283	1,000	901.051,000000
8,749950	1,000	903.309,000000
8,766617	1,000	907.104,000000
8,783283	1,000	912.242,000000
8,799950	1,000	918.037,000000
8,816617	1,000	923.404,000000
8,833283	1,000	927.791,000000
8,849950	1,000	930.944,000000
8,866617	1,000	932.818,000000
8,883283	1,000	933.468,000000
8,899950	1,000	932.900,000000
8,916617	1,000	931.307,000000
8,933283	1,000	929.138,000000
8,949950	1,000	926.631,000000
8,966617	1,000	923.937,000000
8,983283	1,000	921.259,000000
8,999950	1,000	918.991,000000
9,016617	1,000	917.497,000000
9,033283	1,000	916.670,000000
9,049950	1,000	916.234,000000
9,066617	1,000	915.973,000000
9,083283	1,000	915.851,000000
9,099950	1,000	915.769,000000
9,116617	1,000	915.469,000000
9,133283	1,000	914.730,000000
9,149950	1,000	913.603,000000
9,166617	1,000	912.579,000000
9,183283	1,000	911.952,000000
9,199950	1,000	911.551,000000
9,216617	1,000	911.155,000000
9,233283	1,000	910.807,000000
9,249950	1,000	910.519,000000
9,266617	1,000	910.050,000000
9,283283	1,000	909.331,000000
9,299950	1,000	908.890,000000
9,316617	1,000	909.196,000000
9,333283	1,000	910.298,000000
9,349950	1,000	912.083,000000
9,366617	1,000	914.536,000000
9,383283	1,000	917.813,000000
9,399950	1,000	922.009,000000
9,416617	1,000	926.877,000000
9,433283	1,000	931.832,000000
9,449950	1,000	936.304,000000
9,466617	1,000	940.033,000000
9,483283	1,000	942.811,000000
9,499950	1,000	944.409,000000
9,516617	1,000	944.704,000000
9,533283	1,000	943.969,000000
9,549950	1,000	942.782,000000
9,566617	1,000	941.780,000000
9,583283	1,000	941.270,000000
9,599950	1,000	941.696,000000
9,616617	1,000	944.342,000000
9,633283	1,000	951.958,000000
9,649950	1,000	970.293,000000
9,666617	1,000	1.011.410,000000
9,683283	1,000	1.098.441,000000
9,699950	1,000	1.270.730,000000
9,716617	1,000	1.585.838,000000
9,733283	1,000	2.112.424,000000
9,749950	1,000	2.910.685,000000
9,766617	1,000	4.003.269,000000
9,783283	1,000	5.348.003,000000
9,799950	1,000	6.828.592,000000
9,816617	1,000	8.271.918,000000
9,833283	1,000	9.487.979,000000
9,849950	1,000	10.315.985,000000
9,866617	1,000	10.660.228,000000
9,883283	1,000	10.504.595,000000
9,899950	1,000	9.905.190,000000
9,916617	1,000	8.968.792,000000
9,933283	1,000	7.825.582,000000
9,949950	1,000	6.604.358,000000
9,966617	1,000	5.414.295,000000
9,983283	1,000	4.334.833,000000
9,999950	1,000	3.413.554,000000
10,016617	1,000	2.669.188,000000
10,033283	1,000	2.098.255,000000
10,049950	1,000	1.682.763,000000
10,066617	1,000	1.396.681,000000
10,083283	1,000	1.211.599,000000
10,099950	1,000	1.100.695,000000
10,116617	1,000	1.040.622,000000
10,133283	1,000	1.012.677,000000
10,149950	1,000	1.002.954,000000
10,166617	1,000	1.002.064,000000
10,183283	1,000	1.004.203,000000
10,199950	1,000	1.006.718,000000
10,216617	1,000	1.008.900,000000
10,233283	1,000	1.011.046,000000
10,249950	1,000	1.014.397,000000
10,266617	1,000	1.020.198,000000
10,283283	1,000	1.029.061,000000
10,299950	1,000	1.041.409,000000
10,316617	1,000	1.057.395,000000
10,333283	1,000	1.076.805,000000
10,349950	1,000	1.099.390,000000
10,366617	1,000	1.124.643,000000
10,383283	1,000	1.151.748,000000
10,399950	1,000	1.180.068,000000
10,416617	1,000	1.208.852,000000
10,433283	1,000	1.236.801,000000
10,449950	1,000	1.261.859,000000
10,466617	1,000	1.281.455,000000
10,483283	1,000	1.293.109,000000
10,499950	1,000	1.294.975,000000
10,516617	1,000	1.286.272,000000
10,533283	1,000	1.267.373,000000
10,549950	1,000	1.239.652,000000
10,566617	1,000	1.205.324,000000
10,583283	1,000	1.167.407,000000
10,599950	1,000	1.129.244,000000
10,616617	1,000	1.093.775,000000
10,633283	1,000	1.062.900,000000
10,649950	1,000	1.037.798,000000
10,666617	1,000	1.019.464,000000
10,683283	1,000	1.009.210,000000
10,699950	1,000	1.009.584,000000
10,716617	1,000	1.025.025,000000
10,733283	1,000	1.063.044,000000
10,749950	1,000	1.133.894,000000
10,766617	1,000	1.248.220,000000
10,783283	1,000	1.413.794,000000
10,799950	1,000	1.630.698,000000
10,816617	1,000	1.887.826,000000
10,833283	1,000	2.162.255,000000
10,849950	1,000	2.422.711,000000
10,866617	1,000	2.636.544,000000
10,883283	1,000	2.777.534,000000
10,899950	1,000	2.830.702,000000
10,916617	1,000	2.794.350,000000
10,933283	1,000	2.678.956,000000
10,949950	1,000	2.503.331,000000
10,966617	1,000	2.290.317,000000
10,983283	1,000	2.062.653,000000
10,999950	1,000	1.840.018,000000
11,016617	1,000	1.636.972,000000
11,033283	1,000	1.462.379,000000
11,049950	1,000	1.320.222,000000
11,066617	1,000	1.210.953,000000
11,083283	1,000	1.131.898,000000
11,099950	1,000	1.078.161,000000
11,116617	1,000	1.044.039,000000
11,133283	1,000	1.023.988,000000
11,149950	1,000	1.013.047,000000
11,166617	1,000	1.007.658,000000
11,183283	1,000	1.005.474,000000
11,199950	1,000	1.004.867,000000
11,216617	1,000	1.004.661,000000
11,233283	1,000	1.004.538,000000
11,249950	1,000	1.004.618,000000
11,266617	1,000	1.004.814,000000
11,283283	1,000	1.005.179,000000
11,299950	1,000	1.006.020,000000
11,316617	1,000	1.007.451,000000
11,333283	1,000	1.009.535,000000
11,349950	1,000	1.012.253,000000
11,366617	1,000	1.015.428,000000
11,383283	1,000	1.018.760,000000
11,399950	1,000	1.022.037,000000
11,416617	1,000	1.025.258,000000
11,433283	1,000	1.028.306,000000
11,449950	1,000	1.031.014,000000
11,466617	1,000	1.033.190,000000
11,483283	1,000	1.034.763,000000
11,499950	1,000	1.035.465,000000
11,516617	1,000	1.034.655,000000
11,533283	1,000	1.031.943,000000
11,549950	1,000	1.027.434,000000
11,566617	1,000	1.021.464,000000
11,583283	1,000	1.014.324,000000
11,599950	1,000	1.006.687,000000
11,616617	1,000	999.468,000000
11,633283	1,000	993.012,000000
11,649950	1,000	987.328,000000
11,666617	1,000	982.344,000000
11,683283	1,000	978.140,000000
11,699950	1,000	974.844,000000
11,716617	1,000	972.698,000000
11,733283	1,000	971.777,000000
11,749950	1,000	971.888,000000
11,766617	1,000	972.565,000000
11,783283	1,000	973.544,000000
11,799950	1,000	974.716,000000
11,816617	1,000	976.068,000000
11,833283	1,000	977.658,000000
11,849950	1,000	979.380,000000
11,866617	1,000	981.298,000000
11,883283	1,000	983.433,000000
11,899950	1,000	985.932,000000
11,916617	1,000	988.940,000000
11,933283	1,000	992.438,000000
11,949950	1,000	996.020,000000
11,966617	1,000	999.251,000000
11,983283	1,000	1.001.976,000000
11,999950	1,000	1.004.827,000000
12,016617	1,000	1.009.213,000000
12,033283	1,000	1.016.517,000000
12,049950	1,000	1.028.163,000000
12,066617	1,000	1.046.383,000000
12,083283	1,000	1.075.363,000000
12,099950	1,000	1.123.000,000000
12,116617	1,000	1.202.733,000000
12,133283	1,000	1.334.994,000000
12,149950	1,000	1.546.029,000000
12,166617	1,000	1.862.968,000000
12,183283	1,000	2.304.661,000000
12,199950	1,000	2.871.680,000000
12,216617	1,000	3.538.103,000000
12,233283	1,000	4.250.401,000000
12,249950	1,000	4.934.465,000000
12,266617	1,000	5.510.150,000000
12,283283	1,000	5.908.608,000000
12,299950	1,000	6.086.148,000000
12,316617	1,000	6.031.198,000000
12,333283	1,000	5.763.108,000000
12,349950	1,000	5.325.121,000000
12,366617	1,000	4.773.904,000000
12,383283	1,000	4.168.691,000000
12,399950	1,000	3.562.906,000000
12,416617	1,000	2.998.486,000000
12,433283	1,000	2.503.515,000000
12,449950	1,000	2.092.548,000000
12,466617	1,000	1.768.964,000000
12,483283	1,000	1.528.258,000000
12,499950	1,000	1.361.572,000000
12,516617	1,000	1.259.065,000000
12,533283	1,000	1.212.600,000000
12,549950	1,000	1.217.618,000000
12,566617	1,000	1.273.792,000000
12,583283	1,000	1.383.421,000000
12,599950	1,000	1.547.867,000000
12,616617	1,000	1.763.623,000000
12,633283	1,000	2.019.290,000000
12,649950	1,000	2.294.806,000000
12,666617	1,000	2.562.499,000000
12,683283	1,000	2.791.615,000000
12,699950	1,000	2.955.271,000000
12,716617	1,000	3.035.920,000000
12,733283	1,000	3.027.888,000000
12,749950	1,000	2.937.655,000000
12,766617	1,000	2.780.973,000000
12,783283	1,000	2.578.738,000000
12,799950	1,000	2.353.422,000000
12,816617	1,000	2.126.021,000000
12,833283	1,000	1.913.199,000000
12,849950	1,000	1.726.050,000000
12,866617	1,000	1.570.384,000000
12,883283	1,000	1.447.607,000000
12,899950	1,000	1.355.652,000000
12,916617	1,000	1.290.379,000000
12,933283	1,000	1.246.749,000000
12,949950	1,000	1.220.277,000000
12,966617	1,000	1.208.136,000000
12,983283	1,000	1.209.966,000000
12,999950	1,000	1.228.566,000000
13,016617	1,000	1.269.571,000000
13,033283	1,000	1.340.405,000000
13,049950	1,000	1.447.931,000000
13,066617	1,000	1.595.394,000000
13,083283	1,000	1.779.011,000000
13,099950	1,000	1.986.480,000000
13,116617	1,000	2.198.043,000000
13,133283	1,000	2.389.917,000000
13,149950	1,000	2.539.266,000000
13,166617	1,000	2.628.742,000000
13,183283	1,000	2.649.260,000000
13,199950	1,000	2.601.430,000000
13,216617	1,000	2.494.382,000000
13,233283	1,000	2.342.898,000000
13,249950	1,000	2.164.260,000000
13,266617	1,000	1.975.784,000000
13,283283	1,000	1.792.651,000000
13,299950	1,000	1.626.325,000000
13,316617	1,000	1.484.137,000000
13,333283	1,000	1.369.522,000000
13,349950	1,000	1.282.950,000000
13,366617	1,000	1.222.879,000000
13,383283	1,000	1.186.733,000000
13,399950	1,000	1.171.426,000000
13,416617	1,000	1.174.246,000000
13,433283	1,000	1.192.936,000000
13,449950	1,000	1.225.511,000000
13,466617	1,000	1.269.538,000000
13,483283	1,000	1.321.932,000000
13,499950	1,000	1.378.313,000000
13,516617	1,000	1.432.762,000000
13,533283	1,000	1.478.712,000000
13,549950	1,000	1.510.526,000000
13,566617	1,000	1.524.614,000000
13,583283	1,000	1.519.788,000000
13,599950	1,000	1.497.177,000000
13,616617	1,000	1.460.170,000000
13,633283	1,000	1.413.431,000000
13,649950	1,000	1.361.598,000000
13,666617	1,000	1.309.225,000000
13,683283	1,000	1.260.353,000000
13,699950	1,000	1.218.030,000000
13,716617	1,000	1.183.875,000000
13,733283	1,000	1.158.231,000000
13,749950	1,000	1.140.318,000000
13,766617	1,000	1.128.411,000000
13,783283	1,000	1.120.411,000000
13,799950	1,000	1.114.139,000000
13,816617	1,000	1.107.687,000000
13,833283	1,000	1.099.766,000000
13,849950	1,000	1.089.983,000000
13,866617	1,000	1.078.917,000000
13,883283	1,000	1.067.682,000000
13,899950	1,000	1.057.193,000000
13,916617	1,000	1.047.986,000000
13,933283	1,000	1.040.243,000000
13,949950	1,000	1.033.940,000000
13,966617	1,000	1.029.033,000000
13,983283	1,000	1.025.397,000000
13,999950	1,000	1.022.663,000000
14,016617	1,000	1.020.687,000000
14,033283	1,000	1.019.412,000000
14,049950	1,000	1.018.902,000000
14,066617	1,000	1.019.318,000000
14,083283	1,000	1.020.722,000000
14,099950	1,000	1.022.931,000000
14,116617	1,000	1.025.734,000000
14,133283	1,000	1.029.140,000000
14,149950	1,000	1.033.022,000000
14,166617	1,000	1.037.272,000000
14,183283	1,000	1.041.495,000000
14,199950	1,000	1.044.805,000000
14,216617	1,000	1.046.677,000000
14,233283	1,000	1.047.022,000000
14,249950	1,000	1.045.840,000000
14,266617	1,000	1.043.303,000000
14,283283	1,000	1.039.486,000000
14,299950	1,000	1.034.561,000000
14,316617	1,000	1.029.182,000000
14,333283	1,000	1.024.449,000000
14,349950	1,000	1.021.001,000000
14,366617	1,000	1.018.859,000000
14,383283	1,000	1.017.751,000000
14,399950	1,000	1.017.047,000000
14,416617	1,000	1.016.456,000000
14,433283	1,000	1.016.194,000000
14,449950	1,000	1.016.452,000000
14,466617	1,000	1.017.016,000000
14,483283	1,000	1.017.590,000000
14,499950	1,000	1.018.085,000000
14,516617	1,000	1.018.611,000000
14,533283	1,000	1.019.393,000000
14,549950	1,000	1.020.517,000000
14,566617	1,000	1.021.782,000000
14,583283	1,000	1.023.179,000000
14,599950	1,000	1.024.512,000000
14,616617	1,000	1.025.414,000000
14,633283	1,000	1.025.774,000000
14,649950	1,000	1.025.217,000000
14,666617	1,000	1.023.474,000000
14,683283	1,000	1.020.690,000000
14,699950	1,000	1.017.401,000000
14,716617	1,000	1.014.384,000000
14,733283	1,000	1.012.277,000000
14,749950	1,000	1.011.432,000000
14,766617	1,000	1.012.042,000000
14,783283	1,000	1.013.964,000000
14,799950	1,000	1.016.838,000000
14,816617	1,000	1.020.519,000000
14,833283	1,000	1.025.076,000000
14,849950	1,000	1.030.150,000000
14,866617	1,000	1.035.005,000000
14,883283	1,000	1.039.179,000000
14,899950	1,000	1.042.471,000000
14,916617	1,000	1.044.725,000000
14,933283	1,000	1.045.894,000000
14,949950	1,000	1.046.182,000000
14,966617	1,000	1.045.782,000000
14,983283	1,000	1.044.817,000000
14,999950	1,000	1.043.431,000000
15,016617	1,000	1.041.907,000000
15,033283	1,000	1.040.033,000000
15,049950	1,000	1.037.480,000000
15,066617	1,000	1.034.606,000000
15,083283	1,000	1.032.076,000000
15,099950	1,000	1.030.193,000000
15,116617	1,000	1.028.982,000000
15,133283	1,000	1.028.488,000000
15,149950	1,000	1.029.017,000000
15,166617	1,000	1.031.003,000000
15,183283	1,000	1.035.409,000000
15,199950	1,000	1.043.887,000000
15,216617	1,000	1.058.681,000000
15,233283	1,000	1.083.317,000000
15,249950	1,000	1.122.803,000000
15,266617	1,000	1.183.802,000000
15,283283	1,000	1.274.189,000000
15,299950	1,000	1.401.514,000000
15,316617	1,000	1.570.343,000000
15,333283	1,000	1.779.682,000000
15,349950	1,000	2.020.710,000000
15,366617	1,000	2.276.062,000000
15,383283	1,000	2.522.421,000000
15,399950	1,000	2.734.088,000000
15,416617	1,000	2.887.955,000000
15,433283	1,000	2.967.757,000000
15,449950	1,000	2.967.001,000000
15,466617	1,000	2.889.455,000000
15,483283	1,000	2.747.579,000000
15,499950	1,000	2.559.249,000000
15,516617	1,000	2.343.991,000000
15,533283	1,000	2.120.496,000000
15,549950	1,000	1.904.834,000000
15,566617	1,000	1.709.108,000000
15,583283	1,000	1.541.081,000000
15,599950	1,000	1.404.351,000000
15,616617	1,000	1.298.993,000000
15,633283	1,000	1.222.635,000000
15,649950	1,000	1.171.368,000000
15,666617	1,000	1.140.607,000000
15,683283	1,000	1.125.685,000000
15,699950	1,000	1.121.932,000000
15,716617	1,000	1.125.023,000000
15,733283	1,000	1.131.420,000000
15,749950	1,000	1.138.474,000000
15,766617	1,000	1.144.387,000000
15,783283	1,000	1.148.155,000000
15,799950	1,000	1.149.702,000000
15,816617	1,000	1.150.166,000000
15,833283	1,000	1.151.381,000000
15,849950	1,000	1.155.717,000000
15,866617	1,000	1.166.501,000000
15,883283	1,000	1.187.642,000000
15,899950	1,000	1.222.184,000000
15,916617	1,000	1.271.917,000000
15,933283	1,000	1.336.948,000000
15,949950	1,000	1.414.456,000000
15,966617	1,000	1.498.448,000000
15,983283	1,000	1.580.712,000000
15,999950	1,000	1.652.594,000000
16,016617	1,000	1.706.314,000000
16,033283	1,000	1.736.582,000000
16,049950	1,000	1.741.038,000000
16,066617	1,000	1.720.186,000000
16,083283	1,000	1.677.415,000000
16,099950	1,000	1.618.063,000000
16,116617	1,000	1.548.181,000000
16,133283	1,000	1.473.655,000000
16,149950	1,000	1.399.738,000000
16,166617	1,000	1.330.621,000000
16,183283	1,000	1.269.177,000000
16,199950	1,000	1.216.848,000000
16,216617	1,000	1.174.165,000000
16,233283	1,000	1.141.283,000000
16,249950	1,000	1.117.615,000000
16,266617	1,000	1.102.061,000000
16,283283	1,000	1.093.249,000000
16,299950	1,000	1.089.503,000000
16,316617	1,000	1.089.384,000000
16,333283	1,000	1.091.579,000000
16,349950	1,000	1.094.761,000000
16,366617	1,000	1.097.812,000000
16,383283	1,000	1.099.741,000000
16,399950	1,000	1.100.141,000000
16,416617	1,000	1.099.119,000000
16,433283	1,000	1.097.071,000000
16,449950	1,000	1.094.633,000000
16,466617	1,000	1.092.398,000000
16,483283	1,000	1.090.585,000000
16,499950	1,000	1.089.311,000000
16,516617	1,000	1.088.588,000000
16,533283	1,000	1.088.245,000000
16,549950	1,000	1.088.231,000000
16,566617	1,000	1.088.593,000000
16,583283	1,000	1.089.505,000000
16,599950	1,000	1.090.930,000000
16,616617	1,000	1.092.594,000000
16,633283	1,000	1.094.170,000000
16,649950	1,000	1.095.223,000000
16,666617	1,000	1.095.332,000000
16,683283	1,000	1.094.485,000000
16,699950	1,000	1.093.002,000000
16,716617	1,000	1.091.439,000000
16,733283	1,000	1.090.528,000000
16,749950	1,000	1.091.180,000000
16,766617	1,000	1.094.389,000000
16,783283	1,000	1.100.912,000000
16,799950	1,000	1.110.585,000000
16,816617	1,000	1.122.387,000000
16,833283	1,000	1.134.777,000000
16,849950	1,000	1.146.455,000000
16,866617	1,000	1.156.319,000000
16,883283	1,000	1.163.262,000000
16,899950	1,000	1.166.517,000000
16,916617	1,000	1.165.977,000000
16,933283	1,000	1.161.895,000000
16,949950	1,000	1.154.727,000000
16,966617	1,000	1.145.468,000000
16,983283	1,000	1.135.543,000000
16,999950	1,000	1.126.107,000000
17,016617	1,000	1.117.858,000000
17,033283	1,000	1.111.354,000000
17,049950	1,000	1.106.917,000000
17,066617	1,000	1.104.422,000000
17,083283	1,000	1.103.686,000000
17,099950	1,000	1.104.924,000000
17,116617	1,000	1.108.714,000000
17,133283	1,000	1.116.353,000000
17,149950	1,000	1.129.625,000000
17,166617	1,000	1.150.987,000000
17,183283	1,000	1.183.407,000000
17,199950	1,000	1.230.191,000000
17,216617	1,000	1.294.594,000000
17,233283	1,000	1.378.835,000000
17,249950	1,000	1.483.455,000000
17,266617	1,000	1.606.756,000000
17,283283	1,000	1.744.386,000000
17,299950	1,000	1.889.548,000000
17,316617	1,000	2.033.708,000000
17,333283	1,000	2.167.628,000000
17,349950	1,000	2.283.175,000000
17,366617	1,000	2.373.939,000000
17,383283	1,000	2.434.963,000000
17,399950	1,000	2.462.831,000000
17,416617	1,000	2.456.005,000000
17,433283	1,000	2.414.882,000000
17,449950	1,000	2.342.289,000000
17,466617	1,000	2.243.097,000000
17,483283	1,000	2.123.762,000000
17,499950	1,000	1.991.966,000000
17,516617	1,000	1.855.526,000000
17,533283	1,000	1.721.666,000000
17,549950	1,000	1.596.481,000000
17,566617	1,000	1.484.254,000000
17,583283	1,000	1.387.417,000000
17,599950	1,000	1.306.733,000000
17,616617	1,000	1.241.551,000000
17,633283	1,000	1.190.302,000000
17,649950	1,000	1.151.289,000000
17,666617	1,000	1.122.500,000000
17,683283	1,000	1.102.116,000000
17,699950	1,000	1.088.482,000000
17,716617	1,000	1.080.149,000000
17,733283	1,000	1.075.718,000000
17,749950	1,000	1.073.761,000000
17,766617	1,000	1.073.177,000000
17,783283	1,000	1.073.237,000000
17,799950	1,000	1.073.487,000000
17,816617	1,000	1.073.919,000000
17,833283	1,000	1.075.080,000000
17,849950	1,000	1.077.753,000000
17,866617	1,000	1.081.962,000000
17,883283	1,000	1.087.342,000000
17,899950	1,000	1.093.408,000000
17,916617	1,000	1.099.735,000000
17,933283	1,000	1.106.428,000000
17,949950	1,000	1.113.772,000000
17,966617	1,000	1.121.794,000000
17,983283	1,000	1.130.071,000000
17,999950	1,000	1.138.071,000000
18,016617	1,000	1.145.456,000000
18,033283	1,000	1.151.535,000000
18,049950	1,000	1.155.447,000000
18,066617	1,000	1.156.764,000000
18,083283	1,000	1.155.777,000000
18,099950	1,000	1.153.078,000000
18,116617	1,000	1.148.941,000000
18,133283	1,000	1.143.841,000000
18,149950	1,000	1.138.673,000000
18,166617	1,000	1.133.962,000000
18,183283	1,000	1.129.696,000000
18,199950	1,000	1.125.912,000000
18,216617	1,000	1.123.089,000000
18,233283	1,000	1.122.099,000000
18,249950	1,000	1.124.248,000000
18,266617	1,000	1.131.384,000000
18,283283	1,000	1.146.073,000000
18,299950	1,000	1.171.414,000000
18,316617	1,000	1.211.325,000000
18,333283	1,000	1.270.787,000000
18,349950	1,000	1.354.173,000000
18,366617	1,000	1.463.921,000000
18,383283	1,000	1.599.089,000000
18,399950	1,000	1.753.802,000000
18,416617	1,000	1.917.001,000000
18,433283	1,000	2.073.956,000000
18,449950	1,000	2.208.927,000000
18,466617	1,000	2.307.967,000000
18,483283	1,000	2.361.217,000000
18,499950	1,000	2.364.486,000000
18,516617	1,000	2.319.286,000000
18,533283	1,000	2.232.334,000000
18,549950	1,000	2.114.122,000000
18,566617	1,000	1.976.823,000000
18,583283	1,000	1.832.671,000000
18,599950	1,000	1.692.336,000000
18,616617	1,000	1.563.779,000000
18,633283	1,000	1.452.327,000000
18,649950	1,000	1.360.694,000000
18,666617	1,000	1.289.342,000000
18,683283	1,000	1.236.998,000000
18,699950	1,000	1.201.477,000000
18,716617	1,000	1.180.387,000000
18,733283	1,000	1.171.264,000000
18,749950	1,000	1.171.250,000000
18,766617	1,000	1.177.547,000000
18,783283	1,000	1.187.444,000000
18,799950	1,000	1.198.446,000000
18,816617	1,000	1.208.602,000000
18,833283	1,000	1.216.432,000000
18,849950	1,000	1.220.709,000000
18,866617	1,000	1.220.938,000000
18,883283	1,000	1.217.377,000000
18,899950	1,000	1.210.578,000000
18,916617	1,000	1.201.849,000000
18,933283	1,000	1.192.843,000000
18,949950	1,000	1.184.571,000000
18,966617	1,000	1.177.298,000000
18,983283	1,000	1.171.041,000000
18,999950	1,000	1.165.755,000000
19,016617	1,000	1.161.482,000000
19,033283	1,000	1.157.886,000000
19,049950	1,000	1.154.354,000000
19,066617	1,000	1.150.742,000000
19,083283	1,000	1.147.663,000000
19,099950	1,000	1.145.251,000000
19,116617	1,000	1.142.919,000000
19,133283	1,000	1.140.252,000000
19,149950	1,000	1.137.412,000000
19,166617	1,000	1.134.450,000000
19,183283	1,000	1.131.179,000000
19,199950	1,000	1.127.802,000000
19,216617	1,000	1.124.586,000000
19,233283	1,000	1.121.649,000000
19,249950	1,000	1.118.836,000000
19,266617	1,000	1.115.935,000000
19,283283	1,000	1.112.979,000000
19,299950	1,000	1.110.201,000000
19,316617	1,000	1.107.777,000000
19,333283	1,000	1.105.832,000000
19,349950	1,000	1.104.674,000000
19,366617	1,000	1.104.422,000000
19,383283	1,000	1.104.935,000000
19,399950	1,000	1.106.082,000000
19,416617	1,000	1.107.853,000000
19,433283	1,000	1.109.951,000000
19,449950	1,000	1.111.816,000000
19,466617	1,000	1.113.043,000000
19,483283	1,000	1.113.363,000000
19,499950	1,000	1.112.867,000000
19,516617	1,000	1.111.987,000000
19,533283	1,000	1.111.177,000000
19,549950	1,000	1.110.788,000000
19,566617	1,000	1.111.117,000000
19,583283	1,000	1.112.671,000000
19,599950	1,000	1.115.873,000000
19,616617	1,000	1.120.909,000000
19,633283	1,000	1.127.950,000000
19,649950	1,000	1.137.614,000000
19,666617	1,000	1.150.720,000000
19,683283	1,000	1.168.476,000000
19,699950	1,000	1.191.820,000000
19,716617	1,000	1.220.822,000000
19,733283	1,000	1.254.772,000000
19,749950	1,000	1.292.260,000000
19,766617	1,000	1.330.961,000000
19,783283	1,000	1.368.479,000000
19,799950	1,000	1.403.031,000000
19,816617	1,000	1.433.887,000000
19,833283	1,000	1.462.383,000000
19,849950	1,000	1.492.261,000000
19,866617	1,000	1.530.333,000000
19,883283	1,000	1.587.012,000000
19,899950	1,000	1.675.427,000000
19,916617	1,000	1.809.029,000000
19,933283	1,000	1.997.937,000000
19,949950	1,000	2.245.808,000000
19,966617	1,000	2.547.397,000000
19,983283	1,000	2.887.035,000000
19,999950	1,000	3.238.742,000000
20,016617	1,000	3.569.852,000000
20,033283	1,000	3.845.937,000000
20,049950	1,000	4.036.739,000000
20,066617	1,000	4.121.828,000000
20,083283	1,000	4.094.204,000000
20,099950	1,000	3.960.636,000000
20,116617	1,000	3.739.384,000000
20,133283	1,000	3.456.743,000000
20,149950	1,000	3.142.234,000000
20,166617	1,000	2.824.056,000000
20,183283	1,000	2.525.925,000000
20,199950	1,000	2.264.552,000000
20,216617	1,000	2.049.134,000000
20,233283	1,000	1.881.513,000000
20,249950	1,000	1.757.791,000000
20,266617	1,000	1.670.181,000000
20,283283	1,000	1.608.861,000000
20,299950	1,000	1.564.000,000000
20,316617	1,000	1.527.351,000000
20,333283	1,000	1.493.234,000000
20,349950	1,000	1.458.760,000000
20,366617	1,000	1.423.073,000000
20,383283	1,000	1.386.565,000000
20,399950	1,000	1.350.499,000000
20,416617	1,000	1.316.481,000000
20,433283	1,000	1.286.452,000000
20,449950	1,000	1.262.002,000000
20,466617	1,000	1.243.893,000000
20,483283	1,000	1.232.198,000000
20,499950	1,000	1.226.833,000000
20,516617	1,000	1.227.740,000000
20,533283	1,000	1.234.444,000000
20,549950	1,000	1.245.851,000000
20,566617	1,000	1.260.875,000000
20,583283	1,000	1.278.700,000000
20,599950	1,000	1.298.546,000000
20,616617	1,000	1.319.195,000000
20,633283	1,000	1.339.438,000000
20,649950	1,000	1.358.757,000000
20,666617	1,000	1.377.921,000000
20,683283	1,000	1.399.824,000000
20,699950	1,000	1.430.165,000000
20,716617	1,000	1.478.243,000000
20,733283	1,000	1.556.898,000000
20,749950	1,000	1.681.573,000000
20,766617	1,000	1.868.306,000000
20,783283	1,000	2.130.634,000000
20,799950	1,000	2.474.401,000000
20,816617	1,000	2.893.201,000000
20,833283	1,000	3.366.550,000000
20,849950	1,000	3.860.211,000000
20,866617	1,000	4.329.892,000000
20,883283	1,000	4.727.907,000000
20,899950	1,000	5.011.908,000000
20,916617	1,000	5.152.423,000000
20,933283	1,000	5.137.801,000000
20,949950	1,000	4.974.823,000000
20,966617	1,000	4.685.858,000000
20,983283	1,000	4.303.689,000000
20,999950	1,000	3.865.728,000000
21,016617	1,000	3.409.093,000000
21,033283	1,000	2.966.041,000000
21,049950	1,000	2.560.924,000000
21,066617	1,000	2.209.213,000000
21,083283	1,000	1.918.054,000000
21,099950	1,000	1.687.750,000000
21,116617	1,000	1.513.473,000000
21,133283	1,000	1.387.276,000000
21,149950	1,000	1.300.203,000000
21,166617	1,000	1.243.506,000000
21,183283	1,000	1.208.963,000000
21,199950	1,000	1.189.646,000000
21,216617	1,000	1.180.536,000000
21,233283	1,000	1.178.154,000000
21,249950	1,000	1.180.176,000000
21,266617	1,000	1.185.339,000000
21,283283	1,000	1.193.067,000000
21,299950	1,000	1.202.948,000000
21,316617	1,000	1.214.777,000000
21,333283	1,000	1.228.285,000000
21,349950	1,000	1.242.594,000000
21,366617	1,000	1.256.404,000000
21,383283	1,000	1.268.161,000000
21,399950	1,000	1.276.678,000000
21,416617	1,000	1.281.241,000000
21,433283	1,000	1.281.367,000000
21,449950	1,000	1.276.792,000000
21,466617	1,000	1.267.985,000000
21,483283	1,000	1.255.939,000000
21,499950	1,000	1.241.876,000000
21,516617	1,000	1.227.131,000000
21,533283	1,000	1.212.818,000000
21,549950	1,000	1.199.444,000000
21,566617	1,000	1.187.517,000000
21,583283	1,000	1.177.478,000000
21,599950	1,000	1.169.226,000000
21,616617	1,000	1.162.650,000000
21,633283	1,000	1.157.889,000000
21,649950	1,000	1.154.792,000000
21,666617	1,000	1.153.050,000000
21,683283	1,000	1.152.118,000000
21,699950	1,000	1.151.367,000000
21,716617	1,000	1.150.645,000000
21,733283	1,000	1.149.912,000000
21,749950	1,000	1.148.897,000000
21,766617	1,000	1.147.569,000000
21,783283	1,000	1.146.304,000000
21,799950	1,000	1.145.589,000000
21,816617	1,000	1.145.664,000000
21,833283	1,000	1.146.369,000000
21,849950	1,000	1.147.431,000000
21,866617	1,000	1.148.444,000000
21,883283	1,000	1.149.293,000000
21,899950	1,000	1.149.757,000000
21,916617	1,000	1.149.769,000000
21,933283	1,000	1.149.569,000000
21,949950	1,000	1.149.418,000000
21,966617	1,000	1.149.390,000000
21,983283	1,000	1.149.504,000000
21,999950	1,000	1.149.631,000000
22,016617	1,000	1.149.712,000000
22,033283	1,000	1.149.862,000000
22,049950	1,000	1.150.041,000000
22,066617	1,000	1.149.923,000000
22,083283	1,000	1.149.200,000000
22,099950	1,000	1.148.173,000000
22,116617	1,000	1.147.179,000000
22,133283	1,000	1.146.324,000000
22,149950	1,000	1.145.661,000000
22,166617	1,000	1.145.121,000000
22,183283	1,000	1.144.465,000000
22,199950	1,000	1.143.584,000000
22,216617	1,000	1.142.611,000000
22,233283	1,000	1.141.896,000000
22,249950	1,000	1.141.686,000000
22,266617	1,000	1.142.202,000000
22,283283	1,000	1.143.449,000000
22,299950	1,000	1.145.232,000000
22,316617	1,000	1.147.367,000000
22,333283	1,000	1.149.678,000000
22,349950	1,000	1.151.950,000000
22,366617	1,000	1.153.866,000000
22,383283	1,000	1.155.389,000000
22,399950	1,000	1.156.724,000000
22,416617	1,000	1.158.002,000000
22,433283	1,000	1.159.235,000000
22,449950	1,000	1.160.160,000000
22,466617	1,000	1.160.309,000000
22,483283	1,000	1.159.743,000000
22,499950	1,000	1.158.633,000000
22,516617	1,000	1.157.339,000000
22,533283	1,000	1.156.138,000000
22,549950	1,000	1.155.175,000000
22,566617	1,000	1.154.490,000000
22,583283	1,000	1.154.412,000000
22,599950	1,000	1.155.267,000000
22,616617	1,000	1.156.894,000000
22,633283	1,000	1.159.056,000000
22,649950	1,000	1.161.733,000000
22,666617	1,000	1.164.966,000000
22,683283	1,000	1.168.565,000000
22,699950	1,000	1.172.471,000000
22,716617	1,000	1.176.647,000000
22,733283	1,000	1.181.178,000000
22,749950	1,000	1.186.221,000000
22,766617	1,000	1.191.770,000000
22,783283	1,000	1.197.702,000000
22,799950	1,000	1.203.936,000000
22,816617	1,000	1.210.417,000000
22,833283	1,000	1.217.160,000000
22,849950	1,000	1.224.664,000000
22,866617	1,000	1.233.551,000000
22,883283	1,000	1.244.463,000000
22,899950	1,000	1.257.495,000000
22,916617	1,000	1.272.236,000000
22,933283	1,000	1.287.345,000000
22,949950	1,000	1.301.046,000000
22,966617	1,000	1.311.736,000000
22,983283	1,000	1.318.366,000000
22,999950	1,000	1.320.194,000000
23,016617	1,000	1.317.008,000000
23,033283	1,000	1.308.876,000000
23,049950	1,000	1.296.387,000000
23,066617	1,000	1.280.713,000000
23,083283	1,000	1.263.560,000000
23,099950	1,000	1.246.855,000000
23,116617	1,000	1.232.377,000000
23,133283	1,000	1.221.176,000000
23,149950	1,000	1.214.086,000000
23,166617	1,000	1.212.029,000000
23,183283	1,000	1.215.676,000000
23,199950	1,000	1.225.795,000000
23,216617	1,000	1.243.051,000000
23,233283	1,000	1.267.443,000000
23,249950	1,000	1.298.022,000000
23,266617	1,000	1.332.943,000000
23,283283	1,000	1.369.345,000000
23,299950	1,000	1.403.805,000000
23,316617	1,000	1.432.650,000000
23,333283	1,000	1.452.634,000000
23,349950	1,000	1.461.964,000000
23,366617	1,000	1.460.103,000000
23,383283	1,000	1.447.628,000000
23,399950	1,000	1.426.156,000000
23,416617	1,000	1.398.085,000000
23,433283	1,000	1.366.015,000000
23,449950	1,000	1.332.585,000000
23,466617	1,000	1.300.433,000000
23,483283	1,000	1.271.545,000000
23,499950	1,000	1.246.781,000000
23,516617	1,000	1.226.158,000000
23,533283	1,000	1.209.603,000000
23,549950	1,000	1.196.819,000000
23,566617	1,000	1.187.643,000000
23,583283	1,000	1.181.708,000000
23,599950	1,000	1.178.556,000000
23,616617	1,000	1.177.582,000000
23,633283	1,000	1.177.960,000000
23,649950	1,000	1.178.963,000000
23,666617	1,000	1.180.185,000000
23,683283	1,000	1.181.274,000000
23,699950	1,000	1.181.782,000000
23,716617	1,000	1.181.917,000000
23,733283	1,000	1.182.302,000000
23,749950	1,000	1.183.365,000000
23,766617	1,000	1.185.878,000000
23,783283	1,000	1.190.989,000000
23,799950	1,000	1.199.801,000000
23,816617	1,000	1.213.464,000000
23,833283	1,000	1.233.043,000000
23,849950	1,000	1.258.645,000000
23,866617	1,000	1.288.991,000000
23,883283	1,000	1.321.860,000000
23,899950	1,000	1.354.932,000000
23,916617	1,000	1.385.506,000000
23,933283	1,000	1.410.510,000000
23,949950	1,000	1.427.437,000000
23,966617	1,000	1.435.305,000000
23,983283	1,000	1.434.286,000000
23,999950	1,000	1.425.119,000000
24,016617	1,000	1.409.069,000000
24,033283	1,000	1.387.988,000000
24,049950	1,000	1.364.103,000000
24,066617	1,000	1.339.368,000000
24,083283	1,000	1.315.655,000000
24,099950	1,000	1.294.405,000000
24,116617	1,000	1.276.411,000000
24,133283	1,000	1.262.149,000000
24,149950	1,000	1.252.144,000000
24,166617	1,000	1.247.386,000000
24,183283	1,000	1.249.363,000000
24,199950	1,000	1.260.662,000000
24,216617	1,000	1.285.610,000000
24,233283	1,000	1.330.374,000000
24,249950	1,000	1.403.512,000000
24,266617	1,000	1.515.794,000000
24,283283	1,000	1.679.207,000000
24,299950	1,000	1.903.646,000000
24,316617	1,000	2.193.245,000000
24,333283	1,000	2.543.537,000000
24,349950	1,000	2.939.315,000000
24,366617	1,000	3.354.112,000000
24,383283	1,000	3.752.945,000000
24,399950	1,000	4.097.861,000000
24,416617	1,000	4.354.171,000000
24,433283	1,000	4.496.057,000000
24,449950	1,000	4.510.839,000000
24,466617	1,000	4.400.614,000000
24,483283	1,000	4.180.875,000000
24,499950	1,000	3.877.458,000000
24,516617	1,000	3.521.840,000000
24,533283	1,000	3.145.717,000000
24,549950	1,000	2.776.852,000000
24,566617	1,000	2.437.150,000000
24,583283	1,000	2.141.359,000000
24,599950	1,000	1.897.246,000000
24,616617	1,000	1.706.422,000000
24,633283	1,000	1.565.685,000000
24,649950	1,000	1.469.393,000000
24,666617	1,000	1.411.541,000000
24,683283	1,000	1.387.106,000000
24,699950	1,000	1.393.394,000000
24,716617	1,000	1.432.026,000000
24,733283	1,000	1.509.387,000000
24,749950	1,000	1.636.335,000000
24,766617	1,000	1.827.406,000000
24,783283	1,000	2.097.326,000000
24,799950	1,000	2.456.771,000000
24,816617	1,000	2.906.612,000000
24,833283	1,000	3.433.244,000000
24,849950	1,000	4.007.102,000000
24,866617	1,000	4.584.403,000000
24,883283	1,000	5.112.649,000000
24,899950	1,000	5.539.018,000000
24,916617	1,000	5.819.316,000000
24,933283	1,000	5.925.742,000000
24,949950	1,000	5.851.434,000000
24,966617	1,000	5.610.068,000000
24,983283	1,000	5.231.596,000000
24,999950	1,000	4.756.868,000000
25,016617	1,000	4.230.889,000000
25,033283	1,000	3.696.354,000000
25,049950	1,000	3.189.045,000000
25,066617	1,000	2.735.412,000000
25,083283	1,000	2.351.885,000000
25,099950	1,000	2.045.547,000000
25,116617	1,000	1.815.487,000000
25,133283	1,000	1.654.535,000000
25,149950	1,000	1.551.830,000000
25,166617	1,000	1.494.517,000000
25,183283	1,000	1.468.971,000000
25,199950	1,000	1.462.530,000000
25,216617	1,000	1.464.738,000000
25,233283	1,000	1.467.787,000000
25,249950	1,000	1.466.750,000000
25,266617	1,000	1.459.526,000000
25,283283	1,000	1.446.087,000000
25,299950	1,000	1.427.661,000000
25,316617	1,000	1.406.339,000000
25,333283	1,000	1.384.216,000000
25,349950	1,000	1.363.644,000000
25,366617	1,000	1.346.597,000000
25,383283	1,000	1.334.039,000000
25,399950	1,000	1.326.093,000000
25,416617	1,000	1.322.188,000000
25,433283	1,000	1.321.201,000000
25,449950	1,000	1.321.876,000000
25,466617	1,000	1.322.937,000000
25,483283	1,000	1.323.194,000000
25,499950	1,000	1.321.534,000000
25,516617	1,000	1.317.238,000000
25,533283	1,000	1.310.552,000000
25,549950	1,000	1.302.165,000000
25,566617	1,000	1.292.551,000000
25,583283	1,000	1.282.373,000000
25,599950	1,000	1.272.183,000000
25,616617	1,000	1.262.311,000000
25,633283	1,000	1.252.877,000000
25,649950	1,000	1.243.923,000000
25,666617	1,000	1.235.470,000000
25,683283	1,000	1.227.627,000000
25,699950	1,000	1.220.855,000000
25,716617	1,000	1.215.261,000000
25,733283	1,000	1.210.514,000000
25,749950	1,000	1.206.480,000000
25,766617	1,000	1.203.509,000000
25,783283	1,000	1.201.526,000000
25,799950	1,000	1.200.409,000000
25,816617	1,000	1.199.987,000000
25,833283	1,000	1.199.846,000000
25,849950	1,000	1.199.993,000000
25,866617	1,000	1.200.525,000000
25,883283	1,000	1.201.355,000000
25,899950	1,000	1.202.342,000000
25,916617	1,000	1.203.270,000000
25,933283	1,000	1.203.946,000000
25,949950	1,000	1.204.192,000000
25,966617	1,000	1.203.663,000000
25,983283	1,000	1.202.351,000000
25,999950	1,000	1.200.631,000000
26,016617	1,000	1.198.563,000000
26,033283	1,000	1.196.402,000000
26,049950	1,000	1.194.475,000000
26,066617	1,000	1.192.775,000000
26,083283	1,000	1.191.184,000000
26,099950	1,000	1.189.842,000000
26,116617	1,000	1.188.913,000000
26,133283	1,000	1.188.262,000000
26,149950	1,000	1.187.972,000000
26,166617	1,000	1.188.213,000000
26,183283	1,000	1.188.969,000000
26,199950	1,000	1.189.943,000000
26,216617	1,000	1.190.990,000000
26,233283	1,000	1.192.207,000000
26,249950	1,000	1.193.537,000000
26,266617	1,000	1.194.899,000000
26,283283	1,000	1.195.965,000000
26,299950	1,000	1.196.503,000000
26,316617	1,000	1.196.646,000000
26,333283	1,000	1.196.678,000000
26,349950	1,000	1.196.849,000000
26,366617	1,000	1.197.211,000000
26,383283	1,000	1.197.703,000000
26,399950	1,000	1.197.995,000000
26,416617	1,000	1.198.344,000000
26,433283	1,000	1.198.718,000000
26,449950	1,000	1.198.891,000000
26,466617	1,000	1.198.725,000000
26,483283	1,000	1.198.339,000000
26,499950	1,000	1.198.207,000000
26,516617	1,000	1.198.329,000000
26,533283	1,000	1.198.630,000000
26,549950	1,000	1.199.088,000000
26,566617	1,000	1.199.621,000000
26,583283	1,000	1.200.304,000000
26,599950	1,000	1.201.741,000000
26,616617	1,000	1.204.805,000000
26,633283	1,000	1.210.159,000000
26,649950	1,000	1.218.346,000000
26,666617	1,000	1.229.493,000000
26,683283	1,000	1.243.326,000000
26,699950	1,000	1.259.085,000000
26,716617	1,000	1.275.654,000000
26,733283	1,000	1.291.569,000000
26,749950	1,000	1.305.262,000000
26,766617	1,000	1.315.370,000000
26,783283	1,000	1.320.926,000000
26,799950	1,000	1.321.342,000000
26,816617	1,000	1.316.655,000000
26,833283	1,000	1.307.655,000000
26,849950	1,000	1.295.898,000000
26,866617	1,000	1.282.885,000000
26,883283	1,000	1.270.000,000000
26,899950	1,000	1.258.183,000000
26,916617	1,000	1.247.899,000000
26,933283	1,000	1.239.516,000000
26,949950	1,000	1.232.986,000000
26,966617	1,000	1.228.085,000000
26,983283	1,000	1.224.382,000000
26,999950	1,000	1.221.313,000000
27,016617	1,000	1.218.364,000000
27,033283	1,000	1.215.433,000000
27,049950	1,000	1.212.731,000000
27,066617	1,000	1.210.593,000000
27,083283	1,000	1.209.431,000000
27,099950	1,000	1.209.315,000000
27,116617	1,000	1.210.017,000000
27,133283	1,000	1.211.060,000000
27,149950	1,000	1.212.088,000000
27,166617	1,000	1.212.920,000000
27,183283	1,000	1.213.252,000000
27,199950	1,000	1.212.902,000000
27,216617	1,000	1.212.031,000000
27,233283	1,000	1.211.179,000000
27,249950	1,000	1.210.541,000000
27,266617	1,000	1.210.000,000000
27,283283	1,000	1.209.492,000000
27,299950	1,000	1.208.881,000000
27,316617	1,000	1.208.147,000000
27,333283	1,000	1.207.708,000000
27,349950	1,000	1.208.031,000000
27,366617	1,000	1.209.181,000000
27,383283	1,000	1.210.582,000000
27,399950	1,000	1.211.690,000000
27,416617	1,000	1.212.485,000000
27,433283	1,000	1.213.140,000000
27,449950	1,000	1.213.576,000000
27,466617	1,000	1.213.419,000000
27,483283	1,000	1.212.517,000000
27,499950	1,000	1.211.046,000000
27,516617	1,000	1.209.160,000000
27,533283	1,000	1.207.005,000000
27,549950	1,000	1.205.091,000000
27,566617	1,000	1.204.035,000000
27,583283	1,000	1.204.009,000000
27,599950	1,000	1.204.741,000000
27,616617	1,000	1.206.017,000000
27,633283	1,000	1.208.009,000000
27,649950	1,000	1.210.555,000000
27,666617	1,000	1.213.107,000000
27,683283	1,000	1.215.064,000000
27,699950	1,000	1.216.036,000000
27,716617	1,000	1.216.331,000000
27,733283	1,000	1.216.688,000000
27,749950	1,000	1.217.559,000000
27,766617	1,000	1.219.197,000000
27,783283	1,000	1.221.678,000000
27,799950	1,000	1.224.951,000000
27,816617	1,000	1.228.265,000000
27,833283	1,000	1.231.050,000000
27,849950	1,000	1.233.097,000000
27,866617	1,000	1.234.177,000000
27,883283	1,000	1.234.283,000000
27,899950	1,000	1.233.507,000000
27,916617	1,000	1.231.829,000000
27,933283	1,000	1.229.325,000000
27,949950	1,000	1.226.193,000000
27,966617	1,000	1.223.005,000000
27,983283	1,000	1.220.320,000000
27,999950	1,000	1.218.297,000000
28,016617	1,000	1.216.846,000000
28,033283	1,000	1.215.788,000000
28,049950	1,000	1.214.987,000000
28,066617	1,000	1.214.484,000000
28,083283	1,000	1.214.170,000000
28,099950	1,000	1.214.236,000000
28,116617	1,000	1.214.767,000000
28,133283	1,000	1.215.596,000000
28,149950	1,000	1.216.520,000000
28,166617	1,000	1.217.523,000000
28,183283	1,000	1.218.489,000000
28,199950	1,000	1.219.321,000000
28,216617	1,000	1.219.990,000000
28,233283	1,000	1.220.475,000000
28,249950	1,000	1.220.774,000000
28,266617	1,000	1.221.037,000000
28,283283	1,000	1.221.208,000000
28,299950	1,000	1.221.536,000000
28,316617	1,000	1.222.148,000000
28,333283	1,000	1.222.914,000000
28,349950	1,000	1.223.387,000000
28,366617	1,000	1.223.556,000000
28,383283	1,000	1.223.526,000000
28,399950	1,000	1.223.608,000000
28,416617	1,000	1.224.073,000000
28,433283	1,000	1.224.976,000000
28,449950	1,000	1.225.851,000000
28,466617	1,000	1.225.880,000000
28,483283	1,000	1.224.741,000000
28,499950	1,000	1.222.821,000000
28,516617	1,000	1.220.716,000000
28,533283	1,000	1.218.600,000000
28,549950	1,000	1.216.636,000000
28,566617	1,000	1.214.893,000000
28,583283	1,000	1.213.493,000000
28,599950	1,000	1.212.505,000000
28,616617	1,000	1.212.066,000000
28,633283	1,000	1.212.116,000000
28,649950	1,000	1.212.598,000000
28,666617	1,000	1.213.545,000000
28,683283	1,000	1.214.740,000000
28,699950	1,000	1.215.681,000000
28,716617	1,000	1.216.331,000000
28,733283	1,000	1.217.150,000000
28,749950	1,000	1.218.296,000000
28,766617	1,000	1.219.634,000000
28,783283	1,000	1.220.977,000000
28,799950	1,000	1.222.162,000000
28,816617	1,000	1.223.310,000000
28,833283	1,000	1.224.495,000000
28,849950	1,000	1.225.787,000000
28,866617	1,000	1.227.026,000000
28,883283	1,000	1.228.127,000000
28,899950	1,000	1.228.928,000000
28,916617	1,000	1.229.143,000000
28,933283	1,000	1.228.655,000000
28,949950	1,000	1.227.665,000000
28,966617	1,000	1.226.505,000000
28,983283	1,000	1.225.373,000000
28,999950	1,000	1.224.685,000000
29,016617	1,000	1.224.401,000000
29,033283	1,000	1.224.204,000000
29,049950	1,000	1.224.026,000000
29,066617	1,000	1.223.815,000000
29,083283	1,000	1.223.555,000000
29,099950	1,000	1.223.569,000000
29,116617	1,000	1.224.281,000000
29,133283	1,000	1.225.773,000000
29,149950	1,000	1.227.564,000000
29,166617	1,000	1.229.153,000000
29,183283	1,000	1.230.069,000000
29,199950	1,000	1.230.251,000000
29,216617	1,000	1.230.328,000000
29,233283	1,000	1.230.740,000000
29,249950	1,000	1.231.445,000000
29,266617	1,000	1.232.342,000000
29,283283	1,000	1.233.427,000000
29,299950	1,000	1.234.507,000000
29,316617	1,000	1.235.542,000000
29,333283	1,000	1.236.602,000000
29,349950	1,000	1.237.652,000000
29,366617	1,000	1.238.470,000000
29,383283	1,000	1.238.658,000000
29,399950	1,000	1.238.046,000000
29,416617	1,000	1.236.877,000000
29,433283	1,000	1.235.406,000000
29,449950	1,000	1.233.738,000000
29,466617	1,000	1.232.072,000000
29,483283	1,000	1.230.742,000000
29,499950	1,000	1.229.857,000000
29,516617	1,000	1.229.601,000000
29,533283	1,000	1.229.742,000000
29,549950	1,000	1.229.986,000000
29,566617	1,000	1.230.228,000000
29,583283	1,000	1.230.560,000000
29,599950	1,000	1.230.879,000000
29,616617	1,000	1.231.239,000000
29,633283	1,000	1.231.966,000000
29,649950	1,000	1.233.104,000000
29,666617	1,000	1.234.401,000000
29,683283	1,000	1.235.447,000000
29,699950	1,000	1.236.088,000000
29,716617	1,000	1.236.455,000000
29,733283	1,000	1.236.905,000000
29,749950	1,000	1.237.545,000000
29,766617	1,000	1.238.120,000000
29,783283	1,000	1.238.533,000000
29,799950	1,000	1.238.835,000000
29,816617	1,000	1.239.184,000000
29,833283	1,000	1.239.379,000000
29,849950	1,000	1.239.032,000000
29,866617	1,000	1.238.140,000000
29,883283	1,000	1.236.985,000000
29,899950	1,000	1.236.147,000000
29,916617	1,000	1.236.088,000000
29,933283	1,000	1.236.749,000000
29,949950	1,000	1.237.649,000000
29,966617	1,000	1.238.272,000000
29,983283	1,000	1.238.557,000000
29,999950	1,000	1.238.652,000000
30,016617	1,000	1.238.897,000000
30,033283	1,000	1.239.428,000000
30,049950	1,000	1.240.213,000000
30,066617	1,000	1.240.981,000000
30,083283	1,000	1.241.618,000000
30,099950	1,000	1.241.903,000000
30,116617	1,000	1.241.703,000000
30,133283	1,000	1.240.952,000000
30,149950	1,000	1.240.067,000000
30,166617	1,000	1.239.449,000000
30,183283	1,000	1.239.356,000000
30,199950	1,000	1.239.683,000000
30,216617	1,000	1.240.247,000000
30,233283	1,000	1.240.709,000000
30,249950	1,000	1.241.092,000000
30,266617	1,000	1.241.117,000000
30,283283	1,000	1.240.713,000000
30,299950	1,000	1.239.996,000000
30,316617	1,000	1.239.004,000000
30,333283	1,000	1.237.731,000000
30,349950	1,000	1.236.374,000000
30,366617	1,000	1.235.561,000000
30,383283	1,000	1.235.548,000000
30,399950	1,000	1.236.121,000000
30,416617	1,000	1.236.674,000000
30,433283	1,000	1.236.895,000000
30,449950	1,000	1.236.749,000000
30,466617	1,000	1.236.207,000000
30,483283	1,000	1.235.339,000000
30,499950	1,000	1.234.239,000000
30,516617	1,000	1.233.032,000000
30,533283	1,000	1.231.768,000000
30,549950	1,000	1.230.573,000000
30,566617	1,000	1.229.897,000000
30,583283	1,000	1.230.092,000000
30,599950	1,000	1.231.270,000000
30,616617	1,000	1.233.542,000000
30,633283	1,000	1.236.537,000000
30,649950	1,000	1.239.763,000000
30,666617	1,000	1.242.761,000000
30,683283	1,000	1.245.284,000000
30,699950	1,000	1.247.340,000000
30,716617	1,000	1.249.235,000000
30,733283	1,000	1.251.196,000000
30,749950	1,000	1.253.123,000000
30,766617	1,000	1.254.913,000000
30,783283	1,000	1.256.285,000000
30,799950	1,000	1.256.864,000000
30,816617	1,000	1.256.796,000000
30,833283	1,000	1.256.450,000000
30,849950	1,000	1.255.979,000000
30,866617	1,000	1.255.501,000000
30,883283	1,000	1.254.726,000000
30,899950	1,000	1.253.211,000000
30,916617	1,000	1.251.110,000000
30,933283	1,000	1.248.778,000000
30,949950	1,000	1.246.830,000000
30,966617	1,000	1.245.600,000000
30,983283	1,000	1.245.038,000000
30,999950	1,000	1.244.989,000000
31,016617	1,000	1.245.431,000000
31,033283	1,000	1.246.375,000000
31,049950	1,000	1.247.821,000000
31,066617	1,000	1.249.284,000000
31,083283	1,000	1.250.505,000000
31,099950	1,000	1.251.894,000000
31,116617	1,000	1.253.575,000000
31,133283	1,000	1.255.466,000000
31,149950	1,000	1.257.368,000000
31,166617	1,000	1.259.125,000000
31,183283	1,000	1.260.311,000000
31,199950	1,000	1.260.330,000000
31,216617	1,000	1.259.305,000000
31,233283	1,000	1.257.607,000000
31,249950	1,000	1.255.804,000000
31,266617	1,000	1.254.469,000000
31,283283	1,000	1.253.864,000000
31,299950	1,000	1.254.191,000000
31,316617	1,000	1.255.617,000000
31,333283	1,000	1.257.902,000000
31,349950	1,000	1.260.521,000000
31,366617	1,000	1.263.004,000000
31,383283	1,000	1.265.231,000000
31,399950	1,000	1.267.221,000000
31,416617	1,000	1.268.832,000000
31,433283	1,000	1.270.120,000000
31,449950	1,000	1.271.120,000000
31,466617	1,000	1.271.864,000000
31,483283	1,000	1.272.163,000000
31,499950	1,000	1.271.753,000000
31,516617	1,000	1.270.621,000000
31,533283	1,000	1.269.085,000000
31,549950	1,000	1.267.429,000000
31,566617	1,000	1.265.833,000000
31,583283	1,000	1.264.667,000000
31,599950	1,000	1.264.117,000000
31,616617	1,000	1.264.147,000000
31,633283	1,000	1.264.578,000000
31,649950	1,000	1.265.242,000000
31,666617	1,000	1.266.099,000000
31,683283	1,000	1.266.941,000000
31,699950	1,000	1.267.439,000000
31,716617	1,000	1.267.255,000000
31,733283	1,000	1.266.261,000000
31,749950	1,000	1.264.683,000000
31,766617	1,000	1.263.090,000000
31,783283	1,000	1.261.824,000000
31,799950	1,000	1.261.040,000000
31,816617	1,000	1.260.929,000000
31,833283	1,000	1.261.603,000000
31,849950	1,000	1.262.930,000000
31,866617	1,000	1.264.583,000000
31,883283	1,000	1.266.143,000000
31,899950	1,000	1.267.212,000000
31,916617	1,000	1.267.431,000000
31,933283	1,000	1.266.991,000000
31,949950	1,000	1.266.514,000000
31,966617	1,000	1.266.224,000000
31,983283	1,000	1.266.117,000000
31,999950	1,000	1.266.138,000000
32,016617	1,000	1.265.951,000000
32,033283	1,000	1.265.238,000000
32,049950	1,000	1.263.995,000000
32,066617	1,000	1.262.741,000000
32,083283	1,000	1.261.807,000000
32,099950	1,000	1.261.284,000000
32,116617	1,000	1.261.151,000000
32,133283	1,000	1.261.334,000000
32,149950	1,000	1.261.539,000000
32,166617	1,000	1.261.839,000000
32,183283	1,000	1.262.334,000000
32,199950	1,000	1.263.040,000000
32,216617	1,000	1.263.942,000000
32,233283	1,000	1.265.004,000000
32,249950	1,000	1.266.090,000000
32,266617	1,000	1.266.817,000000
32,283283	1,000	1.267.204,000000
32,299950	1,000	1.267.599,000000
32,316617	1,000	1.268.156,000000
32,333283	1,000	1.268.802,000000
32,349950	1,000	1.269.432,000000
32,366617	1,000	1.269.941,000000
32,383283	1,000	1.270.208,000000
32,399950	1,000	1.270.114,000000
32,416617	1,000	1.269.590,000000
32,433283	1,000	1.268.720,000000
32,449950	1,000	1.267.880,000000
32,466617	1,000	1.267.476,000000
32,483283	1,000	1.267.448,000000
32,499950	1,000	1.267.763,000000
32,516617	1,000	1.268.392,000000
32,533283	1,000	1.269.343,000000
32,549950	1,000	1.270.706,000000
32,566617	1,000	1.272.378,000000
32,583283	1,000	1.274.197,000000
32,599950	1,000	1.275.865,000000
32,616617	1,000	1.277.050,000000
32,633283	1,000	1.277.590,000000
32,649950	1,000	1.277.127,000000
32,666617	1,000	1.275.777,000000
32,683283	1,000	1.273.883,000000
32,699950	1,000	1.271.699,000000
32,716617	1,000	1.269.769,000000
32,733283	1,000	1.268.577,000000
32,749950	1,000	1.268.439,000000
32,766617	1,000	1.269.143,000000
32,783283	1,000	1.270.081,000000
32,799950	1,000	1.270.711,000000
32,816617	1,000	1.270.761,000000
32,833283	1,000	1.270.188,000000
32,849950	1,000	1.269.016,000000
32,866617	1,000	1.267.250,000000
32,883283	1,000	1.264.917,000000
32,899950	1,000	1.262.068,000000
32,916617	1,000	1.258.895,000000
32,933283	1,000	1.255.892,000000
32,949950	1,000	1.253.110,000000
32,966617	1,000	1.250.501,000000
32,983283	1,000	1.247.896,000000
32,999950	1,000	1.245.398,000000
33,016617	1,000	1.243.123,000000
33,033283	1,000	1.241.408,000000
33,049950	1,000	1.240.338,000000
33,066617	1,000	1.239.673,000000
33,083283	1,000	1.239.422,000000
33,099950	1,000	1.239.753,000000
33,116617	1,000	1.240.669,000000
33,133283	1,000	1.241.958,000000
33,149950	1,000	1.243.364,000000
33,166617	1,000	1.244.811,000000
33,183283	1,000	1.246.372,000000
33,199950	1,000	1.247.961,000000
33,216617	1,000	1.249.531,000000
33,233283	1,000	1.251.071,000000
33,249950	1,000	1.252.164,000000
33,266617	1,000	1.252.727,000000
33,283283	1,000	1.253.014,000000
33,299950	1,000	1.253.488,000000
33,316617	1,000	1.254.102,000000
33,333283	1,000	1.254.536,000000
33,349950	1,000	1.254.799,000000
33,366617	1,000	1.254.956,000000
33,383283	1,000	1.255.275,000000
33,399950	1,000	1.255.841,000000
33,416617	1,000	1.256.700,000000
33,433283	1,000	1.258.005,000000
33,449950	1,000	1.259.757,000000
33,466617	1,000	1.261.762,000000
33,483283	1,000	1.263.801,000000
33,499950	1,000	1.265.963,000000
33,516617	1,000	1.268.302,000000
33,533283	1,000	1.270.893,000000
33,549950	1,000	1.273.660,000000
33,566617	1,000	1.276.583,000000
33,583283	1,000	1.279.356,000000
33,599950	1,000	1.281.617,000000
33,616617	1,000	1.283.218,000000
33,633283	1,000	1.284.360,000000
33,649950	1,000	1.285.108,000000
33,666617	1,000	1.285.555,000000
33,683283	1,000	1.285.787,000000
33,699950	1,000	1.286.054,000000
33,716617	1,000	1.286.505,000000
33,733283	1,000	1.287.185,000000
33,749950	1,000	1.288.040,000000
33,766617	1,000	1.288.984,000000
33,783283	1,000	1.289.941,000000
33,799950	1,000	1.290.783,000000
33,816617	1,000	1.291.419,000000
33,833283	1,000	1.291.889,000000
33,849950	1,000	1.291.921,000000
33,866617	1,000	1.291.734,000000
33,883283	1,000	1.291.819,000000
33,899950	1,000	1.292.652,000000
33,916617	1,000	1.294.413,000000
33,933283	1,000	1.296.802,000000
33,949950	1,000	1.299.408,000000
33,966617	1,000	1.302.144,000000
33,983283	1,000	1.304.664,000000
33,999950	1,000	1.306.955,000000
34,016617	1,000	1.309.198,000000
34,033283	1,000	1.311.768,000000
34,049950	1,000	1.314.812,000000
34,066617	1,000	1.317.926,000000
34,083283	1,000	1.320.627,000000
34,099950	1,000	1.322.688,000000
34,116617	1,000	1.323.812,000000
34,133283	1,000	1.323.993,000000
34,149950	1,000	1.323.802,000000
34,166617	1,000	1.324.088,000000
34,183283	1,000	1.325.327,000000
34,199950	1,000	1.327.500,000000
34,216617	1,000	1.330.135,000000
34,233283	1,000	1.332.683,000000
34,249950	1,000	1.334.919,000000
34,266617	1,000	1.336.884,000000
34,283283	1,000	1.338.469,000000
34,299950	1,000	1.339.654,000000
34,316617	1,000	1.340.894,000000
34,333283	1,000	1.342.345,000000
34,349950	1,000	1.343.871,000000
34,366617	1,000	1.345.363,000000
34,383283	1,000	1.347.080,000000
34,399950	1,000	1.349.418,000000
34,416617	1,000	1.352.403,000000
34,433283	1,000	1.355.985,000000
34,449950	1,000	1.359.963,000000
34,466617	1,000	1.364.268,000000
34,483283	1,000	1.368.661,000000
34,499950	1,000	1.372.911,000000
34,516617	1,000	1.376.703,000000
34,533283	1,000	1.379.804,000000
34,549950	1,000	1.382.163,000000
34,566617	1,000	1.383.876,000000
34,583283	1,000	1.385.076,000000
34,599950	1,000	1.386.186,000000
34,616617	1,000	1.387.668,000000
34,633283	1,000	1.389.836,000000
34,649950	1,000	1.392.692,000000
34,666617	1,000	1.395.935,000000
34,683283	1,000	1.399.289,000000
34,699950	1,000	1.402.636,000000
34,716617	1,000	1.405.791,000000
34,733283	1,000	1.408.439,000000
34,749950	1,000	1.410.741,000000
34,766617	1,000	1.413.110,000000
34,783283	1,000	1.415.803,000000
34,799950	1,000	1.418.784,000000
34,816617	1,000	1.421.800,000000
34,833283	1,000	1.424.543,000000
34,849950	1,000	1.426.759,000000
34,866617	1,000	1.428.433,000000
34,883283	1,000	1.429.674,000000
34,899950	1,000	1.430.745,000000
34,916617	1,000	1.431.923,000000
34,933283	1,000	1.433.309,000000
34,949950	1,000	1.434.644,000000
34,966617	1,000	1.435.884,000000
34,983283	1,000	1.437.182,000000
34,999950	1,000	1.438.623,000000
35,016617	1,000	1.440.345,000000
35,033283	1,000	1.442.299,000000
35,049950	1,000	1.444.440,000000
35,066617	1,000	1.446.949,000000
35,083283	1,000	1.450.108,000000
35,099950	1,000	1.453.971,000000
35,116617	1,000	1.458.297,000000
35,133283	1,000	1.462.863,000000
35,149950	1,000	1.467.244,000000
35,166617	1,000	1.470.993,000000
35,183283	1,000	1.474.080,000000
35,199950	1,000	1.476.682,000000
35,216617	1,000	1.478.827,000000
35,233283	1,000	1.480.480,000000
35,249950	1,000	1.481.761,000000
35,266617	1,000	1.482.592,000000
35,283283	1,000	1.482.917,000000
35,299950	1,000	1.482.951,000000
35,316617	1,000	1.483.046,000000
35,333283	1,000	1.483.447,000000
35,349950	1,000	1.484.243,000000
35,366617	1,000	1.485.090,000000
35,383283	1,000	1.485.676,000000
35,399950	1,000	1.486.067,000000
35,416617	1,000	1.486.515,000000
35,433283	1,000	1.487.286,000000
35,449950	1,000	1.488.611,000000
35,466617	1,000	1.490.429,000000
35,483283	1,000	1.492.369,000000
35,499950	1,000	1.494.022,000000
35,516617	1,000	1.495.289,000000
35,533283	1,000	1.496.466,000000
35,549950	1,000	1.497.784,000000
35,566617	1,000	1.499.201,000000
35,583283	1,000	1.500.702,000000
35,599950	1,000	1.501.958,000000
35,616617	1,000	1.502.628,000000
35,633283	1,000	1.503.128,000000
35,649950	1,000	1.503.850,000000
35,666617	1,000	1.504.672,000000
35,683283	1,000	1.505.773,000000
35,699950	1,000	1.507.337,000000
35,716617	1,000	1.509.334,000000
35,733283	1,000	1.511.494,000000
35,749950	1,000	1.513.642,000000
35,766617	1,000	1.515.716,000000
35,783283	1,000	1.517.323,000000
35,799950	1,000	1.518.375,000000
35,816617	1,000	1.518.776,000000
35,833283	1,000	1.518.539,000000
35,849950	1,000	1.517.954,000000
35,866617	1,000	1.517.350,000000
35,883283	1,000	1.516.926,000000
35,899950	1,000	1.516.818,000000
35,916617	1,000	1.517.248,000000
35,933283	1,000	1.518.213,000000
35,949950	1,000	1.519.501,000000
35,966617	1,000	1.520.838,000000
35,983283	1,000	1.521.950,000000
35,999950	1,000	1.522.295,000000
36,016617	1,000	1.521.681,000000
36,033283	1,000	1.520.515,000000
36,049950	1,000	1.519.338,000000
36,066617	1,000	1.518.313,000000
36,083283	1,000	1.517.333,000000
36,099950	1,000	1.516.429,000000
36,116617	1,000	1.515.859,000000
36,133283	1,000	1.515.655,000000
36,149950	1,000	1.515.665,000000
36,166617	1,000	1.515.792,000000
36,183283	1,000	1.516.369,000000
36,199950	1,000	1.517.439,000000
36,216617	1,000	1.518.795,000000
36,233283	1,000	1.520.146,000000
36,249950	1,000	1.521.007,000000
36,266617	1,000	1.521.060,000000
36,283283	1,000	1.520.271,000000
36,299950	1,000	1.518.794,000000
36,316617	1,000	1.516.794,000000
36,333283	1,000	1.514.717,000000
36,349950	1,000	1.513.126,000000
36,366617	1,000	1.512.120,000000
36,383283	1,000	1.511.682,000000
36,399950	1,000	1.511.805,000000
36,416617	1,000	1.512.476,000000
36,433283	1,000	1.513.366,000000
36,449950	1,000	1.514.225,000000
36,466617	1,000	1.514.852,000000
36,483283	1,000	1.515.097,000000
36,499950	1,000	1.515.449,000000
36,516617	1,000	1.516.274,000000
36,533283	1,000	1.517.640,000000
36,549950	1,000	1.519.101,000000
36,566617	1,000	1.520.401,000000
36,583283	1,000	1.521.549,000000
36,599950	1,000	1.522.746,000000
36,616617	1,000	1.524.166,000000
36,633283	1,000	1.526.104,000000
36,649950	1,000	1.529.010,000000
36,666617	1,000	1.533.312,000000
36,683283	1,000	1.539.049,000000
36,699950	1,000	1.546.044,000000
36,716617	1,000	1.554.007,000000
36,733283	1,000	1.562.651,000000
36,749950	1,000	1.571.783,000000
36,766617	1,000	1.581.168,000000
36,783283	1,000	1.590.779,000000
36,799950	1,000	1.600.931,000000
36,816617	1,000	1.611.966,000000
36,833283	1,000	1.624.094,000000
36,849950	1,000	1.637.154,000000
36,866617	1,000	1.650.740,000000
36,883283	1,000	1.664.699,000000
36,899950	1,000	1.679.101,000000
36,916617	1,000	1.693.817,000000
36,933283	1,000	1.709.030,000000
36,949950	1,000	1.724.979,000000
36,966617	1,000	1.741.548,000000
36,983283	1,000	1.758.604,000000
36,999950	1,000	1.776.313,000000
37,016617	1,000	1.794.891,000000
37,033283	1,000	1.814.359,000000
37,049950	1,000	1.834.504,000000
37,066617	1,000	1.854.970,000000
37,083283	1,000	1.875.561,000000
37,099950	1,000	1.896.214,000000
37,116617	1,000	1.916.788,000000
37,133283	1,000	1.936.675,000000
37,149950	1,000	1.955.049,000000
37,166617	1,000	1.971.386,000000
37,183283	1,000	1.985.694,000000
37,199950	1,000	1.998.178,000000
37,216617	1,000	2.008.990,000000
37,233283	1,000	2.018.074,000000
37,249950	1,000	2.025.612,000000
37,266617	1,000	2.031.839,000000
37,283283	1,000	2.036.519,000000
37,299950	1,000	2.039.025,000000
37,316617	1,000	2.038.754,000000
37,333283	1,000	2.035.797,000000
37,349950	1,000	2.030.442,000000
37,366617	1,000	2.022.888,000000
37,383283	1,000	2.013.672,000000
37,399950	1,000	2.003.519,000000
37,416617	1,000	1.992.877,000000
37,433283	1,000	1.981.666,000000
37,449950	1,000	1.969.732,000000
37,466617	1,000	1.956.966,000000
37,483283	1,000	1.943.530,000000
37,499950	1,000	1.929.456,000000
37,516617	1,000	1.914.701,000000
37,533283	1,000	1.899.200,000000
37,549950	1,000	1.882.923,000000
37,566617	1,000	1.865.787,000000
37,583283	1,000	1.848.018,000000
37,599950	1,000	1.830.133,000000
37,616617	1,000	1.812.147,000000
37,633283	1,000	1.793.960,000000
37,649950	1,000	1.775.678,000000
37,666617	1,000	1.757.571,000000
37,683283	1,000	1.739.563,000000
37,699950	1,000	1.721.442,000000
37,716617	1,000	1.703.081,000000
37,733283	1,000	1.684.244,000000
37,749950	1,000	1.664.790,000000
37,766617	1,000	1.645.113,000000
37,783283	1,000	1.625.519,000000
37,799950	1,000	1.605.966,000000
37,816617	1,000	1.586.608,000000
37,833283	1,000	1.567.750,000000
37,849950	1,000	1.549.270,000000
37,866617	1,000	1.531.170,000000
37,883283	1,000	1.513.389,000000
37,899950	1,000	1.495.529,000000
37,916617	1,000	1.477.348,000000
37,933283	1,000	1.458.924,000000
37,949950	1,000	1.440.284,000000
37,966617	1,000	1.421.515,000000
37,983283	1,000	1.403.055,000000
37,999950	1,000	1.384.984,000000
38,016617	1,000	1.367.152,000000
38,033283	1,000	1.349.373,000000
38,049950	1,000	1.331.497,000000
38,066617	1,000	1.313.369,000000
38,083283	1,000	1.294.785,000000
38,099950	1,000	1.275.930,000000
38,116617	1,000	1.257.016,000000
38,133283	1,000	1.238.270,000000
38,149950	1,000	1.219.994,000000
38,166617	1,000	1.202.195,000000
38,183283	1,000	1.184.679,000000
38,199950	1,000	1.167.296,000000
38,216617	1,000	1.150.195,000000
38,233283	1,000	1.133.587,000000
38,249950	1,000	1.117.461,000000
38,266617	1,000	1.101.560,000000
38,283283	1,000	1.085.691,000000
38,299950	1,000	1.069.809,000000
38,316617	1,000	1.053.961,000000
38,333283	1,000	1.038.119,000000
38,349950	1,000	1.022.394,000000
38,366617	1,000	1.006.600,000000
38,383283	1,000	990.500,000000
38,399950	1,000	974.449,000000
38,416617	1,000	958.623,000000
38,433283	1,000	943.228,000000
38,449950	1,000	928.345,000000
38,466617	1,000	913.888,000000
38,483283	1,000	899.823,000000
38,499950	1,000	885.931,000000
38,516617	1,000	871.792,000000
38,533283	1,000	856.989,000000
38,549950	1,000	841.577,000000
38,566617	1,000	826.314,000000
38,583283	1,000	812.169,000000
38,599950	1,000	799.620,000000
38,616617	1,000	788.343,000000
38,633283	1,000	777.630,000000
38,649950	1,000	767.070,000000
38,666617	1,000	756.303,000000
38,683283	1,000	745.180,000000
38,699950	1,000	733.704,000000
38,716617	1,000	721.922,000000
38,733283	1,000	709.704,000000
38,749950	1,000	697.078,000000
38,766617	1,000	684.181,000000
38,783283	1,000	671.540,000000
38,799950	1,000	659.610,000000
38,816617	1,000	648.214,000000
38,833283	1,000	637.196,000000
38,849950	1,000	626.665,000000
38,866617	1,000	616.714,000000
38,883283	1,000	607.183,000000
38,899950	1,000	597.837,000000
38,916617	1,000	588.741,000000
38,933283	1,000	580.010,000000
38,949950	1,000	571.464,000000
38,966617	1,000	562.754,000000
38,983283	1,000	553.770,000000
38,999950	1,000	544.518,000000
39,016617	1,000	534.870,000000
39,033283	1,000	524.922,000000
39,049950	1,000	515.087,000000
39,066617	1,000	505.696,000000
39,083283	1,000	496.566,000000
39,099950	1,000	487.297,000000
39,116617	1,000	477.793,000000
39,133283	1,000	468.429,000000
39,149950	1,000	459.474,000000
39,166617	1,000	450.857,000000
39,183283	1,000	442.391,000000
39,199950	1,000	433.805,000000
39,216617	1,000	424.990,000000
39,233283	1,000	416.149,000000
39,249950	1,000	407.661,000000
39,266617	1,000	399.871,000000
39,283283	1,000	392.879,000000
39,299950	1,000	386.473,000000
39,316617	1,000	380.255,000000
39,333283	1,000	373.967,000000
39,349950	1,000	367.759,000000
39,366617	1,000	361.656,000000
39,383283	1,000	355.518,000000
39,399950	1,000	349.073,000000
39,416617	1,000	342.018,000000
39,433283	1,000	334.479,000000
39,449950	1,000	326.710,000000
39,466617	1,000	319.001,000000
39,483283	1,000	311.665,000000
39,499950	1,000	305.084,000000
39,516617	1,000	299.210,000000
39,533283	1,000	293.699,000000
39,549950	1,000	288.528,000000
39,566617	1,000	283.834,000000
39,583283	1,000	279.507,000000
39,599950	1,000	275.535,000000
39,616617	1,000	271.695,000000
39,633283	1,000	267.722,000000
39,649950	1,000	263.553,000000
39,666617	1,000	258.915,000000
39,683283	1,000	253.630,000000
39,699950	1,000	248.060,000000
39,716617	1,000	242.644,000000
39,733283	1,000	237.547,000000
39,749950	1,000	232.942,000000
39,766617	1,000	229.003,000000
39,783283	1,000	225.630,000000
39,799950	1,000	222.341,000000
39,816617	1,000	218.876,000000
39,833283	1,000	215.324,000000
39,849950	1,000	211.548,000000
39,866617	1,000	207.571,000000
39,883283	1,000	203.635,000000
39,899950	1,000	199.953,000000
39,916617	1,000	196.856,000000
39,933283	1,000	194.351,000000
39,949950	1,000	192.349,000000
39,966617	1,000	190.674,000000
39,983283	1,000	189.018,000000
39,999950	1,000	187.103,000000
40,016617	1,000	184.907,000000
40,033283	1,000	182.501,000000
40,049950	1,000	179.787,000000
40,066617	1,000	176.819,000000
40,083283	1,000	173.907,000000
40,099950	1,000	171.102,000000
40,116617	1,000	168.070,000000
40,133283	1,000	164.597,000000
40,149950	1,000	160.840,000000
40,166617	1,000	156.935,000000
40,183283	1,000	153.048,000000
40,199950	1,000	149.510,000000
40,216617	1,000	146.426,000000
40,233283	1,000	143.812,000000
40,249950	1,000	141.844,000000
40,266617	1,000	140.369,000000
40,283283	1,000	139.174,000000
40,299950	1,000	138.032,000000
40,316617	1,000	136.971,000000
40,333283	1,000	135.884,000000
40,349950	1,000	134.688,000000
40,366617	1,000	133.242,000000
40,383283	1,000	131.434,000000
40,399950	1,000	129.290,000000
40,416617	1,000	126.913,000000
40,433283	1,000	124.396,000000
40,449950	1,000	121.840,000000
40,466617	1,000	119.276,000000
40,483283	1,000	117.150,000000
40,499950	1,000	115.642,000000
40,516617	1,000	114.613,000000
40,533283	1,000	113.910,000000
40,549950	1,000	112.964,000000
40,566617	1,000	111.616,000000
40,583283	1,000	110.009,000000
40,599950	1,000	108.429,000000
40,616617	1,000	107.109,000000
40,633283	1,000	106.085,000000
40,649950	1,000	105.079,000000
40,666617	1,000	103.722,000000
40,683283	1,000	101.855,000000
40,699950	1,000	99.924,000000
40,716617	1,000	98.594,000000
40,733283	1,000	97.980,000000
40,749950	1,000	97.632,000000
40,766617	1,000	96.972,000000
40,783283	1,000	95.746,000000
40,799950	1,000	94.176,000000
40,816617	1,000	92.582,000000
40,833283	1,000	91.267,000000
40,849950	1,000	90.558,000000
40,866617	1,000	90.406,000000
40,883283	1,000	90.169,000000
40,899950	1,000	89.362,000000
40,916617	1,000	87.889,000000
40,933283	1,000	85.805,000000
40,949950	1,000	83.406,000000
40,966617	1,000	80.966,000000
40,983283	1,000	78.509,000000
40,999950	1,000	75.982,000000
41,016617	1,000	73.582,000000
41,033283	1,000	71.504,000000
41,049950	1,000	69.829,000000
41,066617	1,000	68.650,000000
41,083283	1,000	67.964,000000
41,099950	1,000	67.854,000000
41,116617	1,000	68.320,000000
41,133283	1,000	69.316,000000
41,149950	1,000	70.519,000000
41,166617	1,000	71.845,000000
41,183283	1,000	73.283,000000
41,199950	1,000	74.536,000000
41,216617	1,000	74.943,000000
41,233283	1,000	74.342,000000
41,249950	1,000	72.826,000000
41,266617	1,000	70.636,000000
41,283283	1,000	67.990,000000
41,299950	1,000	65.072,000000
41,316617	1,000	62.056,000000
41,333283	1,000	59.301,000000
41,349950	1,000	57.016,000000
41,366617	1,000	55.317,000000
41,383283	1,000	54.112,000000
41,399950	1,000	53.338,000000
41,416617	1,000	53.107,000000
41,433283	1,000	53.457,000000
41,449950	1,000	54.067,000000
41,466617	1,000	54.672,000000
41,483283	1,000	55.073,000000
41,499950	1,000	55.521,000000
41,516617	1,000	56.087,000000
41,533283	1,000	56.766,000000
41,549950	1,000	57.554,000000
41,566617	1,000	58.182,000000
41,583283	1,000	58.308,000000
41,599950	1,000	57.904,000000
41,616617	1,000	57.234,000000
41,633283	1,000	56.299,000000
41,649950	1,000	55.118,000000
41,666617	1,000	53.723,000000
41,683283	1,000	52.212,000000
41,699950	1,000	50.948,000000
41,716617	1,000	50.083,000000
41,733283	1,000	49.379,000000
41,749950	1,000	48.439,000000
41,766617	1,000	46.977,000000
41,783283	1,000	44.827,000000
41,799950	1,000	41.988,000000
41,816617	1,000	38.803,000000
41,833283	1,000	35.790,000000
41,849950	1,000	33.448,000000
41,866617	1,000	32.338,000000
41,883283	1,000	32.679,000000
41,899950	1,000	34.062,000000
41,916617	1,000	35.903,000000
41,933283	1,000	37.934,000000
41,949950	1,000	40.211,000000
41,966617	1,000	42.702,000000
41,983283	1,000	44.914,000000
41,999950	1,000	46.342,000000
42,016617	1,000	46.977,000000
42,033283	1,000	47.219,000000
42,049950	1,000	47.165,000000
42,066617	1,000	46.466,000000
42,083283	1,000	45.322,000000
42,099950	1,000	43.876,000000
42,116617	1,000	42.235,000000
42,133283	1,000	40.422,000000
42,149950	1,000	38.399,000000
42,166617	1,000	36.371,000000
42,183283	1,000	34.530,000000
42,199950	1,000	33.025,000000
42,216617	1,000	31.943,000000
42,233283	1,000	31.407,000000
42,249950	1,000	31.505,000000
42,266617	1,000	32.219,000000
42,283283	1,000	33.153,000000
42,299950	1,000	33.770,000000
42,316617	1,000	33.704,000000
42,333283	1,000	32.922,000000
42,349950	1,000	31.768,000000
42,366617	1,000	30.735,000000
42,383283	1,000	30.330,000000
42,399950	1,000	30.632,000000
42,416617	1,000	31.585,000000
42,433283	1,000	33.080,000000
42,449950	1,000	34.527,000000
42,466617	1,000	35.468,000000
42,483283	1,000	35.822,000000
42,499950	1,000	35.692,000000
42,516617	1,000	35.273,000000
42,533283	1,000	34.889,000000
42,549950	1,000	34.570,000000
42,566617	1,000	34.198,000000
42,583283	1,000	33.524,000000
42,599950	1,000	32.230,000000
42,616617	1,000	30.269,000000
42,633283	1,000	28.030,000000
42,649950	1,000	25.806,000000
42,666617	1,000	23.728,000000
42,683283	1,000	21.974,000000
42,699950	1,000	20.475,000000
42,716617	1,000	19.463,000000
42,733283	1,000	19.158,000000
42,749950	1,000	19.330,000000
42,766617	1,000	19.563,000000
42,783283	1,000	19.700,000000
42,799950	1,000	19.861,000000
42,816617	1,000	20.299,000000
42,833283	1,000	20.816,000000
42,849950	1,000	20.994,000000
42,866617	1,000	20.508,000000
42,883283	1,000	19.410,000000
42,899950	1,000	18.132,000000
42,916617	1,000	17.098,000000
42,933283	1,000	16.403,000000
42,949950	1,000	16.018,000000
42,966617	1,000	16.032,000000
42,983283	1,000	16.716,000000
42,999950	1,000	17.906,000000
43,016617	1,000	19.208,000000
43,033283	1,000	20.182,000000
43,049950	1,000	20.449,000000
43,066617	1,000	20.025,000000
43,083283	1,000	19.179,000000
43,099950	1,000	18.085,000000
43,116617	1,000	16.980,000000
