# Supplementary material for: HappyTools: A software for high-throughput HPLC data processing and quantitation
Source: PLoS One. 2018 Jul 6;13(7):e0200280. doi: 10.1371/journal.pone.0200280 (PMC6034860; doi:10.1371/journal.pone.0200280)
Supplement: S1 Data — The source code of HappyTools is included in this zip file, together with all the raw chromatograms as exported from ThermoFisher Chromeleon. A visual tutorial and a document demonstrating how to reproduce the results used in this study are also included. (ZIP) [file pone.0200280.s013.zip › Data/Clinical/ACPA-IgG Part 1/Total_RA4_IgG.txt]

File Path	chrom://5-para-12-0017/ChromeleonLocal/Instrument Data/UHPLC_2/analysis 2013/Yoann 2013sup.seq/84094.smp/Emission_1.channel/Emission_1.chm
Channel	Emission_1

Injection Information:
Data Vault	ChromeleonLocal
Injection	IgG C1
Injection Number	7
Position	RA2
Comment	
Processing Method	22-04-2013 Integrate IgG 75-63%
Instrument Method	2013Aquity IgG glycan  75%-63% 010313   deepwellplate
Type	Unknown
Status	Finished
Injection Date	17-4-2013
Injection Time	21:23:51
Injection Volume (µl)	83,000
Dilution Factor	1,0000
Weight	1,0000

Raw Data Information:
Time Min. (min)	0,016717
Time Max. (min)	43,100050
Data Points	2586
Detector	FLD
Exporting Data System	Chromeleon 7.1.2.1478
Operator	
Signal Quantity	
Signal Unit	counts
Signal Min.	-1.319.153,000000
Signal Max.	15.624.638,000000
Channel	Emission_1
Driver Name	FLD3000.dll
Channel Type	Evaluation
Min. Step (s)	1,000
Max. Step (s)	1,000
Average Step (s)	1,000

Signal Parameter Information:
Signal Info	250 nm /480 nm

Raw Data:
Time (min)	Step (s)	Value (counts)
0,016717	0,000	0,000000
0,033383	1,000	0,000000
0,050050	1,000	0,000000
0,066717	1,000	0,000000
0,083383	1,000	576,000000
0,100050	1,000	1.845,000000
0,116717	1,000	3.301,000000
0,133383	1,000	4.853,000000
0,150050	1,000	6.325,000000
0,166717	1,000	7.479,000000
0,183383	1,000	8.489,000000
0,200050	1,000	9.445,000000
0,216717	1,000	10.111,000000
0,233383	1,000	10.418,000000
0,250050	1,000	10.729,000000
0,266717	1,000	11.377,000000
0,283383	1,000	12.706,000000
0,300050	1,000	14.622,000000
0,316717	1,000	16.677,000000
0,333383	1,000	18.591,000000
0,350050	1,000	20.123,000000
0,366717	1,000	21.243,000000
0,383383	1,000	21.762,000000
0,400050	1,000	19.562,000000
0,416717	1,000	3.475,000000
0,433383	1,000	-43.458,000000
0,450050	1,000	-132.561,000000
0,466717	1,000	-264.497,000000
0,483383	1,000	-429.950,000000
0,500050	1,000	-613.321,000000
0,516717	1,000	-797.740,000000
0,533383	1,000	-968.114,000000
0,550050	1,000	-1.112.342,000000
0,566717	1,000	-1.221.775,000000
0,583383	1,000	-1.291.384,000000
0,600050	1,000	-1.319.153,000000
0,616717	1,000	-1.305.012,000000
0,633383	1,000	-1.250.509,000000
0,650050	1,000	-1.158.918,000000
0,666717	1,000	-1.035.474,000000
0,683383	1,000	-886.771,000000
0,700050	1,000	-720.565,000000
0,716717	1,000	-545.224,000000
0,733383	1,000	-369.067,000000
0,750050	1,000	-199.780,000000
0,766717	1,000	-44.103,000000
0,783383	1,000	92.514,000000
0,800050	1,000	206.521,000000
0,816717	1,000	296.297,000000
0,833383	1,000	362.021,000000
0,850050	1,000	405.443,000000
0,866717	1,000	429.045,000000
0,883383	1,000	435.731,000000
0,900050	1,000	429.050,000000
0,916717	1,000	412.565,000000
0,933383	1,000	389.308,000000
0,950050	1,000	361.588,000000
0,966717	1,000	331.323,000000
0,983383	1,000	300.180,000000
1,000050	1,000	269.576,000000
1,016717	1,000	240.362,000000
1,033383	1,000	213.049,000000
1,050050	1,000	187.952,000000
1,066717	1,000	165.136,000000
1,083383	1,000	144.620,000000
1,100050	1,000	126.571,000000
1,116717	1,000	110.907,000000
1,133383	1,000	97.463,000000
1,150050	1,000	85.859,000000
1,166717	1,000	75.452,000000
1,183383	1,000	66.129,000000
1,200050	1,000	58.117,000000
1,216717	1,000	51.488,000000
1,233383	1,000	46.143,000000
1,250050	1,000	42.196,000000
1,266717	1,000	39.637,000000
1,283383	1,000	38.401,000000
1,300050	1,000	38.248,000000
1,316717	1,000	38.336,000000
1,333383	1,000	37.820,000000
1,350050	1,000	36.652,000000
1,366717	1,000	35.422,000000
1,383383	1,000	34.692,000000
1,400050	1,000	34.671,000000
1,416717	1,000	35.258,000000
1,433383	1,000	36.369,000000
1,450050	1,000	37.624,000000
1,466717	1,000	38.519,000000
1,483383	1,000	38.901,000000
1,500050	1,000	39.003,000000
1,516717	1,000	38.937,000000
1,533383	1,000	38.691,000000
1,550050	1,000	38.638,000000
1,566717	1,000	38.990,000000
1,583383	1,000	39.488,000000
1,600050	1,000	39.837,000000
1,616717	1,000	40.165,000000
1,633383	1,000	40.577,000000
1,650050	1,000	40.999,000000
1,666717	1,000	41.317,000000
1,683383	1,000	41.334,000000
1,700050	1,000	40.818,000000
1,716717	1,000	39.909,000000
1,733383	1,000	38.962,000000
1,750050	1,000	38.195,000000
1,766717	1,000	37.629,000000
1,783383	1,000	37.076,000000
1,800050	1,000	36.270,000000
1,816717	1,000	35.084,000000
1,833383	1,000	33.742,000000
1,850050	1,000	32.667,000000
1,866717	1,000	32.030,000000
1,883383	1,000	31.740,000000
1,900050	1,000	31.449,000000
1,916717	1,000	31.056,000000
1,933383	1,000	30.489,000000
1,950050	1,000	29.633,000000
1,966717	1,000	28.724,000000
1,983383	1,000	27.883,000000
2,000050	1,000	27.315,000000
2,016717	1,000	27.408,000000
2,033383	1,000	28.513,000000
2,050050	1,000	30.370,000000
2,066717	1,000	32.432,000000
2,083383	1,000	34.197,000000
2,100050	1,000	35.276,000000
2,116717	1,000	35.619,000000
2,133383	1,000	35.152,000000
2,150050	1,000	34.026,000000
2,166717	1,000	32.592,000000
2,183383	1,000	31.367,000000
2,200050	1,000	30.762,000000
2,216717	1,000	30.747,000000
2,233383	1,000	31.383,000000
2,250050	1,000	32.555,000000
2,266717	1,000	33.908,000000
2,283383	1,000	35.458,000000
2,300050	1,000	37.496,000000
2,316717	1,000	40.017,000000
2,333383	1,000	43.014,000000
2,350050	1,000	46.780,000000
2,366717	1,000	51.537,000000
2,383383	1,000	57.165,000000
2,400050	1,000	63.522,000000
2,416717	1,000	70.099,000000
2,433383	1,000	76.967,000000
2,450050	1,000	84.513,000000
2,466717	1,000	92.858,000000
2,483383	1,000	101.979,000000
2,500050	1,000	111.934,000000
2,516717	1,000	122.690,000000
2,533383	1,000	134.170,000000
2,550050	1,000	146.366,000000
2,566717	1,000	159.394,000000
2,583383	1,000	173.364,000000
2,600050	1,000	188.318,000000
2,616717	1,000	204.093,000000
2,633383	1,000	220.272,000000
2,650050	1,000	236.418,000000
2,666717	1,000	252.052,000000
2,683383	1,000	267.241,000000
2,700050	1,000	282.541,000000
2,716717	1,000	298.525,000000
2,733383	1,000	315.208,000000
2,750050	1,000	332.024,000000
2,766717	1,000	348.510,000000
2,783383	1,000	364.197,000000
2,800050	1,000	379.154,000000
2,816717	1,000	393.731,000000
2,833383	1,000	408.297,000000
2,850050	1,000	422.842,000000
2,866717	1,000	437.081,000000
2,883383	1,000	451.126,000000
2,900050	1,000	465.040,000000
2,916717	1,000	478.503,000000
2,933383	1,000	491.075,000000
2,950050	1,000	502.688,000000
2,966717	1,000	513.560,000000
2,983383	1,000	524.202,000000
3,000050	1,000	535.072,000000
3,016717	1,000	546.296,000000
3,033383	1,000	557.562,000000
3,050050	1,000	568.710,000000
3,066717	1,000	579.447,000000
3,083383	1,000	589.859,000000
3,100050	1,000	600.230,000000
3,116717	1,000	610.453,000000
3,133383	1,000	620.137,000000
3,150050	1,000	629.274,000000
3,166717	1,000	638.045,000000
3,183383	1,000	646.574,000000
3,200050	1,000	654.719,000000
3,216717	1,000	662.235,000000
3,233383	1,000	669.136,000000
3,250050	1,000	675.508,000000
3,266717	1,000	681.684,000000
3,283383	1,000	688.091,000000
3,300050	1,000	694.840,000000
3,316717	1,000	701.896,000000
3,333383	1,000	709.035,000000
3,350050	1,000	715.772,000000
3,366717	1,000	721.688,000000
3,383383	1,000	726.624,000000
3,400050	1,000	730.832,000000
3,416717	1,000	734.491,000000
3,433383	1,000	737.941,000000
3,450050	1,000	741.658,000000
3,466717	1,000	745.676,000000
3,483383	1,000	749.952,000000
3,500050	1,000	754.453,000000
3,516717	1,000	758.989,000000
3,533383	1,000	763.284,000000
3,550050	1,000	767.058,000000
3,566717	1,000	770.006,000000
3,583383	1,000	772.186,000000
3,600050	1,000	773.853,000000
3,616717	1,000	775.236,000000
3,633383	1,000	776.430,000000
3,650050	1,000	777.757,000000
3,666717	1,000	779.647,000000
3,683383	1,000	782.201,000000
3,700050	1,000	785.038,000000
3,716717	1,000	787.941,000000
3,733383	1,000	791.180,000000
3,750050	1,000	794.856,000000
3,766717	1,000	798.642,000000
3,783383	1,000	802.291,000000
3,800050	1,000	805.903,000000
3,816717	1,000	809.471,000000
3,833383	1,000	812.704,000000
3,850050	1,000	815.224,000000
3,866717	1,000	816.930,000000
3,883383	1,000	817.676,000000
3,900050	1,000	817.569,000000
3,916717	1,000	817.044,000000
3,933383	1,000	816.719,000000
3,950050	1,000	816.895,000000
3,966717	1,000	817.451,000000
3,983383	1,000	818.235,000000
4,000050	1,000	819.230,000000
4,016717	1,000	820.421,000000
4,033383	1,000	821.756,000000
4,050050	1,000	823.317,000000
4,066717	1,000	824.882,000000
4,083383	1,000	826.156,000000
4,100050	1,000	827.117,000000
4,116717	1,000	827.811,000000
4,133383	1,000	828.241,000000
4,150050	1,000	828.204,000000
4,166717	1,000	827.762,000000
4,183383	1,000	826.976,000000
4,200050	1,000	825.787,000000
4,216717	1,000	824.145,000000
4,233383	1,000	822.033,000000
4,250050	1,000	819.734,000000
4,266717	1,000	817.652,000000
4,283383	1,000	816.038,000000
4,300050	1,000	814.974,000000
4,316717	1,000	814.573,000000
4,333383	1,000	815.051,000000
4,350050	1,000	816.410,000000
4,366717	1,000	818.429,000000
4,383383	1,000	820.845,000000
4,400050	1,000	823.326,000000
4,416717	1,000	825.624,000000
4,433383	1,000	827.641,000000
4,450050	1,000	829.509,000000
4,466717	1,000	831.367,000000
4,483383	1,000	832.892,000000
4,500050	1,000	833.930,000000
4,516717	1,000	834.458,000000
4,533383	1,000	834.442,000000
4,550050	1,000	833.851,000000
4,566717	1,000	832.676,000000
4,583383	1,000	831.089,000000
4,600050	1,000	829.622,000000
4,616717	1,000	828.747,000000
4,633383	1,000	828.596,000000
4,650050	1,000	829.169,000000
4,666717	1,000	830.075,000000
4,683383	1,000	831.092,000000
4,700050	1,000	832.474,000000
4,716717	1,000	834.265,000000
4,733383	1,000	836.567,000000
4,750050	1,000	839.288,000000
4,766717	1,000	842.261,000000
4,783383	1,000	845.510,000000
4,800050	1,000	848.821,000000
4,816717	1,000	851.715,000000
4,833383	1,000	853.706,000000
4,850050	1,000	854.616,000000
4,866717	1,000	854.551,000000
4,883383	1,000	853.813,000000
4,900050	1,000	852.400,000000
4,916717	1,000	850.388,000000
4,933383	1,000	848.383,000000
4,950050	1,000	846.913,000000
4,966717	1,000	846.097,000000
4,983383	1,000	845.711,000000
5,000050	1,000	845.563,000000
5,016717	1,000	845.609,000000
5,033383	1,000	845.740,000000
5,050050	1,000	845.679,000000
5,066717	1,000	845.311,000000
5,083383	1,000	844.560,000000
5,100050	1,000	843.481,000000
5,116717	1,000	842.304,000000
5,133383	1,000	841.321,000000
5,150050	1,000	840.811,000000
5,166717	1,000	840.624,000000
5,183383	1,000	840.475,000000
5,200050	1,000	840.358,000000
5,216717	1,000	840.589,000000
5,233383	1,000	841.078,000000
5,250050	1,000	841.797,000000
5,266717	1,000	842.993,000000
5,283383	1,000	844.646,000000
5,300050	1,000	846.637,000000
5,316717	1,000	848.974,000000
5,333383	1,000	851.272,000000
5,350050	1,000	853.235,000000
5,366717	1,000	854.756,000000
5,383383	1,000	855.803,000000
5,400050	1,000	856.174,000000
5,416717	1,000	855.641,000000
5,433383	1,000	854.378,000000
5,450050	1,000	852.804,000000
5,466717	1,000	851.154,000000
5,483383	1,000	849.505,000000
5,500050	1,000	848.005,000000
5,516717	1,000	846.713,000000
5,533383	1,000	845.435,000000
5,550050	1,000	844.274,000000
5,566717	1,000	843.362,000000
5,583383	1,000	842.829,000000
5,600050	1,000	842.566,000000
5,616717	1,000	842.562,000000
5,633383	1,000	843.152,000000
5,650050	1,000	844.479,000000
5,666717	1,000	846.348,000000
5,683383	1,000	848.282,000000
5,700050	1,000	849.999,000000
5,716717	1,000	851.413,000000
5,733383	1,000	852.460,000000
5,750050	1,000	853.086,000000
5,766717	1,000	853.494,000000
5,783383	1,000	854.020,000000
5,800050	1,000	854.805,000000
5,816717	1,000	855.926,000000
5,833383	1,000	857.226,000000
5,850050	1,000	858.396,000000
5,866717	1,000	859.325,000000
5,883383	1,000	860.174,000000
5,900050	1,000	861.193,000000
5,916717	1,000	862.318,000000
5,933383	1,000	863.227,000000
5,950050	1,000	863.838,000000
5,966717	1,000	864.334,000000
5,983383	1,000	865.009,000000
6,000050	1,000	865.810,000000
6,016717	1,000	866.449,000000
6,033383	1,000	866.979,000000
6,050050	1,000	867.346,000000
6,066717	1,000	867.339,000000
6,083383	1,000	866.880,000000
6,100050	1,000	866.093,000000
6,116717	1,000	865.119,000000
6,133383	1,000	864.070,000000
6,150050	1,000	863.173,000000
6,166717	1,000	862.574,000000
6,183383	1,000	862.224,000000
6,200050	1,000	861.684,000000
6,216717	1,000	861.055,000000
6,233383	1,000	860.732,000000
6,250050	1,000	860.700,000000
6,266717	1,000	861.154,000000
6,283383	1,000	862.203,000000
6,300050	1,000	863.552,000000
6,316717	1,000	864.797,000000
6,333383	1,000	865.846,000000
6,350050	1,000	866.753,000000
6,366717	1,000	867.421,000000
6,383383	1,000	867.706,000000
6,400050	1,000	867.439,000000
6,416717	1,000	866.749,000000
6,433383	1,000	865.974,000000
6,450050	1,000	865.736,000000
6,466717	1,000	866.461,000000
6,483383	1,000	868.165,000000
6,500050	1,000	870.589,000000
6,516717	1,000	873.174,000000
6,533383	1,000	875.536,000000
6,550050	1,000	877.233,000000
6,566717	1,000	877.976,000000
6,583383	1,000	877.715,000000
6,600050	1,000	876.611,000000
6,616717	1,000	875.186,000000
6,633383	1,000	873.895,000000
6,650050	1,000	873.028,000000
6,666717	1,000	873.059,000000
6,683383	1,000	874.064,000000
6,700050	1,000	875.765,000000
6,716717	1,000	877.773,000000
6,733383	1,000	879.734,000000
6,750050	1,000	881.316,000000
6,766717	1,000	882.297,000000
6,783383	1,000	882.715,000000
6,800050	1,000	882.750,000000
6,816717	1,000	882.359,000000
6,833383	1,000	881.591,000000
6,850050	1,000	880.724,000000
6,866717	1,000	880.085,000000
6,883383	1,000	879.717,000000
6,900050	1,000	879.579,000000
6,916717	1,000	879.704,000000
6,933383	1,000	880.232,000000
6,950050	1,000	881.301,000000
6,966717	1,000	882.931,000000
6,983383	1,000	884.694,000000
7,000050	1,000	886.125,000000
7,016717	1,000	887.149,000000
7,033383	1,000	887.617,000000
7,050050	1,000	887.382,000000
7,066717	1,000	886.514,000000
7,083383	1,000	885.374,000000
7,100050	1,000	884.440,000000
7,116717	1,000	884.283,000000
7,133383	1,000	885.063,000000
7,150050	1,000	886.512,000000
7,166717	1,000	888.299,000000
7,183383	1,000	890.234,000000
7,200050	1,000	892.015,000000
7,216717	1,000	893.495,000000
7,233383	1,000	894.711,000000
7,250050	1,000	895.658,000000
7,266717	1,000	896.528,000000
7,283383	1,000	897.456,000000
7,300050	1,000	898.441,000000
7,316717	1,000	899.273,000000
7,333383	1,000	899.900,000000
7,350050	1,000	900.329,000000
7,366717	1,000	900.813,000000
7,383383	1,000	901.543,000000
7,400050	1,000	902.252,000000
7,416717	1,000	902.547,000000
7,433383	1,000	902.362,000000
7,450050	1,000	901.754,000000
7,466717	1,000	900.856,000000
7,483383	1,000	899.841,000000
7,500050	1,000	899.123,000000
7,516717	1,000	899.026,000000
7,533383	1,000	899.633,000000
7,550050	1,000	900.683,000000
7,566717	1,000	901.893,000000
7,583383	1,000	903.203,000000
7,600050	1,000	904.657,000000
7,616717	1,000	905.995,000000
7,633383	1,000	906.952,000000
7,650050	1,000	907.777,000000
7,666717	1,000	908.961,000000
7,683383	1,000	910.576,000000
7,700050	1,000	912.485,000000
7,716717	1,000	914.322,000000
7,733383	1,000	915.824,000000
7,750050	1,000	916.965,000000
7,766717	1,000	917.744,000000
7,783383	1,000	917.943,000000
7,800050	1,000	917.140,000000
7,816717	1,000	915.321,000000
7,833383	1,000	913.057,000000
7,850050	1,000	911.030,000000
7,866717	1,000	909.561,000000
7,883383	1,000	908.643,000000
7,900050	1,000	908.262,000000
7,916717	1,000	908.495,000000
7,933383	1,000	909.150,000000
7,950050	1,000	910.225,000000
7,966717	1,000	911.722,000000
7,983383	1,000	913.496,000000
8,000050	1,000	915.057,000000
8,016717	1,000	916.185,000000
8,033383	1,000	916.946,000000
8,050050	1,000	917.459,000000
8,066717	1,000	917.922,000000
8,083383	1,000	918.349,000000
8,100050	1,000	918.719,000000
8,116717	1,000	919.000,000000
8,133383	1,000	919.004,000000
8,150050	1,000	918.832,000000
8,166717	1,000	918.716,000000
8,183383	1,000	919.021,000000
8,200050	1,000	919.940,000000
8,216717	1,000	921.607,000000
8,233383	1,000	923.991,000000
8,250050	1,000	926.578,000000
8,266717	1,000	929.133,000000
8,283383	1,000	932.399,000000
8,300050	1,000	937.562,000000
8,316717	1,000	945.588,000000
8,333383	1,000	956.617,000000
8,350050	1,000	969.969,000000
8,366717	1,000	984.186,000000
8,383383	1,000	997.255,000000
8,400050	1,000	1.007.093,000000
8,416717	1,000	1.012.300,000000
8,433383	1,000	1.012.291,000000
8,450050	1,000	1.007.249,000000
8,466717	1,000	998.496,000000
8,483383	1,000	987.788,000000
8,500050	1,000	976.746,000000
8,516717	1,000	966.291,000000
8,533383	1,000	956.851,000000
8,550050	1,000	948.823,000000
8,566717	1,000	942.624,000000
8,583383	1,000	938.424,000000
8,600050	1,000	936.181,000000
8,616717	1,000	935.277,000000
8,633383	1,000	935.003,000000
8,650050	1,000	935.328,000000
8,666717	1,000	936.225,000000
8,683383	1,000	937.338,000000
8,700050	1,000	938.722,000000
8,716717	1,000	941.188,000000
8,733383	1,000	945.782,000000
8,750050	1,000	953.955,000000
8,766717	1,000	966.801,000000
8,783383	1,000	984.381,000000
8,800050	1,000	1.005.906,000000
8,816717	1,000	1.029.614,000000
8,833383	1,000	1.052.823,000000
8,850050	1,000	1.072.540,000000
8,866717	1,000	1.086.082,000000
8,883383	1,000	1.091.804,000000
8,900050	1,000	1.089.548,000000
8,916717	1,000	1.080.314,000000
8,933383	1,000	1.066.066,000000
8,950050	1,000	1.048.874,000000
8,966717	1,000	1.030.408,000000
8,983383	1,000	1.011.952,000000
9,000050	1,000	994.762,000000
9,016717	1,000	979.811,000000
9,033383	1,000	967.842,000000
9,050050	1,000	958.889,000000
9,066717	1,000	952.720,000000
9,083383	1,000	948.686,000000
9,100050	1,000	946.259,000000
9,116717	1,000	945.347,000000
9,133383	1,000	945.642,000000
9,150050	1,000	946.565,000000
9,166717	1,000	947.547,000000
9,183383	1,000	948.448,000000
9,200050	1,000	949.273,000000
9,216717	1,000	949.887,000000
9,233383	1,000	950.292,000000
9,250050	1,000	950.398,000000
9,266717	1,000	949.685,000000
9,283383	1,000	947.930,000000
9,300050	1,000	945.356,000000
9,316717	1,000	942.352,000000
9,333383	1,000	939.779,000000
9,350050	1,000	938.439,000000
9,366717	1,000	938.699,000000
9,383383	1,000	940.668,000000
9,400050	1,000	944.466,000000
9,416717	1,000	950.190,000000
9,433383	1,000	957.465,000000
9,450050	1,000	965.524,000000
9,466717	1,000	973.560,000000
9,483383	1,000	980.701,000000
9,500050	1,000	986.402,000000
9,516717	1,000	990.639,000000
9,533383	1,000	993.312,000000
9,550050	1,000	994.495,000000
9,566717	1,000	994.588,000000
9,583383	1,000	993.967,000000
9,600050	1,000	993.194,000000
9,616717	1,000	993.773,000000
9,633383	1,000	999.366,000000
9,650050	1,000	1.017.835,000000
9,666717	1,000	1.065.275,000000
9,683383	1,000	1.172.265,000000
9,700050	1,000	1.392.249,000000
9,716717	1,000	1.806.391,000000
9,733383	1,000	2.516.393,000000
9,750050	1,000	3.619.913,000000
9,766717	1,000	5.168.823,000000
9,783383	1,000	7.124.749,000000
9,800050	1,000	9.337.513,000000
9,816717	1,000	11.561.469,000000
9,833383	1,000	13.508.829,000000
9,850050	1,000	14.920.332,000000
9,866717	1,000	15.624.638,000000
9,883383	1,000	15.568.449,000000
9,900050	1,000	14.812.739,000000
9,916717	1,000	13.503.990,000000
9,933383	1,000	11.833.769,000000
9,950050	1,000	9.999.888,000000
9,966717	1,000	8.176.140,000000
9,983383	1,000	6.494.186,000000
10,000050	1,000	5.037.296,000000
10,016717	1,000	3.843.963,000000
10,033383	1,000	2.916.731,000000
10,050050	1,000	2.233.043,000000
10,066717	1,000	1.755.615,000000
10,083383	1,000	1.441.665,000000
10,100050	1,000	1.249.234,000000
10,116717	1,000	1.140.978,000000
10,133383	1,000	1.086.933,000000
10,150050	1,000	1.064.792,000000
10,166717	1,000	1.059.078,000000
10,183383	1,000	1.060.450,000000
10,200050	1,000	1.064.135,000000
10,216717	1,000	1.068.307,000000
10,233383	1,000	1.073.014,000000
10,250050	1,000	1.079.528,000000
10,266717	1,000	1.089.247,000000
10,283383	1,000	1.103.212,000000
10,300050	1,000	1.121.995,000000
10,316717	1,000	1.145.763,000000
10,333383	1,000	1.174.276,000000
10,350050	1,000	1.207.015,000000
10,366717	1,000	1.243.586,000000
10,383383	1,000	1.283.686,000000
10,400050	1,000	1.326.895,000000
10,416717	1,000	1.372.027,000000
10,433383	1,000	1.417.328,000000
10,450050	1,000	1.460.042,000000
10,466717	1,000	1.496.582,000000
10,483383	1,000	1.522.997,000000
10,500050	1,000	1.535.524,000000
10,516717	1,000	1.531.723,000000
10,533383	1,000	1.511.022,000000
10,550050	1,000	1.474.726,000000
10,566717	1,000	1.425.987,000000
10,583383	1,000	1.369.372,000000
10,600050	1,000	1.309.808,000000
10,616717	1,000	1.251.786,000000
10,633383	1,000	1.198.801,000000
10,650050	1,000	1.153.351,000000
10,666717	1,000	1.117.475,000000
10,683383	1,000	1.092.768,000000
10,700050	1,000	1.081.204,000000
10,716717	1,000	1.086.795,000000
10,733383	1,000	1.117.052,000000
10,750050	1,000	1.183.434,000000
10,766717	1,000	1.299.698,000000
10,783383	1,000	1.477.312,000000
10,800050	1,000	1.720.164,000000
10,816717	1,000	2.019.667,000000
10,833383	1,000	2.352.183,000000
10,850050	1,000	2.682.180,000000
10,866717	1,000	2.968.946,000000
10,883383	1,000	3.175.635,000000
10,900050	1,000	3.277.563,000000
10,916717	1,000	3.266.761,000000
10,933383	1,000	3.151.724,000000
10,950050	1,000	2.953.825,000000
10,966717	1,000	2.701.128,000000
10,983383	1,000	2.422.671,000000
11,000050	1,000	2.144.621,000000
11,016717	1,000	1.887.304,000000
11,033383	1,000	1.663.780,000000
11,050050	1,000	1.480.861,000000
11,066717	1,000	1.340.161,000000
11,083383	1,000	1.239.314,000000
11,100050	1,000	1.173.606,000000
11,116717	1,000	1.136.804,000000
11,133383	1,000	1.121.547,000000
11,150050	1,000	1.120.410,000000
11,166717	1,000	1.126.754,000000
11,183383	1,000	1.134.880,000000
11,200050	1,000	1.140.754,000000
11,216717	1,000	1.142.168,000000
11,233383	1,000	1.138.435,000000
11,250050	1,000	1.130.004,000000
11,266717	1,000	1.118.276,000000
11,283383	1,000	1.105.278,000000
11,300050	1,000	1.092.778,000000
11,316717	1,000	1.081.774,000000
11,333383	1,000	1.072.702,000000
11,350050	1,000	1.066.101,000000
11,366717	1,000	1.062.364,000000
11,383383	1,000	1.061.584,000000
11,400050	1,000	1.063.720,000000
11,416717	1,000	1.068.666,000000
11,433383	1,000	1.075.860,000000
11,450050	1,000	1.084.622,000000
11,466717	1,000	1.094.365,000000
11,483383	1,000	1.104.222,000000
11,500050	1,000	1.112.890,000000
11,516717	1,000	1.119.110,000000
11,533383	1,000	1.121.650,000000
11,550050	1,000	1.119.776,000000
11,566717	1,000	1.113.521,000000
11,583383	1,000	1.103.624,000000
11,600050	1,000	1.091.266,000000
11,616717	1,000	1.078.013,000000
11,633383	1,000	1.065.058,000000
11,650050	1,000	1.052.865,000000
11,666717	1,000	1.041.761,000000
11,683383	1,000	1.031.849,000000
11,700050	1,000	1.023.161,000000
11,716717	1,000	1.015.892,000000
11,733383	1,000	1.010.159,000000
11,750050	1,000	1.005.964,000000
11,766717	1,000	1.003.051,000000
11,783383	1,000	1.001.218,000000
11,800050	1,000	1.000.646,000000
11,816717	1,000	1.001.642,000000
11,833383	1,000	1.004.239,000000
11,850050	1,000	1.008.036,000000
11,866717	1,000	1.012.362,000000
11,883383	1,000	1.016.941,000000
11,900050	1,000	1.021.559,000000
11,916717	1,000	1.025.747,000000
11,933383	1,000	1.029.376,000000
11,950050	1,000	1.032.674,000000
11,966717	1,000	1.035.840,000000
11,983383	1,000	1.039.187,000000
12,000050	1,000	1.043.142,000000
12,016717	1,000	1.048.340,000000
12,033383	1,000	1.056.087,000000
12,050050	1,000	1.068.232,000000
12,066717	1,000	1.087.805,000000
12,083383	1,000	1.119.788,000000
12,100050	1,000	1.173.305,000000
12,116717	1,000	1.264.222,000000
12,133383	1,000	1.417.481,000000
12,150050	1,000	1.666.916,000000
12,166717	1,000	2.049.823,000000
12,183383	1,000	2.597.166,000000
12,200050	1,000	3.319.746,000000
12,216717	1,000	4.194.224,000000
12,233383	1,000	5.157.058,000000
12,250050	1,000	6.111.992,000000
12,266717	1,000	6.948.572,000000
12,283383	1,000	7.565.499,000000
12,300050	1,000	7.891.715,000000
12,316717	1,000	7.899.169,000000
12,333383	1,000	7.604.338,000000
12,350050	1,000	7.059.703,000000
12,366717	1,000	6.339.974,000000
12,383383	1,000	5.526.780,000000
12,400050	1,000	4.696.225,000000
12,416717	1,000	3.910.190,000000
12,433383	1,000	3.211.507,000000
12,450050	1,000	2.623.909,000000
12,466717	1,000	2.154.887,000000
12,483383	1,000	1.800.232,000000
12,500050	1,000	1.548.865,000000
12,516717	1,000	1.387.515,000000
12,533383	1,000	1.304.788,000000
12,550050	1,000	1.293.290,000000
12,566717	1,000	1.350.671,000000
12,583383	1,000	1.478.649,000000
12,600050	1,000	1.679.629,000000
12,616717	1,000	1.951.139,000000
12,633383	1,000	2.280.600,000000
12,650050	1,000	2.642.768,000000
12,666717	1,000	3.002.042,000000
12,683383	1,000	3.318.516,000000
12,700050	1,000	3.555.561,000000
12,716717	1,000	3.687.247,000000
12,733383	1,000	3.702.818,000000
12,750050	1,000	3.607.252,000000
12,766717	1,000	3.418.718,000000
12,783383	1,000	3.163.947,000000
12,800050	1,000	2.873.021,000000
12,816717	1,000	2.574.303,000000
12,833383	1,000	2.290.791,000000
12,850050	1,000	2.038.700,000000
12,866717	1,000	1.826.986,000000
12,883383	1,000	1.658.300,000000
12,900050	1,000	1.530.615,000000
12,916717	1,000	1.438.751,000000
12,933383	1,000	1.375.880,000000
12,950050	1,000	1.335.344,000000
12,966717	1,000	1.311.853,000000
12,983383	1,000	1.302.573,000000
13,000050	1,000	1.308.129,000000
13,016717	1,000	1.332.986,000000
13,033383	1,000	1.383.888,000000
13,050050	1,000	1.467.535,000000
13,066717	1,000	1.588.005,000000
13,083383	1,000	1.744.041,000000
13,100050	1,000	1.926.678,000000
13,116717	1,000	2.119.229,000000
13,133383	1,000	2.299.963,000000
13,150050	1,000	2.446.504,000000
13,166717	1,000	2.540.835,000000
13,183383	1,000	2.572.681,000000
13,200050	1,000	2.540.719,000000
13,216717	1,000	2.451.395,000000
13,233383	1,000	2.317.260,000000
13,250050	1,000	2.154.427,000000
13,266717	1,000	1.979.835,000000
13,283383	1,000	1.808.675,000000
13,300050	1,000	1.652.201,000000
13,316717	1,000	1.517.605,000000
13,333383	1,000	1.408.379,000000
13,350050	1,000	1.324.861,000000
13,366717	1,000	1.265.023,000000
13,383383	1,000	1.225.620,000000
13,400050	1,000	1.202.785,000000
13,416717	1,000	1.192.989,000000
13,433383	1,000	1.193.358,000000
13,450050	1,000	1.201.761,000000
13,466717	1,000	1.216.565,000000
13,483383	1,000	1.235.861,000000
13,500050	1,000	1.257.372,000000
13,516717	1,000	1.278.277,000000
13,533383	1,000	1.295.885,000000
13,550050	1,000	1.307.829,000000
13,566717	1,000	1.312.372,000000
13,583383	1,000	1.308.561,000000
13,600050	1,000	1.296.725,000000
13,616717	1,000	1.278.019,000000
13,633383	1,000	1.254.581,000000
13,650050	1,000	1.228.980,000000
13,666717	1,000	1.203.555,000000
13,683383	1,000	1.180.210,000000
13,700050	1,000	1.159.907,000000
13,716717	1,000	1.142.965,000000
13,733383	1,000	1.129.281,000000
13,750050	1,000	1.118.492,000000
13,766717	1,000	1.110.145,000000
13,783383	1,000	1.103.469,000000
13,800050	1,000	1.097.547,000000
13,816717	1,000	1.091.549,000000
13,833383	1,000	1.084.902,000000
13,850050	1,000	1.077.563,000000
13,866717	1,000	1.070.283,000000
13,883383	1,000	1.064.033,000000
13,900050	1,000	1.059.218,000000
13,916717	1,000	1.055.885,000000
13,933383	1,000	1.053.739,000000
13,950050	1,000	1.052.268,000000
13,966717	1,000	1.051.315,000000
13,983383	1,000	1.050.777,000000
14,000050	1,000	1.050.442,000000
14,016717	1,000	1.050.199,000000
14,033383	1,000	1.050.193,000000
14,050050	1,000	1.050.876,000000
14,066717	1,000	1.052.812,000000
14,083383	1,000	1.056.333,000000
14,100050	1,000	1.061.657,000000
14,116717	1,000	1.068.787,000000
14,133383	1,000	1.077.445,000000
14,150050	1,000	1.087.040,000000
14,166717	1,000	1.097.012,000000
14,183383	1,000	1.106.465,000000
14,200050	1,000	1.114.258,000000
14,216717	1,000	1.119.332,000000
14,233383	1,000	1.121.179,000000
14,250050	1,000	1.119.826,000000
14,266717	1,000	1.115.459,000000
14,283383	1,000	1.108.503,000000
14,300050	1,000	1.099.800,000000
14,316717	1,000	1.090.403,000000
14,333383	1,000	1.081.481,000000
14,350050	1,000	1.074.033,000000
14,366717	1,000	1.068.457,000000
14,383383	1,000	1.064.562,000000
14,400050	1,000	1.061.922,000000
14,416717	1,000	1.060.081,000000
14,433383	1,000	1.058.672,000000
14,450050	1,000	1.057.116,000000
14,466717	1,000	1.055.167,000000
14,483383	1,000	1.053.210,000000
14,500050	1,000	1.051.554,000000
14,516717	1,000	1.050.363,000000
14,533383	1,000	1.050.031,000000
14,550050	1,000	1.050.647,000000
14,566717	1,000	1.051.651,000000
14,583383	1,000	1.052.781,000000
14,600050	1,000	1.054.146,000000
14,616717	1,000	1.055.800,000000
14,633383	1,000	1.057.749,000000
14,650050	1,000	1.060.018,000000
14,666717	1,000	1.062.482,000000
14,683383	1,000	1.064.672,000000
14,700050	1,000	1.066.233,000000
14,716717	1,000	1.066.987,000000
14,733383	1,000	1.066.949,000000
14,750050	1,000	1.066.551,000000
14,766717	1,000	1.066.106,000000
14,783383	1,000	1.065.776,000000
14,800050	1,000	1.065.733,000000
14,816717	1,000	1.065.931,000000
14,833383	1,000	1.066.401,000000
14,850050	1,000	1.067.223,000000
14,866717	1,000	1.068.293,000000
14,883383	1,000	1.069.511,000000
14,900050	1,000	1.070.626,000000
14,916717	1,000	1.071.515,000000
14,933383	1,000	1.072.323,000000
14,950050	1,000	1.072.974,000000
14,966717	1,000	1.073.313,000000
14,983383	1,000	1.073.486,000000
15,000050	1,000	1.073.499,000000
15,016717	1,000	1.072.967,000000
15,033383	1,000	1.071.693,000000
15,050050	1,000	1.069.755,000000
15,066717	1,000	1.067.410,000000
15,083383	1,000	1.064.809,000000
15,100050	1,000	1.062.075,000000
15,116717	1,000	1.059.495,000000
15,133383	1,000	1.057.608,000000
15,150050	1,000	1.057.057,000000
15,166717	1,000	1.058.390,000000
15,183383	1,000	1.062.418,000000
15,200050	1,000	1.070.346,000000
15,216717	1,000	1.084.868,000000
15,233383	1,000	1.110.678,000000
15,250050	1,000	1.154.899,000000
15,266717	1,000	1.227.194,000000
15,283383	1,000	1.338.493,000000
15,300050	1,000	1.498.904,000000
15,316717	1,000	1.715.221,000000
15,333383	1,000	1.987.309,000000
15,350050	1,000	2.305.109,000000
15,366717	1,000	2.647.564,000000
15,383383	1,000	2.984.573,000000
15,400050	1,000	3.281.554,000000
15,416717	1,000	3.506.207,000000
15,433383	1,000	3.634.422,000000
15,450050	1,000	3.654.541,000000
15,466717	1,000	3.568.892,000000
15,483383	1,000	3.392.083,000000
15,500050	1,000	3.147.103,000000
15,516717	1,000	2.860.753,000000
15,533383	1,000	2.559.619,000000
15,550050	1,000	2.266.592,000000
15,566717	1,000	1.998.852,000000
15,583383	1,000	1.767.552,000000
15,600050	1,000	1.577.901,000000
15,616717	1,000	1.429.902,000000
15,633383	1,000	1.320.240,000000
15,650050	1,000	1.243.716,000000
15,666717	1,000	1.194.027,000000
15,683383	1,000	1.164.897,000000
15,700050	1,000	1.150.511,000000
15,716717	1,000	1.145.929,000000
15,733383	1,000	1.146.849,000000
15,750050	1,000	1.149.969,000000
15,766717	1,000	1.153.191,000000
15,783383	1,000	1.155.645,000000
15,800050	1,000	1.156.806,000000
15,816717	1,000	1.156.608,000000
15,833383	1,000	1.155.763,000000
15,850050	1,000	1.155.564,000000
15,866717	1,000	1.157.779,000000
15,883383	1,000	1.164.327,000000
15,900050	1,000	1.177.161,000000
15,916717	1,000	1.197.969,000000
15,933383	1,000	1.227.533,000000
15,950050	1,000	1.264.881,000000
15,966717	1,000	1.307.244,000000
15,983383	1,000	1.350.378,000000
16,000050	1,000	1.389.554,000000
16,016717	1,000	1.420.885,000000
16,033383	1,000	1.441.694,000000
16,050050	1,000	1.450.416,000000
16,066717	1,000	1.446.867,000000
16,083383	1,000	1.431.999,000000
16,100050	1,000	1.407.629,000000
16,116717	1,000	1.376.301,000000
16,133383	1,000	1.340.640,000000
16,150050	1,000	1.303.036,000000
16,166717	1,000	1.265.788,000000
16,183383	1,000	1.230.903,000000
16,200050	1,000	1.199.603,000000
16,216717	1,000	1.172.642,000000
16,233383	1,000	1.150.598,000000
16,250050	1,000	1.133.522,000000
16,266717	1,000	1.121.016,000000
16,283383	1,000	1.112.570,000000
16,300050	1,000	1.107.447,000000
16,316717	1,000	1.104.489,000000
16,333383	1,000	1.102.728,000000
16,350050	1,000	1.101.636,000000
16,366717	1,000	1.100.705,000000
16,383383	1,000	1.099.489,000000
16,400050	1,000	1.097.958,000000
16,416717	1,000	1.096.499,000000
16,433383	1,000	1.095.441,000000
16,450050	1,000	1.094.770,000000
16,466717	1,000	1.094.232,000000
16,483383	1,000	1.093.805,000000
16,500050	1,000	1.093.711,000000
16,516717	1,000	1.094.092,000000
16,533383	1,000	1.094.838,000000
16,550050	1,000	1.095.840,000000
16,566717	1,000	1.096.631,000000
16,583383	1,000	1.097.012,000000
16,600050	1,000	1.097.105,000000
16,616717	1,000	1.097.088,000000
16,633383	1,000	1.097.248,000000
16,650050	1,000	1.097.816,000000
16,666717	1,000	1.098.688,000000
16,683383	1,000	1.099.638,000000
16,700050	1,000	1.100.780,000000
16,716717	1,000	1.102.793,000000
16,733383	1,000	1.106.628,000000
16,750050	1,000	1.113.194,000000
16,766717	1,000	1.123.035,000000
16,783383	1,000	1.135.896,000000
16,800050	1,000	1.150.679,000000
16,816717	1,000	1.166.032,000000
16,833383	1,000	1.180.453,000000
16,850050	1,000	1.192.488,000000
16,866717	1,000	1.201.061,000000
16,883383	1,000	1.205.437,000000
16,900050	1,000	1.205.368,000000
16,916717	1,000	1.200.992,000000
16,933383	1,000	1.193.104,000000
16,950050	1,000	1.182.888,000000
16,966717	1,000	1.171.707,000000
16,983383	1,000	1.160.633,000000
17,000050	1,000	1.149.956,000000
17,016717	1,000	1.139.851,000000
17,033383	1,000	1.130.754,000000
17,050050	1,000	1.123.323,000000
17,066717	1,000	1.118.031,000000
17,083383	1,000	1.114.893,000000
17,100050	1,000	1.113.755,000000
17,116717	1,000	1.114.780,000000
17,133383	1,000	1.118.406,000000
17,150050	1,000	1.125.969,000000
17,166717	1,000	1.139.842,000000
17,183383	1,000	1.163.141,000000
17,200050	1,000	1.199.284,000000
17,216717	1,000	1.251.351,000000
17,233383	1,000	1.321.688,000000
17,250050	1,000	1.411.061,000000
17,266717	1,000	1.517.927,000000
17,283383	1,000	1.637.409,000000
17,300050	1,000	1.761.603,000000
17,316717	1,000	1.880.569,000000
17,333383	1,000	1.984.151,000000
17,350050	1,000	2.063.314,000000
17,366717	1,000	2.111.721,000000
17,383383	1,000	2.126.411,000000
17,400050	1,000	2.107.962,000000
17,416717	1,000	2.060.108,000000
17,433383	1,000	1.988.762,000000
17,450050	1,000	1.900.636,000000
17,466717	1,000	1.802.520,000000
17,483383	1,000	1.700.813,000000
17,500050	1,000	1.600.895,000000
17,516717	1,000	1.506.867,000000
17,533383	1,000	1.421.875,000000
17,550050	1,000	1.347.801,000000
17,566717	1,000	1.285.449,000000
17,583383	1,000	1.234.622,000000
17,600050	1,000	1.194.309,000000
17,616717	1,000	1.163.257,000000
17,633383	1,000	1.140.040,000000
17,650050	1,000	1.123.158,000000
17,666717	1,000	1.111.265,000000
17,683383	1,000	1.103.040,000000
17,700050	1,000	1.097.585,000000
17,716717	1,000	1.094.360,000000
17,733383	1,000	1.092.864,000000
17,750050	1,000	1.092.650,000000
17,766717	1,000	1.093.365,000000
17,783383	1,000	1.094.831,000000
17,800050	1,000	1.096.703,000000
17,816717	1,000	1.098.563,000000
17,833383	1,000	1.100.502,000000
17,850050	1,000	1.102.954,000000
17,866717	1,000	1.105.920,000000
17,883383	1,000	1.109.477,000000
17,900050	1,000	1.113.730,000000
17,916717	1,000	1.118.331,000000
17,933383	1,000	1.122.951,000000
17,950050	1,000	1.127.131,000000
17,966717	1,000	1.130.330,000000
17,983383	1,000	1.132.338,000000
18,000050	1,000	1.133.364,000000
18,016717	1,000	1.133.879,000000
18,033383	1,000	1.134.043,000000
18,050050	1,000	1.133.949,000000
18,066717	1,000	1.133.474,000000
18,083383	1,000	1.132.149,000000
18,100050	1,000	1.129.632,000000
18,116717	1,000	1.126.216,000000
18,133383	1,000	1.122.288,000000
18,150050	1,000	1.118.240,000000
18,166717	1,000	1.114.565,000000
18,183383	1,000	1.111.537,000000
18,200050	1,000	1.109.211,000000
18,216717	1,000	1.107.616,000000
18,233383	1,000	1.106.884,000000
18,250050	1,000	1.107.431,000000
18,266717	1,000	1.109.510,000000
18,283383	1,000	1.113.761,000000
18,300050	1,000	1.121.161,000000
18,316717	1,000	1.132.506,000000
18,333383	1,000	1.148.835,000000
18,350050	1,000	1.171.370,000000
18,366717	1,000	1.200.934,000000
18,383383	1,000	1.237.752,000000
18,400050	1,000	1.280.603,000000
18,416717	1,000	1.326.806,000000
18,433383	1,000	1.372.581,000000
18,450050	1,000	1.413.413,000000
18,466717	1,000	1.444.934,000000
18,483383	1,000	1.463.980,000000
18,500050	1,000	1.469.070,000000
18,516717	1,000	1.460.404,000000
18,533383	1,000	1.439.416,000000
18,550050	1,000	1.408.771,000000
18,566717	1,000	1.371.883,000000
18,583383	1,000	1.332.409,000000
18,600050	1,000	1.293.497,000000
18,616717	1,000	1.257.298,000000
18,633383	1,000	1.225.172,000000
18,650050	1,000	1.197.713,000000
18,666717	1,000	1.175.282,000000
18,683383	1,000	1.158.015,000000
18,700050	1,000	1.145.910,000000
18,716717	1,000	1.138.817,000000
18,733383	1,000	1.136.440,000000
18,750050	1,000	1.138.342,000000
18,766717	1,000	1.143.494,000000
18,783383	1,000	1.150.766,000000
18,800050	1,000	1.159.204,000000
18,816717	1,000	1.167.890,000000
18,833383	1,000	1.175.742,000000
18,850050	1,000	1.181.457,000000
18,866717	1,000	1.184.108,000000
18,883383	1,000	1.183.403,000000
18,900050	1,000	1.179.740,000000
18,916717	1,000	1.173.549,000000
18,933383	1,000	1.165.800,000000
18,950050	1,000	1.157.789,000000
18,966717	1,000	1.150.517,000000
18,983383	1,000	1.144.509,000000
19,000050	1,000	1.139.904,000000
19,016717	1,000	1.136.470,000000
19,033383	1,000	1.133.814,000000
19,050050	1,000	1.131.503,000000
19,066717	1,000	1.129.271,000000
19,083383	1,000	1.127.099,000000
19,100050	1,000	1.124.869,000000
19,116717	1,000	1.122.451,000000
19,133383	1,000	1.120.042,000000
19,150050	1,000	1.118.038,000000
19,166717	1,000	1.116.455,000000
19,183383	1,000	1.115.458,000000
19,200050	1,000	1.115.048,000000
19,216717	1,000	1.114.912,000000
19,233383	1,000	1.114.572,000000
19,250050	1,000	1.113.820,000000
19,266717	1,000	1.112.594,000000
19,283383	1,000	1.111.130,000000
19,300050	1,000	1.110.151,000000
19,316717	1,000	1.109.957,000000
19,333383	1,000	1.110.384,000000
19,350050	1,000	1.111.149,000000
19,366717	1,000	1.111.880,000000
19,383383	1,000	1.112.430,000000
19,400050	1,000	1.113.087,000000
19,416717	1,000	1.114.109,000000
19,433383	1,000	1.115.577,000000
19,450050	1,000	1.117.595,000000
19,466717	1,000	1.120.211,000000
19,483383	1,000	1.123.004,000000
19,500050	1,000	1.125.503,000000
19,516717	1,000	1.127.014,000000
19,533383	1,000	1.127.292,000000
19,550050	1,000	1.126.729,000000
19,566717	1,000	1.125.719,000000
19,583383	1,000	1.124.787,000000
19,600050	1,000	1.124.476,000000
19,616717	1,000	1.125.090,000000
19,633383	1,000	1.126.856,000000
19,650050	1,000	1.129.967,000000
19,666717	1,000	1.134.408,000000
19,683383	1,000	1.139.914,000000
19,700050	1,000	1.146.504,000000
19,716717	1,000	1.154.731,000000
19,733383	1,000	1.164.983,000000
19,750050	1,000	1.177.089,000000
19,766717	1,000	1.190.429,000000
19,783383	1,000	1.204.185,000000
19,800050	1,000	1.218.178,000000
19,816717	1,000	1.233.151,000000
19,833383	1,000	1.250.509,000000
19,850050	1,000	1.273.551,000000
19,866717	1,000	1.307.741,000000
19,883383	1,000	1.360.462,000000
19,900050	1,000	1.440.325,000000
19,916717	1,000	1.555.835,000000
19,933383	1,000	1.713.569,000000
19,950050	1,000	1.915.675,000000
19,966717	1,000	2.157.804,000000
19,983383	1,000	2.427.624,000000
20,000050	1,000	2.705.078,000000
20,016717	1,000	2.964.991,000000
20,033383	1,000	3.180.841,000000
20,050050	1,000	3.329.672,000000
20,066717	1,000	3.395.917,000000
20,083383	1,000	3.374.301,000000
20,100050	1,000	3.270.316,000000
20,116717	1,000	3.098.396,000000
20,133383	1,000	2.878.726,000000
20,150050	1,000	2.633.728,000000
20,166717	1,000	2.384.958,000000
20,183383	1,000	2.150.369,000000
20,200050	1,000	1.942.510,000000
20,216717	1,000	1.768.070,000000
20,233383	1,000	1.628.618,000000
20,250050	1,000	1.521.894,000000
20,266717	1,000	1.443.124,000000
20,283383	1,000	1.386.471,000000
20,300050	1,000	1.346.163,000000
20,316717	1,000	1.316.865,000000
20,333383	1,000	1.294.299,000000
20,350050	1,000	1.275.476,000000
20,366717	1,000	1.258.910,000000
20,383383	1,000	1.243.987,000000
20,400050	1,000	1.230.524,000000
20,416717	1,000	1.218.589,000000
20,433383	1,000	1.208.728,000000
20,450050	1,000	1.201.506,000000
20,466717	1,000	1.197.096,000000
20,483383	1,000	1.195.565,000000
20,500050	1,000	1.197.073,000000
20,516717	1,000	1.201.411,000000
20,533383	1,000	1.208.037,000000
20,550050	1,000	1.216.066,000000
20,566717	1,000	1.224.589,000000
20,583383	1,000	1.232.781,000000
20,600050	1,000	1.239.910,000000
20,616717	1,000	1.245.407,000000
20,633383	1,000	1.248.812,000000
20,650050	1,000	1.250.236,000000
20,666717	1,000	1.250.224,000000
20,683383	1,000	1.249.555,000000
20,700050	1,000	1.249.832,000000
20,716717	1,000	1.253.449,000000
20,733383	1,000	1.263.521,000000
20,750050	1,000	1.283.907,000000
20,766717	1,000	1.318.957,000000
20,783383	1,000	1.372.457,000000
20,800050	1,000	1.446.322,000000
20,816717	1,000	1.539.813,000000
20,833383	1,000	1.648.770,000000
20,850050	1,000	1.765.557,000000
20,866717	1,000	1.880.274,000000
20,883383	1,000	1.981.982,000000
20,900050	1,000	2.060.093,000000
20,916717	1,000	2.106.601,000000
20,933383	1,000	2.117.162,000000
20,950050	1,000	2.091.671,000000
20,966717	1,000	2.034.180,000000
20,983383	1,000	1.951.634,000000
21,000050	1,000	1.852.685,000000
21,016717	1,000	1.746.209,000000
21,033383	1,000	1.640.095,000000
21,050050	1,000	1.540.914,000000
21,066717	1,000	1.452.959,000000
21,083383	1,000	1.378.240,000000
21,100050	1,000	1.317.248,000000
21,116717	1,000	1.269.370,000000
21,133383	1,000	1.233.284,000000
21,150050	1,000	1.207.388,000000
21,166717	1,000	1.190.105,000000
21,183383	1,000	1.179.864,000000
21,200050	1,000	1.174.543,000000
21,216717	1,000	1.172.341,000000
21,233383	1,000	1.171.747,000000
21,250050	1,000	1.171.536,000000
21,266717	1,000	1.171.310,000000
21,283383	1,000	1.171.199,000000
21,300050	1,000	1.171.476,000000
21,316717	1,000	1.172.561,000000
21,333383	1,000	1.174.457,000000
21,350050	1,000	1.176.424,000000
21,366717	1,000	1.178.251,000000
21,383383	1,000	1.180.143,000000
21,400050	1,000	1.182.350,000000
21,416717	1,000	1.184.738,000000
21,433383	1,000	1.186.563,000000
21,450050	1,000	1.187.257,000000
21,466717	1,000	1.186.648,000000
21,483383	1,000	1.184.685,000000
21,500050	1,000	1.181.464,000000
21,516717	1,000	1.177.293,000000
21,533383	1,000	1.172.787,000000
21,550050	1,000	1.168.529,000000
21,566717	1,000	1.165.047,000000
21,583383	1,000	1.162.440,000000
21,600050	1,000	1.160.210,000000
21,616717	1,000	1.157.996,000000
21,633383	1,000	1.155.730,000000
21,650050	1,000	1.153.284,000000
21,666717	1,000	1.150.776,000000
21,683383	1,000	1.148.534,000000
21,700050	1,000	1.146.849,000000
21,716717	1,000	1.145.839,000000
21,733383	1,000	1.145.280,000000
21,750050	1,000	1.145.284,000000
21,766717	1,000	1.146.043,000000
21,783383	1,000	1.147.251,000000
21,800050	1,000	1.148.475,000000
21,816717	1,000	1.149.712,000000
21,833383	1,000	1.151.246,000000
21,850050	1,000	1.153.315,000000
21,866717	1,000	1.155.847,000000
21,883383	1,000	1.158.441,000000
21,900050	1,000	1.160.543,000000
21,916717	1,000	1.161.837,000000
21,933383	1,000	1.162.500,000000
21,950050	1,000	1.162.794,000000
21,966717	1,000	1.162.652,000000
21,983383	1,000	1.162.238,000000
22,000050	1,000	1.161.871,000000
22,016717	1,000	1.161.436,000000
22,033383	1,000	1.160.678,000000
22,050050	1,000	1.159.851,000000
22,066717	1,000	1.159.155,000000
22,083383	1,000	1.158.677,000000
22,100050	1,000	1.158.512,000000
22,116717	1,000	1.158.697,000000
22,133383	1,000	1.159.377,000000
22,150050	1,000	1.160.386,000000
22,166717	1,000	1.161.408,000000
22,183383	1,000	1.162.421,000000
22,200050	1,000	1.163.261,000000
22,216717	1,000	1.163.681,000000
22,233383	1,000	1.163.446,000000
22,250050	1,000	1.162.654,000000
22,266717	1,000	1.161.633,000000
22,283383	1,000	1.160.611,000000
22,300050	1,000	1.159.658,000000
22,316717	1,000	1.158.939,000000
22,333383	1,000	1.158.672,000000
22,350050	1,000	1.158.680,000000
22,366717	1,000	1.158.658,000000
22,383383	1,000	1.158.816,000000
22,400050	1,000	1.159.601,000000
22,416717	1,000	1.161.126,000000
22,433383	1,000	1.163.106,000000
22,450050	1,000	1.165.149,000000
22,466717	1,000	1.166.940,000000
22,483383	1,000	1.168.343,000000
22,500050	1,000	1.169.206,000000
22,516717	1,000	1.169.689,000000
22,533383	1,000	1.170.268,000000
22,550050	1,000	1.171.251,000000
22,566717	1,000	1.172.980,000000
22,583383	1,000	1.175.414,000000
22,600050	1,000	1.178.083,000000
22,616717	1,000	1.180.463,000000
22,633383	1,000	1.182.416,000000
22,650050	1,000	1.184.041,000000
22,666717	1,000	1.185.346,000000
22,683383	1,000	1.186.580,000000
22,700050	1,000	1.188.164,000000
22,716717	1,000	1.190.492,000000
22,733383	1,000	1.193.837,000000
22,750050	1,000	1.198.494,000000
22,766717	1,000	1.204.555,000000
22,783383	1,000	1.211.343,000000
22,800050	1,000	1.218.142,000000
22,816717	1,000	1.224.176,000000
22,833383	1,000	1.228.752,000000
22,850050	1,000	1.232.021,000000
22,866717	1,000	1.234.465,000000
22,883383	1,000	1.236.393,000000
22,900050	1,000	1.237.877,000000
22,916717	1,000	1.239.035,000000
22,933383	1,000	1.240.325,000000
22,950050	1,000	1.241.753,000000
22,966717	1,000	1.242.773,000000
22,983383	1,000	1.242.810,000000
23,000050	1,000	1.241.405,000000
23,016717	1,000	1.238.254,000000
23,033383	1,000	1.233.518,000000
23,050050	1,000	1.227.963,000000
23,066717	1,000	1.222.266,000000
23,083383	1,000	1.217.107,000000
23,100050	1,000	1.212.716,000000
23,116717	1,000	1.209.350,000000
23,133383	1,000	1.207.382,000000
23,150050	1,000	1.206.770,000000
23,166717	1,000	1.207.445,000000
23,183383	1,000	1.209.487,000000
23,200050	1,000	1.213.423,000000
23,216717	1,000	1.220.021,000000
23,233383	1,000	1.229.619,000000
23,250050	1,000	1.241.557,000000
23,266717	1,000	1.254.589,000000
23,283383	1,000	1.267.525,000000
23,300050	1,000	1.278.972,000000
23,316717	1,000	1.287.624,000000
23,333383	1,000	1.292.492,000000
23,350050	1,000	1.292.886,000000
23,366717	1,000	1.289.071,000000
23,383383	1,000	1.282.038,000000
23,400050	1,000	1.272.533,000000
23,416717	1,000	1.261.529,000000
23,433383	1,000	1.249.993,000000
23,450050	1,000	1.238.549,000000
23,466717	1,000	1.227.756,000000
23,483383	1,000	1.218.281,000000
23,500050	1,000	1.210.396,000000
23,516717	1,000	1.204.024,000000
23,533383	1,000	1.199.200,000000
23,550050	1,000	1.196.091,000000
23,566717	1,000	1.194.235,000000
23,583383	1,000	1.193.040,000000
23,600050	1,000	1.192.291,000000
23,616717	1,000	1.191.972,000000
23,633383	1,000	1.191.891,000000
23,650050	1,000	1.191.488,000000
23,666717	1,000	1.190.709,000000
23,683383	1,000	1.189.708,000000
23,700050	1,000	1.188.752,000000
23,716717	1,000	1.188.080,000000
23,733383	1,000	1.187.998,000000
23,750050	1,000	1.188.672,000000
23,766717	1,000	1.190.023,000000
23,783383	1,000	1.192.182,000000
23,800050	1,000	1.195.573,000000
23,816717	1,000	1.200.422,000000
23,833383	1,000	1.206.996,000000
23,850050	1,000	1.215.631,000000
23,866717	1,000	1.226.028,000000
23,883383	1,000	1.237.439,000000
23,900050	1,000	1.248.910,000000
23,916717	1,000	1.259.444,000000
23,933383	1,000	1.267.996,000000
23,950050	1,000	1.273.625,000000
23,966717	1,000	1.275.786,000000
23,983383	1,000	1.274.643,000000
24,000050	1,000	1.270.855,000000
24,016717	1,000	1.265.174,000000
24,033383	1,000	1.258.170,000000
24,050050	1,000	1.250.237,000000
24,066717	1,000	1.241.968,000000
24,083383	1,000	1.233.862,000000
24,100050	1,000	1.226.310,000000
24,116717	1,000	1.219.526,000000
24,133383	1,000	1.213.690,000000
24,150050	1,000	1.209.267,000000
24,166717	1,000	1.206.836,000000
24,183383	1,000	1.206.881,000000
24,200050	1,000	1.209.795,000000
24,216717	1,000	1.216.326,000000
24,233383	1,000	1.228.000,000000
24,250050	1,000	1.246.930,000000
24,266717	1,000	1.275.824,000000
24,283383	1,000	1.318.020,000000
24,300050	1,000	1.376.600,000000
24,316717	1,000	1.452.957,000000
24,333383	1,000	1.545.966,000000
24,350050	1,000	1.651.589,000000
24,366717	1,000	1.763.063,000000
24,383383	1,000	1.871.298,000000
24,400050	1,000	1.966.147,000000
24,416717	1,000	2.038.093,000000
24,433383	1,000	2.079.875,000000
24,450050	1,000	2.087.890,000000
24,466717	1,000	2.062.425,000000
24,483383	1,000	2.007.083,000000
24,500050	1,000	1.928.131,000000
24,516717	1,000	1.833.520,000000
24,533383	1,000	1.732.029,000000
24,550050	1,000	1.631.680,000000
24,566717	1,000	1.538.612,000000
24,583383	1,000	1.457.184,000000
24,600050	1,000	1.389.897,000000
24,616717	1,000	1.337.410,000000
24,633383	1,000	1.298.979,000000
24,650050	1,000	1.272.913,000000
24,666717	1,000	1.257.440,000000
24,683383	1,000	1.251.202,000000
24,700050	1,000	1.253.803,000000
24,716717	1,000	1.266.083,000000
24,733383	1,000	1.290.142,000000
24,750050	1,000	1.329.425,000000
24,766717	1,000	1.388.188,000000
24,783383	1,000	1.470.451,000000
24,800050	1,000	1.578.940,000000
24,816717	1,000	1.714.007,000000
24,833383	1,000	1.871.859,000000
24,850050	1,000	2.043.895,000000
24,866717	1,000	2.217.313,000000
24,883383	1,000	2.376.188,000000
24,900050	1,000	2.504.393,000000
24,916717	1,000	2.588.571,000000
24,933383	1,000	2.620.438,000000
24,950050	1,000	2.597.725,000000
24,966717	1,000	2.524.567,000000
24,983383	1,000	2.410.347,000000
25,000050	1,000	2.267.627,000000
25,016717	1,000	2.109.992,000000
25,033383	1,000	1.950.388,000000
25,050050	1,000	1.799.875,000000
25,066717	1,000	1.666.772,000000
25,083383	1,000	1.556.150,000000
25,100050	1,000	1.469.983,000000
25,116717	1,000	1.407.623,000000
25,133383	1,000	1.366.490,000000
25,150050	1,000	1.343.067,000000
25,166717	1,000	1.333.716,000000
25,183383	1,000	1.334.283,000000
25,200050	1,000	1.339.905,000000
25,216717	1,000	1.346.315,000000
25,233383	1,000	1.350.701,000000
25,250050	1,000	1.351.365,000000
25,266717	1,000	1.347.314,000000
25,283383	1,000	1.338.476,000000
25,300050	1,000	1.325.870,000000
25,316717	1,000	1.311.082,000000
25,333383	1,000	1.295.832,000000
25,350050	1,000	1.281.287,000000
25,366717	1,000	1.268.564,000000
25,383383	1,000	1.258.844,000000
25,400050	1,000	1.252.551,000000
25,416717	1,000	1.249.233,000000
25,433383	1,000	1.248.011,000000
25,450050	1,000	1.247.959,000000
25,466717	1,000	1.248.268,000000
25,483383	1,000	1.248.216,000000
25,500050	1,000	1.247.329,000000
25,516717	1,000	1.245.656,000000
25,533383	1,000	1.243.333,000000
25,550050	1,000	1.240.436,000000
25,566717	1,000	1.236.804,000000
25,583383	1,000	1.232.537,000000
25,600050	1,000	1.228.259,000000
25,616717	1,000	1.224.528,000000
25,633383	1,000	1.221.456,000000
25,650050	1,000	1.218.721,000000
25,666717	1,000	1.216.029,000000
25,683383	1,000	1.213.285,000000
25,700050	1,000	1.210.658,000000
25,716717	1,000	1.208.653,000000
25,733383	1,000	1.207.463,000000
25,750050	1,000	1.207.377,000000
25,766717	1,000	1.208.562,000000
25,783383	1,000	1.210.427,000000
25,800050	1,000	1.212.181,000000
25,816717	1,000	1.213.291,000000
25,833383	1,000	1.213.609,000000
25,850050	1,000	1.213.314,000000
25,866717	1,000	1.212.447,000000
25,883383	1,000	1.211.164,000000
25,900050	1,000	1.209.955,000000
25,916717	1,000	1.209.155,000000
25,933383	1,000	1.208.749,000000
25,950050	1,000	1.208.637,000000
25,966717	1,000	1.208.792,000000
25,983383	1,000	1.209.214,000000
26,000050	1,000	1.209.931,000000
26,016717	1,000	1.210.881,000000
26,033383	1,000	1.211.761,000000
26,050050	1,000	1.212.232,000000
26,066717	1,000	1.212.282,000000
26,083383	1,000	1.212.168,000000
26,100050	1,000	1.212.100,000000
26,116717	1,000	1.212.288,000000
26,133383	1,000	1.213.159,000000
26,150050	1,000	1.215.030,000000
26,166717	1,000	1.217.768,000000
26,183383	1,000	1.220.978,000000
26,200050	1,000	1.224.174,000000
26,216717	1,000	1.227.244,000000
26,233383	1,000	1.229.849,000000
26,250050	1,000	1.231.287,000000
26,266717	1,000	1.231.175,000000
26,283383	1,000	1.229.892,000000
26,300050	1,000	1.228.067,000000
26,316717	1,000	1.225.891,000000
26,333383	1,000	1.223.424,000000
26,350050	1,000	1.221.021,000000
26,366717	1,000	1.219.021,000000
26,383383	1,000	1.217.799,000000
26,400050	1,000	1.217.465,000000
26,416717	1,000	1.217.910,000000
26,433383	1,000	1.218.855,000000
26,450050	1,000	1.219.819,000000
26,466717	1,000	1.220.632,000000
26,483383	1,000	1.221.122,000000
26,500050	1,000	1.220.884,000000
26,516717	1,000	1.219.672,000000
26,533383	1,000	1.217.928,000000
26,550050	1,000	1.216.064,000000
26,566717	1,000	1.214.499,000000
26,583383	1,000	1.213.367,000000
26,600050	1,000	1.212.816,000000
26,616717	1,000	1.213.021,000000
26,633383	1,000	1.214.186,000000
26,650050	1,000	1.216.522,000000
26,666717	1,000	1.220.317,000000
26,683383	1,000	1.225.617,000000
26,700050	1,000	1.232.091,000000
26,716717	1,000	1.238.977,000000
26,733383	1,000	1.245.275,000000
26,750050	1,000	1.250.380,000000
26,766717	1,000	1.254.346,000000
26,783383	1,000	1.257.278,000000
26,800050	1,000	1.259.150,000000
26,816717	1,000	1.259.789,000000
26,833383	1,000	1.258.794,000000
26,850050	1,000	1.256.218,000000
26,866717	1,000	1.252.566,000000
26,883383	1,000	1.248.438,000000
26,900050	1,000	1.244.151,000000
26,916717	1,000	1.240.047,000000
26,933383	1,000	1.236.291,000000
26,950050	1,000	1.232.978,000000
26,966717	1,000	1.230.527,000000
26,983383	1,000	1.229.226,000000
27,000050	1,000	1.228.918,000000
27,016717	1,000	1.229.209,000000
27,033383	1,000	1.229.714,000000
27,050050	1,000	1.230.270,000000
27,066717	1,000	1.231.088,000000
27,083383	1,000	1.232.198,000000
27,100050	1,000	1.233.223,000000
27,116717	1,000	1.233.807,000000
27,133383	1,000	1.234.060,000000
27,150050	1,000	1.234.157,000000
27,166717	1,000	1.233.994,000000
27,183383	1,000	1.233.658,000000
27,200050	1,000	1.233.644,000000
27,216717	1,000	1.234.393,000000
27,233383	1,000	1.235.640,000000
27,250050	1,000	1.236.862,000000
27,266717	1,000	1.237.816,000000
27,283383	1,000	1.238.308,000000
27,300050	1,000	1.238.365,000000
27,316717	1,000	1.238.317,000000
27,333383	1,000	1.238.644,000000
27,350050	1,000	1.239.412,000000
27,366717	1,000	1.240.416,000000
27,383383	1,000	1.241.220,000000
27,400050	1,000	1.241.460,000000
27,416717	1,000	1.240.956,000000
27,433383	1,000	1.239.999,000000
27,450050	1,000	1.238.952,000000
27,466717	1,000	1.237.928,000000
27,483383	1,000	1.236.784,000000
27,500050	1,000	1.235.513,000000
27,516717	1,000	1.234.119,000000
27,533383	1,000	1.232.446,000000
27,550050	1,000	1.230.841,000000
27,566717	1,000	1.229.927,000000
27,583383	1,000	1.230.095,000000
27,600050	1,000	1.231.235,000000
27,616717	1,000	1.232.999,000000
27,633383	1,000	1.235.147,000000
27,650050	1,000	1.237.487,000000
27,666717	1,000	1.239.691,000000
27,683383	1,000	1.241.663,000000
27,700050	1,000	1.243.313,000000
27,716717	1,000	1.244.610,000000
27,733383	1,000	1.245.443,000000
27,750050	1,000	1.245.897,000000
27,766717	1,000	1.245.969,000000
27,783383	1,000	1.245.573,000000
27,800050	1,000	1.244.861,000000
27,816717	1,000	1.244.006,000000
27,833383	1,000	1.243.226,000000
27,850050	1,000	1.242.593,000000
27,866717	1,000	1.242.148,000000
27,883383	1,000	1.241.931,000000
27,900050	1,000	1.241.927,000000
27,916717	1,000	1.242.121,000000
27,933383	1,000	1.242.417,000000
27,950050	1,000	1.242.898,000000
27,966717	1,000	1.243.669,000000
27,983383	1,000	1.244.539,000000
28,000050	1,000	1.245.078,000000
28,016717	1,000	1.245.125,000000
28,033383	1,000	1.244.718,000000
28,050050	1,000	1.244.189,000000
28,066717	1,000	1.243.719,000000
28,083383	1,000	1.243.142,000000
28,100050	1,000	1.242.453,000000
28,116717	1,000	1.241.778,000000
28,133383	1,000	1.241.039,000000
28,150050	1,000	1.240.254,000000
28,166717	1,000	1.239.585,000000
28,183383	1,000	1.239.207,000000
28,200050	1,000	1.239.095,000000
28,216717	1,000	1.239.300,000000
28,233383	1,000	1.240.116,000000
28,250050	1,000	1.241.430,000000
28,266717	1,000	1.242.754,000000
28,283383	1,000	1.243.794,000000
28,300050	1,000	1.244.617,000000
28,316717	1,000	1.245.587,000000
28,333383	1,000	1.247.060,000000
28,350050	1,000	1.248.882,000000
28,366717	1,000	1.250.556,000000
28,383383	1,000	1.251.973,000000
28,400050	1,000	1.253.409,000000
28,416717	1,000	1.254.998,000000
28,433383	1,000	1.256.319,000000
28,450050	1,000	1.256.979,000000
28,466717	1,000	1.256.944,000000
28,483383	1,000	1.256.559,000000
28,500050	1,000	1.256.224,000000
28,516717	1,000	1.256.118,000000
28,533383	1,000	1.256.151,000000
28,550050	1,000	1.256.049,000000
28,566717	1,000	1.255.656,000000
28,583383	1,000	1.254.911,000000
28,600050	1,000	1.253.910,000000
28,616717	1,000	1.252.929,000000
28,633383	1,000	1.252.146,000000
28,650050	1,000	1.251.673,000000
28,666717	1,000	1.251.377,000000
28,683383	1,000	1.251.177,000000
28,700050	1,000	1.250.886,000000
28,716717	1,000	1.250.390,000000
28,733383	1,000	1.249.884,000000
28,750050	1,000	1.249.538,000000
28,766717	1,000	1.249.474,000000
28,783383	1,000	1.249.689,000000
28,800050	1,000	1.250.193,000000
28,816717	1,000	1.251.017,000000
28,833383	1,000	1.252.077,000000
28,850050	1,000	1.253.268,000000
28,866717	1,000	1.254.476,000000
28,883383	1,000	1.255.373,000000
28,900050	1,000	1.255.838,000000
28,916717	1,000	1.255.941,000000
28,933383	1,000	1.255.631,000000
28,950050	1,000	1.255.226,000000
28,966717	1,000	1.254.717,000000
28,983383	1,000	1.254.005,000000
29,000050	1,000	1.252.983,000000
29,016717	1,000	1.251.744,000000
29,033383	1,000	1.250.483,000000
29,050050	1,000	1.249.619,000000
29,066717	1,000	1.249.470,000000
29,083383	1,000	1.249.900,000000
29,100050	1,000	1.250.659,000000
29,116717	1,000	1.251.846,000000
29,133383	1,000	1.253.570,000000
29,150050	1,000	1.255.751,000000
29,166717	1,000	1.258.006,000000
29,183383	1,000	1.259.971,000000
29,200050	1,000	1.261.388,000000
29,216717	1,000	1.262.183,000000
29,233383	1,000	1.262.416,000000
29,250050	1,000	1.262.136,000000
29,266717	1,000	1.261.465,000000
29,283383	1,000	1.260.652,000000
29,300050	1,000	1.259.906,000000
29,316717	1,000	1.259.314,000000
29,333383	1,000	1.258.976,000000
29,350050	1,000	1.259.079,000000
29,366717	1,000	1.259.881,000000
29,383383	1,000	1.261.088,000000
29,400050	1,000	1.262.191,000000
29,416717	1,000	1.262.943,000000
29,433383	1,000	1.263.411,000000
29,450050	1,000	1.263.498,000000
29,466717	1,000	1.263.106,000000
29,483383	1,000	1.262.447,000000
29,500050	1,000	1.261.903,000000
29,516717	1,000	1.261.513,000000
29,533383	1,000	1.261.034,000000
29,550050	1,000	1.260.255,000000
29,566717	1,000	1.259.165,000000
29,583383	1,000	1.258.173,000000
29,600050	1,000	1.257.650,000000
29,616717	1,000	1.257.620,000000
29,633383	1,000	1.257.880,000000
29,650050	1,000	1.258.334,000000
29,666717	1,000	1.258.915,000000
29,683383	1,000	1.259.484,000000
29,700050	1,000	1.260.131,000000
29,716717	1,000	1.261.026,000000
29,733383	1,000	1.262.309,000000
29,750050	1,000	1.263.920,000000
29,766717	1,000	1.265.801,000000
29,783383	1,000	1.267.806,000000
29,800050	1,000	1.269.535,000000
29,816717	1,000	1.270.586,000000
29,833383	1,000	1.271.016,000000
29,850050	1,000	1.271.173,000000
29,866717	1,000	1.271.403,000000
29,883383	1,000	1.271.617,000000
29,900050	1,000	1.271.629,000000
29,916717	1,000	1.271.225,000000
29,933383	1,000	1.270.078,000000
29,950050	1,000	1.268.347,000000
29,966717	1,000	1.266.255,000000
29,983383	1,000	1.263.891,000000
30,000050	1,000	1.261.514,000000
30,016717	1,000	1.259.529,000000
30,033383	1,000	1.258.112,000000
30,050050	1,000	1.257.351,000000
30,066717	1,000	1.257.285,000000
30,083383	1,000	1.257.813,000000
30,100050	1,000	1.258.834,000000
30,116717	1,000	1.260.369,000000
30,133383	1,000	1.262.486,000000
30,150050	1,000	1.264.947,000000
30,166717	1,000	1.267.526,000000
30,183383	1,000	1.270.140,000000
30,200050	1,000	1.272.511,000000
30,216717	1,000	1.274.248,000000
30,233383	1,000	1.275.360,000000
30,250050	1,000	1.275.798,000000
30,266717	1,000	1.275.416,000000
30,283383	1,000	1.274.286,000000
30,300050	1,000	1.272.915,000000
30,316717	1,000	1.271.793,000000
30,333383	1,000	1.271.037,000000
30,350050	1,000	1.270.857,000000
30,366717	1,000	1.271.428,000000
30,383383	1,000	1.272.645,000000
30,400050	1,000	1.273.898,000000
30,416717	1,000	1.274.575,000000
30,433383	1,000	1.274.531,000000
30,450050	1,000	1.274.178,000000
30,466717	1,000	1.273.845,000000
30,483383	1,000	1.273.686,000000
30,500050	1,000	1.273.805,000000
30,516717	1,000	1.274.224,000000
30,533383	1,000	1.275.104,000000
30,550050	1,000	1.276.330,000000
30,566717	1,000	1.277.630,000000
30,583383	1,000	1.278.768,000000
30,600050	1,000	1.279.588,000000
30,616717	1,000	1.279.864,000000
30,633383	1,000	1.279.450,000000
30,650050	1,000	1.278.654,000000
30,666717	1,000	1.278.102,000000
30,683383	1,000	1.278.163,000000
30,700050	1,000	1.278.756,000000
30,716717	1,000	1.279.803,000000
30,733383	1,000	1.281.136,000000
30,750050	1,000	1.282.386,000000
30,766717	1,000	1.283.112,000000
30,783383	1,000	1.282.873,000000
30,800050	1,000	1.281.898,000000
30,816717	1,000	1.280.854,000000
30,833383	1,000	1.280.211,000000
30,850050	1,000	1.280.397,000000
30,866717	1,000	1.281.500,000000
30,883383	1,000	1.283.245,000000
30,900050	1,000	1.285.353,000000
30,916717	1,000	1.287.642,000000
30,933383	1,000	1.290.052,000000
30,950050	1,000	1.292.436,000000
30,966717	1,000	1.294.427,000000
30,983383	1,000	1.295.547,000000
31,000050	1,000	1.295.336,000000
31,016717	1,000	1.293.711,000000
31,033383	1,000	1.291.131,000000
31,050050	1,000	1.288.231,000000
31,066717	1,000	1.285.364,000000
31,083383	1,000	1.282.956,000000
31,100050	1,000	1.281.179,000000
31,116717	1,000	1.280.095,000000
31,133383	1,000	1.279.691,000000
31,150050	1,000	1.279.910,000000
31,166717	1,000	1.280.688,000000
31,183383	1,000	1.281.689,000000
31,200050	1,000	1.282.627,000000
31,216717	1,000	1.283.548,000000
31,233383	1,000	1.284.555,000000
31,250050	1,000	1.285.611,000000
31,266717	1,000	1.286.697,000000
31,283383	1,000	1.287.754,000000
31,300050	1,000	1.288.419,000000
31,316717	1,000	1.288.378,000000
31,333383	1,000	1.287.667,000000
31,350050	1,000	1.286.609,000000
31,366717	1,000	1.285.613,000000
31,383383	1,000	1.284.936,000000
31,400050	1,000	1.284.534,000000
31,416717	1,000	1.284.123,000000
31,433383	1,000	1.283.664,000000
31,450050	1,000	1.283.325,000000
31,466717	1,000	1.283.489,000000
31,483383	1,000	1.284.096,000000
31,500050	1,000	1.285.005,000000
31,516717	1,000	1.286.467,000000
31,533383	1,000	1.288.618,000000
31,550050	1,000	1.291.421,000000
31,566717	1,000	1.294.473,000000
31,583383	1,000	1.297.277,000000
31,600050	1,000	1.299.335,000000
31,616717	1,000	1.300.349,000000
31,633383	1,000	1.300.160,000000
31,650050	1,000	1.298.737,000000
31,666717	1,000	1.296.468,000000
31,683383	1,000	1.293.893,000000
31,700050	1,000	1.291.167,000000
31,716717	1,000	1.288.570,000000
31,733383	1,000	1.286.546,000000
31,750050	1,000	1.285.552,000000
31,766717	1,000	1.285.574,000000
31,783383	1,000	1.286.336,000000
31,800050	1,000	1.287.413,000000
31,816717	1,000	1.288.401,000000
31,833383	1,000	1.289.062,000000
31,850050	1,000	1.289.787,000000
31,866717	1,000	1.290.767,000000
31,883383	1,000	1.292.020,000000
31,900050	1,000	1.293.228,000000
31,916717	1,000	1.294.105,000000
31,933383	1,000	1.294.722,000000
31,950050	1,000	1.295.277,000000
31,966717	1,000	1.295.837,000000
31,983383	1,000	1.296.619,000000
32,000050	1,000	1.297.816,000000
32,016717	1,000	1.299.189,000000
32,033383	1,000	1.300.262,000000
32,050050	1,000	1.300.363,000000
32,066717	1,000	1.299.274,000000
32,083383	1,000	1.297.309,000000
32,100050	1,000	1.294.861,000000
32,116717	1,000	1.292.168,000000
32,133383	1,000	1.289.539,000000
32,150050	1,000	1.286.917,000000
32,166717	1,000	1.284.102,000000
32,183383	1,000	1.281.252,000000
32,200050	1,000	1.278.807,000000
32,216717	1,000	1.276.844,000000
32,233383	1,000	1.275.277,000000
32,250050	1,000	1.274.199,000000
32,266717	1,000	1.273.902,000000
32,283383	1,000	1.274.926,000000
32,300050	1,000	1.277.193,000000
32,316717	1,000	1.280.052,000000
32,333383	1,000	1.283.208,000000
32,350050	1,000	1.286.580,000000
32,366717	1,000	1.289.878,000000
32,383383	1,000	1.292.772,000000
32,400050	1,000	1.294.621,000000
32,416717	1,000	1.295.031,000000
32,433383	1,000	1.294.307,000000
32,450050	1,000	1.293.091,000000
32,466717	1,000	1.291.877,000000
32,483383	1,000	1.291.048,000000
32,500050	1,000	1.290.784,000000
32,516717	1,000	1.290.855,000000
32,533383	1,000	1.291.053,000000
32,550050	1,000	1.291.415,000000
32,566717	1,000	1.292.072,000000
32,583383	1,000	1.293.164,000000
32,600050	1,000	1.294.601,000000
32,616717	1,000	1.296.020,000000
32,633383	1,000	1.296.974,000000
32,650050	1,000	1.297.018,000000
32,666717	1,000	1.296.045,000000
32,683383	1,000	1.294.478,000000
32,700050	1,000	1.293.109,000000
32,716717	1,000	1.292.311,000000
32,733383	1,000	1.291.979,000000
32,750050	1,000	1.292.003,000000
32,766717	1,000	1.292.156,000000
32,783383	1,000	1.292.037,000000
32,800050	1,000	1.291.560,000000
32,816717	1,000	1.290.695,000000
32,833383	1,000	1.289.577,000000
32,850050	1,000	1.288.425,000000
32,866717	1,000	1.287.143,000000
32,883383	1,000	1.285.746,000000
32,900050	1,000	1.284.248,000000
32,916717	1,000	1.282.751,000000
32,933383	1,000	1.281.533,000000
32,950050	1,000	1.280.640,000000
32,966717	1,000	1.280.135,000000
32,983383	1,000	1.280.010,000000
33,000050	1,000	1.279.911,000000
33,016717	1,000	1.279.211,000000
33,033383	1,000	1.277.423,000000
33,050050	1,000	1.274.556,000000
33,066717	1,000	1.271.348,000000
33,083383	1,000	1.268.715,000000
33,100050	1,000	1.267.230,000000
33,116717	1,000	1.266.972,000000
33,133383	1,000	1.267.512,000000
33,150050	1,000	1.268.394,000000
33,166717	1,000	1.269.343,000000
33,183383	1,000	1.270.291,000000
33,200050	1,000	1.271.226,000000
33,216717	1,000	1.272.222,000000
33,233383	1,000	1.273.285,000000
33,250050	1,000	1.274.264,000000
33,266717	1,000	1.274.899,000000
33,283383	1,000	1.275.300,000000
33,300050	1,000	1.275.807,000000
33,316717	1,000	1.276.421,000000
33,333383	1,000	1.276.963,000000
33,350050	1,000	1.277.575,000000
33,366717	1,000	1.278.666,000000
33,383383	1,000	1.280.493,000000
33,400050	1,000	1.282.757,000000
33,416717	1,000	1.285.371,000000
33,433383	1,000	1.288.393,000000
33,450050	1,000	1.291.663,000000
33,466717	1,000	1.294.905,000000
33,483383	1,000	1.297.939,000000
33,500050	1,000	1.300.749,000000
33,516717	1,000	1.303.036,000000
33,533383	1,000	1.304.591,000000
33,550050	1,000	1.305.703,000000
33,566717	1,000	1.306.817,000000
33,583383	1,000	1.308.046,000000
33,600050	1,000	1.309.155,000000
33,616717	1,000	1.310.133,000000
33,633383	1,000	1.311.168,000000
33,650050	1,000	1.312.204,000000
33,666717	1,000	1.313.145,000000
33,683383	1,000	1.314.131,000000
33,700050	1,000	1.315.404,000000
33,716717	1,000	1.317.112,000000
33,733383	1,000	1.319.091,000000
33,750050	1,000	1.321.290,000000
33,766717	1,000	1.323.590,000000
33,783383	1,000	1.325.767,000000
33,800050	1,000	1.327.802,000000
33,816717	1,000	1.330.019,000000
33,833383	1,000	1.332.482,000000
33,850050	1,000	1.334.819,000000
33,866717	1,000	1.336.626,000000
33,883383	1,000	1.337.831,000000
33,900050	1,000	1.338.690,000000
33,916717	1,000	1.339.272,000000
33,933383	1,000	1.339.417,000000
33,950050	1,000	1.339.090,000000
33,966717	1,000	1.338.356,000000
33,983383	1,000	1.337.414,000000
34,000050	1,000	1.336.547,000000
34,016717	1,000	1.336.077,000000
34,033383	1,000	1.335.912,000000
34,050050	1,000	1.335.721,000000
34,066717	1,000	1.335.805,000000
34,083383	1,000	1.336.924,000000
34,100050	1,000	1.339.455,000000
34,116717	1,000	1.343.050,000000
34,133383	1,000	1.346.827,000000
34,150050	1,000	1.350.439,000000
34,166717	1,000	1.353.832,000000
34,183383	1,000	1.357.080,000000
34,200050	1,000	1.360.375,000000
34,216717	1,000	1.363.751,000000
34,233383	1,000	1.367.176,000000
34,250050	1,000	1.370.493,000000
34,266717	1,000	1.373.275,000000
34,283383	1,000	1.375.057,000000
34,300050	1,000	1.376.016,000000
34,316717	1,000	1.376.699,000000
34,333383	1,000	1.377.653,000000
34,350050	1,000	1.379.284,000000
34,366717	1,000	1.381.652,000000
34,383383	1,000	1.384.402,000000
34,400050	1,000	1.387.036,000000
34,416717	1,000	1.389.370,000000
34,433383	1,000	1.391.514,000000
34,450050	1,000	1.393.562,000000
34,466717	1,000	1.395.578,000000
34,483383	1,000	1.397.643,000000
34,500050	1,000	1.400.044,000000
34,516717	1,000	1.402.718,000000
34,533383	1,000	1.405.602,000000
34,550050	1,000	1.408.698,000000
34,566717	1,000	1.411.582,000000
34,583383	1,000	1.413.978,000000
34,600050	1,000	1.416.030,000000
34,616717	1,000	1.417.966,000000
34,633383	1,000	1.420.262,000000
34,650050	1,000	1.423.285,000000
34,666717	1,000	1.427.088,000000
34,683383	1,000	1.431.493,000000
34,700050	1,000	1.436.406,000000
34,716717	1,000	1.441.356,000000
34,733383	1,000	1.445.813,000000
34,750050	1,000	1.449.541,000000
34,766717	1,000	1.452.583,000000
34,783383	1,000	1.455.173,000000
34,800050	1,000	1.457.440,000000
34,816717	1,000	1.459.456,000000
34,833383	1,000	1.461.307,000000
34,850050	1,000	1.463.102,000000
34,866717	1,000	1.465.153,000000
34,883383	1,000	1.467.707,000000
34,900050	1,000	1.470.539,000000
34,916717	1,000	1.473.432,000000
34,933383	1,000	1.476.399,000000
34,950050	1,000	1.479.506,000000
34,966717	1,000	1.482.899,000000
34,983383	1,000	1.486.669,000000
35,000050	1,000	1.490.414,000000
35,016717	1,000	1.493.649,000000
35,033383	1,000	1.496.014,000000
35,050050	1,000	1.497.284,000000
35,066717	1,000	1.497.307,000000
35,083383	1,000	1.496.557,000000
35,100050	1,000	1.495.952,000000
35,116717	1,000	1.496.111,000000
35,133383	1,000	1.496.955,000000
35,150050	1,000	1.498.181,000000
35,166717	1,000	1.499.707,000000
35,183383	1,000	1.501.522,000000
35,200050	1,000	1.503.279,000000
35,216717	1,000	1.504.697,000000
35,233383	1,000	1.505.764,000000
35,250050	1,000	1.506.658,000000
35,266717	1,000	1.507.902,000000
35,283383	1,000	1.509.828,000000
35,300050	1,000	1.512.377,000000
35,316717	1,000	1.515.043,000000
35,333383	1,000	1.517.307,000000
35,350050	1,000	1.518.858,000000
35,366717	1,000	1.519.670,000000
35,383383	1,000	1.520.031,000000
35,400050	1,000	1.520.445,000000
35,416717	1,000	1.521.186,000000
35,433383	1,000	1.521.995,000000
35,450050	1,000	1.522.526,000000
35,466717	1,000	1.522.840,000000
35,483383	1,000	1.523.213,000000
35,500050	1,000	1.523.914,000000
35,516717	1,000	1.524.931,000000
35,533383	1,000	1.526.099,000000
35,550050	1,000	1.527.375,000000
35,566717	1,000	1.528.548,000000
35,583383	1,000	1.529.133,000000
35,600050	1,000	1.528.967,000000
35,616717	1,000	1.528.373,000000
35,633383	1,000	1.527.773,000000
35,650050	1,000	1.527.353,000000
35,666717	1,000	1.527.066,000000
35,683383	1,000	1.527.005,000000
35,700050	1,000	1.527.508,000000
35,716717	1,000	1.528.427,000000
35,733383	1,000	1.529.397,000000
35,750050	1,000	1.530.487,000000
35,766717	1,000	1.531.803,000000
35,783383	1,000	1.533.422,000000
35,800050	1,000	1.535.517,000000
35,816717	1,000	1.538.348,000000
35,833383	1,000	1.541.791,000000
35,850050	1,000	1.545.617,000000
35,866717	1,000	1.549.494,000000
35,883383	1,000	1.552.689,000000
35,900050	1,000	1.554.531,000000
35,916717	1,000	1.554.920,000000
35,933383	1,000	1.554.194,000000
35,950050	1,000	1.552.835,000000
35,966717	1,000	1.551.465,000000
35,983383	1,000	1.550.575,000000
36,000050	1,000	1.550.187,000000
36,016717	1,000	1.549.911,000000
36,033383	1,000	1.549.558,000000
36,050050	1,000	1.549.164,000000
36,066717	1,000	1.549.069,000000
36,083383	1,000	1.549.419,000000
36,100050	1,000	1.550.229,000000
36,116717	1,000	1.551.447,000000
36,133383	1,000	1.552.878,000000
36,150050	1,000	1.554.367,000000
36,166717	1,000	1.555.622,000000
36,183383	1,000	1.556.580,000000
36,200050	1,000	1.557.019,000000
36,216717	1,000	1.556.927,000000
36,233383	1,000	1.556.660,000000
36,250050	1,000	1.556.180,000000
36,266717	1,000	1.555.441,000000
36,283383	1,000	1.554.539,000000
36,300050	1,000	1.553.536,000000
36,316717	1,000	1.552.405,000000
36,333383	1,000	1.551.397,000000
36,350050	1,000	1.550.753,000000
36,366717	1,000	1.550.191,000000
36,383383	1,000	1.549.309,000000
36,400050	1,000	1.548.180,000000
36,416717	1,000	1.546.944,000000
36,433383	1,000	1.545.487,000000
36,450050	1,000	1.544.116,000000
36,466717	1,000	1.543.368,000000
36,483383	1,000	1.543.640,000000
36,500050	1,000	1.545.046,000000
36,516717	1,000	1.547.191,000000
36,533383	1,000	1.549.512,000000
36,550050	1,000	1.551.623,000000
36,566717	1,000	1.553.266,000000
36,583383	1,000	1.554.599,000000
36,600050	1,000	1.556.140,000000
36,616717	1,000	1.558.270,000000
36,633383	1,000	1.560.937,000000
36,650050	1,000	1.564.156,000000
36,666717	1,000	1.568.157,000000
36,683383	1,000	1.572.999,000000
36,700050	1,000	1.578.593,000000
36,716717	1,000	1.584.834,000000
36,733383	1,000	1.591.716,000000
36,750050	1,000	1.599.291,000000
36,766717	1,000	1.607.604,000000
36,783383	1,000	1.616.602,000000
36,800050	1,000	1.626.416,000000
36,816717	1,000	1.637.309,000000
36,833383	1,000	1.649.249,000000
36,850050	1,000	1.661.971,000000
36,866717	1,000	1.675.650,000000
36,883383	1,000	1.690.324,000000
36,900050	1,000	1.705.739,000000
36,916717	1,000	1.721.898,000000
36,933383	1,000	1.739.026,000000
36,950050	1,000	1.756.830,000000
36,966717	1,000	1.774.932,000000
36,983383	1,000	1.793.319,000000
37,000050	1,000	1.812.139,000000
37,016717	1,000	1.831.498,000000
37,033383	1,000	1.851.231,000000
37,050050	1,000	1.871.227,000000
37,066717	1,000	1.891.369,000000
37,083383	1,000	1.911.522,000000
37,100050	1,000	1.931.440,000000
37,116717	1,000	1.950.856,000000
37,133383	1,000	1.969.795,000000
37,150050	1,000	1.988.217,000000
37,166717	1,000	2.005.755,000000
37,183383	1,000	2.021.876,000000
37,200050	1,000	2.036.071,000000
37,216717	1,000	2.047.921,000000
37,233383	1,000	2.056.987,000000
37,250050	1,000	2.063.285,000000
37,266717	1,000	2.067.220,000000
37,283383	1,000	2.069.134,000000
37,300050	1,000	2.069.135,000000
37,316717	1,000	2.067.328,000000
37,333383	1,000	2.063.895,000000
37,350050	1,000	2.059.166,000000
37,366717	1,000	2.053.147,000000
37,383383	1,000	2.045.635,000000
37,400050	1,000	2.036.700,000000
37,416717	1,000	2.026.600,000000
37,433383	1,000	2.015.537,000000
37,450050	1,000	2.003.557,000000
37,466717	1,000	1.990.642,000000
37,483383	1,000	1.976.583,000000
37,500050	1,000	1.961.395,000000
37,516717	1,000	1.945.195,000000
37,533383	1,000	1.928.323,000000
37,550050	1,000	1.911.289,000000
37,566717	1,000	1.894.651,000000
37,583383	1,000	1.878.379,000000
37,600050	1,000	1.862.404,000000
37,616717	1,000	1.846.573,000000
37,633383	1,000	1.830.566,000000
37,650050	1,000	1.813.730,000000
37,666717	1,000	1.795.660,000000
37,683383	1,000	1.776.505,000000
37,700050	1,000	1.756.420,000000
37,716717	1,000	1.735.864,000000
37,733383	1,000	1.715.467,000000
37,750050	1,000	1.695.454,000000
37,766717	1,000	1.676.060,000000
37,783383	1,000	1.657.354,000000
37,800050	1,000	1.638.863,000000
37,816717	1,000	1.620.209,000000
37,833383	1,000	1.601.421,000000
37,850050	1,000	1.582.679,000000
37,866717	1,000	1.564.106,000000
37,883383	1,000	1.545.780,000000
37,900050	1,000	1.527.788,000000
37,916717	1,000	1.509.766,000000
37,933383	1,000	1.491.267,000000
37,950050	1,000	1.472.205,000000
37,966717	1,000	1.452.814,000000
37,983383	1,000	1.433.699,000000
38,000050	1,000	1.415.107,000000
38,016717	1,000	1.396.989,000000
38,033383	1,000	1.379.109,000000
38,050050	1,000	1.360.974,000000
38,066717	1,000	1.342.392,000000
38,083383	1,000	1.323.520,000000
38,100050	1,000	1.304.691,000000
38,116717	1,000	1.285.999,000000
38,133383	1,000	1.267.194,000000
38,150050	1,000	1.248.352,000000
38,166717	1,000	1.229.363,000000
38,183383	1,000	1.210.151,000000
38,200050	1,000	1.190.966,000000
38,216717	1,000	1.172.234,000000
38,233383	1,000	1.154.223,000000
38,250050	1,000	1.136.844,000000
38,266717	1,000	1.120.098,000000
38,283383	1,000	1.104.005,000000
38,300050	1,000	1.088.355,000000
38,316717	1,000	1.072.796,000000
38,333383	1,000	1.056.902,000000
38,350050	1,000	1.040.555,000000
38,366717	1,000	1.024.127,000000
38,383383	1,000	1.008.167,000000
38,400050	1,000	992.870,000000
38,416717	1,000	978.185,000000
38,433383	1,000	964.052,000000
38,450050	1,000	950.437,000000
38,466717	1,000	936.991,000000
38,483383	1,000	923.409,000000
38,500050	1,000	909.675,000000
38,516717	1,000	895.976,000000
38,533383	1,000	882.425,000000
38,550050	1,000	868.969,000000
38,566717	1,000	855.842,000000
38,583383	1,000	843.039,000000
38,600050	1,000	830.332,000000
38,616717	1,000	817.613,000000
38,633383	1,000	805.173,000000
38,650050	1,000	793.175,000000
38,666717	1,000	781.408,000000
38,683383	1,000	769.484,000000
38,700050	1,000	757.573,000000
38,716717	1,000	746.173,000000
38,733383	1,000	735.486,000000
38,750050	1,000	725.240,000000
38,766717	1,000	715.220,000000
38,783383	1,000	705.436,000000
38,800050	1,000	695.889,000000
38,816717	1,000	686.489,000000
38,833383	1,000	676.917,000000
38,850050	1,000	666.968,000000
38,866717	1,000	656.747,000000
38,883383	1,000	646.129,000000
38,900050	1,000	635.058,000000
38,916717	1,000	623.938,000000
38,933383	1,000	613.162,000000
38,950050	1,000	602.710,000000
38,966717	1,000	592.377,000000
38,983383	1,000	582.338,000000
39,000050	1,000	572.903,000000
39,016717	1,000	564.099,000000
39,033383	1,000	555.709,000000
39,050050	1,000	547.302,000000
39,066717	1,000	538.608,000000
39,083383	1,000	529.495,000000
39,100050	1,000	520.020,000000
39,116717	1,000	510.455,000000
39,133383	1,000	500.994,000000
39,150050	1,000	491.799,000000
39,166717	1,000	482.800,000000
39,183383	1,000	473.755,000000
39,200050	1,000	464.778,000000
39,216717	1,000	455.950,000000
39,233383	1,000	447.442,000000
39,250050	1,000	439.399,000000
39,266717	1,000	431.780,000000
39,283383	1,000	424.430,000000
39,300050	1,000	417.080,000000
39,316717	1,000	409.707,000000
39,333383	1,000	402.550,000000
39,350050	1,000	395.489,000000
39,366717	1,000	388.139,000000
39,383383	1,000	380.291,000000
39,400050	1,000	372.045,000000
39,416717	1,000	363.644,000000
39,433383	1,000	355.119,000000
39,450050	1,000	346.496,000000
39,466717	1,000	338.155,000000
39,483383	1,000	330.424,000000
39,500050	1,000	323.365,000000
39,516717	1,000	317.095,000000
39,533383	1,000	311.788,000000
39,550050	1,000	307.407,000000
39,566717	1,000	303.842,000000
39,583383	1,000	300.784,000000
39,600050	1,000	297.801,000000
39,616717	1,000	294.519,000000
39,633383	1,000	290.618,000000
39,650050	1,000	286.070,000000
39,666717	1,000	281.078,000000
39,683383	1,000	276.126,000000
39,700050	1,000	271.263,000000
39,716717	1,000	266.529,000000
39,733383	1,000	261.902,000000
39,750050	1,000	257.012,000000
39,766717	1,000	251.760,000000
39,783383	1,000	246.308,000000
39,800050	1,000	241.105,000000
39,816717	1,000	236.366,000000
39,833383	1,000	232.169,000000
39,850050	1,000	228.787,000000
39,866717	1,000	226.009,000000
39,883383	1,000	223.683,000000
39,900050	1,000	221.639,000000
39,916717	1,000	219.794,000000
39,933383	1,000	218.006,000000
39,950050	1,000	216.218,000000
39,966717	1,000	214.610,000000
39,983383	1,000	213.387,000000
40,000050	1,000	212.385,000000
40,016717	1,000	211.431,000000
40,033383	1,000	210.370,000000
40,050050	1,000	209.211,000000
40,066717	1,000	208.100,000000
40,083383	1,000	207.195,000000
40,100050	1,000	206.748,000000
40,116717	1,000	206.749,000000
40,133383	1,000	206.643,000000
40,150050	1,000	206.071,000000
40,166717	1,000	204.772,000000
40,183383	1,000	202.620,000000
40,200050	1,000	199.707,000000
40,216717	1,000	196.386,000000
40,233383	1,000	192.740,000000
40,250050	1,000	188.915,000000
40,266717	1,000	185.192,000000
40,283383	1,000	181.661,000000
40,300050	1,000	178.311,000000
40,316717	1,000	175.280,000000
40,333383	1,000	172.762,000000
40,350050	1,000	170.730,000000
40,366717	1,000	169.046,000000
40,383383	1,000	167.481,000000
40,400050	1,000	165.740,000000
40,416717	1,000	163.783,000000
40,433383	1,000	161.877,000000
40,450050	1,000	160.156,000000
40,466717	1,000	158.349,000000
40,483383	1,000	156.257,000000
40,500050	1,000	153.936,000000
40,516717	1,000	151.689,000000
40,533383	1,000	149.791,000000
40,550050	1,000	148.269,000000
40,566717	1,000	147.264,000000
40,583383	1,000	146.515,000000
40,600050	1,000	145.728,000000
40,616717	1,000	144.591,000000
40,633383	1,000	143.134,000000
40,650050	1,000	141.430,000000
40,666717	1,000	139.536,000000
40,683383	1,000	137.401,000000
40,700050	1,000	135.034,000000
40,716717	1,000	132.703,000000
40,733383	1,000	130.415,000000
40,750050	1,000	128.142,000000
40,766717	1,000	125.772,000000
40,783383	1,000	123.359,000000
40,800050	1,000	121.340,000000
40,816717	1,000	119.891,000000
40,833383	1,000	118.860,000000
40,850050	1,000	117.952,000000
40,866717	1,000	117.061,000000
40,883383	1,000	116.234,000000
40,900050	1,000	115.407,000000
40,916717	1,000	114.669,000000
40,933383	1,000	114.419,000000
40,950050	1,000	114.705,000000
40,966717	1,000	115.196,000000
40,983383	1,000	115.558,000000
41,000050	1,000	115.757,000000
41,016717	1,000	115.726,000000
41,033383	1,000	115.579,000000
41,050050	1,000	115.582,000000
41,066717	1,000	115.588,000000
41,083383	1,000	115.273,000000
41,100050	1,000	114.597,000000
41,116717	1,000	113.797,000000
41,133383	1,000	112.970,000000
41,150050	1,000	111.947,000000
41,166717	1,000	110.505,000000
41,183383	1,000	108.838,000000
41,200050	1,000	107.288,000000
41,216717	1,000	106.028,000000
41,233383	1,000	104.986,000000
41,250050	1,000	103.969,000000
41,266717	1,000	103.090,000000
41,283383	1,000	102.295,000000
41,300050	1,000	101.176,000000
41,316717	1,000	99.550,000000
41,333383	1,000	97.532,000000
41,350050	1,000	95.350,000000
41,366717	1,000	93.241,000000
41,383383	1,000	91.294,000000
41,400050	1,000	89.734,000000
41,416717	1,000	88.801,000000
41,433383	1,000	88.724,000000
41,450050	1,000	89.503,000000
41,466717	1,000	90.673,000000
41,483383	1,000	91.760,000000
41,500050	1,000	92.635,000000
41,516717	1,000	92.965,000000
41,533383	1,000	92.300,000000
41,550050	1,000	90.623,000000
41,566717	1,000	88.171,000000
41,583383	1,000	85.222,000000
41,600050	1,000	82.304,000000
41,616717	1,000	79.683,000000
41,633383	1,000	77.491,000000
41,650050	1,000	76.049,000000
41,666717	1,000	75.359,000000
41,683383	1,000	75.494,000000
41,700050	1,000	76.558,000000
41,716717	1,000	78.159,000000
41,733383	1,000	79.893,000000
41,750050	1,000	81.738,000000
41,766717	1,000	83.510,000000
41,783383	1,000	84.990,000000
41,800050	1,000	85.888,000000
41,816717	1,000	85.868,000000
41,833383	1,000	84.867,000000
41,850050	1,000	83.176,000000
41,866717	1,000	81.118,000000
41,883383	1,000	78.946,000000
41,900050	1,000	76.656,000000
41,916717	1,000	74.115,000000
41,933383	1,000	71.434,000000
41,950050	1,000	69.131,000000
41,966717	1,000	67.708,000000
41,983383	1,000	67.457,000000
42,000050	1,000	68.439,000000
42,016717	1,000	70.252,000000
42,033383	1,000	72.286,000000
42,050050	1,000	73.987,000000
42,066717	1,000	74.936,000000
42,083383	1,000	75.207,000000
42,100050	1,000	74.602,000000
42,116717	1,000	73.235,000000
42,133383	1,000	71.616,000000
42,150050	1,000	70.152,000000
42,166717	1,000	68.948,000000
42,183383	1,000	67.903,000000
42,200050	1,000	66.898,000000
42,216717	1,000	65.577,000000
42,233383	1,000	63.787,000000
42,250050	1,000	62.074,000000
42,266717	1,000	61.143,000000
42,283383	1,000	61.146,000000
42,300050	1,000	61.584,000000
42,316717	1,000	62.084,000000
42,333383	1,000	62.776,000000
42,350050	1,000	63.741,000000
42,366717	1,000	64.718,000000
42,383383	1,000	65.626,000000
42,400050	1,000	66.422,000000
42,416717	1,000	66.939,000000
42,433383	1,000	67.041,000000
42,450050	1,000	66.590,000000
42,466717	1,000	65.834,000000
42,483383	1,000	64.997,000000
42,500050	1,000	64.174,000000
42,516717	1,000	63.724,000000
42,533383	1,000	63.885,000000
42,550050	1,000	64.541,000000
42,566717	1,000	65.408,000000
42,583383	1,000	66.459,000000
42,600050	1,000	67.649,000000
42,616717	1,000	68.663,000000
42,633383	1,000	69.295,000000
42,650050	1,000	69.455,000000
42,666717	1,000	68.964,000000
42,683383	1,000	67.954,000000
42,700050	1,000	66.921,000000
42,716717	1,000	66.032,000000
42,733383	1,000	65.365,000000
42,750050	1,000	65.041,000000
42,766717	1,000	65.004,000000
42,783383	1,000	64.886,000000
42,800050	1,000	64.657,000000
42,816717	1,000	64.526,000000
42,833383	1,000	64.507,000000
42,850050	1,000	64.649,000000
42,866717	1,000	64.914,000000
42,883383	1,000	65.191,000000
42,900050	1,000	65.431,000000
42,916717	1,000	65.563,000000
42,933383	1,000	65.348,000000
42,950050	1,000	64.638,000000
42,966717	1,000	63.570,000000
42,983383	1,000	62.305,000000
43,000050	1,000	61.088,000000
43,016717	1,000	60.117,000000
43,033383	1,000	59.528,000000
43,050050	1,000	59.324,000000
43,066717	1,000	59.538,000000
43,083383	1,000	59.766,000000
43,100050	1,000	59.473,000000
