# Supplementary material for: HappyTools: A software for high-throughput HPLC data processing and quantitation
Source: PLoS One. 2018 Jul 6;13(7):e0200280. doi: 10.1371/journal.pone.0200280 (PMC6034860; doi:10.1371/journal.pone.0200280)
Supplement: S1 Data — The source code of HappyTools is included in this zip file, together with all the raw chromatograms as exported from ThermoFisher Chromeleon. A visual tutorial and a document demonstrating how to reproduce the results used in this study are also included. (ZIP) [file pone.0200280.s013.zip › Data/Clinical/ACPA-IgG Part 1/Total_RA5_ACPA.txt]

File Path	chrom://5-para-12-0017/ChromeleonLocal/Instrument Data/UHPLC_2/analysis 2013/Yoann 2013sup.seq/42918.smp/Emission_1.channel/Emission_1.chm
Channel	Emission_1

Injection Information:
Data Vault	ChromeleonLocal
Injection	ACPA PP2.78
Injection Number	10
Position	RA5
Comment	
Processing Method	22-04-2013 Integrate IgG 75-63%
Instrument Method	2013Aquity IgG glycan  75%-63% 010313   deepwellplate
Type	Unknown
Status	Finished
Injection Date	17-4-2013
Injection Time	23:40:16
Injection Volume (µl)	83,000
Dilution Factor	1,0000
Weight	1,0000

Raw Data Information:
Time Min. (min)	0,016733
Time Max. (min)	43,100067
Data Points	2586
Detector	FLD
Exporting Data System	Chromeleon 7.1.2.1478
Operator	
Signal Quantity	
Signal Unit	counts
Signal Min.	-1.274.476,000000
Signal Max.	10.598.227,000000
Channel	Emission_1
Driver Name	FLD3000.dll
Channel Type	Evaluation
Min. Step (s)	1,000
Max. Step (s)	1,000
Average Step (s)	1,000

Signal Parameter Information:
Signal Info	250 nm /480 nm

Raw Data:
Time (min)	Step (s)	Value (counts)
0,016733	0,000	0,000000
0,033400	1,000	0,000000
0,050067	1,000	0,000000
0,066733	1,000	0,000000
0,083400	1,000	666,000000
0,100067	1,000	2.130,000000
0,116733	1,000	3.667,000000
0,133400	1,000	4.890,000000
0,150067	1,000	5.902,000000
0,166733	1,000	6.769,000000
0,183400	1,000	7.319,000000
0,200067	1,000	7.316,000000
0,216733	1,000	6.762,000000
0,233400	1,000	5.750,000000
0,250067	1,000	4.418,000000
0,266733	1,000	2.912,000000
0,283400	1,000	1.540,000000
0,300067	1,000	599,000000
0,316733	1,000	237,000000
0,333400	1,000	335,000000
0,350067	1,000	800,000000
0,366733	1,000	1.476,000000
0,383400	1,000	2.163,000000
0,400067	1,000	917,000000
0,416733	1,000	-13.901,000000
0,433400	1,000	-59.874,000000
0,450067	1,000	-148.694,000000
0,466733	1,000	-281.161,000000
0,483400	1,000	-447.757,000000
0,500067	1,000	-632.706,000000
0,516733	1,000	-818.931,000000
0,533400	1,000	-990.713,000000
0,550067	1,000	-1.133.382,000000
0,566733	1,000	-1.232.830,000000
0,583400	1,000	-1.274.476,000000
0,600067	1,000	-1.240.540,000000
0,616733	1,000	-1.111.017,000000
0,633400	1,000	-871.082,000000
0,650067	1,000	-517.675,000000
0,666733	1,000	-61.414,000000
0,683400	1,000	474.778,000000
0,700067	1,000	1.058.814,000000
0,716733	1,000	1.654.284,000000
0,733400	1,000	2.225.143,000000
0,750067	1,000	2.739.267,000000
0,766733	1,000	3.171.900,000000
0,783400	1,000	3.506.642,000000
0,800067	1,000	3.735.541,000000
0,816733	1,000	3.859.128,000000
0,833400	1,000	3.884.760,000000
0,850067	1,000	3.824.169,000000
0,866733	1,000	3.691.726,000000
0,883400	1,000	3.503.189,000000
0,900067	1,000	3.274.471,000000
0,916733	1,000	3.020.753,000000
0,933400	1,000	2.755.235,000000
0,950067	1,000	2.488.096,000000
0,966733	1,000	2.226.753,000000
0,983400	1,000	1.976.512,000000
1,000067	1,000	1.740.741,000000
1,016733	1,000	1.521.424,000000
1,033400	1,000	1.319.897,000000
1,050067	1,000	1.137.138,000000
1,066733	1,000	973.252,000000
1,083400	1,000	827.382,000000
1,100067	1,000	698.541,000000
1,116733	1,000	585.807,000000
1,133400	1,000	488.353,000000
1,150067	1,000	405.070,000000
1,166733	1,000	334.741,000000
1,183400	1,000	275.923,000000
1,200067	1,000	226.793,000000
1,216733	1,000	185.977,000000
1,233400	1,000	152.392,000000
1,250067	1,000	124.775,000000
1,266733	1,000	102.155,000000
1,283400	1,000	83.754,000000
1,300067	1,000	69.336,000000
1,316733	1,000	58.479,000000
1,333400	1,000	50.403,000000
1,350067	1,000	44.223,000000
1,366733	1,000	39.413,000000
1,383400	1,000	35.807,000000
1,400067	1,000	33.255,000000
1,416733	1,000	31.566,000000
1,433400	1,000	30.237,000000
1,450067	1,000	28.859,000000
1,466733	1,000	27.292,000000
1,483400	1,000	25.943,000000
1,500067	1,000	25.312,000000
1,516733	1,000	25.483,000000
1,533400	1,000	26.209,000000
1,550067	1,000	27.089,000000
1,566733	1,000	27.725,000000
1,583400	1,000	27.743,000000
1,600067	1,000	27.181,000000
1,616733	1,000	26.228,000000
1,633400	1,000	25.079,000000
1,650067	1,000	23.683,000000
1,666733	1,000	22.438,000000
1,683400	1,000	21.811,000000
1,700067	1,000	22.040,000000
1,716733	1,000	22.741,000000
1,733400	1,000	23.372,000000
1,750067	1,000	23.680,000000
1,766733	1,000	23.751,000000
1,783400	1,000	23.842,000000
1,800067	1,000	24.144,000000
1,816733	1,000	24.427,000000
1,833400	1,000	24.505,000000
1,850067	1,000	24.232,000000
1,866733	1,000	23.519,000000
1,883400	1,000	22.438,000000
1,900067	1,000	21.307,000000
1,916733	1,000	20.504,000000
1,933400	1,000	20.180,000000
1,950067	1,000	20.487,000000
1,966733	1,000	21.179,000000
1,983400	1,000	21.896,000000
2,000067	1,000	22.709,000000
2,016733	1,000	23.791,000000
2,033400	1,000	25.168,000000
2,050067	1,000	26.511,000000
2,066733	1,000	27.254,000000
2,083400	1,000	27.081,000000
2,100067	1,000	26.033,000000
2,116733	1,000	24.358,000000
2,133400	1,000	22.196,000000
2,150067	1,000	19.616,000000
2,166733	1,000	16.807,000000
2,183400	1,000	14.181,000000
2,200067	1,000	12.306,000000
2,216733	1,000	11.667,000000
2,233400	1,000	12.178,000000
2,250067	1,000	13.264,000000
2,266733	1,000	14.586,000000
2,283400	1,000	16.272,000000
2,300067	1,000	18.419,000000
2,316733	1,000	20.971,000000
2,333400	1,000	23.907,000000
2,350067	1,000	27.206,000000
2,366733	1,000	31.172,000000
2,383400	1,000	36.070,000000
2,400067	1,000	42.022,000000
2,416733	1,000	49.233,000000
2,433400	1,000	57.701,000000
2,450067	1,000	67.271,000000
2,466733	1,000	77.613,000000
2,483400	1,000	88.532,000000
2,500067	1,000	99.759,000000
2,516733	1,000	111.081,000000
2,533400	1,000	122.408,000000
2,550067	1,000	134.014,000000
2,566733	1,000	146.258,000000
2,583400	1,000	159.479,000000
2,600067	1,000	173.933,000000
2,616733	1,000	189.377,000000
2,633400	1,000	205.390,000000
2,650067	1,000	221.635,000000
2,666733	1,000	238.129,000000
2,683400	1,000	254.678,000000
2,700067	1,000	271.092,000000
2,716733	1,000	287.313,000000
2,733400	1,000	303.620,000000
2,750067	1,000	320.208,000000
2,766733	1,000	336.807,000000
2,783400	1,000	352.917,000000
2,800067	1,000	368.215,000000
2,816733	1,000	382.687,000000
2,833400	1,000	396.606,000000
2,850067	1,000	410.377,000000
2,866733	1,000	424.194,000000
2,883400	1,000	438.292,000000
2,900067	1,000	452.500,000000
2,916733	1,000	466.065,000000
2,933400	1,000	478.428,000000
2,950067	1,000	489.782,000000
2,966733	1,000	500.753,000000
2,983400	1,000	511.720,000000
3,000067	1,000	522.985,000000
3,016733	1,000	534.710,000000
3,033400	1,000	546.551,000000
3,050067	1,000	558.230,000000
3,066733	1,000	569.376,000000
3,083400	1,000	579.745,000000
3,100067	1,000	589.344,000000
3,116733	1,000	598.013,000000
3,133400	1,000	606.003,000000
3,150067	1,000	613.567,000000
3,166733	1,000	620.805,000000
3,183400	1,000	627.861,000000
3,200067	1,000	635.029,000000
3,216733	1,000	642.378,000000
3,233400	1,000	649.919,000000
3,250067	1,000	657.589,000000
3,266733	1,000	665.149,000000
3,283400	1,000	672.443,000000
3,300067	1,000	679.458,000000
3,316733	1,000	686.132,000000
3,333400	1,000	692.621,000000
3,350067	1,000	699.156,000000
3,366733	1,000	705.581,000000
3,383400	1,000	711.656,000000
3,400067	1,000	717.110,000000
3,416733	1,000	721.815,000000
3,433400	1,000	726.026,000000
3,450067	1,000	729.848,000000
3,466733	1,000	733.418,000000
3,483400	1,000	736.963,000000
3,500067	1,000	740.444,000000
3,516733	1,000	743.666,000000
3,533400	1,000	746.331,000000
3,550067	1,000	748.284,000000
3,566733	1,000	749.798,000000
3,583400	1,000	751.281,000000
3,600067	1,000	752.831,000000
3,616733	1,000	754.457,000000
3,633400	1,000	756.014,000000
3,650067	1,000	757.441,000000
3,666733	1,000	758.935,000000
3,683400	1,000	760.883,000000
3,700067	1,000	763.424,000000
3,716733	1,000	766.273,000000
3,733400	1,000	769.302,000000
3,750067	1,000	772.378,000000
3,766733	1,000	775.257,000000
3,783400	1,000	777.731,000000
3,800067	1,000	779.761,000000
3,816733	1,000	781.519,000000
3,833400	1,000	783.264,000000
3,850067	1,000	785.130,000000
3,866733	1,000	786.937,000000
3,883400	1,000	788.516,000000
3,900067	1,000	789.873,000000
3,916733	1,000	790.647,000000
3,933400	1,000	790.578,000000
3,950067	1,000	789.788,000000
3,966733	1,000	788.779,000000
3,983400	1,000	788.338,000000
4,000067	1,000	789.068,000000
4,016733	1,000	790.823,000000
4,033400	1,000	792.943,000000
4,050067	1,000	795.021,000000
4,066733	1,000	796.934,000000
4,083400	1,000	798.725,000000
4,100067	1,000	800.320,000000
4,116733	1,000	801.538,000000
4,133400	1,000	802.335,000000
4,150067	1,000	802.976,000000
4,166733	1,000	803.430,000000
4,183400	1,000	803.687,000000
4,200067	1,000	804.014,000000
4,216733	1,000	804.516,000000
4,233400	1,000	804.896,000000
4,250067	1,000	804.817,000000
4,266733	1,000	804.494,000000
4,283400	1,000	804.238,000000
4,300067	1,000	804.070,000000
4,316733	1,000	803.773,000000
4,333400	1,000	803.227,000000
4,350067	1,000	802.399,000000
4,366733	1,000	801.328,000000
4,383400	1,000	800.204,000000
4,400067	1,000	799.222,000000
4,416733	1,000	798.539,000000
4,433400	1,000	798.395,000000
4,450067	1,000	798.690,000000
4,466733	1,000	799.090,000000
4,483400	1,000	799.629,000000
4,500067	1,000	800.187,000000
4,516733	1,000	800.770,000000
4,533400	1,000	801.475,000000
4,550067	1,000	802.553,000000
4,566733	1,000	803.864,000000
4,583400	1,000	805.231,000000
4,600067	1,000	806.739,000000
4,616733	1,000	808.390,000000
4,633400	1,000	810.158,000000
4,650067	1,000	811.969,000000
4,666733	1,000	813.616,000000
4,683400	1,000	815.006,000000
4,700067	1,000	816.133,000000
4,716733	1,000	817.114,000000
4,733400	1,000	818.048,000000
4,750067	1,000	818.850,000000
4,766733	1,000	819.277,000000
4,783400	1,000	819.211,000000
4,800067	1,000	818.994,000000
4,816733	1,000	818.913,000000
4,833400	1,000	818.953,000000
4,850067	1,000	818.839,000000
4,866733	1,000	818.210,000000
4,883400	1,000	817.295,000000
4,900067	1,000	816.628,000000
4,916733	1,000	816.673,000000
4,933400	1,000	817.459,000000
4,950067	1,000	818.670,000000
4,966733	1,000	819.776,000000
4,983400	1,000	820.276,000000
5,000067	1,000	820.246,000000
5,016733	1,000	819.944,000000
5,033400	1,000	819.903,000000
5,050067	1,000	820.659,000000
5,066733	1,000	822.328,000000
5,083400	1,000	824.785,000000
5,100067	1,000	827.549,000000
5,116733	1,000	830.240,000000
5,133400	1,000	832.900,000000
5,150067	1,000	835.260,000000
5,166733	1,000	836.967,000000
5,183400	1,000	837.848,000000
5,200067	1,000	838.208,000000
5,216733	1,000	838.002,000000
5,233400	1,000	836.901,000000
5,250067	1,000	834.889,000000
5,266733	1,000	832.457,000000
5,283400	1,000	830.218,000000
5,300067	1,000	828.557,000000
5,316733	1,000	827.531,000000
5,333400	1,000	826.987,000000
5,350067	1,000	827.100,000000
5,366733	1,000	827.939,000000
5,383400	1,000	829.470,000000
5,400067	1,000	831.663,000000
5,416733	1,000	834.335,000000
5,433400	1,000	837.118,000000
5,450067	1,000	839.644,000000
5,466733	1,000	841.709,000000
5,483400	1,000	843.211,000000
5,500067	1,000	844.020,000000
5,516733	1,000	843.853,000000
5,533400	1,000	842.633,000000
5,550067	1,000	840.695,000000
5,566733	1,000	838.391,000000
5,583400	1,000	836.124,000000
5,600067	1,000	834.261,000000
5,616733	1,000	832.957,000000
5,633400	1,000	832.369,000000
5,650067	1,000	832.605,000000
5,666733	1,000	833.874,000000
5,683400	1,000	836.121,000000
5,700067	1,000	838.906,000000
5,716733	1,000	841.609,000000
5,733400	1,000	843.536,000000
5,750067	1,000	844.488,000000
5,766733	1,000	844.607,000000
5,783400	1,000	843.913,000000
5,800067	1,000	842.743,000000
5,816733	1,000	841.621,000000
5,833400	1,000	840.960,000000
5,850067	1,000	840.902,000000
5,866733	1,000	841.650,000000
5,883400	1,000	843.043,000000
5,900067	1,000	844.554,000000
5,916733	1,000	845.963,000000
5,933400	1,000	847.135,000000
5,950067	1,000	848.021,000000
5,966733	1,000	848.543,000000
5,983400	1,000	848.490,000000
6,000067	1,000	847.933,000000
6,016733	1,000	847.170,000000
6,033400	1,000	846.564,000000
6,050067	1,000	846.552,000000
6,066733	1,000	847.163,000000
6,083400	1,000	848.172,000000
6,100067	1,000	849.317,000000
6,116733	1,000	850.180,000000
6,133400	1,000	850.726,000000
6,150067	1,000	851.272,000000
6,166733	1,000	852.199,000000
6,183400	1,000	853.510,000000
6,200067	1,000	854.888,000000
6,216733	1,000	856.086,000000
6,233400	1,000	856.919,000000
6,250067	1,000	857.450,000000
6,266733	1,000	857.576,000000
6,283400	1,000	857.302,000000
6,300067	1,000	856.688,000000
6,316733	1,000	855.972,000000
6,333400	1,000	855.394,000000
6,350067	1,000	855.119,000000
6,366733	1,000	855.266,000000
6,383400	1,000	855.962,000000
6,400067	1,000	857.173,000000
6,416733	1,000	858.803,000000
6,433400	1,000	860.883,000000
6,450067	1,000	863.298,000000
6,466733	1,000	865.873,000000
6,483400	1,000	868.209,000000
6,500067	1,000	869.987,000000
6,516733	1,000	871.205,000000
6,533400	1,000	871.881,000000
6,550067	1,000	871.700,000000
6,566733	1,000	870.524,000000
6,583400	1,000	868.394,000000
6,600067	1,000	865.914,000000
6,616733	1,000	863.653,000000
6,633400	1,000	861.713,000000
6,650067	1,000	859.896,000000
6,666733	1,000	857.944,000000
6,683400	1,000	856.012,000000
6,700067	1,000	854.500,000000
6,716733	1,000	853.912,000000
6,733400	1,000	854.657,000000
6,750067	1,000	856.697,000000
6,766733	1,000	859.552,000000
6,783400	1,000	862.412,000000
6,800067	1,000	865.042,000000
6,816733	1,000	867.419,000000
6,833400	1,000	869.483,000000
6,850067	1,000	871.182,000000
6,866733	1,000	872.480,000000
6,883400	1,000	873.304,000000
6,900067	1,000	873.634,000000
6,916733	1,000	873.649,000000
6,933400	1,000	873.596,000000
6,950067	1,000	873.489,000000
6,966733	1,000	873.110,000000
6,983400	1,000	872.504,000000
7,000067	1,000	871.874,000000
7,016733	1,000	871.524,000000
7,033400	1,000	871.508,000000
7,050067	1,000	872.009,000000
7,066733	1,000	873.218,000000
7,083400	1,000	874.918,000000
7,100067	1,000	876.731,000000
7,116733	1,000	878.413,000000
7,133400	1,000	879.877,000000
7,150067	1,000	880.959,000000
7,166733	1,000	881.558,000000
7,183400	1,000	881.602,000000
7,200067	1,000	881.294,000000
7,216733	1,000	880.947,000000
7,233400	1,000	880.918,000000
7,250067	1,000	881.551,000000
7,266733	1,000	882.632,000000
7,283400	1,000	883.673,000000
7,300067	1,000	884.496,000000
7,316733	1,000	885.356,000000
7,333400	1,000	886.212,000000
7,350067	1,000	886.864,000000
7,366733	1,000	887.217,000000
7,383400	1,000	887.264,000000
7,400067	1,000	887.292,000000
7,416733	1,000	887.397,000000
7,433400	1,000	887.516,000000
7,450067	1,000	887.982,000000
7,466733	1,000	889.268,000000
7,483400	1,000	891.203,000000
7,500067	1,000	893.141,000000
7,516733	1,000	894.681,000000
7,533400	1,000	895.497,000000
7,550067	1,000	895.309,000000
7,566733	1,000	894.605,000000
7,583400	1,000	893.919,000000
7,600067	1,000	893.410,000000
7,616733	1,000	893.145,000000
7,633400	1,000	892.929,000000
7,650067	1,000	892.743,000000
7,666733	1,000	892.502,000000
7,683400	1,000	892.177,000000
7,700067	1,000	892.305,000000
7,716733	1,000	892.954,000000
7,733400	1,000	894.021,000000
7,750067	1,000	895.430,000000
7,766733	1,000	896.884,000000
7,783400	1,000	898.125,000000
7,800067	1,000	899.065,000000
7,816733	1,000	899.863,000000
7,833400	1,000	900.771,000000
7,850067	1,000	901.774,000000
7,866733	1,000	902.406,000000
7,883400	1,000	902.401,000000
7,900067	1,000	901.795,000000
7,916733	1,000	900.898,000000
7,933400	1,000	900.214,000000
7,950067	1,000	900.022,000000
7,966733	1,000	900.344,000000
7,983400	1,000	900.756,000000
8,000067	1,000	900.950,000000
8,016733	1,000	901.012,000000
8,033400	1,000	901.045,000000
8,050067	1,000	900.993,000000
8,066733	1,000	900.759,000000
8,083400	1,000	900.551,000000
8,100067	1,000	900.762,000000
8,116733	1,000	901.402,000000
8,133400	1,000	902.059,000000
8,150067	1,000	902.523,000000
8,166733	1,000	902.799,000000
8,183400	1,000	902.974,000000
8,200067	1,000	903.260,000000
8,216733	1,000	903.930,000000
8,233400	1,000	905.235,000000
8,250067	1,000	907.324,000000
8,266733	1,000	910.071,000000
8,283400	1,000	913.686,000000
8,300067	1,000	918.907,000000
8,316733	1,000	926.453,000000
8,333400	1,000	936.687,000000
8,350067	1,000	949.005,000000
8,366733	1,000	961.882,000000
8,383400	1,000	973.608,000000
8,400067	1,000	982.685,000000
8,416733	1,000	988.180,000000
8,433400	1,000	989.676,000000
8,450067	1,000	986.919,000000
8,466733	1,000	980.433,000000
8,483400	1,000	971.568,000000
8,500067	1,000	961.901,000000
8,516733	1,000	952.556,000000
8,533400	1,000	944.141,000000
8,550067	1,000	936.822,000000
8,566733	1,000	930.625,000000
8,583400	1,000	925.606,000000
8,600067	1,000	921.786,000000
8,616733	1,000	918.878,000000
8,633400	1,000	916.732,000000
8,650067	1,000	915.181,000000
8,666733	1,000	914.098,000000
8,683400	1,000	913.532,000000
8,700067	1,000	913.472,000000
8,716733	1,000	913.990,000000
8,733400	1,000	915.078,000000
8,750067	1,000	916.705,000000
8,766733	1,000	918.745,000000
8,783400	1,000	921.169,000000
8,800067	1,000	923.824,000000
8,816733	1,000	926.636,000000
8,833400	1,000	929.332,000000
8,850067	1,000	931.628,000000
8,866733	1,000	933.323,000000
8,883400	1,000	934.338,000000
8,900067	1,000	934.334,000000
8,916733	1,000	933.209,000000
8,933400	1,000	931.384,000000
8,950067	1,000	929.478,000000
8,966733	1,000	927.871,000000
8,983400	1,000	926.746,000000
9,000067	1,000	926.088,000000
9,016733	1,000	926.175,000000
9,033400	1,000	927.045,000000
9,050067	1,000	928.427,000000
9,066733	1,000	930.005,000000
9,083400	1,000	931.625,000000
9,100067	1,000	933.210,000000
9,116733	1,000	934.545,000000
9,133400	1,000	935.233,000000
9,150067	1,000	935.322,000000
9,166733	1,000	935.054,000000
9,183400	1,000	934.701,000000
9,200067	1,000	934.360,000000
9,216733	1,000	934.166,000000
9,233400	1,000	934.248,000000
9,250067	1,000	934.699,000000
9,266733	1,000	935.435,000000
9,283400	1,000	936.252,000000
9,300067	1,000	936.830,000000
9,316733	1,000	937.081,000000
9,333400	1,000	937.105,000000
9,350067	1,000	937.404,000000
9,366733	1,000	938.390,000000
9,383400	1,000	940.345,000000
9,400067	1,000	943.414,000000
9,416733	1,000	947.629,000000
9,433400	1,000	953.037,000000
9,450067	1,000	959.272,000000
9,466733	1,000	965.664,000000
9,483400	1,000	971.146,000000
9,500067	1,000	974.667,000000
9,516733	1,000	975.779,000000
9,533400	1,000	974.524,000000
9,550067	1,000	971.412,000000
9,566733	1,000	967.559,000000
9,583400	1,000	964.245,000000
9,600067	1,000	962.835,000000
9,616733	1,000	964.665,000000
9,633400	1,000	971.526,000000
9,650067	1,000	987.382,000000
9,666733	1,000	1.021.106,000000
9,683400	1,000	1.091.057,000000
9,700067	1,000	1.231.165,000000
9,716733	1,000	1.494.228,000000
9,733400	1,000	1.947.585,000000
9,750067	1,000	2.657.211,000000
9,766733	1,000	3.660.599,000000
9,783400	1,000	4.936.662,000000
9,800067	1,000	6.389.966,000000
9,816733	1,000	7.860.544,000000
9,833400	1,000	9.158.465,000000
9,850067	1,000	10.110.048,000000
9,866733	1,000	10.598.227,000000
9,883400	1,000	10.583.940,000000
9,900067	1,000	10.104.345,000000
9,916733	1,000	9.254.002,000000
9,933400	1,000	8.158.823,000000
9,950067	1,000	6.949.885,000000
9,966733	1,000	5.743.115,000000
9,983400	1,000	4.627.141,000000
10,000067	1,000	3.658.859,000000
10,016733	1,000	2.865.038,000000
10,033400	1,000	2.247.957,000000
10,050067	1,000	1.792.765,000000
10,066733	1,000	1.474.875,000000
10,083400	1,000	1.265.808,000000
10,100067	1,000	1.137.613,000000
10,116733	1,000	1.065.789,000000
10,133400	1,000	1.030.411,000000
10,150067	1,000	1.016.533,000000
10,166733	1,000	1.013.667,000000
10,183400	1,000	1.015.240,000000
10,200067	1,000	1.018.093,000000
10,216733	1,000	1.021.369,000000
10,233400	1,000	1.025.185,000000
10,250067	1,000	1.029.878,000000
10,266733	1,000	1.035.764,000000
10,283400	1,000	1.043.158,000000
10,300067	1,000	1.052.369,000000
10,316733	1,000	1.063.629,000000
10,333400	1,000	1.077.195,000000
10,350067	1,000	1.093.218,000000
10,366733	1,000	1.111.674,000000
10,383400	1,000	1.132.628,000000
10,400067	1,000	1.155.766,000000
10,416733	1,000	1.180.484,000000
10,433400	1,000	1.205.674,000000
10,450067	1,000	1.229.817,000000
10,466733	1,000	1.250.978,000000
10,483400	1,000	1.266.831,000000
10,500067	1,000	1.274.947,000000
10,516733	1,000	1.273.811,000000
10,533400	1,000	1.263.018,000000
10,550067	1,000	1.243.349,000000
10,566733	1,000	1.216.772,000000
10,583400	1,000	1.185.884,000000
10,600067	1,000	1.153.163,000000
10,616733	1,000	1.121.006,000000
10,633400	1,000	1.091.379,000000
10,650067	1,000	1.065.748,000000
10,666733	1,000	1.045.653,000000
10,683400	1,000	1.032.758,000000
10,700067	1,000	1.029.322,000000
10,716733	1,000	1.039.441,000000
10,733400	1,000	1.070.032,000000
10,750067	1,000	1.130.988,000000
10,766733	1,000	1.233.965,000000
10,783400	1,000	1.388.849,000000
10,800067	1,000	1.598.849,000000
10,816733	1,000	1.856.590,000000
10,833400	1,000	2.141.675,000000
10,850067	1,000	2.422.995,000000
10,866733	1,000	2.665.256,000000
10,883400	1,000	2.837.654,000000
10,900067	1,000	2.920.469,000000
10,916733	1,000	2.908.041,000000
10,933400	1,000	2.808.201,000000
10,950067	1,000	2.638.733,000000
10,966733	1,000	2.423.052,000000
10,983400	1,000	2.185.617,000000
11,000067	1,000	1.948.465,000000
11,016733	1,000	1.728.791,000000
11,033400	1,000	1.537.954,000000
11,050067	1,000	1.381.793,000000
11,066733	1,000	1.261.117,000000
11,083400	1,000	1.172.797,000000
11,100067	1,000	1.111.569,000000
11,116733	1,000	1.071.373,000000
11,133400	1,000	1.046.367,000000
11,150067	1,000	1.031.726,000000
11,166733	1,000	1.023.624,000000
11,183400	1,000	1.019.235,000000
11,200067	1,000	1.016.708,000000
11,216733	1,000	1.015.041,000000
11,233400	1,000	1.013.997,000000
11,250067	1,000	1.013.524,000000
11,266733	1,000	1.013.719,000000
11,283400	1,000	1.014.738,000000
11,300067	1,000	1.016.716,000000
11,316733	1,000	1.019.427,000000
11,333400	1,000	1.022.660,000000
11,350067	1,000	1.026.391,000000
11,366733	1,000	1.030.327,000000
11,383400	1,000	1.034.256,000000
11,400067	1,000	1.038.093,000000
11,416733	1,000	1.041.689,000000
11,433400	1,000	1.044.973,000000
11,450067	1,000	1.047.745,000000
11,466733	1,000	1.049.854,000000
11,483400	1,000	1.050.853,000000
11,500067	1,000	1.050.138,000000
11,516733	1,000	1.047.417,000000
11,533400	1,000	1.042.638,000000
11,550067	1,000	1.036.138,000000
11,566733	1,000	1.028.552,000000
11,583400	1,000	1.020.268,000000
11,600067	1,000	1.011.839,000000
11,616733	1,000	1.003.905,000000
11,633400	1,000	997.185,000000
11,650067	1,000	992.141,000000
11,666733	1,000	988.854,000000
11,683400	1,000	987.200,000000
11,700067	1,000	986.989,000000
11,716733	1,000	988.036,000000
11,733400	1,000	989.627,000000
11,750067	1,000	990.936,000000
11,766733	1,000	991.640,000000
11,783400	1,000	992.104,000000
11,800067	1,000	992.527,000000
11,816733	1,000	992.955,000000
11,833400	1,000	993.653,000000
11,850067	1,000	995.094,000000
11,866733	1,000	997.287,000000
11,883400	1,000	1.000.027,000000
11,900067	1,000	1.003.083,000000
11,916733	1,000	1.006.609,000000
11,933400	1,000	1.010.558,000000
11,950067	1,000	1.014.543,000000
11,966733	1,000	1.018.318,000000
11,983400	1,000	1.022.387,000000
12,000067	1,000	1.027.632,000000
12,016733	1,000	1.034.920,000000
12,033400	1,000	1.045.567,000000
12,050067	1,000	1.061.290,000000
12,066733	1,000	1.084.507,000000
12,083400	1,000	1.119.783,000000
12,100067	1,000	1.176.303,000000
12,116733	1,000	1.269.556,000000
12,133400	1,000	1.422.822,000000
12,150067	1,000	1.666.334,000000
12,166733	1,000	2.031.445,000000
12,183400	1,000	2.540.814,000000
12,200067	1,000	3.195.691,000000
12,216733	1,000	3.967.040,000000
12,233400	1,000	4.793.043,000000
12,250067	1,000	5.587.870,000000
12,266733	1,000	6.258.559,000000
12,283400	1,000	6.724.767,000000
12,300067	1,000	6.935.084,000000
12,316733	1,000	6.875.600,000000
12,333400	1,000	6.568.865,000000
12,350067	1,000	6.064.908,000000
12,366733	1,000	5.429.455,000000
12,383400	1,000	4.731.184,000000
12,400067	1,000	4.031.672,000000
12,416733	1,000	3.378.882,000000
12,433400	1,000	2.804.735,000000
12,450067	1,000	2.325.981,000000
12,466733	1,000	1.946.393,000000
12,483400	1,000	1.660.881,000000
12,500067	1,000	1.459.713,000000
12,516733	1,000	1.332.062,000000
12,533400	1,000	1.268.744,000000
12,550067	1,000	1.264.356,000000
12,566733	1,000	1.317.532,000000
12,583400	1,000	1.429.703,000000
12,600067	1,000	1.601.789,000000
12,616733	1,000	1.829.704,000000
12,633400	1,000	2.101.313,000000
12,650067	1,000	2.394.612,000000
12,666733	1,000	2.679.503,000000
12,683400	1,000	2.923.365,000000
12,700067	1,000	3.097.616,000000
12,716733	1,000	3.183.760,000000
12,733400	1,000	3.176.129,000000
12,750067	1,000	3.081.287,000000
12,766733	1,000	2.915.734,000000
12,783400	1,000	2.701.738,000000
12,800067	1,000	2.463.439,000000
12,816733	1,000	2.223.018,000000
12,833400	1,000	1.997.997,000000
12,850067	1,000	1.799.978,000000
12,866733	1,000	1.635.008,000000
12,883400	1,000	1.504.733,000000
12,900067	1,000	1.407.500,000000
12,916733	1,000	1.339.421,000000
12,933400	1,000	1.295.418,000000
12,950067	1,000	1.271.051,000000
12,966733	1,000	1.263.771,000000
12,983400	1,000	1.274.379,000000
13,000067	1,000	1.307.941,000000
13,016733	1,000	1.373.216,000000
13,033400	1,000	1.480.917,000000
13,050067	1,000	1.640.307,000000
13,066733	1,000	1.855.155,000000
13,083400	1,000	2.120.124,000000
13,100067	1,000	2.418.439,000000
13,116733	1,000	2.722.740,000000
13,133400	1,000	2.999.928,000000
13,150067	1,000	3.217.467,000000
13,166733	1,000	3.349.477,000000
13,183400	1,000	3.381.947,000000
13,200067	1,000	3.315.001,000000
13,216733	1,000	3.161.490,000000
13,233400	1,000	2.942.921,000000
13,250067	1,000	2.684.699,000000
13,266733	1,000	2.412.003,000000
13,283400	1,000	2.146.819,000000
13,300067	1,000	1.905.826,000000
13,316733	1,000	1.699.298,000000
13,333400	1,000	1.531.811,000000
13,350067	1,000	1.403.376,000000
13,366733	1,000	1.311.098,000000
13,383400	1,000	1.250.331,000000
13,400067	1,000	1.216.279,000000
13,416733	1,000	1.205.358,000000
13,433400	1,000	1.214.753,000000
13,450067	1,000	1.241.716,000000
13,466733	1,000	1.283.450,000000
13,483400	1,000	1.336.223,000000
13,500067	1,000	1.395.054,000000
13,516733	1,000	1.453.911,000000
13,533400	1,000	1.506.499,000000
13,550067	1,000	1.546.638,000000
13,566733	1,000	1.569.588,000000
13,583400	1,000	1.573.384,000000
13,600067	1,000	1.558.348,000000
13,616733	1,000	1.527.161,000000
13,633400	1,000	1.484.185,000000
13,650067	1,000	1.434.541,000000
13,666733	1,000	1.383.242,000000
13,683400	1,000	1.334.480,000000
13,700067	1,000	1.291.345,000000
13,716733	1,000	1.256.147,000000
13,733400	1,000	1.229.929,000000
13,750067	1,000	1.212.086,000000
13,766733	1,000	1.201.133,000000
13,783400	1,000	1.194.850,000000
13,800067	1,000	1.190.750,000000
13,816733	1,000	1.186.578,000000
13,833400	1,000	1.180.592,000000
13,850067	1,000	1.171.893,000000
13,866733	1,000	1.160.361,000000
13,883400	1,000	1.146.575,000000
13,900067	1,000	1.131.511,000000
13,916733	1,000	1.116.167,000000
13,933400	1,000	1.101.345,000000
13,950067	1,000	1.087.717,000000
13,966733	1,000	1.075.562,000000
13,983400	1,000	1.065.281,000000
14,000067	1,000	1.057.365,000000
14,016733	1,000	1.051.994,000000
14,033400	1,000	1.048.814,000000
14,050067	1,000	1.047.192,000000
14,066733	1,000	1.046.391,000000
14,083400	1,000	1.046.001,000000
14,100067	1,000	1.045.988,000000
14,116733	1,000	1.046.607,000000
14,133400	1,000	1.048.181,000000
14,150067	1,000	1.050.974,000000
14,166733	1,000	1.054.661,000000
14,183400	1,000	1.058.316,000000
14,200067	1,000	1.061.123,000000
14,216733	1,000	1.062.682,000000
14,233400	1,000	1.062.658,000000
14,250067	1,000	1.061.371,000000
14,266733	1,000	1.059.366,000000
14,283400	1,000	1.056.860,000000
14,300067	1,000	1.054.052,000000
14,316733	1,000	1.051.191,000000
14,333400	1,000	1.048.572,000000
14,350067	1,000	1.046.374,000000
14,366733	1,000	1.044.654,000000
14,383400	1,000	1.043.223,000000
14,400067	1,000	1.042.039,000000
14,416733	1,000	1.041.187,000000
14,433400	1,000	1.040.527,000000
14,450067	1,000	1.040.096,000000
14,466733	1,000	1.040.355,000000
14,483400	1,000	1.041.659,000000
14,500067	1,000	1.044.011,000000
14,516733	1,000	1.046.934,000000
14,533400	1,000	1.049.742,000000
14,550067	1,000	1.052.060,000000
14,566733	1,000	1.054.291,000000
14,583400	1,000	1.056.680,000000
14,600067	1,000	1.059.083,000000
14,616733	1,000	1.061.185,000000
14,633400	1,000	1.063.009,000000
14,650067	1,000	1.064.523,000000
14,666733	1,000	1.065.814,000000
14,683400	1,000	1.066.808,000000
14,700067	1,000	1.067.668,000000
14,716733	1,000	1.068.874,000000
14,733400	1,000	1.070.434,000000
14,750067	1,000	1.072.480,000000
14,766733	1,000	1.075.299,000000
14,783400	1,000	1.079.226,000000
14,800067	1,000	1.084.633,000000
14,816733	1,000	1.091.932,000000
14,833400	1,000	1.101.082,000000
14,850067	1,000	1.111.450,000000
14,866733	1,000	1.122.208,000000
14,883400	1,000	1.132.558,000000
14,900067	1,000	1.141.242,000000
14,916733	1,000	1.147.232,000000
14,933400	1,000	1.150.049,000000
14,950067	1,000	1.149.582,000000
14,966733	1,000	1.145.976,000000
14,983400	1,000	1.139.698,000000
15,000067	1,000	1.131.187,000000
15,016733	1,000	1.121.262,000000
15,033400	1,000	1.110.797,000000
15,050067	1,000	1.100.575,000000
15,066733	1,000	1.090.986,000000
15,083400	1,000	1.082.049,000000
15,100067	1,000	1.074.095,000000
15,116733	1,000	1.067.830,000000
15,133400	1,000	1.063.987,000000
15,150067	1,000	1.062.997,000000
15,166733	1,000	1.065.095,000000
15,183400	1,000	1.070.458,000000
15,200067	1,000	1.079.885,000000
15,216733	1,000	1.095.451,000000
15,233400	1,000	1.121.571,000000
15,250067	1,000	1.165.136,000000
15,266733	1,000	1.234.978,000000
15,283400	1,000	1.341.033,000000
15,300067	1,000	1.492.642,000000
15,316733	1,000	1.695.959,000000
15,333400	1,000	1.950.362,000000
15,350067	1,000	2.245.851,000000
15,366733	1,000	2.562.400,000000
15,383400	1,000	2.872.134,000000
15,400067	1,000	3.143.603,000000
15,416733	1,000	3.347.352,000000
15,433400	1,000	3.461.817,000000
15,450067	1,000	3.477.334,000000
15,466733	1,000	3.396.627,000000
15,483400	1,000	3.233.032,000000
15,500067	1,000	3.007.318,000000
15,516733	1,000	2.743.620,000000
15,533400	1,000	2.466.275,000000
15,550067	1,000	2.196.342,000000
15,566733	1,000	1.949.719,000000
15,583400	1,000	1.736.341,000000
15,600067	1,000	1.561.257,000000
15,616733	1,000	1.425.346,000000
15,633400	1,000	1.325.838,000000
15,650067	1,000	1.257.729,000000
15,666733	1,000	1.215.184,000000
15,683400	1,000	1.192.323,000000
15,700067	1,000	1.183.645,000000
15,716733	1,000	1.184.021,000000
15,733400	1,000	1.189.139,000000
15,750067	1,000	1.195.502,000000
15,766733	1,000	1.200.784,000000
15,783400	1,000	1.204.093,000000
15,800067	1,000	1.205.832,000000
15,816733	1,000	1.207.702,000000
15,833400	1,000	1.212.582,000000
15,850067	1,000	1.224.476,000000
15,866733	1,000	1.248.626,000000
15,883400	1,000	1.290.724,000000
15,900067	1,000	1.355.769,000000
15,916733	1,000	1.446.602,000000
15,933400	1,000	1.562.589,000000
15,950067	1,000	1.698.632,000000
15,966733	1,000	1.844.959,000000
15,983400	1,000	1.988.470,000000
16,000067	1,000	2.114.805,000000
16,016733	1,000	2.210.657,000000
16,033400	1,000	2.265.985,000000
16,050067	1,000	2.275.625,000000
16,066733	1,000	2.239.982,000000
16,083400	1,000	2.164.967,000000
16,100067	1,000	2.060.236,000000
16,116733	1,000	1.936.930,000000
16,133400	1,000	1.805.930,000000
16,150067	1,000	1.676.793,000000
16,166733	1,000	1.557.417,000000
16,183400	1,000	1.452.955,000000
16,200067	1,000	1.365.954,000000
16,216733	1,000	1.296.923,000000
16,233400	1,000	1.244.568,000000
16,250067	1,000	1.206.722,000000
16,266733	1,000	1.180.803,000000
16,283400	1,000	1.164.044,000000
16,300067	1,000	1.154.012,000000
16,316733	1,000	1.148.687,000000
16,333400	1,000	1.146.345,000000
16,350067	1,000	1.145.569,000000
16,366733	1,000	1.145.171,000000
16,383400	1,000	1.144.315,000000
16,400067	1,000	1.142.685,000000
16,416733	1,000	1.140.207,000000
16,433400	1,000	1.136.906,000000
16,450067	1,000	1.133.267,000000
16,466733	1,000	1.129.783,000000
16,483400	1,000	1.126.938,000000
16,500067	1,000	1.125.483,000000
16,516733	1,000	1.126.024,000000
16,533400	1,000	1.128.698,000000
16,550067	1,000	1.133.011,000000
16,566733	1,000	1.138.074,000000
16,583400	1,000	1.143.205,000000
16,600067	1,000	1.147.772,000000
16,616733	1,000	1.150.998,000000
16,633400	1,000	1.152.477,000000
16,650067	1,000	1.151.899,000000
16,666733	1,000	1.149.232,000000
16,683400	1,000	1.145.048,000000
16,700067	1,000	1.140.350,000000
16,716733	1,000	1.135.987,000000
16,733400	1,000	1.132.406,000000
16,750067	1,000	1.129.814,000000
16,766733	1,000	1.128.508,000000
16,783400	1,000	1.128.912,000000
16,800067	1,000	1.131.060,000000
16,816733	1,000	1.134.730,000000
16,833400	1,000	1.139.465,000000
16,850067	1,000	1.144.467,000000
16,866733	1,000	1.149.190,000000
16,883400	1,000	1.152.931,000000
16,900067	1,000	1.154.971,000000
16,916733	1,000	1.155.078,000000
16,933400	1,000	1.153.657,000000
16,950067	1,000	1.151.207,000000
16,966733	1,000	1.147.975,000000
16,983400	1,000	1.144.074,000000
17,000067	1,000	1.139.944,000000
17,016733	1,000	1.136.067,000000
17,033400	1,000	1.132.963,000000
17,050067	1,000	1.130.959,000000
17,066733	1,000	1.130.094,000000
17,083400	1,000	1.130.508,000000
17,100067	1,000	1.132.471,000000
17,116733	1,000	1.136.109,000000
17,133400	1,000	1.141.707,000000
17,150067	1,000	1.150.242,000000
17,166733	1,000	1.162.886,000000
17,183400	1,000	1.181.208,000000
17,200067	1,000	1.206.993,000000
17,216733	1,000	1.241.898,000000
17,233400	1,000	1.287.297,000000
17,250067	1,000	1.344.050,000000
17,266733	1,000	1.412.124,000000
17,283400	1,000	1.490.669,000000
17,300067	1,000	1.578.071,000000
17,316733	1,000	1.672.032,000000
17,333400	1,000	1.769.740,000000
17,350067	1,000	1.867.902,000000
17,366733	1,000	1.961.877,000000
17,383400	1,000	2.046.419,000000
17,400067	1,000	2.116.051,000000
17,416733	1,000	2.165.089,000000
17,433400	1,000	2.188.420,000000
17,450067	1,000	2.182.651,000000
17,466733	1,000	2.146.612,000000
17,483400	1,000	2.081.904,000000
17,500067	1,000	1.993.252,000000
17,516733	1,000	1.887.695,000000
17,533400	1,000	1.773.077,000000
17,550067	1,000	1.657.281,000000
17,566733	1,000	1.547.365,000000
17,583400	1,000	1.448.554,000000
17,600067	1,000	1.363.872,000000
17,616733	1,000	1.294.361,000000
17,633400	1,000	1.239.610,000000
17,650067	1,000	1.198.057,000000
17,666733	1,000	1.167.709,000000
17,683400	1,000	1.146.736,000000
17,700067	1,000	1.133.274,000000
17,716733	1,000	1.125.512,000000
17,733400	1,000	1.121.657,000000
17,750067	1,000	1.120.166,000000
17,766733	1,000	1.119.892,000000
17,783400	1,000	1.120.106,000000
17,800067	1,000	1.120.586,000000
17,816733	1,000	1.121.473,000000
17,833400	1,000	1.122.623,000000
17,850067	1,000	1.123.707,000000
17,866733	1,000	1.124.582,000000
17,883400	1,000	1.125.380,000000
17,900067	1,000	1.126.082,000000
17,916733	1,000	1.126.883,000000
17,933400	1,000	1.128.384,000000
17,950067	1,000	1.131.092,000000
17,966733	1,000	1.135.197,000000
17,983400	1,000	1.140.551,000000
18,000067	1,000	1.146.851,000000
18,016733	1,000	1.153.794,000000
18,033400	1,000	1.160.740,000000
18,050067	1,000	1.166.748,000000
18,066733	1,000	1.171.046,000000
18,083400	1,000	1.173.130,000000
18,100067	1,000	1.172.907,000000
18,116733	1,000	1.170.638,000000
18,133400	1,000	1.166.980,000000
18,150067	1,000	1.162.824,000000
18,166733	1,000	1.159.018,000000
18,183400	1,000	1.156.213,000000
18,200067	1,000	1.154.643,000000
18,216733	1,000	1.154.402,000000
18,233400	1,000	1.155.486,000000
18,250067	1,000	1.158.101,000000
18,266733	1,000	1.162.959,000000
18,283400	1,000	1.171.906,000000
18,300067	1,000	1.187.879,000000
18,316733	1,000	1.214.729,000000
18,333400	1,000	1.256.532,000000
18,350067	1,000	1.316.694,000000
18,366733	1,000	1.397.139,000000
18,383400	1,000	1.497.070,000000
18,400067	1,000	1.612.580,000000
18,416733	1,000	1.736.826,000000
18,433400	1,000	1.859.720,000000
18,450067	1,000	1.969.423,000000
18,466733	1,000	2.054.333,000000
18,483400	1,000	2.105.639,000000
18,500067	1,000	2.118.861,000000
18,516733	1,000	2.093.717,000000
18,533400	1,000	2.033.978,000000
18,550067	1,000	1.947.055,000000
18,566733	1,000	1.842.278,000000
18,583400	1,000	1.729.285,000000
18,600067	1,000	1.616.860,000000
18,616733	1,000	1.512.221,000000
18,633400	1,000	1.420.482,000000
18,650067	1,000	1.344.606,000000
18,666733	1,000	1.285.398,000000
18,683400	1,000	1.242.260,000000
18,700067	1,000	1.213.850,000000
18,716733	1,000	1.198.191,000000
18,733400	1,000	1.193.035,000000
18,750067	1,000	1.195.957,000000
18,766733	1,000	1.204.589,000000
18,783400	1,000	1.216.548,000000
18,800067	1,000	1.229.665,000000
18,816733	1,000	1.241.833,000000
18,833400	1,000	1.251.507,000000
18,850067	1,000	1.257.469,000000
18,866733	1,000	1.258.857,000000
18,883400	1,000	1.255.517,000000
18,900067	1,000	1.247.749,000000
18,916733	1,000	1.236.567,000000
18,933400	1,000	1.223.759,000000
18,950067	1,000	1.211.248,000000
18,966733	1,000	1.200.411,000000
18,983400	1,000	1.191.944,000000
19,000067	1,000	1.185.800,000000
19,016733	1,000	1.181.405,000000
19,033400	1,000	1.177.971,000000
19,050067	1,000	1.174.738,000000
19,066733	1,000	1.171.159,000000
19,083400	1,000	1.166.978,000000
19,100067	1,000	1.162.342,000000
19,116733	1,000	1.157.820,000000
19,133400	1,000	1.153.920,000000
19,150067	1,000	1.151.052,000000
19,166733	1,000	1.149.274,000000
19,183400	1,000	1.148.627,000000
19,200067	1,000	1.148.671,000000
19,216733	1,000	1.148.960,000000
19,233400	1,000	1.149.404,000000
19,250067	1,000	1.149.778,000000
19,266733	1,000	1.149.941,000000
19,283400	1,000	1.149.845,000000
19,300067	1,000	1.149.600,000000
19,316733	1,000	1.149.266,000000
19,333400	1,000	1.148.785,000000
19,350067	1,000	1.148.500,000000
19,366733	1,000	1.148.801,000000
19,383400	1,000	1.149.769,000000
19,400067	1,000	1.151.226,000000
19,416733	1,000	1.152.949,000000
19,433400	1,000	1.154.379,000000
19,450067	1,000	1.155.061,000000
19,466733	1,000	1.155.043,000000
19,483400	1,000	1.154.849,000000
19,500067	1,000	1.154.730,000000
19,516733	1,000	1.154.741,000000
19,533400	1,000	1.154.875,000000
19,550067	1,000	1.154.846,000000
19,566733	1,000	1.154.902,000000
19,583400	1,000	1.155.833,000000
19,600067	1,000	1.158.434,000000
19,616733	1,000	1.163.135,000000
19,633400	1,000	1.170.592,000000
19,650067	1,000	1.181.926,000000
19,666733	1,000	1.198.722,000000
19,683400	1,000	1.222.857,000000
19,700067	1,000	1.255.977,000000
19,716733	1,000	1.298.803,000000
19,733400	1,000	1.350.320,000000
19,750067	1,000	1.408.152,000000
19,766733	1,000	1.468.601,000000
19,783400	1,000	1.526.943,000000
19,800067	1,000	1.578.447,000000
19,816733	1,000	1.619.856,000000
19,833400	1,000	1.650.188,000000
19,850067	1,000	1.671.446,000000
19,866733	1,000	1.688.913,000000
19,883400	1,000	1.711.479,000000
19,900067	1,000	1.750.674,000000
19,916733	1,000	1.818.643,000000
19,933400	1,000	1.925.604,000000
19,950067	1,000	2.076.587,000000
19,966733	1,000	2.269.750,000000
19,983400	1,000	2.495.689,000000
20,000067	1,000	2.736.761,000000
20,016733	1,000	2.969.293,000000
20,033400	1,000	3.167.898,000000
20,050067	1,000	3.309.571,000000
20,066733	1,000	3.377.885,000000
20,083400	1,000	3.366.076,000000
20,100067	1,000	3.278.245,000000
20,116733	1,000	3.127.719,000000
20,133400	1,000	2.934.452,000000
20,150067	1,000	2.721.218,000000
20,166733	1,000	2.510.239,000000
20,183400	1,000	2.320.072,000000
20,200067	1,000	2.163.149,000000
20,216733	1,000	2.044.544,000000
20,233400	1,000	1.962.959,000000
20,250067	1,000	1.912.160,000000
20,266733	1,000	1.882.379,000000
20,283400	1,000	1.862.740,000000
20,300067	1,000	1.843.473,000000
20,316733	1,000	1.817.692,000000
20,333400	1,000	1.781.422,000000
20,350067	1,000	1.733.680,000000
20,366733	1,000	1.676.125,000000
20,383400	1,000	1.612.131,000000
20,400067	1,000	1.545.782,000000
20,416733	1,000	1.480.991,000000
20,433400	1,000	1.421.371,000000
20,450067	1,000	1.370.037,000000
20,466733	1,000	1.328.923,000000
20,483400	1,000	1.298.849,000000
20,500067	1,000	1.280.076,000000
20,516733	1,000	1.272.084,000000
20,533400	1,000	1.273.608,000000
20,550067	1,000	1.283.357,000000
20,566733	1,000	1.300.440,000000
20,583400	1,000	1.324.135,000000
20,600067	1,000	1.353.461,000000
20,616733	1,000	1.387.092,000000
20,633400	1,000	1.423.774,000000
20,650067	1,000	1.462.686,000000
20,666733	1,000	1.504.350,000000
20,683400	1,000	1.551.749,000000
20,700067	1,000	1.611.385,000000
20,716733	1,000	1.694.290,000000
20,733400	1,000	1.816.934,000000
20,750067	1,000	2.000.864,000000
20,766733	1,000	2.269.212,000000
20,783400	1,000	2.641.886,000000
20,800067	1,000	3.128.741,000000
20,816733	1,000	3.723.328,000000
20,833400	1,000	4.398.606,000000
20,850067	1,000	5.106.972,000000
20,866733	1,000	5.786.126,000000
20,883400	1,000	6.368.398,000000
20,900067	1,000	6.792.540,000000
20,916733	1,000	7.014.614,000000
20,933400	1,000	7.014.350,000000
20,950067	1,000	6.797.610,000000
20,966733	1,000	6.394.093,000000
20,983400	1,000	5.850.306,000000
21,000067	1,000	5.220.585,000000
21,016733	1,000	4.558.832,000000
21,033400	1,000	3.912.232,000000
21,050067	1,000	3.316.989,000000
21,066733	1,000	2.796.986,000000
21,083400	1,000	2.364.166,000000
21,100067	1,000	2.020.040,000000
21,116733	1,000	1.758.592,000000
21,133400	1,000	1.569.351,000000
21,150067	1,000	1.439.328,000000
21,166733	1,000	1.355.120,000000
21,183400	1,000	1.304.350,000000
21,200067	1,000	1.276.612,000000
21,216733	1,000	1.263.793,000000
21,233400	1,000	1.260.381,000000
21,250067	1,000	1.263.165,000000
21,266733	1,000	1.270.218,000000
21,283400	1,000	1.280.503,000000
21,300067	1,000	1.293.609,000000
21,316733	1,000	1.309.288,000000
21,333400	1,000	1.326.956,000000
21,350067	1,000	1.345.257,000000
21,366733	1,000	1.362.312,000000
21,383400	1,000	1.376.180,000000
21,400067	1,000	1.385.317,000000
21,416733	1,000	1.388.798,000000
21,433400	1,000	1.386.176,000000
21,450067	1,000	1.377.224,000000
21,466733	1,000	1.362.459,000000
21,483400	1,000	1.343.185,000000
21,500067	1,000	1.321.191,000000
21,516733	1,000	1.298.080,000000
21,533400	1,000	1.275.019,000000
21,550067	1,000	1.253.098,000000
21,566733	1,000	1.233.212,000000
21,583400	1,000	1.215.987,000000
21,600067	1,000	1.201.619,000000
21,616733	1,000	1.190.150,000000
21,633400	1,000	1.181.522,000000
21,650067	1,000	1.175.330,000000
21,666733	1,000	1.171.181,000000
21,683400	1,000	1.168.663,000000
21,700067	1,000	1.167.201,000000
21,716733	1,000	1.166.154,000000
21,733400	1,000	1.164.915,000000
21,750067	1,000	1.163.269,000000
21,766733	1,000	1.161.563,000000
21,783400	1,000	1.160.309,000000
21,800067	1,000	1.159.665,000000
21,816733	1,000	1.159.648,000000
21,833400	1,000	1.160.015,000000
21,850067	1,000	1.160.700,000000
21,866733	1,000	1.161.726,000000
21,883400	1,000	1.163.111,000000
21,900067	1,000	1.165.049,000000
21,916733	1,000	1.167.553,000000
21,933400	1,000	1.170.382,000000
21,950067	1,000	1.173.413,000000
21,966733	1,000	1.176.421,000000
21,983400	1,000	1.179.128,000000
22,000067	1,000	1.181.077,000000
22,016733	1,000	1.182.220,000000
22,033400	1,000	1.183.064,000000
22,050067	1,000	1.183.749,000000
22,066733	1,000	1.184.037,000000
22,083400	1,000	1.183.481,000000
22,100067	1,000	1.181.845,000000
22,116733	1,000	1.179.477,000000
22,133400	1,000	1.176.932,000000
22,150067	1,000	1.174.381,000000
22,166733	1,000	1.171.949,000000
22,183400	1,000	1.169.856,000000
22,200067	1,000	1.167.968,000000
22,216733	1,000	1.166.105,000000
22,233400	1,000	1.164.399,000000
22,250067	1,000	1.163.356,000000
22,266733	1,000	1.163.303,000000
22,283400	1,000	1.164.256,000000
22,300067	1,000	1.165.893,000000
22,316733	1,000	1.167.899,000000
22,333400	1,000	1.170.033,000000
22,350067	1,000	1.172.065,000000
22,366733	1,000	1.173.957,000000
22,383400	1,000	1.175.429,000000
22,400067	1,000	1.176.082,000000
22,416733	1,000	1.175.801,000000
22,433400	1,000	1.175.113,000000
22,450067	1,000	1.174.685,000000
22,466733	1,000	1.174.669,000000
22,483400	1,000	1.174.986,000000
22,500067	1,000	1.175.799,000000
22,516733	1,000	1.177.141,000000
22,533400	1,000	1.178.733,000000
22,550067	1,000	1.180.185,000000
22,566733	1,000	1.181.437,000000
22,583400	1,000	1.182.614,000000
22,600067	1,000	1.183.625,000000
22,616733	1,000	1.184.383,000000
22,633400	1,000	1.184.606,000000
22,650067	1,000	1.184.409,000000
22,666733	1,000	1.184.222,000000
22,683400	1,000	1.184.685,000000
22,700067	1,000	1.186.487,000000
22,716733	1,000	1.190.042,000000
22,733400	1,000	1.195.108,000000
22,750067	1,000	1.200.995,000000
22,766733	1,000	1.207.011,000000
22,783400	1,000	1.212.749,000000
22,800067	1,000	1.218.362,000000
22,816733	1,000	1.224.198,000000
22,833400	1,000	1.231.113,000000
22,850067	1,000	1.240.302,000000
22,866733	1,000	1.252.631,000000
22,883400	1,000	1.268.379,000000
22,900067	1,000	1.287.466,000000
22,916733	1,000	1.309.078,000000
22,933400	1,000	1.331.702,000000
22,950067	1,000	1.353.367,000000
22,966733	1,000	1.371.944,000000
22,983400	1,000	1.385.669,000000
23,000067	1,000	1.393.263,000000
23,016733	1,000	1.393.989,000000
23,033400	1,000	1.388.225,000000
23,050067	1,000	1.376.978,000000
23,066733	1,000	1.361.594,000000
23,083400	1,000	1.343.501,000000
23,100067	1,000	1.324.046,000000
23,116733	1,000	1.304.509,000000
23,133400	1,000	1.286.301,000000
23,150067	1,000	1.270.862,000000
23,166733	1,000	1.259.525,000000
23,183400	1,000	1.253.176,000000
23,200067	1,000	1.252.422,000000
23,216733	1,000	1.257.496,000000
23,233400	1,000	1.267.741,000000
23,250067	1,000	1.282.173,000000
23,266733	1,000	1.299.921,000000
23,283400	1,000	1.319.590,000000
23,300067	1,000	1.339.212,000000
23,316733	1,000	1.356.828,000000
23,333400	1,000	1.370.612,000000
23,350067	1,000	1.378.805,000000
23,366733	1,000	1.380.497,000000
23,383400	1,000	1.375.747,000000
23,400067	1,000	1.365.197,000000
23,416733	1,000	1.349.946,000000
23,433400	1,000	1.331.743,000000
23,450067	1,000	1.312.261,000000
23,466733	1,000	1.293.035,000000
23,483400	1,000	1.275.292,000000
23,500067	1,000	1.259.509,000000
23,516733	1,000	1.245.546,000000
23,533400	1,000	1.232.987,000000
23,550067	1,000	1.221.638,000000
23,566733	1,000	1.211.740,000000
23,583400	1,000	1.203.726,000000
23,600067	1,000	1.197.717,000000
23,616733	1,000	1.193.520,000000
23,633400	1,000	1.190.733,000000
23,650067	1,000	1.189.057,000000
23,666733	1,000	1.188.224,000000
23,683400	1,000	1.188.016,000000
23,700067	1,000	1.188.453,000000
23,716733	1,000	1.189.769,000000
23,733400	1,000	1.192.310,000000
23,750067	1,000	1.196.505,000000
23,766733	1,000	1.202.536,000000
23,783400	1,000	1.210.455,000000
23,800067	1,000	1.220.545,000000
23,816733	1,000	1.233.370,000000
23,833400	1,000	1.249.261,000000
23,850067	1,000	1.268.476,000000
23,866733	1,000	1.291.096,000000
23,883400	1,000	1.316.464,000000
23,900067	1,000	1.343.014,000000
23,916733	1,000	1.368.668,000000
23,933400	1,000	1.391.385,000000
23,950067	1,000	1.409.141,000000
23,966733	1,000	1.420.334,000000
23,983400	1,000	1.424.272,000000
24,000067	1,000	1.421.160,000000
24,016733	1,000	1.411.919,000000
24,033400	1,000	1.397.848,000000
24,050067	1,000	1.380.924,000000
24,066733	1,000	1.362.992,000000
24,083400	1,000	1.345.364,000000
24,100067	1,000	1.329.030,000000
24,116733	1,000	1.314.650,000000
24,133400	1,000	1.302.443,000000
24,150067	1,000	1.292.344,000000
24,166733	1,000	1.284.490,000000
24,183400	1,000	1.279.602,000000
24,200067	1,000	1.279.071,000000
24,216733	1,000	1.285.497,000000
24,233400	1,000	1.303.376,000000
24,250067	1,000	1.338.939,000000
24,266733	1,000	1.399.769,000000
24,283400	1,000	1.494.073,000000
24,300067	1,000	1.629.529,000000
24,316733	1,000	1.811.547,000000
24,333400	1,000	2.041.268,000000
24,350067	1,000	2.312.350,000000
24,366733	1,000	2.609.699,000000
24,383400	1,000	2.910.797,000000
24,400067	1,000	3.188.621,000000
24,416733	1,000	3.415.711,000000
24,433400	1,000	3.568.896,000000
24,450067	1,000	3.633.122,000000
24,466733	1,000	3.603.844,000000
24,483400	1,000	3.487.232,000000
24,500067	1,000	3.298.652,000000
24,516733	1,000	3.059.357,000000
24,533400	1,000	2.792.778,000000
24,550067	1,000	2.521.094,000000
24,566733	1,000	2.262.873,000000
24,583400	1,000	2.032.020,000000
24,600067	1,000	1.837.081,000000
24,616733	1,000	1.681.931,000000
24,633400	1,000	1.566.869,000000
24,650067	1,000	1.489.452,000000
24,666733	1,000	1.445.739,000000
24,683400	1,000	1.432.664,000000
24,700067	1,000	1.450.378,000000
24,716733	1,000	1.504.059,000000
24,733400	1,000	1.605.278,000000
24,750067	1,000	1.771.842,000000
24,766733	1,000	2.026.370,000000
24,783400	1,000	2.393.413,000000
24,800067	1,000	2.893.499,000000
24,816733	1,000	3.535.143,000000
24,833400	1,000	4.307.066,000000
24,850067	1,000	5.173.434,000000
24,866733	1,000	6.074.471,000000
24,883400	1,000	6.933.429,000000
24,900067	1,000	7.668.002,000000
24,916733	1,000	8.203.306,000000
24,933400	1,000	8.485.174,000000
24,950067	1,000	8.488.962,000000
24,966733	1,000	8.222.324,000000
24,983400	1,000	7.722.260,000000
25,000067	1,000	7.046.739,000000
25,016733	1,000	6.263.693,000000
25,033400	1,000	5.441.176,000000
25,050067	1,000	4.639.706,000000
25,066733	1,000	3.906.566,000000
25,083400	1,000	3.273.671,000000
25,100067	1,000	2.758.061,000000
25,116733	1,000	2.363.594,000000
25,133400	1,000	2.083.803,000000
25,150067	1,000	1.903.981,000000
25,166733	1,000	1.804.214,000000
25,183400	1,000	1.762.592,000000
25,200067	1,000	1.757.529,000000
25,216733	1,000	1.769.850,000000
25,233400	1,000	1.784.325,000000
25,250067	1,000	1.790.552,000000
25,266733	1,000	1.782.863,000000
25,283400	1,000	1.759.871,000000
25,300067	1,000	1.722.859,000000
25,316733	1,000	1.675.538,000000
25,333400	1,000	1.623.278,000000
25,350067	1,000	1.571.695,000000
25,366733	1,000	1.525.504,000000
25,383400	1,000	1.487.658,000000
25,400067	1,000	1.459.381,000000
25,416733	1,000	1.440.594,000000
25,433400	1,000	1.430.073,000000
25,450067	1,000	1.425.643,000000
25,466733	1,000	1.424.639,000000
25,483400	1,000	1.424.355,000000
25,500067	1,000	1.422.502,000000
25,516733	1,000	1.417.353,000000
25,533400	1,000	1.407.927,000000
25,550067	1,000	1.394.153,000000
25,566733	1,000	1.376.941,000000
25,583400	1,000	1.357.727,000000
25,600067	1,000	1.338.013,000000
25,616733	1,000	1.319.136,000000
25,633400	1,000	1.301.974,000000
25,650067	1,000	1.286.991,000000
25,666733	1,000	1.274.328,000000
25,683400	1,000	1.263.949,000000
25,700067	1,000	1.255.706,000000
25,716733	1,000	1.249.498,000000
25,733400	1,000	1.245.143,000000
25,750067	1,000	1.242.376,000000
25,766733	1,000	1.240.745,000000
25,783400	1,000	1.239.678,000000
25,800067	1,000	1.238.811,000000
25,816733	1,000	1.237.925,000000
25,833400	1,000	1.236.735,000000
25,850067	1,000	1.235.195,000000
25,866733	1,000	1.233.531,000000
25,883400	1,000	1.231.588,000000
25,900067	1,000	1.229.073,000000
25,916733	1,000	1.226.431,000000
25,933400	1,000	1.224.132,000000
25,950067	1,000	1.222.251,000000
25,966733	1,000	1.220.521,000000
25,983400	1,000	1.218.668,000000
26,000067	1,000	1.216.977,000000
26,016733	1,000	1.215.911,000000
26,033400	1,000	1.215.642,000000
26,050067	1,000	1.215.810,000000
26,066733	1,000	1.215.706,000000
26,083400	1,000	1.215.197,000000
26,100067	1,000	1.214.555,000000
26,116733	1,000	1.213.936,000000
26,133400	1,000	1.213.602,000000
26,150067	1,000	1.213.514,000000
26,166733	1,000	1.213.735,000000
26,183400	1,000	1.214.306,000000
26,200067	1,000	1.215.142,000000
26,216733	1,000	1.216.213,000000
26,233400	1,000	1.217.461,000000
26,250067	1,000	1.218.721,000000
26,266733	1,000	1.219.599,000000
26,283400	1,000	1.219.999,000000
26,300067	1,000	1.219.981,000000
26,316733	1,000	1.219.650,000000
26,333400	1,000	1.219.058,000000
26,350067	1,000	1.218.181,000000
26,366733	1,000	1.217.201,000000
26,383400	1,000	1.216.197,000000
26,400067	1,000	1.215.141,000000
26,416733	1,000	1.214.111,000000
26,433400	1,000	1.213.469,000000
26,450067	1,000	1.213.443,000000
26,466733	1,000	1.213.938,000000
26,483400	1,000	1.214.872,000000
26,500067	1,000	1.215.999,000000
26,516733	1,000	1.217.282,000000
26,533400	1,000	1.218.908,000000
26,550067	1,000	1.220.842,000000
26,566733	1,000	1.223.186,000000
26,583400	1,000	1.226.208,000000
26,600067	1,000	1.230.353,000000
26,616733	1,000	1.236.083,000000
26,633400	1,000	1.244.351,000000
26,650067	1,000	1.256.403,000000
26,666733	1,000	1.272.632,000000
26,683400	1,000	1.292.845,000000
26,700067	1,000	1.316.162,000000
26,716733	1,000	1.340.923,000000
26,733400	1,000	1.364.816,000000
26,750067	1,000	1.385.427,000000
26,766733	1,000	1.400.669,000000
26,783400	1,000	1.409.101,000000
26,800067	1,000	1.410.220,000000
26,816733	1,000	1.404.514,000000
26,833400	1,000	1.393.055,000000
26,850067	1,000	1.376.997,000000
26,866733	1,000	1.357.906,000000
26,883400	1,000	1.337.502,000000
26,900067	1,000	1.317.198,000000
26,916733	1,000	1.298.442,000000
26,933400	1,000	1.282.440,000000
26,950067	1,000	1.269.415,000000
26,966733	1,000	1.259.206,000000
26,983400	1,000	1.251.611,000000
27,000067	1,000	1.246.724,000000
27,016733	1,000	1.244.146,000000
27,033400	1,000	1.243.095,000000
27,050067	1,000	1.242.656,000000
27,066733	1,000	1.242.248,000000
27,083400	1,000	1.241.604,000000
27,100067	1,000	1.240.548,000000
27,116733	1,000	1.239.010,000000
27,133400	1,000	1.237.134,000000
27,150067	1,000	1.234.993,000000
27,166733	1,000	1.232.765,000000
27,183400	1,000	1.230.718,000000
27,200067	1,000	1.229.170,000000
27,216733	1,000	1.228.202,000000
27,233400	1,000	1.227.809,000000
27,250067	1,000	1.227.881,000000
27,266733	1,000	1.228.124,000000
27,283400	1,000	1.228.412,000000
27,300067	1,000	1.228.736,000000
27,316733	1,000	1.229.039,000000
27,333400	1,000	1.229.215,000000
27,350067	1,000	1.229.111,000000
27,366733	1,000	1.228.344,000000
27,383400	1,000	1.227.026,000000
27,400067	1,000	1.225.645,000000
27,416733	1,000	1.224.613,000000
27,433400	1,000	1.224.124,000000
27,450067	1,000	1.224.314,000000
27,466733	1,000	1.225.067,000000
27,483400	1,000	1.225.999,000000
27,500067	1,000	1.226.957,000000
27,516733	1,000	1.227.987,000000
27,533400	1,000	1.229.113,000000
27,550067	1,000	1.230.345,000000
27,566733	1,000	1.231.826,000000
27,583400	1,000	1.233.710,000000
27,600067	1,000	1.235.683,000000
27,616733	1,000	1.237.432,000000
27,633400	1,000	1.239.086,000000
27,650067	1,000	1.240.969,000000
27,666733	1,000	1.243.144,000000
27,683400	1,000	1.244.786,000000
27,700067	1,000	1.245.206,000000
27,716733	1,000	1.244.215,000000
27,733400	1,000	1.242.368,000000
27,750067	1,000	1.240.621,000000
27,766733	1,000	1.239.740,000000
27,783400	1,000	1.240.215,000000
27,800067	1,000	1.242.418,000000
27,816733	1,000	1.246.430,000000
27,833400	1,000	1.251.680,000000
27,850067	1,000	1.257.421,000000
27,866733	1,000	1.262.856,000000
27,883400	1,000	1.267.173,000000
27,900067	1,000	1.269.870,000000
27,916733	1,000	1.270.778,000000
27,933400	1,000	1.269.815,000000
27,950067	1,000	1.266.867,000000
27,966733	1,000	1.262.439,000000
27,983400	1,000	1.257.288,000000
28,000067	1,000	1.251.864,000000
28,016733	1,000	1.246.118,000000
28,033400	1,000	1.240.355,000000
28,050067	1,000	1.235.075,000000
28,066733	1,000	1.230.762,000000
28,083400	1,000	1.227.838,000000
28,100067	1,000	1.226.522,000000
28,116733	1,000	1.226.712,000000
28,133400	1,000	1.228.233,000000
28,150067	1,000	1.230.593,000000
28,166733	1,000	1.233.374,000000
28,183400	1,000	1.236.369,000000
28,200067	1,000	1.239.219,000000
28,216733	1,000	1.241.421,000000
28,233400	1,000	1.242.907,000000
28,250067	1,000	1.243.826,000000
28,266733	1,000	1.244.534,000000
28,283400	1,000	1.245.015,000000
28,300067	1,000	1.245.257,000000
28,316733	1,000	1.245.364,000000
28,333400	1,000	1.245.504,000000
28,350067	1,000	1.245.852,000000
28,366733	1,000	1.246.615,000000
28,383400	1,000	1.247.914,000000
28,400067	1,000	1.249.705,000000
28,416733	1,000	1.251.792,000000
28,433400	1,000	1.253.621,000000
28,450067	1,000	1.254.806,000000
28,466733	1,000	1.255.279,000000
28,483400	1,000	1.255.230,000000
28,500067	1,000	1.254.815,000000
28,516733	1,000	1.254.271,000000
28,533400	1,000	1.253.662,000000
28,550067	1,000	1.252.935,000000
28,566733	1,000	1.251.801,000000
28,583400	1,000	1.249.914,000000
28,600067	1,000	1.247.319,000000
28,616733	1,000	1.244.301,000000
28,633400	1,000	1.241.559,000000
28,650067	1,000	1.239.798,000000
28,666733	1,000	1.239.406,000000
28,683400	1,000	1.240.481,000000
28,700067	1,000	1.242.620,000000
28,716733	1,000	1.245.319,000000
28,733400	1,000	1.248.074,000000
28,750067	1,000	1.250.265,000000
28,766733	1,000	1.251.553,000000
28,783400	1,000	1.252.110,000000
28,800067	1,000	1.252.164,000000
28,816733	1,000	1.251.722,000000
28,833400	1,000	1.250.962,000000
28,850067	1,000	1.250.200,000000
28,866733	1,000	1.249.643,000000
28,883400	1,000	1.249.457,000000
28,900067	1,000	1.249.661,000000
28,916733	1,000	1.250.365,000000
28,933400	1,000	1.251.629,000000
28,950067	1,000	1.253.135,000000
28,966733	1,000	1.254.630,000000
28,983400	1,000	1.255.902,000000
29,000067	1,000	1.256.772,000000
29,016733	1,000	1.257.213,000000
29,033400	1,000	1.257.232,000000
29,050067	1,000	1.256.654,000000
29,066733	1,000	1.255.622,000000
29,083400	1,000	1.254.344,000000
29,100067	1,000	1.253.225,000000
29,116733	1,000	1.252.630,000000
29,133400	1,000	1.252.739,000000
29,150067	1,000	1.253.288,000000
29,166733	1,000	1.253.709,000000
29,183400	1,000	1.253.897,000000
29,200067	1,000	1.254.274,000000
29,216733	1,000	1.254.977,000000
29,233400	1,000	1.255.903,000000
29,250067	1,000	1.256.885,000000
29,266733	1,000	1.257.909,000000
29,283400	1,000	1.259.012,000000
29,300067	1,000	1.260.010,000000
29,316733	1,000	1.260.663,000000
29,333400	1,000	1.261.122,000000
29,350067	1,000	1.261.707,000000
29,366733	1,000	1.262.340,000000
29,383400	1,000	1.262.844,000000
29,400067	1,000	1.263.180,000000
29,416733	1,000	1.263.214,000000
29,433400	1,000	1.262.793,000000
29,450067	1,000	1.261.990,000000
29,466733	1,000	1.260.987,000000
29,483400	1,000	1.259.860,000000
29,500067	1,000	1.258.871,000000
29,516733	1,000	1.258.481,000000
29,533400	1,000	1.258.655,000000
29,550067	1,000	1.259.369,000000
29,566733	1,000	1.260.477,000000
29,583400	1,000	1.261.590,000000
29,600067	1,000	1.262.109,000000
29,616733	1,000	1.262.078,000000
29,633400	1,000	1.261.676,000000
29,650067	1,000	1.261.163,000000
29,666733	1,000	1.260.772,000000
29,683400	1,000	1.260.729,000000
29,700067	1,000	1.261.180,000000
29,716733	1,000	1.262.013,000000
29,733400	1,000	1.262.911,000000
29,750067	1,000	1.263.609,000000
29,766733	1,000	1.263.865,000000
29,783400	1,000	1.263.648,000000
29,800067	1,000	1.262.950,000000
29,816733	1,000	1.261.619,000000
29,833400	1,000	1.259.788,000000
29,850067	1,000	1.258.051,000000
29,866733	1,000	1.256.988,000000
29,883400	1,000	1.256.533,000000
29,900067	1,000	1.256.362,000000
29,916733	1,000	1.256.357,000000
29,933400	1,000	1.256.419,000000
29,950067	1,000	1.256.840,000000
29,966733	1,000	1.258.014,000000
29,983400	1,000	1.259.711,000000
30,000067	1,000	1.261.415,000000
30,016733	1,000	1.262.748,000000
30,033400	1,000	1.263.551,000000
30,050067	1,000	1.263.980,000000
30,066733	1,000	1.264.241,000000
30,083400	1,000	1.264.354,000000
30,100067	1,000	1.264.466,000000
30,116733	1,000	1.264.856,000000
30,133400	1,000	1.265.430,000000
30,150067	1,000	1.265.970,000000
30,166733	1,000	1.266.320,000000
30,183400	1,000	1.266.411,000000
30,200067	1,000	1.266.484,000000
30,216733	1,000	1.266.600,000000
30,233400	1,000	1.266.608,000000
30,250067	1,000	1.266.384,000000
30,266733	1,000	1.265.744,000000
30,283400	1,000	1.264.614,000000
30,300067	1,000	1.263.281,000000
30,316733	1,000	1.261.871,000000
30,333400	1,000	1.260.505,000000
30,350067	1,000	1.259.426,000000
30,366733	1,000	1.258.934,000000
30,383400	1,000	1.259.189,000000
30,400067	1,000	1.260.142,000000
30,416733	1,000	1.261.494,000000
30,433400	1,000	1.262.746,000000
30,450067	1,000	1.263.491,000000
30,466733	1,000	1.263.343,000000
30,483400	1,000	1.262.124,000000
30,500067	1,000	1.260.090,000000
30,516733	1,000	1.257.848,000000
30,533400	1,000	1.255.990,000000
30,550067	1,000	1.254.815,000000
30,566733	1,000	1.254.712,000000
30,583400	1,000	1.255.942,000000
30,600067	1,000	1.258.394,000000
30,616733	1,000	1.261.799,000000
30,633400	1,000	1.265.744,000000
30,650067	1,000	1.269.820,000000
30,666733	1,000	1.273.301,000000
30,683400	1,000	1.275.459,000000
30,700067	1,000	1.276.038,000000
30,716733	1,000	1.275.328,000000
30,733400	1,000	1.273.753,000000
30,750067	1,000	1.271.829,000000
30,766733	1,000	1.270.224,000000
30,783400	1,000	1.269.331,000000
30,800067	1,000	1.269.307,000000
30,816733	1,000	1.270.025,000000
30,833400	1,000	1.271.289,000000
30,850067	1,000	1.272.930,000000
30,866733	1,000	1.274.781,000000
30,883400	1,000	1.276.619,000000
30,900067	1,000	1.278.133,000000
30,916733	1,000	1.279.122,000000
30,933400	1,000	1.279.340,000000
30,950067	1,000	1.278.790,000000
30,966733	1,000	1.277.918,000000
30,983400	1,000	1.277.180,000000
31,000067	1,000	1.276.793,000000
31,016733	1,000	1.276.887,000000
31,033400	1,000	1.277.404,000000
31,050067	1,000	1.278.387,000000
31,066733	1,000	1.279.710,000000
31,083400	1,000	1.281.177,000000
31,100067	1,000	1.282.789,000000
31,116733	1,000	1.284.621,000000
31,133400	1,000	1.286.479,000000
31,150067	1,000	1.287.827,000000
31,166733	1,000	1.288.394,000000
31,183400	1,000	1.288.179,000000
31,200067	1,000	1.287.145,000000
31,216733	1,000	1.285.668,000000
31,233400	1,000	1.284.286,000000
31,250067	1,000	1.283.298,000000
31,266733	1,000	1.282.738,000000
31,283400	1,000	1.282.531,000000
31,300067	1,000	1.282.668,000000
31,316733	1,000	1.283.062,000000
31,333400	1,000	1.283.453,000000
31,350067	1,000	1.283.485,000000
31,366733	1,000	1.282.759,000000
31,383400	1,000	1.281.365,000000
31,400067	1,000	1.279.741,000000
31,416733	1,000	1.278.468,000000
31,433400	1,000	1.277.709,000000
31,450067	1,000	1.277.321,000000
31,466733	1,000	1.277.067,000000
31,483400	1,000	1.276.837,000000
31,500067	1,000	1.276.526,000000
31,516733	1,000	1.276.157,000000
31,533400	1,000	1.275.922,000000
31,550067	1,000	1.276.049,000000
31,566733	1,000	1.276.822,000000
31,583400	1,000	1.278.050,000000
31,600067	1,000	1.279.406,000000
31,616733	1,000	1.280.454,000000
31,633400	1,000	1.281.037,000000
31,650067	1,000	1.281.292,000000
31,666733	1,000	1.281.325,000000
31,683400	1,000	1.281.334,000000
31,700067	1,000	1.281.453,000000
31,716733	1,000	1.281.726,000000
31,733400	1,000	1.282.140,000000
31,750067	1,000	1.282.667,000000
31,766733	1,000	1.283.256,000000
31,783400	1,000	1.283.703,000000
31,800067	1,000	1.283.821,000000
31,816733	1,000	1.283.616,000000
31,833400	1,000	1.283.549,000000
31,850067	1,000	1.284.131,000000
31,866733	1,000	1.285.192,000000
31,883400	1,000	1.286.170,000000
31,900067	1,000	1.286.836,000000
31,916733	1,000	1.287.400,000000
31,933400	1,000	1.288.142,000000
31,950067	1,000	1.289.025,000000
31,966733	1,000	1.289.775,000000
31,983400	1,000	1.290.174,000000
32,000067	1,000	1.290.020,000000
32,016733	1,000	1.289.262,000000
32,033400	1,000	1.287.796,000000
32,050067	1,000	1.285.681,000000
32,066733	1,000	1.283.147,000000
32,083400	1,000	1.280.683,000000
32,100067	1,000	1.278.980,000000
32,116733	1,000	1.278.415,000000
32,133400	1,000	1.278.698,000000
32,150067	1,000	1.279.315,000000
32,166733	1,000	1.279.776,000000
32,183400	1,000	1.279.866,000000
32,200067	1,000	1.279.567,000000
32,216733	1,000	1.279.356,000000
32,233400	1,000	1.279.815,000000
32,250067	1,000	1.280.800,000000
32,266733	1,000	1.281.981,000000
32,283400	1,000	1.283.083,000000
32,300067	1,000	1.283.968,000000
32,316733	1,000	1.284.222,000000
32,333400	1,000	1.283.495,000000
32,350067	1,000	1.282.103,000000
32,366733	1,000	1.280.929,000000
32,383400	1,000	1.280.743,000000
32,400067	1,000	1.281.798,000000
32,416733	1,000	1.283.914,000000
32,433400	1,000	1.286.790,000000
32,450067	1,000	1.290.030,000000
32,466733	1,000	1.293.080,000000
32,483400	1,000	1.295.198,000000
32,500067	1,000	1.295.881,000000
32,516733	1,000	1.295.132,000000
32,533400	1,000	1.293.244,000000
32,550067	1,000	1.290.622,000000
32,566733	1,000	1.287.709,000000
32,583400	1,000	1.284.956,000000
32,600067	1,000	1.282.972,000000
32,616733	1,000	1.281.887,000000
32,633400	1,000	1.281.246,000000
32,650067	1,000	1.280.932,000000
32,666733	1,000	1.280.745,000000
32,683400	1,000	1.280.432,000000
32,700067	1,000	1.279.852,000000
32,716733	1,000	1.278.909,000000
32,733400	1,000	1.277.636,000000
32,750067	1,000	1.276.163,000000
32,766733	1,000	1.274.478,000000
32,783400	1,000	1.272.983,000000
32,800067	1,000	1.272.260,000000
32,816733	1,000	1.272.270,000000
32,833400	1,000	1.272.755,000000
32,850067	1,000	1.273.530,000000
32,866733	1,000	1.274.485,000000
32,883400	1,000	1.275.651,000000
32,900067	1,000	1.276.879,000000
32,916733	1,000	1.277.804,000000
32,933400	1,000	1.278.160,000000
32,950067	1,000	1.277.852,000000
32,966733	1,000	1.276.778,000000
32,983400	1,000	1.274.888,000000
33,000067	1,000	1.272.201,000000
33,016733	1,000	1.269.093,000000
33,033400	1,000	1.266.112,000000
33,050067	1,000	1.263.607,000000
33,066733	1,000	1.261.776,000000
33,083400	1,000	1.260.747,000000
33,100067	1,000	1.260.113,000000
33,116733	1,000	1.259.667,000000
33,133400	1,000	1.259.453,000000
33,150067	1,000	1.259.578,000000
33,166733	1,000	1.259.994,000000
33,183400	1,000	1.260.674,000000
33,200067	1,000	1.261.525,000000
33,216733	1,000	1.262.496,000000
33,233400	1,000	1.263.381,000000
33,250067	1,000	1.263.749,000000
33,266733	1,000	1.263.406,000000
33,283400	1,000	1.262.730,000000
33,300067	1,000	1.262.091,000000
33,316733	1,000	1.261.626,000000
33,333400	1,000	1.261.658,000000
33,350067	1,000	1.262.212,000000
33,366733	1,000	1.263.160,000000
33,383400	1,000	1.264.600,000000
33,400067	1,000	1.266.619,000000
33,416733	1,000	1.268.766,000000
33,433400	1,000	1.270.732,000000
33,450067	1,000	1.272.513,000000
33,466733	1,000	1.274.217,000000
33,483400	1,000	1.276.010,000000
33,500067	1,000	1.278.200,000000
33,516733	1,000	1.280.678,000000
33,533400	1,000	1.283.260,000000
33,550067	1,000	1.285.761,000000
33,566733	1,000	1.287.938,000000
33,583400	1,000	1.289.603,000000
33,600067	1,000	1.290.554,000000
33,616733	1,000	1.291.053,000000
33,633400	1,000	1.291.573,000000
33,650067	1,000	1.292.046,000000
33,666733	1,000	1.292.291,000000
33,683400	1,000	1.292.610,000000
33,700067	1,000	1.293.227,000000
33,716733	1,000	1.294.171,000000
33,733400	1,000	1.295.479,000000
33,750067	1,000	1.297.253,000000
33,766733	1,000	1.299.421,000000
33,783400	1,000	1.301.454,000000
33,800067	1,000	1.303.055,000000
33,816733	1,000	1.304.115,000000
33,833400	1,000	1.304.726,000000
33,850067	1,000	1.305.161,000000
33,866733	1,000	1.305.512,000000
33,883400	1,000	1.305.965,000000
33,900067	1,000	1.306.641,000000
33,916733	1,000	1.307.551,000000
33,933400	1,000	1.308.901,000000
33,950067	1,000	1.310.649,000000
33,966733	1,000	1.312.473,000000
33,983400	1,000	1.314.141,000000
34,000067	1,000	1.315.420,000000
34,016733	1,000	1.316.299,000000
34,033400	1,000	1.316.826,000000
34,050067	1,000	1.317.333,000000
34,066733	1,000	1.318.228,000000
34,083400	1,000	1.319.666,000000
34,100067	1,000	1.321.635,000000
34,116733	1,000	1.323.848,000000
34,133400	1,000	1.326.008,000000
34,150067	1,000	1.327.823,000000
34,166733	1,000	1.329.242,000000
34,183400	1,000	1.330.457,000000
34,200067	1,000	1.331.584,000000
34,216733	1,000	1.332.763,000000
34,233400	1,000	1.334.136,000000
34,250067	1,000	1.336.109,000000
34,266733	1,000	1.338.616,000000
34,283400	1,000	1.341.434,000000
34,300067	1,000	1.344.291,000000
34,316733	1,000	1.346.971,000000
34,333400	1,000	1.349.673,000000
34,350067	1,000	1.352.592,000000
34,366733	1,000	1.355.541,000000
34,383400	1,000	1.358.641,000000
34,400067	1,000	1.361.985,000000
34,416733	1,000	1.365.283,000000
34,433400	1,000	1.368.439,000000
34,450067	1,000	1.371.384,000000
34,466733	1,000	1.374.012,000000
34,483400	1,000	1.376.522,000000
34,500067	1,000	1.378.968,000000
34,516733	1,000	1.381.352,000000
34,533400	1,000	1.383.831,000000
34,550067	1,000	1.386.681,000000
34,566733	1,000	1.389.974,000000
34,583400	1,000	1.393.435,000000
34,600067	1,000	1.397.078,000000
34,616733	1,000	1.400.949,000000
34,633400	1,000	1.404.930,000000
34,650067	1,000	1.408.772,000000
34,666733	1,000	1.412.421,000000
34,683400	1,000	1.415.846,000000
34,700067	1,000	1.418.946,000000
34,716733	1,000	1.421.826,000000
34,733400	1,000	1.424.546,000000
34,750067	1,000	1.427.498,000000
34,766733	1,000	1.430.707,000000
34,783400	1,000	1.434.024,000000
34,800067	1,000	1.436.981,000000
34,816733	1,000	1.439.290,000000
34,833400	1,000	1.441.196,000000
34,850067	1,000	1.443.198,000000
34,866733	1,000	1.445.521,000000
34,883400	1,000	1.448.070,000000
34,900067	1,000	1.450.592,000000
34,916733	1,000	1.452.883,000000
34,933400	1,000	1.454.631,000000
34,950067	1,000	1.455.542,000000
34,966733	1,000	1.455.722,000000
34,983400	1,000	1.455.792,000000
35,000067	1,000	1.456.272,000000
35,016733	1,000	1.457.519,000000
35,033400	1,000	1.459.498,000000
35,050067	1,000	1.462.094,000000
35,066733	1,000	1.465.055,000000
35,083400	1,000	1.467.947,000000
35,100067	1,000	1.470.483,000000
35,116733	1,000	1.472.548,000000
35,133400	1,000	1.473.967,000000
35,150067	1,000	1.474.652,000000
35,166733	1,000	1.475.005,000000
35,183400	1,000	1.475.540,000000
35,200067	1,000	1.476.692,000000
35,216733	1,000	1.478.795,000000
35,233400	1,000	1.481.867,000000
35,250067	1,000	1.485.604,000000
35,266733	1,000	1.489.643,000000
35,283400	1,000	1.493.442,000000
35,300067	1,000	1.496.776,000000
35,316733	1,000	1.499.732,000000
35,333400	1,000	1.502.221,000000
35,350067	1,000	1.504.154,000000
35,366733	1,000	1.505.290,000000
35,383400	1,000	1.505.694,000000
35,400067	1,000	1.505.823,000000
35,416733	1,000	1.506.051,000000
35,433400	1,000	1.506.764,000000
35,450067	1,000	1.508.011,000000
35,466733	1,000	1.509.305,000000
35,483400	1,000	1.510.598,000000
35,500067	1,000	1.512.247,000000
35,516733	1,000	1.514.328,000000
35,533400	1,000	1.516.769,000000
35,550067	1,000	1.519.262,000000
35,566733	1,000	1.521.289,000000
35,583400	1,000	1.522.456,000000
35,600067	1,000	1.522.753,000000
35,616733	1,000	1.522.410,000000
35,633400	1,000	1.521.800,000000
35,650067	1,000	1.521.279,000000
35,666733	1,000	1.520.932,000000
35,683400	1,000	1.520.885,000000
35,700067	1,000	1.521.227,000000
35,716733	1,000	1.521.926,000000
35,733400	1,000	1.522.782,000000
35,750067	1,000	1.523.867,000000
35,766733	1,000	1.525.490,000000
35,783400	1,000	1.527.753,000000
35,800067	1,000	1.530.463,000000
35,816733	1,000	1.533.282,000000
35,833400	1,000	1.535.685,000000
35,850067	1,000	1.537.321,000000
35,866733	1,000	1.538.254,000000
35,883400	1,000	1.538.450,000000
35,900067	1,000	1.537.905,000000
35,916733	1,000	1.536.672,000000
35,933400	1,000	1.535.024,000000
35,950067	1,000	1.533.476,000000
35,966733	1,000	1.532.291,000000
35,983400	1,000	1.531.586,000000
36,000067	1,000	1.531.369,000000
36,016733	1,000	1.531.603,000000
36,033400	1,000	1.532.224,000000
36,050067	1,000	1.533.194,000000
36,066733	1,000	1.534.241,000000
36,083400	1,000	1.535.058,000000
36,100067	1,000	1.535.525,000000
36,116733	1,000	1.535.804,000000
36,133400	1,000	1.536.050,000000
36,150067	1,000	1.536.338,000000
36,166733	1,000	1.536.506,000000
36,183400	1,000	1.536.333,000000
36,200067	1,000	1.535.748,000000
36,216733	1,000	1.534.826,000000
36,233400	1,000	1.533.590,000000
36,250067	1,000	1.532.166,000000
36,266733	1,000	1.530.715,000000
36,283400	1,000	1.529.501,000000
36,300067	1,000	1.528.864,000000
36,316733	1,000	1.528.961,000000
36,333400	1,000	1.529.622,000000
36,350067	1,000	1.530.507,000000
36,366733	1,000	1.531.337,000000
36,383400	1,000	1.531.985,000000
36,400067	1,000	1.532.299,000000
36,416733	1,000	1.531.905,000000
36,433400	1,000	1.530.646,000000
36,450067	1,000	1.528.788,000000
36,466733	1,000	1.526.716,000000
36,483400	1,000	1.524.680,000000
36,500067	1,000	1.522.841,000000
36,516733	1,000	1.521.359,000000
36,533400	1,000	1.520.477,000000
36,550067	1,000	1.520.456,000000
36,566733	1,000	1.521.431,000000
36,583400	1,000	1.523.431,000000
36,600067	1,000	1.526.489,000000
36,616733	1,000	1.530.508,000000
36,633400	1,000	1.535.573,000000
36,650067	1,000	1.541.820,000000
36,666733	1,000	1.549.038,000000
36,683400	1,000	1.556.753,000000
36,700067	1,000	1.564.664,000000
36,716733	1,000	1.572.551,000000
36,733400	1,000	1.580.557,000000
36,750067	1,000	1.589.029,000000
36,766733	1,000	1.598.210,000000
36,783400	1,000	1.608.356,000000
36,800067	1,000	1.619.583,000000
36,816733	1,000	1.631.486,000000
36,833400	1,000	1.643.883,000000
36,850067	1,000	1.656.782,000000
36,866733	1,000	1.670.104,000000
36,883400	1,000	1.683.797,000000
36,900067	1,000	1.697.912,000000
36,916733	1,000	1.712.921,000000
36,933400	1,000	1.729.287,000000
36,950067	1,000	1.747.141,000000
36,966733	1,000	1.766.143,000000
36,983400	1,000	1.785.877,000000
37,000067	1,000	1.805.876,000000
37,016733	1,000	1.825.735,000000
37,033400	1,000	1.845.176,000000
37,050067	1,000	1.864.012,000000
37,066733	1,000	1.881.942,000000
37,083400	1,000	1.899.029,000000
37,100067	1,000	1.915.859,000000
37,116733	1,000	1.932.975,000000
37,133400	1,000	1.950.478,000000
37,150067	1,000	1.967.836,000000
37,166733	1,000	1.984.283,000000
37,183400	1,000	1.999.359,000000
37,200067	1,000	2.012.804,000000
37,216733	1,000	2.024.348,000000
37,233400	1,000	2.033.895,000000
37,250067	1,000	2.041.632,000000
37,266733	1,000	2.047.788,000000
37,283400	1,000	2.052.245,000000
37,300067	1,000	2.054.876,000000
37,316733	1,000	2.055.522,000000
37,333400	1,000	2.054.081,000000
37,350067	1,000	2.050.585,000000
37,366733	1,000	2.045.253,000000
37,383400	1,000	2.038.433,000000
37,400067	1,000	2.030.374,000000
37,416733	1,000	2.021.378,000000
37,433400	1,000	2.011.820,000000
37,450067	1,000	2.001.581,000000
37,466733	1,000	1.990.153,000000
37,483400	1,000	1.977.037,000000
37,500067	1,000	1.962.158,000000
37,516733	1,000	1.945.736,000000
37,533400	1,000	1.928.421,000000
37,550067	1,000	1.910.759,000000
37,566733	1,000	1.892.964,000000
37,583400	1,000	1.875.017,000000
37,600067	1,000	1.857.102,000000
37,616733	1,000	1.839.455,000000
37,633400	1,000	1.822.087,000000
37,650067	1,000	1.804.560,000000
37,666733	1,000	1.786.292,000000
37,683400	1,000	1.767.161,000000
37,700067	1,000	1.747.709,000000
37,716733	1,000	1.728.192,000000
37,733400	1,000	1.708.814,000000
37,750067	1,000	1.689.589,000000
37,766733	1,000	1.670.251,000000
37,783400	1,000	1.650.602,000000
37,800067	1,000	1.630.784,000000
37,816733	1,000	1.610.980,000000
37,833400	1,000	1.591.447,000000
37,850067	1,000	1.571.929,000000
37,866733	1,000	1.551.970,000000
37,883400	1,000	1.531.604,000000
37,900067	1,000	1.511.060,000000
37,916733	1,000	1.490.763,000000
37,933400	1,000	1.471.292,000000
37,950067	1,000	1.452.627,000000
37,966733	1,000	1.434.758,000000
37,983400	1,000	1.417.508,000000
38,000067	1,000	1.400.606,000000
38,016733	1,000	1.383.817,000000
38,033400	1,000	1.366.835,000000
38,050067	1,000	1.349.740,000000
38,066733	1,000	1.332.694,000000
38,083400	1,000	1.315.490,000000
38,100067	1,000	1.298.163,000000
38,116733	1,000	1.280.815,000000
38,133400	1,000	1.263.734,000000
38,150067	1,000	1.246.983,000000
38,166733	1,000	1.230.408,000000
38,183400	1,000	1.213.658,000000
38,200067	1,000	1.196.499,000000
38,216733	1,000	1.178.834,000000
38,233400	1,000	1.160.784,000000
38,250067	1,000	1.142.893,000000
38,266733	1,000	1.125.738,000000
38,283400	1,000	1.109.325,000000
38,300067	1,000	1.093.084,000000
38,316733	1,000	1.076.686,000000
38,333400	1,000	1.059.995,000000
38,350067	1,000	1.042.849,000000
38,366733	1,000	1.025.354,000000
38,383400	1,000	1.007.816,000000
38,400067	1,000	990.908,000000
38,416733	1,000	975.102,000000
38,433400	1,000	960.399,000000
38,450067	1,000	946.724,000000
38,466733	1,000	933.927,000000
38,483400	1,000	921.852,000000
38,500067	1,000	910.159,000000
38,516733	1,000	898.264,000000
38,533400	1,000	885.910,000000
38,550067	1,000	873.016,000000
38,566733	1,000	859.232,000000
38,583400	1,000	844.630,000000
38,600067	1,000	829.723,000000
38,616733	1,000	814.892,000000
38,633400	1,000	800.334,000000
38,650067	1,000	786.374,000000
38,666733	1,000	773.387,000000
38,683400	1,000	761.338,000000
38,700067	1,000	749.886,000000
38,716733	1,000	738.479,000000
38,733400	1,000	726.879,000000
38,750067	1,000	715.287,000000
38,766733	1,000	703.650,000000
38,783400	1,000	692.168,000000
38,800067	1,000	681.180,000000
38,816733	1,000	670.860,000000
38,833400	1,000	661.049,000000
38,850067	1,000	651.516,000000
38,866733	1,000	641.998,000000
38,883400	1,000	631.887,000000
38,900067	1,000	621.111,000000
38,916733	1,000	610.036,000000
38,933400	1,000	599.005,000000
38,950067	1,000	588.104,000000
38,966733	1,000	577.292,000000
38,983400	1,000	566.446,000000
39,000067	1,000	555.667,000000
39,016733	1,000	545.118,000000
39,033400	1,000	535.041,000000
39,050067	1,000	525.707,000000
39,066733	1,000	517.041,000000
39,083400	1,000	509.020,000000
39,100067	1,000	501.704,000000
39,116733	1,000	494.840,000000
39,133400	1,000	487.816,000000
39,150067	1,000	480.362,000000
39,166733	1,000	472.408,000000
39,183400	1,000	464.215,000000
39,200067	1,000	456.269,000000
39,216733	1,000	448.716,000000
39,233400	1,000	441.426,000000
39,250067	1,000	434.311,000000
39,266733	1,000	427.273,000000
39,283400	1,000	420.214,000000
39,300067	1,000	412.920,000000
39,316733	1,000	405.323,000000
39,333400	1,000	397.543,000000
39,350067	1,000	389.817,000000
39,366733	1,000	382.279,000000
39,383400	1,000	375.073,000000
39,400067	1,000	368.460,000000
39,416733	1,000	362.445,000000
39,433400	1,000	356.644,000000
39,450067	1,000	350.795,000000
39,466733	1,000	344.853,000000
39,483400	1,000	338.961,000000
39,500067	1,000	332.921,000000
39,516733	1,000	326.867,000000
39,533400	1,000	321.063,000000
39,550067	1,000	315.804,000000
39,566733	1,000	311.201,000000
39,583400	1,000	307.077,000000
39,600067	1,000	303.029,000000
39,616733	1,000	298.955,000000
39,633400	1,000	294.894,000000
39,650067	1,000	290.916,000000
39,666733	1,000	286.867,000000
39,683400	1,000	282.385,000000
39,700067	1,000	277.243,000000
39,716733	1,000	271.445,000000
39,733400	1,000	265.476,000000
39,750067	1,000	259.853,000000
39,766733	1,000	254.756,000000
39,783400	1,000	250.087,000000
39,800067	1,000	245.649,000000
39,816733	1,000	241.176,000000
39,833400	1,000	236.487,000000
39,850067	1,000	231.702,000000
39,866733	1,000	226.934,000000
39,883400	1,000	222.365,000000
39,900067	1,000	217.983,000000
39,916733	1,000	213.504,000000
39,933400	1,000	208.925,000000
39,950067	1,000	204.575,000000
39,966733	1,000	200.605,000000
39,983400	1,000	197.347,000000
40,000067	1,000	195.181,000000
40,016733	1,000	193.881,000000
40,033400	1,000	193.358,000000
40,050067	1,000	193.625,000000
40,066733	1,000	194.269,000000
40,083400	1,000	194.661,000000
40,100067	1,000	194.502,000000
40,116733	1,000	193.866,000000
40,133400	1,000	193.157,000000
40,150067	1,000	192.571,000000
40,166733	1,000	191.889,000000
40,183400	1,000	190.715,000000
40,200067	1,000	188.641,000000
40,216733	1,000	185.672,000000
40,233400	1,000	181.766,000000
40,250067	1,000	177.183,000000
40,266733	1,000	172.164,000000
40,283400	1,000	167.198,000000
40,300067	1,000	162.788,000000
40,316733	1,000	159.308,000000
40,333400	1,000	156.704,000000
40,350067	1,000	154.580,000000
40,366733	1,000	152.531,000000
40,383400	1,000	150.206,000000
40,400067	1,000	147.279,000000
40,416733	1,000	143.957,000000
40,433400	1,000	140.581,000000
40,450067	1,000	137.544,000000
40,466733	1,000	134.950,000000
40,483400	1,000	132.849,000000
40,500067	1,000	131.287,000000
40,516733	1,000	130.254,000000
40,533400	1,000	129.777,000000
40,550067	1,000	129.790,000000
40,566733	1,000	129.796,000000
40,583400	1,000	129.416,000000
40,600067	1,000	128.604,000000
40,616733	1,000	127.249,000000
40,633400	1,000	125.367,000000
40,650067	1,000	123.444,000000
40,666733	1,000	122.124,000000
40,683400	1,000	121.578,000000
40,700067	1,000	121.506,000000
40,716733	1,000	121.761,000000
40,733400	1,000	122.023,000000
40,750067	1,000	122.019,000000
40,766733	1,000	121.638,000000
40,783400	1,000	120.765,000000
40,800067	1,000	119.300,000000
40,816733	1,000	117.232,000000
40,833400	1,000	114.683,000000
40,850067	1,000	111.778,000000
40,866733	1,000	108.764,000000
40,883400	1,000	105.762,000000
40,900067	1,000	103.049,000000
40,916733	1,000	100.920,000000
40,933400	1,000	99.444,000000
40,950067	1,000	98.580,000000
40,966733	1,000	98.274,000000
40,983400	1,000	98.487,000000
41,000067	1,000	99.017,000000
41,016733	1,000	99.626,000000
41,033400	1,000	99.580,000000
41,050067	1,000	98.587,000000
41,066733	1,000	96.930,000000
41,083400	1,000	95.146,000000
41,100067	1,000	93.742,000000
41,116733	1,000	92.838,000000
41,133400	1,000	92.361,000000
41,150067	1,000	92.203,000000
41,166733	1,000	92.169,000000
41,183400	1,000	92.020,000000
41,200067	1,000	91.542,000000
41,216733	1,000	90.763,000000
41,233400	1,000	89.860,000000
41,250067	1,000	88.958,000000
41,266733	1,000	88.177,000000
41,283400	1,000	87.545,000000
41,300067	1,000	86.835,000000
41,316733	1,000	85.761,000000
41,333400	1,000	84.440,000000
41,350067	1,000	83.006,000000
41,366733	1,000	81.430,000000
41,383400	1,000	80.003,000000
41,400067	1,000	79.183,000000
41,416733	1,000	78.925,000000
41,433400	1,000	78.854,000000
41,450067	1,000	78.805,000000
41,466733	1,000	78.755,000000
41,483400	1,000	78.617,000000
41,500067	1,000	78.396,000000
41,516733	1,000	78.517,000000
41,533400	1,000	79.091,000000
41,550067	1,000	79.726,000000
41,566733	1,000	79.956,000000
41,583400	1,000	79.433,000000
41,600067	1,000	78.363,000000
41,616733	1,000	77.057,000000
41,633400	1,000	75.865,000000
41,650067	1,000	75.091,000000
41,666733	1,000	74.719,000000
41,683400	1,000	74.286,000000
41,700067	1,000	73.694,000000
41,716733	1,000	73.348,000000
41,733400	1,000	73.256,000000
41,750067	1,000	72.985,000000
41,766733	1,000	72.342,000000
41,783400	1,000	71.497,000000
41,800067	1,000	70.498,000000
41,816733	1,000	69.485,000000
41,833400	1,000	68.747,000000
41,850067	1,000	68.522,000000
41,866733	1,000	68.567,000000
41,883400	1,000	68.536,000000
41,900067	1,000	68.282,000000
41,916733	1,000	67.884,000000
41,933400	1,000	67.188,000000
41,950067	1,000	66.022,000000
41,966733	1,000	64.675,000000
41,983400	1,000	63.325,000000
42,000067	1,000	62.066,000000
42,016733	1,000	60.910,000000
42,033400	1,000	59.886,000000
42,050067	1,000	58.964,000000
42,066733	1,000	58.152,000000
42,083400	1,000	57.394,000000
42,100067	1,000	57.011,000000
42,116733	1,000	57.197,000000
42,133400	1,000	57.731,000000
42,150067	1,000	58.350,000000
42,166733	1,000	58.920,000000
42,183400	1,000	59.498,000000
42,200067	1,000	60.167,000000
42,216733	1,000	60.781,000000
42,233400	1,000	61.124,000000
42,250067	1,000	60.879,000000
42,266733	1,000	60.005,000000
42,283400	1,000	58.721,000000
42,300067	1,000	57.250,000000
42,316733	1,000	55.737,000000
42,333400	1,000	54.262,000000
42,350067	1,000	53.067,000000
42,366733	1,000	52.321,000000
42,383400	1,000	51.938,000000
42,400067	1,000	51.715,000000
42,416733	1,000	51.417,000000
42,433400	1,000	51.073,000000
42,450067	1,000	50.704,000000
42,466733	1,000	50.017,000000
42,483400	1,000	48.725,000000
42,500067	1,000	46.983,000000
42,516733	1,000	45.451,000000
42,533400	1,000	44.796,000000
42,550067	1,000	44.957,000000
42,566733	1,000	45.510,000000
42,583400	1,000	46.062,000000
42,600067	1,000	46.253,000000
42,616733	1,000	45.909,000000
42,633400	1,000	45.250,000000
42,650067	1,000	44.670,000000
42,666733	1,000	44.507,000000
42,683400	1,000	44.878,000000
42,700067	1,000	45.591,000000
42,716733	1,000	46.062,000000
42,733400	1,000	45.779,000000
42,750067	1,000	44.677,000000
42,766733	1,000	43.255,000000
42,783400	1,000	41.840,000000
42,800067	1,000	40.851,000000
42,816733	1,000	40.820,000000
42,833400	1,000	41.765,000000
42,850067	1,000	43.366,000000
42,866733	1,000	45.276,000000
42,883400	1,000	47.228,000000
42,900067	1,000	49.067,000000
42,916733	1,000	50.572,000000
42,933400	1,000	51.337,000000
42,950067	1,000	51.022,000000
42,966733	1,000	49.783,000000
42,983400	1,000	47.794,000000
43,000067	1,000	45.281,000000
43,016733	1,000	42.574,000000
43,033400	1,000	39.836,000000
43,050067	1,000	37.153,000000
43,066733	1,000	34.719,000000
43,083400	1,000	32.833,000000
43,100067	1,000	31.442,000000
