# Supplementary material for: HappyTools: A software for high-throughput HPLC data processing and quantitation
Source: PLoS One. 2018 Jul 6;13(7):e0200280. doi: 10.1371/journal.pone.0200280 (PMC6034860; doi:10.1371/journal.pone.0200280)
Supplement: S1 Data — The source code of HappyTools is included in this zip file, together with all the raw chromatograms as exported from ThermoFisher Chromeleon. A visual tutorial and a document demonstrating how to reproduce the results used in this study are also included. (ZIP) [file pone.0200280.s013.zip › Data/Clinical/ACPA-IgG Part 1/Total_RA5_IgG.txt]

File Path	chrom://5-para-12-0017/ChromeleonLocal/Instrument Data/UHPLC_2/analysis 2013/Yoann 2013sup.seq/52622.smp/Emission_1.channel/Emission_1.chm
Channel	Emission_1

Injection Information:
Data Vault	ChromeleonLocal
Injection	IgG PP2.78
Injection Number	9
Position	RA4
Comment	
Processing Method	22-04-2013 Integrate IgG 75-63%
Instrument Method	2013Aquity IgG glycan  75%-63% 010313   deepwellplate
Type	Unknown
Status	Finished
Injection Date	17-4-2013
Injection Time	22:54:46
Injection Volume (µl)	83,000
Dilution Factor	1,0000
Weight	1,0000

Raw Data Information:
Time Min. (min)	0,016550
Time Max. (min)	43,116550
Data Points	2587
Detector	FLD
Exporting Data System	Chromeleon 7.1.2.1478
Operator	
Signal Quantity	
Signal Unit	counts
Signal Min.	-1.380.536,000000
Signal Max.	8.845.527,000000
Channel	Emission_1
Driver Name	FLD3000.dll
Channel Type	Evaluation
Min. Step (s)	1,000
Max. Step (s)	1,000
Average Step (s)	1,000

Signal Parameter Information:
Signal Info	250 nm /480 nm

Raw Data:
Time (min)	Step (s)	Value (counts)
0,016550	0,000	0,000000
0,033217	1,000	0,000000
0,049883	1,000	0,000000
0,066550	1,000	0,000000
0,083217	1,000	-173,000000
0,099883	1,000	-511,000000
0,116550	1,000	-721,000000
0,133217	1,000	-717,000000
0,149883	1,000	-321,000000
0,166550	1,000	354,000000
0,183217	1,000	1.095,000000
0,199883	1,000	1.560,000000
0,216550	1,000	1.371,000000
0,233217	1,000	402,000000
0,249883	1,000	-1.009,000000
0,266550	1,000	-2.345,000000
0,283217	1,000	-3.111,000000
0,299883	1,000	-3.333,000000
0,316550	1,000	-3.538,000000
0,333217	1,000	-3.875,000000
0,349883	1,000	-4.337,000000
0,366550	1,000	-4.879,000000
0,383217	1,000	-5.301,000000
0,399883	1,000	-7.114,000000
0,416550	1,000	-21.753,000000
0,433217	1,000	-67.067,000000
0,449883	1,000	-155.038,000000
0,466550	1,000	-286.364,000000
0,483217	1,000	-451.925,000000
0,499883	1,000	-636.771,000000
0,516550	1,000	-824.404,000000
0,533217	1,000	-999.599,000000
0,549883	1,000	-1.149.594,000000
0,566550	1,000	-1.265.652,000000
0,583217	1,000	-1.343.094,000000
0,599883	1,000	-1.380.536,000000
0,616550	1,000	-1.378.761,000000
0,633217	1,000	-1.339.984,000000
0,649883	1,000	-1.267.717,000000
0,666550	1,000	-1.166.973,000000
0,683217	1,000	-1.044.020,000000
0,699883	1,000	-905.455,000000
0,716550	1,000	-757.977,000000
0,733217	1,000	-607.734,000000
0,749883	1,000	-460.360,000000
0,766550	1,000	-320.865,000000
0,783217	1,000	-193.376,000000
0,799883	1,000	-81.285,000000
0,816550	1,000	13.028,000000
0,833217	1,000	88.985,000000
0,849883	1,000	147.220,000000
0,866550	1,000	189.071,000000
0,883217	1,000	216.585,000000
0,899883	1,000	231.960,000000
0,916550	1,000	237.345,000000
0,933217	1,000	234.655,000000
0,949883	1,000	225.854,000000
0,966550	1,000	212.881,000000
0,983217	1,000	197.443,000000
0,999883	1,000	180.571,000000
1,016550	1,000	162.849,000000
1,033217	1,000	144.643,000000
1,049883	1,000	126.297,000000
1,066550	1,000	108.257,000000
1,083217	1,000	91.030,000000
1,099883	1,000	75.337,000000
1,116550	1,000	61.742,000000
1,133217	1,000	50.360,000000
1,149883	1,000	41.105,000000
1,166550	1,000	33.816,000000
1,183217	1,000	28.268,000000
1,199883	1,000	24.359,000000
1,216550	1,000	21.670,000000
1,233217	1,000	19.445,000000
1,249883	1,000	17.304,000000
1,266550	1,000	15.137,000000
1,283217	1,000	12.845,000000
1,299883	1,000	10.558,000000
1,316550	1,000	8.748,000000
1,333217	1,000	7.973,000000
1,349883	1,000	8.589,000000
1,366550	1,000	10.486,000000
1,383217	1,000	13.125,000000
1,399883	1,000	15.351,000000
1,416550	1,000	16.297,000000
1,433217	1,000	16.001,000000
1,449883	1,000	14.998,000000
1,466550	1,000	13.564,000000
1,483217	1,000	11.894,000000
1,499883	1,000	10.176,000000
1,516550	1,000	8.825,000000
1,533217	1,000	8.453,000000
1,549883	1,000	9.163,000000
1,566550	1,000	10.279,000000
1,583217	1,000	11.075,000000
1,599883	1,000	11.307,000000
1,616550	1,000	11.252,000000
1,633217	1,000	11.185,000000
1,649883	1,000	11.057,000000
1,666550	1,000	11.028,000000
1,683217	1,000	11.248,000000
1,699883	1,000	11.906,000000
1,716550	1,000	13.211,000000
1,733217	1,000	14.913,000000
1,749883	1,000	16.742,000000
1,766550	1,000	18.432,000000
1,783217	1,000	19.614,000000
1,799883	1,000	20.117,000000
1,816550	1,000	19.954,000000
1,833217	1,000	19.221,000000
1,849883	1,000	18.341,000000
1,866550	1,000	17.692,000000
1,883217	1,000	17.587,000000
1,899883	1,000	17.970,000000
1,916550	1,000	18.479,000000
1,933217	1,000	18.902,000000
1,949883	1,000	19.002,000000
1,966550	1,000	18.848,000000
1,983217	1,000	18.708,000000
1,999883	1,000	18.571,000000
2,016550	1,000	18.226,000000
2,033217	1,000	17.286,000000
2,049883	1,000	15.690,000000
2,066550	1,000	13.972,000000
2,083217	1,000	12.714,000000
2,099883	1,000	11.915,000000
2,116550	1,000	11.038,000000
2,133217	1,000	9.868,000000
2,149883	1,000	8.298,000000
2,166550	1,000	6.505,000000
2,183217	1,000	4.794,000000
2,199883	1,000	3.396,000000
2,216550	1,000	2.491,000000
2,233217	1,000	2.176,000000
2,249883	1,000	2.511,000000
2,266550	1,000	3.482,000000
2,283217	1,000	5.223,000000
2,299883	1,000	7.852,000000
2,316550	1,000	11.236,000000
2,333217	1,000	15.279,000000
2,349883	1,000	19.969,000000
2,366550	1,000	25.383,000000
2,383217	1,000	31.753,000000
2,399883	1,000	39.001,000000
2,416550	1,000	47.192,000000
2,433217	1,000	56.477,000000
2,449883	1,000	66.552,000000
2,466550	1,000	76.872,000000
2,483217	1,000	86.809,000000
2,499883	1,000	96.021,000000
2,516550	1,000	104.760,000000
2,533217	1,000	113.515,000000
2,549883	1,000	122.910,000000
2,566550	1,000	133.757,000000
2,583217	1,000	146.496,000000
2,599883	1,000	160.876,000000
2,616550	1,000	176.301,000000
2,633217	1,000	192.317,000000
2,649883	1,000	208.708,000000
2,666550	1,000	225.276,000000
2,683217	1,000	241.738,000000
2,699883	1,000	258.076,000000
2,716550	1,000	274.373,000000
2,733217	1,000	290.604,000000
2,749883	1,000	306.664,000000
2,766550	1,000	322.669,000000
2,783217	1,000	338.710,000000
2,799883	1,000	354.614,000000
2,816550	1,000	370.229,000000
2,833217	1,000	385.532,000000
2,849883	1,000	400.388,000000
2,866550	1,000	414.537,000000
2,883217	1,000	427.991,000000
2,899883	1,000	440.928,000000
2,916550	1,000	453.483,000000
2,933217	1,000	465.767,000000
2,949883	1,000	478.098,000000
2,966550	1,000	490.896,000000
2,983217	1,000	504.180,000000
2,999883	1,000	517.602,000000
3,016550	1,000	530.812,000000
3,033217	1,000	543.634,000000
3,049883	1,000	555.867,000000
3,066550	1,000	567.276,000000
3,083217	1,000	577.644,000000
3,099883	1,000	587.102,000000
3,116550	1,000	595.443,000000
3,133217	1,000	602.847,000000
3,149883	1,000	609.629,000000
3,166550	1,000	616.077,000000
3,183217	1,000	622.514,000000
3,199883	1,000	629.242,000000
3,216550	1,000	636.300,000000
3,233217	1,000	643.464,000000
3,249883	1,000	650.703,000000
3,266550	1,000	658.203,000000
3,283217	1,000	665.988,000000
3,299883	1,000	673.796,000000
3,316550	1,000	681.331,000000
3,333217	1,000	688.433,000000
3,349883	1,000	695.079,000000
3,366550	1,000	701.397,000000
3,383217	1,000	707.261,000000
3,399883	1,000	712.307,000000
3,416550	1,000	716.315,000000
3,433217	1,000	719.501,000000
3,449883	1,000	722.373,000000
3,466550	1,000	725.292,000000
3,483217	1,000	728.405,000000
3,499883	1,000	731.914,000000
3,516550	1,000	735.679,000000
3,533217	1,000	739.386,000000
3,549883	1,000	742.806,000000
3,566550	1,000	745.745,000000
3,583217	1,000	748.364,000000
3,599883	1,000	750.806,000000
3,616550	1,000	753.367,000000
3,633217	1,000	756.016,000000
3,649883	1,000	758.333,000000
3,666550	1,000	760.077,000000
3,683217	1,000	761.156,000000
3,699883	1,000	761.995,000000
3,716550	1,000	763.259,000000
3,733217	1,000	765.134,000000
3,749883	1,000	767.458,000000
3,766550	1,000	769.984,000000
3,783217	1,000	772.435,000000
3,799883	1,000	774.456,000000
3,816550	1,000	775.702,000000
3,833217	1,000	776.184,000000
3,849883	1,000	776.215,000000
3,866550	1,000	776.255,000000
3,883217	1,000	776.595,000000
3,899883	1,000	777.465,000000
3,916550	1,000	778.954,000000
3,933217	1,000	781.216,000000
3,949883	1,000	784.050,000000
3,966550	1,000	786.961,000000
3,983217	1,000	789.560,000000
3,999883	1,000	791.692,000000
4,016550	1,000	793.503,000000
4,033217	1,000	795.043,000000
4,049883	1,000	796.326,000000
4,066550	1,000	797.416,000000
4,083217	1,000	798.293,000000
4,099883	1,000	798.814,000000
4,116550	1,000	799.218,000000
4,133217	1,000	799.949,000000
4,149883	1,000	801.066,000000
4,166550	1,000	802.078,000000
4,183217	1,000	802.719,000000
4,199883	1,000	802.796,000000
4,216550	1,000	801.983,000000
4,233217	1,000	800.076,000000
4,249883	1,000	797.313,000000
4,266550	1,000	794.051,000000
4,283217	1,000	790.822,000000
4,299883	1,000	788.231,000000
4,316550	1,000	786.923,000000
4,333217	1,000	786.984,000000
4,349883	1,000	787.833,000000
4,366550	1,000	789.231,000000
4,383217	1,000	791.083,000000
4,399883	1,000	793.059,000000
4,416550	1,000	794.683,000000
4,433217	1,000	795.722,000000
4,449883	1,000	796.396,000000
4,466550	1,000	796.772,000000
4,483217	1,000	796.868,000000
4,499883	1,000	796.958,000000
4,516550	1,000	797.211,000000
4,533217	1,000	797.506,000000
4,549883	1,000	797.756,000000
4,566550	1,000	797.728,000000
4,583217	1,000	797.542,000000
4,599883	1,000	797.605,000000
4,616550	1,000	798.102,000000
4,633217	1,000	798.967,000000
4,649883	1,000	799.921,000000
4,666550	1,000	800.994,000000
4,683217	1,000	802.342,000000
4,699883	1,000	803.992,000000
4,716550	1,000	805.987,000000
4,733217	1,000	808.108,000000
4,749883	1,000	809.914,000000
4,766550	1,000	811.467,000000
4,783217	1,000	812.849,000000
4,799883	1,000	814.098,000000
4,816550	1,000	815.461,000000
4,833217	1,000	817.096,000000
4,849883	1,000	819.029,000000
4,866550	1,000	821.079,000000
4,883217	1,000	822.974,000000
4,899883	1,000	824.418,000000
4,916550	1,000	825.092,000000
4,933217	1,000	824.892,000000
4,949883	1,000	823.942,000000
4,966550	1,000	822.709,000000
4,983217	1,000	821.559,000000
4,999883	1,000	820.337,000000
5,016550	1,000	818.980,000000
5,033217	1,000	817.782,000000
5,049883	1,000	816.977,000000
5,066550	1,000	816.929,000000
5,083217	1,000	817.721,000000
5,099883	1,000	818.897,000000
5,116550	1,000	819.883,000000
5,133217	1,000	820.415,000000
5,149883	1,000	820.437,000000
5,166550	1,000	819.926,000000
5,183217	1,000	819.059,000000
5,199883	1,000	818.136,000000
5,216550	1,000	817.354,000000
5,233217	1,000	816.835,000000
5,249883	1,000	816.519,000000
5,266550	1,000	816.504,000000
5,283217	1,000	816.854,000000
5,299883	1,000	817.379,000000
5,316550	1,000	818.039,000000
5,333217	1,000	818.773,000000
5,349883	1,000	819.485,000000
5,366550	1,000	820.103,000000
5,383217	1,000	820.477,000000
5,399883	1,000	820.757,000000
5,416550	1,000	821.236,000000
5,433217	1,000	821.876,000000
5,449883	1,000	822.422,000000
5,466550	1,000	822.753,000000
5,483217	1,000	822.977,000000
5,499883	1,000	823.184,000000
5,516550	1,000	823.393,000000
5,533217	1,000	823.585,000000
5,549883	1,000	823.907,000000
5,566550	1,000	824.525,000000
5,583217	1,000	825.320,000000
5,599883	1,000	826.139,000000
5,616550	1,000	826.894,000000
5,633217	1,000	827.431,000000
5,649883	1,000	827.529,000000
5,666550	1,000	826.928,000000
5,683217	1,000	825.754,000000
5,699883	1,000	824.511,000000
5,716550	1,000	823.793,000000
5,733217	1,000	824.046,000000
5,749883	1,000	825.397,000000
5,766550	1,000	827.222,000000
5,783217	1,000	828.899,000000
5,799883	1,000	830.303,000000
5,816550	1,000	831.661,000000
5,833217	1,000	833.099,000000
5,849883	1,000	834.539,000000
5,866550	1,000	835.939,000000
5,883217	1,000	836.962,000000
5,899883	1,000	837.555,000000
5,916550	1,000	837.984,000000
5,933217	1,000	838.203,000000
5,949883	1,000	838.203,000000
5,966550	1,000	838.200,000000
5,983217	1,000	838.210,000000
5,999883	1,000	838.263,000000
6,016550	1,000	838.329,000000
6,033217	1,000	838.302,000000
6,049883	1,000	838.161,000000
6,066550	1,000	837.874,000000
6,083217	1,000	837.643,000000
6,099883	1,000	837.418,000000
6,116550	1,000	837.064,000000
6,133217	1,000	837.173,000000
6,149883	1,000	838.176,000000
6,166550	1,000	839.780,000000
6,183217	1,000	841.724,000000
6,199883	1,000	844.113,000000
6,216550	1,000	847.025,000000
6,233217	1,000	849.851,000000
6,249883	1,000	851.900,000000
6,266550	1,000	852.992,000000
6,283217	1,000	853.216,000000
6,299883	1,000	852.959,000000
6,316550	1,000	852.779,000000
6,333217	1,000	852.876,000000
6,349883	1,000	852.940,000000
6,366550	1,000	852.801,000000
6,383217	1,000	852.346,000000
6,399883	1,000	851.673,000000
6,416550	1,000	850.883,000000
6,433217	1,000	850.258,000000
6,449883	1,000	849.608,000000
6,466550	1,000	848.836,000000
6,483217	1,000	848.152,000000
6,499883	1,000	847.983,000000
6,516550	1,000	848.651,000000
6,533217	1,000	850.179,000000
6,549883	1,000	852.393,000000
6,566550	1,000	854.899,000000
6,583217	1,000	857.480,000000
6,599883	1,000	859.841,000000
6,616550	1,000	861.782,000000
6,633217	1,000	863.317,000000
6,649883	1,000	864.501,000000
6,666550	1,000	865.428,000000
6,683217	1,000	866.003,000000
6,699883	1,000	866.314,000000
6,716550	1,000	866.600,000000
6,733217	1,000	866.927,000000
6,749883	1,000	866.817,000000
6,766550	1,000	865.968,000000
6,783217	1,000	864.498,000000
6,799883	1,000	862.606,000000
6,816550	1,000	860.726,000000
6,833217	1,000	859.069,000000
6,849883	1,000	857.746,000000
6,866550	1,000	856.627,000000
6,883217	1,000	855.874,000000
6,899883	1,000	855.586,000000
6,916550	1,000	855.459,000000
6,933217	1,000	855.219,000000
6,949883	1,000	854.938,000000
6,966550	1,000	855.207,000000
6,983217	1,000	856.238,000000
6,999883	1,000	858.047,000000
7,016550	1,000	860.353,000000
7,033217	1,000	862.655,000000
7,049883	1,000	864.562,000000
7,066550	1,000	865.705,000000
7,083217	1,000	865.933,000000
7,099883	1,000	865.849,000000
7,116550	1,000	865.919,000000
7,133217	1,000	866.097,000000
7,149883	1,000	866.199,000000
7,166550	1,000	866.046,000000
7,183217	1,000	865.696,000000
7,199883	1,000	865.478,000000
7,216550	1,000	865.589,000000
7,233217	1,000	866.212,000000
7,249883	1,000	867.252,000000
7,266550	1,000	868.404,000000
7,283217	1,000	869.280,000000
7,299883	1,000	869.999,000000
7,316550	1,000	870.737,000000
7,333217	1,000	871.343,000000
7,349883	1,000	871.639,000000
7,366550	1,000	871.503,000000
7,383217	1,000	871.066,000000
7,399883	1,000	870.792,000000
7,416550	1,000	871.000,000000
7,433217	1,000	871.933,000000
7,449883	1,000	873.546,000000
7,466550	1,000	875.636,000000
7,483217	1,000	877.869,000000
7,499883	1,000	879.890,000000
7,516550	1,000	881.667,000000
7,533217	1,000	883.184,000000
7,549883	1,000	884.206,000000
7,566550	1,000	884.706,000000
7,583217	1,000	884.669,000000
7,599883	1,000	884.414,000000
7,616550	1,000	884.240,000000
7,633217	1,000	884.280,000000
7,649883	1,000	884.247,000000
7,666550	1,000	883.862,000000
7,683217	1,000	883.452,000000
7,699883	1,000	883.397,000000
7,716550	1,000	883.840,000000
7,733217	1,000	884.492,000000
7,749883	1,000	884.861,000000
7,766550	1,000	884.886,000000
7,783217	1,000	884.646,000000
7,799883	1,000	884.397,000000
7,816550	1,000	884.296,000000
7,833217	1,000	884.224,000000
7,849883	1,000	884.179,000000
7,866550	1,000	884.412,000000
7,883217	1,000	884.956,000000
7,899883	1,000	885.568,000000
7,916550	1,000	886.062,000000
7,933217	1,000	886.230,000000
7,949883	1,000	885.980,000000
7,966550	1,000	885.417,000000
7,983217	1,000	884.957,000000
7,999883	1,000	885.106,000000
8,016550	1,000	885.735,000000
8,033217	1,000	886.473,000000
8,049883	1,000	887.412,000000
8,066550	1,000	888.942,000000
8,083217	1,000	890.751,000000
8,099883	1,000	892.157,000000
8,116550	1,000	892.899,000000
8,133217	1,000	893.069,000000
8,149883	1,000	892.991,000000
8,166550	1,000	892.872,000000
8,183217	1,000	892.825,000000
8,199883	1,000	892.752,000000
8,216550	1,000	892.689,000000
8,233217	1,000	892.635,000000
8,249883	1,000	892.532,000000
8,266550	1,000	892.743,000000
8,283217	1,000	893.940,000000
8,299883	1,000	896.412,000000
8,316550	1,000	900.387,000000
8,333217	1,000	906.183,000000
8,349883	1,000	913.943,000000
8,366550	1,000	923.230,000000
8,383217	1,000	933.138,000000
8,399883	1,000	942.514,000000
8,416550	1,000	949.916,000000
8,433217	1,000	954.210,000000
8,449883	1,000	954.911,000000
8,466550	1,000	952.200,000000
8,483217	1,000	946.795,000000
8,499883	1,000	939.552,000000
8,516550	1,000	931.607,000000
8,533217	1,000	924.031,000000
8,549883	1,000	917.328,000000
8,566550	1,000	911.616,000000
8,583217	1,000	907.089,000000
8,599883	1,000	903.762,000000
8,616550	1,000	901.498,000000
8,633217	1,000	900.299,000000
8,649883	1,000	900.042,000000
8,666550	1,000	900.655,000000
8,683217	1,000	902.030,000000
8,699883	1,000	904.104,000000
8,716550	1,000	906.911,000000
8,733217	1,000	910.985,000000
8,749883	1,000	917.047,000000
8,766550	1,000	926.449,000000
8,783217	1,000	940.787,000000
8,799883	1,000	960.883,000000
8,816550	1,000	986.161,000000
8,833217	1,000	1.014.373,000000
8,849883	1,000	1.042.125,000000
8,866550	1,000	1.065.484,000000
8,883217	1,000	1.081.128,000000
8,899883	1,000	1.087.699,000000
8,916550	1,000	1.085.279,000000
8,933217	1,000	1.075.251,000000
8,949883	1,000	1.059.594,000000
8,966550	1,000	1.040.135,000000
8,983217	1,000	1.018.869,000000
8,999883	1,000	997.901,000000
9,016550	1,000	979.040,000000
9,033217	1,000	962.903,000000
9,049883	1,000	949.272,000000
9,066550	1,000	938.133,000000
9,083217	1,000	929.492,000000
9,099883	1,000	923.159,000000
9,116550	1,000	919.137,000000
9,133217	1,000	917.392,000000
9,149883	1,000	917.286,000000
9,166550	1,000	918.146,000000
9,183217	1,000	919.263,000000
9,199883	1,000	920.225,000000
9,216550	1,000	921.076,000000
9,233217	1,000	921.763,000000
9,249883	1,000	922.131,000000
9,266550	1,000	922.137,000000
9,283217	1,000	921.946,000000
9,299883	1,000	921.805,000000
9,316550	1,000	921.862,000000
9,333217	1,000	922.204,000000
9,349883	1,000	922.724,000000
9,366550	1,000	923.377,000000
9,383217	1,000	924.234,000000
9,399883	1,000	925.570,000000
9,416550	1,000	927.729,000000
9,433217	1,000	930.947,000000
9,449883	1,000	934.830,000000
9,466550	1,000	938.906,000000
9,483217	1,000	942.890,000000
9,499883	1,000	946.223,000000
9,516550	1,000	948.488,000000
9,533217	1,000	949.451,000000
9,549883	1,000	949.472,000000
9,566550	1,000	949.038,000000
9,583217	1,000	948.586,000000
9,599883	1,000	948.695,000000
9,616550	1,000	949.973,000000
9,633217	1,000	953.255,000000
9,649883	1,000	960.361,000000
9,666550	1,000	975.479,000000
9,683217	1,000	1.008.265,000000
9,699883	1,000	1.077.649,000000
9,716550	1,000	1.216.312,000000
9,733217	1,000	1.472.522,000000
9,749883	1,000	1.904.191,000000
9,766550	1,000	2.561.819,000000
9,783217	1,000	3.463.145,000000
9,799883	1,000	4.570.149,000000
9,816550	1,000	5.783.286,000000
9,833217	1,000	6.957.776,000000
9,849883	1,000	7.936.824,000000
9,866550	1,000	8.590.721,000000
9,883217	1,000	8.845.527,000000
9,899883	1,000	8.693.186,000000
9,916550	1,000	8.183.867,000000
9,933217	1,000	7.407.299,000000
9,949883	1,000	6.470.188,000000
9,966550	1,000	5.476.366,000000
9,983217	1,000	4.512.880,000000
9,999883	1,000	3.642.686,000000
10,016550	1,000	2.902.722,000000
10,033217	1,000	2.307.082,000000
10,049883	1,000	1.852.230,000000
10,066550	1,000	1.522.881,000000
10,083217	1,000	1.297.619,000000
10,099883	1,000	1.152.943,000000
10,116550	1,000	1.066.756,000000
10,133217	1,000	1.020.091,000000
10,149883	1,000	998.021,000000
10,166550	1,000	989.854,000000
10,183217	1,000	988.735,000000
10,199883	1,000	990.488,000000
10,216550	1,000	993.094,000000
10,233217	1,000	995.943,000000
10,249883	1,000	999.092,000000
10,266550	1,000	1.003.273,000000
10,283217	1,000	1.009.253,000000
10,299883	1,000	1.017.348,000000
10,316550	1,000	1.027.375,000000
10,333217	1,000	1.039.355,000000
10,349883	1,000	1.053.397,000000
10,366550	1,000	1.069.384,000000
10,383217	1,000	1.086.996,000000
10,399883	1,000	1.105.964,000000
10,416550	1,000	1.126.132,000000
10,433217	1,000	1.147.014,000000
10,449883	1,000	1.167.255,000000
10,466550	1,000	1.185.473,000000
10,483217	1,000	1.200.050,000000
10,499883	1,000	1.209.451,000000
10,516550	1,000	1.211.956,000000
10,533217	1,000	1.206.232,000000
10,549883	1,000	1.192.347,000000
10,566550	1,000	1.171.841,000000
10,583217	1,000	1.147.027,000000
10,599883	1,000	1.120.239,000000
10,616550	1,000	1.093.516,000000
10,633217	1,000	1.068.444,000000
10,649883	1,000	1.046.241,000000
10,666550	1,000	1.027.664,000000
10,683217	1,000	1.013.471,000000
10,699883	1,000	1.005.215,000000
10,716550	1,000	1.005.467,000000
10,733217	1,000	1.018.768,000000
10,749883	1,000	1.052.208,000000
10,766550	1,000	1.114.993,000000
10,783217	1,000	1.216.001,000000
10,799883	1,000	1.360.636,000000
10,816550	1,000	1.547.334,000000
10,833217	1,000	1.764.797,000000
10,849883	1,000	1.992.658,000000
10,866550	1,000	2.204.869,000000
10,883217	1,000	2.374.892,000000
10,899883	1,000	2.481.626,000000
10,916550	1,000	2.514.096,000000
10,933217	1,000	2.472.928,000000
10,949883	1,000	2.368.358,000000
10,966550	1,000	2.216.945,000000
10,983217	1,000	2.037.866,000000
10,999883	1,000	1.849.954,000000
11,016550	1,000	1.669.349,000000
11,033217	1,000	1.507.887,000000
11,049883	1,000	1.372.905,000000
11,066550	1,000	1.268.009,000000
11,083217	1,000	1.193.648,000000
11,099883	1,000	1.147.824,000000
11,116550	1,000	1.126.656,000000
11,133217	1,000	1.124.425,000000
11,149883	1,000	1.134.817,000000
11,166550	1,000	1.151.747,000000
11,183217	1,000	1.169.315,000000
11,199883	1,000	1.182.488,000000
11,216550	1,000	1.187.875,000000
11,233217	1,000	1.184.031,000000
11,249883	1,000	1.171.638,000000
11,266550	1,000	1.152.810,000000
11,283217	1,000	1.130.327,000000
11,299883	1,000	1.106.942,000000
11,316550	1,000	1.084.749,000000
11,333217	1,000	1.065.087,000000
11,349883	1,000	1.048.932,000000
11,366550	1,000	1.036.965,000000
11,383217	1,000	1.029.325,000000
11,399883	1,000	1.026.088,000000
11,416550	1,000	1.027.100,000000
11,433217	1,000	1.032.165,000000
11,449883	1,000	1.040.950,000000
11,466550	1,000	1.052.572,000000
11,483217	1,000	1.065.897,000000
11,499883	1,000	1.079.574,000000
11,516550	1,000	1.092.081,000000
11,533217	1,000	1.101.733,000000
11,549883	1,000	1.107.022,000000
11,566550	1,000	1.107.267,000000
11,583217	1,000	1.102.651,000000
11,599883	1,000	1.093.892,000000
11,616550	1,000	1.082.022,000000
11,633217	1,000	1.068.161,000000
11,649883	1,000	1.053.553,000000
11,666550	1,000	1.039.224,000000
11,683217	1,000	1.025.815,000000
11,699883	1,000	1.013.792,000000
11,716550	1,000	1.003.637,000000
11,733217	1,000	995.826,000000
11,749883	1,000	990.528,000000
11,766550	1,000	987.533,000000
11,783217	1,000	986.360,000000
11,799883	1,000	986.379,000000
11,816550	1,000	986.957,000000
11,833217	1,000	988.034,000000
11,849883	1,000	989.923,000000
11,866550	1,000	992.911,000000
11,883217	1,000	997.015,000000
11,899883	1,000	1.001.661,000000
11,916550	1,000	1.006.101,000000
11,933217	1,000	1.009.741,000000
11,949883	1,000	1.012.217,000000
11,966550	1,000	1.013.894,000000
11,983217	1,000	1.015.387,000000
11,999883	1,000	1.017.167,000000
12,016550	1,000	1.019.852,000000
12,033217	1,000	1.024.715,000000
12,049883	1,000	1.033.420,000000
12,066550	1,000	1.048.064,000000
12,083217	1,000	1.071.554,000000
12,099883	1,000	1.109.316,000000
12,116550	1,000	1.171.088,000000
12,133217	1,000	1.272.632,000000
12,149883	1,000	1.437.044,000000
12,166550	1,000	1.692.529,000000
12,183217	1,000	2.065.797,000000
12,199883	1,000	2.572.343,000000
12,216550	1,000	3.205.117,000000
12,233217	1,000	3.927.383,000000
12,249883	1,000	4.675.243,000000
12,266550	1,000	5.367.703,000000
12,283217	1,000	5.922.571,000000
12,299883	1,000	6.274.372,000000
12,316550	1,000	6.387.249,000000
12,333217	1,000	6.258.952,000000
12,349883	1,000	5.917.801,000000
12,366550	1,000	5.414.109,000000
12,383217	1,000	4.809.231,000000
12,399883	1,000	4.164.596,000000
12,416550	1,000	3.533.122,000000
12,433217	1,000	2.954.732,000000
12,449883	1,000	2.454.885,000000
12,466550	1,000	2.045.543,000000
12,483217	1,000	1.727.749,000000
12,499883	1,000	1.495.128,000000
12,516550	1,000	1.337.693,000000
12,533217	1,000	1.244.727,000000
12,549883	1,000	1.207.309,000000
12,566550	1,000	1.220.208,000000
12,583217	1,000	1.282.068,000000
12,599883	1,000	1.393.912,000000
12,616550	1,000	1.556.012,000000
12,633217	1,000	1.764.072,000000
12,649883	1,000	2.006.253,000000
12,666550	1,000	2.261.995,000000
12,683217	1,000	2.504.461,000000
12,699883	1,000	2.705.870,000000
12,716550	1,000	2.842.839,000000
12,733217	1,000	2.901.176,000000
12,749883	1,000	2.878.041,000000
12,766550	1,000	2.781.171,000000
12,783217	1,000	2.626.358,000000
12,799883	1,000	2.433.844,000000
12,816550	1,000	2.224.246,000000
12,833217	1,000	2.015.758,000000
12,849883	1,000	1.822.488,000000
12,866550	1,000	1.653.790,000000
12,883217	1,000	1.514.464,000000
12,899883	1,000	1.405.132,000000
12,916550	1,000	1.323.771,000000
12,933217	1,000	1.266.797,000000
12,949883	1,000	1.229.633,000000
12,966550	1,000	1.208.328,000000
12,983217	1,000	1.200.755,000000
12,999883	1,000	1.207.411,000000
13,016550	1,000	1.232.149,000000
13,033217	1,000	1.281.544,000000
13,049883	1,000	1.363.236,000000
13,066550	1,000	1.483.268,000000
13,083217	1,000	1.643.103,000000
13,099883	1,000	1.836.881,000000
13,116550	1,000	2.050.653,000000
13,133217	1,000	2.263.920,000000
13,149883	1,000	2.452.736,000000
13,166550	1,000	2.594.706,000000
13,183217	1,000	2.673.293,000000
13,199883	1,000	2.680.724,000000
13,216550	1,000	2.619.200,000000
13,233217	1,000	2.499.512,000000
13,249883	1,000	2.337.696,000000
13,266550	1,000	2.151.662,000000
13,283217	1,000	1.958.867,000000
13,299883	1,000	1.774.413,000000
13,316550	1,000	1.609.151,000000
13,333217	1,000	1.469.414,000000
13,349883	1,000	1.357.569,000000
13,366550	1,000	1.273.196,000000
13,383217	1,000	1.213.486,000000
13,399883	1,000	1.174.592,000000
13,416550	1,000	1.152.512,000000
13,433217	1,000	1.143.675,000000
13,449883	1,000	1.145.342,000000
13,466550	1,000	1.155.234,000000
13,483217	1,000	1.171.588,000000
13,499883	1,000	1.192.823,000000
13,516550	1,000	1.216.294,000000
13,533217	1,000	1.238.825,000000
13,549883	1,000	1.257.421,000000
13,566550	1,000	1.269.553,000000
13,583217	1,000	1.273.780,000000
13,599883	1,000	1.269.720,000000
13,616550	1,000	1.258.312,000000
13,633217	1,000	1.241.343,000000
13,649883	1,000	1.220.648,000000
13,666550	1,000	1.198.073,000000
13,683217	1,000	1.175.409,000000
13,699883	1,000	1.154.286,000000
13,716550	1,000	1.136.056,000000
13,733217	1,000	1.121.510,000000
13,749883	1,000	1.110.625,000000
13,766550	1,000	1.102.663,000000
13,783217	1,000	1.096.628,000000
13,799883	1,000	1.091.604,000000
13,816550	1,000	1.087.201,000000
13,833217	1,000	1.083.105,000000
13,849883	1,000	1.079.061,000000
13,866550	1,000	1.074.702,000000
13,883217	1,000	1.069.706,000000
13,899883	1,000	1.064.163,000000
13,916550	1,000	1.058.331,000000
13,933217	1,000	1.052.561,000000
13,949883	1,000	1.047.104,000000
13,966550	1,000	1.042.019,000000
13,983217	1,000	1.037.433,000000
13,999883	1,000	1.033.691,000000
14,016550	1,000	1.030.983,000000
14,033217	1,000	1.029.311,000000
14,049883	1,000	1.028.911,000000
14,066550	1,000	1.030.402,000000
14,083217	1,000	1.034.351,000000
14,099883	1,000	1.041.145,000000
14,116550	1,000	1.051.147,000000
14,133217	1,000	1.064.559,000000
14,149883	1,000	1.081.003,000000
14,166550	1,000	1.099.502,000000
14,183217	1,000	1.118.491,000000
14,199883	1,000	1.136.160,000000
14,216550	1,000	1.150.600,000000
14,233217	1,000	1.160.118,000000
14,249883	1,000	1.163.327,000000
14,266550	1,000	1.159.646,000000
14,283217	1,000	1.149.998,000000
14,299883	1,000	1.135.960,000000
14,316550	1,000	1.119.403,000000
14,333217	1,000	1.102.387,000000
14,349883	1,000	1.086.677,000000
14,366550	1,000	1.073.003,000000
14,383217	1,000	1.061.479,000000
14,399883	1,000	1.051.983,000000
14,416550	1,000	1.044.194,000000
14,433217	1,000	1.037.896,000000
14,449883	1,000	1.032.878,000000
14,466550	1,000	1.029.029,000000
14,483217	1,000	1.026.249,000000
14,499883	1,000	1.024.253,000000
14,516550	1,000	1.022.611,000000
14,533217	1,000	1.021.353,000000
14,549883	1,000	1.020.607,000000
14,566550	1,000	1.020.307,000000
14,583217	1,000	1.020.532,000000
14,599883	1,000	1.021.237,000000
14,616550	1,000	1.022.042,000000
14,633217	1,000	1.022.905,000000
14,649883	1,000	1.024.018,000000
14,666550	1,000	1.025.644,000000
14,683217	1,000	1.027.916,000000
14,699883	1,000	1.030.669,000000
14,716550	1,000	1.033.381,000000
14,733217	1,000	1.035.678,000000
14,749883	1,000	1.037.528,000000
14,766550	1,000	1.039.063,000000
14,783217	1,000	1.040.328,000000
14,799883	1,000	1.041.700,000000
14,816550	1,000	1.043.502,000000
14,833217	1,000	1.045.930,000000
14,849883	1,000	1.048.827,000000
14,866550	1,000	1.051.867,000000
14,883217	1,000	1.054.950,000000
14,899883	1,000	1.057.848,000000
14,916550	1,000	1.060.123,000000
14,933217	1,000	1.061.469,000000
14,949883	1,000	1.061.933,000000
14,966550	1,000	1.061.861,000000
14,983217	1,000	1.061.333,000000
14,999883	1,000	1.060.360,000000
15,016550	1,000	1.059.017,000000
15,033217	1,000	1.057.570,000000
15,049883	1,000	1.056.363,000000
15,066550	1,000	1.055.254,000000
15,083217	1,000	1.054.084,000000
15,099883	1,000	1.052.747,000000
15,116550	1,000	1.051.187,000000
15,133217	1,000	1.049.425,000000
15,149883	1,000	1.047.941,000000
15,166550	1,000	1.047.608,000000
15,183217	1,000	1.049.432,000000
15,199883	1,000	1.054.525,000000
15,216550	1,000	1.064.880,000000
15,233217	1,000	1.084.360,000000
15,249883	1,000	1.119.206,000000
15,266550	1,000	1.177.682,000000
15,283217	1,000	1.269.487,000000
15,299883	1,000	1.404.568,000000
15,316550	1,000	1.590.393,000000
15,333217	1,000	1.829.019,000000
15,349883	1,000	2.114.110,000000
15,366550	1,000	2.429.438,000000
15,383217	1,000	2.748.909,000000
15,399883	1,000	3.040.795,000000
15,416550	1,000	3.273.562,000000
15,433217	1,000	3.421.994,000000
15,449883	1,000	3.471.669,000000
15,466550	1,000	3.420.781,000000
15,483217	1,000	3.279.487,000000
15,499883	1,000	3.067.218,000000
15,516550	1,000	2.808.488,000000
15,533217	1,000	2.528.633,000000
15,549883	1,000	2.250.244,000000
15,566550	1,000	1.991.286,000000
15,583217	1,000	1.764.138,000000
15,599883	1,000	1.575.194,000000
15,616550	1,000	1.425.829,000000
15,633217	1,000	1.313.722,000000
15,649883	1,000	1.234.046,000000
15,666550	1,000	1.180.873,000000
15,683217	1,000	1.148.205,000000
15,699883	1,000	1.130.167,000000
15,716550	1,000	1.121.740,000000
15,733217	1,000	1.119.236,000000
15,749883	1,000	1.119.674,000000
15,766550	1,000	1.121.012,000000
15,783217	1,000	1.121.833,000000
15,799883	1,000	1.121.784,000000
15,816550	1,000	1.121.317,000000
15,833217	1,000	1.121.177,000000
15,849883	1,000	1.123.104,000000
15,866550	1,000	1.129.554,000000
15,883217	1,000	1.143.023,000000
15,899883	1,000	1.165.863,000000
15,916550	1,000	1.199.385,000000
15,933217	1,000	1.243.598,000000
15,949883	1,000	1.296.677,000000
15,966550	1,000	1.354.882,000000
15,983217	1,000	1.413.063,000000
15,999883	1,000	1.465.411,000000
16,016550	1,000	1.506.649,000000
16,033217	1,000	1.532.958,000000
16,049883	1,000	1.542.306,000000
16,066550	1,000	1.534.959,000000
16,083217	1,000	1.512.570,000000
16,099883	1,000	1.477.608,000000
16,116550	1,000	1.433.521,000000
16,133217	1,000	1.384.276,000000
16,149883	1,000	1.333.822,000000
16,166550	1,000	1.285.267,000000
16,183217	1,000	1.240.993,000000
16,199883	1,000	1.202.417,000000
16,216550	1,000	1.170.299,000000
16,233217	1,000	1.144.771,000000
16,249883	1,000	1.125.564,000000
16,266550	1,000	1.111.942,000000
16,283217	1,000	1.102.711,000000
16,299883	1,000	1.096.618,000000
16,316550	1,000	1.092.707,000000
16,333217	1,000	1.090.344,000000
16,349883	1,000	1.088.986,000000
16,366550	1,000	1.088.280,000000
16,383217	1,000	1.088.018,000000
16,399883	1,000	1.087.634,000000
16,416550	1,000	1.086.660,000000
16,433217	1,000	1.084.892,000000
16,449883	1,000	1.082.334,000000
16,466550	1,000	1.079.241,000000
16,483217	1,000	1.076.103,000000
16,499883	1,000	1.073.584,000000
16,516550	1,000	1.072.274,000000
16,533217	1,000	1.072.270,000000
16,549883	1,000	1.073.306,000000
16,566550	1,000	1.075.042,000000
16,583217	1,000	1.076.982,000000
16,599883	1,000	1.078.646,000000
16,616550	1,000	1.079.536,000000
16,633217	1,000	1.079.381,000000
16,649883	1,000	1.078.149,000000
16,666550	1,000	1.076.306,000000
16,683217	1,000	1.074.492,000000
16,699883	1,000	1.073.234,000000
16,716550	1,000	1.072.766,000000
16,733217	1,000	1.073.422,000000
16,749883	1,000	1.075.154,000000
16,766550	1,000	1.077.843,000000
16,783217	1,000	1.081.700,000000
16,799883	1,000	1.087.059,000000
16,816550	1,000	1.093.909,000000
16,833217	1,000	1.101.847,000000
16,849883	1,000	1.110.042,000000
16,866550	1,000	1.117.154,000000
16,883217	1,000	1.122.161,000000
16,899883	1,000	1.124.687,000000
16,916550	1,000	1.124.555,000000
16,933217	1,000	1.122.012,000000
16,949883	1,000	1.117.848,000000
16,966550	1,000	1.113.216,000000
16,983217	1,000	1.108.826,000000
16,999883	1,000	1.104.895,000000
17,016550	1,000	1.101.590,000000
17,033217	1,000	1.098.868,000000
17,049883	1,000	1.096.532,000000
17,066550	1,000	1.094.562,000000
17,083217	1,000	1.093.037,000000
17,099883	1,000	1.092.220,000000
17,116550	1,000	1.092.441,000000
17,133217	1,000	1.093.907,000000
17,149883	1,000	1.097.220,000000
17,166550	1,000	1.103.635,000000
17,183217	1,000	1.114.829,000000
17,199883	1,000	1.132.449,000000
17,216550	1,000	1.157.811,000000
17,233217	1,000	1.191.671,000000
17,249883	1,000	1.234.138,000000
17,266550	1,000	1.284.234,000000
17,283217	1,000	1.339.361,000000
17,299883	1,000	1.395.795,000000
17,316550	1,000	1.449.842,000000
17,333217	1,000	1.497.967,000000
17,349883	1,000	1.536.811,000000
17,366550	1,000	1.563.736,000000
17,383217	1,000	1.576.939,000000
17,399883	1,000	1.575.983,000000
17,416550	1,000	1.561.550,000000
17,433217	1,000	1.535.089,000000
17,449883	1,000	1.498.722,000000
17,466550	1,000	1.455.114,000000
17,483217	1,000	1.407.259,000000
17,499883	1,000	1.358.073,000000
17,516550	1,000	1.310.283,000000
17,533217	1,000	1.266.038,000000
17,549883	1,000	1.226.861,000000
17,566550	1,000	1.193.474,000000
17,583217	1,000	1.165.986,000000
17,599883	1,000	1.144.103,000000
17,616550	1,000	1.127.418,000000
17,633217	1,000	1.115.034,000000
17,649883	1,000	1.105.758,000000
17,666550	1,000	1.098.943,000000
17,683217	1,000	1.093.947,000000
17,699883	1,000	1.090.134,000000
17,716550	1,000	1.087.018,000000
17,733217	1,000	1.084.281,000000
17,749883	1,000	1.081.846,000000
17,766550	1,000	1.079.950,000000
17,783217	1,000	1.078.595,000000
17,799883	1,000	1.077.424,000000
17,816550	1,000	1.076.036,000000
17,833217	1,000	1.074.415,000000
17,849883	1,000	1.072.808,000000
17,866550	1,000	1.071.938,000000
17,883217	1,000	1.072.642,000000
17,899883	1,000	1.074.784,000000
17,916550	1,000	1.077.936,000000
17,933217	1,000	1.081.958,000000
17,949883	1,000	1.086.706,000000
17,966550	1,000	1.091.937,000000
17,983217	1,000	1.097.464,000000
17,999883	1,000	1.102.932,000000
18,016550	1,000	1.107.712,000000
18,033217	1,000	1.111.543,000000
18,049883	1,000	1.114.422,000000
18,066550	1,000	1.116.464,000000
18,083217	1,000	1.117.590,000000
18,099883	1,000	1.117.724,000000
18,116550	1,000	1.116.779,000000
18,133217	1,000	1.114.786,000000
18,149883	1,000	1.111.970,000000
18,166550	1,000	1.108.640,000000
18,183217	1,000	1.105.322,000000
18,199883	1,000	1.102.651,000000
18,216550	1,000	1.101.061,000000
18,233217	1,000	1.100.687,000000
18,249883	1,000	1.101.196,000000
18,266550	1,000	1.102.457,000000
18,283217	1,000	1.105.047,000000
18,299883	1,000	1.109.957,000000
18,316550	1,000	1.118.141,000000
18,333217	1,000	1.130.370,000000
18,349883	1,000	1.147.489,000000
18,366550	1,000	1.170.005,000000
18,383217	1,000	1.197.959,000000
18,399883	1,000	1.230.530,000000
18,416550	1,000	1.265.734,000000
18,433217	1,000	1.300.638,000000
18,449883	1,000	1.331.764,000000
18,466550	1,000	1.355.434,000000
18,483217	1,000	1.369.007,000000
18,499883	1,000	1.371.405,000000
18,516550	1,000	1.363.028,000000
18,533217	1,000	1.345.595,000000
18,549883	1,000	1.321.384,000000
18,566550	1,000	1.292.943,000000
18,583217	1,000	1.263.219,000000
18,599883	1,000	1.234.353,000000
18,616550	1,000	1.207.721,000000
18,633217	1,000	1.184.485,000000
18,649883	1,000	1.165.452,000000
18,666550	1,000	1.151.193,000000
18,683217	1,000	1.141.310,000000
18,699883	1,000	1.135.406,000000
18,716550	1,000	1.133.370,000000
18,733217	1,000	1.135.004,000000
18,749883	1,000	1.139.625,000000
18,766550	1,000	1.146.285,000000
18,783217	1,000	1.154.034,000000
18,799883	1,000	1.161.523,000000
18,816550	1,000	1.167.499,000000
18,833217	1,000	1.171.254,000000
18,849883	1,000	1.172.475,000000
18,866550	1,000	1.170.820,000000
18,883217	1,000	1.166.303,000000
18,899883	1,000	1.159.529,000000
18,916550	1,000	1.151.237,000000
18,933217	1,000	1.142.019,000000
18,949883	1,000	1.132.560,000000
18,966550	1,000	1.123.768,000000
18,983217	1,000	1.116.355,000000
18,999883	1,000	1.110.892,000000
19,016550	1,000	1.107.369,000000
19,033217	1,000	1.105.563,000000
19,049883	1,000	1.104.859,000000
19,066550	1,000	1.104.693,000000
19,083217	1,000	1.104.583,000000
19,099883	1,000	1.104.370,000000
19,116550	1,000	1.104.422,000000
19,133217	1,000	1.104.854,000000
19,149883	1,000	1.105.427,000000
19,166550	1,000	1.106.035,000000
19,183217	1,000	1.106.449,000000
19,199883	1,000	1.106.661,000000
19,216550	1,000	1.106.668,000000
19,233217	1,000	1.106.618,000000
19,249883	1,000	1.106.709,000000
19,266550	1,000	1.106.971,000000
19,283217	1,000	1.107.122,000000
19,299883	1,000	1.106.823,000000
19,316550	1,000	1.105.811,000000
19,333217	1,000	1.104.208,000000
19,349883	1,000	1.102.387,000000
19,366550	1,000	1.100.618,000000
19,383217	1,000	1.099.216,000000
19,399883	1,000	1.098.664,000000
19,416550	1,000	1.099.148,000000
19,433217	1,000	1.100.362,000000
19,449883	1,000	1.101.934,000000
19,466550	1,000	1.103.839,000000
19,483217	1,000	1.105.926,000000
19,499883	1,000	1.107.751,000000
19,516550	1,000	1.109.101,000000
19,533217	1,000	1.110.204,000000
19,549883	1,000	1.111.348,000000
19,566550	1,000	1.112.395,000000
19,583217	1,000	1.113.031,000000
19,599883	1,000	1.113.352,000000
19,616550	1,000	1.113.782,000000
19,633217	1,000	1.114.834,000000
19,649883	1,000	1.116.823,000000
19,666550	1,000	1.120.033,000000
19,683217	1,000	1.124.553,000000
19,699883	1,000	1.130.457,000000
19,716550	1,000	1.137.588,000000
19,733217	1,000	1.145.874,000000
19,749883	1,000	1.155.304,000000
19,766550	1,000	1.165.779,000000
19,783217	1,000	1.177.255,000000
19,799883	1,000	1.189.643,000000
19,816550	1,000	1.202.774,000000
19,833217	1,000	1.216.833,000000
19,849883	1,000	1.233.324,000000
19,866550	1,000	1.255.422,000000
19,883217	1,000	1.287.958,000000
19,899883	1,000	1.336.517,000000
19,916550	1,000	1.407.180,000000
19,933217	1,000	1.504.907,000000
19,949883	1,000	1.631.605,000000
19,966550	1,000	1.784.663,000000
19,983217	1,000	1.955.929,000000
19,999883	1,000	2.132.836,000000
20,016550	1,000	2.299.404,000000
20,033217	1,000	2.438.735,000000
20,049883	1,000	2.535.870,000000
20,066550	1,000	2.580.757,000000
20,083217	1,000	2.569.785,000000
20,099883	1,000	2.506.157,000000
20,116550	1,000	2.398.887,000000
20,133217	1,000	2.260.872,000000
20,149883	1,000	2.106.135,000000
20,166550	1,000	1.948.162,000000
20,183217	1,000	1.798.123,000000
20,199883	1,000	1.664.126,000000
20,216550	1,000	1.550.933,000000
20,233217	1,000	1.460.203,000000
20,249883	1,000	1.390.908,000000
20,266550	1,000	1.339.945,000000
20,283217	1,000	1.303.554,000000
20,299883	1,000	1.277.839,000000
20,316550	1,000	1.259.169,000000
20,333217	1,000	1.244.812,000000
20,349883	1,000	1.232.472,000000
20,366550	1,000	1.220.651,000000
20,383217	1,000	1.208.926,000000
20,399883	1,000	1.197.295,000000
20,416550	1,000	1.186.224,000000
20,433217	1,000	1.176.427,000000
20,449883	1,000	1.168.332,000000
20,466550	1,000	1.162.326,000000
20,483217	1,000	1.158.735,000000
20,499883	1,000	1.157.745,000000
20,516550	1,000	1.159.236,000000
20,533217	1,000	1.162.666,000000
20,549883	1,000	1.167.580,000000
20,566550	1,000	1.173.723,000000
20,583217	1,000	1.180.566,000000
20,599883	1,000	1.187.443,000000
20,616550	1,000	1.194.085,000000
20,633217	1,000	1.200.585,000000
20,649883	1,000	1.206.888,000000
20,666550	1,000	1.213.093,000000
20,683217	1,000	1.219.541,000000
20,699883	1,000	1.227.020,000000
20,716550	1,000	1.237.614,000000
20,733217	1,000	1.254.741,000000
20,749883	1,000	1.282.893,000000
20,766550	1,000	1.327.060,000000
20,783217	1,000	1.391.667,000000
20,799883	1,000	1.479.050,000000
20,816550	1,000	1.588.070,000000
20,833217	1,000	1.713.546,000000
20,849883	1,000	1.847.046,000000
20,866550	1,000	1.977.661,000000
20,883217	1,000	2.092.838,000000
20,899883	1,000	2.180.983,000000
20,916550	1,000	2.233.140,000000
20,933217	1,000	2.244.179,000000
20,949883	1,000	2.213.955,000000
20,966550	1,000	2.146.757,000000
20,983217	1,000	2.050.303,000000
20,999883	1,000	1.934.641,000000
21,016550	1,000	1.810.288,000000
21,033217	1,000	1.687.007,000000
21,049883	1,000	1.572.566,000000
21,066550	1,000	1.472.069,000000
21,083217	1,000	1.387.642,000000
21,099883	1,000	1.319.544,000000
21,116550	1,000	1.266.877,000000
21,133217	1,000	1.228.063,000000
21,149883	1,000	1.200.999,000000
21,166550	1,000	1.183.509,000000
21,183217	1,000	1.173.530,000000
21,199883	1,000	1.168.777,000000
21,216550	1,000	1.167.197,000000
21,233217	1,000	1.167.174,000000
21,249883	1,000	1.167.783,000000
21,266550	1,000	1.168.634,000000
21,283217	1,000	1.169.746,000000
21,299883	1,000	1.171.232,000000
21,316550	1,000	1.173.159,000000
21,333217	1,000	1.175.407,000000
21,349883	1,000	1.177.812,000000
21,366550	1,000	1.179.918,000000
21,383217	1,000	1.181.424,000000
21,399883	1,000	1.182.257,000000
21,416550	1,000	1.182.204,000000
21,433217	1,000	1.181.048,000000
21,449883	1,000	1.178.777,000000
21,466550	1,000	1.175.368,000000
21,483217	1,000	1.171.121,000000
21,499883	1,000	1.166.414,000000
21,516550	1,000	1.161.780,000000
21,533217	1,000	1.157.506,000000
21,549883	1,000	1.153.676,000000
21,566550	1,000	1.150.391,000000
21,583217	1,000	1.147.629,000000
21,599883	1,000	1.145.156,000000
21,616550	1,000	1.142.937,000000
21,633217	1,000	1.141.393,000000
21,649883	1,000	1.140.723,000000
21,666550	1,000	1.140.786,000000
21,683217	1,000	1.141.177,000000
21,699883	1,000	1.141.435,000000
21,716550	1,000	1.141.579,000000
21,733217	1,000	1.141.757,000000
21,749883	1,000	1.142.229,000000
21,766550	1,000	1.143.185,000000
21,783217	1,000	1.144.754,000000
21,799883	1,000	1.146.885,000000
21,816550	1,000	1.149.541,000000
21,833217	1,000	1.152.421,000000
21,849883	1,000	1.154.850,000000
21,866550	1,000	1.156.361,000000
21,883217	1,000	1.156.784,000000
21,899883	1,000	1.156.192,000000
21,916550	1,000	1.154.869,000000
21,933217	1,000	1.153.157,000000
21,949883	1,000	1.151.361,000000
21,966550	1,000	1.149.882,000000
21,983217	1,000	1.148.680,000000
21,999883	1,000	1.147.567,000000
22,016550	1,000	1.146.481,000000
22,033217	1,000	1.145.683,000000
22,049883	1,000	1.145.567,000000
22,066550	1,000	1.146.577,000000
22,083217	1,000	1.148.596,000000
22,099883	1,000	1.151.076,000000
22,116550	1,000	1.153.442,000000
22,133217	1,000	1.155.231,000000
22,149883	1,000	1.156.199,000000
22,166550	1,000	1.156.600,000000
22,183217	1,000	1.156.816,000000
22,199883	1,000	1.156.765,000000
22,216550	1,000	1.156.246,000000
22,233217	1,000	1.155.368,000000
22,249883	1,000	1.154.413,000000
22,266550	1,000	1.153.526,000000
22,283217	1,000	1.152.972,000000
22,299883	1,000	1.152.653,000000
22,316550	1,000	1.152.574,000000
22,333217	1,000	1.152.677,000000
22,349883	1,000	1.152.940,000000
22,366550	1,000	1.153.534,000000
22,383217	1,000	1.154.508,000000
22,399883	1,000	1.155.597,000000
22,416550	1,000	1.156.299,000000
22,433217	1,000	1.156.414,000000
22,449883	1,000	1.156.069,000000
22,466550	1,000	1.155.789,000000
22,483217	1,000	1.156.129,000000
22,499883	1,000	1.157.354,000000
22,516550	1,000	1.159.295,000000
22,533217	1,000	1.161.572,000000
22,549883	1,000	1.163.756,000000
22,566550	1,000	1.165.379,000000
22,583217	1,000	1.166.275,000000
22,599883	1,000	1.166.582,000000
22,616550	1,000	1.166.511,000000
22,633217	1,000	1.166.614,000000
22,649883	1,000	1.167.337,000000
22,666550	1,000	1.168.694,000000
22,683217	1,000	1.170.586,000000
22,699883	1,000	1.172.893,000000
22,716550	1,000	1.175.362,000000
22,733217	1,000	1.177.575,000000
22,749883	1,000	1.179.644,000000
22,766550	1,000	1.182.000,000000
22,783217	1,000	1.184.763,000000
22,799883	1,000	1.187.811,000000
22,816550	1,000	1.190.815,000000
22,833217	1,000	1.193.634,000000
22,849883	1,000	1.196.352,000000
22,866550	1,000	1.198.934,000000
22,883217	1,000	1.201.194,000000
22,899883	1,000	1.203.143,000000
22,916550	1,000	1.204.834,000000
22,933217	1,000	1.206.456,000000
22,949883	1,000	1.208.127,000000
22,966550	1,000	1.209.665,000000
22,983217	1,000	1.210.417,000000
22,999883	1,000	1.209.914,000000
23,016550	1,000	1.208.253,000000
23,033217	1,000	1.205.652,000000
23,049883	1,000	1.202.223,000000
23,066550	1,000	1.198.064,000000
23,083217	1,000	1.193.312,000000
23,099883	1,000	1.188.491,000000
23,116550	1,000	1.184.143,000000
23,133217	1,000	1.181.063,000000
23,149883	1,000	1.179.941,000000
23,166550	1,000	1.180.485,000000
23,183217	1,000	1.182.370,000000
23,199883	1,000	1.185.682,000000
23,216550	1,000	1.190.619,000000
23,233217	1,000	1.197.274,000000
23,249883	1,000	1.205.460,000000
23,266550	1,000	1.214.543,000000
23,283217	1,000	1.223.438,000000
23,299883	1,000	1.231.500,000000
23,316550	1,000	1.238.353,000000
23,333217	1,000	1.243.253,000000
23,349883	1,000	1.245.623,000000
23,366550	1,000	1.245.032,000000
23,383217	1,000	1.241.346,000000
23,399883	1,000	1.235.153,000000
23,416550	1,000	1.227.717,000000
23,433217	1,000	1.219.914,000000
23,449883	1,000	1.212.265,000000
23,466550	1,000	1.205.373,000000
23,483217	1,000	1.199.447,000000
23,499883	1,000	1.194.748,000000
23,516550	1,000	1.191.184,000000
23,533217	1,000	1.188.321,000000
23,549883	1,000	1.185.950,000000
23,566550	1,000	1.184.143,000000
23,583217	1,000	1.182.753,000000
23,599883	1,000	1.181.487,000000
23,616550	1,000	1.180.303,000000
23,633217	1,000	1.179.409,000000
23,649883	1,000	1.178.996,000000
23,666550	1,000	1.179.130,000000
23,683217	1,000	1.179.574,000000
23,699883	1,000	1.180.121,000000
23,716550	1,000	1.180.804,000000
23,733217	1,000	1.181.506,000000
23,749883	1,000	1.182.248,000000
23,766550	1,000	1.182.970,000000
23,783217	1,000	1.183.240,000000
23,799883	1,000	1.183.000,000000
23,816550	1,000	1.182.885,000000
23,833217	1,000	1.183.963,000000
23,849883	1,000	1.187.007,000000
23,866550	1,000	1.192.185,000000
23,883217	1,000	1.199.194,000000
23,899883	1,000	1.207.248,000000
23,916550	1,000	1.215.078,000000
23,933217	1,000	1.221.890,000000
23,949883	1,000	1.227.372,000000
23,966550	1,000	1.231.286,000000
23,983217	1,000	1.233.063,000000
23,999883	1,000	1.232.284,000000
24,016550	1,000	1.228.967,000000
24,033217	1,000	1.223.599,000000
24,049883	1,000	1.217.209,000000
24,066550	1,000	1.210.687,000000
24,083217	1,000	1.204.439,000000
24,099883	1,000	1.198.835,000000
24,116550	1,000	1.194.166,000000
24,133217	1,000	1.190.312,000000
24,149883	1,000	1.187.386,000000
24,166550	1,000	1.185.521,000000
24,183217	1,000	1.184.818,000000
24,199883	1,000	1.185.396,000000
24,216550	1,000	1.187.608,000000
24,233217	1,000	1.192.406,000000
24,249883	1,000	1.201.180,000000
24,266550	1,000	1.215.488,000000
24,283217	1,000	1.236.696,000000
24,299883	1,000	1.265.660,000000
24,316550	1,000	1.302.811,000000
24,333217	1,000	1.347.440,000000
24,349883	1,000	1.397.900,000000
24,366550	1,000	1.451.134,000000
24,383217	1,000	1.502.974,000000
24,399883	1,000	1.548.798,000000
24,416550	1,000	1.584.615,000000
24,433217	1,000	1.606.857,000000
24,449883	1,000	1.613.230,000000
24,466550	1,000	1.603.324,000000
24,483217	1,000	1.578.639,000000
24,499883	1,000	1.542.264,000000
24,516550	1,000	1.498.216,000000
24,533217	1,000	1.450.554,000000
24,549883	1,000	1.402.752,000000
24,566550	1,000	1.357.567,000000
24,583217	1,000	1.316.739,000000
24,599883	1,000	1.281.463,000000
24,616550	1,000	1.252.747,000000
24,633217	1,000	1.231.107,000000
24,649883	1,000	1.216.598,000000
24,666550	1,000	1.208.840,000000
24,683217	1,000	1.207.655,000000
24,699883	1,000	1.213.033,000000
24,716550	1,000	1.225.073,000000
24,733217	1,000	1.244.880,000000
24,749883	1,000	1.274.713,000000
24,766550	1,000	1.317.349,000000
24,783217	1,000	1.375.766,000000
24,799883	1,000	1.452.179,000000
24,816550	1,000	1.546.588,000000
24,833217	1,000	1.656.402,000000
24,849883	1,000	1.775.786,000000
24,866550	1,000	1.895.918,000000
24,883217	1,000	2.006.328,000000
24,899883	1,000	2.096.285,000000
24,916550	1,000	2.156.932,000000
24,933217	1,000	2.182.175,000000
24,949883	1,000	2.169.965,000000
24,966550	1,000	2.122.649,000000
24,983217	1,000	2.046.190,000000
24,999883	1,000	1.948.899,000000
25,016550	1,000	1.839.977,000000
25,033217	1,000	1.728.395,000000
25,049883	1,000	1.621.805,000000
25,066550	1,000	1.526.285,000000
25,083217	1,000	1.445.992,000000
25,099883	1,000	1.382.789,000000
25,116550	1,000	1.336.523,000000
25,133217	1,000	1.305.391,000000
25,149883	1,000	1.286.796,000000
25,166550	1,000	1.277.868,000000
25,183217	1,000	1.275.682,000000
25,199883	1,000	1.277.293,000000
25,216550	1,000	1.280.008,000000
25,233217	1,000	1.281.816,000000
25,249883	1,000	1.281.658,000000
25,266550	1,000	1.279.237,000000
25,283217	1,000	1.274.719,000000
25,299883	1,000	1.268.663,000000
25,316550	1,000	1.261.719,000000
25,333217	1,000	1.254.606,000000
25,349883	1,000	1.247.895,000000
25,366550	1,000	1.242.024,000000
25,383217	1,000	1.237.230,000000
25,399883	1,000	1.233.648,000000
25,416550	1,000	1.231.316,000000
25,433217	1,000	1.229.942,000000
25,449883	1,000	1.229.044,000000
25,466550	1,000	1.228.411,000000
25,483217	1,000	1.228.136,000000
25,499883	1,000	1.228.266,000000
25,516550	1,000	1.228.395,000000
25,533217	1,000	1.227.986,000000
25,549883	1,000	1.226.839,000000
25,566550	1,000	1.225.060,000000
25,583217	1,000	1.222.805,000000
25,599883	1,000	1.220.457,000000
25,616550	1,000	1.218.066,000000
25,633217	1,000	1.215.573,000000
25,649883	1,000	1.213.151,000000
25,666550	1,000	1.210.986,000000
25,683217	1,000	1.209.286,000000
25,699883	1,000	1.207.996,000000
25,716550	1,000	1.206.978,000000
25,733217	1,000	1.205.897,000000
25,749883	1,000	1.204.442,000000
25,766550	1,000	1.202.976,000000
25,783217	1,000	1.202.126,000000
25,799883	1,000	1.202.006,000000
25,816550	1,000	1.202.569,000000
25,833217	1,000	1.203.602,000000
25,849883	1,000	1.205.107,000000
25,866550	1,000	1.207.187,000000
25,883217	1,000	1.209.819,000000
25,899883	1,000	1.212.808,000000
25,916550	1,000	1.215.485,000000
25,933217	1,000	1.216.993,000000
25,949883	1,000	1.217.107,000000
25,966550	1,000	1.216.367,000000
25,983217	1,000	1.215.587,000000
25,999883	1,000	1.215.171,000000
26,016550	1,000	1.215.347,000000
26,033217	1,000	1.216.100,000000
26,049883	1,000	1.217.025,000000
26,066550	1,000	1.217.877,000000
26,083217	1,000	1.218.521,000000
26,099883	1,000	1.218.739,000000
26,116550	1,000	1.218.448,000000
26,133217	1,000	1.217.947,000000
26,149883	1,000	1.217.700,000000
26,166550	1,000	1.217.654,000000
26,183217	1,000	1.217.782,000000
26,199883	1,000	1.218.104,000000
26,216550	1,000	1.218.458,000000
26,233217	1,000	1.218.524,000000
26,249883	1,000	1.218.214,000000
26,266550	1,000	1.217.721,000000
26,283217	1,000	1.217.323,000000
26,299883	1,000	1.216.967,000000
26,316550	1,000	1.216.598,000000
26,333217	1,000	1.216.156,000000
26,349883	1,000	1.215.971,000000
26,366550	1,000	1.216.365,000000
26,383217	1,000	1.217.416,000000
26,399883	1,000	1.219.072,000000
26,416550	1,000	1.221.018,000000
26,433217	1,000	1.222.808,000000
26,449883	1,000	1.224.432,000000
26,466550	1,000	1.225.944,000000
26,483217	1,000	1.227.094,000000
26,499883	1,000	1.227.692,000000
26,516550	1,000	1.227.925,000000
26,533217	1,000	1.228.052,000000
26,549883	1,000	1.228.107,000000
26,566550	1,000	1.228.151,000000
26,583217	1,000	1.228.156,000000
26,599883	1,000	1.228.142,000000
26,616550	1,000	1.228.304,000000
26,633217	1,000	1.228.716,000000
26,649883	1,000	1.229.587,000000
26,666550	1,000	1.231.513,000000
26,683217	1,000	1.234.709,000000
26,699883	1,000	1.238.766,000000
26,716550	1,000	1.243.052,000000
26,733217	1,000	1.247.025,000000
26,749883	1,000	1.250.104,000000
26,766550	1,000	1.251.959,000000
26,783217	1,000	1.252.411,000000
26,799883	1,000	1.251.325,000000
26,816550	1,000	1.248.805,000000
26,833217	1,000	1.244.930,000000
26,849883	1,000	1.240.058,000000
26,866550	1,000	1.234.826,000000
26,883217	1,000	1.229.857,000000
26,899883	1,000	1.225.609,000000
26,916550	1,000	1.222.228,000000
26,933217	1,000	1.219.772,000000
26,949883	1,000	1.218.203,000000
26,966550	1,000	1.217.635,000000
26,983217	1,000	1.218.286,000000
26,999883	1,000	1.219.994,000000
27,016550	1,000	1.222.124,000000
27,033217	1,000	1.223.927,000000
27,049883	1,000	1.225.061,000000
27,066550	1,000	1.225.545,000000
27,083217	1,000	1.225.669,000000
27,099883	1,000	1.225.751,000000
27,116550	1,000	1.226.059,000000
27,133217	1,000	1.226.709,000000
27,149883	1,000	1.227.546,000000
27,166550	1,000	1.228.407,000000
27,183217	1,000	1.229.093,000000
27,199883	1,000	1.229.692,000000
27,216550	1,000	1.230.406,000000
27,233217	1,000	1.231.122,000000
27,249883	1,000	1.231.344,000000
27,266550	1,000	1.230.840,000000
27,283217	1,000	1.229.678,000000
27,299883	1,000	1.228.089,000000
27,316550	1,000	1.226.318,000000
27,333217	1,000	1.224.875,000000
27,349883	1,000	1.224.269,000000
27,366550	1,000	1.224.388,000000
27,383217	1,000	1.224.692,000000
27,399883	1,000	1.224.920,000000
27,416550	1,000	1.224.975,000000
27,433217	1,000	1.225.035,000000
27,449883	1,000	1.225.207,000000
27,466550	1,000	1.225.576,000000
27,483217	1,000	1.226.194,000000
27,499883	1,000	1.226.908,000000
27,516550	1,000	1.227.237,000000
27,533217	1,000	1.226.869,000000
27,549883	1,000	1.226.203,000000
27,566550	1,000	1.225.888,000000
27,583217	1,000	1.226.206,000000
27,599883	1,000	1.227.093,000000
27,616550	1,000	1.228.211,000000
27,633217	1,000	1.229.117,000000
27,649883	1,000	1.229.359,000000
27,666550	1,000	1.228.771,000000
27,683217	1,000	1.227.627,000000
27,699883	1,000	1.226.574,000000
27,716550	1,000	1.226.244,000000
27,733217	1,000	1.226.860,000000
27,749883	1,000	1.228.281,000000
27,766550	1,000	1.230.129,000000
27,783217	1,000	1.231.987,000000
27,799883	1,000	1.233.544,000000
27,816550	1,000	1.234.623,000000
27,833217	1,000	1.235.396,000000
27,849883	1,000	1.236.003,000000
27,866550	1,000	1.236.484,000000
27,883217	1,000	1.236.774,000000
27,899883	1,000	1.236.574,000000
27,916550	1,000	1.235.757,000000
27,933217	1,000	1.234.447,000000
27,949883	1,000	1.232.979,000000
27,966550	1,000	1.231.862,000000
27,983217	1,000	1.231.444,000000
27,999883	1,000	1.231.685,000000
28,016550	1,000	1.232.401,000000
28,033217	1,000	1.233.435,000000
28,049883	1,000	1.234.740,000000
28,066550	1,000	1.236.211,000000
28,083217	1,000	1.237.651,000000
28,099883	1,000	1.239.005,000000
28,116550	1,000	1.240.388,000000
28,133217	1,000	1.241.824,000000
28,149883	1,000	1.242.967,000000
28,166550	1,000	1.243.300,000000
28,183217	1,000	1.242.634,000000
28,199883	1,000	1.241.258,000000
28,216550	1,000	1.239.523,000000
28,233217	1,000	1.237.564,000000
28,249883	1,000	1.235.385,000000
28,266550	1,000	1.233.094,000000
28,283217	1,000	1.231.207,000000
28,299883	1,000	1.230.129,000000
28,316550	1,000	1.230.067,000000
28,333217	1,000	1.230.929,000000
28,349883	1,000	1.232.293,000000
28,366550	1,000	1.233.659,000000
28,383217	1,000	1.234.769,000000
28,399883	1,000	1.235.594,000000
28,416550	1,000	1.235.999,000000
28,433217	1,000	1.235.923,000000
28,449883	1,000	1.235.734,000000
28,466550	1,000	1.235.649,000000
28,483217	1,000	1.236.069,000000
28,499883	1,000	1.237.370,000000
28,516550	1,000	1.239.323,000000
28,533217	1,000	1.241.594,000000
28,549883	1,000	1.243.989,000000
28,566550	1,000	1.246.357,000000
28,583217	1,000	1.248.749,000000
28,599883	1,000	1.251.095,000000
28,616550	1,000	1.253.381,000000
28,633217	1,000	1.255.531,000000
28,649883	1,000	1.257.446,000000
28,666550	1,000	1.259.118,000000
28,683217	1,000	1.260.587,000000
28,699883	1,000	1.261.594,000000
28,716550	1,000	1.262.090,000000
28,733217	1,000	1.261.816,000000
28,749883	1,000	1.260.433,000000
28,766550	1,000	1.257.978,000000
28,783217	1,000	1.254.989,000000
28,799883	1,000	1.251.991,000000
28,816550	1,000	1.249.338,000000
28,833217	1,000	1.247.497,000000
28,849883	1,000	1.246.310,000000
28,866550	1,000	1.245.439,000000
28,883217	1,000	1.244.733,000000
28,899883	1,000	1.244.165,000000
28,916550	1,000	1.243.827,000000
28,933217	1,000	1.244.197,000000
28,949883	1,000	1.245.488,000000
28,966550	1,000	1.247.278,000000
28,983217	1,000	1.249.014,000000
28,999883	1,000	1.250.212,000000
29,016550	1,000	1.250.532,000000
29,033217	1,000	1.249.631,000000
29,049883	1,000	1.247.440,000000
29,066550	1,000	1.244.490,000000
29,083217	1,000	1.241.607,000000
29,099883	1,000	1.239.208,000000
29,116550	1,000	1.237.621,000000
29,133217	1,000	1.237.263,000000
29,149883	1,000	1.238.410,000000
29,166550	1,000	1.240.905,000000
29,183217	1,000	1.244.356,000000
29,199883	1,000	1.247.949,000000
29,216550	1,000	1.250.968,000000
29,233217	1,000	1.253.113,000000
29,249883	1,000	1.254.445,000000
29,266550	1,000	1.255.303,000000
29,283217	1,000	1.256.016,000000
29,299883	1,000	1.256.897,000000
29,316550	1,000	1.257.806,000000
29,333217	1,000	1.258.475,000000
29,349883	1,000	1.259.062,000000
29,366550	1,000	1.259.799,000000
29,383217	1,000	1.260.869,000000
29,399883	1,000	1.262.064,000000
29,416550	1,000	1.263.100,000000
29,433217	1,000	1.263.862,000000
29,449883	1,000	1.264.192,000000
29,466550	1,000	1.264.175,000000
29,483217	1,000	1.264.032,000000
29,499883	1,000	1.263.674,000000
29,516550	1,000	1.262.892,000000
29,533217	1,000	1.261.825,000000
29,549883	1,000	1.260.877,000000
29,566550	1,000	1.260.397,000000
29,583217	1,000	1.260.191,000000
29,599883	1,000	1.260.322,000000
29,616550	1,000	1.260.684,000000
29,633217	1,000	1.261.347,000000
29,649883	1,000	1.262.168,000000
29,666550	1,000	1.262.850,000000
29,683217	1,000	1.263.257,000000
29,699883	1,000	1.263.216,000000
29,716550	1,000	1.262.891,000000
29,733217	1,000	1.262.411,000000
29,749883	1,000	1.261.731,000000
29,766550	1,000	1.261.026,000000
29,783217	1,000	1.260.805,000000
29,799883	1,000	1.261.305,000000
29,816550	1,000	1.262.391,000000
29,833217	1,000	1.263.895,000000
29,849883	1,000	1.265.511,000000
29,866550	1,000	1.267.161,000000
29,883217	1,000	1.268.776,000000
29,899883	1,000	1.270.174,000000
29,916550	1,000	1.271.262,000000
29,933217	1,000	1.272.046,000000
29,949883	1,000	1.272.606,000000
29,966550	1,000	1.273.038,000000
29,983217	1,000	1.273.404,000000
29,999883	1,000	1.273.641,000000
30,016550	1,000	1.273.460,000000
30,033217	1,000	1.272.708,000000
30,049883	1,000	1.271.611,000000
30,066550	1,000	1.270.596,000000
30,083217	1,000	1.270.128,000000
30,099883	1,000	1.270.229,000000
30,116550	1,000	1.270.577,000000
30,133217	1,000	1.270.935,000000
30,149883	1,000	1.271.162,000000
30,166550	1,000	1.271.203,000000
30,183217	1,000	1.271.140,000000
30,199883	1,000	1.270.930,000000
30,216550	1,000	1.270.314,000000
30,233217	1,000	1.269.294,000000
30,249883	1,000	1.268.223,000000
30,266550	1,000	1.267.391,000000
30,283217	1,000	1.266.944,000000
30,299883	1,000	1.266.546,000000
30,316550	1,000	1.266.044,000000
30,333217	1,000	1.265.710,000000
30,349883	1,000	1.265.858,000000
30,366550	1,000	1.266.695,000000
30,383217	1,000	1.267.967,000000
30,399883	1,000	1.268.999,000000
30,416550	1,000	1.269.265,000000
30,433217	1,000	1.268.786,000000
30,449883	1,000	1.267.799,000000
30,466550	1,000	1.266.420,000000
30,483217	1,000	1.264.828,000000
30,499883	1,000	1.263.259,000000
30,516550	1,000	1.262.168,000000
30,533217	1,000	1.261.763,000000
30,549883	1,000	1.262.016,000000
30,566550	1,000	1.262.786,000000
30,583217	1,000	1.263.703,000000
30,599883	1,000	1.264.637,000000
30,616550	1,000	1.265.309,000000
30,633217	1,000	1.265.474,000000
30,649883	1,000	1.265.111,000000
30,666550	1,000	1.264.233,000000
30,683217	1,000	1.263.209,000000
30,699883	1,000	1.262.280,000000
30,716550	1,000	1.261.489,000000
30,733217	1,000	1.261.060,000000
30,749883	1,000	1.261.148,000000
30,766550	1,000	1.262.046,000000
30,783217	1,000	1.263.576,000000
30,799883	1,000	1.265.441,000000
30,816550	1,000	1.267.703,000000
30,833217	1,000	1.270.197,000000
30,849883	1,000	1.272.533,000000
30,866550	1,000	1.274.463,000000
30,883217	1,000	1.275.691,000000
30,899883	1,000	1.276.073,000000
30,916550	1,000	1.275.935,000000
30,933217	1,000	1.275.572,000000
30,949883	1,000	1.275.146,000000
30,966550	1,000	1.275.003,000000
30,983217	1,000	1.275.184,000000
30,999883	1,000	1.275.461,000000
31,016550	1,000	1.275.964,000000
31,033217	1,000	1.276.700,000000
31,049883	1,000	1.277.323,000000
31,066550	1,000	1.277.784,000000
31,083217	1,000	1.277.922,000000
31,099883	1,000	1.277.785,000000
31,116550	1,000	1.277.304,000000
31,133217	1,000	1.276.872,000000
31,149883	1,000	1.276.748,000000
31,166550	1,000	1.276.781,000000
31,183217	1,000	1.276.855,000000
31,199883	1,000	1.277.109,000000
31,216550	1,000	1.277.510,000000
31,233217	1,000	1.278.084,000000
31,249883	1,000	1.278.510,000000
31,266550	1,000	1.278.662,000000
31,283217	1,000	1.278.845,000000
31,299883	1,000	1.279.330,000000
31,316550	1,000	1.280.124,000000
31,333217	1,000	1.281.469,000000
31,349883	1,000	1.283.342,000000
31,366550	1,000	1.285.219,000000
31,383217	1,000	1.286.571,000000
31,399883	1,000	1.287.648,000000
31,416550	1,000	1.288.583,000000
31,433217	1,000	1.289.382,000000
31,449883	1,000	1.289.849,000000
31,466550	1,000	1.289.755,000000
31,483217	1,000	1.289.109,000000
31,499883	1,000	1.288.103,000000
31,516550	1,000	1.286.893,000000
31,533217	1,000	1.285.509,000000
31,549883	1,000	1.284.151,000000
31,566550	1,000	1.283.054,000000
31,583217	1,000	1.282.283,000000
31,599883	1,000	1.281.945,000000
31,616550	1,000	1.282.198,000000
31,633217	1,000	1.283.025,000000
31,649883	1,000	1.284.124,000000
31,666550	1,000	1.285.105,000000
31,683217	1,000	1.285.847,000000
31,699883	1,000	1.286.529,000000
31,716550	1,000	1.287.323,000000
31,733217	1,000	1.288.367,000000
31,749883	1,000	1.289.572,000000
31,766550	1,000	1.290.688,000000
31,783217	1,000	1.291.519,000000
31,799883	1,000	1.291.903,000000
31,816550	1,000	1.291.903,000000
31,833217	1,000	1.291.650,000000
31,849883	1,000	1.291.081,000000
31,866550	1,000	1.290.005,000000
31,883217	1,000	1.288.414,000000
31,899883	1,000	1.286.636,000000
31,916550	1,000	1.285.170,000000
31,933217	1,000	1.284.435,000000
31,949883	1,000	1.284.450,000000
31,966550	1,000	1.284.882,000000
31,983217	1,000	1.285.623,000000
31,999883	1,000	1.286.766,000000
32,016550	1,000	1.288.420,000000
32,033217	1,000	1.290.573,000000
32,049883	1,000	1.292.760,000000
32,066550	1,000	1.294.332,000000
32,083217	1,000	1.295.303,000000
32,099883	1,000	1.295.924,000000
32,116550	1,000	1.296.195,000000
32,133217	1,000	1.296.120,000000
32,149883	1,000	1.296.085,000000
32,166550	1,000	1.296.407,000000
32,183217	1,000	1.297.292,000000
32,199883	1,000	1.298.854,000000
32,216550	1,000	1.300.682,000000
32,233217	1,000	1.301.990,000000
32,249883	1,000	1.302.441,000000
32,266550	1,000	1.302.072,000000
32,283217	1,000	1.301.245,000000
32,299883	1,000	1.300.529,000000
32,316550	1,000	1.300.216,000000
32,333217	1,000	1.300.379,000000
32,349883	1,000	1.301.029,000000
32,366550	1,000	1.301.917,000000
32,383217	1,000	1.302.605,000000
32,399883	1,000	1.302.794,000000
32,416550	1,000	1.302.389,000000
32,433217	1,000	1.301.536,000000
32,449883	1,000	1.300.361,000000
32,466550	1,000	1.299.022,000000
32,483217	1,000	1.298.159,000000
32,499883	1,000	1.298.278,000000
32,516550	1,000	1.298.763,000000
32,533217	1,000	1.298.687,000000
32,549883	1,000	1.297.816,000000
32,566550	1,000	1.296.334,000000
32,583217	1,000	1.294.470,000000
32,599883	1,000	1.292.385,000000
32,616550	1,000	1.290.678,000000
32,633217	1,000	1.289.947,000000
32,649883	1,000	1.290.178,000000
32,666550	1,000	1.291.157,000000
32,683217	1,000	1.292.388,000000
32,699883	1,000	1.293.579,000000
32,716550	1,000	1.294.256,000000
32,733217	1,000	1.294.267,000000
32,749883	1,000	1.293.432,000000
32,766550	1,000	1.291.621,000000
32,783217	1,000	1.288.853,000000
32,799883	1,000	1.285.554,000000
32,816550	1,000	1.281.967,000000
32,833217	1,000	1.278.413,000000
32,849883	1,000	1.275.446,000000
32,866550	1,000	1.273.297,000000
32,883217	1,000	1.271.826,000000
32,899883	1,000	1.270.662,000000
32,916550	1,000	1.269.811,000000
32,933217	1,000	1.269.241,000000
32,949883	1,000	1.268.779,000000
32,966550	1,000	1.268.054,000000
32,983217	1,000	1.266.849,000000
32,999883	1,000	1.265.154,000000
33,016550	1,000	1.263.389,000000
33,033217	1,000	1.261.900,000000
33,049883	1,000	1.260.685,000000
33,066550	1,000	1.259.753,000000
33,083217	1,000	1.258.850,000000
33,099883	1,000	1.257.881,000000
33,116550	1,000	1.257.159,000000
33,133217	1,000	1.256.971,000000
33,149883	1,000	1.257.330,000000
33,166550	1,000	1.258.217,000000
33,183217	1,000	1.259.702,000000
33,199883	1,000	1.261.385,000000
33,216550	1,000	1.263.075,000000
33,233217	1,000	1.264.928,000000
33,249883	1,000	1.266.866,000000
33,266550	1,000	1.268.534,000000
33,283217	1,000	1.269.753,000000
33,299883	1,000	1.270.498,000000
33,316550	1,000	1.271.084,000000
33,333217	1,000	1.271.685,000000
33,349883	1,000	1.272.186,000000
33,366550	1,000	1.272.448,000000
33,383217	1,000	1.272.321,000000
33,399883	1,000	1.271.620,000000
33,416550	1,000	1.270.670,000000
33,433217	1,000	1.269.943,000000
33,449883	1,000	1.269.511,000000
33,466550	1,000	1.269.606,000000
33,483217	1,000	1.270.147,000000
33,499883	1,000	1.270.994,000000
33,516550	1,000	1.272.574,000000
33,533217	1,000	1.275.006,000000
33,549883	1,000	1.278.166,000000
33,566550	1,000	1.281.588,000000
33,583217	1,000	1.284.582,000000
33,599883	1,000	1.286.906,000000
33,616550	1,000	1.288.603,000000
33,633217	1,000	1.289.905,000000
33,649883	1,000	1.291.079,000000
33,666550	1,000	1.292.439,000000
33,683217	1,000	1.294.236,000000
33,699883	1,000	1.296.438,000000
33,716550	1,000	1.298.699,000000
33,733217	1,000	1.300.719,000000
33,749883	1,000	1.302.531,000000
33,766550	1,000	1.304.271,000000
33,783217	1,000	1.306.258,000000
33,799883	1,000	1.308.807,000000
33,816550	1,000	1.312.086,000000
33,833217	1,000	1.315.964,000000
33,849883	1,000	1.319.671,000000
33,866550	1,000	1.322.778,000000
33,883217	1,000	1.324.968,000000
33,899883	1,000	1.326.054,000000
33,916550	1,000	1.326.092,000000
33,933217	1,000	1.325.172,000000
33,949883	1,000	1.323.625,000000
33,966550	1,000	1.321.811,000000
33,983217	1,000	1.320.193,000000
33,999883	1,000	1.319.239,000000
34,016550	1,000	1.318.948,000000
34,033217	1,000	1.319.154,000000
34,049883	1,000	1.319.498,000000
34,066550	1,000	1.319.601,000000
34,083217	1,000	1.319.361,000000
34,099883	1,000	1.319.152,000000
34,116550	1,000	1.319.463,000000
34,133217	1,000	1.320.761,000000
34,149883	1,000	1.322.973,000000
34,166550	1,000	1.325.681,000000
34,183217	1,000	1.328.722,000000
34,199883	1,000	1.332.114,000000
34,216550	1,000	1.335.624,000000
34,233217	1,000	1.339.158,000000
34,249883	1,000	1.342.732,000000
34,266550	1,000	1.346.231,000000
34,283217	1,000	1.349.361,000000
34,299883	1,000	1.351.895,000000
34,316550	1,000	1.353.950,000000
34,333217	1,000	1.355.814,000000
34,349883	1,000	1.357.842,000000
34,366550	1,000	1.360.232,000000
34,383217	1,000	1.362.895,000000
34,399883	1,000	1.365.499,000000
34,416550	1,000	1.367.778,000000
34,433217	1,000	1.369.769,000000
34,449883	1,000	1.371.626,000000
34,466550	1,000	1.373.598,000000
34,483217	1,000	1.376.073,000000
34,499883	1,000	1.379.470,000000
34,516550	1,000	1.383.698,000000
34,533217	1,000	1.388.271,000000
34,549883	1,000	1.392.816,000000
34,566550	1,000	1.396.857,000000
34,583217	1,000	1.400.235,000000
34,599883	1,000	1.403.402,000000
34,616550	1,000	1.406.668,000000
34,633217	1,000	1.410.077,000000
34,649883	1,000	1.413.871,000000
34,666550	1,000	1.417.980,000000
34,683217	1,000	1.422.205,000000
34,699883	1,000	1.426.500,000000
34,716550	1,000	1.430.875,000000
34,733217	1,000	1.435.182,000000
34,749883	1,000	1.439.011,000000
34,766550	1,000	1.442.010,000000
34,783217	1,000	1.444.028,000000
34,799883	1,000	1.445.278,000000
34,816550	1,000	1.446.213,000000
34,833217	1,000	1.447.155,000000
34,849883	1,000	1.448.449,000000
34,866550	1,000	1.450.367,000000
34,883217	1,000	1.453.031,000000
34,899883	1,000	1.456.462,000000
34,916550	1,000	1.460.255,000000
34,933217	1,000	1.463.981,000000
34,949883	1,000	1.467.569,000000
34,966550	1,000	1.470.867,000000
34,983217	1,000	1.473.662,000000
34,999883	1,000	1.475.810,000000
35,016550	1,000	1.477.219,000000
35,033217	1,000	1.478.060,000000
35,049883	1,000	1.478.688,000000
35,066550	1,000	1.479.348,000000
35,083217	1,000	1.480.223,000000
35,099883	1,000	1.481.439,000000
35,116550	1,000	1.483.288,000000
35,133217	1,000	1.486.022,000000
35,149883	1,000	1.489.278,000000
35,166550	1,000	1.492.329,000000
35,183217	1,000	1.494.746,000000
35,199883	1,000	1.496.678,000000
35,216550	1,000	1.498.219,000000
35,233217	1,000	1.499.600,000000
35,249883	1,000	1.500.768,000000
35,266550	1,000	1.501.589,000000
35,283217	1,000	1.502.434,000000
35,299883	1,000	1.503.814,000000
35,316550	1,000	1.506.076,000000
35,333217	1,000	1.508.888,000000
35,349883	1,000	1.511.552,000000
35,366550	1,000	1.513.787,000000
35,383217	1,000	1.515.286,000000
35,399883	1,000	1.515.961,000000
35,416550	1,000	1.516.220,000000
35,433217	1,000	1.516.881,000000
35,449883	1,000	1.518.567,000000
35,466550	1,000	1.521.333,000000
35,483217	1,000	1.525.007,000000
35,499883	1,000	1.529.079,000000
35,516550	1,000	1.532.874,000000
35,533217	1,000	1.535.873,000000
35,549883	1,000	1.537.513,000000
35,566550	1,000	1.537.664,000000
35,583217	1,000	1.536.963,000000
35,599883	1,000	1.536.226,000000
35,616550	1,000	1.535.869,000000
35,633217	1,000	1.536.033,000000
35,649883	1,000	1.536.288,000000
35,666550	1,000	1.536.164,000000
35,683217	1,000	1.535.910,000000
35,699883	1,000	1.536.156,000000
35,716550	1,000	1.537.305,000000
35,733217	1,000	1.539.322,000000
35,749883	1,000	1.541.894,000000
35,766550	1,000	1.544.317,000000
35,783217	1,000	1.546.106,000000
35,799883	1,000	1.547.068,000000
35,816550	1,000	1.547.185,000000
35,833217	1,000	1.546.696,000000
35,849883	1,000	1.545.929,000000
35,866550	1,000	1.545.205,000000
35,883217	1,000	1.544.893,000000
35,899883	1,000	1.545.183,000000
35,916550	1,000	1.545.810,000000
35,933217	1,000	1.546.459,000000
35,949883	1,000	1.547.005,000000
35,966550	1,000	1.547.280,000000
35,983217	1,000	1.547.573,000000
35,999883	1,000	1.548.107,000000
36,016550	1,000	1.548.815,000000
36,033217	1,000	1.549.573,000000
36,049883	1,000	1.550.029,000000
36,066550	1,000	1.550.131,000000
36,083217	1,000	1.549.952,000000
36,099883	1,000	1.549.440,000000
36,116550	1,000	1.548.774,000000
36,133217	1,000	1.548.199,000000
36,149883	1,000	1.547.658,000000
36,166550	1,000	1.547.107,000000
36,183217	1,000	1.546.495,000000
36,199883	1,000	1.545.573,000000
36,216550	1,000	1.544.532,000000
36,233217	1,000	1.543.756,000000
36,249883	1,000	1.543.355,000000
36,266550	1,000	1.543.225,000000
36,283217	1,000	1.542.968,000000
36,299883	1,000	1.542.587,000000
36,316550	1,000	1.542.315,000000
36,333217	1,000	1.542.084,000000
36,349883	1,000	1.541.801,000000
36,366550	1,000	1.541.262,000000
36,383217	1,000	1.540.406,000000
36,399883	1,000	1.539.334,000000
36,416550	1,000	1.538.250,000000
36,433217	1,000	1.537.304,000000
36,449883	1,000	1.536.713,000000
36,466550	1,000	1.536.361,000000
36,483217	1,000	1.536.270,000000
36,499883	1,000	1.536.624,000000
36,516550	1,000	1.537.645,000000
36,533217	1,000	1.539.110,000000
36,549883	1,000	1.540.844,000000
36,566550	1,000	1.542.765,000000
36,583217	1,000	1.544.679,000000
36,599883	1,000	1.546.710,000000
36,616550	1,000	1.549.153,000000
36,633217	1,000	1.552.248,000000
36,649883	1,000	1.556.080,000000
36,666550	1,000	1.560.447,000000
36,683217	1,000	1.565.590,000000
36,699883	1,000	1.571.776,000000
36,716550	1,000	1.579.029,000000
36,733217	1,000	1.587.332,000000
36,749883	1,000	1.596.460,000000
36,766550	1,000	1.606.232,000000
36,783217	1,000	1.616.663,000000
36,799883	1,000	1.627.733,000000
36,816550	1,000	1.639.269,000000
36,833217	1,000	1.651.277,000000
36,849883	1,000	1.663.900,000000
36,866550	1,000	1.677.423,000000
36,883217	1,000	1.691.728,000000
36,899883	1,000	1.706.597,000000
36,916550	1,000	1.722.014,000000
36,933217	1,000	1.737.964,000000
36,949883	1,000	1.754.396,000000
36,966550	1,000	1.771.076,000000
36,983217	1,000	1.788.116,000000
36,999883	1,000	1.805.609,000000
37,016550	1,000	1.823.259,000000
37,033217	1,000	1.841.051,000000
37,049883	1,000	1.859.298,000000
37,066550	1,000	1.878.121,000000
37,083217	1,000	1.897.328,000000
37,099883	1,000	1.916.379,000000
37,116550	1,000	1.934.718,000000
37,133217	1,000	1.952.174,000000
37,149883	1,000	1.968.924,000000
37,166550	1,000	1.985.052,000000
37,183217	1,000	2.000.446,000000
37,199883	1,000	2.014.786,000000
37,216550	1,000	2.027.807,000000
37,233217	1,000	2.039.204,000000
37,249883	1,000	2.048.735,000000
37,266550	1,000	2.056.051,000000
37,283217	1,000	2.061.213,000000
37,299883	1,000	2.064.399,000000
37,316550	1,000	2.065.347,000000
37,333217	1,000	2.064.024,000000
37,349883	1,000	2.060.503,000000
37,366550	1,000	2.054.691,000000
37,383217	1,000	2.046.734,000000
37,399883	1,000	2.037.052,000000
37,416550	1,000	2.026.156,000000
37,433217	1,000	2.014.294,000000
37,449883	1,000	2.001.566,000000
37,466550	1,000	1.987.866,000000
37,483217	1,000	1.973.266,000000
37,499883	1,000	1.958.077,000000
37,516550	1,000	1.942.260,000000
37,533217	1,000	1.925.919,000000
37,549883	1,000	1.909.205,000000
37,566550	1,000	1.892.156,000000
37,583217	1,000	1.874.980,000000
37,599883	1,000	1.857.966,000000
37,616550	1,000	1.841.200,000000
37,633217	1,000	1.824.460,000000
37,649883	1,000	1.807.352,000000
37,666550	1,000	1.789.587,000000
37,683217	1,000	1.771.361,000000
37,699883	1,000	1.753.336,000000
37,716550	1,000	1.735.986,000000
37,733217	1,000	1.719.196,000000
37,749883	1,000	1.702.271,000000
37,766550	1,000	1.684.559,000000
37,783217	1,000	1.665.875,000000
37,799883	1,000	1.646.472,000000
37,816550	1,000	1.626.615,000000
37,833217	1,000	1.606.539,000000
37,849883	1,000	1.586.183,000000
37,866550	1,000	1.565.364,000000
37,883217	1,000	1.544.413,000000
37,899883	1,000	1.523.661,000000
37,916550	1,000	1.503.607,000000
37,933217	1,000	1.484.549,000000
37,949883	1,000	1.466.411,000000
37,966550	1,000	1.448.934,000000
37,983217	1,000	1.431.712,000000
37,999883	1,000	1.414.737,000000
38,016550	1,000	1.398.056,000000
38,033217	1,000	1.381.382,000000
38,049883	1,000	1.364.362,000000
38,066550	1,000	1.346.894,000000
38,083217	1,000	1.329.172,000000
38,099883	1,000	1.311.546,000000
38,116550	1,000	1.294.247,000000
38,133217	1,000	1.277.056,000000
38,149883	1,000	1.259.659,000000
38,166550	1,000	1.242.139,000000
38,183217	1,000	1.224.509,000000
38,199883	1,000	1.206.700,000000
38,216550	1,000	1.188.616,000000
38,233217	1,000	1.170.118,000000
38,249883	1,000	1.151.098,000000
38,266550	1,000	1.131.585,000000
38,283217	1,000	1.111.976,000000
38,299883	1,000	1.093.008,000000
38,316550	1,000	1.075.226,000000
38,333217	1,000	1.058.670,000000
38,349883	1,000	1.043.318,000000
38,366550	1,000	1.029.054,000000
38,383217	1,000	1.015.522,000000
38,399883	1,000	1.002.377,000000
38,416550	1,000	989.403,000000
38,433217	1,000	976.361,000000
38,449883	1,000	963.162,000000
38,466550	1,000	949.850,000000
38,483217	1,000	936.432,000000
38,499883	1,000	922.650,000000
38,516550	1,000	908.379,000000
38,533217	1,000	894.083,000000
38,549883	1,000	880.319,000000
38,566550	1,000	867.311,000000
38,583217	1,000	854.897,000000
38,599883	1,000	842.726,000000
38,616550	1,000	830.411,000000
38,633217	1,000	817.799,000000
38,649883	1,000	804.818,000000
38,666550	1,000	791.485,000000
38,683217	1,000	777.836,000000
38,699883	1,000	763.736,000000
38,716550	1,000	749.358,000000
38,733217	1,000	735.147,000000
38,749883	1,000	721.660,000000
38,766550	1,000	709.383,000000
38,783217	1,000	698.484,000000
38,799883	1,000	688.800,000000
38,816550	1,000	679.904,000000
38,833217	1,000	671.331,000000
38,849883	1,000	662.665,000000
38,866550	1,000	653.716,000000
38,883217	1,000	644.538,000000
38,899883	1,000	635.017,000000
38,916550	1,000	624.858,000000
38,933217	1,000	613.925,000000
38,949883	1,000	602.630,000000
38,966550	1,000	591.497,000000
38,983217	1,000	580.852,000000
38,999883	1,000	570.802,000000
39,016550	1,000	560.910,000000
39,033217	1,000	551.039,000000
39,049883	1,000	541.346,000000
39,066550	1,000	531.705,000000
39,083217	1,000	522.136,000000
39,099883	1,000	512.740,000000
39,116550	1,000	503.692,000000
39,133217	1,000	494.972,000000
39,149883	1,000	486.313,000000
39,166550	1,000	477.521,000000
39,183217	1,000	468.608,000000
39,199883	1,000	459.575,000000
39,216550	1,000	450.600,000000
39,233217	1,000	441.932,000000
39,249883	1,000	433.965,000000
39,266550	1,000	427.048,000000
39,283217	1,000	421.020,000000
39,299883	1,000	415.576,000000
39,316550	1,000	410.210,000000
39,333217	1,000	404.526,000000
39,349883	1,000	398.511,000000
39,366550	1,000	392.016,000000
39,383217	1,000	385.092,000000
39,399883	1,000	378.104,000000
39,416550	1,000	371.201,000000
39,433217	1,000	364.476,000000
39,449883	1,000	358.027,000000
39,466550	1,000	351.726,000000
39,483217	1,000	345.643,000000
39,499883	1,000	339.852,000000
39,516550	1,000	334.031,000000
39,533217	1,000	327.893,000000
39,549883	1,000	321.464,000000
39,566550	1,000	314.690,000000
39,583217	1,000	307.544,000000
39,599883	1,000	300.562,000000
39,616550	1,000	294.354,000000
39,633217	1,000	289.058,000000
39,649883	1,000	284.692,000000
39,666550	1,000	281.346,000000
39,683217	1,000	278.862,000000
39,699883	1,000	277.210,000000
39,716550	1,000	276.201,000000
39,733217	1,000	275.407,000000
39,749883	1,000	274.403,000000
39,766550	1,000	272.756,000000
39,783217	1,000	270.067,000000
39,799883	1,000	265.852,000000
39,816550	1,000	259.980,000000
39,833217	1,000	252.992,000000
39,849883	1,000	245.432,000000
39,866550	1,000	238.010,000000
39,883217	1,000	231.309,000000
39,899883	1,000	225.550,000000
39,916550	1,000	220.880,000000
39,933217	1,000	216.981,000000
39,949883	1,000	213.419,000000
39,966550	1,000	210.158,000000
39,983217	1,000	207.410,000000
39,999883	1,000	205.129,000000
40,016550	1,000	203.556,000000
40,033217	1,000	202.693,000000
40,049883	1,000	202.208,000000
40,066550	1,000	201.788,000000
40,083217	1,000	201.292,000000
40,099883	1,000	200.781,000000
40,116550	1,000	200.307,000000
40,133217	1,000	199.756,000000
40,149883	1,000	198.823,000000
40,166550	1,000	197.171,000000
40,183217	1,000	194.975,000000
40,199883	1,000	192.554,000000
40,216550	1,000	190.375,000000
40,233217	1,000	188.612,000000
40,249883	1,000	187.098,000000
40,266550	1,000	185.539,000000
40,283217	1,000	183.683,000000
40,299883	1,000	181.453,000000
40,316550	1,000	178.863,000000
40,333217	1,000	176.206,000000
40,349883	1,000	173.676,000000
40,366550	1,000	171.008,000000
40,383217	1,000	168.076,000000
40,399883	1,000	164.966,000000
40,416550	1,000	161.828,000000
40,433217	1,000	158.912,000000
40,449883	1,000	156.320,000000
40,466550	1,000	153.789,000000
40,483217	1,000	151.230,000000
40,499883	1,000	148.905,000000
40,516550	1,000	146.799,000000
40,533217	1,000	145.035,000000
40,549883	1,000	143.890,000000
40,566550	1,000	143.572,000000
40,583217	1,000	143.890,000000
40,599883	1,000	144.261,000000
40,616550	1,000	144.255,000000
40,633217	1,000	143.670,000000
40,649883	1,000	142.113,000000
40,666550	1,000	139.434,000000
40,683217	1,000	136.000,000000
40,699883	1,000	132.328,000000
40,716550	1,000	129.044,000000
40,733217	1,000	126.457,000000
40,749883	1,000	124.471,000000
40,766550	1,000	123.011,000000
40,783217	1,000	122.226,000000
40,799883	1,000	122.185,000000
40,816550	1,000	122.563,000000
40,833217	1,000	122.978,000000
40,849883	1,000	123.206,000000
40,866550	1,000	123.299,000000
40,883217	1,000	123.394,000000
40,899883	1,000	123.227,000000
40,916550	1,000	122.620,000000
40,933217	1,000	121.555,000000
40,949883	1,000	120.226,000000
40,966550	1,000	118.737,000000
40,983217	1,000	116.964,000000
40,999883	1,000	114.861,000000
41,016550	1,000	112.578,000000
41,033217	1,000	110.364,000000
41,049883	1,000	108.434,000000
41,066550	1,000	106.971,000000
41,083217	1,000	105.935,000000
41,099883	1,000	105.141,000000
41,116550	1,000	104.373,000000
41,133217	1,000	103.692,000000
41,149883	1,000	103.134,000000
41,166550	1,000	102.510,000000
41,183217	1,000	101.484,000000
41,199883	1,000	100.193,000000
41,216550	1,000	98.970,000000
41,233217	1,000	98.050,000000
41,249883	1,000	97.195,000000
41,266550	1,000	96.254,000000
41,283217	1,000	95.261,000000
41,299883	1,000	94.360,000000
41,316550	1,000	93.928,000000
41,333217	1,000	93.988,000000
41,349883	1,000	94.040,000000
41,366550	1,000	93.475,000000
41,383217	1,000	92.004,000000
41,399883	1,000	89.868,000000
41,416550	1,000	87.429,000000
41,433217	1,000	85.230,000000
41,449883	1,000	83.691,000000
41,466550	1,000	82.834,000000
41,483217	1,000	82.646,000000
41,499883	1,000	83.321,000000
41,516550	1,000	84.791,000000
41,533217	1,000	86.796,000000
41,549883	1,000	89.097,000000
41,566550	1,000	91.443,000000
41,583217	1,000	93.537,000000
41,599883	1,000	94.970,000000
41,616550	1,000	95.621,000000
41,633217	1,000	95.486,000000
41,649883	1,000	94.572,000000
41,666550	1,000	93.321,000000
41,683217	1,000	92.044,000000
41,699883	1,000	90.793,000000
41,716550	1,000	89.901,000000
41,733217	1,000	89.045,000000
41,749883	1,000	87.763,000000
41,766550	1,000	85.787,000000
41,783217	1,000	83.301,000000
41,799883	1,000	80.776,000000
41,816550	1,000	78.368,000000
41,833217	1,000	76.386,000000
41,849883	1,000	75.070,000000
41,866550	1,000	74.374,000000
41,883217	1,000	74.288,000000
41,899883	1,000	74.529,000000
41,916550	1,000	74.907,000000
41,933217	1,000	75.197,000000
41,949883	1,000	75.232,000000
41,966550	1,000	75.164,000000
41,983217	1,000	75.163,000000
41,999883	1,000	75.297,000000
42,016550	1,000	75.445,000000
42,033217	1,000	75.450,000000
42,049883	1,000	75.086,000000
42,066550	1,000	74.356,000000
42,083217	1,000	73.101,000000
42,099883	1,000	71.412,000000
42,116550	1,000	69.390,000000
42,133217	1,000	66.979,000000
42,149883	1,000	64.460,000000
42,166550	1,000	62.212,000000
42,183217	1,000	60.347,000000
42,199883	1,000	59.141,000000
42,216550	1,000	58.522,000000
42,233217	1,000	58.000,000000
42,249883	1,000	57.419,000000
42,266550	1,000	56.885,000000
42,283217	1,000	56.655,000000
42,299883	1,000	56.901,000000
42,316550	1,000	57.557,000000
42,333217	1,000	58.552,000000
42,349883	1,000	59.642,000000
42,366550	1,000	60.699,000000
42,383217	1,000	61.384,000000
42,399883	1,000	61.476,000000
42,416550	1,000	61.213,000000
42,433217	1,000	60.914,000000
42,449883	1,000	60.635,000000
42,466550	1,000	60.420,000000
42,483217	1,000	60.274,000000
42,499883	1,000	59.747,000000
42,516550	1,000	58.906,000000
42,533217	1,000	57.975,000000
42,549883	1,000	57.005,000000
42,566550	1,000	55.917,000000
42,583217	1,000	54.793,000000
42,599883	1,000	53.697,000000
42,616550	1,000	52.628,000000
42,633217	1,000	51.523,000000
42,649883	1,000	50.367,000000
42,666550	1,000	49.212,000000
42,683217	1,000	48.202,000000
42,699883	1,000	47.435,000000
42,716550	1,000	47.101,000000
42,733217	1,000	47.329,000000
42,749883	1,000	48.352,000000
42,766550	1,000	50.109,000000
42,783217	1,000	52.061,000000
42,799883	1,000	53.996,000000
42,816550	1,000	56.005,000000
42,833217	1,000	58.083,000000
42,849883	1,000	60.146,000000
42,866550	1,000	62.014,000000
42,883217	1,000	63.408,000000
42,899883	1,000	64.027,000000
42,916550	1,000	64.007,000000
42,933217	1,000	63.514,000000
42,949883	1,000	62.349,000000
42,966550	1,000	60.298,000000
42,983217	1,000	57.465,000000
42,999883	1,000	54.024,000000
43,016550	1,000	50.145,000000
43,033217	1,000	46.269,000000
43,049883	1,000	43.125,000000
43,066550	1,000	41.213,000000
43,083217	1,000	40.722,000000
43,099883	1,000	41.501,000000
43,116550	1,000	43.301,000000
