# Supplementary material for: HappyTools: A software for high-throughput HPLC data processing and quantitation
Source: PLoS One. 2018 Jul 6;13(7):e0200280. doi: 10.1371/journal.pone.0200280 (PMC6034860; doi:10.1371/journal.pone.0200280)
Supplement: S1 Data — The source code of HappyTools is included in this zip file, together with all the raw chromatograms as exported from ThermoFisher Chromeleon. A visual tutorial and a document demonstrating how to reproduce the results used in this study are also included. (ZIP) [file pone.0200280.s013.zip › Data/Clinical/ACPA-IgG Part 1/Total_RA6_ACPA.txt]

File Path	chrom://5-para-12-0017/ChromeleonLocal/Instrument Data/UHPLC_2/analysis 2013/Yoann 2013sup.seq/33244.smp/Emission_1.channel/Emission_1.chm
Channel	Emission_1

Injection Information:
Data Vault	ChromeleonLocal
Injection	ACPA Plasma JM
Injection Number	12
Position	RA7
Comment	
Processing Method	22-04-2013 Integrate IgG 75-63%
Instrument Method	2013Aquity IgG glycan  75%-63% 010313   deepwellplate
Type	Unknown
Status	Finished
Injection Date	18-4-2013
Injection Time	1:11:16
Injection Volume (µl)	83,000
Dilution Factor	1,0000
Weight	1,0000

Raw Data Information:
Time Min. (min)	0,016733
Time Max. (min)	43,100067
Data Points	2586
Detector	FLD
Exporting Data System	Chromeleon 7.1.2.1478
Operator	
Signal Quantity	
Signal Unit	counts
Signal Min.	-1.335.985,000000
Signal Max.	8.749.298,000000
Channel	Emission_1
Driver Name	FLD3000.dll
Channel Type	Evaluation
Min. Step (s)	1,000
Max. Step (s)	1,000
Average Step (s)	1,000

Signal Parameter Information:
Signal Info	250 nm /480 nm

Raw Data:
Time (min)	Step (s)	Value (counts)
0,016733	0,000	0,000000
0,033400	1,000	0,000000
0,050067	1,000	0,000000
0,066733	1,000	0,000000
0,083400	1,000	-225,000000
0,100067	1,000	-556,000000
0,116733	1,000	-571,000000
0,133400	1,000	-155,000000
0,150067	1,000	791,000000
0,166733	1,000	2.286,000000
0,183400	1,000	4.347,000000
0,200067	1,000	6.822,000000
0,216733	1,000	9.647,000000
0,233400	1,000	12.481,000000
0,250067	1,000	14.923,000000
0,266733	1,000	17.096,000000
0,283400	1,000	18.966,000000
0,300067	1,000	20.646,000000
0,316733	1,000	22.275,000000
0,333400	1,000	23.854,000000
0,350067	1,000	24.951,000000
0,366733	1,000	25.206,000000
0,383400	1,000	24.843,000000
0,400067	1,000	22.483,000000
0,416733	1,000	7.222,000000
0,433400	1,000	-38.477,000000
0,450067	1,000	-126.548,000000
0,466733	1,000	-257.942,000000
0,483400	1,000	-423.561,000000
0,500067	1,000	-608.100,000000
0,516733	1,000	-794.987,000000
0,533400	1,000	-969.068,000000
0,550067	1,000	-1.117.691,000000
0,566733	1,000	-1.231.751,000000
0,583400	1,000	-1.305.572,000000
0,600067	1,000	-1.335.985,000000
0,616733	1,000	-1.322.071,000000
0,633400	1,000	-1.265.125,000000
0,650067	1,000	-1.168.622,000000
0,666733	1,000	-1.038.003,000000
0,683400	1,000	-880.382,000000
0,700067	1,000	-704.069,000000
0,716733	1,000	-517.944,000000
0,733400	1,000	-330.954,000000
0,750067	1,000	-151.568,000000
0,766733	1,000	12.622,000000
0,783400	1,000	155.981,000000
0,800067	1,000	274.973,000000
0,816733	1,000	367.809,000000
0,833400	1,000	434.447,000000
0,850067	1,000	476.431,000000
0,866733	1,000	496.663,000000
0,883400	1,000	499.017,000000
0,900067	1,000	487.513,000000
0,916733	1,000	465.543,000000
0,933400	1,000	436.187,000000
0,950067	1,000	402.340,000000
0,966733	1,000	366.739,000000
0,983400	1,000	331.169,000000
1,000067	1,000	296.601,000000
1,016733	1,000	263.792,000000
1,033400	1,000	233.285,000000
1,050067	1,000	205.311,000000
1,066733	1,000	179.799,000000
1,083400	1,000	156.743,000000
1,100067	1,000	136.043,000000
1,116733	1,000	117.621,000000
1,133400	1,000	101.270,000000
1,150067	1,000	86.899,000000
1,166733	1,000	74.607,000000
1,183400	1,000	64.520,000000
1,200067	1,000	56.475,000000
1,216733	1,000	50.004,000000
1,233400	1,000	44.950,000000
1,250067	1,000	41.396,000000
1,266733	1,000	39.234,000000
1,283400	1,000	38.352,000000
1,300067	1,000	38.260,000000
1,316733	1,000	38.263,000000
1,333400	1,000	37.707,000000
1,350067	1,000	36.495,000000
1,366733	1,000	35.002,000000
1,383400	1,000	33.571,000000
1,400067	1,000	32.070,000000
1,416733	1,000	30.277,000000
1,433400	1,000	28.440,000000
1,450067	1,000	26.837,000000
1,466733	1,000	25.475,000000
1,483400	1,000	24.401,000000
1,500067	1,000	23.811,000000
1,516733	1,000	23.721,000000
1,533400	1,000	24.303,000000
1,550067	1,000	25.668,000000
1,566733	1,000	27.653,000000
1,583400	1,000	29.850,000000
1,600067	1,000	31.906,000000
1,616733	1,000	33.535,000000
1,633400	1,000	34.554,000000
1,650067	1,000	34.919,000000
1,666733	1,000	34.879,000000
1,683400	1,000	34.955,000000
1,700067	1,000	35.210,000000
1,716733	1,000	35.538,000000
1,733400	1,000	35.932,000000
1,750067	1,000	36.389,000000
1,766733	1,000	36.583,000000
1,783400	1,000	36.267,000000
1,800067	1,000	35.413,000000
1,816733	1,000	34.186,000000
1,833400	1,000	32.655,000000
1,850067	1,000	30.907,000000
1,866733	1,000	29.198,000000
1,883400	1,000	27.947,000000
1,900067	1,000	27.188,000000
1,916733	1,000	26.671,000000
1,933400	1,000	26.170,000000
1,950067	1,000	25.582,000000
1,966733	1,000	24.600,000000
1,983400	1,000	23.277,000000
2,000067	1,000	21.826,000000
2,016733	1,000	20.299,000000
2,033400	1,000	18.792,000000
2,050067	1,000	17.633,000000
2,066733	1,000	17.155,000000
2,083400	1,000	17.346,000000
2,100067	1,000	17.782,000000
2,116733	1,000	17.957,000000
2,133400	1,000	17.571,000000
2,150067	1,000	16.758,000000
2,166733	1,000	16.117,000000
2,183400	1,000	16.202,000000
2,200067	1,000	17.023,000000
2,216733	1,000	18.472,000000
2,233400	1,000	20.646,000000
2,250067	1,000	23.486,000000
2,266733	1,000	26.725,000000
2,283400	1,000	30.170,000000
2,300067	1,000	33.711,000000
2,316733	1,000	37.458,000000
2,333400	1,000	41.426,000000
2,350067	1,000	45.451,000000
2,366733	1,000	49.644,000000
2,383400	1,000	54.314,000000
2,400067	1,000	59.530,000000
2,416733	1,000	65.222,000000
2,433400	1,000	71.355,000000
2,450067	1,000	77.939,000000
2,466733	1,000	85.207,000000
2,483400	1,000	93.256,000000
2,500067	1,000	102.098,000000
2,516733	1,000	111.561,000000
2,533400	1,000	121.381,000000
2,550067	1,000	131.450,000000
2,566733	1,000	142.130,000000
2,583400	1,000	153.545,000000
2,600067	1,000	165.874,000000
2,616733	1,000	179.541,000000
2,633400	1,000	194.821,000000
2,650067	1,000	211.423,000000
2,666733	1,000	229.065,000000
2,683400	1,000	247.353,000000
2,700067	1,000	265.817,000000
2,716733	1,000	284.226,000000
2,733400	1,000	302.348,000000
2,750067	1,000	320.102,000000
2,766733	1,000	337.342,000000
2,783400	1,000	354.013,000000
2,800067	1,000	369.827,000000
2,816733	1,000	384.691,000000
2,833400	1,000	398.712,000000
2,850067	1,000	412.003,000000
2,866733	1,000	424.649,000000
2,883400	1,000	436.946,000000
2,900067	1,000	449.107,000000
2,916733	1,000	461.303,000000
2,933400	1,000	473.231,000000
2,950067	1,000	484.465,000000
2,966733	1,000	494.946,000000
2,983400	1,000	504.779,000000
3,000067	1,000	514.220,000000
3,016733	1,000	523.803,000000
3,033400	1,000	533.957,000000
3,050067	1,000	544.594,000000
3,066733	1,000	555.270,000000
3,083400	1,000	565.641,000000
3,100067	1,000	575.626,000000
3,116733	1,000	585.147,000000
3,133400	1,000	594.193,000000
3,150067	1,000	602.600,000000
3,166733	1,000	610.355,000000
3,183400	1,000	617.762,000000
3,200067	1,000	625.028,000000
3,216733	1,000	632.087,000000
3,233400	1,000	639.190,000000
3,250067	1,000	646.802,000000
3,266733	1,000	655.068,000000
3,283400	1,000	663.633,000000
3,300067	1,000	671.802,000000
3,316733	1,000	679.011,000000
3,333400	1,000	685.026,000000
3,350067	1,000	689.961,000000
3,366733	1,000	694.203,000000
3,383400	1,000	698.230,000000
3,400067	1,000	702.255,000000
3,416733	1,000	706.241,000000
3,433400	1,000	710.102,000000
3,450067	1,000	714.050,000000
3,466733	1,000	718.345,000000
3,483400	1,000	722.946,000000
3,500067	1,000	727.928,000000
3,516733	1,000	733.172,000000
3,533400	1,000	738.185,000000
3,550067	1,000	742.470,000000
3,566733	1,000	745.717,000000
3,583400	1,000	747.857,000000
3,600067	1,000	749.215,000000
3,616733	1,000	750.139,000000
3,633400	1,000	751.030,000000
3,650067	1,000	751.907,000000
3,666733	1,000	752.831,000000
3,683400	1,000	754.269,000000
3,700067	1,000	756.807,000000
3,716733	1,000	760.430,000000
3,733400	1,000	764.656,000000
3,750067	1,000	768.630,000000
3,766733	1,000	771.648,000000
3,783400	1,000	773.497,000000
3,800067	1,000	774.463,000000
3,816733	1,000	774.907,000000
3,833400	1,000	775.078,000000
3,850067	1,000	775.113,000000
3,866733	1,000	775.162,000000
3,883400	1,000	775.463,000000
3,900067	1,000	776.002,000000
3,916733	1,000	776.797,000000
3,933400	1,000	778.171,000000
3,950067	1,000	780.251,000000
3,966733	1,000	782.748,000000
3,983400	1,000	785.253,000000
4,000067	1,000	787.331,000000
4,016733	1,000	788.921,000000
4,033400	1,000	790.156,000000
4,050067	1,000	791.173,000000
4,066733	1,000	792.135,000000
4,083400	1,000	793.045,000000
4,100067	1,000	793.805,000000
4,116733	1,000	794.485,000000
4,133400	1,000	795.347,000000
4,150067	1,000	796.304,000000
4,166733	1,000	797.026,000000
4,183400	1,000	797.511,000000
4,200067	1,000	797.977,000000
4,216733	1,000	798.839,000000
4,233400	1,000	800.279,000000
4,250067	1,000	802.391,000000
4,266733	1,000	804.904,000000
4,283400	1,000	807.195,000000
4,300067	1,000	808.856,000000
4,316733	1,000	810.095,000000
4,333400	1,000	811.002,000000
4,350067	1,000	811.360,000000
4,366733	1,000	811.192,000000
4,383400	1,000	810.348,000000
4,400067	1,000	809.001,000000
4,416733	1,000	807.453,000000
4,433400	1,000	805.910,000000
4,450067	1,000	804.235,000000
4,466733	1,000	802.391,000000
4,483400	1,000	800.662,000000
4,500067	1,000	799.257,000000
4,516733	1,000	798.515,000000
4,533400	1,000	798.670,000000
4,550067	1,000	799.565,000000
4,566733	1,000	800.765,000000
4,583400	1,000	802.164,000000
4,600067	1,000	803.709,000000
4,616733	1,000	805.041,000000
4,633400	1,000	805.860,000000
4,650067	1,000	806.158,000000
4,666733	1,000	806.044,000000
4,683400	1,000	805.731,000000
4,700067	1,000	805.591,000000
4,716733	1,000	805.939,000000
4,733400	1,000	806.959,000000
4,750067	1,000	808.406,000000
4,766733	1,000	809.927,000000
4,783400	1,000	811.272,000000
4,800067	1,000	812.368,000000
4,816733	1,000	813.317,000000
4,833400	1,000	814.183,000000
4,850067	1,000	814.950,000000
4,866733	1,000	815.665,000000
4,883400	1,000	816.485,000000
4,900067	1,000	817.379,000000
4,916733	1,000	818.168,000000
4,933400	1,000	818.786,000000
4,950067	1,000	819.334,000000
4,966733	1,000	819.625,000000
4,983400	1,000	819.653,000000
5,000067	1,000	819.400,000000
5,016733	1,000	818.812,000000
5,033400	1,000	818.038,000000
5,050067	1,000	817.233,000000
5,066733	1,000	816.691,000000
5,083400	1,000	816.652,000000
5,100067	1,000	817.077,000000
5,116733	1,000	817.718,000000
5,133400	1,000	818.286,000000
5,150067	1,000	818.509,000000
5,166733	1,000	818.282,000000
5,183400	1,000	817.672,000000
5,200067	1,000	816.801,000000
5,216733	1,000	816.094,000000
5,233400	1,000	815.724,000000
5,250067	1,000	815.930,000000
5,266733	1,000	816.718,000000
5,283400	1,000	817.913,000000
5,300067	1,000	819.385,000000
5,316733	1,000	820.858,000000
5,333400	1,000	822.072,000000
5,350067	1,000	822.968,000000
5,366733	1,000	823.454,000000
5,383400	1,000	823.895,000000
5,400067	1,000	824.454,000000
5,416733	1,000	825.151,000000
5,433400	1,000	825.946,000000
5,450067	1,000	826.766,000000
5,466733	1,000	827.296,000000
5,483400	1,000	827.199,000000
5,500067	1,000	826.587,000000
5,516733	1,000	825.454,000000
5,533400	1,000	823.747,000000
5,550067	1,000	821.731,000000
5,566733	1,000	819.933,000000
5,583400	1,000	818.610,000000
5,600067	1,000	817.723,000000
5,616733	1,000	817.490,000000
5,633400	1,000	818.206,000000
5,650067	1,000	819.651,000000
5,666733	1,000	821.571,000000
5,683400	1,000	824.195,000000
5,700067	1,000	827.590,000000
5,716733	1,000	831.333,000000
5,733400	1,000	834.744,000000
5,750067	1,000	837.499,000000
5,766733	1,000	839.679,000000
5,783400	1,000	841.121,000000
5,800067	1,000	841.933,000000
5,816733	1,000	842.202,000000
5,833400	1,000	842.031,000000
5,850067	1,000	841.505,000000
5,866733	1,000	840.672,000000
5,883400	1,000	839.538,000000
5,900067	1,000	838.323,000000
5,916733	1,000	837.095,000000
5,933400	1,000	835.846,000000
5,950067	1,000	834.896,000000
5,966733	1,000	834.468,000000
5,983400	1,000	834.317,000000
6,000067	1,000	834.224,000000
6,016733	1,000	834.124,000000
6,033400	1,000	834.175,000000
6,050067	1,000	834.537,000000
6,066733	1,000	835.426,000000
6,083400	1,000	836.784,000000
6,100067	1,000	837.882,000000
6,116733	1,000	838.106,000000
6,133400	1,000	837.602,000000
6,150067	1,000	836.805,000000
6,166733	1,000	836.189,000000
6,183400	1,000	835.993,000000
6,200067	1,000	836.354,000000
6,216733	1,000	837.129,000000
6,233400	1,000	837.925,000000
6,250067	1,000	838.628,000000
6,266733	1,000	839.582,000000
6,283400	1,000	840.923,000000
6,300067	1,000	842.557,000000
6,316733	1,000	844.288,000000
6,333400	1,000	845.913,000000
6,350067	1,000	847.684,000000
6,366733	1,000	849.522,000000
6,383400	1,000	851.315,000000
6,400067	1,000	853.131,000000
6,416733	1,000	855.019,000000
6,433400	1,000	856.698,000000
6,450067	1,000	857.886,000000
6,466733	1,000	858.649,000000
6,483400	1,000	859.078,000000
6,500067	1,000	859.221,000000
6,516733	1,000	859.101,000000
6,533400	1,000	858.867,000000
6,550067	1,000	858.510,000000
6,566733	1,000	857.693,000000
6,583400	1,000	856.463,000000
6,600067	1,000	855.092,000000
6,616733	1,000	853.975,000000
6,633400	1,000	853.555,000000
6,650067	1,000	853.979,000000
6,666733	1,000	855.149,000000
6,683400	1,000	856.691,000000
6,700067	1,000	858.107,000000
6,716733	1,000	859.095,000000
6,733400	1,000	859.799,000000
6,750067	1,000	860.307,000000
6,766733	1,000	860.872,000000
6,783400	1,000	861.556,000000
6,800067	1,000	862.204,000000
6,816733	1,000	862.778,000000
6,833400	1,000	863.246,000000
6,850067	1,000	863.670,000000
6,866733	1,000	864.069,000000
6,883400	1,000	864.878,000000
6,900067	1,000	866.085,000000
6,916733	1,000	867.359,000000
6,933400	1,000	868.593,000000
6,950067	1,000	869.789,000000
6,966733	1,000	870.820,000000
6,983400	1,000	871.574,000000
7,000067	1,000	871.866,000000
7,016733	1,000	871.841,000000
7,033400	1,000	871.763,000000
7,050067	1,000	871.617,000000
7,066733	1,000	871.309,000000
7,083400	1,000	870.877,000000
7,100067	1,000	870.400,000000
7,116733	1,000	870.122,000000
7,133400	1,000	870.198,000000
7,150067	1,000	870.419,000000
7,166733	1,000	870.401,000000
7,183400	1,000	870.176,000000
7,200067	1,000	869.856,000000
7,216733	1,000	869.410,000000
7,233400	1,000	868.752,000000
7,250067	1,000	867.866,000000
7,266733	1,000	866.796,000000
7,283400	1,000	865.603,000000
7,300067	1,000	864.805,000000
7,316733	1,000	865.030,000000
7,333400	1,000	866.266,000000
7,350067	1,000	868.220,000000
7,366733	1,000	870.345,000000
7,383400	1,000	872.356,000000
7,400067	1,000	874.014,000000
7,416733	1,000	875.094,000000
7,433400	1,000	875.689,000000
7,450067	1,000	875.983,000000
7,466733	1,000	876.234,000000
7,483400	1,000	876.239,000000
7,500067	1,000	875.618,000000
7,516733	1,000	874.158,000000
7,533400	1,000	872.333,000000
7,550067	1,000	870.711,000000
7,566733	1,000	869.844,000000
7,583400	1,000	869.962,000000
7,600067	1,000	870.881,000000
7,616733	1,000	872.115,000000
7,633400	1,000	873.241,000000
7,650067	1,000	874.093,000000
7,666733	1,000	875.058,000000
7,683400	1,000	876.080,000000
7,700067	1,000	876.525,000000
7,716733	1,000	876.219,000000
7,733400	1,000	875.619,000000
7,750067	1,000	875.086,000000
7,766733	1,000	874.750,000000
7,783400	1,000	874.769,000000
7,800067	1,000	875.501,000000
7,816733	1,000	876.863,000000
7,833400	1,000	878.613,000000
7,850067	1,000	880.826,000000
7,866733	1,000	883.414,000000
7,883400	1,000	885.755,000000
7,900067	1,000	887.647,000000
7,916733	1,000	889.236,000000
7,933400	1,000	890.554,000000
7,950067	1,000	891.533,000000
7,966733	1,000	892.046,000000
7,983400	1,000	892.440,000000
8,000067	1,000	892.849,000000
8,016733	1,000	893.001,000000
8,033400	1,000	892.646,000000
8,050067	1,000	891.918,000000
8,066733	1,000	890.934,000000
8,083400	1,000	889.939,000000
8,100067	1,000	888.976,000000
8,116733	1,000	888.035,000000
8,133400	1,000	887.226,000000
8,150067	1,000	886.577,000000
8,166733	1,000	886.180,000000
8,183400	1,000	886.266,000000
8,200067	1,000	886.910,000000
8,216733	1,000	888.044,000000
8,233400	1,000	889.474,000000
8,250067	1,000	890.782,000000
8,266733	1,000	891.994,000000
8,283400	1,000	893.247,000000
8,300067	1,000	894.899,000000
8,316733	1,000	897.371,000000
8,333400	1,000	901.008,000000
8,350067	1,000	905.705,000000
8,366733	1,000	911.184,000000
8,383400	1,000	917.071,000000
8,400067	1,000	922.733,000000
8,416733	1,000	927.432,000000
8,433400	1,000	930.439,000000
8,450067	1,000	931.380,000000
8,466733	1,000	930.350,000000
8,483400	1,000	927.782,000000
8,500067	1,000	924.185,000000
8,516733	1,000	920.028,000000
8,533400	1,000	916.068,000000
8,550067	1,000	912.784,000000
8,566733	1,000	910.288,000000
8,583400	1,000	908.390,000000
8,600067	1,000	906.875,000000
8,616733	1,000	905.897,000000
8,633400	1,000	905.651,000000
8,650067	1,000	905.960,000000
8,666733	1,000	906.442,000000
8,683400	1,000	906.897,000000
8,700067	1,000	907.063,000000
8,716733	1,000	906.835,000000
8,733400	1,000	906.282,000000
8,750067	1,000	905.843,000000
8,766733	1,000	905.978,000000
8,783400	1,000	907.365,000000
8,800067	1,000	910.500,000000
8,816733	1,000	915.427,000000
8,833400	1,000	921.761,000000
8,850067	1,000	928.717,000000
8,866733	1,000	935.264,000000
8,883400	1,000	940.558,000000
8,900067	1,000	944.036,000000
8,916733	1,000	945.493,000000
8,933400	1,000	944.896,000000
8,950067	1,000	942.726,000000
8,966733	1,000	939.603,000000
8,983400	1,000	935.844,000000
9,000067	1,000	931.888,000000
9,016733	1,000	927.984,000000
9,033400	1,000	924.204,000000
9,050067	1,000	920.388,000000
9,066733	1,000	916.558,000000
9,083400	1,000	913.242,000000
9,100067	1,000	910.861,000000
9,116733	1,000	909.711,000000
9,133400	1,000	909.684,000000
9,150067	1,000	910.245,000000
9,166733	1,000	910.911,000000
9,183400	1,000	911.448,000000
9,200067	1,000	911.807,000000
9,216733	1,000	912.149,000000
9,233400	1,000	912.759,000000
9,250067	1,000	913.432,000000
9,266733	1,000	914.169,000000
9,283400	1,000	915.055,000000
9,300067	1,000	916.113,000000
9,316733	1,000	917.556,000000
9,333400	1,000	919.134,000000
9,350067	1,000	920.497,000000
9,366733	1,000	921.296,000000
9,383400	1,000	921.691,000000
9,400067	1,000	921.966,000000
9,416733	1,000	922.417,000000
9,433400	1,000	923.394,000000
9,450067	1,000	925.100,000000
9,466733	1,000	927.418,000000
9,483400	1,000	929.873,000000
9,500067	1,000	932.011,000000
9,516733	1,000	933.518,000000
9,533400	1,000	934.291,000000
9,550067	1,000	934.547,000000
9,566733	1,000	934.571,000000
9,583400	1,000	934.726,000000
9,600067	1,000	935.046,000000
9,616733	1,000	935.415,000000
9,633400	1,000	936.111,000000
9,650067	1,000	938.309,000000
9,666733	1,000	944.455,000000
9,683400	1,000	959.106,000000
9,700067	1,000	991.104,000000
9,716733	1,000	1.056.425,000000
9,733400	1,000	1.180.419,000000
9,750067	1,000	1.396.924,000000
9,766733	1,000	1.741.506,000000
9,783400	1,000	2.238.898,000000
9,800067	1,000	2.886.805,000000
9,816733	1,000	3.645.091,000000
9,833400	1,000	4.436.752,000000
9,850067	1,000	5.163.449,000000
9,866733	1,000	5.729.002,000000
9,883400	1,000	6.062.056,000000
9,900067	1,000	6.130.163,000000
9,916733	1,000	5.942.095,000000
9,933400	1,000	5.540.086,000000
9,950067	1,000	4.987.130,000000
9,966733	1,000	4.353.130,000000
9,983400	1,000	3.702.764,000000
10,000067	1,000	3.087.887,000000
10,016733	1,000	2.543.396,000000
10,033400	1,000	2.087.997,000000
10,050067	1,000	1.726.779,000000
10,066733	1,000	1.454.628,000000
10,083400	1,000	1.260.089,000000
10,100067	1,000	1.128.855,000000
10,116733	1,000	1.045.979,000000
10,133400	1,000	997.580,000000
10,150067	1,000	972.062,000000
10,166733	1,000	960.912,000000
10,183400	1,000	958.232,000000
10,200067	1,000	959.803,000000
10,216733	1,000	963.026,000000
10,233400	1,000	966.738,000000
10,250067	1,000	970.483,000000
10,266733	1,000	974.274,000000
10,283400	1,000	978.322,000000
10,300067	1,000	982.856,000000
10,316733	1,000	988.057,000000
10,333400	1,000	994.100,000000
10,350067	1,000	1.001.232,000000
10,366733	1,000	1.009.940,000000
10,383400	1,000	1.020.499,000000
10,400067	1,000	1.032.793,000000
10,416733	1,000	1.046.425,000000
10,433400	1,000	1.060.959,000000
10,450067	1,000	1.075.778,000000
10,466733	1,000	1.090.207,000000
10,483400	1,000	1.103.520,000000
10,500067	1,000	1.114.704,000000
10,516733	1,000	1.122.247,000000
10,533400	1,000	1.124.765,000000
10,550067	1,000	1.121.650,000000
10,566733	1,000	1.112.961,000000
10,583400	1,000	1.099.801,000000
10,600067	1,000	1.083.534,000000
10,616733	1,000	1.065.644,000000
10,633400	1,000	1.047.739,000000
10,650067	1,000	1.030.945,000000
10,666733	1,000	1.016.255,000000
10,683400	1,000	1.004.562,000000
10,700067	1,000	996.572,000000
10,716733	1,000	993.081,000000
10,733400	1,000	995.604,000000
10,750067	1,000	1.007.391,000000
10,766733	1,000	1.033.959,000000
10,783400	1,000	1.082.425,000000
10,800067	1,000	1.160.318,000000
10,816733	1,000	1.272.786,000000
10,833400	1,000	1.419.295,000000
10,850067	1,000	1.592.091,000000
10,866733	1,000	1.775.574,000000
10,883400	1,000	1.948.461,000000
10,900067	1,000	2.088.847,000000
10,916733	1,000	2.179.354,000000
10,933400	1,000	2.210.334,000000
10,950067	1,000	2.181.414,000000
10,966733	1,000	2.100.302,000000
10,983400	1,000	1.979.598,000000
11,000067	1,000	1.834.653,000000
11,016733	1,000	1.681.187,000000
11,033400	1,000	1.532.864,000000
11,050067	1,000	1.399.784,000000
11,066733	1,000	1.287.819,000000
11,083400	1,000	1.199.023,000000
11,100067	1,000	1.132.520,000000
11,116733	1,000	1.085.592,000000
11,133400	1,000	1.054.841,000000
11,150067	1,000	1.036.486,000000
11,166733	1,000	1.026.697,000000
11,183400	1,000	1.022.046,000000
11,200067	1,000	1.020.169,000000
11,216733	1,000	1.019.291,000000
11,233400	1,000	1.018.028,000000
11,250067	1,000	1.015.730,000000
11,266733	1,000	1.012.221,000000
11,283400	1,000	1.007.806,000000
11,300067	1,000	1.003.138,000000
11,316733	1,000	998.748,000000
11,333400	1,000	995.263,000000
11,350067	1,000	993.386,000000
11,366733	1,000	993.216,000000
11,383400	1,000	994.243,000000
11,400067	1,000	995.803,000000
11,416733	1,000	997.631,000000
11,433400	1,000	999.707,000000
11,450067	1,000	1.002.124,000000
11,466733	1,000	1.004.988,000000
11,483400	1,000	1.008.319,000000
11,500067	1,000	1.011.815,000000
11,516733	1,000	1.014.954,000000
11,533400	1,000	1.017.257,000000
11,550067	1,000	1.017.966,000000
11,566733	1,000	1.016.680,000000
11,583400	1,000	1.013.256,000000
11,600067	1,000	1.007.764,000000
11,616733	1,000	1.000.799,000000
11,633400	1,000	993.140,000000
11,650067	1,000	985.463,000000
11,666733	1,000	978.519,000000
11,683400	1,000	972.971,000000
11,700067	1,000	969.078,000000
11,716733	1,000	966.881,000000
11,733400	1,000	966.276,000000
11,750067	1,000	967.151,000000
11,766733	1,000	969.078,000000
11,783400	1,000	971.692,000000
11,800067	1,000	974.562,000000
11,816733	1,000	977.103,000000
11,833400	1,000	978.953,000000
11,850067	1,000	980.452,000000
11,866733	1,000	982.226,000000
11,883400	1,000	984.455,000000
11,900067	1,000	986.939,000000
11,916733	1,000	989.185,000000
11,933400	1,000	990.927,000000
11,950067	1,000	991.945,000000
11,966733	1,000	992.133,000000
11,983400	1,000	991.884,000000
12,000067	1,000	992.003,000000
12,016733	1,000	993.201,000000
12,033400	1,000	996.133,000000
12,050067	1,000	1.001.531,000000
12,066733	1,000	1.010.170,000000
12,083400	1,000	1.023.325,000000
12,100067	1,000	1.043.349,000000
12,116733	1,000	1.075.013,000000
12,133400	1,000	1.127.145,000000
12,150067	1,000	1.214.255,000000
12,166733	1,000	1.357.482,000000
12,183400	1,000	1.583.080,000000
12,200067	1,000	1.917.352,000000
12,216733	1,000	2.376.752,000000
12,233400	1,000	2.958.158,000000
12,250067	1,000	3.631.643,000000
12,266733	1,000	4.340.234,000000
12,283400	1,000	5.008.363,000000
12,300067	1,000	5.557.459,000000
12,316733	1,000	5.922.423,000000
12,333400	1,000	6.064.689,000000
12,350067	1,000	5.977.664,000000
12,366733	1,000	5.684.471,000000
12,383400	1,000	5.230.623,000000
12,400067	1,000	4.673.176,000000
12,416733	1,000	4.070.418,000000
12,433400	1,000	3.473.586,000000
12,450067	1,000	2.921.786,000000
12,466733	1,000	2.440.960,000000
12,483400	1,000	2.044.440,000000
12,500067	1,000	1.734.578,000000
12,516733	1,000	1.505.867,000000
12,533400	1,000	1.348.367,000000
12,550067	1,000	1.251.832,000000
12,566733	1,000	1.209.036,000000
12,583400	1,000	1.216.641,000000
12,600067	1,000	1.274.841,000000
12,616733	1,000	1.386.573,000000
12,633400	1,000	1.553.744,000000
12,650067	1,000	1.772.819,000000
12,666733	1,000	2.031.551,000000
12,683400	1,000	2.308.128,000000
12,700067	1,000	2.574.130,000000
12,716733	1,000	2.799.555,000000
12,733400	1,000	2.958.802,000000
12,750067	1,000	3.035.215,000000
12,766733	1,000	3.023.501,000000
12,783400	1,000	2.930.075,000000
12,800067	1,000	2.770.733,000000
12,816733	1,000	2.566.889,000000
12,833400	1,000	2.341.334,000000
12,850067	1,000	2.114.622,000000
12,866733	1,000	1.903.156,000000
12,883400	1,000	1.717.848,000000
12,900067	1,000	1.564.346,000000
12,916733	1,000	1.443.855,000000
12,933400	1,000	1.354.054,000000
12,950067	1,000	1.290.498,000000
12,966733	1,000	1.248.320,000000
12,983400	1,000	1.223.630,000000
13,000067	1,000	1.214.644,000000
13,016733	1,000	1.222.725,000000
13,033400	1,000	1.252.213,000000
13,050067	1,000	1.310.586,000000
13,066733	1,000	1.407.013,000000
13,083400	1,000	1.549.756,000000
13,100067	1,000	1.742.145,000000
13,116733	1,000	1.978.521,000000
13,133400	1,000	2.242.739,000000
13,150067	1,000	2.509.783,000000
13,166733	1,000	2.749.968,000000
13,183400	1,000	2.934.803,000000
13,200067	1,000	3.042.647,000000
13,216733	1,000	3.062.713,000000
13,233400	1,000	2.996.367,000000
13,250067	1,000	2.855.812,000000
13,266733	1,000	2.660.354,000000
13,283400	1,000	2.432.385,000000
13,300067	1,000	2.193.979,000000
13,316733	1,000	1.964.070,000000
13,333400	1,000	1.756.518,000000
13,350067	1,000	1.579.989,000000
13,366733	1,000	1.438.140,000000
13,383400	1,000	1.330.746,000000
13,400067	1,000	1.254.863,000000
13,416733	1,000	1.206.210,000000
13,433400	1,000	1.180.207,000000
13,450067	1,000	1.173.200,000000
13,466733	1,000	1.182.367,000000
13,483400	1,000	1.205.437,000000
13,500067	1,000	1.239.982,000000
13,516733	1,000	1.282.602,000000
13,533400	1,000	1.328.938,000000
13,550067	1,000	1.373.865,000000
13,566733	1,000	1.412.171,000000
13,583400	1,000	1.439.454,000000
13,600067	1,000	1.452.975,000000
13,616733	1,000	1.451.568,000000
13,633400	1,000	1.435.839,000000
13,650067	1,000	1.408.224,000000
13,666733	1,000	1.372.426,000000
13,683400	1,000	1.332.569,000000
13,700067	1,000	1.292.324,000000
13,716733	1,000	1.254.440,000000
13,733400	1,000	1.221.358,000000
13,750067	1,000	1.194.746,000000
13,766733	1,000	1.174.921,000000
13,783400	1,000	1.161.081,000000
13,800067	1,000	1.151.602,000000
13,816733	1,000	1.144.875,000000
13,833400	1,000	1.139.398,000000
13,850067	1,000	1.133.771,000000
13,866733	1,000	1.126.937,000000
13,883400	1,000	1.118.540,000000
13,900067	1,000	1.108.676,000000
13,916733	1,000	1.097.731,000000
13,933400	1,000	1.086.361,000000
13,950067	1,000	1.075.013,000000
13,966733	1,000	1.064.215,000000
13,983400	1,000	1.054.580,000000
14,000067	1,000	1.046.548,000000
14,016733	1,000	1.040.404,000000
14,033400	1,000	1.036.137,000000
14,050067	1,000	1.033.687,000000
14,066733	1,000	1.032.645,000000
14,083400	1,000	1.032.589,000000
14,100067	1,000	1.033.372,000000
14,116733	1,000	1.035.230,000000
14,133400	1,000	1.038.302,000000
14,150067	1,000	1.042.288,000000
14,166733	1,000	1.046.882,000000
14,183400	1,000	1.051.387,000000
14,200067	1,000	1.055.103,000000
14,216733	1,000	1.057.689,000000
14,233400	1,000	1.059.316,000000
14,250067	1,000	1.059.928,000000
14,266733	1,000	1.058.932,000000
14,283400	1,000	1.056.134,000000
14,300067	1,000	1.051.701,000000
14,316733	1,000	1.046.148,000000
14,333400	1,000	1.040.346,000000
14,350067	1,000	1.035.052,000000
14,366733	1,000	1.030.520,000000
14,383400	1,000	1.026.921,000000
14,400067	1,000	1.024.389,000000
14,416733	1,000	1.022.722,000000
14,433400	1,000	1.021.783,000000
14,450067	1,000	1.021.538,000000
14,466733	1,000	1.021.934,000000
14,483400	1,000	1.022.724,000000
14,500067	1,000	1.023.672,000000
14,516733	1,000	1.024.727,000000
14,533400	1,000	1.026.034,000000
14,550067	1,000	1.027.829,000000
14,566733	1,000	1.030.071,000000
14,583400	1,000	1.032.398,000000
14,600067	1,000	1.034.690,000000
14,616733	1,000	1.036.884,000000
14,633400	1,000	1.038.883,000000
14,650067	1,000	1.040.804,000000
14,666733	1,000	1.042.557,000000
14,683400	1,000	1.043.772,000000
14,700067	1,000	1.044.278,000000
14,716733	1,000	1.043.943,000000
14,733400	1,000	1.043.026,000000
14,750067	1,000	1.041.984,000000
14,766733	1,000	1.041.437,000000
14,783400	1,000	1.041.873,000000
14,800067	1,000	1.043.322,000000
14,816733	1,000	1.045.798,000000
14,833400	1,000	1.049.572,000000
14,850067	1,000	1.054.489,000000
14,866733	1,000	1.060.197,000000
14,883400	1,000	1.066.666,000000
14,900067	1,000	1.073.489,000000
14,916733	1,000	1.079.759,000000
14,933400	1,000	1.084.657,000000
14,950067	1,000	1.087.591,000000
14,966733	1,000	1.088.306,000000
14,983400	1,000	1.087.123,000000
15,000067	1,000	1.084.622,000000
15,016733	1,000	1.080.999,000000
15,033400	1,000	1.076.300,000000
15,050067	1,000	1.070.730,000000
15,066733	1,000	1.064.822,000000
15,083400	1,000	1.058.954,000000
15,100067	1,000	1.053.148,000000
15,116733	1,000	1.047.536,000000
15,133400	1,000	1.042.535,000000
15,150067	1,000	1.039.105,000000
15,166733	1,000	1.038.083,000000
15,183400	1,000	1.039.968,000000
15,200067	1,000	1.045.228,000000
15,216733	1,000	1.055.216,000000
15,233400	1,000	1.072.720,000000
15,250067	1,000	1.102.403,000000
15,266733	1,000	1.151.602,000000
15,283400	1,000	1.231.223,000000
15,300067	1,000	1.355.224,000000
15,316733	1,000	1.538.651,000000
15,333400	1,000	1.793.883,000000
15,350067	1,000	2.126.127,000000
15,366733	1,000	2.528.537,000000
15,383400	1,000	2.979.282,000000
15,400067	1,000	3.442.560,000000
15,416733	1,000	3.873.751,000000
15,433400	1,000	4.226.876,000000
15,450067	1,000	4.463.542,000000
15,466733	1,000	4.559.697,000000
15,483400	1,000	4.509.608,000000
15,500067	1,000	4.325.391,000000
15,516733	1,000	4.033.195,000000
15,533400	1,000	3.667.660,000000
15,550067	1,000	3.265.751,000000
15,566733	1,000	2.861.218,000000
15,583400	1,000	2.481.082,000000
15,600067	1,000	2.144.231,000000
15,616733	1,000	1.861.326,000000
15,633400	1,000	1.635.675,000000
15,650067	1,000	1.464.926,000000
15,666733	1,000	1.343.395,000000
15,683400	1,000	1.263.267,000000
15,700067	1,000	1.215.607,000000
15,716733	1,000	1.191.845,000000
15,733400	1,000	1.184.553,000000
15,750067	1,000	1.187.390,000000
15,766733	1,000	1.194.935,000000
15,783400	1,000	1.203.017,000000
15,800067	1,000	1.208.986,000000
15,816733	1,000	1.211.821,000000
15,833400	1,000	1.211.968,000000
15,850067	1,000	1.211.987,000000
15,866733	1,000	1.216.203,000000
15,883400	1,000	1.229.479,000000
15,900067	1,000	1.256.859,000000
15,916733	1,000	1.303.509,000000
15,933400	1,000	1.373.086,000000
15,950067	1,000	1.466.718,000000
15,966733	1,000	1.581.820,000000
15,983400	1,000	1.711.100,000000
16,000067	1,000	1.843.123,000000
16,016733	1,000	1.964.297,000000
16,033400	1,000	2.061.544,000000
16,050067	1,000	2.124.513,000000
16,066733	1,000	2.147.443,000000
16,083400	1,000	2.129.505,000000
16,100067	1,000	2.074.437,000000
16,116733	1,000	1.989.620,000000
16,133400	1,000	1.884.302,000000
16,150067	1,000	1.768.407,000000
16,166733	1,000	1.650.957,000000
16,183400	1,000	1.539.338,000000
16,200067	1,000	1.438.843,000000
16,216733	1,000	1.352.623,000000
16,233400	1,000	1.281.793,000000
16,250067	1,000	1.225.970,000000
16,266733	1,000	1.184.034,000000
16,283400	1,000	1.153.887,000000
16,300067	1,000	1.133.026,000000
16,316733	1,000	1.119.037,000000
16,333400	1,000	1.109.992,000000
16,350067	1,000	1.104.373,000000
16,366733	1,000	1.101.018,000000
16,383400	1,000	1.099.020,000000
16,400067	1,000	1.098.014,000000
16,416733	1,000	1.098.117,000000
16,433400	1,000	1.099.291,000000
16,450067	1,000	1.101.103,000000
16,466733	1,000	1.102.934,000000
16,483400	1,000	1.104.388,000000
16,500067	1,000	1.105.774,000000
16,516733	1,000	1.107.496,000000
16,533400	1,000	1.109.601,000000
16,550067	1,000	1.111.937,000000
16,566733	1,000	1.114.207,000000
16,583400	1,000	1.116.219,000000
16,600067	1,000	1.117.821,000000
16,616733	1,000	1.118.630,000000
16,633400	1,000	1.118.364,000000
16,650067	1,000	1.116.689,000000
16,666733	1,000	1.113.724,000000
16,683400	1,000	1.109.897,000000
16,700067	1,000	1.106.027,000000
16,716733	1,000	1.102.956,000000
16,733400	1,000	1.101.479,000000
16,750067	1,000	1.102.192,000000
16,766733	1,000	1.105.179,000000
16,783400	1,000	1.110.290,000000
16,800067	1,000	1.117.070,000000
16,816733	1,000	1.125.130,000000
16,833400	1,000	1.134.087,000000
16,850067	1,000	1.143.262,000000
16,866733	1,000	1.151.891,000000
16,883400	1,000	1.159.165,000000
16,900067	1,000	1.164.405,000000
16,916733	1,000	1.167.008,000000
16,933400	1,000	1.166.770,000000
16,950067	1,000	1.163.784,000000
16,966733	1,000	1.158.719,000000
16,983400	1,000	1.152.514,000000
17,000067	1,000	1.146.105,000000
17,016733	1,000	1.140.037,000000
17,033400	1,000	1.134.312,000000
17,050067	1,000	1.129.408,000000
17,066733	1,000	1.125.643,000000
17,083400	1,000	1.123.200,000000
17,100067	1,000	1.122.321,000000
17,116733	1,000	1.123.063,000000
17,133400	1,000	1.125.626,000000
17,150067	1,000	1.130.575,000000
17,166733	1,000	1.138.935,000000
17,183400	1,000	1.151.733,000000
17,200067	1,000	1.170.759,000000
17,216733	1,000	1.198.791,000000
17,233400	1,000	1.238.943,000000
17,250067	1,000	1.293.907,000000
17,266733	1,000	1.365.054,000000
17,283400	1,000	1.451.993,000000
17,300067	1,000	1.552.484,000000
17,316733	1,000	1.662.525,000000
17,333400	1,000	1.776.815,000000
17,350067	1,000	1.888.901,000000
17,366733	1,000	1.992.105,000000
17,383400	1,000	2.080.464,000000
17,400067	1,000	2.148.773,000000
17,416733	1,000	2.192.535,000000
17,433400	1,000	2.208.843,000000
17,450067	1,000	2.196.262,000000
17,466733	1,000	2.155.217,000000
17,483400	1,000	2.088.283,000000
17,500067	1,000	2.000.171,000000
17,516733	1,000	1.897.138,000000
17,533400	1,000	1.786.159,000000
17,550067	1,000	1.674.066,000000
17,566733	1,000	1.566.707,000000
17,583400	1,000	1.468.528,000000
17,600067	1,000	1.382.390,000000
17,616733	1,000	1.309.515,000000
17,633400	1,000	1.249.994,000000
17,650067	1,000	1.203.010,000000
17,666733	1,000	1.167.089,000000
17,683400	1,000	1.140.551,000000
17,700067	1,000	1.121.903,000000
17,716733	1,000	1.109.627,000000
17,733400	1,000	1.102.145,000000
17,750067	1,000	1.098.019,000000
17,766733	1,000	1.096.327,000000
17,783400	1,000	1.096.170,000000
17,800067	1,000	1.096.660,000000
17,816733	1,000	1.097.149,000000
17,833400	1,000	1.097.152,000000
17,850067	1,000	1.096.554,000000
17,866733	1,000	1.095.483,000000
17,883400	1,000	1.094.499,000000
17,900067	1,000	1.094.272,000000
17,916733	1,000	1.095.010,000000
17,933400	1,000	1.096.521,000000
17,950067	1,000	1.098.811,000000
17,966733	1,000	1.101.935,000000
17,983400	1,000	1.105.497,000000
18,000067	1,000	1.109.085,000000
18,016733	1,000	1.112.703,000000
18,033400	1,000	1.116.585,000000
18,050067	1,000	1.120.786,000000
18,066733	1,000	1.124.983,000000
18,083400	1,000	1.128.982,000000
18,100067	1,000	1.132.419,000000
18,116733	1,000	1.135.022,000000
18,133400	1,000	1.136.690,000000
18,150067	1,000	1.137.524,000000
18,166733	1,000	1.137.410,000000
18,183400	1,000	1.136.820,000000
18,200067	1,000	1.136.463,000000
18,216733	1,000	1.136.651,000000
18,233400	1,000	1.137.342,000000
18,250067	1,000	1.138.490,000000
18,266733	1,000	1.140.428,000000
18,283400	1,000	1.143.933,000000
18,300067	1,000	1.150.497,000000
18,316733	1,000	1.162.238,000000
18,333400	1,000	1.182.140,000000
18,350067	1,000	1.213.361,000000
18,366733	1,000	1.258.623,000000
18,383400	1,000	1.319.635,000000
18,400067	1,000	1.396.046,000000
18,416733	1,000	1.484.722,000000
18,433400	1,000	1.579.874,000000
18,450067	1,000	1.673.310,000000
18,466733	1,000	1.755.819,000000
18,483400	1,000	1.818.870,000000
18,500067	1,000	1.855.704,000000
18,516733	1,000	1.863.107,000000
18,533400	1,000	1.841.666,000000
18,550067	1,000	1.795.192,000000
18,566733	1,000	1.729.523,000000
18,583400	1,000	1.651.446,000000
18,600067	1,000	1.568.035,000000
18,616733	1,000	1.485.830,000000
18,633400	1,000	1.410.100,000000
18,650067	1,000	1.343.974,000000
18,666733	1,000	1.289.161,000000
18,683400	1,000	1.246.124,000000
18,700067	1,000	1.214.409,000000
18,716733	1,000	1.193.003,000000
18,733400	1,000	1.180.840,000000
18,750067	1,000	1.176.892,000000
18,766733	1,000	1.179.909,000000
18,783400	1,000	1.188.297,000000
18,800067	1,000	1.200.320,000000
18,816733	1,000	1.214.099,000000
18,833400	1,000	1.227.065,000000
18,850067	1,000	1.236.936,000000
18,866733	1,000	1.242.392,000000
18,883400	1,000	1.243.044,000000
18,900067	1,000	1.238.705,000000
18,916733	1,000	1.229.829,000000
18,933400	1,000	1.217.819,000000
18,950067	1,000	1.204.311,000000
18,966733	1,000	1.190.775,000000
18,983400	1,000	1.178.529,000000
19,000067	1,000	1.168.439,000000
19,016733	1,000	1.160.484,000000
19,033400	1,000	1.154.197,000000
19,050067	1,000	1.149.050,000000
19,066733	1,000	1.144.903,000000
19,083400	1,000	1.141.490,000000
19,100067	1,000	1.138.416,000000
19,116733	1,000	1.135.545,000000
19,133400	1,000	1.132.585,000000
19,150067	1,000	1.129.850,000000
19,166733	1,000	1.127.684,000000
19,183400	1,000	1.126.340,000000
19,200067	1,000	1.125.900,000000
19,216733	1,000	1.126.699,000000
19,233400	1,000	1.128.397,000000
19,250067	1,000	1.130.208,000000
19,266733	1,000	1.131.763,000000
19,283400	1,000	1.132.740,000000
19,300067	1,000	1.132.841,000000
19,316733	1,000	1.132.120,000000
19,333400	1,000	1.130.761,000000
19,350067	1,000	1.128.820,000000
19,366733	1,000	1.126.459,000000
19,383400	1,000	1.124.200,000000
19,400067	1,000	1.122.545,000000
19,416733	1,000	1.121.816,000000
19,433400	1,000	1.121.967,000000
19,450067	1,000	1.122.988,000000
19,466733	1,000	1.124.330,000000
19,483400	1,000	1.125.392,000000
19,500067	1,000	1.125.973,000000
19,516733	1,000	1.126.195,000000
19,533400	1,000	1.126.081,000000
19,550067	1,000	1.125.838,000000
19,566733	1,000	1.125.981,000000
19,583400	1,000	1.126.960,000000
19,600067	1,000	1.129.242,000000
19,616733	1,000	1.132.949,000000
19,633400	1,000	1.138.270,000000
19,650067	1,000	1.145.927,000000
19,666733	1,000	1.157.021,000000
19,683400	1,000	1.172.667,000000
19,700067	1,000	1.193.828,000000
19,716733	1,000	1.221.113,000000
19,733400	1,000	1.254.489,000000
19,750067	1,000	1.292.957,000000
19,766733	1,000	1.334.818,000000
19,783400	1,000	1.378.060,000000
19,800067	1,000	1.420.847,000000
19,816733	1,000	1.462.005,000000
19,833400	1,000	1.502.273,000000
19,850067	1,000	1.545.489,000000
19,866733	1,000	1.599.513,000000
19,883400	1,000	1.676.608,000000
19,900067	1,000	1.792.713,000000
19,916733	1,000	1.965.453,000000
19,933400	1,000	2.210.540,000000
19,950067	1,000	2.537.341,000000
19,966733	1,000	2.944.483,000000
19,983400	1,000	3.416.092,000000
20,000067	1,000	3.920.889,000000
20,016733	1,000	4.415.561,000000
20,033400	1,000	4.850.940,000000
20,050067	1,000	5.180.617,000000
20,066733	1,000	5.369.932,000000
20,083400	1,000	5.401.397,000000
20,100067	1,000	5.276.804,000000
20,116733	1,000	5.015.987,000000
20,133400	1,000	4.652.188,000000
20,150067	1,000	4.226.323,000000
20,166733	1,000	3.780.343,000000
20,183400	1,000	3.351.454,000000
20,200067	1,000	2.967.494,000000
20,216733	1,000	2.645.243,000000
20,233400	1,000	2.390.604,000000
20,250067	1,000	2.200.449,000000
20,266733	1,000	2.064.976,000000
20,283400	1,000	1.970.366,000000
20,300067	1,000	1.901.769,000000
20,316733	1,000	1.846.068,000000
20,333400	1,000	1.793.602,000000
20,350067	1,000	1.738.373,000000
20,366733	1,000	1.677.920,000000
20,383400	1,000	1.612.764,000000
20,400067	1,000	1.545.540,000000
20,416733	1,000	1.479.909,000000
20,433400	1,000	1.419.793,000000
20,450067	1,000	1.368.388,000000
20,466733	1,000	1.327.492,000000
20,483400	1,000	1.298.086,000000
20,500067	1,000	1.280.544,000000
20,516733	1,000	1.274.386,000000
20,533400	1,000	1.278.183,000000
20,550067	1,000	1.290.112,000000
20,566733	1,000	1.308.055,000000
20,583400	1,000	1.329.942,000000
20,600067	1,000	1.353.337,000000
20,616733	1,000	1.375.699,000000
20,633400	1,000	1.395.307,000000
20,650067	1,000	1.411.896,000000
20,666733	1,000	1.426.765,000000
20,683400	1,000	1.443.348,000000
20,700067	1,000	1.467.943,000000
20,716733	1,000	1.510.355,000000
20,733400	1,000	1.584.424,000000
20,750067	1,000	1.707.233,000000
20,766733	1,000	1.898.068,000000
20,783400	1,000	2.175.018,000000
20,800067	1,000	2.549.652,000000
20,816733	1,000	3.022.478,000000
20,833400	1,000	3.578.319,000000
20,850067	1,000	4.184.217,000000
20,866733	1,000	4.791.918,000000
20,883400	1,000	5.344.294,000000
20,900067	1,000	5.785.201,000000
20,916733	1,000	6.068.708,000000
20,933400	1,000	6.167.422,000000
20,950067	1,000	6.076.307,000000
20,966733	1,000	5.811.693,000000
20,983400	1,000	5.407.103,000000
21,000067	1,000	4.906.483,000000
21,016733	1,000	4.356.735,000000
21,033400	1,000	3.801.269,000000
21,050067	1,000	3.274.930,000000
21,066733	1,000	2.802.359,000000
21,083400	1,000	2.398.073,000000
21,100067	1,000	2.068.033,000000
21,116733	1,000	1.810.886,000000
21,133400	1,000	1.619.592,000000
21,150067	1,000	1.483.517,000000
21,166733	1,000	1.391.149,000000
21,183400	1,000	1.331.574,000000
21,200067	1,000	1.295.311,000000
21,216733	1,000	1.274.880,000000
21,233400	1,000	1.264.924,000000
21,250067	1,000	1.261.531,000000
21,266733	1,000	1.262.125,000000
21,283400	1,000	1.265.431,000000
21,300067	1,000	1.271.336,000000
21,316733	1,000	1.280.116,000000
21,333400	1,000	1.291.656,000000
21,350067	1,000	1.305.234,000000
21,366733	1,000	1.319.593,000000
21,383400	1,000	1.333.007,000000
21,400067	1,000	1.343.694,000000
21,416733	1,000	1.350.029,000000
21,433400	1,000	1.350.743,000000
21,450067	1,000	1.345.461,000000
21,466733	1,000	1.334.858,000000
21,483400	1,000	1.320.448,000000
21,500067	1,000	1.303.913,000000
21,516733	1,000	1.286.628,000000
21,533400	1,000	1.269.596,000000
21,550067	1,000	1.253.465,000000
21,566733	1,000	1.238.481,000000
21,583400	1,000	1.224.870,000000
21,600067	1,000	1.212.709,000000
21,616733	1,000	1.202.059,000000
21,633400	1,000	1.193.032,000000
21,650067	1,000	1.185.556,000000
21,666733	1,000	1.179.488,000000
21,683400	1,000	1.174.678,000000
21,700067	1,000	1.170.898,000000
21,716733	1,000	1.168.166,000000
21,733400	1,000	1.166.432,000000
21,750067	1,000	1.165.362,000000
21,766733	1,000	1.164.777,000000
21,783400	1,000	1.164.841,000000
21,800067	1,000	1.165.603,000000
21,816733	1,000	1.167.263,000000
21,833400	1,000	1.169.885,000000
21,850067	1,000	1.173.109,000000
21,866733	1,000	1.176.443,000000
21,883400	1,000	1.179.403,000000
21,900067	1,000	1.181.797,000000
21,916733	1,000	1.183.991,000000
21,933400	1,000	1.186.487,000000
21,950067	1,000	1.189.314,000000
21,966733	1,000	1.192.096,000000
21,983400	1,000	1.194.750,000000
22,000067	1,000	1.197.516,000000
22,016733	1,000	1.200.580,000000
22,033400	1,000	1.203.729,000000
22,050067	1,000	1.206.176,000000
22,066733	1,000	1.207.168,000000
22,083400	1,000	1.206.489,000000
22,100067	1,000	1.204.372,000000
22,116733	1,000	1.201.461,000000
22,133400	1,000	1.198.007,000000
22,150067	1,000	1.193.768,000000
22,166733	1,000	1.188.592,000000
22,183400	1,000	1.182.821,000000
22,200067	1,000	1.176.856,000000
22,216733	1,000	1.171.085,000000
22,233400	1,000	1.166.237,000000
22,250067	1,000	1.162.788,000000
22,266733	1,000	1.161.167,000000
22,283400	1,000	1.161.848,000000
22,300067	1,000	1.164.614,000000
22,316733	1,000	1.169.067,000000
22,333400	1,000	1.174.763,000000
22,350067	1,000	1.180.969,000000
22,366733	1,000	1.186.973,000000
22,383400	1,000	1.192.238,000000
22,400067	1,000	1.195.991,000000
22,416733	1,000	1.198.158,000000
22,433400	1,000	1.199.089,000000
22,450067	1,000	1.199.059,000000
22,466733	1,000	1.198.082,000000
22,483400	1,000	1.196.396,000000
22,500067	1,000	1.194.600,000000
22,516733	1,000	1.193.363,000000
22,533400	1,000	1.193.031,000000
22,550067	1,000	1.193.566,000000
22,566733	1,000	1.194.346,000000
22,583400	1,000	1.194.921,000000
22,600067	1,000	1.195.180,000000
22,616733	1,000	1.195.134,000000
22,633400	1,000	1.194.538,000000
22,650067	1,000	1.193.501,000000
22,666733	1,000	1.192.742,000000
22,683400	1,000	1.192.882,000000
22,700067	1,000	1.194.430,000000
22,716733	1,000	1.197.446,000000
22,733400	1,000	1.201.734,000000
22,750067	1,000	1.206.903,000000
22,766733	1,000	1.212.951,000000
22,783400	1,000	1.220.107,000000
22,800067	1,000	1.228.472,000000
22,816733	1,000	1.238.387,000000
22,833400	1,000	1.250.383,000000
22,850067	1,000	1.265.246,000000
22,866733	1,000	1.283.666,000000
22,883400	1,000	1.306.019,000000
22,900067	1,000	1.332.349,000000
22,916733	1,000	1.361.764,000000
22,933400	1,000	1.392.228,000000
22,950067	1,000	1.420.977,000000
22,966733	1,000	1.445.147,000000
22,983400	1,000	1.462.398,000000
23,000067	1,000	1.471.198,000000
23,016733	1,000	1.470.626,000000
23,033400	1,000	1.460.729,000000
23,050067	1,000	1.442.414,000000
23,066733	1,000	1.417.695,000000
23,083400	1,000	1.389.339,000000
23,100067	1,000	1.360.075,000000
23,116733	1,000	1.332.257,000000
23,133400	1,000	1.307.558,000000
23,150067	1,000	1.287.421,000000
23,166733	1,000	1.273.314,000000
23,183400	1,000	1.266.251,000000
23,200067	1,000	1.266.875,000000
23,216733	1,000	1.275.404,000000
23,233400	1,000	1.291.352,000000
23,250067	1,000	1.313.123,000000
23,266733	1,000	1.338.460,000000
23,283400	1,000	1.364.925,000000
23,300067	1,000	1.389.751,000000
23,316733	1,000	1.410.249,000000
23,333400	1,000	1.424.504,000000
23,350067	1,000	1.431.438,000000
23,366733	1,000	1.430.962,000000
23,383400	1,000	1.423.587,000000
23,400067	1,000	1.410.472,000000
23,416733	1,000	1.392.958,000000
23,433400	1,000	1.372.158,000000
23,450067	1,000	1.349.455,000000
23,466733	1,000	1.326.576,000000
23,483400	1,000	1.304.900,000000
23,500067	1,000	1.285.289,000000
23,516733	1,000	1.268.250,000000
23,533400	1,000	1.253.606,000000
23,550067	1,000	1.241.081,000000
23,566733	1,000	1.230.708,000000
23,583400	1,000	1.222.477,000000
23,600067	1,000	1.216.095,000000
23,616733	1,000	1.211.313,000000
23,633400	1,000	1.208.103,000000
23,650067	1,000	1.206.310,000000
23,666733	1,000	1.205.235,000000
23,683400	1,000	1.203.894,000000
23,700067	1,000	1.202.113,000000
23,716733	1,000	1.200.314,000000
23,733400	1,000	1.198.845,000000
23,750067	1,000	1.198.490,000000
23,766733	1,000	1.200.407,000000
23,783400	1,000	1.205.654,000000
23,800067	1,000	1.214.998,000000
23,816733	1,000	1.229.150,000000
23,833400	1,000	1.248.227,000000
23,850067	1,000	1.271.728,000000
23,866733	1,000	1.298.776,000000
23,883400	1,000	1.328.072,000000
23,900067	1,000	1.357.653,000000
23,916733	1,000	1.385.015,000000
23,933400	1,000	1.407.906,000000
23,950067	1,000	1.424.629,000000
23,966733	1,000	1.434.222,000000
23,983400	1,000	1.436.397,000000
24,000067	1,000	1.431.545,000000
24,016733	1,000	1.420.684,000000
24,033400	1,000	1.405.292,000000
24,050067	1,000	1.387.103,000000
24,066733	1,000	1.367.877,000000
24,083400	1,000	1.349.053,000000
24,100067	1,000	1.331.561,000000
24,116733	1,000	1.315.953,000000
24,133400	1,000	1.302.459,000000
24,150067	1,000	1.291.665,000000
24,166733	1,000	1.285.303,000000
24,183400	1,000	1.285.729,000000
24,200067	1,000	1.296.034,000000
24,216733	1,000	1.321.021,000000
24,233400	1,000	1.367.975,000000
24,250067	1,000	1.447.666,000000
24,266733	1,000	1.573.637,000000
24,283400	1,000	1.760.531,000000
24,300067	1,000	2.021.334,000000
24,316733	1,000	2.363.520,000000
24,333400	1,000	2.784.781,000000
24,350067	1,000	3.269.040,000000
24,366733	1,000	3.786.549,000000
24,383400	1,000	4.296.152,000000
24,400067	1,000	4.750.828,000000
24,416733	1,000	5.105.496,000000
24,433400	1,000	5.323.984,000000
24,450067	1,000	5.385.404,000000
24,466733	1,000	5.287.497,000000
24,483400	1,000	5.045.837,000000
24,500067	1,000	4.690.095,000000
24,516733	1,000	4.258.012,000000
24,533400	1,000	3.789.337,000000
24,550067	1,000	3.321.061,000000
24,566733	1,000	2.883.373,000000
24,583400	1,000	2.497.590,000000
24,600067	1,000	2.175.755,000000
24,616733	1,000	1.921.470,000000
24,633400	1,000	1.732.350,000000
24,650067	1,000	1.602.667,000000
24,666733	1,000	1.525.587,000000
24,683400	1,000	1.495.164,000000
24,700067	1,000	1.509.098,000000
24,716733	1,000	1.570.768,000000
24,733400	1,000	1.690.682,000000
24,750067	1,000	1.886.409,000000
24,766733	1,000	2.180.696,000000
24,783400	1,000	2.597.359,000000
24,800067	1,000	3.154.312,000000
24,816733	1,000	3.855.470,000000
24,833400	1,000	4.682.502,000000
24,850067	1,000	5.591.230,000000
24,866733	1,000	6.514.209,000000
24,883400	1,000	7.368.573,000000
24,900067	1,000	8.069.628,000000
24,916733	1,000	8.545.575,000000
24,933400	1,000	8.749.298,000000
24,950067	1,000	8.665.398,000000
24,966733	1,000	8.311.010,000000
24,983400	1,000	7.731.170,000000
25,000067	1,000	6.989.579,000000
25,016733	1,000	6.157.346,000000
25,033400	1,000	5.302.677,000000
25,050067	1,000	4.483.311,000000
25,066733	1,000	3.742.550,000000
25,083400	1,000	3.107.718,000000
25,100067	1,000	2.590.953,000000
25,116733	1,000	2.191.651,000000
25,133400	1,000	1.899.536,000000
25,150067	1,000	1.698.628,000000
25,166733	1,000	1.570.700,000000
25,183400	1,000	1.497.391,000000
25,200067	1,000	1.461.248,000000
25,216733	1,000	1.447.436,000000
25,233400	1,000	1.444.549,000000
25,250067	1,000	1.444.500,000000
25,266733	1,000	1.442.070,000000
25,283400	1,000	1.434.892,000000
25,300067	1,000	1.423.122,000000
25,316733	1,000	1.408.671,000000
25,333400	1,000	1.394.058,000000
25,350067	1,000	1.381.640,000000
25,366733	1,000	1.372.997,000000
25,383400	1,000	1.369.115,000000
25,400067	1,000	1.369.913,000000
25,416733	1,000	1.374.434,000000
25,433400	1,000	1.381.061,000000
25,450067	1,000	1.388.042,000000
25,466733	1,000	1.393.657,000000
25,483400	1,000	1.396.629,000000
25,500067	1,000	1.396.036,000000
25,516733	1,000	1.391.444,000000
25,533400	1,000	1.382.962,000000
25,550067	1,000	1.370.949,000000
25,566733	1,000	1.355.871,000000
25,583400	1,000	1.338.753,000000
25,600067	1,000	1.320.936,000000
25,616733	1,000	1.303.498,000000
25,633400	1,000	1.286.976,000000
25,650067	1,000	1.272.000,000000
25,666733	1,000	1.259.150,000000
25,683400	1,000	1.248.766,000000
25,700067	1,000	1.240.799,000000
25,716733	1,000	1.234.890,000000
25,733400	1,000	1.230.690,000000
25,750067	1,000	1.227.973,000000
25,766733	1,000	1.226.654,000000
25,783400	1,000	1.226.344,000000
25,800067	1,000	1.226.331,000000
25,816733	1,000	1.226.265,000000
25,833400	1,000	1.225.992,000000
25,850067	1,000	1.225.331,000000
25,866733	1,000	1.224.137,000000
25,883400	1,000	1.222.062,000000
25,900067	1,000	1.219.288,000000
25,916733	1,000	1.216.405,000000
25,933400	1,000	1.214.016,000000
25,950067	1,000	1.212.269,000000
25,966733	1,000	1.210.946,000000
25,983400	1,000	1.209.817,000000
26,000067	1,000	1.208.729,000000
26,016733	1,000	1.207.580,000000
26,033400	1,000	1.206.398,000000
26,050067	1,000	1.205.152,000000
26,066733	1,000	1.204.019,000000
26,083400	1,000	1.203.161,000000
26,100067	1,000	1.202.781,000000
26,116733	1,000	1.202.893,000000
26,133400	1,000	1.203.386,000000
26,150067	1,000	1.204.045,000000
26,166733	1,000	1.204.835,000000
26,183400	1,000	1.205.966,000000
26,200067	1,000	1.207.568,000000
26,216733	1,000	1.209.324,000000
26,233400	1,000	1.210.858,000000
26,250067	1,000	1.212.385,000000
26,266733	1,000	1.214.042,000000
26,283400	1,000	1.215.636,000000
26,300067	1,000	1.216.862,000000
26,316733	1,000	1.217.321,000000
26,333400	1,000	1.216.896,000000
26,350067	1,000	1.215.845,000000
26,366733	1,000	1.214.538,000000
26,383400	1,000	1.213.122,000000
26,400067	1,000	1.211.807,000000
26,416733	1,000	1.210.687,000000
26,433400	1,000	1.209.684,000000
26,450067	1,000	1.208.868,000000
26,466733	1,000	1.208.279,000000
26,483400	1,000	1.208.184,000000
26,500067	1,000	1.208.797,000000
26,516733	1,000	1.210.258,000000
26,533400	1,000	1.212.597,000000
26,550067	1,000	1.216.181,000000
26,566733	1,000	1.221.409,000000
26,583400	1,000	1.228.614,000000
26,600067	1,000	1.238.310,000000
26,616733	1,000	1.251.393,000000
26,633400	1,000	1.268.706,000000
26,650067	1,000	1.290.722,000000
26,666733	1,000	1.317.409,000000
26,683400	1,000	1.348.228,000000
26,700067	1,000	1.381.766,000000
26,716733	1,000	1.415.899,000000
26,733400	1,000	1.447.507,000000
26,750067	1,000	1.473.302,000000
26,766733	1,000	1.490.690,000000
26,783400	1,000	1.497.952,000000
26,800067	1,000	1.494.400,000000
26,816733	1,000	1.480.419,000000
26,833400	1,000	1.457.727,000000
26,850067	1,000	1.429.189,000000
26,866733	1,000	1.397.633,000000
26,883400	1,000	1.365.512,000000
26,900067	1,000	1.335.043,000000
26,916733	1,000	1.307.857,000000
26,933400	1,000	1.284.717,000000
26,950067	1,000	1.266.036,000000
26,966733	1,000	1.251.871,000000
26,983400	1,000	1.241.883,000000
27,000067	1,000	1.235.644,000000
27,016733	1,000	1.232.301,000000
27,033400	1,000	1.231.000,000000
27,050067	1,000	1.230.809,000000
27,066733	1,000	1.231.141,000000
27,083400	1,000	1.231.636,000000
27,100067	1,000	1.232.038,000000
27,116733	1,000	1.232.138,000000
27,133400	1,000	1.231.865,000000
27,150067	1,000	1.231.666,000000
27,166733	1,000	1.232.057,000000
27,183400	1,000	1.232.676,000000
27,200067	1,000	1.233.161,000000
27,216733	1,000	1.233.378,000000
27,233400	1,000	1.233.199,000000
27,250067	1,000	1.232.690,000000
27,266733	1,000	1.232.017,000000
27,283400	1,000	1.231.381,000000
27,300067	1,000	1.230.821,000000
27,316733	1,000	1.230.395,000000
27,333400	1,000	1.229.940,000000
27,350067	1,000	1.229.396,000000
27,366733	1,000	1.229.121,000000
27,383400	1,000	1.229.087,000000
27,400067	1,000	1.229.113,000000
27,416733	1,000	1.228.961,000000
27,433400	1,000	1.228.341,000000
27,450067	1,000	1.227.617,000000
27,466733	1,000	1.227.306,000000
27,483400	1,000	1.227.596,000000
27,500067	1,000	1.228.193,000000
27,516733	1,000	1.228.566,000000
27,533400	1,000	1.228.140,000000
27,550067	1,000	1.226.917,000000
27,566733	1,000	1.225.154,000000
27,583400	1,000	1.223.298,000000
27,600067	1,000	1.221.586,000000
27,616733	1,000	1.220.258,000000
27,633400	1,000	1.219.296,000000
27,650067	1,000	1.218.700,000000
27,666733	1,000	1.218.541,000000
27,683400	1,000	1.218.848,000000
27,700067	1,000	1.219.968,000000
27,716733	1,000	1.222.336,000000
27,733400	1,000	1.226.022,000000
27,750067	1,000	1.230.972,000000
27,766733	1,000	1.236.819,000000
27,783400	1,000	1.243.095,000000
27,800067	1,000	1.249.051,000000
27,816733	1,000	1.253.943,000000
27,833400	1,000	1.257.563,000000
27,850067	1,000	1.260.318,000000
27,866733	1,000	1.262.472,000000
27,883400	1,000	1.263.952,000000
27,900067	1,000	1.264.607,000000
27,916733	1,000	1.264.429,000000
27,933400	1,000	1.263.544,000000
27,950067	1,000	1.261.941,000000
27,966733	1,000	1.259.357,000000
27,983400	1,000	1.256.149,000000
28,000067	1,000	1.252.905,000000
28,016733	1,000	1.249.902,000000
28,033400	1,000	1.247.141,000000
28,050067	1,000	1.244.557,000000
28,066733	1,000	1.241.955,000000
28,083400	1,000	1.239.551,000000
28,100067	1,000	1.237.826,000000
28,116733	1,000	1.236.936,000000
28,133400	1,000	1.236.795,000000
28,150067	1,000	1.237.333,000000
28,166733	1,000	1.238.452,000000
28,183400	1,000	1.239.884,000000
28,200067	1,000	1.241.126,000000
28,216733	1,000	1.241.745,000000
28,233400	1,000	1.241.622,000000
28,250067	1,000	1.240.775,000000
28,266733	1,000	1.239.610,000000
28,283400	1,000	1.238.536,000000
28,300067	1,000	1.237.430,000000
28,316733	1,000	1.236.495,000000
28,333400	1,000	1.236.130,000000
28,350067	1,000	1.236.486,000000
28,366733	1,000	1.237.268,000000
28,383400	1,000	1.237.984,000000
28,400067	1,000	1.238.600,000000
28,416733	1,000	1.239.291,000000
28,433400	1,000	1.240.109,000000
28,450067	1,000	1.240.902,000000
28,466733	1,000	1.241.507,000000
28,483400	1,000	1.241.787,000000
28,500067	1,000	1.241.942,000000
28,516733	1,000	1.242.096,000000
28,533400	1,000	1.242.051,000000
28,550067	1,000	1.241.879,000000
28,566733	1,000	1.241.958,000000
28,583400	1,000	1.242.451,000000
28,600067	1,000	1.242.811,000000
28,616733	1,000	1.242.445,000000
28,633400	1,000	1.241.113,000000
28,650067	1,000	1.239.021,000000
28,666733	1,000	1.236.907,000000
28,683400	1,000	1.235.418,000000
28,700067	1,000	1.234.534,000000
28,716733	1,000	1.234.156,000000
28,733400	1,000	1.234.088,000000
28,750067	1,000	1.234.159,000000
28,766733	1,000	1.234.190,000000
28,783400	1,000	1.234.061,000000
28,800067	1,000	1.233.919,000000
28,816733	1,000	1.233.896,000000
28,833400	1,000	1.233.968,000000
28,850067	1,000	1.234.201,000000
28,866733	1,000	1.235.030,000000
28,883400	1,000	1.236.615,000000
28,900067	1,000	1.238.536,000000
28,916733	1,000	1.240.217,000000
28,933400	1,000	1.241.597,000000
28,950067	1,000	1.242.976,000000
28,966733	1,000	1.244.399,000000
28,983400	1,000	1.245.464,000000
29,000067	1,000	1.245.772,000000
29,016733	1,000	1.245.396,000000
29,033400	1,000	1.244.947,000000
29,050067	1,000	1.245.016,000000
29,066733	1,000	1.245.652,000000
29,083400	1,000	1.246.574,000000
29,100067	1,000	1.247.633,000000
29,116733	1,000	1.248.471,000000
29,133400	1,000	1.248.867,000000
29,150067	1,000	1.248.932,000000
29,166733	1,000	1.248.994,000000
29,183400	1,000	1.249.305,000000
29,200067	1,000	1.249.971,000000
29,216733	1,000	1.250.794,000000
29,233400	1,000	1.251.339,000000
29,250067	1,000	1.251.228,000000
29,266733	1,000	1.250.505,000000
29,283400	1,000	1.249.518,000000
29,300067	1,000	1.248.721,000000
29,316733	1,000	1.248.660,000000
29,333400	1,000	1.249.402,000000
29,350067	1,000	1.250.611,000000
29,366733	1,000	1.251.950,000000
29,383400	1,000	1.253.197,000000
29,400067	1,000	1.254.362,000000
29,416733	1,000	1.255.129,000000
29,433400	1,000	1.255.221,000000
29,450067	1,000	1.254.918,000000
29,466733	1,000	1.254.465,000000
29,483400	1,000	1.253.985,000000
29,500067	1,000	1.253.440,000000
29,516733	1,000	1.252.534,000000
29,533400	1,000	1.250.940,000000
29,550067	1,000	1.248.900,000000
29,566733	1,000	1.246.836,000000
29,583400	1,000	1.245.034,000000
29,600067	1,000	1.243.729,000000
29,616733	1,000	1.242.942,000000
29,633400	1,000	1.242.767,000000
29,650067	1,000	1.243.111,000000
29,666733	1,000	1.243.558,000000
29,683400	1,000	1.243.795,000000
29,700067	1,000	1.243.844,000000
29,716733	1,000	1.243.905,000000
29,733400	1,000	1.244.509,000000
29,750067	1,000	1.245.858,000000
29,766733	1,000	1.247.863,000000
29,783400	1,000	1.250.472,000000
29,800067	1,000	1.253.644,000000
29,816733	1,000	1.257.060,000000
29,833400	1,000	1.260.237,000000
29,850067	1,000	1.262.774,000000
29,866733	1,000	1.264.049,000000
29,883400	1,000	1.263.728,000000
29,900067	1,000	1.262.055,000000
29,916733	1,000	1.259.701,000000
29,933400	1,000	1.257.444,000000
29,950067	1,000	1.255.516,000000
29,966733	1,000	1.253.989,000000
29,983400	1,000	1.252.862,000000
30,000067	1,000	1.252.072,000000
30,016733	1,000	1.251.607,000000
30,033400	1,000	1.251.646,000000
30,050067	1,000	1.252.192,000000
30,066733	1,000	1.252.922,000000
30,083400	1,000	1.253.585,000000
30,100067	1,000	1.254.317,000000
30,116733	1,000	1.255.113,000000
30,133400	1,000	1.255.834,000000
30,150067	1,000	1.256.409,000000
30,166733	1,000	1.256.805,000000
30,183400	1,000	1.257.358,000000
30,200067	1,000	1.258.166,000000
30,216733	1,000	1.258.989,000000
30,233400	1,000	1.259.512,000000
30,250067	1,000	1.259.460,000000
30,266733	1,000	1.258.650,000000
30,283400	1,000	1.257.426,000000
30,300067	1,000	1.256.365,000000
30,316733	1,000	1.255.764,000000
30,333400	1,000	1.255.865,000000
30,350067	1,000	1.256.734,000000
30,366733	1,000	1.257.838,000000
30,383400	1,000	1.258.962,000000
30,400067	1,000	1.260.366,000000
30,416733	1,000	1.262.125,000000
30,433400	1,000	1.264.119,000000
30,450067	1,000	1.266.081,000000
30,466733	1,000	1.267.610,000000
30,483400	1,000	1.268.217,000000
30,500067	1,000	1.267.589,000000
30,516733	1,000	1.265.969,000000
30,533400	1,000	1.263.759,000000
30,550067	1,000	1.261.493,000000
30,566733	1,000	1.259.790,000000
30,583400	1,000	1.259.222,000000
30,600067	1,000	1.259.919,000000
30,616733	1,000	1.261.270,000000
30,633400	1,000	1.262.806,000000
30,650067	1,000	1.264.476,000000
30,666733	1,000	1.266.405,000000
30,683400	1,000	1.268.561,000000
30,700067	1,000	1.270.676,000000
30,716733	1,000	1.272.542,000000
30,733400	1,000	1.273.875,000000
30,750067	1,000	1.274.763,000000
30,766733	1,000	1.275.511,000000
30,783400	1,000	1.276.032,000000
30,800067	1,000	1.276.385,000000
30,816733	1,000	1.276.454,000000
30,833400	1,000	1.275.904,000000
30,850067	1,000	1.274.704,000000
30,866733	1,000	1.273.247,000000
30,883400	1,000	1.272.093,000000
30,900067	1,000	1.271.435,000000
30,916733	1,000	1.271.229,000000
30,933400	1,000	1.271.236,000000
30,950067	1,000	1.271.024,000000
30,966733	1,000	1.270.342,000000
30,983400	1,000	1.269.377,000000
31,000067	1,000	1.268.035,000000
31,016733	1,000	1.266.284,000000
31,033400	1,000	1.264.409,000000
31,050067	1,000	1.262.808,000000
31,066733	1,000	1.261.781,000000
31,083400	1,000	1.261.473,000000
31,100067	1,000	1.261.989,000000
31,116733	1,000	1.263.191,000000
31,133400	1,000	1.264.878,000000
31,150067	1,000	1.266.473,000000
31,166733	1,000	1.267.697,000000
31,183400	1,000	1.268.580,000000
31,200067	1,000	1.269.093,000000
31,216733	1,000	1.269.228,000000
31,233400	1,000	1.268.924,000000
31,250067	1,000	1.268.740,000000
31,266733	1,000	1.269.460,000000
31,283400	1,000	1.271.231,000000
31,300067	1,000	1.273.689,000000
31,316733	1,000	1.276.334,000000
31,333400	1,000	1.278.665,000000
31,350067	1,000	1.280.425,000000
31,366733	1,000	1.281.521,000000
31,383400	1,000	1.281.963,000000
31,400067	1,000	1.281.822,000000
31,416733	1,000	1.281.416,000000
31,433400	1,000	1.280.970,000000
31,450067	1,000	1.280.683,000000
31,466733	1,000	1.280.726,000000
31,483400	1,000	1.281.246,000000
31,500067	1,000	1.282.309,000000
31,516733	1,000	1.283.787,000000
31,533400	1,000	1.285.408,000000
31,550067	1,000	1.286.909,000000
31,566733	1,000	1.288.122,000000
31,583400	1,000	1.288.759,000000
31,600067	1,000	1.288.717,000000
31,616733	1,000	1.288.255,000000
31,633400	1,000	1.287.645,000000
31,650067	1,000	1.286.792,000000
31,666733	1,000	1.285.617,000000
31,683400	1,000	1.284.359,000000
31,700067	1,000	1.283.700,000000
31,716733	1,000	1.283.753,000000
31,733400	1,000	1.284.438,000000
31,750067	1,000	1.285.640,000000
31,766733	1,000	1.287.070,000000
31,783400	1,000	1.288.343,000000
31,800067	1,000	1.289.038,000000
31,816733	1,000	1.289.304,000000
31,833400	1,000	1.289.503,000000
31,850067	1,000	1.289.838,000000
31,866733	1,000	1.290.418,000000
31,883400	1,000	1.291.077,000000
31,900067	1,000	1.291.366,000000
31,916733	1,000	1.291.149,000000
31,933400	1,000	1.290.572,000000
31,950067	1,000	1.289.931,000000
31,966733	1,000	1.289.322,000000
31,983400	1,000	1.288.748,000000
32,000067	1,000	1.288.472,000000
32,016733	1,000	1.288.779,000000
32,033400	1,000	1.289.788,000000
32,050067	1,000	1.291.273,000000
32,066733	1,000	1.292.964,000000
32,083400	1,000	1.294.503,000000
32,100067	1,000	1.295.662,000000
32,116733	1,000	1.296.293,000000
32,133400	1,000	1.296.267,000000
32,150067	1,000	1.295.820,000000
32,166733	1,000	1.295.274,000000
32,183400	1,000	1.294.710,000000
32,200067	1,000	1.294.144,000000
32,216733	1,000	1.293.544,000000
32,233400	1,000	1.293.041,000000
32,250067	1,000	1.292.797,000000
32,266733	1,000	1.293.064,000000
32,283400	1,000	1.293.942,000000
32,300067	1,000	1.295.404,000000
32,316733	1,000	1.297.043,000000
32,333400	1,000	1.298.040,000000
32,350067	1,000	1.297.959,000000
32,366733	1,000	1.296.988,000000
32,383400	1,000	1.295.627,000000
32,400067	1,000	1.294.347,000000
32,416733	1,000	1.293.267,000000
32,433400	1,000	1.292.555,000000
32,450067	1,000	1.292.314,000000
32,466733	1,000	1.292.277,000000
32,483400	1,000	1.291.765,000000
32,500067	1,000	1.290.751,000000
32,516733	1,000	1.289.687,000000
32,533400	1,000	1.288.819,000000
32,550067	1,000	1.288.242,000000
32,566733	1,000	1.287.862,000000
32,583400	1,000	1.287.207,000000
32,600067	1,000	1.286.261,000000
32,616733	1,000	1.285.123,000000
32,633400	1,000	1.284.022,000000
32,650067	1,000	1.283.289,000000
32,666733	1,000	1.283.072,000000
32,683400	1,000	1.283.172,000000
32,700067	1,000	1.283.368,000000
32,716733	1,000	1.283.553,000000
32,733400	1,000	1.283.542,000000
32,750067	1,000	1.283.338,000000
32,766733	1,000	1.282.835,000000
32,783400	1,000	1.282.026,000000
32,800067	1,000	1.280.882,000000
32,816733	1,000	1.279.314,000000
32,833400	1,000	1.277.274,000000
32,850067	1,000	1.275.099,000000
32,866733	1,000	1.273.199,000000
32,883400	1,000	1.271.766,000000
32,900067	1,000	1.270.721,000000
32,916733	1,000	1.269.977,000000
32,933400	1,000	1.269.605,000000
32,950067	1,000	1.269.668,000000
32,966733	1,000	1.270.109,000000
32,983400	1,000	1.270.918,000000
33,000067	1,000	1.272.069,000000
33,016733	1,000	1.273.132,000000
33,033400	1,000	1.273.561,000000
33,050067	1,000	1.273.027,000000
33,066733	1,000	1.271.543,000000
33,083400	1,000	1.269.459,000000
33,100067	1,000	1.266.961,000000
33,116733	1,000	1.264.618,000000
33,133400	1,000	1.263.151,000000
33,150067	1,000	1.262.672,000000
33,166733	1,000	1.263.066,000000
33,183400	1,000	1.264.158,000000
33,200067	1,000	1.265.504,000000
33,216733	1,000	1.266.642,000000
33,233400	1,000	1.267.303,000000
33,250067	1,000	1.267.812,000000
33,266733	1,000	1.268.597,000000
33,283400	1,000	1.269.772,000000
33,300067	1,000	1.271.316,000000
33,316733	1,000	1.273.064,000000
33,333400	1,000	1.274.640,000000
33,350067	1,000	1.275.772,000000
33,366733	1,000	1.276.290,000000
33,383400	1,000	1.276.120,000000
33,400067	1,000	1.275.547,000000
33,416733	1,000	1.275.001,000000
33,433400	1,000	1.274.713,000000
33,450067	1,000	1.274.908,000000
33,466733	1,000	1.275.724,000000
33,483400	1,000	1.277.003,000000
33,500067	1,000	1.278.613,000000
33,516733	1,000	1.280.517,000000
33,533400	1,000	1.282.661,000000
33,550067	1,000	1.284.858,000000
33,566733	1,000	1.286.849,000000
33,583400	1,000	1.288.539,000000
33,600067	1,000	1.290.003,000000
33,616733	1,000	1.291.437,000000
33,633400	1,000	1.293.330,000000
33,650067	1,000	1.295.870,000000
33,666733	1,000	1.298.941,000000
33,683400	1,000	1.302.172,000000
33,700067	1,000	1.305.254,000000
33,716733	1,000	1.308.045,000000
33,733400	1,000	1.310.139,000000
33,750067	1,000	1.311.144,000000
33,766733	1,000	1.311.471,000000
33,783400	1,000	1.311.698,000000
33,800067	1,000	1.312.287,000000
33,816733	1,000	1.313.333,000000
33,833400	1,000	1.314.734,000000
33,850067	1,000	1.316.400,000000
33,866733	1,000	1.318.687,000000
33,883400	1,000	1.321.599,000000
33,900067	1,000	1.324.787,000000
33,916733	1,000	1.327.801,000000
33,933400	1,000	1.330.207,000000
33,950067	1,000	1.331.674,000000
33,966733	1,000	1.332.013,000000
33,983400	1,000	1.331.255,000000
34,000067	1,000	1.329.940,000000
34,016733	1,000	1.328.558,000000
34,033400	1,000	1.327.675,000000
34,050067	1,000	1.327.438,000000
34,066733	1,000	1.328.137,000000
34,083400	1,000	1.329.977,000000
34,100067	1,000	1.332.473,000000
34,116733	1,000	1.335.133,000000
34,133400	1,000	1.337.706,000000
34,150067	1,000	1.340.096,000000
34,166733	1,000	1.341.999,000000
34,183400	1,000	1.343.507,000000
34,200067	1,000	1.344.810,000000
34,216733	1,000	1.345.794,000000
34,233400	1,000	1.346.313,000000
34,250067	1,000	1.346.725,000000
34,266733	1,000	1.347.713,000000
34,283400	1,000	1.349.651,000000
34,300067	1,000	1.352.653,000000
34,316733	1,000	1.356.571,000000
34,333400	1,000	1.360.975,000000
34,350067	1,000	1.365.522,000000
34,366733	1,000	1.369.995,000000
34,383400	1,000	1.374.163,000000
34,400067	1,000	1.378.208,000000
34,416733	1,000	1.382.436,000000
34,433400	1,000	1.387.021,000000
34,450067	1,000	1.391.714,000000
34,466733	1,000	1.395.893,000000
34,483400	1,000	1.399.030,000000
34,500067	1,000	1.401.177,000000
34,516733	1,000	1.402.553,000000
34,533400	1,000	1.403.198,000000
34,550067	1,000	1.403.592,000000
34,566733	1,000	1.404.337,000000
34,583400	1,000	1.405.743,000000
34,600067	1,000	1.407.600,000000
34,616733	1,000	1.409.920,000000
34,633400	1,000	1.412.985,000000
34,650067	1,000	1.416.655,000000
34,666733	1,000	1.420.621,000000
34,683400	1,000	1.424.446,000000
34,700067	1,000	1.427.611,000000
34,716733	1,000	1.429.974,000000
34,733400	1,000	1.431.852,000000
34,750067	1,000	1.433.615,000000
34,766733	1,000	1.435.409,000000
34,783400	1,000	1.437.251,000000
34,800067	1,000	1.438.915,000000
34,816733	1,000	1.440.224,000000
34,833400	1,000	1.441.158,000000
34,850067	1,000	1.441.929,000000
34,866733	1,000	1.443.105,000000
34,883400	1,000	1.444.963,000000
34,900067	1,000	1.447.729,000000
34,916733	1,000	1.451.469,000000
34,933400	1,000	1.455.608,000000
34,950067	1,000	1.459.630,000000
34,966733	1,000	1.463.254,000000
34,983400	1,000	1.466.317,000000
35,000067	1,000	1.468.790,000000
35,016733	1,000	1.470.594,000000
35,033400	1,000	1.471.977,000000
35,050067	1,000	1.473.413,000000
35,066733	1,000	1.474.917,000000
35,083400	1,000	1.476.540,000000
35,100067	1,000	1.478.417,000000
35,116733	1,000	1.480.287,000000
35,133400	1,000	1.481.782,000000
35,150067	1,000	1.482.849,000000
35,166733	1,000	1.483.693,000000
35,183400	1,000	1.484.394,000000
35,200067	1,000	1.484.998,000000
35,216733	1,000	1.485.422,000000
35,233400	1,000	1.485.451,000000
35,250067	1,000	1.485.338,000000
35,266733	1,000	1.485.364,000000
35,283400	1,000	1.485.624,000000
35,300067	1,000	1.486.237,000000
35,316733	1,000	1.487.293,000000
35,333400	1,000	1.489.121,000000
35,350067	1,000	1.492.082,000000
35,366733	1,000	1.495.981,000000
35,383400	1,000	1.500.143,000000
35,400067	1,000	1.504.081,000000
35,416733	1,000	1.507.622,000000
35,433400	1,000	1.510.685,000000
35,450067	1,000	1.513.377,000000
35,466733	1,000	1.515.903,000000
35,483400	1,000	1.517.883,000000
35,500067	1,000	1.518.936,000000
35,516733	1,000	1.519.019,000000
35,533400	1,000	1.518.255,000000
35,550067	1,000	1.516.856,000000
35,566733	1,000	1.515.047,000000
35,583400	1,000	1.513.029,000000
35,600067	1,000	1.511.551,000000
35,616733	1,000	1.511.104,000000
35,633400	1,000	1.511.747,000000
35,650067	1,000	1.513.707,000000
35,666733	1,000	1.516.967,000000
35,683400	1,000	1.521.123,000000
35,700067	1,000	1.525.220,000000
35,716733	1,000	1.528.485,000000
35,733400	1,000	1.530.734,000000
35,750067	1,000	1.532.144,000000
35,766733	1,000	1.532.715,000000
35,783400	1,000	1.532.651,000000
35,800067	1,000	1.532.056,000000
35,816733	1,000	1.530.976,000000
35,833400	1,000	1.529.567,000000
35,850067	1,000	1.528.118,000000
35,866733	1,000	1.526.687,000000
35,883400	1,000	1.525.534,000000
35,900067	1,000	1.524.946,000000
35,916733	1,000	1.524.942,000000
35,933400	1,000	1.525.325,000000
35,950067	1,000	1.526.389,000000
35,966733	1,000	1.528.279,000000
35,983400	1,000	1.530.738,000000
36,000067	1,000	1.533.463,000000
36,016733	1,000	1.535.987,000000
36,033400	1,000	1.537.810,000000
36,050067	1,000	1.538.733,000000
36,066733	1,000	1.538.892,000000
36,083400	1,000	1.538.383,000000
36,100067	1,000	1.537.202,000000
36,116733	1,000	1.535.653,000000
36,133400	1,000	1.534.307,000000
36,150067	1,000	1.533.407,000000
36,166733	1,000	1.532.907,000000
36,183400	1,000	1.532.805,000000
36,200067	1,000	1.533.256,000000
36,216733	1,000	1.534.197,000000
36,233400	1,000	1.535.406,000000
36,250067	1,000	1.536.815,000000
36,266733	1,000	1.538.404,000000
36,283400	1,000	1.539.892,000000
36,300067	1,000	1.540.945,000000
36,316733	1,000	1.541.453,000000
36,333400	1,000	1.541.266,000000
36,350067	1,000	1.540.185,000000
36,366733	1,000	1.538.455,000000
36,383400	1,000	1.536.355,000000
36,400067	1,000	1.534.267,000000
36,416733	1,000	1.532.406,000000
36,433400	1,000	1.530.727,000000
36,450067	1,000	1.529.187,000000
36,466733	1,000	1.528.009,000000
36,483400	1,000	1.527.413,000000
36,500067	1,000	1.527.560,000000
36,516733	1,000	1.528.478,000000
36,533400	1,000	1.530.150,000000
36,550067	1,000	1.532.583,000000
36,566733	1,000	1.535.633,000000
36,583400	1,000	1.538.794,000000
36,600067	1,000	1.541.763,000000
36,616733	1,000	1.544.600,000000
36,633400	1,000	1.547.608,000000
36,650067	1,000	1.550.984,000000
36,666733	1,000	1.554.867,000000
36,683400	1,000	1.559.748,000000
36,700067	1,000	1.566.002,000000
36,716733	1,000	1.573.550,000000
36,733400	1,000	1.581.887,000000
36,750067	1,000	1.590.695,000000
36,766733	1,000	1.599.784,000000
36,783400	1,000	1.608.903,000000
36,800067	1,000	1.618.069,000000
36,816733	1,000	1.627.768,000000
36,833400	1,000	1.638.613,000000
36,850067	1,000	1.650.866,000000
36,866733	1,000	1.664.470,000000
36,883400	1,000	1.679.436,000000
36,900067	1,000	1.695.844,000000
36,916733	1,000	1.713.661,000000
36,933400	1,000	1.732.445,000000
36,950067	1,000	1.751.636,000000
36,966733	1,000	1.770.803,000000
36,983400	1,000	1.789.786,000000
37,000067	1,000	1.808.452,000000
37,016733	1,000	1.826.524,000000
37,033400	1,000	1.844.046,000000
37,050067	1,000	1.861.389,000000
37,066733	1,000	1.878.732,000000
37,083400	1,000	1.896.304,000000
37,100067	1,000	1.914.282,000000
37,116733	1,000	1.932.455,000000
37,133400	1,000	1.950.565,000000
37,150067	1,000	1.968.666,000000
37,166733	1,000	1.986.417,000000
37,183400	1,000	2.003.002,000000
37,200067	1,000	2.017.514,000000
37,216733	1,000	2.029.583,000000
37,233400	1,000	2.039.165,000000
37,250067	1,000	2.046.404,000000
37,266733	1,000	2.051.496,000000
37,283400	1,000	2.054.568,000000
37,300067	1,000	2.055.663,000000
37,316733	1,000	2.054.880,000000
37,333400	1,000	2.052.224,000000
37,350067	1,000	2.047.658,000000
37,366733	1,000	2.041.375,000000
37,383400	1,000	2.033.914,000000
37,400067	1,000	2.025.288,000000
37,416733	1,000	2.015.061,000000
37,433400	1,000	2.003.016,000000
37,450067	1,000	1.989.349,000000
37,466733	1,000	1.974.619,000000
37,483400	1,000	1.959.519,000000
37,500067	1,000	1.944.393,000000
37,516733	1,000	1.928.988,000000
37,533400	1,000	1.912.949,000000
37,550067	1,000	1.896.097,000000
37,566733	1,000	1.878.863,000000
37,583400	1,000	1.861.624,000000
37,600067	1,000	1.844.652,000000
37,616733	1,000	1.828.064,000000
37,633400	1,000	1.811.724,000000
37,650067	1,000	1.795.284,000000
37,666733	1,000	1.778.434,000000
37,683400	1,000	1.761.051,000000
37,700067	1,000	1.743.539,000000
37,716733	1,000	1.725.955,000000
37,733400	1,000	1.708.030,000000
37,750067	1,000	1.689.430,000000
37,766733	1,000	1.670.031,000000
37,783400	1,000	1.649.875,000000
37,800067	1,000	1.629.345,000000
37,816733	1,000	1.608.801,000000
37,833400	1,000	1.588.312,000000
37,850067	1,000	1.567.668,000000
37,866733	1,000	1.546.535,000000
37,883400	1,000	1.524.950,000000
37,900067	1,000	1.503.593,000000
37,916733	1,000	1.482.891,000000
37,933400	1,000	1.462.789,000000
37,950067	1,000	1.442.942,000000
37,966733	1,000	1.423.441,000000
37,983400	1,000	1.404.635,000000
38,000067	1,000	1.386.855,000000
38,016733	1,000	1.370.109,000000
38,033400	1,000	1.354.014,000000
38,050067	1,000	1.337.916,000000
38,066733	1,000	1.320.995,000000
38,083400	1,000	1.303.548,000000
38,100067	1,000	1.286.119,000000
38,116733	1,000	1.268.846,000000
38,133400	1,000	1.251.445,000000
38,150067	1,000	1.233.844,000000
38,166733	1,000	1.216.119,000000
38,183400	1,000	1.198.470,000000
38,200067	1,000	1.180.954,000000
38,216733	1,000	1.163.664,000000
38,233400	1,000	1.146.841,000000
38,250067	1,000	1.130.495,000000
38,266733	1,000	1.114.290,000000
38,283400	1,000	1.097.856,000000
38,300067	1,000	1.081.118,000000
38,316733	1,000	1.064.005,000000
38,333400	1,000	1.046.742,000000
38,350067	1,000	1.029.448,000000
38,366733	1,000	1.012.380,000000
38,383400	1,000	996.244,000000
38,400067	1,000	981.401,000000
38,416733	1,000	967.606,000000
38,433400	1,000	954.591,000000
38,450067	1,000	942.125,000000
38,466733	1,000	929.985,000000
38,483400	1,000	918.050,000000
38,500067	1,000	906.357,000000
38,516733	1,000	894.457,000000
38,533400	1,000	882.291,000000
38,550067	1,000	869.976,000000
38,566733	1,000	857.536,000000
38,583400	1,000	844.924,000000
38,600067	1,000	832.184,000000
38,616733	1,000	819.282,000000
38,633400	1,000	805.955,000000
38,650067	1,000	791.963,000000
38,666733	1,000	777.674,000000
38,683400	1,000	763.597,000000
38,700067	1,000	750.091,000000
38,716733	1,000	737.522,000000
38,733400	1,000	725.937,000000
38,750067	1,000	714.878,000000
38,766733	1,000	703.929,000000
38,783400	1,000	693.026,000000
38,800067	1,000	682.080,000000
38,816733	1,000	671.431,000000
38,833400	1,000	661.393,000000
38,850067	1,000	651.830,000000
38,866733	1,000	642.472,000000
38,883400	1,000	633.133,000000
38,900067	1,000	623.555,000000
38,916733	1,000	613.653,000000
38,933400	1,000	603.373,000000
38,950067	1,000	592.688,000000
38,966733	1,000	581.547,000000
38,983400	1,000	570.133,000000
39,000067	1,000	558.719,000000
39,016733	1,000	547.452,000000
39,033400	1,000	536.625,000000
39,050067	1,000	526.528,000000
39,066733	1,000	517.161,000000
39,083400	1,000	508.045,000000
39,100067	1,000	498.778,000000
39,116733	1,000	489.107,000000
39,133400	1,000	479.008,000000
39,150067	1,000	468.726,000000
39,166733	1,000	458.501,000000
39,183400	1,000	448.532,000000
39,200067	1,000	439.104,000000
39,216733	1,000	430.433,000000
39,233400	1,000	422.434,000000
39,250067	1,000	415.096,000000
39,266733	1,000	408.656,000000
39,283400	1,000	403.145,000000
39,300067	1,000	398.476,000000
39,316733	1,000	394.264,000000
39,333400	1,000	390.086,000000
39,350067	1,000	385.515,000000
39,366733	1,000	380.351,000000
39,383400	1,000	374.722,000000
39,400067	1,000	368.783,000000
39,416733	1,000	362.430,000000
39,433400	1,000	355.387,000000
39,450067	1,000	347.680,000000
39,466733	1,000	339.649,000000
39,483400	1,000	331.660,000000
39,500067	1,000	323.770,000000
39,516733	1,000	316.086,000000
39,533400	1,000	308.916,000000
39,550067	1,000	302.495,000000
39,566733	1,000	296.739,000000
39,583400	1,000	291.280,000000
39,600067	1,000	285.845,000000
39,616733	1,000	280.517,000000
39,633400	1,000	275.592,000000
39,650067	1,000	271.072,000000
39,666733	1,000	266.599,000000
39,683400	1,000	261.920,000000
39,700067	1,000	257.028,000000
39,716733	1,000	252.291,000000
39,733400	1,000	248.141,000000
39,750067	1,000	244.566,000000
39,766733	1,000	241.478,000000
39,783400	1,000	238.802,000000
39,800067	1,000	236.177,000000
39,816733	1,000	233.383,000000
39,833400	1,000	230.294,000000
39,850067	1,000	226.797,000000
39,866733	1,000	223.231,000000
39,883400	1,000	220.052,000000
39,900067	1,000	217.405,000000
39,916733	1,000	215.155,000000
39,933400	1,000	213.072,000000
39,950067	1,000	211.134,000000
39,966733	1,000	209.728,000000
39,983400	1,000	208.916,000000
40,000067	1,000	208.572,000000
40,016733	1,000	208.294,000000
40,033400	1,000	207.576,000000
40,050067	1,000	206.261,000000
40,066733	1,000	204.273,000000
40,083400	1,000	201.564,000000
40,100067	1,000	198.175,000000
40,116733	1,000	193.881,000000
40,133400	1,000	188.712,000000
40,150067	1,000	183.497,000000
40,166733	1,000	178.935,000000
40,183400	1,000	175.098,000000
40,200067	1,000	171.716,000000
40,216733	1,000	168.607,000000
40,233400	1,000	165.864,000000
40,250067	1,000	163.592,000000
40,266733	1,000	161.756,000000
40,283400	1,000	160.189,000000
40,300067	1,000	158.751,000000
40,316733	1,000	157.449,000000
40,333400	1,000	156.362,000000
40,350067	1,000	155.338,000000
40,366733	1,000	154.088,000000
40,383400	1,000	152.590,000000
40,400067	1,000	150.621,000000
40,416733	1,000	147.944,000000
40,433400	1,000	144.808,000000
40,450067	1,000	141.333,000000
40,466733	1,000	137.439,000000
40,483400	1,000	133.130,000000
40,500067	1,000	128.953,000000
40,516733	1,000	125.535,000000
40,533400	1,000	123.178,000000
40,550067	1,000	121.840,000000
40,566733	1,000	121.284,000000
40,583400	1,000	120.928,000000
40,600067	1,000	120.299,000000
40,616733	1,000	119.396,000000
40,633400	1,000	118.249,000000
40,650067	1,000	117.236,000000
40,666733	1,000	116.862,000000
40,683400	1,000	117.217,000000
40,700067	1,000	118.110,000000
40,716733	1,000	119.269,000000
40,733400	1,000	120.459,000000
40,750067	1,000	121.480,000000
40,766733	1,000	122.095,000000
40,783400	1,000	121.858,000000
40,800067	1,000	120.639,000000
40,816733	1,000	118.600,000000
40,833400	1,000	115.884,000000
40,850067	1,000	112.704,000000
40,866733	1,000	109.266,000000
40,883400	1,000	105.869,000000
40,900067	1,000	102.894,000000
40,916733	1,000	100.739,000000
40,933400	1,000	99.540,000000
40,950067	1,000	98.898,000000
40,966733	1,000	98.455,000000
40,983400	1,000	98.055,000000
41,000067	1,000	97.643,000000
41,016733	1,000	97.039,000000
41,033400	1,000	96.492,000000
41,050067	1,000	96.149,000000
41,066733	1,000	95.928,000000
41,083400	1,000	95.875,000000
41,100067	1,000	95.836,000000
41,116733	1,000	95.418,000000
41,133400	1,000	94.300,000000
41,150067	1,000	92.488,000000
41,166733	1,000	90.228,000000
41,183400	1,000	87.877,000000
41,200067	1,000	85.873,000000
41,216733	1,000	84.721,000000
41,233400	1,000	84.539,000000
41,250067	1,000	84.920,000000
41,266733	1,000	85.281,000000
41,283400	1,000	85.331,000000
41,300067	1,000	84.956,000000
41,316733	1,000	84.108,000000
41,333400	1,000	82.947,000000
41,350067	1,000	81.822,000000
41,366733	1,000	80.738,000000
41,383400	1,000	79.731,000000
41,400067	1,000	78.946,000000
41,416733	1,000	78.667,000000
41,433400	1,000	78.880,000000
41,450067	1,000	79.207,000000
41,466733	1,000	79.302,000000
41,483400	1,000	79.024,000000
41,500067	1,000	78.319,000000
41,516733	1,000	77.180,000000
41,533400	1,000	75.626,000000
41,550067	1,000	73.720,000000
41,566733	1,000	71.620,000000
41,583400	1,000	69.693,000000
41,600067	1,000	68.116,000000
41,616733	1,000	67.116,000000
41,633400	1,000	66.746,000000
41,650067	1,000	66.716,000000
41,666733	1,000	67.047,000000
41,683400	1,000	67.557,000000
41,700067	1,000	67.939,000000
41,716733	1,000	68.150,000000
41,733400	1,000	68.212,000000
41,750067	1,000	68.026,000000
41,766733	1,000	67.566,000000
41,783400	1,000	66.870,000000
41,800067	1,000	66.001,000000
41,816733	1,000	65.124,000000
41,833400	1,000	63.952,000000
41,850067	1,000	62.418,000000
41,866733	1,000	60.767,000000
41,883400	1,000	59.453,000000
41,900067	1,000	58.787,000000
41,916733	1,000	58.743,000000
41,933400	1,000	59.242,000000
41,950067	1,000	60.447,000000
41,966733	1,000	62.352,000000
41,983400	1,000	64.588,000000
42,000067	1,000	66.457,000000
42,016733	1,000	67.555,000000
42,033400	1,000	67.729,000000
42,050067	1,000	67.109,000000
42,066733	1,000	66.239,000000
42,083400	1,000	65.357,000000
42,100067	1,000	64.431,000000
42,116733	1,000	63.592,000000
42,133400	1,000	63.013,000000
42,150067	1,000	62.879,000000
42,166733	1,000	63.218,000000
42,183400	1,000	63.904,000000
42,200067	1,000	64.594,000000
42,216733	1,000	64.795,000000
42,233400	1,000	64.078,000000
42,250067	1,000	62.213,000000
42,266733	1,000	59.528,000000
42,283400	1,000	56.781,000000
42,300067	1,000	54.597,000000
42,316733	1,000	53.068,000000
42,333400	1,000	52.177,000000
42,350067	1,000	51.851,000000
42,366733	1,000	52.010,000000
42,383400	1,000	52.490,000000
42,400067	1,000	52.916,000000
42,416733	1,000	52.950,000000
42,433400	1,000	52.543,000000
42,450067	1,000	51.999,000000
42,466733	1,000	51.690,000000
42,483400	1,000	51.509,000000
42,500067	1,000	51.157,000000
42,516733	1,000	50.525,000000
42,533400	1,000	49.616,000000
42,550067	1,000	48.603,000000
42,566733	1,000	47.948,000000
42,583400	1,000	47.652,000000
42,600067	1,000	47.552,000000
42,616733	1,000	47.534,000000
42,633400	1,000	47.890,000000
42,650067	1,000	48.784,000000
42,666733	1,000	50.114,000000
42,683400	1,000	51.698,000000
42,700067	1,000	53.376,000000
42,716733	1,000	54.741,000000
42,733400	1,000	55.682,000000
42,750067	1,000	56.466,000000
42,766733	1,000	57.059,000000
42,783400	1,000	57.157,000000
42,800067	1,000	56.445,000000
42,816733	1,000	54.756,000000
42,833400	1,000	52.601,000000
42,850067	1,000	50.648,000000
42,866733	1,000	49.490,000000
42,883400	1,000	49.319,000000
42,900067	1,000	49.979,000000
42,916733	1,000	51.162,000000
42,933400	1,000	52.555,000000
42,950067	1,000	53.726,000000
42,966733	1,000	54.211,000000
42,983400	1,000	53.588,000000
43,000067	1,000	51.971,000000
43,016733	1,000	49.740,000000
43,033400	1,000	47.251,000000
43,050067	1,000	44.701,000000
43,066733	1,000	42.394,000000
43,083400	1,000	40.682,000000
43,100067	1,000	39.758,000000
