# Supplementary material for: HappyTools: A software for high-throughput HPLC data processing and quantitation
Source: PLoS One. 2018 Jul 6;13(7):e0200280. doi: 10.1371/journal.pone.0200280 (PMC6034860; doi:10.1371/journal.pone.0200280)
Supplement: S1 Data — The source code of HappyTools is included in this zip file, together with all the raw chromatograms as exported from ThermoFisher Chromeleon. A visual tutorial and a document demonstrating how to reproduce the results used in this study are also included. (ZIP) [file pone.0200280.s013.zip › Data/Clinical/ACPA-IgG Part 1/Total_RA6_IgG.txt]

File Path	chrom://5-para-12-0017/ChromeleonLocal/Instrument Data/UHPLC_2/analysis 2013/Yoann 2013sup.seq/37330.smp/Emission_1.channel/Emission_1.chm
Channel	Emission_1

Injection Information:
Data Vault	ChromeleonLocal
Injection	IgG Plasma JM
Injection Number	11
Position	RA6
Comment	
Processing Method	22-04-2013 Integrate IgG 75-63%
Instrument Method	2013Aquity IgG glycan  75%-63% 010313   deepwellplate
Type	Unknown
Status	Finished
Injection Date	18-4-2013
Injection Time	0:25:46
Injection Volume (µl)	83,000
Dilution Factor	1,0000
Weight	1,0000

Raw Data Information:
Time Min. (min)	0,016733
Time Max. (min)	43,100067
Data Points	2586
Detector	FLD
Exporting Data System	Chromeleon 7.1.2.1478
Operator	
Signal Quantity	
Signal Unit	counts
Signal Min.	-742.128,000000
Signal Max.	19.873.309,000000
Channel	Emission_1
Driver Name	FLD3000.dll
Channel Type	Evaluation
Min. Step (s)	1,000
Max. Step (s)	1,000
Average Step (s)	1,000

Signal Parameter Information:
Signal Info	250 nm /480 nm

Raw Data:
Time (min)	Step (s)	Value (counts)
0,016733	0,000	0,000000
0,033400	1,000	0,000000
0,050067	1,000	0,000000
0,066733	1,000	0,000000
0,083400	1,000	-331,000000
0,100067	1,000	-1.036,000000
0,116733	1,000	-1.844,000000
0,133400	1,000	-2.606,000000
0,150067	1,000	-3.273,000000
0,166733	1,000	-3.867,000000
0,183400	1,000	-4.368,000000
0,200067	1,000	-4.918,000000
0,216733	1,000	-5.752,000000
0,233400	1,000	-6.850,000000
0,250067	1,000	-8.169,000000
0,266733	1,000	-9.722,000000
0,283400	1,000	-11.205,000000
0,300067	1,000	-12.176,000000
0,316733	1,000	-12.423,000000
0,333400	1,000	-11.932,000000
0,350067	1,000	-10.817,000000
0,366733	1,000	-9.251,000000
0,383400	1,000	-7.314,000000
0,400067	1,000	-6.973,000000
0,416733	1,000	-20.086,000000
0,433400	1,000	-64.689,000000
0,450067	1,000	-152.535,000000
0,466733	1,000	-283.472,000000
0,483400	1,000	-446.152,000000
0,500067	1,000	-616.428,000000
0,516733	1,000	-742.128,000000
0,533400	1,000	-674.174,000000
0,550067	1,000	10.681.615,000000
0,566733	1,000	7.121.077,000000
0,583400	1,000	10.681.615,000000
0,600067	1,000	7.121.077,000000
0,616733	1,000	10.681.615,000000
0,633400	1,000	7.121.077,000000
0,650067	1,000	10.681.615,000000
0,666733	1,000	7.121.077,000000
0,683400	1,000	10.681.615,000000
0,700067	1,000	7.121.077,000000
0,716733	1,000	7.121.077,000000
0,733400	1,000	7.121.077,000000
0,750067	1,000	7.121.077,000000
0,766733	1,000	7.121.077,000000
0,783400	1,000	7.121.077,000000
0,800067	1,000	7.121.077,000000
0,816733	1,000	7.121.077,000000
0,833400	1,000	7.121.077,000000
0,850067	1,000	7.121.077,000000
0,866733	1,000	7.121.077,000000
0,883400	1,000	7.121.077,000000
0,900067	1,000	7.121.077,000000
0,916733	1,000	7.121.077,000000
0,933400	1,000	7.121.077,000000
0,950067	1,000	7.121.077,000000
0,966733	1,000	7.121.077,000000
0,983400	1,000	7.121.077,000000
1,000067	1,000	7.121.077,000000
1,016733	1,000	7.121.077,000000
1,033400	1,000	10.681.615,000000
1,050067	1,000	7.121.077,000000
1,066733	1,000	10.681.615,000000
1,083400	1,000	7.121.077,000000
1,100067	1,000	10.681.615,000000
1,116733	1,000	7.121.077,000000
1,133400	1,000	10.681.615,000000
1,150067	1,000	7.121.077,000000
1,166733	1,000	10.681.615,000000
1,183400	1,000	7.121.077,000000
1,200067	1,000	19.873.309,000000
1,216733	1,000	17.307.173,000000
1,233400	1,000	14.730.538,000000
1,250067	1,000	12.262.128,000000
1,266733	1,000	9.992.527,000000
1,283400	1,000	7.980.719,000000
1,300067	1,000	6.255.456,000000
1,316733	1,000	4.820.402,000000
1,333400	1,000	3.660.148,000000
1,350067	1,000	2.746.443,000000
1,366733	1,000	2.044.296,000000
1,383400	1,000	1.516.439,000000
1,400067	1,000	1.126.951,000000
1,416733	1,000	843.812,000000
1,433400	1,000	639.992,000000
1,450067	1,000	493.668,000000
1,466733	1,000	388.384,000000
1,483400	1,000	312.209,000000
1,500067	1,000	256.423,000000
1,516733	1,000	215.100,000000
1,533400	1,000	183.996,000000
1,550067	1,000	159.925,000000
1,566733	1,000	140.776,000000
1,583400	1,000	125.135,000000
1,600067	1,000	112.208,000000
1,616733	1,000	101.411,000000
1,633400	1,000	92.218,000000
1,650067	1,000	84.203,000000
1,666733	1,000	77.105,000000
1,683400	1,000	71.201,000000
1,700067	1,000	66.791,000000
1,716733	1,000	63.833,000000
1,733400	1,000	62.224,000000
1,750067	1,000	61.931,000000
1,766733	1,000	62.409,000000
1,783400	1,000	63.050,000000
1,800067	1,000	63.667,000000
1,816733	1,000	64.222,000000
1,833400	1,000	64.300,000000
1,850067	1,000	63.190,000000
1,866733	1,000	60.813,000000
1,883400	1,000	57.405,000000
1,900067	1,000	53.294,000000
1,916733	1,000	49.139,000000
1,933400	1,000	45.573,000000
1,950067	1,000	42.909,000000
1,966733	1,000	41.222,000000
1,983400	1,000	40.109,000000
2,000067	1,000	38.809,000000
2,016733	1,000	37.081,000000
2,033400	1,000	34.976,000000
2,050067	1,000	32.679,000000
2,066733	1,000	30.298,000000
2,083400	1,000	28.258,000000
2,100067	1,000	26.948,000000
2,116733	1,000	26.306,000000
2,133400	1,000	26.023,000000
2,150067	1,000	25.818,000000
2,166733	1,000	25.735,000000
2,183400	1,000	25.937,000000
2,200067	1,000	26.311,000000
2,216733	1,000	26.687,000000
2,233400	1,000	26.997,000000
2,250067	1,000	27.076,000000
2,266733	1,000	27.116,000000
2,283400	1,000	27.761,000000
2,300067	1,000	29.605,000000
2,316733	1,000	32.803,000000
2,333400	1,000	37.175,000000
2,350067	1,000	42.593,000000
2,366733	1,000	48.774,000000
2,383400	1,000	55.256,000000
2,400067	1,000	61.847,000000
2,416733	1,000	68.468,000000
2,433400	1,000	74.977,000000
2,450067	1,000	81.808,000000
2,466733	1,000	89.553,000000
2,483400	1,000	98.464,000000
2,500067	1,000	108.385,000000
2,516733	1,000	118.971,000000
2,533400	1,000	129.867,000000
2,550067	1,000	141.028,000000
2,566733	1,000	152.826,000000
2,583400	1,000	165.594,000000
2,600067	1,000	179.314,000000
2,616733	1,000	193.625,000000
2,633400	1,000	208.542,000000
2,650067	1,000	224.105,000000
2,666733	1,000	240.063,000000
2,683400	1,000	256.159,000000
2,700067	1,000	272.193,000000
2,716733	1,000	287.847,000000
2,733400	1,000	303.121,000000
2,750067	1,000	317.993,000000
2,766733	1,000	332.687,000000
2,783400	1,000	347.332,000000
2,800067	1,000	361.700,000000
2,816733	1,000	375.983,000000
2,833400	1,000	390.506,000000
2,850067	1,000	405.445,000000
2,866733	1,000	420.739,000000
2,883400	1,000	436.176,000000
2,900067	1,000	451.451,000000
2,916733	1,000	466.401,000000
2,933400	1,000	480.708,000000
2,950067	1,000	494.212,000000
2,966733	1,000	506.760,000000
2,983400	1,000	518.300,000000
3,000067	1,000	528.951,000000
3,016733	1,000	538.931,000000
3,033400	1,000	548.437,000000
3,050067	1,000	557.558,000000
3,066733	1,000	566.309,000000
3,083400	1,000	574.554,000000
3,100067	1,000	582.292,000000
3,116733	1,000	589.774,000000
3,133400	1,000	597.409,000000
3,150067	1,000	605.603,000000
3,166733	1,000	614.372,000000
3,183400	1,000	623.461,000000
3,200067	1,000	632.497,000000
3,216733	1,000	641.424,000000
3,233400	1,000	650.158,000000
3,250067	1,000	658.220,000000
3,266733	1,000	665.469,000000
3,283400	1,000	672.112,000000
3,300067	1,000	678.206,000000
3,316733	1,000	683.791,000000
3,333400	1,000	688.985,000000
3,350067	1,000	693.815,000000
3,366733	1,000	698.441,000000
3,383400	1,000	703.447,000000
3,400067	1,000	709.060,000000
3,416733	1,000	714.985,000000
3,433400	1,000	720.851,000000
3,450067	1,000	726.447,000000
3,466733	1,000	731.722,000000
3,483400	1,000	736.451,000000
3,500067	1,000	740.282,000000
3,516733	1,000	743.136,000000
3,533400	1,000	745.265,000000
3,550067	1,000	746.842,000000
3,566733	1,000	748.278,000000
3,583400	1,000	750.200,000000
3,600067	1,000	752.775,000000
3,616733	1,000	756.087,000000
3,633400	1,000	759.716,000000
3,650067	1,000	763.204,000000
3,666733	1,000	766.499,000000
3,683400	1,000	769.642,000000
3,700067	1,000	772.807,000000
3,716733	1,000	776.042,000000
3,733400	1,000	779.021,000000
3,750067	1,000	781.480,000000
3,766733	1,000	783.297,000000
3,783400	1,000	784.640,000000
3,800067	1,000	785.666,000000
3,816733	1,000	786.562,000000
3,833400	1,000	787.397,000000
3,850067	1,000	787.961,000000
3,866733	1,000	788.331,000000
3,883400	1,000	788.803,000000
3,900067	1,000	789.376,000000
3,916733	1,000	790.104,000000
3,933400	1,000	791.019,000000
3,950067	1,000	792.159,000000
3,966733	1,000	793.563,000000
3,983400	1,000	795.197,000000
4,000067	1,000	797.062,000000
4,016733	1,000	798.992,000000
4,033400	1,000	801.202,000000
4,050067	1,000	803.581,000000
4,066733	1,000	805.992,000000
4,083400	1,000	808.307,000000
4,100067	1,000	810.017,000000
4,116733	1,000	810.933,000000
4,133400	1,000	811.263,000000
4,150067	1,000	811.359,000000
4,166733	1,000	811.468,000000
4,183400	1,000	811.591,000000
4,200067	1,000	811.668,000000
4,216733	1,000	811.857,000000
4,233400	1,000	812.233,000000
4,250067	1,000	812.440,000000
4,266733	1,000	812.393,000000
4,283400	1,000	812.231,000000
4,300067	1,000	811.815,000000
4,316733	1,000	811.101,000000
4,333400	1,000	810.248,000000
4,350067	1,000	809.557,000000
4,366733	1,000	809.137,000000
4,383400	1,000	809.215,000000
4,400067	1,000	809.778,000000
4,416733	1,000	810.503,000000
4,433400	1,000	811.287,000000
4,450067	1,000	811.807,000000
4,466733	1,000	812.084,000000
4,483400	1,000	812.406,000000
4,500067	1,000	812.719,000000
4,516733	1,000	812.828,000000
4,533400	1,000	812.560,000000
4,550067	1,000	812.146,000000
4,566733	1,000	811.740,000000
4,583400	1,000	811.438,000000
4,600067	1,000	811.271,000000
4,616733	1,000	810.946,000000
4,633400	1,000	810.391,000000
4,650067	1,000	809.541,000000
4,666733	1,000	808.413,000000
4,683400	1,000	807.560,000000
4,700067	1,000	807.680,000000
4,716733	1,000	809.163,000000
4,733400	1,000	811.955,000000
4,750067	1,000	815.425,000000
4,766733	1,000	819.010,000000
4,783400	1,000	822.276,000000
4,800067	1,000	824.783,000000
4,816733	1,000	826.383,000000
4,833400	1,000	827.214,000000
4,850067	1,000	827.279,000000
4,866733	1,000	826.641,000000
4,883400	1,000	825.598,000000
4,900067	1,000	824.552,000000
4,916733	1,000	823.795,000000
4,933400	1,000	823.653,000000
4,950067	1,000	824.105,000000
4,966733	1,000	824.503,000000
4,983400	1,000	824.330,000000
5,000067	1,000	823.468,000000
5,016733	1,000	822.489,000000
5,033400	1,000	821.952,000000
5,050067	1,000	822.301,000000
5,066733	1,000	823.463,000000
5,083400	1,000	824.896,000000
5,100067	1,000	826.049,000000
5,116733	1,000	826.594,000000
5,133400	1,000	826.567,000000
5,150067	1,000	825.892,000000
5,166733	1,000	824.788,000000
5,183400	1,000	823.822,000000
5,200067	1,000	823.275,000000
5,216733	1,000	823.271,000000
5,233400	1,000	823.954,000000
5,250067	1,000	825.326,000000
5,266733	1,000	827.198,000000
5,283400	1,000	829.002,000000
5,300067	1,000	830.105,000000
5,316733	1,000	830.369,000000
5,333400	1,000	829.883,000000
5,350067	1,000	828.678,000000
5,366733	1,000	827.039,000000
5,383400	1,000	824.996,000000
5,400067	1,000	822.741,000000
5,416733	1,000	820.536,000000
5,433400	1,000	818.615,000000
5,450067	1,000	817.249,000000
5,466733	1,000	816.650,000000
5,483400	1,000	817.011,000000
5,500067	1,000	818.336,000000
5,516733	1,000	820.443,000000
5,533400	1,000	823.138,000000
5,550067	1,000	826.339,000000
5,566733	1,000	829.832,000000
5,583400	1,000	833.197,000000
5,600067	1,000	836.119,000000
5,616733	1,000	838.399,000000
5,633400	1,000	839.739,000000
5,650067	1,000	840.057,000000
5,666733	1,000	839.620,000000
5,683400	1,000	838.696,000000
5,700067	1,000	837.734,000000
5,716733	1,000	837.201,000000
5,733400	1,000	837.108,000000
5,750067	1,000	837.324,000000
5,766733	1,000	837.811,000000
5,783400	1,000	838.435,000000
5,800067	1,000	839.214,000000
5,816733	1,000	840.043,000000
5,833400	1,000	840.801,000000
5,850067	1,000	841.551,000000
5,866733	1,000	842.603,000000
5,883400	1,000	843.854,000000
5,900067	1,000	844.753,000000
5,916733	1,000	844.780,000000
5,933400	1,000	844.029,000000
5,950067	1,000	843.008,000000
5,966733	1,000	841.988,000000
5,983400	1,000	841.280,000000
6,000067	1,000	840.994,000000
6,016733	1,000	841.141,000000
6,033400	1,000	841.613,000000
6,050067	1,000	842.436,000000
6,066733	1,000	843.947,000000
6,083400	1,000	846.085,000000
6,100067	1,000	848.209,000000
6,116733	1,000	849.835,000000
6,133400	1,000	850.800,000000
6,150067	1,000	851.020,000000
6,166733	1,000	850.530,000000
6,183400	1,000	849.602,000000
6,200067	1,000	848.656,000000
6,216733	1,000	848.014,000000
6,233400	1,000	847.942,000000
6,250067	1,000	848.654,000000
6,266733	1,000	849.944,000000
6,283400	1,000	851.436,000000
6,300067	1,000	852.756,000000
6,316733	1,000	853.883,000000
6,333400	1,000	854.937,000000
6,350067	1,000	855.971,000000
6,366733	1,000	856.781,000000
6,383400	1,000	857.433,000000
6,400067	1,000	858.200,000000
6,416733	1,000	859.069,000000
6,433400	1,000	859.833,000000
6,450067	1,000	860.597,000000
6,466733	1,000	861.372,000000
6,483400	1,000	861.952,000000
6,500067	1,000	862.390,000000
6,516733	1,000	862.343,000000
6,533400	1,000	861.572,000000
6,550067	1,000	860.355,000000
6,566733	1,000	859.191,000000
6,583400	1,000	858.533,000000
6,600067	1,000	858.556,000000
6,616733	1,000	858.879,000000
6,633400	1,000	859.045,000000
6,650067	1,000	859.180,000000
6,666733	1,000	859.517,000000
6,683400	1,000	860.094,000000
6,700067	1,000	860.701,000000
6,716733	1,000	861.402,000000
6,733400	1,000	862.439,000000
6,750067	1,000	863.857,000000
6,766733	1,000	865.561,000000
6,783400	1,000	867.139,000000
6,800067	1,000	868.431,000000
6,816733	1,000	869.695,000000
6,833400	1,000	871.134,000000
6,850067	1,000	872.529,000000
6,866733	1,000	874.005,000000
6,883400	1,000	875.338,000000
6,900067	1,000	876.291,000000
6,916733	1,000	876.800,000000
6,933400	1,000	876.647,000000
6,950067	1,000	876.006,000000
6,966733	1,000	875.545,000000
6,983400	1,000	875.847,000000
7,000067	1,000	876.797,000000
7,016733	1,000	877.887,000000
7,033400	1,000	878.608,000000
7,050067	1,000	878.469,000000
7,066733	1,000	877.128,000000
7,083400	1,000	874.727,000000
7,100067	1,000	871.848,000000
7,116733	1,000	869.527,000000
7,133400	1,000	868.431,000000
7,150067	1,000	868.638,000000
7,166733	1,000	869.894,000000
7,183400	1,000	871.694,000000
7,200067	1,000	873.281,000000
7,216733	1,000	874.406,000000
7,233400	1,000	875.135,000000
7,250067	1,000	875.881,000000
7,266733	1,000	877.122,000000
7,283400	1,000	878.920,000000
7,300067	1,000	881.126,000000
7,316733	1,000	883.612,000000
7,333400	1,000	886.140,000000
7,350067	1,000	888.430,000000
7,366733	1,000	890.302,000000
7,383400	1,000	891.571,000000
7,400067	1,000	892.302,000000
7,416733	1,000	892.848,000000
7,433400	1,000	893.398,000000
7,450067	1,000	894.266,000000
7,466733	1,000	895.686,000000
7,483400	1,000	897.646,000000
7,500067	1,000	899.725,000000
7,516733	1,000	901.584,000000
7,533400	1,000	903.214,000000
7,550067	1,000	904.609,000000
7,566733	1,000	905.427,000000
7,583400	1,000	905.559,000000
7,600067	1,000	905.362,000000
7,616733	1,000	905.078,000000
7,633400	1,000	904.802,000000
7,650067	1,000	904.587,000000
7,666733	1,000	904.257,000000
7,683400	1,000	903.210,000000
7,700067	1,000	901.213,000000
7,716733	1,000	898.636,000000
7,733400	1,000	896.190,000000
7,750067	1,000	894.398,000000
7,766733	1,000	893.343,000000
7,783400	1,000	893.088,000000
7,800067	1,000	893.487,000000
7,816733	1,000	894.468,000000
7,833400	1,000	896.067,000000
7,850067	1,000	897.931,000000
7,866733	1,000	899.747,000000
7,883400	1,000	901.339,000000
7,900067	1,000	902.582,000000
7,916733	1,000	903.321,000000
7,933400	1,000	903.423,000000
7,950067	1,000	903.207,000000
7,966733	1,000	902.953,000000
7,983400	1,000	902.454,000000
8,000067	1,000	901.402,000000
8,016733	1,000	900.026,000000
8,033400	1,000	898.924,000000
8,050067	1,000	898.567,000000
8,066733	1,000	898.973,000000
8,083400	1,000	899.969,000000
8,100067	1,000	901.355,000000
8,116733	1,000	903.118,000000
8,133400	1,000	904.906,000000
8,150067	1,000	906.110,000000
8,166733	1,000	906.235,000000
8,183400	1,000	905.486,000000
8,200067	1,000	904.660,000000
8,216733	1,000	904.456,000000
8,233400	1,000	905.311,000000
8,250067	1,000	907.078,000000
8,266733	1,000	909.431,000000
8,283400	1,000	912.438,000000
8,300067	1,000	916.530,000000
8,316733	1,000	922.117,000000
8,333400	1,000	929.590,000000
8,350067	1,000	938.721,000000
8,366733	1,000	948.514,000000
8,383400	1,000	957.771,000000
8,400067	1,000	965.659,000000
8,416733	1,000	971.375,000000
8,433400	1,000	974.221,000000
8,450067	1,000	974.012,000000
8,466733	1,000	971.117,000000
8,483400	1,000	966.283,000000
8,500067	1,000	960.193,000000
8,516733	1,000	953.231,000000
8,533400	1,000	945.936,000000
8,550067	1,000	938.662,000000
8,566733	1,000	931.758,000000
8,583400	1,000	925.571,000000
8,600067	1,000	920.510,000000
8,616733	1,000	917.107,000000
8,633400	1,000	915.487,000000
8,650067	1,000	915.545,000000
8,666733	1,000	916.937,000000
8,683400	1,000	919.623,000000
8,700067	1,000	923.924,000000
8,716733	1,000	930.709,000000
8,733400	1,000	941.740,000000
8,750067	1,000	960.072,000000
8,766733	1,000	990.232,000000
8,783400	1,000	1.036.669,000000
8,800067	1,000	1.101.536,000000
8,816733	1,000	1.182.676,000000
8,833400	1,000	1.273.172,000000
8,850067	1,000	1.362.000,000000
8,866733	1,000	1.436.967,000000
8,883400	1,000	1.488.011,000000
8,900067	1,000	1.509.260,000000
8,916733	1,000	1.499.652,000000
8,933400	1,000	1.462.660,000000
8,950067	1,000	1.405.076,000000
8,966733	1,000	1.334.993,000000
8,983400	1,000	1.260.239,000000
9,000067	1,000	1.187.638,000000
9,016733	1,000	1.122.191,000000
9,033400	1,000	1.067.106,000000
9,050067	1,000	1.023.563,000000
9,066733	1,000	991.335,000000
9,083400	1,000	969.037,000000
9,100067	1,000	954.805,000000
9,116733	1,000	946.696,000000
9,133400	1,000	943.029,000000
9,150067	1,000	942.142,000000
9,166733	1,000	942.730,000000
9,183400	1,000	943.807,000000
9,200067	1,000	944.722,000000
9,216733	1,000	945.330,000000
9,233400	1,000	945.747,000000
9,250067	1,000	945.989,000000
9,266733	1,000	945.921,000000
9,283400	1,000	945.595,000000
9,300067	1,000	944.895,000000
9,316733	1,000	943.633,000000
9,333400	1,000	941.724,000000
9,350067	1,000	939.566,000000
9,366733	1,000	938.036,000000
9,383400	1,000	937.938,000000
9,400067	1,000	939.807,000000
9,416733	1,000	943.838,000000
9,433400	1,000	949.817,000000
9,450067	1,000	957.313,000000
9,466733	1,000	965.398,000000
9,483400	1,000	972.979,000000
9,500067	1,000	979.353,000000
9,516733	1,000	983.753,000000
9,533400	1,000	985.985,000000
9,550067	1,000	986.564,000000
9,566733	1,000	986.232,000000
9,583400	1,000	985.492,000000
9,600067	1,000	985.153,000000
9,616733	1,000	986.617,000000
9,633400	1,000	992.386,000000
9,650067	1,000	1.007.006,000000
9,666733	1,000	1.039.924,000000
9,683400	1,000	1.110.379,000000
9,700067	1,000	1.253.933,000000
9,716733	1,000	1.528.216,000000
9,733400	1,000	2.011.473,000000
9,750067	1,000	2.787.506,000000
9,766733	1,000	3.914.089,000000
9,783400	1,000	5.385.215,000000
9,800067	1,000	7.105.698,000000
9,816733	1,000	8.896.356,000000
9,833400	1,000	10.530.305,000000
9,850067	1,000	11.788.401,000000
9,866733	1,000	12.510.956,000000
9,883400	1,000	12.628.883,000000
9,900067	1,000	12.167.771,000000
9,916733	1,000	11.229.294,000000
9,933400	1,000	9.960.378,000000
9,950067	1,000	8.520.561,000000
9,966733	1,000	7.055.210,000000
9,983400	1,000	5.678.972,000000
10,000067	1,000	4.468.663,000000
10,016733	1,000	3.463.957,000000
10,033400	1,000	2.673.470,000000
10,050067	1,000	2.083.234,000000
10,066733	1,000	1.665.308,000000
10,083400	1,000	1.385.827,000000
10,100067	1,000	1.210.892,000000
10,116733	1,000	1.110.165,000000
10,133400	1,000	1.058.470,000000
10,150067	1,000	1.036.626,000000
10,166733	1,000	1.030.899,000000
10,183400	1,000	1.032.307,000000
10,200067	1,000	1.035.603,000000
10,216733	1,000	1.038.330,000000
10,233400	1,000	1.039.999,000000
10,250067	1,000	1.041.566,000000
10,266733	1,000	1.044.727,000000
10,283400	1,000	1.050.639,000000
10,300067	1,000	1.059.906,000000
10,316733	1,000	1.072.431,000000
10,333400	1,000	1.087.818,000000
10,350067	1,000	1.105.806,000000
10,366733	1,000	1.126.172,000000
10,383400	1,000	1.148.935,000000
10,400067	1,000	1.174.275,000000
10,416733	1,000	1.201.605,000000
10,433400	1,000	1.229.463,000000
10,450067	1,000	1.255.991,000000
10,466733	1,000	1.279.315,000000
10,483400	1,000	1.297.229,000000
10,500067	1,000	1.307.076,000000
10,516733	1,000	1.306.896,000000
10,533400	1,000	1.296.112,000000
10,550067	1,000	1.275.778,000000
10,566733	1,000	1.248.152,000000
10,583400	1,000	1.216.311,000000
10,600067	1,000	1.183.299,000000
10,616733	1,000	1.151.370,000000
10,633400	1,000	1.122.011,000000
10,650067	1,000	1.096.479,000000
10,666733	1,000	1.076.410,000000
10,683400	1,000	1.063.694,000000
10,700067	1,000	1.061.485,000000
10,716733	1,000	1.075.745,000000
10,733400	1,000	1.116.701,000000
10,750067	1,000	1.198.513,000000
10,766733	1,000	1.337.550,000000
10,783400	1,000	1.547.375,000000
10,800067	1,000	1.832.348,000000
10,816733	1,000	2.181.827,000000
10,833400	1,000	2.567.928,000000
10,850067	1,000	2.948.985,000000
10,866733	1,000	3.278.278,000000
10,883400	1,000	3.514.260,000000
10,900067	1,000	3.629.451,000000
10,916733	1,000	3.615.322,000000
10,933400	1,000	3.481.776,000000
10,950067	1,000	3.253.018,000000
10,966733	1,000	2.961.040,000000
10,983400	1,000	2.639.815,000000
11,000067	1,000	2.320.412,000000
11,016733	1,000	2.028.035,000000
11,033400	1,000	1.780.470,000000
11,050067	1,000	1.588.505,000000
11,066733	1,000	1.457.348,000000
11,083400	1,000	1.387.078,000000
11,100067	1,000	1.373.018,000000
11,116733	1,000	1.405.964,000000
11,133400	1,000	1.472.086,000000
11,150067	1,000	1.554.269,000000
11,166733	1,000	1.634.743,000000
11,183400	1,000	1.698.071,000000
11,200067	1,000	1.733.433,000000
11,216733	1,000	1.736.040,000000
11,233400	1,000	1.706.834,000000
11,250067	1,000	1.651.128,000000
11,266733	1,000	1.576.804,000000
11,283400	1,000	1.492.339,000000
11,300067	1,000	1.405.874,000000
11,316733	1,000	1.324.264,000000
11,333400	1,000	1.252.740,000000
11,350067	1,000	1.194.330,000000
11,366733	1,000	1.150.390,000000
11,383400	1,000	1.121.416,000000
11,400067	1,000	1.107.525,000000
11,416733	1,000	1.108.309,000000
11,433400	1,000	1.123.153,000000
11,450067	1,000	1.150.565,000000
11,466733	1,000	1.187.947,000000
11,483400	1,000	1.231.264,000000
11,500067	1,000	1.275.525,000000
11,516733	1,000	1.315.432,000000
11,533400	1,000	1.345.581,000000
11,550067	1,000	1.361.847,000000
11,566733	1,000	1.362.309,000000
11,583400	1,000	1.347.265,000000
11,600067	1,000	1.318.936,000000
11,616733	1,000	1.280.836,000000
11,633400	1,000	1.237.233,000000
11,650067	1,000	1.192.469,000000
11,666733	1,000	1.150.301,000000
11,683400	1,000	1.113.419,000000
11,700067	1,000	1.083.224,000000
11,716733	1,000	1.059.827,000000
11,733400	1,000	1.042.413,000000
11,750067	1,000	1.029.821,000000
11,766733	1,000	1.020.872,000000
11,783400	1,000	1.014.967,000000
11,800067	1,000	1.011.862,000000
11,816733	1,000	1.011.477,000000
11,833400	1,000	1.013.386,000000
11,850067	1,000	1.016.887,000000
11,866733	1,000	1.021.462,000000
11,883400	1,000	1.026.402,000000
11,900067	1,000	1.031.117,000000
11,916733	1,000	1.035.388,000000
11,933400	1,000	1.039.258,000000
11,950067	1,000	1.042.894,000000
11,966733	1,000	1.047.127,000000
11,983400	1,000	1.053.349,000000
12,000067	1,000	1.063.751,000000
12,016733	1,000	1.081.063,000000
12,033400	1,000	1.108.057,000000
12,050067	1,000	1.147.968,000000
12,066733	1,000	1.205.677,000000
12,083400	1,000	1.290.563,000000
12,100067	1,000	1.420.873,000000
12,116733	1,000	1.628.663,000000
12,133400	1,000	1.963.148,000000
12,150067	1,000	2.488.314,000000
12,166733	1,000	3.271.338,000000
12,183400	1,000	4.360.851,000000
12,200067	1,000	5.760.760,000000
12,216733	1,000	7.409.429,000000
12,233400	1,000	9.175.029,000000
12,250067	1,000	10.873.422,000000
12,266733	1,000	12.304.902,000000
12,283400	1,000	13.296.768,000000
12,300067	1,000	13.738.362,000000
12,316733	1,000	13.599.072,000000
12,333400	1,000	12.926.652,000000
12,350067	1,000	11.829.177,000000
12,366733	1,000	10.448.484,000000
12,383400	1,000	8.933.087,000000
12,400067	1,000	7.416.576,000000
12,416733	1,000	6.003.736,000000
12,433400	1,000	4.764.614,000000
12,450067	1,000	3.735.519,000000
12,466733	1,000	2.925.042,000000
12,483400	1,000	2.322.139,000000
12,500067	1,000	1.904.739,000000
12,516733	1,000	1.647.929,000000
12,533400	1,000	1.531.718,000000
12,550067	1,000	1.545.235,000000
12,566733	1,000	1.687.093,000000
12,583400	1,000	1.962.092,000000
12,600067	1,000	2.373.462,000000
12,616733	1,000	2.912.504,000000
12,633400	1,000	3.549.918,000000
12,650067	1,000	4.233.432,000000
12,666733	1,000	4.893.470,000000
12,683400	1,000	5.455.042,000000
12,700067	1,000	5.852.906,000000
12,716733	1,000	6.044.486,000000
12,733400	1,000	6.016.857,000000
12,750067	1,000	5.786.047,000000
12,766733	1,000	5.391.097,000000
12,783400	1,000	4.884.886,000000
12,800067	1,000	4.323.415,000000
12,816733	1,000	3.757.682,000000
12,833400	1,000	3.228.272,000000
12,850067	1,000	2.762.713,000000
12,866733	1,000	2.375.547,000000
12,883400	1,000	2.070.044,000000
12,900067	1,000	1.840.977,000000
12,916733	1,000	1.677.954,000000
12,933400	1,000	1.569.046,000000
12,950067	1,000	1.503.769,000000
12,966733	1,000	1.475.527,000000
12,983400	1,000	1.483.737,000000
13,000067	1,000	1.535.038,000000
13,016733	1,000	1.642.977,000000
13,033400	1,000	1.824.561,000000
13,050067	1,000	2.094.448,000000
13,066733	1,000	2.457.640,000000
13,083400	1,000	2.902.426,000000
13,100067	1,000	3.397.716,000000
13,116733	1,000	3.896.141,000000
13,133400	1,000	4.341.857,000000
13,150067	1,000	4.681.275,000000
13,166733	1,000	4.874.137,000000
13,183400	1,000	4.901.256,000000
13,200067	1,000	4.766.442,000000
13,216733	1,000	4.493.456,000000
13,233400	1,000	4.119.305,000000
13,250067	1,000	3.686.449,000000
13,266733	1,000	3.236.233,000000
13,283400	1,000	2.803.999,000000
13,300067	1,000	2.415.743,000000
13,316733	1,000	2.087.302,000000
13,333400	1,000	1.824.979,000000
13,350067	1,000	1.627.218,000000
13,366733	1,000	1.487.289,000000
13,383400	1,000	1.395.925,000000
13,400067	1,000	1.343.489,000000
13,416733	1,000	1.320.858,000000
13,433400	1,000	1.320.670,000000
13,450067	1,000	1.337.102,000000
13,466733	1,000	1.365.404,000000
13,483400	1,000	1.401.199,000000
13,500067	1,000	1.439.747,000000
13,516733	1,000	1.475.740,000000
13,533400	1,000	1.504.194,000000
13,550067	1,000	1.521.129,000000
13,566733	1,000	1.524.094,000000
13,583400	1,000	1.512.587,000000
13,600067	1,000	1.488.345,000000
13,616733	1,000	1.454.701,000000
13,633400	1,000	1.415.435,000000
13,650067	1,000	1.374.330,000000
13,666733	1,000	1.334.496,000000
13,683400	1,000	1.298.257,000000
13,700067	1,000	1.266.706,000000
13,716733	1,000	1.240.160,000000
13,733400	1,000	1.218.459,000000
13,750067	1,000	1.200.673,000000
13,766733	1,000	1.185.554,000000
13,783400	1,000	1.172.246,000000
13,800067	1,000	1.160.084,000000
13,816733	1,000	1.148.624,000000
13,833400	1,000	1.137.377,000000
13,850067	1,000	1.126.083,000000
13,866733	1,000	1.115.028,000000
13,883400	1,000	1.104.507,000000
13,900067	1,000	1.094.741,000000
13,916733	1,000	1.085.928,000000
13,933400	1,000	1.078.195,000000
13,950067	1,000	1.071.585,000000
13,966733	1,000	1.066.208,000000
13,983400	1,000	1.062.325,000000
14,000067	1,000	1.060.486,000000
14,016733	1,000	1.061.601,000000
14,033400	1,000	1.067.236,000000
14,050067	1,000	1.079.449,000000
14,066733	1,000	1.100.747,000000
14,083400	1,000	1.133.400,000000
14,100067	1,000	1.179.734,000000
14,116733	1,000	1.240.711,000000
14,133400	1,000	1.314.793,000000
14,150067	1,000	1.397.723,000000
14,166733	1,000	1.482.420,000000
14,183400	1,000	1.560.004,000000
14,200067	1,000	1.621.672,000000
14,216733	1,000	1.660.532,000000
14,233400	1,000	1.673.206,000000
14,250067	1,000	1.659.668,000000
14,266733	1,000	1.622.863,000000
14,283400	1,000	1.568.083,000000
14,300067	1,000	1.501.654,000000
14,316733	1,000	1.430.160,000000
14,333400	1,000	1.359.245,000000
14,350067	1,000	1.293.123,000000
14,366733	1,000	1.234.621,000000
14,383400	1,000	1.185.087,000000
14,400067	1,000	1.144.900,000000
14,416733	1,000	1.113.939,000000
14,433400	1,000	1.091.311,000000
14,450067	1,000	1.075.708,000000
14,466733	1,000	1.065.792,000000
14,483400	1,000	1.060.149,000000
14,500067	1,000	1.057.590,000000
14,516733	1,000	1.057.357,000000
14,533400	1,000	1.058.842,000000
14,550067	1,000	1.061.255,000000
14,566733	1,000	1.063.838,000000
14,583400	1,000	1.066.216,000000
14,600067	1,000	1.068.106,000000
14,616733	1,000	1.069.349,000000
14,633400	1,000	1.070.002,000000
14,650067	1,000	1.070.056,000000
14,666733	1,000	1.069.615,000000
14,683400	1,000	1.069.029,000000
14,700067	1,000	1.068.789,000000
14,716733	1,000	1.069.352,000000
14,733400	1,000	1.070.834,000000
14,750067	1,000	1.073.125,000000
14,766733	1,000	1.076.407,000000
14,783400	1,000	1.081.167,000000
14,800067	1,000	1.087.594,000000
14,816733	1,000	1.095.692,000000
14,833400	1,000	1.105.290,000000
14,850067	1,000	1.115.926,000000
14,866733	1,000	1.126.880,000000
14,883400	1,000	1.137.007,000000
14,900067	1,000	1.145.146,000000
14,916733	1,000	1.150.636,000000
14,933400	1,000	1.153.330,000000
14,950067	1,000	1.153.557,000000
14,966733	1,000	1.151.520,000000
14,983400	1,000	1.147.141,000000
15,000067	1,000	1.140.596,000000
15,016733	1,000	1.132.398,000000
15,033400	1,000	1.123.104,000000
15,050067	1,000	1.113.503,000000
15,066733	1,000	1.104.584,000000
15,083400	1,000	1.097.025,000000
15,100067	1,000	1.091.198,000000
15,116733	1,000	1.087.525,000000
15,133400	1,000	1.086.989,000000
15,150067	1,000	1.090.752,000000
15,166733	1,000	1.100.987,000000
15,183400	1,000	1.122.602,000000
15,200067	1,000	1.163.846,000000
15,216733	1,000	1.238.010,000000
15,233400	1,000	1.365.959,000000
15,250067	1,000	1.576.973,000000
15,266733	1,000	1.907.312,000000
15,283400	1,000	2.394.951,000000
15,300067	1,000	3.069.625,000000
15,316733	1,000	3.940.486,000000
15,333400	1,000	4.985.834,000000
15,350067	1,000	6.146.692,000000
15,366733	1,000	7.329.856,000000
15,383400	1,000	8.420.491,000000
15,400067	1,000	9.302.143,000000
15,416733	1,000	9.879.497,000000
15,433400	1,000	10.095.354,000000
15,450067	1,000	9.938.910,000000
15,466733	1,000	9.444.025,000000
15,483400	1,000	8.679.412,000000
15,500067	1,000	7.733.991,000000
15,516733	1,000	6.700.915,000000
15,533400	1,000	5.664.685,000000
15,550067	1,000	4.693.010,000000
15,566733	1,000	3.832.646,000000
15,583400	1,000	3.109.241,000000
15,600067	1,000	2.530.282,000000
15,616733	1,000	2.089.251,000000
15,633400	1,000	1.769.868,000000
15,650067	1,000	1.551.007,000000
15,666733	1,000	1.410.677,000000
15,683400	1,000	1.327.872,000000
15,700067	1,000	1.283.996,000000
15,716733	1,000	1.264.170,000000
15,733400	1,000	1.257.105,000000
15,750067	1,000	1.255.128,000000
15,766733	1,000	1.253.621,000000
15,783400	1,000	1.250.754,000000
15,800067	1,000	1.247.271,000000
15,816733	1,000	1.245.744,000000
15,833400	1,000	1.250.172,000000
15,850067	1,000	1.265.455,000000
15,866733	1,000	1.297.110,000000
15,883400	1,000	1.350.324,000000
15,900067	1,000	1.428.378,000000
15,916733	1,000	1.532.336,000000
15,933400	1,000	1.659.675,000000
15,950067	1,000	1.803.373,000000
15,966733	1,000	1.952.337,000000
15,983400	1,000	2.093.347,000000
16,000067	1,000	2.212.980,000000
16,016733	1,000	2.299.571,000000
16,033400	1,000	2.345.062,000000
16,050067	1,000	2.346.432,000000
16,066733	1,000	2.305.534,000000
16,083400	1,000	2.228.354,000000
16,100067	1,000	2.123.657,000000
16,116733	1,000	2.001.335,000000
16,133400	1,000	1.871.389,000000
16,150067	1,000	1.742.564,000000
16,166733	1,000	1.621.482,000000
16,183400	1,000	1.512.288,000000
16,200067	1,000	1.417.590,000000
16,216733	1,000	1.338.644,000000
16,233400	1,000	1.275.407,000000
16,250067	1,000	1.226.692,000000
16,266733	1,000	1.190.498,000000
16,283400	1,000	1.164.556,000000
16,300067	1,000	1.147.020,000000
16,316733	1,000	1.135.823,000000
16,333400	1,000	1.129.192,000000
16,350067	1,000	1.125.582,000000
16,366733	1,000	1.123.219,000000
16,383400	1,000	1.121.047,000000
16,400067	1,000	1.118.761,000000
16,416733	1,000	1.116.693,000000
16,433400	1,000	1.115.114,000000
16,450067	1,000	1.113.934,000000
16,466733	1,000	1.113.079,000000
16,483400	1,000	1.112.890,000000
16,500067	1,000	1.113.434,000000
16,516733	1,000	1.114.414,000000
16,533400	1,000	1.115.503,000000
16,550067	1,000	1.116.468,000000
16,566733	1,000	1.117.151,000000
16,583400	1,000	1.117.182,000000
16,600067	1,000	1.116.337,000000
16,616733	1,000	1.114.718,000000
16,633400	1,000	1.112.287,000000
16,650067	1,000	1.109.390,000000
16,666733	1,000	1.106.694,000000
16,683400	1,000	1.104.891,000000
16,700067	1,000	1.104.892,000000
16,716733	1,000	1.107.322,000000
16,733400	1,000	1.112.360,000000
16,750067	1,000	1.120.201,000000
16,766733	1,000	1.130.991,000000
16,783400	1,000	1.144.572,000000
16,800067	1,000	1.160.370,000000
16,816733	1,000	1.177.295,000000
16,833400	1,000	1.193.901,000000
16,850067	1,000	1.208.278,000000
16,866733	1,000	1.218.815,000000
16,883400	1,000	1.224.400,000000
16,900067	1,000	1.224.729,000000
16,916733	1,000	1.220.051,000000
16,933400	1,000	1.211.105,000000
16,950067	1,000	1.199.213,000000
16,966733	1,000	1.185.695,000000
16,983400	1,000	1.171.604,000000
17,000067	1,000	1.157.797,000000
17,016733	1,000	1.145.093,000000
17,033400	1,000	1.133.859,000000
17,050067	1,000	1.124.601,000000
17,066733	1,000	1.117.681,000000
17,083400	1,000	1.113.455,000000
17,100067	1,000	1.112.179,000000
17,116733	1,000	1.114.303,000000
17,133400	1,000	1.120.925,000000
17,150067	1,000	1.134.013,000000
17,166733	1,000	1.156.417,000000
17,183400	1,000	1.191.530,000000
17,200067	1,000	1.242.975,000000
17,216733	1,000	1.314.431,000000
17,233400	1,000	1.408.476,000000
17,250067	1,000	1.525.186,000000
17,266733	1,000	1.661.025,000000
17,283400	1,000	1.808.252,000000
17,300067	1,000	1.956.098,000000
17,316733	1,000	2.091.817,000000
17,333400	1,000	2.202.856,000000
17,350067	1,000	2.279.456,000000
17,366733	1,000	2.315.877,000000
17,383400	1,000	2.310.965,000000
17,400067	1,000	2.267.806,000000
17,416733	1,000	2.192.204,000000
17,433400	1,000	2.091.979,000000
17,450067	1,000	1.976.191,000000
17,466733	1,000	1.853.358,000000
17,483400	1,000	1.730.848,000000
17,500067	1,000	1.614.273,000000
17,516733	1,000	1.507.900,000000
17,533400	1,000	1.414.562,000000
17,550067	1,000	1.335.670,000000
17,566733	1,000	1.271.135,000000
17,583400	1,000	1.220.067,000000
17,600067	1,000	1.181.107,000000
17,616733	1,000	1.152.633,000000
17,633400	1,000	1.132.685,000000
17,650067	1,000	1.119.086,000000
17,666733	1,000	1.109.877,000000
17,683400	1,000	1.103.630,000000
17,700067	1,000	1.099.635,000000
17,716733	1,000	1.097.568,000000
17,733400	1,000	1.096.950,000000
17,750067	1,000	1.097.296,000000
17,766733	1,000	1.098.293,000000
17,783400	1,000	1.099.723,000000
17,800067	1,000	1.101.035,000000
17,816733	1,000	1.101.846,000000
17,833400	1,000	1.102.639,000000
17,850067	1,000	1.104.069,000000
17,866733	1,000	1.106.535,000000
17,883400	1,000	1.109.726,000000
17,900067	1,000	1.113.215,000000
17,916733	1,000	1.116.707,000000
17,933400	1,000	1.119.949,000000
17,950067	1,000	1.122.724,000000
17,966733	1,000	1.124.764,000000
17,983400	1,000	1.126.067,000000
18,000067	1,000	1.126.902,000000
18,016733	1,000	1.127.300,000000
18,033400	1,000	1.126.994,000000
18,050067	1,000	1.125.738,000000
18,066733	1,000	1.123.526,000000
18,083400	1,000	1.120.670,000000
18,100067	1,000	1.117.117,000000
18,116733	1,000	1.112.890,000000
18,133400	1,000	1.108.487,000000
18,150067	1,000	1.104.709,000000
18,166733	1,000	1.102.162,000000
18,183400	1,000	1.100.880,000000
18,200067	1,000	1.100.385,000000
18,216733	1,000	1.100.501,000000
18,233400	1,000	1.101.668,000000
18,250067	1,000	1.104.077,000000
18,266733	1,000	1.107.887,000000
18,283400	1,000	1.113.512,000000
18,300067	1,000	1.121.374,000000
18,316733	1,000	1.132.137,000000
18,333400	1,000	1.146.549,000000
18,350067	1,000	1.165.158,000000
18,366733	1,000	1.188.780,000000
18,383400	1,000	1.217.342,000000
18,400067	1,000	1.249.257,000000
18,416733	1,000	1.282.137,000000
18,433400	1,000	1.313.431,000000
18,450067	1,000	1.340.589,000000
18,466733	1,000	1.361.421,000000
18,483400	1,000	1.374.215,000000
18,500067	1,000	1.377.722,000000
18,516733	1,000	1.371.944,000000
18,533400	1,000	1.357.913,000000
18,550067	1,000	1.337.549,000000
18,566733	1,000	1.313.492,000000
18,583400	1,000	1.288.290,000000
18,600067	1,000	1.263.653,000000
18,616733	1,000	1.240.912,000000
18,633400	1,000	1.221.383,000000
18,650067	1,000	1.206.337,000000
18,666733	1,000	1.196.797,000000
18,683400	1,000	1.193.786,000000
18,700067	1,000	1.198.286,000000
18,716733	1,000	1.211.117,000000
18,733400	1,000	1.232.488,000000
18,750067	1,000	1.261.520,000000
18,766733	1,000	1.296.104,000000
18,783400	1,000	1.332.645,000000
18,800067	1,000	1.367.307,000000
18,816733	1,000	1.396.275,000000
18,833400	1,000	1.416.376,000000
18,850067	1,000	1.425.510,000000
18,866733	1,000	1.422.914,000000
18,883400	1,000	1.409.561,000000
18,900067	1,000	1.387.247,000000
18,916733	1,000	1.358.130,000000
18,933400	1,000	1.324.994,000000
18,950067	1,000	1.290.645,000000
18,966733	1,000	1.257.561,000000
18,983400	1,000	1.227.577,000000
19,000067	1,000	1.201.837,000000
19,016733	1,000	1.180.750,000000
19,033400	1,000	1.164.290,000000
19,050067	1,000	1.151.822,000000
19,066733	1,000	1.142.578,000000
19,083400	1,000	1.135.980,000000
19,100067	1,000	1.131.461,000000
19,116733	1,000	1.128.546,000000
19,133400	1,000	1.127.202,000000
19,150067	1,000	1.126.991,000000
19,166733	1,000	1.127.280,000000
19,183400	1,000	1.127.759,000000
19,200067	1,000	1.128.425,000000
19,216733	1,000	1.129.000,000000
19,233400	1,000	1.129.157,000000
19,250067	1,000	1.128.665,000000
19,266733	1,000	1.127.428,000000
19,283400	1,000	1.125.739,000000
19,300067	1,000	1.124.069,000000
19,316733	1,000	1.122.721,000000
19,333400	1,000	1.121.812,000000
19,350067	1,000	1.121.433,000000
19,366733	1,000	1.121.748,000000
19,383400	1,000	1.122.789,000000
19,400067	1,000	1.124.457,000000
19,416733	1,000	1.126.184,000000
19,433400	1,000	1.127.373,000000
19,450067	1,000	1.127.853,000000
19,466733	1,000	1.127.853,000000
19,483400	1,000	1.127.973,000000
19,500067	1,000	1.128.349,000000
19,516733	1,000	1.128.844,000000
19,533400	1,000	1.128.965,000000
19,550067	1,000	1.128.833,000000
19,566733	1,000	1.129.178,000000
19,583400	1,000	1.130.639,000000
19,600067	1,000	1.134.043,000000
19,616733	1,000	1.140.124,000000
19,633400	1,000	1.148.988,000000
19,650067	1,000	1.160.274,000000
19,666733	1,000	1.173.927,000000
19,683400	1,000	1.190.438,000000
19,700067	1,000	1.210.564,000000
19,716733	1,000	1.234.475,000000
19,733400	1,000	1.261.588,000000
19,750067	1,000	1.290.862,000000
19,766733	1,000	1.321.596,000000
19,783400	1,000	1.353.441,000000
19,800067	1,000	1.386.690,000000
19,816733	1,000	1.424.013,000000
19,833400	1,000	1.471.524,000000
19,850067	1,000	1.539.687,000000
19,866733	1,000	1.643.467,000000
19,883400	1,000	1.801.971,000000
19,900067	1,000	2.035.589,000000
19,916733	1,000	2.361.406,000000
19,933400	1,000	2.788.405,000000
19,950067	1,000	3.312.047,000000
19,966733	1,000	3.909.595,000000
19,983400	1,000	4.539.882,000000
20,000067	1,000	5.147.787,000000
20,016733	1,000	5.672.820,000000
20,033400	1,000	6.059.451,000000
20,050067	1,000	6.267.210,000000
20,066733	1,000	6.277.574,000000
20,083400	1,000	6.095.957,000000
20,100067	1,000	5.748.756,000000
20,116733	1,000	5.277.312,000000
20,133400	1,000	4.730.455,000000
20,150067	1,000	4.157.000,000000
20,166733	1,000	3.599.438,000000
20,183400	1,000	3.090.490,000000
20,200067	1,000	2.651.150,000000
20,216733	1,000	2.290.638,000000
20,233400	1,000	2.008.405,000000
20,250067	1,000	1.796.800,000000
20,266733	1,000	1.644.371,000000
20,283400	1,000	1.538.365,000000
20,300067	1,000	1.466.052,000000
20,316733	1,000	1.415.947,000000
20,333400	1,000	1.379.201,000000
20,350067	1,000	1.349.729,000000
20,366733	1,000	1.323.986,000000
20,383400	1,000	1.300.216,000000
20,400067	1,000	1.278.011,000000
20,416733	1,000	1.257.777,000000
20,433400	1,000	1.240.668,000000
20,450067	1,000	1.227.541,000000
20,466733	1,000	1.218.601,000000
20,483400	1,000	1.213.934,000000
20,500067	1,000	1.213.475,000000
20,516733	1,000	1.216.660,000000
20,533400	1,000	1.222.314,000000
20,550067	1,000	1.229.170,000000
20,566733	1,000	1.236.323,000000
20,583400	1,000	1.242.797,000000
20,600067	1,000	1.247.721,000000
20,616733	1,000	1.250.635,000000
20,633400	1,000	1.251.635,000000
20,650067	1,000	1.251.568,000000
20,666733	1,000	1.252.161,000000
20,683400	1,000	1.256.269,000000
20,700067	1,000	1.267.675,000000
20,716733	1,000	1.290.975,000000
20,733400	1,000	1.331.878,000000
20,750067	1,000	1.396.911,000000
20,766733	1,000	1.492.268,000000
20,783400	1,000	1.621.822,000000
20,800067	1,000	1.785.151,000000
20,816733	1,000	1.975.975,000000
20,833400	1,000	2.182.081,000000
20,850067	1,000	2.386.682,000000
20,866733	1,000	2.570.544,000000
20,883400	1,000	2.714.931,000000
20,900067	1,000	2.804.918,000000
20,916733	1,000	2.832.168,000000
20,933400	1,000	2.795.792,000000
20,950067	1,000	2.701.856,000000
20,966733	1,000	2.562.082,000000
20,983400	1,000	2.391.406,000000
21,000067	1,000	2.205.543,000000
21,016733	1,000	2.018.951,000000
21,033400	1,000	1.843.285,000000
21,050067	1,000	1.686.653,000000
21,066733	1,000	1.553.554,000000
21,083400	1,000	1.445.312,000000
21,100067	1,000	1.361.001,000000
21,116733	1,000	1.298.047,000000
21,133400	1,000	1.252.823,000000
21,150067	1,000	1.221.739,000000
21,166733	1,000	1.201.627,000000
21,183400	1,000	1.189.257,000000
21,200067	1,000	1.182.129,000000
21,216733	1,000	1.178.270,000000
21,233400	1,000	1.175.914,000000
21,250067	1,000	1.174.238,000000
21,266733	1,000	1.173.129,000000
21,283400	1,000	1.172.495,000000
21,300067	1,000	1.172.515,000000
21,316733	1,000	1.173.466,000000
21,333400	1,000	1.175.416,000000
21,350067	1,000	1.178.085,000000
21,366733	1,000	1.180.807,000000
21,383400	1,000	1.182.743,000000
21,400067	1,000	1.183.483,000000
21,416733	1,000	1.182.867,000000
21,433400	1,000	1.181.044,000000
21,450067	1,000	1.178.368,000000
21,466733	1,000	1.175.241,000000
21,483400	1,000	1.172.036,000000
21,500067	1,000	1.168.985,000000
21,516733	1,000	1.166.336,000000
21,533400	1,000	1.164.357,000000
21,550067	1,000	1.163.234,000000
21,566733	1,000	1.162.871,000000
21,583400	1,000	1.162.808,000000
21,600067	1,000	1.162.535,000000
21,616733	1,000	1.161.499,000000
21,633400	1,000	1.159.676,000000
21,650067	1,000	1.157.522,000000
21,666733	1,000	1.155.268,000000
21,683400	1,000	1.152.971,000000
21,700067	1,000	1.150.585,000000
21,716733	1,000	1.147.974,000000
21,733400	1,000	1.145.412,000000
21,750067	1,000	1.143.281,000000
21,766733	1,000	1.141.513,000000
21,783400	1,000	1.140.128,000000
21,800067	1,000	1.139.385,000000
21,816733	1,000	1.139.546,000000
21,833400	1,000	1.140.889,000000
21,850067	1,000	1.143.536,000000
21,866733	1,000	1.147.281,000000
21,883400	1,000	1.151.462,000000
21,900067	1,000	1.155.445,000000
21,916733	1,000	1.158.940,000000
21,933400	1,000	1.161.854,000000
21,950067	1,000	1.164.349,000000
21,966733	1,000	1.166.692,000000
21,983400	1,000	1.168.747,000000
22,000067	1,000	1.170.102,000000
22,016733	1,000	1.170.594,000000
22,033400	1,000	1.170.455,000000
22,050067	1,000	1.169.756,000000
22,066733	1,000	1.168.493,000000
22,083400	1,000	1.166.875,000000
22,100067	1,000	1.165.285,000000
22,116733	1,000	1.164.092,000000
22,133400	1,000	1.163.512,000000
22,150067	1,000	1.163.330,000000
22,166733	1,000	1.163.119,000000
22,183400	1,000	1.162.642,000000
22,200067	1,000	1.161.977,000000
22,216733	1,000	1.161.369,000000
22,233400	1,000	1.160.736,000000
22,250067	1,000	1.160.095,000000
22,266733	1,000	1.159.451,000000
22,283400	1,000	1.158.914,000000
22,300067	1,000	1.158.519,000000
22,316733	1,000	1.158.566,000000
22,333400	1,000	1.159.227,000000
22,350067	1,000	1.160.457,000000
22,366733	1,000	1.162.128,000000
22,383400	1,000	1.163.867,000000
22,400067	1,000	1.165.080,000000
22,416733	1,000	1.165.289,000000
22,433400	1,000	1.164.554,000000
22,450067	1,000	1.163.419,000000
22,466733	1,000	1.162.398,000000
22,483400	1,000	1.161.778,000000
22,500067	1,000	1.161.740,000000
22,516733	1,000	1.162.520,000000
22,533400	1,000	1.163.983,000000
22,550067	1,000	1.165.763,000000
22,566733	1,000	1.167.341,000000
22,583400	1,000	1.168.578,000000
22,600067	1,000	1.169.513,000000
22,616733	1,000	1.170.372,000000
22,633400	1,000	1.171.353,000000
22,650067	1,000	1.172.613,000000
22,666733	1,000	1.174.286,000000
22,683400	1,000	1.176.577,000000
22,700067	1,000	1.179.929,000000
22,716733	1,000	1.184.166,000000
22,733400	1,000	1.188.880,000000
22,750067	1,000	1.193.766,000000
22,766733	1,000	1.198.586,000000
22,783400	1,000	1.202.952,000000
22,800067	1,000	1.206.896,000000
22,816733	1,000	1.210.617,000000
22,833400	1,000	1.214.451,000000
22,850067	1,000	1.218.743,000000
22,866733	1,000	1.224.205,000000
22,883400	1,000	1.231.213,000000
22,900067	1,000	1.239.334,000000
22,916733	1,000	1.247.986,000000
22,933400	1,000	1.256.423,000000
22,950067	1,000	1.263.551,000000
22,966733	1,000	1.268.529,000000
22,983400	1,000	1.270.833,000000
23,000067	1,000	1.270.123,000000
23,016733	1,000	1.266.490,000000
23,033400	1,000	1.260.308,000000
23,050067	1,000	1.252.135,000000
23,066733	1,000	1.242.850,000000
23,083400	1,000	1.233.534,000000
23,100067	1,000	1.225.132,000000
23,116733	1,000	1.218.078,000000
23,133400	1,000	1.212.879,000000
23,150067	1,000	1.210.111,000000
23,166733	1,000	1.210.274,000000
23,183400	1,000	1.214.013,000000
23,200067	1,000	1.221.757,000000
23,216733	1,000	1.233.518,000000
23,233400	1,000	1.248.874,000000
23,250067	1,000	1.266.690,000000
23,266733	1,000	1.285.489,000000
23,283400	1,000	1.303.471,000000
23,300067	1,000	1.318.843,000000
23,316733	1,000	1.330.120,000000
23,333400	1,000	1.336.430,000000
23,350067	1,000	1.337.362,000000
23,366733	1,000	1.332.754,000000
23,383400	1,000	1.322.833,000000
23,400067	1,000	1.308.678,000000
23,416733	1,000	1.291.813,000000
23,433400	1,000	1.273.915,000000
23,450067	1,000	1.256.595,000000
23,466733	1,000	1.241.013,000000
23,483400	1,000	1.227.518,000000
23,500067	1,000	1.216.241,000000
23,516733	1,000	1.207.054,000000
23,533400	1,000	1.199.817,000000
23,550067	1,000	1.194.302,000000
23,566733	1,000	1.189.765,000000
23,583400	1,000	1.185.542,000000
23,600067	1,000	1.181.533,000000
23,616733	1,000	1.178.133,000000
23,633400	1,000	1.175.701,000000
23,650067	1,000	1.174.285,000000
23,666733	1,000	1.173.757,000000
23,683400	1,000	1.173.993,000000
23,700067	1,000	1.174.803,000000
23,716733	1,000	1.176.466,000000
23,733400	1,000	1.178.889,000000
23,750067	1,000	1.181.972,000000
23,766733	1,000	1.186.084,000000
23,783400	1,000	1.191.703,000000
23,800067	1,000	1.199.360,000000
23,816733	1,000	1.209.232,000000
23,833400	1,000	1.221.560,000000
23,850067	1,000	1.236.424,000000
23,866733	1,000	1.252.933,000000
23,883400	1,000	1.269.742,000000
23,900067	1,000	1.285.417,000000
23,916733	1,000	1.298.701,000000
23,933400	1,000	1.308.507,000000
23,950067	1,000	1.314.013,000000
23,966733	1,000	1.314.753,000000
23,983400	1,000	1.310.744,000000
24,000067	1,000	1.302.470,000000
24,016733	1,000	1.291.109,000000
24,033400	1,000	1.278.180,000000
24,050067	1,000	1.265.010,000000
24,066733	1,000	1.252.461,000000
24,083400	1,000	1.241.009,000000
24,100067	1,000	1.230.756,000000
24,116733	1,000	1.221.964,000000
24,133400	1,000	1.215.046,000000
24,150067	1,000	1.210.455,000000
24,166733	1,000	1.208.242,000000
24,183400	1,000	1.208.324,000000
24,200067	1,000	1.211.327,000000
24,216733	1,000	1.218.736,000000
24,233400	1,000	1.232.615,000000
24,250067	1,000	1.255.231,000000
24,266733	1,000	1.288.873,000000
24,283400	1,000	1.335.986,000000
24,300067	1,000	1.398.247,000000
24,316733	1,000	1.475.359,000000
24,333400	1,000	1.564.485,000000
24,350067	1,000	1.660.443,000000
24,366733	1,000	1.756.018,000000
24,383400	1,000	1.842.556,000000
24,400067	1,000	1.911.409,000000
24,416733	1,000	1.955.530,000000
24,433400	1,000	1.970.564,000000
24,450067	1,000	1.955.781,000000
24,466733	1,000	1.914.046,000000
24,483400	1,000	1.850.615,000000
24,500067	1,000	1.772.284,000000
24,516733	1,000	1.686.579,000000
24,533400	1,000	1.600.187,000000
24,550067	1,000	1.518.359,000000
24,566733	1,000	1.445.230,000000
24,583400	1,000	1.383.274,000000
24,600067	1,000	1.333.279,000000
24,616733	1,000	1.295.102,000000
24,633400	1,000	1.267.791,000000
24,650067	1,000	1.250.293,000000
24,666733	1,000	1.241.554,000000
24,683400	1,000	1.240.726,000000
24,700067	1,000	1.247.991,000000
24,716733	1,000	1.265.089,000000
24,733400	1,000	1.294.700,000000
24,750067	1,000	1.339.823,000000
24,766733	1,000	1.403.889,000000
24,783400	1,000	1.489.773,000000
24,800067	1,000	1.598.040,000000
24,816733	1,000	1.725.852,000000
24,833400	1,000	1.866.684,000000
24,850067	1,000	2.010.488,000000
24,866733	1,000	2.144.990,000000
24,883400	1,000	2.257.073,000000
24,900067	1,000	2.335.074,000000
24,916733	1,000	2.371.071,000000
24,933400	1,000	2.362.251,000000
24,950067	1,000	2.310.808,000000
24,966733	1,000	2.223.129,000000
24,983400	1,000	2.108.899,000000
25,000067	1,000	1.979.282,000000
25,016733	1,000	1.845.493,000000
25,033400	1,000	1.717.200,000000
25,050067	1,000	1.601.442,000000
25,066733	1,000	1.502.417,000000
25,083400	1,000	1.421.731,000000
25,100067	1,000	1.358.968,000000
25,116733	1,000	1.312.470,000000
25,133400	1,000	1.279.866,000000
25,150067	1,000	1.258.187,000000
25,166733	1,000	1.244.302,000000
25,183400	1,000	1.235.520,000000
25,200067	1,000	1.229.776,000000
25,216733	1,000	1.225.849,000000
25,233400	1,000	1.223.324,000000
25,250067	1,000	1.221.569,000000
25,266733	1,000	1.219.996,000000
25,283400	1,000	1.218.592,000000
25,300067	1,000	1.217.307,000000
25,316733	1,000	1.216.223,000000
25,333400	1,000	1.215.677,000000
25,350067	1,000	1.215.934,000000
25,366733	1,000	1.217.088,000000
25,383400	1,000	1.218.868,000000
25,400067	1,000	1.220.992,000000
25,416733	1,000	1.223.098,000000
25,433400	1,000	1.224.545,000000
25,450067	1,000	1.225.227,000000
25,466733	1,000	1.225.065,000000
25,483400	1,000	1.223.993,000000
25,500067	1,000	1.222.561,000000
25,516733	1,000	1.221.281,000000
25,533400	1,000	1.219.928,000000
25,550067	1,000	1.218.023,000000
25,566733	1,000	1.215.440,000000
25,583400	1,000	1.212.466,000000
25,600067	1,000	1.209.439,000000
25,616733	1,000	1.206.397,000000
25,633400	1,000	1.203.906,000000
25,650067	1,000	1.202.607,000000
25,666733	1,000	1.202.550,000000
25,683400	1,000	1.203.429,000000
25,700067	1,000	1.204.751,000000
25,716733	1,000	1.206.191,000000
25,733400	1,000	1.207.687,000000
25,750067	1,000	1.209.031,000000
25,766733	1,000	1.210.105,000000
25,783400	1,000	1.210.883,000000
25,800067	1,000	1.211.013,000000
25,816733	1,000	1.210.563,000000
25,833400	1,000	1.209.795,000000
25,850067	1,000	1.208.796,000000
25,866733	1,000	1.207.701,000000
25,883400	1,000	1.206.532,000000
25,900067	1,000	1.205.355,000000
25,916733	1,000	1.204.255,000000
25,933400	1,000	1.203.560,000000
25,950067	1,000	1.203.807,000000
25,966733	1,000	1.205.013,000000
25,983400	1,000	1.206.803,000000
26,000067	1,000	1.208.695,000000
26,016733	1,000	1.210.314,000000
26,033400	1,000	1.211.304,000000
26,050067	1,000	1.211.269,000000
26,066733	1,000	1.210.108,000000
26,083400	1,000	1.208.408,000000
26,100067	1,000	1.206.877,000000
26,116733	1,000	1.206.029,000000
26,133400	1,000	1.206.157,000000
26,150067	1,000	1.207.331,000000
26,166733	1,000	1.209.508,000000
26,183400	1,000	1.212.308,000000
26,200067	1,000	1.215.061,000000
26,216733	1,000	1.217.117,000000
26,233400	1,000	1.218.056,000000
26,250067	1,000	1.217.968,000000
26,266733	1,000	1.217.201,000000
26,283400	1,000	1.216.146,000000
26,300067	1,000	1.215.238,000000
26,316733	1,000	1.214.710,000000
26,333400	1,000	1.214.428,000000
26,350067	1,000	1.214.105,000000
26,366733	1,000	1.213.834,000000
26,383400	1,000	1.213.655,000000
26,400067	1,000	1.213.626,000000
26,416733	1,000	1.213.861,000000
26,433400	1,000	1.214.660,000000
26,450067	1,000	1.215.994,000000
26,466733	1,000	1.217.391,000000
26,483400	1,000	1.218.462,000000
26,500067	1,000	1.219.203,000000
26,516733	1,000	1.219.722,000000
26,533400	1,000	1.219.999,000000
26,550067	1,000	1.220.142,000000
26,566733	1,000	1.220.300,000000
26,583400	1,000	1.220.404,000000
26,600067	1,000	1.220.649,000000
26,616733	1,000	1.221.379,000000
26,633400	1,000	1.222.787,000000
26,650067	1,000	1.225.024,000000
26,666733	1,000	1.228.155,000000
26,683400	1,000	1.232.340,000000
26,700067	1,000	1.237.522,000000
26,716733	1,000	1.243.155,000000
26,733400	1,000	1.248.646,000000
26,750067	1,000	1.253.486,000000
26,766733	1,000	1.256.869,000000
26,783400	1,000	1.258.463,000000
26,800067	1,000	1.258.288,000000
26,816733	1,000	1.256.491,000000
26,833400	1,000	1.253.497,000000
26,850067	1,000	1.249.891,000000
26,866733	1,000	1.246.148,000000
26,883400	1,000	1.242.794,000000
26,900067	1,000	1.240.172,000000
26,916733	1,000	1.238.292,000000
26,933400	1,000	1.236.861,000000
26,950067	1,000	1.235.522,000000
26,966733	1,000	1.234.153,000000
26,983400	1,000	1.232.700,000000
27,000067	1,000	1.231.049,000000
27,016733	1,000	1.229.371,000000
27,033400	1,000	1.227.901,000000
27,050067	1,000	1.226.702,000000
27,066733	1,000	1.226.032,000000
27,083400	1,000	1.225.811,000000
27,100067	1,000	1.225.766,000000
27,116733	1,000	1.225.939,000000
27,133400	1,000	1.226.500,000000
27,150067	1,000	1.227.091,000000
27,166733	1,000	1.227.083,000000
27,183400	1,000	1.226.051,000000
27,200067	1,000	1.223.888,000000
27,216733	1,000	1.221.056,000000
27,233400	1,000	1.218.008,000000
27,250067	1,000	1.215.055,000000
27,266733	1,000	1.212.335,000000
27,283400	1,000	1.210.095,000000
27,300067	1,000	1.208.645,000000
27,316733	1,000	1.208.049,000000
27,333400	1,000	1.208.034,000000
27,350067	1,000	1.208.435,000000
27,366733	1,000	1.209.306,000000
27,383400	1,000	1.210.497,000000
27,400067	1,000	1.211.666,000000
27,416733	1,000	1.212.425,000000
27,433400	1,000	1.212.684,000000
27,450067	1,000	1.212.758,000000
27,466733	1,000	1.213.242,000000
27,483400	1,000	1.214.674,000000
27,500067	1,000	1.216.787,000000
27,516733	1,000	1.219.027,000000
27,533400	1,000	1.221.229,000000
27,550067	1,000	1.223.095,000000
27,566733	1,000	1.224.360,000000
27,583400	1,000	1.225.217,000000
27,600067	1,000	1.226.031,000000
27,616733	1,000	1.226.839,000000
27,633400	1,000	1.227.539,000000
27,650067	1,000	1.228.233,000000
27,666733	1,000	1.229.102,000000
27,683400	1,000	1.230.176,000000
27,700067	1,000	1.231.030,000000
27,716733	1,000	1.231.218,000000
27,733400	1,000	1.230.844,000000
27,750067	1,000	1.230.509,000000
27,766733	1,000	1.230.761,000000
27,783400	1,000	1.231.488,000000
27,800067	1,000	1.232.409,000000
27,816733	1,000	1.233.647,000000
27,833400	1,000	1.235.312,000000
27,850067	1,000	1.236.973,000000
27,866733	1,000	1.237.951,000000
27,883400	1,000	1.237.788,000000
27,900067	1,000	1.236.601,000000
27,916733	1,000	1.234.961,000000
27,933400	1,000	1.233.515,000000
27,950067	1,000	1.232.703,000000
27,966733	1,000	1.232.596,000000
27,983400	1,000	1.233.240,000000
28,000067	1,000	1.234.485,000000
28,016733	1,000	1.235.939,000000
28,033400	1,000	1.237.347,000000
28,050067	1,000	1.238.488,000000
28,066733	1,000	1.239.198,000000
28,083400	1,000	1.239.556,000000
28,100067	1,000	1.239.637,000000
28,116733	1,000	1.239.761,000000
28,133400	1,000	1.240.222,000000
28,150067	1,000	1.240.892,000000
28,166733	1,000	1.241.419,000000
28,183400	1,000	1.241.647,000000
28,200067	1,000	1.241.422,000000
28,216733	1,000	1.241.138,000000
28,233400	1,000	1.240.987,000000
28,250067	1,000	1.240.978,000000
28,266733	1,000	1.241.056,000000
28,283400	1,000	1.241.296,000000
28,300067	1,000	1.241.546,000000
28,316733	1,000	1.241.581,000000
28,333400	1,000	1.241.377,000000
28,350067	1,000	1.241.396,000000
28,366733	1,000	1.242.103,000000
28,383400	1,000	1.243.494,000000
28,400067	1,000	1.244.967,000000
28,416733	1,000	1.245.801,000000
28,433400	1,000	1.245.827,000000
28,450067	1,000	1.245.149,000000
28,466733	1,000	1.244.229,000000
28,483400	1,000	1.243.697,000000
28,500067	1,000	1.243.536,000000
28,516733	1,000	1.243.478,000000
28,533400	1,000	1.243.378,000000
28,550067	1,000	1.242.967,000000
28,566733	1,000	1.242.317,000000
28,583400	1,000	1.241.708,000000
28,600067	1,000	1.241.237,000000
28,616733	1,000	1.241.010,000000
28,633400	1,000	1.241.284,000000
28,650067	1,000	1.242.215,000000
28,666733	1,000	1.243.532,000000
28,683400	1,000	1.244.857,000000
28,700067	1,000	1.245.530,000000
28,716733	1,000	1.245.496,000000
28,733400	1,000	1.245.126,000000
28,750067	1,000	1.244.466,000000
28,766733	1,000	1.243.644,000000
28,783400	1,000	1.242.930,000000
28,800067	1,000	1.242.530,000000
28,816733	1,000	1.242.504,000000
28,833400	1,000	1.242.666,000000
28,850067	1,000	1.242.869,000000
28,866733	1,000	1.243.035,000000
28,883400	1,000	1.243.007,000000
28,900067	1,000	1.242.863,000000
28,916733	1,000	1.242.835,000000
28,933400	1,000	1.242.920,000000
28,950067	1,000	1.242.995,000000
28,966733	1,000	1.243.092,000000
28,983400	1,000	1.243.260,000000
29,000067	1,000	1.243.283,000000
29,016733	1,000	1.243.170,000000
29,033400	1,000	1.243.346,000000
29,050067	1,000	1.244.230,000000
29,066733	1,000	1.245.744,000000
29,083400	1,000	1.247.626,000000
29,100067	1,000	1.249.457,000000
29,116733	1,000	1.250.743,000000
29,133400	1,000	1.251.280,000000
29,150067	1,000	1.251.184,000000
29,166733	1,000	1.250.720,000000
29,183400	1,000	1.250.225,000000
29,200067	1,000	1.249.868,000000
29,216733	1,000	1.249.751,000000
29,233400	1,000	1.249.858,000000
29,250067	1,000	1.250.314,000000
29,266733	1,000	1.251.031,000000
29,283400	1,000	1.252.045,000000
29,300067	1,000	1.253.303,000000
29,316733	1,000	1.254.672,000000
29,333400	1,000	1.255.829,000000
29,350067	1,000	1.256.319,000000
29,366733	1,000	1.255.900,000000
29,383400	1,000	1.254.783,000000
29,400067	1,000	1.253.119,000000
29,416733	1,000	1.251.101,000000
29,433400	1,000	1.249.188,000000
29,450067	1,000	1.247.939,000000
29,466733	1,000	1.247.617,000000
29,483400	1,000	1.248.086,000000
29,500067	1,000	1.249.137,000000
29,516733	1,000	1.250.413,000000
29,533400	1,000	1.251.611,000000
29,550067	1,000	1.252.375,000000
29,566733	1,000	1.252.427,000000
29,583400	1,000	1.251.649,000000
29,600067	1,000	1.250.171,000000
29,616733	1,000	1.248.201,000000
29,633400	1,000	1.246.235,000000
29,650067	1,000	1.244.984,000000
29,666733	1,000	1.245.043,000000
29,683400	1,000	1.246.150,000000
29,700067	1,000	1.247.702,000000
29,716733	1,000	1.249.418,000000
29,733400	1,000	1.251.018,000000
29,750067	1,000	1.252.197,000000
29,766733	1,000	1.252.944,000000
29,783400	1,000	1.253.584,000000
29,800067	1,000	1.254.571,000000
29,816733	1,000	1.256.123,000000
29,833400	1,000	1.257.934,000000
29,850067	1,000	1.259.485,000000
29,866733	1,000	1.260.417,000000
29,883400	1,000	1.260.610,000000
29,900067	1,000	1.260.267,000000
29,916733	1,000	1.259.699,000000
29,933400	1,000	1.259.246,000000
29,950067	1,000	1.259.213,000000
29,966733	1,000	1.259.682,000000
29,983400	1,000	1.260.644,000000
30,000067	1,000	1.262.020,000000
30,016733	1,000	1.263.598,000000
30,033400	1,000	1.265.031,000000
30,050067	1,000	1.266.116,000000
30,066733	1,000	1.266.963,000000
30,083400	1,000	1.267.727,000000
30,100067	1,000	1.268.560,000000
30,116733	1,000	1.269.743,000000
30,133400	1,000	1.271.518,000000
30,150067	1,000	1.273.346,000000
30,166733	1,000	1.274.765,000000
30,183400	1,000	1.275.746,000000
30,200067	1,000	1.276.230,000000
30,216733	1,000	1.275.982,000000
30,233400	1,000	1.274.917,000000
30,250067	1,000	1.273.235,000000
30,266733	1,000	1.271.059,000000
30,283400	1,000	1.268.803,000000
30,300067	1,000	1.266.742,000000
30,316733	1,000	1.265.030,000000
30,333400	1,000	1.264.265,000000
30,350067	1,000	1.264.654,000000
30,366733	1,000	1.265.856,000000
30,383400	1,000	1.267.201,000000
30,400067	1,000	1.268.152,000000
30,416733	1,000	1.268.753,000000
30,433400	1,000	1.269.288,000000
30,450067	1,000	1.269.902,000000
30,466733	1,000	1.270.500,000000
30,483400	1,000	1.270.769,000000
30,500067	1,000	1.270.018,000000
30,516733	1,000	1.267.913,000000
30,533400	1,000	1.264.814,000000
30,550067	1,000	1.261.415,000000
30,566733	1,000	1.258.480,000000
30,583400	1,000	1.256.867,000000
30,600067	1,000	1.256.944,000000
30,616733	1,000	1.258.594,000000
30,633400	1,000	1.261.316,000000
30,650067	1,000	1.264.772,000000
30,666733	1,000	1.268.789,000000
30,683400	1,000	1.272.703,000000
30,700067	1,000	1.275.701,000000
30,716733	1,000	1.277.226,000000
30,733400	1,000	1.277.220,000000
30,750067	1,000	1.276.040,000000
30,766733	1,000	1.274.179,000000
30,783400	1,000	1.272.076,000000
30,800067	1,000	1.270.289,000000
30,816733	1,000	1.269.341,000000
30,833400	1,000	1.269.197,000000
30,850067	1,000	1.269.503,000000
30,866733	1,000	1.270.027,000000
30,883400	1,000	1.270.660,000000
30,900067	1,000	1.271.192,000000
30,916733	1,000	1.271.425,000000
30,933400	1,000	1.271.163,000000
30,950067	1,000	1.270.529,000000
30,966733	1,000	1.269.905,000000
30,983400	1,000	1.269.556,000000
31,000067	1,000	1.269.302,000000
31,016733	1,000	1.268.975,000000
31,033400	1,000	1.268.702,000000
31,050067	1,000	1.268.910,000000
31,066733	1,000	1.269.976,000000
31,083400	1,000	1.271.616,000000
31,100067	1,000	1.273.047,000000
31,116733	1,000	1.273.709,000000
31,133400	1,000	1.273.816,000000
31,150067	1,000	1.273.697,000000
31,166733	1,000	1.273.635,000000
31,183400	1,000	1.273.729,000000
31,200067	1,000	1.274.048,000000
31,216733	1,000	1.274.588,000000
31,233400	1,000	1.275.033,000000
31,250067	1,000	1.275.031,000000
31,266733	1,000	1.274.596,000000
31,283400	1,000	1.274.020,000000
31,300067	1,000	1.273.230,000000
31,316733	1,000	1.272.023,000000
31,333400	1,000	1.270.589,000000
31,350067	1,000	1.269.387,000000
31,366733	1,000	1.268.765,000000
31,383400	1,000	1.268.943,000000
31,400067	1,000	1.269.923,000000
31,416733	1,000	1.271.452,000000
31,433400	1,000	1.273.114,000000
31,450067	1,000	1.274.679,000000
31,466733	1,000	1.276.012,000000
31,483400	1,000	1.276.841,000000
31,500067	1,000	1.276.971,000000
31,516733	1,000	1.276.326,000000
31,533400	1,000	1.275.100,000000
31,550067	1,000	1.273.785,000000
31,566733	1,000	1.273.122,000000
31,583400	1,000	1.273.192,000000
31,600067	1,000	1.273.889,000000
31,616733	1,000	1.275.041,000000
31,633400	1,000	1.276.478,000000
31,650067	1,000	1.277.914,000000
31,666733	1,000	1.279.224,000000
31,683400	1,000	1.280.666,000000
31,700067	1,000	1.282.172,000000
31,716733	1,000	1.283.804,000000
31,733400	1,000	1.285.531,000000
31,750067	1,000	1.286.901,000000
31,766733	1,000	1.287.646,000000
31,783400	1,000	1.287.645,000000
31,800067	1,000	1.286.986,000000
31,816733	1,000	1.286.030,000000
31,833400	1,000	1.285.320,000000
31,850067	1,000	1.285.155,000000
31,866733	1,000	1.285.224,000000
31,883400	1,000	1.285.236,000000
31,900067	1,000	1.285.065,000000
31,916733	1,000	1.284.840,000000
31,933400	1,000	1.284.956,000000
31,950067	1,000	1.285.648,000000
31,966733	1,000	1.286.859,000000
31,983400	1,000	1.288.373,000000
32,000067	1,000	1.289.998,000000
32,016733	1,000	1.291.341,000000
32,033400	1,000	1.291.911,000000
32,050067	1,000	1.291.495,000000
32,066733	1,000	1.290.561,000000
32,083400	1,000	1.289.737,000000
32,100067	1,000	1.289.254,000000
32,116733	1,000	1.289.060,000000
32,133400	1,000	1.288.958,000000
32,150067	1,000	1.288.857,000000
32,166733	1,000	1.289.198,000000
32,183400	1,000	1.290.169,000000
32,200067	1,000	1.291.535,000000
32,216733	1,000	1.292.811,000000
32,233400	1,000	1.293.387,000000
32,250067	1,000	1.293.439,000000
32,266733	1,000	1.293.554,000000
32,283400	1,000	1.293.832,000000
32,300067	1,000	1.294.052,000000
32,316733	1,000	1.294.290,000000
32,333400	1,000	1.294.828,000000
32,350067	1,000	1.295.588,000000
32,366733	1,000	1.296.170,000000
32,383400	1,000	1.295.910,000000
32,400067	1,000	1.294.565,000000
32,416733	1,000	1.292.593,000000
32,433400	1,000	1.290.298,000000
32,450067	1,000	1.287.723,000000
32,466733	1,000	1.285.247,000000
32,483400	1,000	1.283.354,000000
32,500067	1,000	1.282.113,000000
32,516733	1,000	1.281.410,000000
32,533400	1,000	1.281.034,000000
32,550067	1,000	1.280.869,000000
32,566733	1,000	1.281.054,000000
32,583400	1,000	1.281.493,000000
32,600067	1,000	1.282.261,000000
32,616733	1,000	1.283.483,000000
32,633400	1,000	1.285.267,000000
32,650067	1,000	1.287.564,000000
32,666733	1,000	1.290.208,000000
32,683400	1,000	1.292.474,000000
32,700067	1,000	1.293.786,000000
32,716733	1,000	1.293.842,000000
32,733400	1,000	1.292.588,000000
32,750067	1,000	1.290.222,000000
32,766733	1,000	1.287.120,000000
32,783400	1,000	1.283.954,000000
32,800067	1,000	1.281.456,000000
32,816733	1,000	1.280.092,000000
32,833400	1,000	1.279.897,000000
32,850067	1,000	1.280.615,000000
32,866733	1,000	1.281.843,000000
32,883400	1,000	1.283.248,000000
32,900067	1,000	1.284.372,000000
32,916733	1,000	1.284.541,000000
32,933400	1,000	1.283.255,000000
32,950067	1,000	1.280.624,000000
32,966733	1,000	1.277.476,000000
32,983400	1,000	1.274.563,000000
33,000067	1,000	1.272.381,000000
33,016733	1,000	1.271.176,000000
33,033400	1,000	1.270.815,000000
33,050067	1,000	1.270.718,000000
33,066733	1,000	1.270.139,000000
33,083400	1,000	1.268.761,000000
33,100067	1,000	1.266.894,000000
33,116733	1,000	1.265.067,000000
33,133400	1,000	1.263.654,000000
33,150067	1,000	1.262.839,000000
33,166733	1,000	1.262.466,000000
33,183400	1,000	1.262.438,000000
33,200067	1,000	1.262.786,000000
33,216733	1,000	1.263.307,000000
33,233400	1,000	1.263.744,000000
33,250067	1,000	1.264.225,000000
33,266733	1,000	1.264.880,000000
33,283400	1,000	1.265.470,000000
33,300067	1,000	1.266.030,000000
33,316733	1,000	1.266.748,000000
33,333400	1,000	1.267.888,000000
33,350067	1,000	1.269.966,000000
33,366733	1,000	1.273.148,000000
33,383400	1,000	1.276.797,000000
33,400067	1,000	1.279.966,000000
33,416733	1,000	1.282.389,000000
33,433400	1,000	1.284.047,000000
33,450067	1,000	1.284.993,000000
33,466733	1,000	1.285.362,000000
33,483400	1,000	1.285.277,000000
33,500067	1,000	1.284.930,000000
33,516733	1,000	1.284.366,000000
33,533400	1,000	1.283.932,000000
33,550067	1,000	1.283.898,000000
33,566733	1,000	1.284.582,000000
33,583400	1,000	1.286.119,000000
33,600067	1,000	1.288.654,000000
33,616733	1,000	1.291.983,000000
33,633400	1,000	1.295.584,000000
33,650067	1,000	1.299.040,000000
33,666733	1,000	1.302.225,000000
33,683400	1,000	1.305.060,000000
33,700067	1,000	1.307.609,000000
33,716733	1,000	1.309.992,000000
33,733400	1,000	1.311.974,000000
33,750067	1,000	1.313.317,000000
33,766733	1,000	1.314.209,000000
33,783400	1,000	1.314.971,000000
33,800067	1,000	1.315.495,000000
33,816733	1,000	1.315.474,000000
33,833400	1,000	1.314.951,000000
33,850067	1,000	1.314.361,000000
33,866733	1,000	1.314.281,000000
33,883400	1,000	1.314.948,000000
33,900067	1,000	1.316.234,000000
33,916733	1,000	1.318.052,000000
33,933400	1,000	1.320.334,000000
33,950067	1,000	1.322.881,000000
33,966733	1,000	1.325.642,000000
33,983400	1,000	1.328.456,000000
34,000067	1,000	1.330.957,000000
34,016733	1,000	1.333.219,000000
34,033400	1,000	1.335.400,000000
34,050067	1,000	1.337.521,000000
34,066733	1,000	1.339.368,000000
34,083400	1,000	1.340.882,000000
34,100067	1,000	1.342.101,000000
34,116733	1,000	1.343.069,000000
34,133400	1,000	1.343.908,000000
34,150067	1,000	1.344.737,000000
34,166733	1,000	1.345.687,000000
34,183400	1,000	1.346.797,000000
34,200067	1,000	1.348.125,000000
34,216733	1,000	1.349.613,000000
34,233400	1,000	1.351.093,000000
34,250067	1,000	1.352.809,000000
34,266733	1,000	1.354.859,000000
34,283400	1,000	1.357.296,000000
34,300067	1,000	1.360.249,000000
34,316733	1,000	1.363.542,000000
34,333400	1,000	1.366.927,000000
34,350067	1,000	1.370.335,000000
34,366733	1,000	1.373.878,000000
34,383400	1,000	1.377.623,000000
34,400067	1,000	1.381.404,000000
34,416733	1,000	1.384.781,000000
34,433400	1,000	1.387.636,000000
34,450067	1,000	1.390.243,000000
34,466733	1,000	1.392.681,000000
34,483400	1,000	1.394.740,000000
34,500067	1,000	1.396.255,000000
34,516733	1,000	1.397.483,000000
34,533400	1,000	1.398.869,000000
34,550067	1,000	1.400.378,000000
34,566733	1,000	1.402.105,000000
34,583400	1,000	1.404.161,000000
34,600067	1,000	1.406.398,000000
34,616733	1,000	1.408.687,000000
34,633400	1,000	1.410.891,000000
34,650067	1,000	1.412.774,000000
34,666733	1,000	1.414.128,000000
34,683400	1,000	1.415.029,000000
34,700067	1,000	1.415.795,000000
34,716733	1,000	1.416.621,000000
34,733400	1,000	1.417.507,000000
34,750067	1,000	1.418.880,000000
34,766733	1,000	1.420.841,000000
34,783400	1,000	1.423.204,000000
34,800067	1,000	1.425.969,000000
34,816733	1,000	1.429.153,000000
34,833400	1,000	1.432.898,000000
34,850067	1,000	1.437.148,000000
34,866733	1,000	1.441.540,000000
34,883400	1,000	1.445.859,000000
34,900067	1,000	1.449.849,000000
34,916733	1,000	1.453.140,000000
34,933400	1,000	1.455.448,000000
34,950067	1,000	1.457.062,000000
34,966733	1,000	1.458.307,000000
34,983400	1,000	1.459.565,000000
35,000067	1,000	1.461.462,000000
35,016733	1,000	1.464.124,000000
35,033400	1,000	1.467.053,000000
35,050067	1,000	1.469.838,000000
35,066733	1,000	1.472.330,000000
35,083400	1,000	1.474.203,000000
35,100067	1,000	1.475.313,000000
35,116733	1,000	1.475.960,000000
35,133400	1,000	1.476.684,000000
35,150067	1,000	1.477.761,000000
35,166733	1,000	1.479.326,000000
35,183400	1,000	1.481.370,000000
35,200067	1,000	1.483.895,000000
35,216733	1,000	1.486.725,000000
35,233400	1,000	1.489.766,000000
35,250067	1,000	1.492.832,000000
35,266733	1,000	1.495.726,000000
35,283400	1,000	1.498.116,000000
35,300067	1,000	1.500.053,000000
35,316733	1,000	1.501.535,000000
35,333400	1,000	1.502.528,000000
35,350067	1,000	1.503.212,000000
35,366733	1,000	1.503.821,000000
35,383400	1,000	1.504.444,000000
35,400067	1,000	1.505.254,000000
35,416733	1,000	1.506.489,000000
35,433400	1,000	1.508.319,000000
35,450067	1,000	1.510.713,000000
35,466733	1,000	1.513.383,000000
35,483400	1,000	1.516.094,000000
35,500067	1,000	1.518.736,000000
35,516733	1,000	1.520.977,000000
35,533400	1,000	1.522.720,000000
35,550067	1,000	1.524.096,000000
35,566733	1,000	1.525.291,000000
35,583400	1,000	1.526.587,000000
35,600067	1,000	1.528.206,000000
35,616733	1,000	1.530.069,000000
35,633400	1,000	1.531.833,000000
35,650067	1,000	1.533.370,000000
35,666733	1,000	1.534.896,000000
35,683400	1,000	1.536.338,000000
35,700067	1,000	1.537.300,000000
35,716733	1,000	1.537.481,000000
35,733400	1,000	1.536.861,000000
35,750067	1,000	1.535.764,000000
35,766733	1,000	1.534.468,000000
35,783400	1,000	1.533.464,000000
35,800067	1,000	1.532.932,000000
35,816733	1,000	1.532.923,000000
35,833400	1,000	1.533.268,000000
35,850067	1,000	1.533.859,000000
35,866733	1,000	1.534.629,000000
35,883400	1,000	1.535.310,000000
35,900067	1,000	1.535.755,000000
35,916733	1,000	1.535.808,000000
35,933400	1,000	1.535.270,000000
35,950067	1,000	1.534.076,000000
35,966733	1,000	1.532.348,000000
35,983400	1,000	1.530.713,000000
36,000067	1,000	1.529.430,000000
36,016733	1,000	1.528.448,000000
36,033400	1,000	1.527.889,000000
36,050067	1,000	1.527.658,000000
36,066733	1,000	1.527.789,000000
36,083400	1,000	1.528.191,000000
36,100067	1,000	1.529.016,000000
36,116733	1,000	1.530.363,000000
36,133400	1,000	1.532.110,000000
36,150067	1,000	1.533.692,000000
36,166733	1,000	1.534.949,000000
36,183400	1,000	1.536.179,000000
36,200067	1,000	1.537.486,000000
36,216733	1,000	1.538.862,000000
36,233400	1,000	1.540.346,000000
36,250067	1,000	1.541.793,000000
36,266733	1,000	1.542.982,000000
36,283400	1,000	1.543.513,000000
36,300067	1,000	1.543.222,000000
36,316733	1,000	1.542.126,000000
36,333400	1,000	1.540.307,000000
36,350067	1,000	1.538.383,000000
36,366733	1,000	1.537.091,000000
36,383400	1,000	1.536.801,000000
36,400067	1,000	1.537.395,000000
36,416733	1,000	1.538.518,000000
36,433400	1,000	1.540.201,000000
36,450067	1,000	1.542.500,000000
36,466733	1,000	1.545.259,000000
36,483400	1,000	1.547.989,000000
36,500067	1,000	1.549.843,000000
36,516733	1,000	1.550.354,000000
36,533400	1,000	1.549.922,000000
36,550067	1,000	1.549.432,000000
36,566733	1,000	1.549.656,000000
36,583400	1,000	1.550.825,000000
36,600067	1,000	1.552.981,000000
36,616733	1,000	1.556.315,000000
36,633400	1,000	1.560.782,000000
36,650067	1,000	1.566.047,000000
36,666733	1,000	1.571.635,000000
36,683400	1,000	1.577.295,000000
36,700067	1,000	1.582.913,000000
36,716733	1,000	1.588.733,000000
36,733400	1,000	1.594.985,000000
36,750067	1,000	1.601.782,000000
36,766733	1,000	1.609.083,000000
36,783400	1,000	1.616.940,000000
36,800067	1,000	1.625.516,000000
36,816733	1,000	1.634.847,000000
36,833400	1,000	1.645.071,000000
36,850067	1,000	1.656.393,000000
36,866733	1,000	1.668.843,000000
36,883400	1,000	1.682.279,000000
36,900067	1,000	1.696.430,000000
36,916733	1,000	1.711.078,000000
36,933400	1,000	1.726.293,000000
36,950067	1,000	1.742.494,000000
36,966733	1,000	1.759.939,000000
36,983400	1,000	1.778.518,000000
37,000067	1,000	1.797.785,000000
37,016733	1,000	1.817.427,000000
37,033400	1,000	1.837.636,000000
37,050067	1,000	1.858.534,000000
37,066733	1,000	1.879.811,000000
37,083400	1,000	1.901.113,000000
37,100067	1,000	1.922.053,000000
37,116733	1,000	1.942.064,000000
37,133400	1,000	1.960.676,000000
37,150067	1,000	1.977.676,000000
37,166733	1,000	1.992.693,000000
37,183400	1,000	2.005.699,000000
37,200067	1,000	2.017.228,000000
37,216733	1,000	2.027.710,000000
37,233400	1,000	2.037.186,000000
37,250067	1,000	2.045.455,000000
37,266733	1,000	2.051.947,000000
37,283400	1,000	2.056.536,000000
37,300067	1,000	2.059.317,000000
37,316733	1,000	2.060.048,000000
37,333400	1,000	2.058.375,000000
37,350067	1,000	2.054.113,000000
37,366733	1,000	2.047.262,000000
37,383400	1,000	2.038.338,000000
37,400067	1,000	2.027.807,000000
37,416733	1,000	2.016.034,000000
37,433400	1,000	2.003.543,000000
37,450067	1,000	1.990.628,000000
37,466733	1,000	1.977.435,000000
37,483400	1,000	1.964.116,000000
37,500067	1,000	1.950.879,000000
37,516733	1,000	1.937.468,000000
37,533400	1,000	1.923.359,000000
37,550067	1,000	1.908.193,000000
37,566733	1,000	1.891.405,000000
37,583400	1,000	1.872.650,000000
37,600067	1,000	1.852.482,000000
37,616733	1,000	1.831.978,000000
37,633400	1,000	1.811.864,000000
37,650067	1,000	1.792.377,000000
37,666733	1,000	1.773.364,000000
37,683400	1,000	1.754.714,000000
37,700067	1,000	1.736.215,000000
37,716733	1,000	1.717.885,000000
37,733400	1,000	1.699.698,000000
37,750067	1,000	1.681.395,000000
37,766733	1,000	1.662.811,000000
37,783400	1,000	1.644.087,000000
37,800067	1,000	1.625.323,000000
37,816733	1,000	1.606.565,000000
37,833400	1,000	1.587.667,000000
37,850067	1,000	1.568.300,000000
37,866733	1,000	1.548.308,000000
37,883400	1,000	1.527.997,000000
37,900067	1,000	1.507.386,000000
37,916733	1,000	1.486.613,000000
37,933400	1,000	1.466.329,000000
37,950067	1,000	1.446.925,000000
37,966733	1,000	1.428.275,000000
37,983400	1,000	1.410.350,000000
38,000067	1,000	1.393.026,000000
38,016733	1,000	1.376.281,000000
38,033400	1,000	1.360.189,000000
38,050067	1,000	1.344.420,000000
38,066733	1,000	1.328.352,000000
38,083400	1,000	1.311.718,000000
38,100067	1,000	1.294.808,000000
38,116733	1,000	1.277.874,000000
38,133400	1,000	1.260.733,000000
38,150067	1,000	1.243.223,000000
38,166733	1,000	1.225.662,000000
38,183400	1,000	1.208.047,000000
38,200067	1,000	1.190.219,000000
38,216733	1,000	1.171.882,000000
38,233400	1,000	1.153.083,000000
38,250067	1,000	1.133.985,000000
38,266733	1,000	1.114.831,000000
38,283400	1,000	1.096.071,000000
38,300067	1,000	1.078.233,000000
38,316733	1,000	1.061.835,000000
38,333400	1,000	1.047.126,000000
38,350067	1,000	1.033.845,000000
38,366733	1,000	1.021.350,000000
38,383400	1,000	1.009.029,000000
38,400067	1,000	996.262,000000
38,416733	1,000	982.777,000000
38,433400	1,000	968.531,000000
38,450067	1,000	953.743,000000
38,466733	1,000	938.830,000000
38,483400	1,000	924.255,000000
38,500067	1,000	910.157,000000
38,516733	1,000	896.661,000000
38,533400	1,000	883.686,000000
38,550067	1,000	870.962,000000
38,566733	1,000	858.037,000000
38,583400	1,000	844.795,000000
38,600067	1,000	831.343,000000
38,616733	1,000	817.921,000000
38,633400	1,000	804.784,000000
38,650067	1,000	791.912,000000
38,666733	1,000	778.740,000000
38,683400	1,000	764.920,000000
38,700067	1,000	750.832,000000
38,716733	1,000	736.590,000000
38,733400	1,000	722.394,000000
38,750067	1,000	708.490,000000
38,766733	1,000	695.110,000000
38,783400	1,000	682.308,000000
38,800067	1,000	669.926,000000
38,816733	1,000	658.016,000000
38,833400	1,000	646.755,000000
38,850067	1,000	636.158,000000
38,866733	1,000	626.215,000000
38,883400	1,000	617.161,000000
38,900067	1,000	608.787,000000
38,916733	1,000	600.770,000000
38,933400	1,000	592.416,000000
38,950067	1,000	583.196,000000
38,966733	1,000	573.338,000000
38,983400	1,000	563.271,000000
39,000067	1,000	553.777,000000
39,016733	1,000	545.153,000000
39,033400	1,000	537.029,000000
39,050067	1,000	529.018,000000
39,066733	1,000	520.925,000000
39,083400	1,000	512.543,000000
39,100067	1,000	503.733,000000
39,116733	1,000	494.375,000000
39,133400	1,000	484.466,000000
39,150067	1,000	474.443,000000
39,166733	1,000	464.699,000000
39,183400	1,000	455.496,000000
39,200067	1,000	447.036,000000
39,216733	1,000	439.227,000000
39,233400	1,000	431.971,000000
39,250067	1,000	425.355,000000
39,266733	1,000	419.533,000000
39,283400	1,000	414.473,000000
39,300067	1,000	409.760,000000
39,316733	1,000	404.705,000000
39,333400	1,000	398.743,000000
39,350067	1,000	392.149,000000
39,366733	1,000	385.200,000000
39,383400	1,000	378.161,000000
39,400067	1,000	371.153,000000
39,416733	1,000	364.087,000000
39,433400	1,000	356.922,000000
39,450067	1,000	349.753,000000
39,466733	1,000	342.791,000000
39,483400	1,000	336.231,000000
39,500067	1,000	329.935,000000
39,516733	1,000	323.665,000000
39,533400	1,000	317.564,000000
39,550067	1,000	311.394,000000
39,566733	1,000	304.906,000000
39,583400	1,000	298.272,000000
39,600067	1,000	291.873,000000
39,616733	1,000	286.044,000000
39,633400	1,000	281.034,000000
39,650067	1,000	276.829,000000
39,666733	1,000	273.194,000000
39,683400	1,000	269.704,000000
39,700067	1,000	266.248,000000
39,716733	1,000	262.710,000000
39,733400	1,000	258.781,000000
39,750067	1,000	254.255,000000
39,766733	1,000	248.952,000000
39,783400	1,000	242.986,000000
39,800067	1,000	236.743,000000
39,816733	1,000	230.812,000000
39,833400	1,000	225.588,000000
39,850067	1,000	221.411,000000
39,866733	1,000	218.365,000000
39,883400	1,000	216.356,000000
39,900067	1,000	215.270,000000
39,916733	1,000	214.801,000000
39,933400	1,000	214.653,000000
39,950067	1,000	214.419,000000
39,966733	1,000	213.621,000000
39,983400	1,000	211.682,000000
40,000067	1,000	208.402,000000
40,016733	1,000	204.277,000000
40,033400	1,000	200.056,000000
40,050067	1,000	196.065,000000
40,066733	1,000	192.467,000000
40,083400	1,000	189.325,000000
40,100067	1,000	186.366,000000
40,116733	1,000	183.366,000000
40,133400	1,000	180.530,000000
40,150067	1,000	178.154,000000
40,166733	1,000	176.207,000000
40,183400	1,000	174.793,000000
40,200067	1,000	173.796,000000
40,216733	1,000	172.853,000000
40,233400	1,000	171.919,000000
40,250067	1,000	170.939,000000
40,266733	1,000	170.050,000000
40,283400	1,000	169.411,000000
40,300067	1,000	168.888,000000
40,316733	1,000	168.215,000000
40,333400	1,000	167.103,000000
40,350067	1,000	165.551,000000
40,366733	1,000	163.465,000000
40,383400	1,000	160.845,000000
40,400067	1,000	157.978,000000
40,416733	1,000	155.201,000000
40,433400	1,000	152.716,000000
40,450067	1,000	150.715,000000
40,466733	1,000	149.165,000000
40,483400	1,000	147.682,000000
40,500067	1,000	145.936,000000
40,516733	1,000	143.597,000000
40,533400	1,000	140.898,000000
40,550067	1,000	138.134,000000
40,566733	1,000	135.270,000000
40,583400	1,000	132.358,000000
40,600067	1,000	129.731,000000
40,616733	1,000	127.925,000000
40,633400	1,000	127.160,000000
40,650067	1,000	127.316,000000
40,666733	1,000	127.785,000000
40,683400	1,000	128.009,000000
40,700067	1,000	127.989,000000
40,716733	1,000	127.777,000000
40,733400	1,000	127.306,000000
40,750067	1,000	126.245,000000
40,766733	1,000	124.469,000000
40,783400	1,000	122.030,000000
40,800067	1,000	119.378,000000
40,816733	1,000	117.297,000000
40,833400	1,000	116.080,000000
40,850067	1,000	115.614,000000
40,866733	1,000	115.610,000000
40,883400	1,000	116.034,000000
40,900067	1,000	116.829,000000
40,916733	1,000	117.745,000000
40,933400	1,000	118.412,000000
40,950067	1,000	118.358,000000
40,966733	1,000	117.190,000000
40,983400	1,000	114.900,000000
41,000067	1,000	111.560,000000
41,016733	1,000	107.352,000000
41,033400	1,000	102.595,000000
41,050067	1,000	97.781,000000
41,066733	1,000	93.884,000000
41,083400	1,000	91.341,000000
41,100067	1,000	89.804,000000
41,116733	1,000	88.923,000000
41,133400	1,000	88.400,000000
41,150067	1,000	87.869,000000
41,166733	1,000	87.049,000000
41,183400	1,000	85.800,000000
41,200067	1,000	84.336,000000
41,216733	1,000	83.045,000000
41,233400	1,000	82.260,000000
41,250067	1,000	82.389,000000
41,266733	1,000	83.318,000000
41,283400	1,000	84.398,000000
41,300067	1,000	85.418,000000
41,316733	1,000	86.508,000000
41,333400	1,000	87.472,000000
41,350067	1,000	88.213,000000
41,366733	1,000	88.680,000000
41,383400	1,000	88.608,000000
41,400067	1,000	87.893,000000
41,416733	1,000	86.597,000000
41,433400	1,000	85.080,000000
41,450067	1,000	83.840,000000
41,466733	1,000	83.277,000000
41,483400	1,000	83.484,000000
41,500067	1,000	84.495,000000
41,516733	1,000	86.204,000000
41,533400	1,000	88.060,000000
41,550067	1,000	89.662,000000
41,566733	1,000	91.056,000000
41,583400	1,000	92.128,000000
41,600067	1,000	92.917,000000
41,616733	1,000	93.169,000000
41,633400	1,000	92.499,000000
41,650067	1,000	90.753,000000
41,666733	1,000	88.100,000000
41,683400	1,000	84.913,000000
41,700067	1,000	82.171,000000
41,716733	1,000	80.584,000000
41,733400	1,000	80.165,000000
41,750067	1,000	80.664,000000
41,766733	1,000	81.863,000000
41,783400	1,000	83.305,000000
41,800067	1,000	84.429,000000
41,816733	1,000	84.694,000000
41,833400	1,000	83.832,000000
41,850067	1,000	81.827,000000
41,866733	1,000	79.209,000000
41,883400	1,000	76.718,000000
41,900067	1,000	74.901,000000
41,916733	1,000	73.794,000000
41,933400	1,000	73.003,000000
41,950067	1,000	72.195,000000
41,966733	1,000	71.242,000000
41,983400	1,000	70.364,000000
42,000067	1,000	69.650,000000
42,016733	1,000	68.918,000000
42,033400	1,000	68.125,000000
42,050067	1,000	67.321,000000
42,066733	1,000	66.602,000000
42,083400	1,000	65.805,000000
42,100067	1,000	64.811,000000
42,116733	1,000	63.533,000000
42,133400	1,000	61.881,000000
42,150067	1,000	59.845,000000
42,166733	1,000	57.464,000000
42,183400	1,000	54.864,000000
42,200067	1,000	52.349,000000
42,216733	1,000	50.323,000000
42,233400	1,000	49.100,000000
42,250067	1,000	48.814,000000
42,266733	1,000	49.327,000000
42,283400	1,000	50.267,000000
42,300067	1,000	51.150,000000
42,316733	1,000	51.645,000000
42,333400	1,000	51.655,000000
42,350067	1,000	51.107,000000
42,366733	1,000	50.053,000000
42,383400	1,000	48.946,000000
42,400067	1,000	48.122,000000
42,416733	1,000	47.803,000000
42,433400	1,000	48.007,000000
42,450067	1,000	48.476,000000
42,466733	1,000	49.031,000000
42,483400	1,000	49.887,000000
42,500067	1,000	51.373,000000
42,516733	1,000	53.431,000000
42,533400	1,000	55.449,000000
42,550067	1,000	56.790,000000
42,566733	1,000	57.220,000000
42,583400	1,000	56.925,000000
42,600067	1,000	56.279,000000
42,616733	1,000	55.428,000000
42,633400	1,000	54.486,000000
42,650067	1,000	53.625,000000
42,666733	1,000	52.886,000000
42,683400	1,000	52.454,000000
42,700067	1,000	52.687,000000
42,716733	1,000	53.653,000000
42,733400	1,000	55.170,000000
42,750067	1,000	56.668,000000
42,766733	1,000	57.572,000000
42,783400	1,000	57.744,000000
42,800067	1,000	57.119,000000
42,816733	1,000	55.537,000000
42,833400	1,000	53.190,000000
42,850067	1,000	50.524,000000
42,866733	1,000	47.908,000000
42,883400	1,000	45.665,000000
42,900067	1,000	43.922,000000
42,916733	1,000	42.750,000000
42,933400	1,000	41.903,000000
42,950067	1,000	41.116,000000
42,966733	1,000	40.246,000000
42,983400	1,000	39.332,000000
43,000067	1,000	38.712,000000
43,016733	1,000	38.518,000000
43,033400	1,000	38.763,000000
43,050067	1,000	39.541,000000
43,066733	1,000	40.833,000000
43,083400	1,000	42.307,000000
43,100067	1,000	43.487,000000
