# Supplementary material for: HappyTools: A software for high-throughput HPLC data processing and quantitation
Source: PLoS One. 2018 Jul 6;13(7):e0200280. doi: 10.1371/journal.pone.0200280 (PMC6034860; doi:10.1371/journal.pone.0200280)
Supplement: S1 Data — The source code of HappyTools is included in this zip file, together with all the raw chromatograms as exported from ThermoFisher Chromeleon. A visual tutorial and a document demonstrating how to reproduce the results used in this study are also included. (ZIP) [file pone.0200280.s013.zip › Data/Clinical/ACPA-IgG Part 1/Total_RA7_ACPA.txt]

File Path	chrom://5-para-12-0017/ChromeleonLocal/Instrument Data/UHPLC_2/analysis 2013/Yoann 2013sup.seq/36870.smp/Emission_1.channel/Emission_1.chm
Channel	Emission_1

Injection Information:
Data Vault	ChromeleonLocal
Injection	ACPA SF JM
Injection Number	14
Position	RA9
Comment	
Processing Method	22-04-2013 Integrate IgG 75-63%
Instrument Method	2013Aquity IgG glycan  75%-63% 010313   deepwellplate
Type	Unknown
Status	Finished
Injection Date	18-4-2013
Injection Time	2:42:17
Injection Volume (µl)	83,000
Dilution Factor	1,0000
Weight	1,0000

Raw Data Information:
Time Min. (min)	0,016650
Time Max. (min)	43,116650
Data Points	2587
Detector	FLD
Exporting Data System	Chromeleon 7.1.2.1478
Operator	
Signal Quantity	
Signal Unit	counts
Signal Min.	-1.323.123,000000
Signal Max.	12.593.461,000000
Channel	Emission_1
Driver Name	FLD3000.dll
Channel Type	Evaluation
Min. Step (s)	1,000
Max. Step (s)	1,000
Average Step (s)	1,000

Signal Parameter Information:
Signal Info	250 nm /480 nm

Raw Data:
Time (min)	Step (s)	Value (counts)
0,016650	0,000	0,000000
0,033317	1,000	0,000000
0,049983	1,000	0,000000
0,066650	1,000	0,000000
0,083317	1,000	155,000000
0,099983	1,000	575,000000
0,116650	1,000	1.092,000000
0,133317	1,000	1.634,000000
0,149983	1,000	2.253,000000
0,166650	1,000	3.122,000000
0,183317	1,000	4.134,000000
0,199983	1,000	5.311,000000
0,216650	1,000	6.644,000000
0,233317	1,000	8.005,000000
0,249983	1,000	9.202,000000
0,266650	1,000	9.920,000000
0,283317	1,000	10.000,000000
0,299983	1,000	9.346,000000
0,316650	1,000	7.817,000000
0,333317	1,000	5.729,000000
0,349983	1,000	3.616,000000
0,366650	1,000	1.784,000000
0,383317	1,000	637,000000
0,399983	1,000	-1.332,000000
0,416650	1,000	-15.217,000000
0,433317	1,000	-58.900,000000
0,449983	1,000	-144.985,000000
0,466650	1,000	-274.820,000000
0,483317	1,000	-439.315,000000
0,499983	1,000	-622.768,000000
0,516650	1,000	-808.172,000000
0,533317	1,000	-979.966,000000
0,549983	1,000	-1.125.258,000000
0,566650	1,000	-1.234.630,000000
0,583317	1,000	-1.301.741,000000
0,599983	1,000	-1.323.123,000000
0,616650	1,000	-1.297.529,000000
0,633317	1,000	-1.226.026,000000
0,649983	1,000	-1.111.919,000000
0,666650	1,000	-961.355,000000
0,683317	1,000	-782.630,000000
0,699983	1,000	-585.412,000000
0,716650	1,000	-379.937,000000
0,733317	1,000	-176.449,000000
0,749983	1,000	15.261,000000
0,766650	1,000	186.921,000000
0,783317	1,000	332.679,000000
0,799983	1,000	449.235,000000
0,816650	1,000	535.845,000000
0,833317	1,000	593.393,000000
0,849983	1,000	624.360,000000
0,866650	1,000	632.472,000000
0,883317	1,000	621.959,000000
0,899983	1,000	597.180,000000
0,916650	1,000	562.470,000000
0,933317	1,000	521.570,000000
0,949983	1,000	477.436,000000
0,966650	1,000	432.288,000000
0,983317	1,000	387.779,000000
0,999983	1,000	345.087,000000
1,016650	1,000	305.019,000000
1,033317	1,000	268.143,000000
1,049983	1,000	234.729,000000
1,066650	1,000	204.837,000000
1,083317	1,000	178.465,000000
1,099983	1,000	155.077,000000
1,116650	1,000	134.257,000000
1,133317	1,000	115.811,000000
1,149983	1,000	99.456,000000
1,166650	1,000	84.932,000000
1,183317	1,000	72.110,000000
1,199983	1,000	60.953,000000
1,216650	1,000	51.531,000000
1,233317	1,000	43.975,000000
1,249983	1,000	38.302,000000
1,266650	1,000	34.110,000000
1,283317	1,000	30.871,000000
1,299983	1,000	28.355,000000
1,316650	1,000	26.902,000000
1,333317	1,000	26.734,000000
1,349983	1,000	27.639,000000
1,366650	1,000	29.164,000000
1,383317	1,000	30.967,000000
1,399983	1,000	32.869,000000
1,416650	1,000	34.660,000000
1,433317	1,000	36.124,000000
1,449983	1,000	37.213,000000
1,466650	1,000	38.000,000000
1,483317	1,000	38.867,000000
1,499983	1,000	39.855,000000
1,516650	1,000	40.785,000000
1,533317	1,000	41.662,000000
1,549983	1,000	42.502,000000
1,566650	1,000	42.971,000000
1,583317	1,000	42.873,000000
1,599983	1,000	42.140,000000
1,616650	1,000	40.897,000000
1,633317	1,000	39.166,000000
1,649983	1,000	37.054,000000
1,666650	1,000	35.181,000000
1,683317	1,000	34.063,000000
1,699983	1,000	33.960,000000
1,716650	1,000	34.984,000000
1,733317	1,000	36.897,000000
1,749983	1,000	39.037,000000
1,766650	1,000	40.811,000000
1,783317	1,000	41.955,000000
1,799983	1,000	42.143,000000
1,816650	1,000	41.235,000000
1,833317	1,000	39.367,000000
1,849983	1,000	36.849,000000
1,866650	1,000	34.050,000000
1,883317	1,000	31.401,000000
1,899983	1,000	29.199,000000
1,916650	1,000	27.664,000000
1,933317	1,000	26.674,000000
1,949983	1,000	25.704,000000
1,966650	1,000	24.430,000000
1,983317	1,000	23.008,000000
1,999983	1,000	21.673,000000
2,016650	1,000	20.671,000000
2,033317	1,000	20.365,000000
2,049983	1,000	20.742,000000
2,066650	1,000	21.745,000000
2,083317	1,000	23.219,000000
2,099983	1,000	25.006,000000
2,116650	1,000	26.944,000000
2,133317	1,000	28.657,000000
2,149983	1,000	29.905,000000
2,166650	1,000	30.828,000000
2,183317	1,000	31.683,000000
2,199983	1,000	32.687,000000
2,216650	1,000	33.838,000000
2,233317	1,000	35.089,000000
2,249983	1,000	36.416,000000
2,266650	1,000	37.801,000000
2,283317	1,000	39.304,000000
2,299983	1,000	40.956,000000
2,316650	1,000	42.722,000000
2,333317	1,000	44.693,000000
2,349983	1,000	47.170,000000
2,366650	1,000	50.495,000000
2,383317	1,000	54.873,000000
2,399983	1,000	60.582,000000
2,416650	1,000	67.488,000000
2,433317	1,000	75.199,000000
2,449983	1,000	83.413,000000
2,466650	1,000	91.893,000000
2,483317	1,000	100.443,000000
2,499983	1,000	108.921,000000
2,516650	1,000	117.724,000000
2,533317	1,000	127.173,000000
2,549983	1,000	137.499,000000
2,566650	1,000	148.943,000000
2,583317	1,000	161.439,000000
2,599983	1,000	175.089,000000
2,616650	1,000	189.874,000000
2,633317	1,000	205.489,000000
2,649983	1,000	221.704,000000
2,666650	1,000	238.449,000000
2,683317	1,000	255.518,000000
2,699983	1,000	272.649,000000
2,716650	1,000	289.501,000000
2,733317	1,000	305.691,000000
2,749983	1,000	321.660,000000
2,766650	1,000	337.915,000000
2,783317	1,000	354.482,000000
2,799983	1,000	371.070,000000
2,816650	1,000	387.471,000000
2,833317	1,000	403.537,000000
2,849983	1,000	419.139,000000
2,866650	1,000	434.248,000000
2,883317	1,000	448.812,000000
2,899983	1,000	462.846,000000
2,916650	1,000	476.476,000000
2,933317	1,000	489.911,000000
2,949983	1,000	503.128,000000
2,966650	1,000	515.917,000000
2,983317	1,000	528.020,000000
2,999983	1,000	539.245,000000
3,016650	1,000	549.815,000000
3,033317	1,000	560.274,000000
3,049983	1,000	570.832,000000
3,066650	1,000	581.352,000000
3,083317	1,000	591.620,000000
3,099983	1,000	601.535,000000
3,116650	1,000	611.009,000000
3,133317	1,000	620.048,000000
3,149983	1,000	628.672,000000
3,166650	1,000	636.807,000000
3,183317	1,000	644.440,000000
3,199983	1,000	651.569,000000
3,216650	1,000	658.502,000000
3,233317	1,000	665.363,000000
3,249983	1,000	672.052,000000
3,266650	1,000	678.513,000000
3,283317	1,000	684.730,000000
3,299983	1,000	690.744,000000
3,316650	1,000	696.772,000000
3,333317	1,000	702.963,000000
3,349983	1,000	709.206,000000
3,366650	1,000	715.238,000000
3,383317	1,000	720.856,000000
3,399983	1,000	725.810,000000
3,416650	1,000	730.002,000000
3,433317	1,000	733.625,000000
3,449983	1,000	736.830,000000
3,466650	1,000	739.619,000000
3,483317	1,000	742.135,000000
3,499983	1,000	744.702,000000
3,516650	1,000	747.338,000000
3,533317	1,000	750.220,000000
3,549983	1,000	753.450,000000
3,566650	1,000	756.973,000000
3,583317	1,000	760.865,000000
3,599983	1,000	765.136,000000
3,616650	1,000	769.370,000000
3,633317	1,000	773.173,000000
3,649983	1,000	776.346,000000
3,666650	1,000	778.764,000000
3,683317	1,000	780.586,000000
3,699983	1,000	782.042,000000
3,716650	1,000	783.275,000000
3,733317	1,000	784.497,000000
3,749983	1,000	785.993,000000
3,766650	1,000	788.030,000000
3,783317	1,000	790.574,000000
3,799983	1,000	793.223,000000
3,816650	1,000	795.447,000000
3,833317	1,000	797.194,000000
3,849983	1,000	798.813,000000
3,866650	1,000	800.355,000000
3,883317	1,000	801.713,000000
3,899983	1,000	803.230,000000
3,916650	1,000	804.956,000000
3,933317	1,000	806.735,000000
3,949983	1,000	808.260,000000
3,966650	1,000	809.399,000000
3,983317	1,000	810.120,000000
3,999983	1,000	810.541,000000
4,016650	1,000	810.980,000000
4,033317	1,000	811.504,000000
4,049983	1,000	812.328,000000
4,066650	1,000	813.809,000000
4,083317	1,000	815.755,000000
4,099983	1,000	818.012,000000
4,116650	1,000	820.453,000000
4,133317	1,000	823.130,000000
4,149983	1,000	826.303,000000
4,166650	1,000	829.886,000000
4,183317	1,000	833.455,000000
4,199983	1,000	836.483,000000
4,216650	1,000	838.516,000000
4,233317	1,000	839.316,000000
4,249983	1,000	838.995,000000
4,266650	1,000	837.756,000000
4,283317	1,000	835.617,000000
4,299983	1,000	832.702,000000
4,316650	1,000	829.370,000000
4,333317	1,000	826.097,000000
4,349983	1,000	823.375,000000
4,366650	1,000	821.752,000000
4,383317	1,000	821.174,000000
4,399983	1,000	821.291,000000
4,416650	1,000	821.955,000000
4,433317	1,000	823.018,000000
4,449983	1,000	824.369,000000
4,466650	1,000	825.992,000000
4,483317	1,000	827.687,000000
4,499983	1,000	828.988,000000
4,516650	1,000	829.870,000000
4,533317	1,000	830.333,000000
4,549983	1,000	830.168,000000
4,566650	1,000	829.363,000000
4,583317	1,000	828.116,000000
4,599983	1,000	826.862,000000
4,616650	1,000	826.088,000000
4,633317	1,000	826.302,000000
4,649983	1,000	827.495,000000
4,666650	1,000	829.256,000000
4,683317	1,000	831.448,000000
4,699983	1,000	833.740,000000
4,716650	1,000	835.687,000000
4,733317	1,000	837.105,000000
4,749983	1,000	838.070,000000
4,766650	1,000	838.594,000000
4,783317	1,000	838.510,000000
4,799983	1,000	837.408,000000
4,816650	1,000	835.346,000000
4,833317	1,000	832.953,000000
4,849983	1,000	830.909,000000
4,866650	1,000	829.649,000000
4,883317	1,000	829.593,000000
4,899983	1,000	830.677,000000
4,916650	1,000	832.263,000000
4,933317	1,000	833.828,000000
4,949983	1,000	835.364,000000
4,966650	1,000	837.020,000000
4,983317	1,000	838.524,000000
4,999983	1,000	839.601,000000
5,016650	1,000	840.177,000000
5,033317	1,000	840.334,000000
5,049983	1,000	840.252,000000
5,066650	1,000	840.039,000000
5,083317	1,000	840.280,000000
5,099983	1,000	841.444,000000
5,116650	1,000	843.428,000000
5,133317	1,000	845.960,000000
5,149983	1,000	848.554,000000
5,166650	1,000	850.753,000000
5,183317	1,000	852.300,000000
5,199983	1,000	853.104,000000
5,216650	1,000	853.216,000000
5,233317	1,000	852.704,000000
5,249983	1,000	851.610,000000
5,266650	1,000	849.973,000000
5,283317	1,000	847.923,000000
5,299983	1,000	845.655,000000
5,316650	1,000	843.355,000000
5,333317	1,000	841.101,000000
5,349983	1,000	839.294,000000
5,366650	1,000	838.238,000000
5,383317	1,000	838.058,000000
5,399983	1,000	838.656,000000
5,416650	1,000	839.436,000000
5,433317	1,000	839.983,000000
5,449983	1,000	840.454,000000
5,466650	1,000	840.988,000000
5,483317	1,000	841.335,000000
5,499983	1,000	841.287,000000
5,516650	1,000	841.163,000000
5,533317	1,000	841.338,000000
5,549983	1,000	841.519,000000
5,566650	1,000	841.212,000000
5,583317	1,000	840.481,000000
5,599983	1,000	839.718,000000
5,616650	1,000	839.421,000000
5,633317	1,000	839.948,000000
5,649983	1,000	841.228,000000
5,666650	1,000	843.182,000000
5,683317	1,000	845.530,000000
5,699983	1,000	847.704,000000
5,716650	1,000	849.295,000000
5,733317	1,000	850.130,000000
5,749983	1,000	850.077,000000
5,766650	1,000	849.448,000000
5,783317	1,000	848.963,000000
5,799983	1,000	848.863,000000
5,816650	1,000	848.884,000000
5,833317	1,000	848.986,000000
5,849983	1,000	849.717,000000
5,866650	1,000	851.683,000000
5,883317	1,000	854.656,000000
5,899983	1,000	857.852,000000
5,916650	1,000	860.717,000000
5,933317	1,000	862.657,000000
5,949983	1,000	863.401,000000
5,966650	1,000	863.041,000000
5,983317	1,000	861.471,000000
5,999983	1,000	859.033,000000
6,016650	1,000	856.553,000000
6,033317	1,000	854.672,000000
6,049983	1,000	853.451,000000
6,066650	1,000	852.687,000000
6,083317	1,000	852.327,000000
6,099983	1,000	852.548,000000
6,116650	1,000	853.544,000000
6,133317	1,000	855.258,000000
6,149983	1,000	857.440,000000
6,166650	1,000	859.878,000000
6,183317	1,000	862.242,000000
6,199983	1,000	864.011,000000
6,216650	1,000	865.081,000000
6,233317	1,000	865.562,000000
6,249983	1,000	865.420,000000
6,266650	1,000	864.816,000000
6,283317	1,000	864.077,000000
6,299983	1,000	863.297,000000
6,316650	1,000	862.491,000000
6,333317	1,000	861.901,000000
6,349983	1,000	861.648,000000
6,366650	1,000	861.681,000000
6,383317	1,000	861.898,000000
6,399983	1,000	862.013,000000
6,416650	1,000	861.832,000000
6,433317	1,000	861.243,000000
6,449983	1,000	860.390,000000
6,466650	1,000	859.744,000000
6,483317	1,000	859.720,000000
6,499983	1,000	860.493,000000
6,516650	1,000	861.874,000000
6,533317	1,000	863.799,000000
6,549983	1,000	865.551,000000
6,566650	1,000	866.691,000000
6,583317	1,000	867.142,000000
6,599983	1,000	867.244,000000
6,616650	1,000	867.564,000000
6,633317	1,000	868.321,000000
6,649983	1,000	869.460,000000
6,666650	1,000	870.918,000000
6,683317	1,000	872.462,000000
6,699983	1,000	873.624,000000
6,716650	1,000	874.148,000000
6,733317	1,000	874.184,000000
6,749983	1,000	873.999,000000
6,766650	1,000	873.630,000000
6,783317	1,000	873.102,000000
6,799983	1,000	872.310,000000
6,816650	1,000	871.388,000000
6,833317	1,000	870.499,000000
6,849983	1,000	869.787,000000
6,866650	1,000	869.468,000000
6,883317	1,000	869.587,000000
6,899983	1,000	870.230,000000
6,916650	1,000	871.502,000000
6,933317	1,000	873.168,000000
6,949983	1,000	874.874,000000
6,966650	1,000	876.470,000000
6,983317	1,000	877.919,000000
6,999983	1,000	879.247,000000
7,016650	1,000	880.359,000000
7,033317	1,000	881.140,000000
7,049983	1,000	881.308,000000
7,066650	1,000	880.966,000000
7,083317	1,000	880.656,000000
7,099983	1,000	880.602,000000
7,116650	1,000	880.697,000000
7,133317	1,000	880.883,000000
7,149983	1,000	881.169,000000
7,166650	1,000	881.451,000000
7,183317	1,000	881.785,000000
7,199983	1,000	882.224,000000
7,216650	1,000	882.684,000000
7,233317	1,000	883.139,000000
7,249983	1,000	883.274,000000
7,266650	1,000	882.864,000000
7,283317	1,000	882.104,000000
7,299983	1,000	881.221,000000
7,316650	1,000	880.467,000000
7,333317	1,000	879.965,000000
7,349983	1,000	879.574,000000
7,366650	1,000	879.180,000000
7,383317	1,000	878.751,000000
7,399983	1,000	878.582,000000
7,416650	1,000	879.056,000000
7,433317	1,000	880.143,000000
7,449983	1,000	881.875,000000
7,466650	1,000	884.289,000000
7,483317	1,000	887.045,000000
7,499983	1,000	889.577,000000
7,516650	1,000	891.535,000000
7,533317	1,000	893.019,000000
7,549983	1,000	894.138,000000
7,566650	1,000	895.092,000000
7,583317	1,000	895.951,000000
7,599983	1,000	896.695,000000
7,616650	1,000	897.148,000000
7,633317	1,000	897.181,000000
7,649983	1,000	896.669,000000
7,666650	1,000	895.865,000000
7,683317	1,000	894.791,000000
7,699983	1,000	893.509,000000
7,716650	1,000	892.425,000000
7,733317	1,000	891.789,000000
7,749983	1,000	891.459,000000
7,766650	1,000	891.247,000000
7,783317	1,000	891.213,000000
7,799983	1,000	891.346,000000
7,816650	1,000	891.771,000000
7,833317	1,000	892.590,000000
7,849983	1,000	893.768,000000
7,866650	1,000	895.460,000000
7,883317	1,000	897.241,000000
7,899983	1,000	898.727,000000
7,916650	1,000	900.015,000000
7,933317	1,000	901.168,000000
7,949983	1,000	902.114,000000
7,966650	1,000	902.786,000000
7,983317	1,000	903.154,000000
7,999983	1,000	903.361,000000
8,016650	1,000	903.620,000000
8,033317	1,000	903.857,000000
8,049983	1,000	904.050,000000
8,066650	1,000	904.285,000000
8,083317	1,000	904.724,000000
8,099983	1,000	905.490,000000
8,116650	1,000	906.519,000000
8,133317	1,000	907.753,000000
8,149983	1,000	909.123,000000
8,166650	1,000	910.499,000000
8,183317	1,000	911.680,000000
8,199983	1,000	912.593,000000
8,216650	1,000	913.016,000000
8,233317	1,000	912.762,000000
8,249983	1,000	912.279,000000
8,266650	1,000	912.331,000000
8,283317	1,000	913.338,000000
8,299983	1,000	915.500,000000
8,316650	1,000	918.964,000000
8,333317	1,000	924.094,000000
8,349983	1,000	931.038,000000
8,366650	1,000	938.933,000000
8,383317	1,000	946.513,000000
8,399983	1,000	952.768,000000
8,416650	1,000	956.942,000000
8,433317	1,000	958.652,000000
8,449983	1,000	957.521,000000
8,466650	1,000	953.782,000000
8,483317	1,000	948.104,000000
8,499983	1,000	941.115,000000
8,516650	1,000	933.916,000000
8,533317	1,000	927.648,000000
8,549983	1,000	923.097,000000
8,566650	1,000	920.242,000000
8,583317	1,000	918.731,000000
8,599983	1,000	918.391,000000
8,616650	1,000	919.123,000000
8,633317	1,000	920.554,000000
8,649983	1,000	922.367,000000
8,666650	1,000	924.228,000000
8,683317	1,000	925.578,000000
8,699983	1,000	926.077,000000
8,716650	1,000	925.771,000000
8,733317	1,000	925.549,000000
8,749983	1,000	926.359,000000
8,766650	1,000	929.158,000000
8,783317	1,000	934.465,000000
8,799983	1,000	941.924,000000
8,816650	1,000	950.774,000000
8,833317	1,000	959.997,000000
8,849983	1,000	968.260,000000
8,866650	1,000	974.320,000000
8,883317	1,000	977.499,000000
8,899983	1,000	977.499,000000
8,916650	1,000	974.524,000000
8,933317	1,000	969.355,000000
8,949983	1,000	962.937,000000
8,966650	1,000	956.076,000000
8,983317	1,000	949.441,000000
8,999983	1,000	943.657,000000
9,016650	1,000	938.969,000000
9,033317	1,000	935.180,000000
9,049983	1,000	932.176,000000
9,066650	1,000	929.817,000000
9,083317	1,000	928.316,000000
9,099983	1,000	927.910,000000
9,116650	1,000	928.544,000000
9,133317	1,000	930.151,000000
9,149983	1,000	932.247,000000
9,166650	1,000	934.146,000000
9,183317	1,000	935.410,000000
9,199983	1,000	935.746,000000
9,216650	1,000	935.401,000000
9,233317	1,000	934.699,000000
9,249983	1,000	933.901,000000
9,266650	1,000	933.341,000000
9,283317	1,000	933.152,000000
9,299983	1,000	933.173,000000
9,316650	1,000	933.015,000000
9,333317	1,000	932.298,000000
9,349983	1,000	931.011,000000
9,366650	1,000	929.566,000000
9,383317	1,000	928.497,000000
9,399983	1,000	928.305,000000
9,416650	1,000	929.356,000000
9,433317	1,000	931.811,000000
9,449983	1,000	935.636,000000
9,466650	1,000	940.471,000000
9,483317	1,000	945.660,000000
9,499983	1,000	950.012,000000
9,516650	1,000	952.575,000000
9,533317	1,000	953.610,000000
9,549983	1,000	953.732,000000
9,566650	1,000	953.233,000000
9,583317	1,000	952.372,000000
9,599983	1,000	951.667,000000
9,616650	1,000	952.210,000000
9,633317	1,000	956.512,000000
9,649983	1,000	968.967,000000
9,666650	1,000	997.383,000000
9,683317	1,000	1.056.288,000000
9,699983	1,000	1.171.584,000000
9,716650	1,000	1.382.667,000000
9,733317	1,000	1.738.590,000000
9,749983	1,000	2.285.484,000000
9,766650	1,000	3.045.504,000000
9,783317	1,000	3.997.078,000000
9,799983	1,000	5.065.622,000000
9,816650	1,000	6.132.078,000000
9,833317	1,000	7.058.861,000000
9,849983	1,000	7.723.193,000000
9,866650	1,000	8.045.675,000000
9,883317	1,000	8.003.624,000000
9,899983	1,000	7.628.170,000000
9,916650	1,000	6.990.109,000000
9,933317	1,000	6.181.174,000000
9,949983	1,000	5.295.931,000000
9,966650	1,000	4.417.204,000000
9,983317	1,000	3.607.517,000000
9,999983	1,000	2.906.233,000000
10,016650	1,000	2.331.480,000000
10,033317	1,000	1.884.476,000000
10,049983	1,000	1.554.548,000000
10,066650	1,000	1.324.024,000000
10,083317	1,000	1.172.525,000000
10,099983	1,000	1.079.864,000000
10,116650	1,000	1.028.041,000000
10,133317	1,000	1.002.528,000000
10,149983	1,000	992.405,000000
10,166650	1,000	990.196,000000
10,183317	1,000	991.311,000000
10,199983	1,000	993.352,000000
10,216650	1,000	995.729,000000
10,233317	1,000	999.037,000000
10,249983	1,000	1.003.723,000000
10,266650	1,000	1.009.907,000000
10,283317	1,000	1.017.431,000000
10,299983	1,000	1.026.408,000000
10,316650	1,000	1.037.002,000000
10,333317	1,000	1.049.068,000000
10,349983	1,000	1.062.480,000000
10,366650	1,000	1.077.261,000000
10,383317	1,000	1.093.453,000000
10,399983	1,000	1.110.885,000000
10,416650	1,000	1.129.293,000000
10,433317	1,000	1.148.136,000000
10,449983	1,000	1.166.148,000000
10,466650	1,000	1.181.411,000000
10,483317	1,000	1.191.828,000000
10,499983	1,000	1.195.590,000000
10,516650	1,000	1.191.920,000000
10,533317	1,000	1.181.581,000000
10,549983	1,000	1.165.997,000000
10,566650	1,000	1.146.683,000000
10,583317	1,000	1.125.317,000000
10,599983	1,000	1.103.565,000000
10,616650	1,000	1.082.961,000000
10,633317	1,000	1.064.686,000000
10,649983	1,000	1.049.702,000000
10,666650	1,000	1.038.861,000000
10,683317	1,000	1.033.569,000000
10,699983	1,000	1.036.616,000000
10,716650	1,000	1.052.999,000000
10,733317	1,000	1.090.623,000000
10,749983	1,000	1.160.251,000000
10,766650	1,000	1.273.372,000000
10,783317	1,000	1.438.036,000000
10,799983	1,000	1.654.266,000000
10,816650	1,000	1.910.919,000000
10,833317	1,000	2.185.296,000000
10,849983	1,000	2.446.607,000000
10,866650	1,000	2.662.503,000000
10,883317	1,000	2.806.156,000000
10,899983	1,000	2.861.692,000000
10,916650	1,000	2.826.206,000000
10,933317	1,000	2.709.547,000000
10,949983	1,000	2.531.072,000000
10,966650	1,000	2.314.627,000000
10,983317	1,000	2.083.882,000000
10,999983	1,000	1.859.064,000000
11,016650	1,000	1.655.068,000000
11,033317	1,000	1.481.220,000000
11,049983	1,000	1.341.424,000000
11,066650	1,000	1.235.303,000000
11,083317	1,000	1.159.463,000000
11,099983	1,000	1.108.795,000000
11,116650	1,000	1.077.707,000000
11,133317	1,000	1.060.753,000000
11,149983	1,000	1.053.226,000000
11,166650	1,000	1.051.201,000000
11,183317	1,000	1.051.447,000000
11,199983	1,000	1.051.613,000000
11,216650	1,000	1.050.344,000000
11,233317	1,000	1.047.346,000000
11,249983	1,000	1.043.092,000000
11,266650	1,000	1.038.378,000000
11,283317	1,000	1.033.924,000000
11,299983	1,000	1.029.945,000000
11,316650	1,000	1.026.632,000000
11,333317	1,000	1.024.378,000000
11,349983	1,000	1.023.465,000000
11,366650	1,000	1.024.055,000000
11,383317	1,000	1.026.338,000000
11,399983	1,000	1.030.442,000000
11,416650	1,000	1.036.285,000000
11,433317	1,000	1.043.341,000000
11,449983	1,000	1.050.600,000000
11,466650	1,000	1.057.427,000000
11,483317	1,000	1.063.153,000000
11,499983	1,000	1.066.942,000000
11,516650	1,000	1.068.345,000000
11,533317	1,000	1.067.063,000000
11,549983	1,000	1.062.979,000000
11,566650	1,000	1.056.406,000000
11,583317	1,000	1.048.091,000000
11,599983	1,000	1.038.734,000000
11,616650	1,000	1.029.033,000000
11,633317	1,000	1.019.781,000000
11,649983	1,000	1.011.832,000000
11,666650	1,000	1.005.704,000000
11,683317	1,000	1.001.430,000000
11,699983	1,000	998.783,000000
11,716650	1,000	997.540,000000
11,733317	1,000	997.286,000000
11,749983	1,000	997.632,000000
11,766650	1,000	998.457,000000
11,783317	1,000	999.515,000000
11,799983	1,000	1.000.521,000000
11,816650	1,000	1.001.483,000000
11,833317	1,000	1.002.771,000000
11,849983	1,000	1.004.758,000000
11,866650	1,000	1.007.498,000000
11,883317	1,000	1.010.649,000000
11,899983	1,000	1.013.926,000000
11,916650	1,000	1.016.994,000000
11,933317	1,000	1.019.851,000000
11,949983	1,000	1.022.591,000000
11,966650	1,000	1.025.597,000000
11,983317	1,000	1.029.443,000000
11,999983	1,000	1.034.993,000000
12,016650	1,000	1.043.455,000000
12,033317	1,000	1.056.462,000000
12,049983	1,000	1.076.162,000000
12,066650	1,000	1.105.940,000000
12,083317	1,000	1.152.399,000000
12,099983	1,000	1.227.550,000000
12,116650	1,000	1.350.965,000000
12,133317	1,000	1.550.850,000000
12,149983	1,000	1.861.261,000000
12,166650	1,000	2.314.571,000000
12,183317	1,000	2.929.174,000000
12,199983	1,000	3.697.170,000000
12,216650	1,000	4.576.130,000000
12,233317	1,000	5.489.902,000000
12,249983	1,000	6.340.262,000000
12,266650	1,000	7.027.014,000000
12,283317	1,000	7.469.624,000000
12,299983	1,000	7.622.631,000000
12,316650	1,000	7.481.291,000000
12,333317	1,000	7.078.351,000000
12,349983	1,000	6.474.240,000000
12,366650	1,000	5.743.333,000000
12,383317	1,000	4.960.230,000000
12,399983	1,000	4.189.506,000000
12,416650	1,000	3.480.367,000000
12,433317	1,000	2.864.776,000000
12,449983	1,000	2.358.101,000000
12,466650	1,000	1.962.392,000000
12,483317	1,000	1.670.190,000000
12,499983	1,000	1.469.446,000000
12,516650	1,000	1.348.300,000000
12,533317	1,000	1.297.959,000000
12,549983	1,000	1.314.229,000000
12,566650	1,000	1.397.706,000000
12,583317	1,000	1.551.168,000000
12,599983	1,000	1.775.058,000000
12,616650	1,000	2.062.849,000000
12,633317	1,000	2.397.394,000000
12,649983	1,000	2.750.454,000000
12,666650	1,000	3.085.884,000000
12,683317	1,000	3.365.823,000000
12,699983	1,000	3.558.289,000000
12,716650	1,000	3.643.343,000000
12,733317	1,000	3.616.176,000000
12,749983	1,000	3.486.541,000000
12,766650	1,000	3.275.663,000000
12,783317	1,000	3.011.099,000000
12,799983	1,000	2.721.222,000000
12,816650	1,000	2.431.831,000000
12,833317	1,000	2.163.305,000000
12,849983	1,000	1.928.937,000000
12,866650	1,000	1.735.267,000000
12,883317	1,000	1.583.453,000000
12,899983	1,000	1.470.468,000000
12,916650	1,000	1.390.760,000000
12,933317	1,000	1.338.288,000000
12,949983	1,000	1.308.590,000000
12,966650	1,000	1.300.239,000000
12,983317	1,000	1.315.994,000000
12,999983	1,000	1.363.071,000000
13,016650	1,000	1.452.841,000000
13,033317	1,000	1.598.555,000000
13,049983	1,000	1.811.218,000000
13,066650	1,000	2.093.619,000000
13,083317	1,000	2.435.692,000000
13,099983	1,000	2.813.090,000000
13,116650	1,000	3.189.427,000000
13,133317	1,000	3.522.766,000000
13,149983	1,000	3.774.042,000000
13,166650	1,000	3.914.734,000000
13,183317	1,000	3.931.879,000000
13,199983	1,000	3.829.051,000000
13,216650	1,000	3.624.256,000000
13,233317	1,000	3.344.983,000000
13,249983	1,000	3.022.403,000000
13,266650	1,000	2.686.708,000000
13,283317	1,000	2.363.772,000000
13,299983	1,000	2.072.764,000000
13,316650	1,000	1.825.497,000000
13,333317	1,000	1.626.943,000000
13,349983	1,000	1.476.534,000000
13,366650	1,000	1.370.173,000000
13,383317	1,000	1.301.926,000000
13,399983	1,000	1.265.354,000000
13,416650	1,000	1.255.386,000000
13,433317	1,000	1.268.275,000000
13,449983	1,000	1.300.572,000000
13,466650	1,000	1.348.413,000000
13,483317	1,000	1.407.203,000000
13,499983	1,000	1.471.017,000000
13,516650	1,000	1.532.592,000000
13,533317	1,000	1.584.822,000000
13,549983	1,000	1.621.810,000000
13,566650	1,000	1.639.654,000000
13,583317	1,000	1.636.633,000000
13,599983	1,000	1.613.570,000000
13,616650	1,000	1.573.927,000000
13,633317	1,000	1.522.963,000000
13,649983	1,000	1.466.502,000000
13,666650	1,000	1.410.124,000000
13,683317	1,000	1.358.372,000000
13,699983	1,000	1.314.055,000000
13,716650	1,000	1.278.575,000000
13,733317	1,000	1.251.960,000000
13,749983	1,000	1.232.859,000000
13,766650	1,000	1.219.136,000000
13,783317	1,000	1.208.629,000000
13,799983	1,000	1.199.822,000000
13,816650	1,000	1.191.404,000000
13,833317	1,000	1.182.173,000000
13,849983	1,000	1.171.146,000000
13,866650	1,000	1.158.001,000000
13,883317	1,000	1.142.791,000000
13,899983	1,000	1.126.425,000000
13,916650	1,000	1.109.734,000000
13,933317	1,000	1.093.358,000000
13,949983	1,000	1.078.207,000000
13,966650	1,000	1.065.155,000000
13,983317	1,000	1.054.940,000000
13,999983	1,000	1.047.801,000000
14,016650	1,000	1.043.539,000000
14,033317	1,000	1.041.719,000000
14,049983	1,000	1.041.721,000000
14,066650	1,000	1.043.083,000000
14,083317	1,000	1.045.260,000000
14,099983	1,000	1.047.939,000000
14,116650	1,000	1.050.976,000000
14,133317	1,000	1.054.531,000000
14,149983	1,000	1.058.986,000000
14,166650	1,000	1.064.569,000000
14,183317	1,000	1.070.743,000000
14,199983	1,000	1.076.296,000000
14,216650	1,000	1.080.095,000000
14,233317	1,000	1.081.659,000000
14,249983	1,000	1.081.236,000000
14,266650	1,000	1.078.958,000000
14,283317	1,000	1.075.378,000000
14,299983	1,000	1.071.148,000000
14,316650	1,000	1.066.540,000000
14,333317	1,000	1.061.774,000000
14,349983	1,000	1.057.015,000000
14,366650	1,000	1.052.692,000000
14,383317	1,000	1.049.422,000000
14,399983	1,000	1.047.545,000000
14,416650	1,000	1.047.156,000000
14,433317	1,000	1.047.848,000000
14,449983	1,000	1.049.366,000000
14,466650	1,000	1.051.494,000000
14,483317	1,000	1.053.822,000000
14,499983	1,000	1.056.126,000000
14,516650	1,000	1.058.118,000000
14,533317	1,000	1.059.961,000000
14,549983	1,000	1.062.023,000000
14,566650	1,000	1.064.570,000000
14,583317	1,000	1.067.658,000000
14,599983	1,000	1.071.190,000000
14,616650	1,000	1.074.671,000000
14,633317	1,000	1.077.585,000000
14,649983	1,000	1.079.489,000000
14,666650	1,000	1.080.016,000000
14,683317	1,000	1.079.288,000000
14,699983	1,000	1.077.542,000000
14,716650	1,000	1.075.298,000000
14,733317	1,000	1.073.468,000000
14,749983	1,000	1.072.685,000000
14,766650	1,000	1.073.382,000000
14,783317	1,000	1.075.989,000000
14,799983	1,000	1.080.431,000000
14,816650	1,000	1.086.653,000000
14,833317	1,000	1.094.636,000000
14,849983	1,000	1.103.934,000000
14,866650	1,000	1.113.460,000000
14,883317	1,000	1.122.106,000000
14,899983	1,000	1.129.278,000000
14,916650	1,000	1.134.197,000000
14,933317	1,000	1.136.043,000000
14,949983	1,000	1.134.614,000000
14,966650	1,000	1.130.379,000000
14,983317	1,000	1.124.156,000000
14,999983	1,000	1.116.812,000000
15,016650	1,000	1.108.852,000000
15,033317	1,000	1.100.479,000000
15,049983	1,000	1.092.044,000000
15,066650	1,000	1.083.995,000000
15,083317	1,000	1.076.863,000000
15,099983	1,000	1.071.246,000000
15,116650	1,000	1.067.813,000000
15,133317	1,000	1.066.966,000000
15,149983	1,000	1.069.320,000000
15,166650	1,000	1.075.922,000000
15,183317	1,000	1.088.311,000000
15,199983	1,000	1.109.493,000000
15,216650	1,000	1.145.499,000000
15,233317	1,000	1.206.110,000000
15,249983	1,000	1.305.301,000000
15,266650	1,000	1.460.260,000000
15,283317	1,000	1.688.824,000000
15,299983	1,000	2.005.223,000000
15,316650	1,000	2.414.272,000000
15,333317	1,000	2.905.817,000000
15,349983	1,000	3.452.185,000000
15,366650	1,000	4.009.807,000000
15,383317	1,000	4.524.994,000000
15,399983	1,000	4.943.451,000000
15,416650	1,000	5.220.344,000000
15,433317	1,000	5.328.573,000000
15,449983	1,000	5.262.570,000000
15,466650	1,000	5.037.356,000000
15,483317	1,000	4.684.360,000000
15,499983	1,000	4.244.541,000000
15,516650	1,000	3.761.023,000000
15,533317	1,000	3.273.414,000000
15,549983	1,000	2.814.366,000000
15,566650	1,000	2.406.846,000000
15,583317	1,000	2.063.800,000000
15,599983	1,000	1.789.688,000000
15,616650	1,000	1.582.397,000000
15,633317	1,000	1.435.079,000000
15,649983	1,000	1.337.913,000000
15,666650	1,000	1.279.929,000000
15,683317	1,000	1.250.617,000000
15,699983	1,000	1.240.670,000000
15,716650	1,000	1.242.276,000000
15,733317	1,000	1.249.234,000000
15,749983	1,000	1.257.130,000000
15,766650	1,000	1.263.480,000000
15,783317	1,000	1.267.400,000000
15,799983	1,000	1.269.766,000000
15,816650	1,000	1.273.405,000000
15,833317	1,000	1.282.743,000000
15,849983	1,000	1.303.543,000000
15,866650	1,000	1.342.617,000000
15,883317	1,000	1.406.137,000000
15,899983	1,000	1.497.842,000000
15,916650	1,000	1.618.318,000000
15,933317	1,000	1.763.824,000000
15,949983	1,000	1.925.295,000000
15,966650	1,000	2.089.277,000000
15,983317	1,000	2.239.925,000000
15,999983	1,000	2.361.346,000000
16,016650	1,000	2.440.646,000000
16,033317	1,000	2.470.093,000000
16,049983	1,000	2.448.202,000000
16,066650	1,000	2.379.391,000000
16,083317	1,000	2.272.501,000000
16,099983	1,000	2.139.234,000000
16,116650	1,000	1.991.947,000000
16,133317	1,000	1.841.992,000000
16,149983	1,000	1.698.939,000000
16,166650	1,000	1.569.638,000000
16,183317	1,000	1.458.305,000000
16,199983	1,000	1.366.702,000000
16,216650	1,000	1.294.369,000000
16,233317	1,000	1.239.559,000000
16,249983	1,000	1.199.939,000000
16,266650	1,000	1.172.918,000000
16,283317	1,000	1.155.777,000000
16,299983	1,000	1.145.779,000000
16,316650	1,000	1.140.334,000000
16,333317	1,000	1.137.404,000000
16,349983	1,000	1.135.764,000000
16,366650	1,000	1.134.437,000000
16,383317	1,000	1.132.704,000000
16,399983	1,000	1.130.528,000000
16,416650	1,000	1.128.300,000000
16,433317	1,000	1.126.525,000000
16,449983	1,000	1.125.594,000000
16,466650	1,000	1.125.681,000000
16,483317	1,000	1.126.956,000000
16,499983	1,000	1.129.414,000000
16,516650	1,000	1.132.849,000000
16,533317	1,000	1.137.169,000000
16,549983	1,000	1.141.976,000000
16,566650	1,000	1.146.476,000000
16,583317	1,000	1.149.767,000000
16,599983	1,000	1.151.102,000000
16,616650	1,000	1.150.054,000000
16,633317	1,000	1.146.918,000000
16,649983	1,000	1.142.519,000000
16,666650	1,000	1.137.449,000000
16,683317	1,000	1.132.376,000000
16,699983	1,000	1.128.132,000000
16,716650	1,000	1.125.678,000000
16,733317	1,000	1.125.978,000000
16,749983	1,000	1.129.734,000000
16,766650	1,000	1.137.136,000000
16,783317	1,000	1.147.801,000000
16,799983	1,000	1.160.748,000000
16,816650	1,000	1.174.412,000000
16,833317	1,000	1.187.120,000000
16,849983	1,000	1.197.395,000000
16,866650	1,000	1.204.205,000000
16,883317	1,000	1.206.801,000000
16,899983	1,000	1.205.383,000000
16,916650	1,000	1.200.966,000000
16,933317	1,000	1.194.484,000000
16,949983	1,000	1.187.006,000000
16,966650	1,000	1.179.493,000000
16,983317	1,000	1.172.734,000000
16,999983	1,000	1.167.371,000000
17,016650	1,000	1.163.756,000000
17,033317	1,000	1.161.948,000000
17,049983	1,000	1.162.125,000000
17,066650	1,000	1.164.204,000000
17,083317	1,000	1.167.888,000000
17,099983	1,000	1.172.940,000000
17,116650	1,000	1.179.663,000000
17,133317	1,000	1.189.267,000000
17,149983	1,000	1.203.994,000000
17,166650	1,000	1.227.112,000000
17,183317	1,000	1.262.281,000000
17,199983	1,000	1.313.040,000000
17,216650	1,000	1.382.574,000000
17,233317	1,000	1.472.940,000000
17,249983	1,000	1.584.105,000000
17,266650	1,000	1.713.707,000000
17,283317	1,000	1.857.230,000000
17,299983	1,000	2.008.403,000000
17,316650	1,000	2.160.034,000000
17,333317	1,000	2.304.441,000000
17,349983	1,000	2.433.486,000000
17,366650	1,000	2.539.253,000000
17,383317	1,000	2.614.648,000000
17,399983	1,000	2.654.034,000000
17,416650	1,000	2.653.863,000000
17,433317	1,000	2.613.224,000000
17,449983	1,000	2.534.262,000000
17,466650	1,000	2.422.433,000000
17,483317	1,000	2.285.714,000000
17,499983	1,000	2.133.351,000000
17,516650	1,000	1.975.081,000000
17,533317	1,000	1.819.996,000000
17,549983	1,000	1.675.465,000000
17,566650	1,000	1.546.487,000000
17,583317	1,000	1.435.916,000000
17,599983	1,000	1.344.691,000000
17,616650	1,000	1.272.194,000000
17,633317	1,000	1.216.902,000000
17,649983	1,000	1.176.798,000000
17,666650	1,000	1.149.333,000000
17,683317	1,000	1.131.545,000000
17,699983	1,000	1.120.757,000000
17,716650	1,000	1.114.783,000000
17,733317	1,000	1.111.904,000000
17,749983	1,000	1.110.920,000000
17,766650	1,000	1.111.028,000000
17,783317	1,000	1.111.883,000000
17,799983	1,000	1.113.142,000000
17,816650	1,000	1.114.524,000000
17,833317	1,000	1.116.116,000000
17,849983	1,000	1.118.167,000000
17,866650	1,000	1.120.831,000000
17,883317	1,000	1.123.844,000000
17,899983	1,000	1.126.962,000000
17,916650	1,000	1.130.298,000000
17,933317	1,000	1.133.965,000000
17,949983	1,000	1.138.025,000000
17,966650	1,000	1.142.638,000000
17,983317	1,000	1.147.859,000000
17,999983	1,000	1.153.447,000000
18,016650	1,000	1.158.785,000000
18,033317	1,000	1.163.252,000000
18,049983	1,000	1.166.588,000000
18,066650	1,000	1.169.021,000000
18,083317	1,000	1.170.502,000000
18,099983	1,000	1.170.660,000000
18,116650	1,000	1.169.334,000000
18,133317	1,000	1.167.068,000000
18,149983	1,000	1.164.140,000000
18,166650	1,000	1.161.199,000000
18,183317	1,000	1.159.092,000000
18,199983	1,000	1.158.422,000000
18,216650	1,000	1.159.479,000000
18,233317	1,000	1.162.637,000000
18,249983	1,000	1.168.584,000000
18,266650	1,000	1.178.716,000000
18,283317	1,000	1.195.566,000000
18,299983	1,000	1.222.278,000000
18,316650	1,000	1.262.875,000000
18,333317	1,000	1.321.386,000000
18,349983	1,000	1.400.534,000000
18,366650	1,000	1.500.298,000000
18,383317	1,000	1.616.826,000000
18,399983	1,000	1.742.773,000000
18,416650	1,000	1.867.778,000000
18,433317	1,000	1.980.031,000000
18,449983	1,000	2.068.426,000000
18,466650	1,000	2.124.363,000000
18,483317	1,000	2.142.912,000000
18,499983	1,000	2.123.377,000000
18,516650	1,000	2.069.234,000000
18,533317	1,000	1.987.200,000000
18,549983	1,000	1.885.899,000000
18,566650	1,000	1.774.668,000000
18,583317	1,000	1.662.413,000000
18,599983	1,000	1.556.539,000000
18,616650	1,000	1.462.468,000000
18,633317	1,000	1.383.371,000000
18,649983	1,000	1.320.587,000000
18,666650	1,000	1.273.990,000000
18,683317	1,000	1.242.219,000000
18,699983	1,000	1.223.293,000000
18,716650	1,000	1.215.099,000000
18,733317	1,000	1.215.600,000000
18,749983	1,000	1.222.650,000000
18,766650	1,000	1.234.125,000000
18,783317	1,000	1.247.827,000000
18,799983	1,000	1.261.391,000000
18,816650	1,000	1.272.740,000000
18,833317	1,000	1.280.186,000000
18,849983	1,000	1.282.579,000000
18,866650	1,000	1.279.848,000000
18,883317	1,000	1.272.909,000000
18,899983	1,000	1.263.081,000000
18,916650	1,000	1.251.720,000000
18,933317	1,000	1.239.836,000000
18,949983	1,000	1.228.106,000000
18,966650	1,000	1.217.305,000000
18,983317	1,000	1.208.007,000000
18,999983	1,000	1.199.842,000000
19,016650	1,000	1.192.255,000000
19,033317	1,000	1.185.124,000000
19,049983	1,000	1.178.487,000000
19,066650	1,000	1.172.548,000000
19,083317	1,000	1.167.567,000000
19,099983	1,000	1.163.554,000000
19,116650	1,000	1.160.420,000000
19,133317	1,000	1.157.970,000000
19,149983	1,000	1.156.323,000000
19,166650	1,000	1.155.500,000000
19,183317	1,000	1.155.268,000000
19,199983	1,000	1.155.162,000000
19,216650	1,000	1.154.635,000000
19,233317	1,000	1.153.556,000000
19,249983	1,000	1.151.962,000000
19,266650	1,000	1.149.781,000000
19,283317	1,000	1.146.884,000000
19,299983	1,000	1.143.386,000000
19,316650	1,000	1.139.873,000000
19,333317	1,000	1.136.960,000000
19,349983	1,000	1.134.933,000000
19,366650	1,000	1.133.732,000000
19,383317	1,000	1.133.168,000000
19,399983	1,000	1.133.134,000000
19,416650	1,000	1.133.805,000000
19,433317	1,000	1.135.313,000000
19,449983	1,000	1.137.557,000000
19,466650	1,000	1.140.122,000000
19,483317	1,000	1.142.928,000000
19,499983	1,000	1.145.774,000000
19,516650	1,000	1.148.475,000000
19,533317	1,000	1.151.149,000000
19,549983	1,000	1.154.357,000000
19,566650	1,000	1.158.776,000000
19,583317	1,000	1.164.576,000000
19,599983	1,000	1.171.818,000000
19,616650	1,000	1.180.695,000000
19,633317	1,000	1.192.076,000000
19,649983	1,000	1.207.345,000000
19,666650	1,000	1.228.401,000000
19,683317	1,000	1.257.073,000000
19,699983	1,000	1.294.561,000000
19,716650	1,000	1.340.662,000000
19,733317	1,000	1.393.591,000000
19,749983	1,000	1.450.430,000000
19,766650	1,000	1.507.947,000000
19,783317	1,000	1.563.077,000000
19,799983	1,000	1.614.235,000000
19,816650	1,000	1.662.745,000000
19,833317	1,000	1.714.667,000000
19,849983	1,000	1.781.436,000000
19,866650	1,000	1.879.483,000000
19,883317	1,000	2.028.722,000000
19,899983	1,000	2.249.751,000000
19,916650	1,000	2.559.691,000000
19,933317	1,000	2.966.724,000000
19,949983	1,000	3.464.986,000000
19,966650	1,000	4.031.278,000000
19,983317	1,000	4.625.372,000000
19,999983	1,000	5.194.107,000000
20,016650	1,000	5.680.240,000000
20,033317	1,000	6.032.275,000000
20,049983	1,000	6.213.549,000000
20,066650	1,000	6.208.787,000000
20,083317	1,000	6.025.302,000000
20,099983	1,000	5.690.286,000000
20,116650	1,000	5.245.240,000000
20,133317	1,000	4.738.992,000000
20,149983	1,000	4.220.428,000000
20,166650	1,000	3.731.432,000000
20,183317	1,000	3.301.941,000000
20,199983	1,000	2.948.327,000000
20,216650	1,000	2.674.258,000000
20,233317	1,000	2.472.914,000000
20,249983	1,000	2.330.412,000000
20,266650	1,000	2.229.452,000000
20,283317	1,000	2.152.987,000000
20,299983	1,000	2.086.842,000000
20,316650	1,000	2.021.014,000000
20,333317	1,000	1.949.763,000000
20,349983	1,000	1.871.523,000000
20,366650	1,000	1.788.073,000000
20,383317	1,000	1.702.992,000000
20,399983	1,000	1.620.291,000000
20,416650	1,000	1.543.615,000000
20,433317	1,000	1.476.270,000000
20,449983	1,000	1.421.234,000000
20,466650	1,000	1.380.470,000000
20,483317	1,000	1.354.742,000000
20,499983	1,000	1.343.530,000000
20,516650	1,000	1.345.199,000000
20,533317	1,000	1.357.330,000000
20,549983	1,000	1.377.083,000000
20,566650	1,000	1.401.698,000000
20,583317	1,000	1.428.769,000000
20,599983	1,000	1.455.853,000000
20,616650	1,000	1.481.107,000000
20,633317	1,000	1.504.027,000000
20,649983	1,000	1.526.450,000000
20,666650	1,000	1.553.182,000000
20,683317	1,000	1.592.760,000000
20,699983	1,000	1.658.285,000000
20,716650	1,000	1.768.036,000000
20,733317	1,000	1.944.374,000000
20,749983	1,000	2.211.040,000000
20,766650	1,000	2.589.249,000000
20,783317	1,000	3.092.096,000000
20,799983	1,000	3.717.399,000000
20,816650	1,000	4.441.992,000000
20,833317	1,000	5.220.901,000000
20,849983	1,000	5.991.058,000000
20,866650	1,000	6.679.668,000000
20,883317	1,000	7.216.869,000000
20,899983	1,000	7.548.275,000000
20,916650	1,000	7.643.191,000000
20,933317	1,000	7.498.338,000000
20,949983	1,000	7.136.551,000000
20,966650	1,000	6.601.569,000000
20,983317	1,000	5.949.582,000000
20,999983	1,000	5.239.851,000000
21,016650	1,000	4.526.731,000000
21,033317	1,000	3.854.129,000000
21,049983	1,000	3.253.128,000000
21,066650	1,000	2.741.468,000000
21,083317	1,000	2.325.324,000000
21,099983	1,000	2.001.645,000000
21,116650	1,000	1.760.662,000000
21,133317	1,000	1.589.128,000000
21,149983	1,000	1.472.802,000000
21,166650	1,000	1.397.865,000000
21,183317	1,000	1.351.827,000000
21,199983	1,000	1.325.054,000000
21,216650	1,000	1.310.868,000000
21,233317	1,000	1.305.262,000000
21,249983	1,000	1.306.302,000000
21,266650	1,000	1.313.171,000000
21,283317	1,000	1.325.302,000000
21,299983	1,000	1.341.866,000000
21,316650	1,000	1.361.832,000000
21,333317	1,000	1.383.760,000000
21,349983	1,000	1.405.457,000000
21,366650	1,000	1.424.325,000000
21,383317	1,000	1.438.215,000000
21,399983	1,000	1.445.550,000000
21,416650	1,000	1.445.177,000000
21,433317	1,000	1.436.718,000000
21,449983	1,000	1.420.622,000000
21,466650	1,000	1.398.225,000000
21,483317	1,000	1.371.754,000000
21,499983	1,000	1.343.759,000000
21,516650	1,000	1.316.348,000000
21,533317	1,000	1.290.875,000000
21,549983	1,000	1.268.342,000000
21,566650	1,000	1.249.094,000000
21,583317	1,000	1.233.149,000000
21,599983	1,000	1.220.128,000000
21,616650	1,000	1.209.498,000000
21,633317	1,000	1.200.823,000000
21,649983	1,000	1.193.969,000000
21,666650	1,000	1.188.679,000000
21,683317	1,000	1.184.611,000000
21,699983	1,000	1.181.073,000000
21,716650	1,000	1.177.775,000000
21,733317	1,000	1.174.834,000000
21,749983	1,000	1.172.644,000000
21,766650	1,000	1.171.482,000000
21,783317	1,000	1.171.197,000000
21,799983	1,000	1.171.491,000000
21,816650	1,000	1.172.457,000000
21,833317	1,000	1.174.174,000000
21,849983	1,000	1.176.794,000000
21,866650	1,000	1.180.156,000000
21,883317	1,000	1.184.054,000000
21,899983	1,000	1.188.183,000000
21,916650	1,000	1.192.492,000000
21,933317	1,000	1.197.199,000000
21,949983	1,000	1.202.413,000000
21,966650	1,000	1.208.098,000000
21,983317	1,000	1.214.294,000000
21,999983	1,000	1.220.913,000000
22,016650	1,000	1.227.506,000000
22,033317	1,000	1.233.119,000000
22,049983	1,000	1.236.718,000000
22,066650	1,000	1.237.685,000000
22,083317	1,000	1.235.891,000000
22,099983	1,000	1.231.674,000000
22,116650	1,000	1.225.383,000000
22,133317	1,000	1.217.696,000000
22,149983	1,000	1.209.350,000000
22,166650	1,000	1.201.053,000000
22,183317	1,000	1.193.390,000000
22,199983	1,000	1.187.034,000000
22,216650	1,000	1.182.215,000000
22,233317	1,000	1.178.916,000000
22,249983	1,000	1.177.141,000000
22,266650	1,000	1.176.627,000000
22,283317	1,000	1.177.323,000000
22,299983	1,000	1.179.427,000000
22,316650	1,000	1.182.860,000000
22,333317	1,000	1.186.907,000000
22,349983	1,000	1.190.844,000000
22,366650	1,000	1.194.055,000000
22,383317	1,000	1.195.890,000000
22,399983	1,000	1.196.542,000000
22,416650	1,000	1.196.376,000000
22,433317	1,000	1.195.912,000000
22,449983	1,000	1.195.881,000000
22,466650	1,000	1.196.824,000000
22,483317	1,000	1.198.796,000000
22,499983	1,000	1.201.499,000000
22,516650	1,000	1.204.329,000000
22,533317	1,000	1.206.721,000000
22,549983	1,000	1.208.389,000000
22,566650	1,000	1.209.066,000000
22,583317	1,000	1.208.787,000000
22,599983	1,000	1.207.715,000000
22,616650	1,000	1.206.061,000000
22,633317	1,000	1.204.302,000000
22,649983	1,000	1.202.736,000000
22,666650	1,000	1.202.002,000000
22,683317	1,000	1.202.829,000000
22,699983	1,000	1.205.824,000000
22,716650	1,000	1.211.120,000000
22,733317	1,000	1.218.118,000000
22,749983	1,000	1.226.191,000000
22,766650	1,000	1.235.183,000000
22,783317	1,000	1.245.509,000000
22,799983	1,000	1.257.624,000000
22,816650	1,000	1.272.267,000000
22,833317	1,000	1.290.674,000000
22,849983	1,000	1.314.114,000000
22,866650	1,000	1.343.157,000000
22,883317	1,000	1.377.548,000000
22,899983	1,000	1.415.980,000000
22,916650	1,000	1.456.055,000000
22,933317	1,000	1.494.349,000000
22,949983	1,000	1.527.041,000000
22,966650	1,000	1.550.746,000000
22,983317	1,000	1.562.820,000000
22,999983	1,000	1.562.027,000000
23,016650	1,000	1.548.713,000000
23,033317	1,000	1.524.499,000000
23,049983	1,000	1.491.906,000000
23,066650	1,000	1.454.331,000000
23,083317	1,000	1.415.765,000000
23,099983	1,000	1.379.489,000000
23,116650	1,000	1.347.989,000000
23,133317	1,000	1.323.336,000000
23,149983	1,000	1.307.549,000000
23,166650	1,000	1.302.174,000000
23,183317	1,000	1.308.129,000000
23,199983	1,000	1.325.420,000000
23,216650	1,000	1.353.139,000000
23,233317	1,000	1.389.628,000000
23,249983	1,000	1.432.139,000000
23,266650	1,000	1.476.714,000000
23,283317	1,000	1.518.962,000000
23,299983	1,000	1.554.333,000000
23,316650	1,000	1.579.311,000000
23,333317	1,000	1.591.795,000000
23,349983	1,000	1.591.150,000000
23,366650	1,000	1.578.384,000000
23,383317	1,000	1.555.584,000000
23,399983	1,000	1.525.342,000000
23,416650	1,000	1.490.473,000000
23,433317	1,000	1.453.455,000000
23,449983	1,000	1.416.462,000000
23,466650	1,000	1.381.222,000000
23,483317	1,000	1.349.058,000000
23,499983	1,000	1.320.671,000000
23,516650	1,000	1.296.537,000000
23,533317	1,000	1.276.769,000000
23,549983	1,000	1.261.218,000000
23,566650	1,000	1.249.528,000000
23,583317	1,000	1.241.125,000000
23,599983	1,000	1.235.553,000000
23,616650	1,000	1.232.494,000000
23,633317	1,000	1.231.544,000000
23,649983	1,000	1.232.058,000000
23,666650	1,000	1.233.299,000000
23,683317	1,000	1.234.863,000000
23,699983	1,000	1.236.525,000000
23,716650	1,000	1.238.506,000000
23,733317	1,000	1.241.347,000000
23,749983	1,000	1.245.995,000000
23,766650	1,000	1.253.892,000000
23,783317	1,000	1.266.762,000000
23,799983	1,000	1.286.090,000000
23,816650	1,000	1.312.853,000000
23,833317	1,000	1.347.068,000000
23,849983	1,000	1.387.687,000000
23,866650	1,000	1.432.354,000000
23,883317	1,000	1.477.515,000000
23,899983	1,000	1.518.921,000000
23,916650	1,000	1.552.772,000000
23,933317	1,000	1.576.623,000000
23,949983	1,000	1.589.167,000000
23,966650	1,000	1.590.038,000000
23,983317	1,000	1.579.957,000000
23,999983	1,000	1.560.608,000000
24,016650	1,000	1.534.634,000000
24,033317	1,000	1.504.982,000000
24,049983	1,000	1.474.291,000000
24,066650	1,000	1.444.489,000000
24,083317	1,000	1.416.960,000000
24,099983	1,000	1.392.945,000000
24,116650	1,000	1.373.586,000000
24,133317	1,000	1.359.921,000000
24,149983	1,000	1.353.393,000000
24,166650	1,000	1.356.662,000000
24,183317	1,000	1.374.368,000000
24,199983	1,000	1.413.986,000000
24,216650	1,000	1.486.421,000000
24,233317	1,000	1.606.460,000000
24,249983	1,000	1.792.727,000000
24,266650	1,000	2.065.208,000000
24,283317	1,000	2.440.371,000000
24,299983	1,000	2.926.063,000000
24,316650	1,000	3.516.212,000000
24,333317	1,000	4.186.977,000000
24,349983	1,000	4.895.855,000000
24,366650	1,000	5.585.307,000000
24,383317	1,000	6.190.963,000000
24,399983	1,000	6.652.192,000000
24,416650	1,000	6.922.621,000000
24,433317	1,000	6.977.473,000000
24,449983	1,000	6.817.392,000000
24,466650	1,000	6.466.253,000000
24,483317	1,000	5.965.486,000000
24,499983	1,000	5.366.927,000000
24,516650	1,000	4.724.904,000000
24,533317	1,000	4.088.773,000000
24,549983	1,000	3.497.927,000000
24,566650	1,000	2.979.494,000000
24,583317	1,000	2.548.416,000000
24,599983	1,000	2.209.158,000000
24,616650	1,000	1.958.566,000000
24,633317	1,000	1.789.071,000000
24,649983	1,000	1.692.028,000000
24,666650	1,000	1.660.678,000000
24,683317	1,000	1.694.059,000000
24,699983	1,000	1.799.982,000000
24,716650	1,000	1.996.714,000000
24,733317	1,000	2.312.907,000000
24,749983	1,000	2.783.660,000000
24,766650	1,000	3.443.428,000000
24,783317	1,000	4.315.832,000000
24,799983	1,000	5.400.951,000000
24,816650	1,000	6.665.650,000000
24,833317	1,000	8.038.538,000000
24,849983	1,000	9.414.707,000000
24,866650	1,000	10.669.784,000000
24,883317	1,000	11.679.847,000000
24,899983	1,000	12.342.326,000000
24,916650	1,000	12.593.461,000000
24,933317	1,000	12.417.383,000000
24,949983	1,000	11.845.923,000000
24,966650	1,000	10.950.426,000000
24,983317	1,000	9.827.646,000000
24,999983	1,000	8.583.917,000000
25,016650	1,000	7.321.156,000000
25,033317	1,000	6.125.707,000000
25,049983	1,000	5.062.458,000000
25,066650	1,000	4.172.626,000000
25,083317	1,000	3.474.747,000000
25,099983	1,000	2.967.609,000000
25,116650	1,000	2.634.128,000000
25,133317	1,000	2.445.674,000000
25,149983	1,000	2.367.110,000000
25,166650	1,000	2.360.996,000000
25,183317	1,000	2.391.544,000000
25,199983	1,000	2.428.409,000000
25,216650	1,000	2.448.881,000000
25,233317	1,000	2.439.280,000000
25,249983	1,000	2.394.720,000000
25,266650	1,000	2.317.900,000000
25,283317	1,000	2.216.674,000000
25,299983	1,000	2.101.712,000000
25,316650	1,000	1.984.041,000000
25,333317	1,000	1.873.854,000000
25,349983	1,000	1.778.707,000000
25,366650	1,000	1.702.566,000000
25,383317	1,000	1.646.187,000000
25,399983	1,000	1.607.959,000000
25,416650	1,000	1.584.605,000000
25,433317	1,000	1.572.058,000000
25,449983	1,000	1.565.839,000000
25,466650	1,000	1.561.604,000000
25,483317	1,000	1.555.725,000000
25,499983	1,000	1.545.675,000000
25,516650	1,000	1.530.227,000000
25,533317	1,000	1.509.503,000000
25,549983	1,000	1.484.733,000000
25,566650	1,000	1.457.654,000000
25,583317	1,000	1.430.018,000000
25,599983	1,000	1.403.510,000000
25,616650	1,000	1.379.250,000000
25,633317	1,000	1.357.329,000000
25,649983	1,000	1.337.640,000000
25,666650	1,000	1.320.333,000000
25,683317	1,000	1.305.615,000000
25,699983	1,000	1.293.622,000000
25,716650	1,000	1.284.104,000000
25,733317	1,000	1.276.777,000000
25,749983	1,000	1.271.289,000000
25,766650	1,000	1.267.266,000000
25,783317	1,000	1.264.336,000000
25,799983	1,000	1.262.013,000000
25,816650	1,000	1.259.877,000000
25,833317	1,000	1.257.443,000000
25,849983	1,000	1.254.492,000000
25,866650	1,000	1.250.800,000000
25,883317	1,000	1.246.393,000000
25,899983	1,000	1.241.772,000000
25,916650	1,000	1.237.508,000000
25,933317	1,000	1.233.819,000000
25,949983	1,000	1.230.534,000000
25,966650	1,000	1.227.663,000000
25,983317	1,000	1.225.298,000000
25,999983	1,000	1.223.470,000000
26,016650	1,000	1.222.298,000000
26,033317	1,000	1.222.051,000000
26,049983	1,000	1.222.793,000000
26,066650	1,000	1.224.356,000000
26,083317	1,000	1.226.734,000000
26,099983	1,000	1.229.914,000000
26,116650	1,000	1.233.385,000000
26,133317	1,000	1.236.718,000000
26,149983	1,000	1.239.681,000000
26,166650	1,000	1.242.094,000000
26,183317	1,000	1.243.660,000000
26,199983	1,000	1.244.384,000000
26,216650	1,000	1.244.634,000000
26,233317	1,000	1.244.667,000000
26,249983	1,000	1.244.457,000000
26,266650	1,000	1.243.582,000000
26,283317	1,000	1.241.822,000000
26,299983	1,000	1.239.116,000000
26,316650	1,000	1.235.575,000000
26,333317	1,000	1.231.558,000000
26,349983	1,000	1.227.593,000000
26,366650	1,000	1.224.107,000000
26,383317	1,000	1.221.075,000000
26,399983	1,000	1.218.439,000000
26,416650	1,000	1.216.370,000000
26,433317	1,000	1.214.932,000000
26,449983	1,000	1.214.110,000000
26,466650	1,000	1.214.061,000000
26,483317	1,000	1.214.887,000000
26,499983	1,000	1.216.868,000000
26,516650	1,000	1.220.440,000000
26,533317	1,000	1.225.891,000000
26,549983	1,000	1.233.280,000000
26,566650	1,000	1.243.021,000000
26,583317	1,000	1.255.917,000000
26,599983	1,000	1.273.076,000000
26,616650	1,000	1.295.925,000000
26,633317	1,000	1.325.744,000000
26,649983	1,000	1.362.857,000000
26,666650	1,000	1.406.339,000000
26,683317	1,000	1.454.499,000000
26,699983	1,000	1.504.168,000000
26,716650	1,000	1.550.928,000000
26,733317	1,000	1.589.915,000000
26,749983	1,000	1.616.718,000000
26,766650	1,000	1.628.443,000000
26,783317	1,000	1.624.095,000000
26,799983	1,000	1.604.565,000000
26,816650	1,000	1.572.670,000000
26,833317	1,000	1.532.500,000000
26,849983	1,000	1.488.166,000000
26,866650	1,000	1.443.403,000000
26,883317	1,000	1.401.153,000000
26,899983	1,000	1.363.377,000000
26,916650	1,000	1.330.696,000000
26,933317	1,000	1.303.431,000000
26,949983	1,000	1.281.972,000000
26,966650	1,000	1.266.324,000000
26,983317	1,000	1.255.872,000000
26,999983	1,000	1.249.682,000000
27,016650	1,000	1.246.428,000000
27,033317	1,000	1.244.580,000000
27,049983	1,000	1.243.048,000000
27,066650	1,000	1.241.621,000000
27,083317	1,000	1.240.532,000000
27,099983	1,000	1.239.798,000000
27,116650	1,000	1.239.152,000000
27,133317	1,000	1.238.685,000000
27,149983	1,000	1.238.618,000000
27,166650	1,000	1.238.993,000000
27,183317	1,000	1.239.745,000000
27,199983	1,000	1.240.426,000000
27,216650	1,000	1.240.811,000000
27,233317	1,000	1.240.868,000000
27,249983	1,000	1.240.685,000000
27,266650	1,000	1.240.177,000000
27,283317	1,000	1.239.242,000000
27,299983	1,000	1.237.993,000000
27,316650	1,000	1.236.349,000000
27,333317	1,000	1.234.229,000000
27,349983	1,000	1.231.864,000000
27,366650	1,000	1.229.785,000000
27,383317	1,000	1.228.402,000000
27,399983	1,000	1.227.861,000000
27,416650	1,000	1.228.148,000000
27,433317	1,000	1.229.062,000000
27,449983	1,000	1.230.263,000000
27,466650	1,000	1.231.440,000000
27,483317	1,000	1.232.361,000000
27,499983	1,000	1.232.717,000000
27,516650	1,000	1.232.444,000000
27,533317	1,000	1.231.251,000000
27,549983	1,000	1.229.301,000000
27,566650	1,000	1.226.979,000000
27,583317	1,000	1.224.446,000000
27,599983	1,000	1.222.296,000000
27,616650	1,000	1.221.239,000000
27,633317	1,000	1.221.611,000000
27,649983	1,000	1.223.297,000000
27,666650	1,000	1.225.948,000000
27,683317	1,000	1.229.165,000000
27,699983	1,000	1.232.716,000000
27,716650	1,000	1.236.543,000000
27,733317	1,000	1.240.773,000000
27,749983	1,000	1.245.665,000000
27,766650	1,000	1.251.295,000000
27,783317	1,000	1.257.804,000000
27,799983	1,000	1.265.050,000000
27,816650	1,000	1.272.474,000000
27,833317	1,000	1.279.445,000000
27,849983	1,000	1.285.394,000000
27,866650	1,000	1.289.986,000000
27,883317	1,000	1.292.749,000000
27,899983	1,000	1.293.668,000000
27,916650	1,000	1.293.016,000000
27,933317	1,000	1.290.931,000000
27,949983	1,000	1.287.540,000000
27,966650	1,000	1.283.058,000000
27,983317	1,000	1.277.688,000000
27,999983	1,000	1.271.762,000000
28,016650	1,000	1.265.796,000000
28,033317	1,000	1.260.340,000000
28,049983	1,000	1.255.820,000000
28,066650	1,000	1.252.328,000000
28,083317	1,000	1.249.648,000000
28,099983	1,000	1.247.520,000000
28,116650	1,000	1.245.752,000000
28,133317	1,000	1.244.335,000000
28,149983	1,000	1.243.359,000000
28,166650	1,000	1.242.816,000000
28,183317	1,000	1.242.473,000000
28,199983	1,000	1.242.105,000000
28,216650	1,000	1.241.807,000000
28,233317	1,000	1.241.822,000000
28,249983	1,000	1.242.334,000000
28,266650	1,000	1.243.446,000000
28,283317	1,000	1.245.102,000000
28,299983	1,000	1.247.001,000000
28,316650	1,000	1.248.880,000000
28,333317	1,000	1.250.596,000000
28,349983	1,000	1.252.158,000000
28,366650	1,000	1.253.606,000000
28,383317	1,000	1.254.826,000000
28,399983	1,000	1.255.569,000000
28,416650	1,000	1.255.848,000000
28,433317	1,000	1.255.757,000000
28,449983	1,000	1.255.505,000000
28,466650	1,000	1.255.290,000000
28,483317	1,000	1.255.090,000000
28,499983	1,000	1.254.778,000000
28,516650	1,000	1.254.091,000000
28,533317	1,000	1.252.895,000000
28,549983	1,000	1.251.279,000000
28,566650	1,000	1.249.547,000000
28,583317	1,000	1.247.895,000000
28,599983	1,000	1.246.443,000000
28,616650	1,000	1.245.272,000000
28,633317	1,000	1.244.495,000000
28,649983	1,000	1.243.959,000000
28,666650	1,000	1.243.363,000000
28,683317	1,000	1.242.785,000000
28,699983	1,000	1.242.564,000000
28,716650	1,000	1.242.634,000000
28,733317	1,000	1.242.837,000000
28,749983	1,000	1.243.029,000000
28,766650	1,000	1.243.090,000000
28,783317	1,000	1.243.187,000000
28,799983	1,000	1.243.733,000000
28,816650	1,000	1.245.080,000000
28,833317	1,000	1.247.172,000000
28,849983	1,000	1.249.495,000000
28,866650	1,000	1.251.766,000000
28,883317	1,000	1.253.991,000000
28,899983	1,000	1.256.214,000000
28,916650	1,000	1.258.198,000000
28,933317	1,000	1.259.481,000000
28,949983	1,000	1.259.860,000000
28,966650	1,000	1.259.379,000000
28,983317	1,000	1.258.197,000000
28,999983	1,000	1.256.563,000000
29,016650	1,000	1.254.728,000000
29,033317	1,000	1.252.743,000000
29,049983	1,000	1.250.426,000000
29,066650	1,000	1.247.811,000000
29,083317	1,000	1.245.260,000000
29,099983	1,000	1.243.063,000000
29,116650	1,000	1.241.470,000000
29,133317	1,000	1.240.780,000000
29,149983	1,000	1.240.974,000000
29,166650	1,000	1.241.680,000000
29,183317	1,000	1.242.655,000000
29,199983	1,000	1.243.872,000000
29,216650	1,000	1.245.191,000000
29,233317	1,000	1.246.501,000000
29,249983	1,000	1.247.653,000000
29,266650	1,000	1.248.780,000000
29,283317	1,000	1.249.954,000000
29,299983	1,000	1.251.058,000000
29,316650	1,000	1.252.055,000000
29,333317	1,000	1.252.968,000000
29,349983	1,000	1.253.438,000000
29,366650	1,000	1.253.191,000000
29,383317	1,000	1.252.444,000000
29,399983	1,000	1.251.609,000000
29,416650	1,000	1.251.098,000000
29,433317	1,000	1.250.943,000000
29,449983	1,000	1.251.015,000000
29,466650	1,000	1.251.280,000000
29,483317	1,000	1.251.599,000000
29,499983	1,000	1.251.754,000000
29,516650	1,000	1.251.796,000000
29,533317	1,000	1.251.979,000000
29,549983	1,000	1.252.097,000000
29,566650	1,000	1.251.944,000000
29,583317	1,000	1.251.430,000000
29,599983	1,000	1.250.595,000000
29,616650	1,000	1.249.647,000000
29,633317	1,000	1.248.895,000000
29,649983	1,000	1.248.597,000000
29,666650	1,000	1.248.683,000000
29,683317	1,000	1.248.840,000000
29,699983	1,000	1.249.072,000000
29,716650	1,000	1.249.587,000000
29,733317	1,000	1.250.458,000000
29,749983	1,000	1.251.466,000000
29,766650	1,000	1.252.653,000000
29,783317	1,000	1.253.857,000000
29,799983	1,000	1.254.776,000000
29,816650	1,000	1.255.472,000000
29,833317	1,000	1.256.163,000000
29,849983	1,000	1.256.959,000000
29,866650	1,000	1.257.794,000000
29,883317	1,000	1.258.582,000000
29,899983	1,000	1.259.333,000000
29,916650	1,000	1.260.219,000000
29,933317	1,000	1.261.134,000000
29,949983	1,000	1.261.583,000000
29,966650	1,000	1.261.457,000000
29,983317	1,000	1.261.289,000000
29,999983	1,000	1.261.441,000000
30,016650	1,000	1.261.979,000000
30,033317	1,000	1.262.702,000000
30,049983	1,000	1.263.710,000000
30,066650	1,000	1.265.047,000000
30,083317	1,000	1.266.433,000000
30,099983	1,000	1.267.761,000000
30,116650	1,000	1.269.014,000000
30,133317	1,000	1.270.375,000000
30,149983	1,000	1.271.940,000000
30,166650	1,000	1.273.610,000000
30,183317	1,000	1.275.074,000000
30,199983	1,000	1.276.005,000000
30,216650	1,000	1.276.188,000000
30,233317	1,000	1.275.385,000000
30,249983	1,000	1.273.400,000000
30,266650	1,000	1.270.163,000000
30,283317	1,000	1.266.021,000000
30,299983	1,000	1.261.904,000000
30,316650	1,000	1.258.706,000000
30,333317	1,000	1.256.739,000000
30,349983	1,000	1.255.785,000000
30,366650	1,000	1.255.308,000000
30,383317	1,000	1.255.002,000000
30,399983	1,000	1.254.832,000000
30,416650	1,000	1.254.668,000000
30,433317	1,000	1.254.694,000000
30,449983	1,000	1.254.802,000000
30,466650	1,000	1.254.812,000000
30,483317	1,000	1.254.891,000000
30,499983	1,000	1.255.243,000000
30,516650	1,000	1.255.771,000000
30,533317	1,000	1.256.288,000000
30,549983	1,000	1.256.837,000000
30,566650	1,000	1.257.839,000000
30,583317	1,000	1.259.553,000000
30,599983	1,000	1.261.771,000000
30,616650	1,000	1.264.101,000000
30,633317	1,000	1.266.254,000000
30,649983	1,000	1.268.214,000000
30,666650	1,000	1.270.185,000000
30,683317	1,000	1.272.096,000000
30,699983	1,000	1.273.804,000000
30,716650	1,000	1.275.009,000000
30,733317	1,000	1.275.292,000000
30,749983	1,000	1.274.375,000000
30,766650	1,000	1.272.499,000000
30,783317	1,000	1.269.980,000000
30,799983	1,000	1.267.128,000000
30,816650	1,000	1.263.996,000000
30,833317	1,000	1.261.167,000000
30,849983	1,000	1.259.354,000000
30,866650	1,000	1.258.782,000000
30,883317	1,000	1.259.582,000000
30,899983	1,000	1.261.698,000000
30,916650	1,000	1.264.611,000000
30,933317	1,000	1.267.784,000000
30,949983	1,000	1.270.780,000000
30,966650	1,000	1.273.360,000000
30,983317	1,000	1.275.297,000000
30,999983	1,000	1.276.445,000000
31,016650	1,000	1.276.827,000000
31,033317	1,000	1.276.463,000000
31,049983	1,000	1.275.505,000000
31,066650	1,000	1.274.165,000000
31,083317	1,000	1.272.668,000000
31,099983	1,000	1.271.090,000000
31,116650	1,000	1.269.384,000000
31,133317	1,000	1.267.639,000000
31,149983	1,000	1.266.013,000000
31,166650	1,000	1.264.685,000000
31,183317	1,000	1.263.939,000000
31,199983	1,000	1.263.914,000000
31,216650	1,000	1.264.554,000000
31,233317	1,000	1.265.768,000000
31,249983	1,000	1.267.433,000000
31,266650	1,000	1.268.963,000000
31,283317	1,000	1.270.004,000000
31,299983	1,000	1.270.684,000000
31,316650	1,000	1.271.256,000000
31,333317	1,000	1.271.998,000000
31,349983	1,000	1.273.215,000000
31,366650	1,000	1.274.913,000000
31,383317	1,000	1.277.063,000000
31,399983	1,000	1.279.765,000000
31,416650	1,000	1.283.172,000000
31,433317	1,000	1.287.007,000000
31,449983	1,000	1.290.710,000000
31,466650	1,000	1.294.077,000000
31,483317	1,000	1.297.047,000000
31,499983	1,000	1.299.699,000000
31,516650	1,000	1.302.137,000000
31,533317	1,000	1.304.460,000000
31,549983	1,000	1.306.554,000000
31,566650	1,000	1.308.226,000000
31,583317	1,000	1.309.238,000000
31,599983	1,000	1.309.434,000000
31,616650	1,000	1.308.826,000000
31,633317	1,000	1.307.768,000000
31,649983	1,000	1.306.793,000000
31,666650	1,000	1.306.125,000000
31,683317	1,000	1.305.589,000000
31,699983	1,000	1.305.026,000000
31,716650	1,000	1.304.571,000000
31,733317	1,000	1.304.555,000000
31,749983	1,000	1.304.982,000000
31,766650	1,000	1.306.010,000000
31,783317	1,000	1.307.495,000000
31,799983	1,000	1.309.043,000000
31,816650	1,000	1.310.530,000000
31,833317	1,000	1.311.959,000000
31,849983	1,000	1.313.355,000000
31,866650	1,000	1.314.573,000000
31,883317	1,000	1.315.172,000000
31,899983	1,000	1.315.007,000000
31,916650	1,000	1.314.273,000000
31,933317	1,000	1.313.298,000000
31,949983	1,000	1.312.171,000000
31,966650	1,000	1.310.496,000000
31,983317	1,000	1.307.921,000000
31,999983	1,000	1.304.327,000000
32,016650	1,000	1.299.928,000000
32,033317	1,000	1.295.517,000000
32,049983	1,000	1.291.875,000000
32,066650	1,000	1.289.370,000000
32,083317	1,000	1.287.852,000000
32,099983	1,000	1.287.139,000000
32,116650	1,000	1.287.059,000000
32,133317	1,000	1.287.410,000000
32,149983	1,000	1.287.980,000000
32,166650	1,000	1.288.604,000000
32,183317	1,000	1.289.204,000000
32,199983	1,000	1.289.700,000000
32,216650	1,000	1.289.879,000000
32,233317	1,000	1.289.657,000000
32,249983	1,000	1.289.023,000000
32,266650	1,000	1.288.099,000000
32,283317	1,000	1.286.988,000000
32,299983	1,000	1.285.763,000000
32,316650	1,000	1.284.599,000000
32,333317	1,000	1.283.657,000000
32,349983	1,000	1.282.744,000000
32,366650	1,000	1.281.760,000000
32,383317	1,000	1.280.585,000000
32,399983	1,000	1.279.389,000000
32,416650	1,000	1.278.577,000000
32,433317	1,000	1.278.268,000000
32,449983	1,000	1.278.646,000000
32,466650	1,000	1.279.735,000000
32,483317	1,000	1.281.215,000000
32,499983	1,000	1.282.766,000000
32,516650	1,000	1.284.408,000000
32,533317	1,000	1.286.104,000000
32,549983	1,000	1.287.839,000000
32,566650	1,000	1.289.470,000000
32,583317	1,000	1.290.961,000000
32,599983	1,000	1.292.354,000000
32,616650	1,000	1.293.421,000000
32,633317	1,000	1.293.701,000000
32,649983	1,000	1.292.939,000000
32,666650	1,000	1.291.163,000000
32,683317	1,000	1.288.898,000000
32,699983	1,000	1.286.563,000000
32,716650	1,000	1.284.416,000000
32,733317	1,000	1.282.499,000000
32,749983	1,000	1.280.885,000000
32,766650	1,000	1.279.565,000000
32,783317	1,000	1.278.550,000000
32,799983	1,000	1.277.911,000000
32,816650	1,000	1.277.626,000000
32,833317	1,000	1.277.563,000000
32,849983	1,000	1.277.680,000000
32,866650	1,000	1.277.960,000000
32,883317	1,000	1.278.556,000000
32,899983	1,000	1.279.469,000000
32,916650	1,000	1.280.264,000000
32,933317	1,000	1.280.365,000000
32,949983	1,000	1.279.655,000000
32,966650	1,000	1.278.206,000000
32,983317	1,000	1.276.224,000000
32,999983	1,000	1.273.847,000000
33,016650	1,000	1.271.202,000000
33,033317	1,000	1.268.556,000000
33,049983	1,000	1.266.224,000000
33,066650	1,000	1.264.226,000000
33,083317	1,000	1.262.636,000000
33,099983	1,000	1.261.430,000000
33,116650	1,000	1.260.732,000000
33,133317	1,000	1.260.706,000000
33,149983	1,000	1.261.259,000000
33,166650	1,000	1.262.031,000000
33,183317	1,000	1.262.820,000000
33,199983	1,000	1.263.463,000000
33,216650	1,000	1.263.999,000000
33,233317	1,000	1.264.447,000000
33,249983	1,000	1.265.093,000000
33,266650	1,000	1.266.085,000000
33,283317	1,000	1.267.399,000000
33,299983	1,000	1.268.862,000000
33,316650	1,000	1.269.957,000000
33,333317	1,000	1.270.496,000000
33,349983	1,000	1.270.785,000000
33,366650	1,000	1.271.713,000000
33,383317	1,000	1.273.962,000000
33,399983	1,000	1.277.860,000000
33,416650	1,000	1.283.157,000000
33,433317	1,000	1.289.167,000000
33,449983	1,000	1.295.368,000000
33,466650	1,000	1.301.105,000000
33,483317	1,000	1.305.494,000000
33,499983	1,000	1.307.984,000000
33,516650	1,000	1.308.240,000000
33,533317	1,000	1.306.711,000000
33,549983	1,000	1.304.720,000000
33,566650	1,000	1.303.282,000000
33,583317	1,000	1.302.557,000000
33,599983	1,000	1.302.091,000000
33,616650	1,000	1.301.754,000000
33,633317	1,000	1.301.667,000000
33,649983	1,000	1.302.052,000000
33,666650	1,000	1.303.221,000000
33,683317	1,000	1.305.227,000000
33,699983	1,000	1.307.970,000000
33,716650	1,000	1.310.930,000000
33,733317	1,000	1.313.604,000000
33,749983	1,000	1.316.013,000000
33,766650	1,000	1.318.287,000000
33,783317	1,000	1.320.404,000000
33,799983	1,000	1.322.495,000000
33,816650	1,000	1.324.718,000000
33,833317	1,000	1.327.366,000000
33,849983	1,000	1.330.328,000000
33,866650	1,000	1.333.025,000000
33,883317	1,000	1.335.065,000000
33,899983	1,000	1.335.935,000000
33,916650	1,000	1.335.488,000000
33,933317	1,000	1.334.283,000000
33,949983	1,000	1.332.706,000000
33,966650	1,000	1.330.958,000000
33,983317	1,000	1.329.444,000000
33,999983	1,000	1.328.585,000000
34,016650	1,000	1.328.755,000000
34,033317	1,000	1.330.090,000000
34,049983	1,000	1.332.367,000000
34,066650	1,000	1.335.180,000000
34,083317	1,000	1.338.090,000000
34,099983	1,000	1.340.635,000000
34,116650	1,000	1.342.447,000000
34,133317	1,000	1.343.484,000000
34,149983	1,000	1.344.001,000000
34,166650	1,000	1.344.297,000000
34,183317	1,000	1.344.670,000000
34,199983	1,000	1.345.245,000000
34,216650	1,000	1.346.167,000000
34,233317	1,000	1.347.316,000000
34,249983	1,000	1.348.567,000000
34,266650	1,000	1.349.812,000000
34,283317	1,000	1.351.169,000000
34,299983	1,000	1.352.661,000000
34,316650	1,000	1.354.290,000000
34,333317	1,000	1.356.143,000000
34,349983	1,000	1.358.187,000000
34,366650	1,000	1.360.398,000000
34,383317	1,000	1.362.652,000000
34,399983	1,000	1.364.739,000000
34,416650	1,000	1.366.843,000000
34,433317	1,000	1.369.213,000000
34,449983	1,000	1.372.039,000000
34,466650	1,000	1.375.414,000000
34,483317	1,000	1.379.287,000000
34,499983	1,000	1.383.265,000000
34,516650	1,000	1.386.958,000000
34,533317	1,000	1.390.080,000000
34,549983	1,000	1.392.850,000000
34,566650	1,000	1.395.581,000000
34,583317	1,000	1.398.250,000000
34,599983	1,000	1.400.787,000000
34,616650	1,000	1.403.221,000000
34,633317	1,000	1.405.443,000000
34,649983	1,000	1.407.412,000000
34,666650	1,000	1.409.084,000000
34,683317	1,000	1.410.542,000000
34,699983	1,000	1.412.029,000000
34,716650	1,000	1.413.781,000000
34,733317	1,000	1.415.821,000000
34,749983	1,000	1.418.277,000000
34,766650	1,000	1.421.057,000000
34,783317	1,000	1.423.928,000000
34,799983	1,000	1.427.068,000000
34,816650	1,000	1.430.724,000000
34,833317	1,000	1.435.011,000000
34,849983	1,000	1.439.607,000000
34,866650	1,000	1.443.698,000000
34,883317	1,000	1.446.767,000000
34,899983	1,000	1.449.028,000000
34,916650	1,000	1.450.786,000000
34,933317	1,000	1.452.181,000000
34,949983	1,000	1.453.485,000000
34,966650	1,000	1.454.859,000000
34,983317	1,000	1.456.326,000000
34,999983	1,000	1.457.966,000000
35,016650	1,000	1.459.767,000000
35,033317	1,000	1.461.492,000000
35,049983	1,000	1.463.139,000000
35,066650	1,000	1.464.785,000000
35,083317	1,000	1.466.378,000000
35,099983	1,000	1.467.879,000000
35,116650	1,000	1.469.580,000000
35,133317	1,000	1.471.721,000000
35,149983	1,000	1.474.173,000000
35,166650	1,000	1.476.790,000000
35,183317	1,000	1.479.252,000000
35,199983	1,000	1.481.389,000000
35,216650	1,000	1.483.120,000000
35,233317	1,000	1.484.340,000000
35,249983	1,000	1.484.979,000000
35,266650	1,000	1.485.015,000000
35,283317	1,000	1.484.885,000000
35,299983	1,000	1.485.324,000000
35,316650	1,000	1.487.018,000000
35,333317	1,000	1.490.328,000000
35,349983	1,000	1.494.682,000000
35,366650	1,000	1.499.003,000000
35,383317	1,000	1.502.498,000000
35,399983	1,000	1.504.820,000000
35,416650	1,000	1.506.184,000000
35,433317	1,000	1.507.038,000000
35,449983	1,000	1.507.632,000000
35,466650	1,000	1.508.244,000000
35,483317	1,000	1.509.342,000000
35,499983	1,000	1.510.876,000000
35,516650	1,000	1.512.355,000000
35,533317	1,000	1.513.131,000000
35,549983	1,000	1.513.065,000000
35,566650	1,000	1.512.572,000000
35,583317	1,000	1.512.337,000000
35,599983	1,000	1.512.768,000000
35,616650	1,000	1.513.791,000000
35,633317	1,000	1.515.322,000000
35,649983	1,000	1.517.391,000000
35,666650	1,000	1.519.888,000000
35,683317	1,000	1.522.608,000000
35,699983	1,000	1.525.543,000000
35,716650	1,000	1.528.492,000000
35,733317	1,000	1.531.127,000000
35,749983	1,000	1.532.712,000000
35,766650	1,000	1.532.645,000000
35,783317	1,000	1.531.036,000000
35,799983	1,000	1.528.560,000000
35,816650	1,000	1.525.917,000000
35,833317	1,000	1.523.451,000000
35,849983	1,000	1.521.240,000000
35,866650	1,000	1.519.618,000000
35,883317	1,000	1.518.525,000000
35,899983	1,000	1.517.671,000000
35,916650	1,000	1.516.973,000000
35,933317	1,000	1.516.510,000000
35,949983	1,000	1.516.321,000000
35,966650	1,000	1.516.630,000000
35,983317	1,000	1.517.666,000000
35,999983	1,000	1.519.281,000000
36,016650	1,000	1.521.239,000000
36,033317	1,000	1.523.159,000000
36,049983	1,000	1.524.575,000000
36,066650	1,000	1.525.252,000000
36,083317	1,000	1.525.466,000000
36,099983	1,000	1.525.551,000000
36,116650	1,000	1.525.732,000000
36,133317	1,000	1.526.284,000000
36,149983	1,000	1.527.235,000000
36,166650	1,000	1.528.407,000000
36,183317	1,000	1.529.600,000000
36,199983	1,000	1.530.726,000000
36,216650	1,000	1.531.709,000000
36,233317	1,000	1.532.704,000000
36,249983	1,000	1.533.797,000000
36,266650	1,000	1.534.877,000000
36,283317	1,000	1.535.793,000000
36,299983	1,000	1.536.467,000000
36,316650	1,000	1.536.396,000000
36,333317	1,000	1.535.207,000000
36,349983	1,000	1.533.173,000000
36,366650	1,000	1.530.976,000000
36,383317	1,000	1.529.112,000000
36,399983	1,000	1.528.061,000000
36,416650	1,000	1.527.912,000000
36,433317	1,000	1.528.449,000000
36,449983	1,000	1.529.367,000000
36,466650	1,000	1.530.345,000000
36,483317	1,000	1.531.143,000000
36,499983	1,000	1.531.577,000000
36,516650	1,000	1.531.784,000000
36,533317	1,000	1.532.450,000000
36,549983	1,000	1.533.879,000000
36,566650	1,000	1.535.940,000000
36,583317	1,000	1.538.405,000000
36,599983	1,000	1.541.002,000000
36,616650	1,000	1.543.562,000000
36,633317	1,000	1.546.477,000000
36,649983	1,000	1.550.112,000000
36,666650	1,000	1.554.583,000000
36,683317	1,000	1.559.812,000000
36,699983	1,000	1.565.740,000000
36,716650	1,000	1.572.385,000000
36,733317	1,000	1.579.892,000000
36,749983	1,000	1.588.500,000000
36,766650	1,000	1.597.844,000000
36,783317	1,000	1.607.643,000000
36,799983	1,000	1.617.895,000000
36,816650	1,000	1.628.687,000000
36,833317	1,000	1.640.349,000000
36,849983	1,000	1.652.962,000000
36,866650	1,000	1.666.669,000000
36,883317	1,000	1.681.738,000000
36,899983	1,000	1.698.243,000000
36,916650	1,000	1.715.526,000000
36,933317	1,000	1.732.909,000000
36,949983	1,000	1.750.034,000000
36,966650	1,000	1.766.550,000000
36,983317	1,000	1.782.275,000000
36,999983	1,000	1.797.403,000000
37,016650	1,000	1.812.276,000000
37,033317	1,000	1.827.285,000000
37,049983	1,000	1.842.963,000000
37,066650	1,000	1.859.658,000000
37,083317	1,000	1.877.702,000000
37,099983	1,000	1.897.298,000000
37,116650	1,000	1.917.961,000000
37,133317	1,000	1.939.012,000000
37,149983	1,000	1.959.736,000000
37,166650	1,000	1.979.322,000000
37,183317	1,000	1.996.957,000000
37,199983	1,000	2.011.993,000000
37,216650	1,000	2.024.238,000000
37,233317	1,000	2.033.740,000000
37,249983	1,000	2.040.638,000000
37,266650	1,000	2.045.131,000000
37,283317	1,000	2.047.132,000000
37,299983	1,000	2.046.544,000000
37,316650	1,000	2.043.446,000000
37,333317	1,000	2.038.135,000000
37,349983	1,000	2.030.949,000000
37,366650	1,000	2.022.233,000000
37,383317	1,000	2.012.408,000000
37,399983	1,000	2.001.840,000000
37,416650	1,000	1.990.882,000000
37,433317	1,000	1.979.732,000000
37,449983	1,000	1.968.318,000000
37,466650	1,000	1.956.441,000000
37,483317	1,000	1.943.864,000000
37,499983	1,000	1.930.245,000000
37,516650	1,000	1.915.456,000000
37,533317	1,000	1.899.890,000000
37,549983	1,000	1.884.034,000000
37,566650	1,000	1.867.818,000000
37,583317	1,000	1.851.103,000000
37,599983	1,000	1.833.893,000000
37,616650	1,000	1.816.040,000000
37,633317	1,000	1.797.770,000000
37,649983	1,000	1.779.469,000000
37,666650	1,000	1.761.400,000000
37,683317	1,000	1.743.417,000000
37,699983	1,000	1.725.249,000000
37,716650	1,000	1.706.649,000000
37,733317	1,000	1.687.613,000000
37,749983	1,000	1.668.359,000000
37,766650	1,000	1.649.039,000000
37,783317	1,000	1.629.738,000000
37,799983	1,000	1.610.643,000000
37,816650	1,000	1.592.227,000000
37,833317	1,000	1.574.776,000000
37,849983	1,000	1.558.005,000000
37,866650	1,000	1.541.341,000000
37,883317	1,000	1.524.319,000000
37,899983	1,000	1.506.732,000000
37,916650	1,000	1.488.698,000000
37,933317	1,000	1.470.172,000000
37,949983	1,000	1.450.944,000000
37,966650	1,000	1.431.228,000000
37,983317	1,000	1.411.674,000000
37,999983	1,000	1.392.948,000000
38,016650	1,000	1.375.161,000000
38,033317	1,000	1.358.202,000000
38,049983	1,000	1.341.899,000000
38,066650	1,000	1.325.767,000000
38,083317	1,000	1.309.339,000000
38,099983	1,000	1.292.446,000000
38,116650	1,000	1.275.323,000000
38,133317	1,000	1.258.346,000000
38,149983	1,000	1.241.595,000000
38,166650	1,000	1.224.900,000000
38,183317	1,000	1.207.841,000000
38,199983	1,000	1.190.172,000000
38,216650	1,000	1.172.030,000000
38,233317	1,000	1.153.635,000000
38,249983	1,000	1.135.194,000000
38,266650	1,000	1.116.893,000000
38,283317	1,000	1.098.863,000000
38,299983	1,000	1.081.488,000000
38,316650	1,000	1.064.504,000000
38,333317	1,000	1.047.667,000000
38,349983	1,000	1.031.071,000000
38,366650	1,000	1.015.040,000000
38,383317	1,000	999.661,000000
38,399983	1,000	984.649,000000
38,416650	1,000	969.892,000000
38,433317	1,000	955.611,000000
38,449983	1,000	941.567,000000
38,466650	1,000	927.435,000000
38,483317	1,000	913.251,000000
38,499983	1,000	899.272,000000
38,516650	1,000	885.607,000000
38,533317	1,000	872.241,000000
38,549983	1,000	859.067,000000
38,566650	1,000	845.938,000000
38,583317	1,000	832.785,000000
38,599983	1,000	819.852,000000
38,616650	1,000	807.477,000000
38,633317	1,000	795.823,000000
38,649983	1,000	784.691,000000
38,666650	1,000	773.649,000000
38,683317	1,000	762.723,000000
38,699983	1,000	752.007,000000
38,716650	1,000	741.480,000000
38,733317	1,000	731.072,000000
38,749983	1,000	720.689,000000
38,766650	1,000	710.209,000000
38,783317	1,000	699.554,000000
38,799983	1,000	688.525,000000
38,816650	1,000	677.394,000000
38,833317	1,000	666.268,000000
38,849983	1,000	654.816,000000
38,866650	1,000	643.037,000000
38,883317	1,000	631.163,000000
38,899983	1,000	619.772,000000
38,916650	1,000	609.293,000000
38,933317	1,000	599.382,000000
38,949983	1,000	589.554,000000
38,966650	1,000	579.791,000000
38,983317	1,000	570.201,000000
38,999983	1,000	560.727,000000
39,016650	1,000	551.399,000000
39,033317	1,000	542.154,000000
39,049983	1,000	532.945,000000
39,066650	1,000	523.742,000000
39,083317	1,000	514.420,000000
39,099983	1,000	504.923,000000
39,116650	1,000	495.376,000000
39,133317	1,000	486.029,000000
39,149983	1,000	477.205,000000
39,166650	1,000	469.111,000000
39,183317	1,000	461.763,000000
39,199983	1,000	454.929,000000
39,216650	1,000	448.086,000000
39,233317	1,000	440.800,000000
39,249983	1,000	432.908,000000
39,266650	1,000	424.663,000000
39,283317	1,000	416.019,000000
39,299983	1,000	407.133,000000
39,316650	1,000	398.364,000000
39,333317	1,000	389.833,000000
39,349983	1,000	381.560,000000
39,366650	1,000	373.848,000000
39,383317	1,000	366.869,000000
39,399983	1,000	360.501,000000
39,416650	1,000	354.552,000000
39,433317	1,000	348.859,000000
39,449983	1,000	343.525,000000
39,466650	1,000	338.595,000000
39,483317	1,000	333.744,000000
39,499983	1,000	328.856,000000
39,516650	1,000	323.944,000000
39,533317	1,000	319.059,000000
39,549983	1,000	314.344,000000
39,566650	1,000	309.881,000000
39,583317	1,000	305.506,000000
39,599983	1,000	301.188,000000
39,616650	1,000	297.140,000000
39,633317	1,000	293.371,000000
39,649983	1,000	289.753,000000
39,666650	1,000	285.912,000000
39,683317	1,000	281.550,000000
39,699983	1,000	276.727,000000
39,716650	1,000	271.616,000000
39,733317	1,000	266.565,000000
39,749983	1,000	261.890,000000
39,766650	1,000	257.766,000000
39,783317	1,000	254.105,000000
39,799983	1,000	250.557,000000
39,816650	1,000	247.040,000000
39,833317	1,000	243.455,000000
39,849983	1,000	239.664,000000
39,866650	1,000	235.590,000000
39,883317	1,000	231.279,000000
39,899983	1,000	227.078,000000
39,916650	1,000	223.278,000000
39,933317	1,000	220.028,000000
39,949983	1,000	217.429,000000
39,966650	1,000	215.356,000000
39,983317	1,000	213.351,000000
39,999983	1,000	210.970,000000
40,016650	1,000	208.038,000000
40,033317	1,000	204.545,000000
40,049983	1,000	200.852,000000
40,066650	1,000	197.178,000000
40,083317	1,000	193.348,000000
40,099983	1,000	189.015,000000
40,116650	1,000	184.402,000000
40,133317	1,000	179.928,000000
40,149983	1,000	176.064,000000
40,166650	1,000	173.008,000000
40,183317	1,000	170.680,000000
40,199983	1,000	168.781,000000
40,216650	1,000	167.241,000000
40,233317	1,000	165.870,000000
40,249983	1,000	164.408,000000
40,266650	1,000	162.709,000000
40,283317	1,000	160.812,000000
40,299983	1,000	158.838,000000
40,316650	1,000	156.969,000000
40,333317	1,000	155.197,000000
40,349983	1,000	153.508,000000
40,366650	1,000	151.725,000000
40,383317	1,000	149.746,000000
40,399983	1,000	147.633,000000
40,416650	1,000	145.583,000000
40,433317	1,000	143.814,000000
40,449983	1,000	142.247,000000
40,466650	1,000	140.838,000000
40,483317	1,000	139.786,000000
40,499983	1,000	139.119,000000
40,516650	1,000	138.318,000000
40,533317	1,000	137.079,000000
40,549983	1,000	135.391,000000
40,566650	1,000	133.241,000000
40,583317	1,000	130.761,000000
40,599983	1,000	128.229,000000
40,616650	1,000	125.860,000000
40,633317	1,000	123.781,000000
40,649983	1,000	122.153,000000
40,666650	1,000	121.070,000000
40,683317	1,000	120.393,000000
40,699983	1,000	119.962,000000
40,716650	1,000	119.507,000000
40,733317	1,000	119.080,000000
40,749983	1,000	118.690,000000
40,766650	1,000	118.147,000000
40,783317	1,000	117.176,000000
40,799983	1,000	115.681,000000
40,816650	1,000	113.816,000000
40,833317	1,000	111.808,000000
40,849983	1,000	109.820,000000
40,866650	1,000	108.282,000000
40,883317	1,000	107.618,000000
40,899983	1,000	107.673,000000
40,916650	1,000	108.020,000000
40,933317	1,000	108.196,000000
40,949983	1,000	107.775,000000
40,966650	1,000	106.717,000000
40,983317	1,000	105.198,000000
40,999983	1,000	103.571,000000
41,016650	1,000	102.192,000000
41,033317	1,000	101.115,000000
41,049983	1,000	100.131,000000
41,066650	1,000	98.897,000000
41,083317	1,000	97.210,000000
41,099983	1,000	95.127,000000
41,116650	1,000	92.894,000000
41,133317	1,000	90.604,000000
41,149983	1,000	88.378,000000
41,166650	1,000	86.285,000000
41,183317	1,000	84.611,000000
41,199983	1,000	83.598,000000
41,216650	1,000	83.400,000000
41,233317	1,000	83.861,000000
41,249983	1,000	84.675,000000
41,266650	1,000	85.556,000000
41,283317	1,000	86.473,000000
41,299983	1,000	87.303,000000
41,316650	1,000	87.782,000000
41,333317	1,000	87.944,000000
41,349983	1,000	87.907,000000
41,366650	1,000	87.579,000000
41,383317	1,000	86.874,000000
41,399983	1,000	86.106,000000
41,416650	1,000	85.564,000000
41,433317	1,000	85.089,000000
41,449983	1,000	84.420,000000
41,466650	1,000	83.783,000000
41,483317	1,000	83.224,000000
41,499983	1,000	82.585,000000
41,516650	1,000	81.991,000000
41,533317	1,000	81.501,000000
41,549983	1,000	81.096,000000
41,566650	1,000	80.611,000000
41,583317	1,000	79.744,000000
41,599983	1,000	78.221,000000
41,616650	1,000	76.019,000000
41,633317	1,000	73.488,000000
41,649983	1,000	71.121,000000
41,666650	1,000	69.247,000000
41,683317	1,000	67.865,000000
41,699983	1,000	66.907,000000
41,716650	1,000	66.177,000000
41,733317	1,000	65.662,000000
41,749983	1,000	65.328,000000
41,766650	1,000	65.109,000000
41,783317	1,000	65.125,000000
41,799983	1,000	65.446,000000
41,816650	1,000	65.980,000000
41,833317	1,000	66.572,000000
41,849983	1,000	67.196,000000
41,866650	1,000	67.849,000000
41,883317	1,000	68.417,000000
41,899983	1,000	68.908,000000
41,916650	1,000	69.353,000000
41,933317	1,000	69.765,000000
41,949983	1,000	70.210,000000
41,966650	1,000	70.589,000000
41,983317	1,000	70.729,000000
41,999983	1,000	70.398,000000
42,016650	1,000	69.548,000000
42,033317	1,000	68.319,000000
42,049983	1,000	66.890,000000
42,066650	1,000	65.657,000000
42,083317	1,000	64.938,000000
42,099983	1,000	64.476,000000
42,116650	1,000	64.137,000000
42,133317	1,000	63.960,000000
42,149983	1,000	63.927,000000
42,166650	1,000	64.114,000000
42,183317	1,000	64.560,000000
42,199983	1,000	64.781,000000
42,216650	1,000	64.402,000000
42,233317	1,000	63.526,000000
42,249983	1,000	62.345,000000
42,266650	1,000	61.051,000000
42,283317	1,000	59.705,000000
42,299983	1,000	58.123,000000
42,316650	1,000	56.273,000000
42,333317	1,000	54.261,000000
42,349983	1,000	52.145,000000
42,366650	1,000	50.090,000000
42,383317	1,000	48.459,000000
42,399983	1,000	47.620,000000
42,416650	1,000	47.300,000000
42,433317	1,000	47.191,000000
42,449983	1,000	47.256,000000
42,466650	1,000	47.511,000000
42,483317	1,000	47.981,000000
42,499983	1,000	48.603,000000
42,516650	1,000	48.796,000000
42,533317	1,000	48.431,000000
42,549983	1,000	47.700,000000
42,566650	1,000	46.760,000000
42,583317	1,000	45.932,000000
42,599983	1,000	45.494,000000
42,616650	1,000	45.358,000000
42,633317	1,000	45.238,000000
42,649983	1,000	45.036,000000
42,666650	1,000	44.651,000000
42,683317	1,000	44.092,000000
42,699983	1,000	43.605,000000
42,716650	1,000	43.455,000000
42,733317	1,000	43.595,000000
42,749983	1,000	43.783,000000
42,766650	1,000	44.053,000000
42,783317	1,000	44.434,000000
42,799983	1,000	44.936,000000
42,816650	1,000	45.717,000000
42,833317	1,000	46.808,000000
42,849983	1,000	48.230,000000
42,866650	1,000	49.804,000000
42,883317	1,000	51.051,000000
42,899983	1,000	51.523,000000
42,916650	1,000	51.060,000000
42,933317	1,000	49.704,000000
42,949983	1,000	47.555,000000
42,966650	1,000	44.941,000000
42,983317	1,000	42.303,000000
42,999983	1,000	40.038,000000
43,016650	1,000	38.355,000000
43,033317	1,000	37.161,000000
43,049983	1,000	36.338,000000
43,066650	1,000	36.112,000000
43,083317	1,000	36.629,000000
43,099983	1,000	37.872,000000
43,116650	1,000	39.594,000000
