# Supplementary material for: HappyTools: A software for high-throughput HPLC data processing and quantitation
Source: PLoS One. 2018 Jul 6;13(7):e0200280. doi: 10.1371/journal.pone.0200280 (PMC6034860; doi:10.1371/journal.pone.0200280)
Supplement: S1 Data — The source code of HappyTools is included in this zip file, together with all the raw chromatograms as exported from ThermoFisher Chromeleon. A visual tutorial and a document demonstrating how to reproduce the results used in this study are also included. (ZIP) [file pone.0200280.s013.zip › Data/Clinical/ACPA-IgG Part 1/Total_RA7_IgG.txt]

File Path	chrom://5-para-12-0017/ChromeleonLocal/Instrument Data/UHPLC_2/analysis 2013/Yoann 2013sup.seq/63289.smp/Emission_1.channel/Emission_1.chm
Channel	Emission_1

Injection Information:
Data Vault	ChromeleonLocal
Injection	IgG SF JM
Injection Number	13
Position	RA8
Comment	
Processing Method	22-04-2013 Integrate IgG 75-63%
Instrument Method	2013Aquity IgG glycan  75%-63% 010313   deepwellplate
Type	Unknown
Status	Finished
Injection Date	18-4-2013
Injection Time	1:56:47
Injection Volume (µl)	83,000
Dilution Factor	1,0000
Weight	1,0000

Raw Data Information:
Time Min. (min)	0,016667
Time Max. (min)	43,100000
Data Points	2586
Detector	FLD
Exporting Data System	Chromeleon 7.1.2.1478
Operator	
Signal Quantity	
Signal Unit	counts
Signal Min.	-1.192.988,000000
Signal Max.	13.909.416,000000
Channel	Emission_1
Driver Name	FLD3000.dll
Channel Type	Evaluation
Min. Step (s)	1,000
Max. Step (s)	1,000
Average Step (s)	1,000

Signal Parameter Information:
Signal Info	250 nm /480 nm

Raw Data:
Time (min)	Step (s)	Value (counts)
0,016667	0,000	0,000000
0,033333	1,000	0,000000
0,050000	1,000	0,000000
0,066667	1,000	0,000000
0,083333	1,000	760,000000
0,100000	1,000	2.574,000000
0,116667	1,000	4.876,000000
0,133333	1,000	7.275,000000
0,150000	1,000	9.471,000000
0,166667	1,000	11.080,000000
0,183333	1,000	11.945,000000
0,200000	1,000	12.218,000000
0,216667	1,000	12.269,000000
0,233333	1,000	12.282,000000
0,250000	1,000	12.141,000000
0,266667	1,000	11.712,000000
0,283333	1,000	10.870,000000
0,300000	1,000	9.798,000000
0,316667	1,000	8.811,000000
0,333333	1,000	8.017,000000
0,350000	1,000	7.323,000000
0,366667	1,000	6.544,000000
0,383333	1,000	5.825,000000
0,400000	1,000	3.840,000000
0,416667	1,000	-10.685,000000
0,433333	1,000	-55.768,000000
0,450000	1,000	-143.468,000000
0,466667	1,000	-274.259,000000
0,483333	1,000	-438.592,000000
0,500000	1,000	-621.093,000000
0,516667	1,000	-805.183,000000
0,533333	1,000	-974.463,000000
0,550000	1,000	-1.111.059,000000
0,566667	1,000	-1.192.988,000000
0,583333	1,000	-1.191.099,000000
0,600000	1,000	-1.066.830,000000
0,616667	1,000	-778.974,000000
0,633333	1,000	-297.936,000000
0,650000	1,000	381.984,000000
0,666667	1,000	1.237.837,000000
0,683333	1,000	2.222.793,000000
0,700000	1,000	3.274.798,000000
0,716667	1,000	4.325.169,000000
0,733333	1,000	5.307.239,000000
0,750000	1,000	6.164.008,000000
0,766667	1,000	6.852.663,000000
0,783333	1,000	7.346.524,000000
0,800000	1,000	7.635.367,000000
0,816667	1,000	7.724.741,000000
0,833333	1,000	7.633.022,000000
0,850000	1,000	7.387.835,000000
0,866667	1,000	7.022.011,000000
0,883333	1,000	6.569.493,000000
0,900000	1,000	6.062.478,000000
0,916667	1,000	5.529.385,000000
0,933333	1,000	4.993.366,000000
0,950000	1,000	4.471.776,000000
0,966667	1,000	3.976.420,000000
0,983333	1,000	3.514.010,000000
1,000000	1,000	3.087.724,000000
1,016667	1,000	2.698.277,000000
1,033333	1,000	2.344.502,000000
1,050000	1,000	2.024.542,000000
1,066667	1,000	1.736.503,000000
1,083333	1,000	1.478.570,000000
1,100000	1,000	1.249.083,000000
1,116667	1,000	1.046.857,000000
1,133333	1,000	870.808,000000
1,150000	1,000	719.568,000000
1,166667	1,000	591.301,000000
1,183333	1,000	484.106,000000
1,200000	1,000	395.513,000000
1,216667	1,000	322.796,000000
1,233333	1,000	263.135,000000
1,250000	1,000	213.908,000000
1,266667	1,000	173.008,000000
1,283333	1,000	138.964,000000
1,300000	1,000	110.845,000000
1,316667	1,000	87.989,000000
1,333333	1,000	69.631,000000
1,350000	1,000	55.136,000000
1,366667	1,000	43.900,000000
1,383333	1,000	35.216,000000
1,400000	1,000	28.634,000000
1,416667	1,000	23.798,000000
1,433333	1,000	20.689,000000
1,450000	1,000	19.171,000000
1,466667	1,000	18.723,000000
1,483333	1,000	18.806,000000
1,500000	1,000	19.310,000000
1,516667	1,000	20.238,000000
1,533333	1,000	21.316,000000
1,550000	1,000	22.437,000000
1,566667	1,000	23.583,000000
1,583333	1,000	24.414,000000
1,600000	1,000	24.737,000000
1,616667	1,000	24.940,000000
1,633333	1,000	25.520,000000
1,650000	1,000	26.550,000000
1,666667	1,000	27.778,000000
1,683333	1,000	28.996,000000
1,700000	1,000	30.106,000000
1,716667	1,000	31.124,000000
1,733333	1,000	31.953,000000
1,750000	1,000	32.585,000000
1,766667	1,000	33.070,000000
1,783333	1,000	33.420,000000
1,800000	1,000	33.384,000000
1,816667	1,000	32.566,000000
1,833333	1,000	31.025,000000
1,850000	1,000	29.007,000000
1,866667	1,000	27.406,000000
1,883333	1,000	26.619,000000
1,900000	1,000	26.501,000000
1,916667	1,000	26.607,000000
1,933333	1,000	26.764,000000
1,950000	1,000	27.096,000000
1,966667	1,000	27.372,000000
1,983333	1,000	27.486,000000
2,000000	1,000	27.436,000000
2,016667	1,000	27.239,000000
2,033333	1,000	26.833,000000
2,050000	1,000	26.164,000000
2,066667	1,000	25.671,000000
2,083333	1,000	25.510,000000
2,100000	1,000	25.582,000000
2,116667	1,000	25.727,000000
2,133333	1,000	25.902,000000
2,150000	1,000	26.180,000000
2,166667	1,000	26.655,000000
2,183333	1,000	27.439,000000
2,200000	1,000	28.583,000000
2,216667	1,000	29.869,000000
2,233333	1,000	30.929,000000
2,250000	1,000	31.435,000000
2,266667	1,000	31.375,000000
2,283333	1,000	31.201,000000
2,300000	1,000	31.427,000000
2,316667	1,000	32.469,000000
2,333333	1,000	34.623,000000
2,350000	1,000	38.142,000000
2,366667	1,000	43.355,000000
2,383333	1,000	50.102,000000
2,400000	1,000	57.728,000000
2,416667	1,000	65.532,000000
2,433333	1,000	72.974,000000
2,450000	1,000	80.234,000000
2,466667	1,000	87.962,000000
2,483333	1,000	96.459,000000
2,500000	1,000	105.652,000000
2,516667	1,000	115.544,000000
2,533333	1,000	126.100,000000
2,550000	1,000	137.303,000000
2,566667	1,000	149.065,000000
2,583333	1,000	161.499,000000
2,600000	1,000	174.566,000000
2,616667	1,000	188.105,000000
2,633333	1,000	202.093,000000
2,650000	1,000	216.682,000000
2,666667	1,000	231.743,000000
2,683333	1,000	247.406,000000
2,700000	1,000	263.780,000000
2,716667	1,000	280.753,000000
2,733333	1,000	298.011,000000
2,750000	1,000	315.386,000000
2,766667	1,000	332.624,000000
2,783333	1,000	349.604,000000
2,800000	1,000	366.100,000000
2,816667	1,000	381.958,000000
2,833333	1,000	397.223,000000
2,850000	1,000	411.993,000000
2,866667	1,000	426.381,000000
2,883333	1,000	440.612,000000
2,900000	1,000	454.561,000000
2,916667	1,000	468.100,000000
2,933333	1,000	481.274,000000
2,950000	1,000	494.091,000000
2,966667	1,000	506.439,000000
2,983333	1,000	518.102,000000
3,000000	1,000	528.953,000000
3,016667	1,000	539.058,000000
3,033333	1,000	548.418,000000
3,050000	1,000	557.461,000000
3,066667	1,000	566.764,000000
3,083333	1,000	576.723,000000
3,100000	1,000	587.193,000000
3,116667	1,000	597.593,000000
3,133333	1,000	607.769,000000
3,150000	1,000	617.730,000000
3,166667	1,000	627.546,000000
3,183333	1,000	637.120,000000
3,200000	1,000	646.268,000000
3,216667	1,000	654.757,000000
3,233333	1,000	662.360,000000
3,250000	1,000	669.011,000000
3,266667	1,000	674.702,000000
3,283333	1,000	679.470,000000
3,300000	1,000	683.677,000000
3,316667	1,000	687.994,000000
3,333333	1,000	692.798,000000
3,350000	1,000	698.119,000000
3,366667	1,000	703.680,000000
3,383333	1,000	709.126,000000
3,400000	1,000	714.135,000000
3,416667	1,000	718.637,000000
3,433333	1,000	722.641,000000
3,450000	1,000	726.044,000000
3,466667	1,000	728.717,000000
3,483333	1,000	730.502,000000
3,500000	1,000	732.029,000000
3,516667	1,000	733.905,000000
3,533333	1,000	736.277,000000
3,550000	1,000	739.063,000000
3,566667	1,000	742.222,000000
3,583333	1,000	745.592,000000
3,600000	1,000	749.354,000000
3,616667	1,000	753.399,000000
3,633333	1,000	757.271,000000
3,650000	1,000	760.728,000000
3,666667	1,000	763.516,000000
3,683333	1,000	765.546,000000
3,700000	1,000	767.224,000000
3,716667	1,000	768.737,000000
3,733333	1,000	769.922,000000
3,750000	1,000	770.724,000000
3,766667	1,000	771.322,000000
3,783333	1,000	772.130,000000
3,800000	1,000	773.222,000000
3,816667	1,000	774.559,000000
3,833333	1,000	776.051,000000
3,850000	1,000	777.455,000000
3,866667	1,000	778.844,000000
3,883333	1,000	780.279,000000
3,900000	1,000	781.859,000000
3,916667	1,000	783.726,000000
3,933333	1,000	785.904,000000
3,950000	1,000	788.143,000000
3,966667	1,000	790.117,000000
3,983333	1,000	791.952,000000
4,000000	1,000	793.947,000000
4,016667	1,000	796.254,000000
4,033333	1,000	798.950,000000
4,050000	1,000	801.867,000000
4,066667	1,000	804.467,000000
4,083333	1,000	806.224,000000
4,100000	1,000	806.895,000000
4,116667	1,000	806.801,000000
4,133333	1,000	806.250,000000
4,150000	1,000	805.181,000000
4,166667	1,000	803.738,000000
4,183333	1,000	802.226,000000
4,200000	1,000	800.932,000000
4,216667	1,000	800.031,000000
4,233333	1,000	799.776,000000
4,250000	1,000	800.296,000000
4,266667	1,000	801.543,000000
4,283333	1,000	803.147,000000
4,300000	1,000	804.716,000000
4,316667	1,000	805.986,000000
4,333333	1,000	806.967,000000
4,350000	1,000	807.647,000000
4,366667	1,000	807.944,000000
4,383333	1,000	807.795,000000
4,400000	1,000	807.334,000000
4,416667	1,000	806.832,000000
4,433333	1,000	806.557,000000
4,450000	1,000	806.277,000000
4,466667	1,000	805.708,000000
4,483333	1,000	805.256,000000
4,500000	1,000	805.091,000000
4,516667	1,000	805.387,000000
4,533333	1,000	806.352,000000
4,550000	1,000	807.902,000000
4,566667	1,000	809.641,000000
4,583333	1,000	811.285,000000
4,600000	1,000	812.642,000000
4,616667	1,000	813.899,000000
4,633333	1,000	815.212,000000
4,650000	1,000	816.637,000000
4,666667	1,000	817.971,000000
4,683333	1,000	819.120,000000
4,700000	1,000	820.250,000000
4,716667	1,000	821.406,000000
4,733333	1,000	822.587,000000
4,750000	1,000	823.546,000000
4,766667	1,000	823.907,000000
4,783333	1,000	823.872,000000
4,800000	1,000	823.728,000000
4,816667	1,000	823.599,000000
4,833333	1,000	823.708,000000
4,850000	1,000	824.150,000000
4,866667	1,000	824.886,000000
4,883333	1,000	825.791,000000
4,900000	1,000	826.394,000000
4,916667	1,000	826.191,000000
4,933333	1,000	825.210,000000
4,950000	1,000	823.986,000000
4,966667	1,000	822.897,000000
4,983333	1,000	822.226,000000
5,000000	1,000	822.406,000000
5,016667	1,000	823.388,000000
5,033333	1,000	824.923,000000
5,050000	1,000	826.677,000000
5,066667	1,000	828.220,000000
5,083333	1,000	829.373,000000
5,100000	1,000	830.550,000000
5,116667	1,000	832.198,000000
5,133333	1,000	834.027,000000
5,150000	1,000	835.785,000000
5,166667	1,000	837.482,000000
5,183333	1,000	838.896,000000
5,200000	1,000	839.711,000000
5,216667	1,000	839.821,000000
5,233333	1,000	839.321,000000
5,250000	1,000	838.024,000000
5,266667	1,000	835.694,000000
5,283333	1,000	832.593,000000
5,300000	1,000	829.528,000000
5,316667	1,000	827.221,000000
5,333333	1,000	826.084,000000
5,350000	1,000	825.925,000000
5,366667	1,000	826.491,000000
5,383333	1,000	827.694,000000
5,400000	1,000	829.376,000000
5,416667	1,000	831.305,000000
5,433333	1,000	833.231,000000
5,450000	1,000	835.082,000000
5,466667	1,000	836.844,000000
5,483333	1,000	838.576,000000
5,500000	1,000	840.279,000000
5,516667	1,000	841.690,000000
5,533333	1,000	842.704,000000
5,550000	1,000	843.139,000000
5,566667	1,000	843.004,000000
5,583333	1,000	842.145,000000
5,600000	1,000	840.457,000000
5,616667	1,000	838.292,000000
5,633333	1,000	836.164,000000
5,650000	1,000	834.411,000000
5,666667	1,000	833.243,000000
5,683333	1,000	832.549,000000
5,700000	1,000	832.449,000000
5,716667	1,000	832.934,000000
5,733333	1,000	833.906,000000
5,750000	1,000	835.207,000000
5,766667	1,000	836.486,000000
5,783333	1,000	837.649,000000
5,800000	1,000	838.877,000000
5,816667	1,000	840.072,000000
5,833333	1,000	841.469,000000
5,850000	1,000	843.112,000000
5,866667	1,000	844.697,000000
5,883333	1,000	845.839,000000
5,900000	1,000	846.418,000000
5,916667	1,000	846.714,000000
5,933333	1,000	846.811,000000
5,950000	1,000	846.721,000000
5,966667	1,000	846.466,000000
5,983333	1,000	845.968,000000
6,000000	1,000	845.304,000000
6,016667	1,000	844.736,000000
6,033333	1,000	844.458,000000
6,050000	1,000	844.380,000000
6,066667	1,000	844.121,000000
6,083333	1,000	843.551,000000
6,100000	1,000	842.754,000000
6,116667	1,000	841.767,000000
6,133333	1,000	840.772,000000
6,150000	1,000	840.122,000000
6,166667	1,000	840.083,000000
6,183333	1,000	840.827,000000
6,200000	1,000	842.341,000000
6,216667	1,000	844.351,000000
6,233333	1,000	846.458,000000
6,250000	1,000	848.213,000000
6,266667	1,000	849.515,000000
6,283333	1,000	850.493,000000
6,300000	1,000	851.349,000000
6,316667	1,000	852.415,000000
6,333333	1,000	853.675,000000
6,350000	1,000	854.674,000000
6,366667	1,000	855.164,000000
6,383333	1,000	854.924,000000
6,400000	1,000	854.204,000000
6,416667	1,000	853.412,000000
6,433333	1,000	852.827,000000
6,450000	1,000	852.506,000000
6,466667	1,000	852.531,000000
6,483333	1,000	852.970,000000
6,500000	1,000	853.729,000000
6,516667	1,000	854.460,000000
6,533333	1,000	854.880,000000
6,550000	1,000	854.997,000000
6,566667	1,000	855.245,000000
6,583333	1,000	856.042,000000
6,600000	1,000	857.388,000000
6,616667	1,000	859.053,000000
6,633333	1,000	860.917,000000
6,650000	1,000	862.620,000000
6,666667	1,000	863.998,000000
6,683333	1,000	865.102,000000
6,700000	1,000	866.264,000000
6,716667	1,000	867.622,000000
6,733333	1,000	869.264,000000
6,750000	1,000	871.063,000000
6,766667	1,000	872.528,000000
6,783333	1,000	873.342,000000
6,800000	1,000	873.754,000000
6,816667	1,000	873.842,000000
6,833333	1,000	873.662,000000
6,850000	1,000	873.391,000000
6,866667	1,000	873.161,000000
6,883333	1,000	873.030,000000
6,900000	1,000	872.783,000000
6,916667	1,000	872.495,000000
6,933333	1,000	872.255,000000
6,950000	1,000	871.891,000000
6,966667	1,000	871.546,000000
6,983333	1,000	871.581,000000
7,000000	1,000	871.966,000000
7,016667	1,000	872.343,000000
7,033333	1,000	872.488,000000
7,050000	1,000	872.178,000000
7,066667	1,000	871.670,000000
7,083333	1,000	871.446,000000
7,100000	1,000	872.081,000000
7,116667	1,000	873.667,000000
7,133333	1,000	875.650,000000
7,150000	1,000	877.686,000000
7,166667	1,000	879.819,000000
7,183333	1,000	881.934,000000
7,200000	1,000	883.704,000000
7,216667	1,000	885.035,000000
7,233333	1,000	885.744,000000
7,250000	1,000	885.819,000000
7,266667	1,000	885.358,000000
7,283333	1,000	884.303,000000
7,300000	1,000	882.606,000000
7,316667	1,000	880.398,000000
7,333333	1,000	878.226,000000
7,350000	1,000	876.851,000000
7,366667	1,000	876.784,000000
7,383333	1,000	878.069,000000
7,400000	1,000	880.348,000000
7,416667	1,000	883.073,000000
7,433333	1,000	885.716,000000
7,450000	1,000	888.178,000000
7,466667	1,000	890.714,000000
7,483333	1,000	893.572,000000
7,500000	1,000	896.463,000000
7,516667	1,000	898.890,000000
7,533333	1,000	900.532,000000
7,550000	1,000	901.451,000000
7,566667	1,000	901.900,000000
7,583333	1,000	901.906,000000
7,600000	1,000	901.531,000000
7,616667	1,000	900.637,000000
7,633333	1,000	899.119,000000
7,650000	1,000	896.925,000000
7,666667	1,000	894.311,000000
7,683333	1,000	892.044,000000
7,700000	1,000	890.670,000000
7,716667	1,000	890.384,000000
7,733333	1,000	891.004,000000
7,750000	1,000	892.145,000000
7,766667	1,000	893.708,000000
7,783333	1,000	895.433,000000
7,800000	1,000	897.346,000000
7,816667	1,000	899.607,000000
7,833333	1,000	902.303,000000
7,850000	1,000	905.337,000000
7,866667	1,000	908.129,000000
7,883333	1,000	910.394,000000
7,900000	1,000	911.904,000000
7,916667	1,000	912.483,000000
7,933333	1,000	911.902,000000
7,950000	1,000	910.108,000000
7,966667	1,000	907.845,000000
7,983333	1,000	905.982,000000
8,000000	1,000	904.798,000000
8,016667	1,000	904.313,000000
8,033333	1,000	904.405,000000
8,050000	1,000	904.979,000000
8,066667	1,000	906.117,000000
8,083333	1,000	907.553,000000
8,100000	1,000	908.828,000000
8,116667	1,000	909.560,000000
8,133333	1,000	909.743,000000
8,150000	1,000	909.693,000000
8,166667	1,000	909.751,000000
8,183333	1,000	909.929,000000
8,200000	1,000	910.067,000000
8,216667	1,000	910.252,000000
8,233333	1,000	910.646,000000
8,250000	1,000	911.476,000000
8,266667	1,000	912.692,000000
8,283333	1,000	914.067,000000
8,300000	1,000	915.880,000000
8,316667	1,000	918.749,000000
8,333333	1,000	923.434,000000
8,350000	1,000	930.209,000000
8,366667	1,000	938.880,000000
8,383333	1,000	948.560,000000
8,400000	1,000	957.665,000000
8,416667	1,000	964.551,000000
8,433333	1,000	968.045,000000
8,450000	1,000	968.119,000000
8,466667	1,000	965.594,000000
8,483333	1,000	961.602,000000
8,500000	1,000	956.665,000000
8,516667	1,000	951.135,000000
8,533333	1,000	945.585,000000
8,550000	1,000	940.525,000000
8,566667	1,000	936.250,000000
8,583333	1,000	933.044,000000
8,600000	1,000	931.038,000000
8,616667	1,000	930.082,000000
8,633333	1,000	929.743,000000
8,650000	1,000	929.748,000000
8,666667	1,000	930.068,000000
8,683333	1,000	930.733,000000
8,700000	1,000	932.079,000000
8,716667	1,000	934.785,000000
8,733333	1,000	940.786,000000
8,750000	1,000	953.690,000000
8,766667	1,000	978.261,000000
8,783333	1,000	1.018.902,000000
8,800000	1,000	1.077.990,000000
8,816667	1,000	1.154.343,000000
8,833333	1,000	1.241.724,000000
8,850000	1,000	1.329.663,000000
8,866667	1,000	1.406.084,000000
8,883333	1,000	1.460.526,000000
8,900000	1,000	1.486.438,000000
8,916667	1,000	1.482.347,000000
8,933333	1,000	1.451.209,000000
8,950000	1,000	1.399.279,000000
8,966667	1,000	1.334.647,000000
8,983333	1,000	1.265.163,000000
9,000000	1,000	1.197.053,000000
9,016667	1,000	1.134.696,000000
9,033333	1,000	1.081.043,000000
9,050000	1,000	1.037.111,000000
9,066667	1,000	1.002.845,000000
9,083333	1,000	977.509,000000
9,100000	1,000	959.697,000000
9,116667	1,000	947.887,000000
9,133333	1,000	940.760,000000
9,150000	1,000	936.987,000000
9,166667	1,000	935.308,000000
9,183333	1,000	934.904,000000
9,200000	1,000	935.224,000000
9,216667	1,000	935.981,000000
9,233333	1,000	936.907,000000
9,250000	1,000	937.545,000000
9,266667	1,000	937.816,000000
9,283333	1,000	937.939,000000
9,300000	1,000	937.898,000000
9,316667	1,000	937.710,000000
9,333333	1,000	937.504,000000
9,350000	1,000	937.366,000000
9,366667	1,000	938.119,000000
9,383333	1,000	940.450,000000
9,400000	1,000	944.135,000000
9,416667	1,000	948.810,000000
9,433333	1,000	954.188,000000
9,450000	1,000	960.120,000000
9,466667	1,000	966.189,000000
9,483333	1,000	971.995,000000
9,500000	1,000	977.165,000000
9,516667	1,000	981.423,000000
9,533333	1,000	984.566,000000
9,550000	1,000	986.641,000000
9,566667	1,000	987.875,000000
9,583333	1,000	988.390,000000
9,600000	1,000	988.529,000000
9,616667	1,000	989.194,000000
9,633333	1,000	992.081,000000
9,650000	1,000	1.000.357,000000
9,666667	1,000	1.020.408,000000
9,683333	1,000	1.065.986,000000
9,700000	1,000	1.163.504,000000
9,716667	1,000	1.357.678,000000
9,733333	1,000	1.713.442,000000
9,750000	1,000	2.308.863,000000
9,766667	1,000	3.213.663,000000
9,783333	1,000	4.455.473,000000
9,800000	1,000	5.989.213,000000
9,816667	1,000	7.686.702,000000
9,833333	1,000	9.353.694,000000
9,850000	1,000	10.773.832,000000
9,866667	1,000	11.760.716,000000
9,883333	1,000	12.199.169,000000
9,900000	1,000	12.063.737,000000
9,916667	1,000	11.411.957,000000
9,933333	1,000	10.361.446,000000
9,950000	1,000	9.059.522,000000
9,966667	1,000	7.654.264,000000
9,983333	1,000	6.272.923,000000
10,000000	1,000	5.010.030,000000
10,016667	1,000	3.924.132,000000
10,033333	1,000	3.040.734,000000
10,050000	1,000	2.359.141,000000
10,066667	1,000	1.860.389,000000
10,083333	1,000	1.515.119,000000
10,100000	1,000	1.290.515,000000
10,116667	1,000	1.154.640,000000
10,133333	1,000	1.079.519,000000
10,150000	1,000	1.043.260,000000
10,166667	1,000	1.029.693,000000
10,183333	1,000	1.027.572,000000
10,200000	1,000	1.030.315,000000
10,216667	1,000	1.034.520,000000
10,233333	1,000	1.039.102,000000
10,250000	1,000	1.044.353,000000
10,266667	1,000	1.051.027,000000
10,283333	1,000	1.059.672,000000
10,300000	1,000	1.070.809,000000
10,316667	1,000	1.084.648,000000
10,333333	1,000	1.101.115,000000
10,350000	1,000	1.120.163,000000
10,366667	1,000	1.141.854,000000
10,383333	1,000	1.166.077,000000
10,400000	1,000	1.192.556,000000
10,416667	1,000	1.220.735,000000
10,433333	1,000	1.250.087,000000
10,450000	1,000	1.279.640,000000
10,466667	1,000	1.307.184,000000
10,483333	1,000	1.329.985,000000
10,500000	1,000	1.345.461,000000
10,516667	1,000	1.351.334,000000
10,533333	1,000	1.345.859,000000
10,550000	1,000	1.328.802,000000
10,566667	1,000	1.301.764,000000
10,583333	1,000	1.267.612,000000
10,600000	1,000	1.229.804,000000
10,616667	1,000	1.191.519,000000
10,633333	1,000	1.155.419,000000
10,650000	1,000	1.123.464,000000
10,666667	1,000	1.097.076,000000
10,683333	1,000	1.077.552,000000
10,700000	1,000	1.066.749,000000
10,716667	1,000	1.068.611,000000
10,733333	1,000	1.090.301,000000
10,750000	1,000	1.143.315,000000
10,766667	1,000	1.242.847,000000
10,783333	1,000	1.404.670,000000
10,800000	1,000	1.639.900,000000
10,816667	1,000	1.948.651,000000
10,833333	1,000	2.315.049,000000
10,850000	1,000	2.706.344,000000
10,866667	1,000	3.077.931,000000
10,883333	1,000	3.383.392,000000
10,900000	1,000	3.584.845,000000
10,916667	1,000	3.660.493,000000
10,933333	1,000	3.607.757,000000
10,950000	1,000	3.441.440,000000
10,966667	1,000	3.189.051,000000
10,983333	1,000	2.884.305,000000
11,000000	1,000	2.560.557,000000
11,016667	1,000	2.246.883,000000
11,033333	1,000	1.965.573,000000
11,050000	1,000	1.732.237,000000
11,066667	1,000	1.556.227,000000
11,083333	1,000	1.441.422,000000
11,100000	1,000	1.386.773,000000
11,116667	1,000	1.386.281,000000
11,133333	1,000	1.429.287,000000
11,150000	1,000	1.501.237,000000
11,166667	1,000	1.585.320,000000
11,183333	1,000	1.664.387,000000
11,200000	1,000	1.723.823,000000
11,216667	1,000	1.753.723,000000
11,233333	1,000	1.750.077,000000
11,250000	1,000	1.714.484,000000
11,266667	1,000	1.652.795,000000
11,283333	1,000	1.573.292,000000
11,300000	1,000	1.485.340,000000
11,316667	1,000	1.397.943,000000
11,333333	1,000	1.318.117,000000
11,350000	1,000	1.250.214,000000
11,366667	1,000	1.196.617,000000
11,383333	1,000	1.158.624,000000
11,400000	1,000	1.136.395,000000
11,416667	1,000	1.129.213,000000
11,433333	1,000	1.136.070,000000
11,450000	1,000	1.155.702,000000
11,466667	1,000	1.186.447,000000
11,483333	1,000	1.225.403,000000
11,500000	1,000	1.268.664,000000
11,516667	1,000	1.311.041,000000
11,533333	1,000	1.347.099,000000
11,550000	1,000	1.371.931,000000
11,566667	1,000	1.382.263,000000
11,583333	1,000	1.377.160,000000
11,600000	1,000	1.357.801,000000
11,616667	1,000	1.327.021,000000
11,633333	1,000	1.288.451,000000
11,650000	1,000	1.245.882,000000
11,666667	1,000	1.202.975,000000
11,683333	1,000	1.162.443,000000
11,700000	1,000	1.126.272,000000
11,716667	1,000	1.095.820,000000
11,733333	1,000	1.071.351,000000
11,750000	1,000	1.052.304,000000
11,766667	1,000	1.038.044,000000
11,783333	1,000	1.028.180,000000
11,800000	1,000	1.022.333,000000
11,816667	1,000	1.020.075,000000
11,833333	1,000	1.021.014,000000
11,850000	1,000	1.024.535,000000
11,866667	1,000	1.029.882,000000
11,883333	1,000	1.035.987,000000
11,900000	1,000	1.041.958,000000
11,916667	1,000	1.047.193,000000
11,933333	1,000	1.051.361,000000
11,950000	1,000	1.054.733,000000
11,966667	1,000	1.058.307,000000
11,983333	1,000	1.063.552,000000
12,000000	1,000	1.072.219,000000
12,016667	1,000	1.086.122,000000
12,033333	1,000	1.107.218,000000
12,050000	1,000	1.137.410,000000
12,066667	1,000	1.179.758,000000
12,083333	1,000	1.239.460,000000
12,100000	1,000	1.326.600,000000
12,116667	1,000	1.461.033,000000
12,133333	1,000	1.677.595,000000
12,150000	1,000	2.028.306,000000
12,166667	1,000	2.578.670,000000
12,183333	1,000	3.396.026,000000
12,200000	1,000	4.526.559,000000
12,216667	1,000	5.968.525,000000
12,233333	1,000	7.652.524,000000
12,250000	1,000	9.439.180,000000
12,266667	1,000	11.139.881,000000
12,283333	1,000	12.554.157,000000
12,300000	1,000	13.512.370,000000
12,316667	1,000	13.909.416,000000
12,333333	1,000	13.721.527,000000
12,350000	1,000	13.002.620,000000
12,366667	1,000	11.865.268,000000
12,383333	1,000	10.453.925,000000
12,400000	1,000	8.917.826,000000
12,416667	1,000	7.389.662,000000
12,433333	1,000	5.972.420,000000
12,450000	1,000	4.734.134,000000
12,466667	1,000	3.709.312,000000
12,483333	1,000	2.905.049,000000
12,500000	1,000	2.308.809,000000
12,516667	1,000	1.897.056,000000
12,533333	1,000	1.643.860,000000
12,550000	1,000	1.528.364,000000
12,566667	1,000	1.538.610,000000
12,583333	1,000	1.672.444,000000
12,600000	1,000	1.934.095,000000
12,616667	1,000	2.325.789,000000
12,633333	1,000	2.838.620,000000
12,650000	1,000	3.445.018,000000
12,666667	1,000	4.095.758,000000
12,683333	1,000	4.725.137,000000
12,700000	1,000	5.262.385,000000
12,716667	1,000	5.645.679,000000
12,733333	1,000	5.833.997,000000
12,750000	1,000	5.814.106,000000
12,766667	1,000	5.600.579,000000
12,783333	1,000	5.230.126,000000
12,800000	1,000	4.752.888,000000
12,816667	1,000	4.222.527,000000
12,833333	1,000	3.687.927,000000
12,850000	1,000	3.187.901,000000
12,866667	1,000	2.748.728,000000
12,883333	1,000	2.383.898,000000
12,900000	1,000	2.096.068,000000
12,916667	1,000	1.880.115,000000
12,933333	1,000	1.726.155,000000
12,950000	1,000	1.622.666,000000
12,966667	1,000	1.559.828,000000
12,983333	1,000	1.531.959,000000
13,000000	1,000	1.539.795,000000
13,016667	1,000	1.591.580,000000
13,033333	1,000	1.702.164,000000
13,050000	1,000	1.889.722,000000
13,066667	1,000	2.169.586,000000
13,083333	1,000	2.546.357,000000
13,100000	1,000	3.007.469,000000
13,116667	1,000	3.520.659,000000
13,133333	1,000	4.036.407,000000
13,150000	1,000	4.496.367,000000
13,166667	1,000	4.845.471,000000
13,183333	1,000	5.042.541,000000
13,200000	1,000	5.067.944,000000
13,216667	1,000	4.925.844,000000
13,233333	1,000	4.640.682,000000
13,250000	1,000	4.250.742,000000
13,266667	1,000	3.800.254,000000
13,283333	1,000	3.332.402,000000
13,300000	1,000	2.883.656,000000
13,316667	1,000	2.480.527,000000
13,333333	1,000	2.139.021,000000
13,350000	1,000	1.865.413,000000
13,366667	1,000	1.658.257,000000
13,383333	1,000	1.511.023,000000
13,400000	1,000	1.414.391,000000
13,416667	1,000	1.358.299,000000
13,433333	1,000	1.333.045,000000
13,450000	1,000	1.330.674,000000
13,466667	1,000	1.345.285,000000
13,483333	1,000	1.372.182,000000
13,500000	1,000	1.406.988,000000
13,516667	1,000	1.445.390,000000
13,533333	1,000	1.482.887,000000
13,550000	1,000	1.514.513,000000
13,566667	1,000	1.535.407,000000
13,583333	1,000	1.542.403,000000
13,600000	1,000	1.534.562,000000
13,616667	1,000	1.513.064,000000
13,633333	1,000	1.480.856,000000
13,650000	1,000	1.441.738,000000
13,666667	1,000	1.399.747,000000
13,683333	1,000	1.358.500,000000
13,700000	1,000	1.320.452,000000
13,716667	1,000	1.286.905,000000
13,733333	1,000	1.258.223,000000
13,750000	1,000	1.234.235,000000
13,766667	1,000	1.214.240,000000
13,783333	1,000	1.197.203,000000
13,800000	1,000	1.182.271,000000
13,816667	1,000	1.168.633,000000
13,833333	1,000	1.155.676,000000
13,850000	1,000	1.142.937,000000
13,866667	1,000	1.130.369,000000
13,883333	1,000	1.118.134,000000
13,900000	1,000	1.106.429,000000
13,916667	1,000	1.095.354,000000
13,933333	1,000	1.084.949,000000
13,950000	1,000	1.075.685,000000
13,966667	1,000	1.068.152,000000
13,983333	1,000	1.062.995,000000
14,000000	1,000	1.060.528,000000
14,016667	1,000	1.060.808,000000
14,033333	1,000	1.063.965,000000
14,050000	1,000	1.070.563,000000
14,066667	1,000	1.082.108,000000
14,083333	1,000	1.101.239,000000
14,100000	1,000	1.131.226,000000
14,116667	1,000	1.175.222,000000
14,133333	1,000	1.235.012,000000
14,150000	1,000	1.309.984,000000
14,166667	1,000	1.396.176,000000
14,183333	1,000	1.486.334,000000
14,200000	1,000	1.571.432,000000
14,216667	1,000	1.641.911,000000
14,233333	1,000	1.689.683,000000
14,250000	1,000	1.709.773,000000
14,266667	1,000	1.701.108,000000
14,283333	1,000	1.666.284,000000
14,300000	1,000	1.610.309,000000
14,316667	1,000	1.539.813,000000
14,333333	1,000	1.462.172,000000
14,350000	1,000	1.384.251,000000
14,366667	1,000	1.311.277,000000
14,383333	1,000	1.246.518,000000
14,400000	1,000	1.191.835,000000
14,416667	1,000	1.147.818,000000
14,433333	1,000	1.114.142,000000
14,450000	1,000	1.089.971,000000
14,466667	1,000	1.073.980,000000
14,483333	1,000	1.064.748,000000
14,500000	1,000	1.060.547,000000
14,516667	1,000	1.059.542,000000
14,533333	1,000	1.060.237,000000
14,550000	1,000	1.062.020,000000
14,566667	1,000	1.064.594,000000
14,583333	1,000	1.067.463,000000
14,600000	1,000	1.070.072,000000
14,616667	1,000	1.071.983,000000
14,633333	1,000	1.073.118,000000
14,650000	1,000	1.073.425,000000
14,666667	1,000	1.072.983,000000
14,683333	1,000	1.071.827,000000
14,700000	1,000	1.070.489,000000
14,716667	1,000	1.069.668,000000
14,733333	1,000	1.069.908,000000
14,750000	1,000	1.071.521,000000
14,766667	1,000	1.074.388,000000
14,783333	1,000	1.078.162,000000
14,800000	1,000	1.083.227,000000
14,816667	1,000	1.090.243,000000
14,833333	1,000	1.099.533,000000
14,850000	1,000	1.110.703,000000
14,866667	1,000	1.122.626,000000
14,883333	1,000	1.134.074,000000
14,900000	1,000	1.144.098,000000
14,916667	1,000	1.151.963,000000
14,933333	1,000	1.157.220,000000
14,950000	1,000	1.159.538,000000
14,966667	1,000	1.159.172,000000
14,983333	1,000	1.156.411,000000
15,000000	1,000	1.151.773,000000
15,016667	1,000	1.145.788,000000
15,033333	1,000	1.138.849,000000
15,050000	1,000	1.131.504,000000
15,066667	1,000	1.124.011,000000
15,083333	1,000	1.116.715,000000
15,100000	1,000	1.110.080,000000
15,116667	1,000	1.104.653,000000
15,133333	1,000	1.100.853,000000
15,150000	1,000	1.099.157,000000
15,166667	1,000	1.100.437,000000
15,183333	1,000	1.106.987,000000
15,200000	1,000	1.123.295,000000
15,216667	1,000	1.156.871,000000
15,233333	1,000	1.220.230,000000
15,250000	1,000	1.332.778,000000
15,266667	1,000	1.522.248,000000
15,283333	1,000	1.824.106,000000
15,300000	1,000	2.277.668,000000
15,316667	1,000	2.917.444,000000
15,333333	1,000	3.760.485,000000
15,350000	1,000	4.793.961,000000
15,366667	1,000	5.967.351,000000
15,383333	1,000	7.192.791,000000
15,400000	1,000	8.355.772,000000
15,416667	1,000	9.334.728,000000
15,433333	1,000	10.023.855,000000
15,450000	1,000	10.352.257,000000
15,466667	1,000	10.295.303,000000
15,483333	1,000	9.875.996,000000
15,500000	1,000	9.156.161,000000
15,516667	1,000	8.222.892,000000
15,533333	1,000	7.172.688,000000
15,550000	1,000	6.096.455,000000
15,566667	1,000	5.069.687,000000
15,583333	1,000	4.147.120,000000
15,600000	1,000	3.361.168,000000
15,616667	1,000	2.724.152,000000
15,633333	1,000	2.232.306,000000
15,650000	1,000	1.871.022,000000
15,666667	1,000	1.619.427,000000
15,683333	1,000	1.454.436,000000
15,700000	1,000	1.353.466,000000
15,716667	1,000	1.296.723,000000
15,733333	1,000	1.268.068,000000
15,750000	1,000	1.255.360,000000
15,766667	1,000	1.250.497,000000
15,783333	1,000	1.248.564,000000
15,800000	1,000	1.247.269,000000
15,816667	1,000	1.246.541,000000
15,833333	1,000	1.248.242,000000
15,850000	1,000	1.255.842,000000
15,866667	1,000	1.274.137,000000
15,883333	1,000	1.308.381,000000
15,900000	1,000	1.363.947,000000
15,916667	1,000	1.445.157,000000
15,933333	1,000	1.553.774,000000
15,950000	1,000	1.687.740,000000
15,966667	1,000	1.840.418,000000
15,983333	1,000	2.000.553,000000
16,000000	1,000	2.154.269,000000
16,016667	1,000	2.286.945,000000
16,033333	1,000	2.385.592,000000
16,050000	1,000	2.441.133,000000
16,066667	1,000	2.449.986,000000
16,083333	1,000	2.413.726,000000
16,100000	1,000	2.338.030,000000
16,116667	1,000	2.231.446,000000
16,133333	1,000	2.104.571,000000
16,150000	1,000	1.968.180,000000
16,166667	1,000	1.831.392,000000
16,183333	1,000	1.701.612,000000
16,200000	1,000	1.583.819,000000
16,216667	1,000	1.480.546,000000
16,233333	1,000	1.392.668,000000
16,250000	1,000	1.320.251,000000
16,266667	1,000	1.262.883,000000
16,283333	1,000	1.219.457,000000
16,300000	1,000	1.188.047,000000
16,316667	1,000	1.166.349,000000
16,333333	1,000	1.151.955,000000
16,350000	1,000	1.142.545,000000
16,366667	1,000	1.136.030,000000
16,383333	1,000	1.130.971,000000
16,400000	1,000	1.126.628,000000
16,416667	1,000	1.122.880,000000
16,433333	1,000	1.119.700,000000
16,450000	1,000	1.117.227,000000
16,466667	1,000	1.115.650,000000
16,483333	1,000	1.115.022,000000
16,500000	1,000	1.115.211,000000
16,516667	1,000	1.116.172,000000
16,533333	1,000	1.117.555,000000
16,550000	1,000	1.119.097,000000
16,566667	1,000	1.120.557,000000
16,583333	1,000	1.121.658,000000
16,600000	1,000	1.122.021,000000
16,616667	1,000	1.121.552,000000
16,633333	1,000	1.120.440,000000
16,650000	1,000	1.119.014,000000
16,666667	1,000	1.117.555,000000
16,683333	1,000	1.116.261,000000
16,700000	1,000	1.115.597,000000
16,716667	1,000	1.116.310,000000
16,733333	1,000	1.119.126,000000
16,750000	1,000	1.124.650,000000
16,766667	1,000	1.133.248,000000
16,783333	1,000	1.144.988,000000
16,800000	1,000	1.159.658,000000
16,816667	1,000	1.176.220,000000
16,833333	1,000	1.192.963,000000
16,850000	1,000	1.208.112,000000
16,866667	1,000	1.219.973,000000
16,883333	1,000	1.227.282,000000
16,900000	1,000	1.229.454,000000
16,916667	1,000	1.226.549,000000
16,933333	1,000	1.219.081,000000
16,950000	1,000	1.207.916,000000
16,966667	1,000	1.194.184,000000
16,983333	1,000	1.179.193,000000
17,000000	1,000	1.164.529,000000
17,016667	1,000	1.151.307,000000
17,033333	1,000	1.140.142,000000
17,050000	1,000	1.131.466,000000
17,066667	1,000	1.125.431,000000
17,083333	1,000	1.122.298,000000
17,100000	1,000	1.121.952,000000
17,116667	1,000	1.124.406,000000
17,133333	1,000	1.129.967,000000
17,150000	1,000	1.139.511,000000
17,166667	1,000	1.154.753,000000
17,183333	1,000	1.178.438,000000
17,200000	1,000	1.213.937,000000
17,216667	1,000	1.264.820,000000
17,233333	1,000	1.334.122,000000
17,250000	1,000	1.423.187,000000
17,266667	1,000	1.531.102,000000
17,283333	1,000	1.654.299,000000
17,300000	1,000	1.785.780,000000
17,316667	1,000	1.916.107,000000
17,333333	1,000	2.034.568,000000
17,350000	1,000	2.130.555,000000
17,366667	1,000	2.195.805,000000
17,383333	1,000	2.225.649,000000
17,400000	1,000	2.219.256,000000
17,416667	1,000	2.178.971,000000
17,433333	1,000	2.109.883,000000
17,450000	1,000	2.018.855,000000
17,466667	1,000	1.913.610,000000
17,483333	1,000	1.801.381,000000
17,500000	1,000	1.688.761,000000
17,516667	1,000	1.581.373,000000
17,533333	1,000	1.483.293,000000
17,550000	1,000	1.397.276,000000
17,566667	1,000	1.324.408,000000
17,583333	1,000	1.264.396,000000
17,600000	1,000	1.216.267,000000
17,616667	1,000	1.178.807,000000
17,633333	1,000	1.150.764,000000
17,650000	1,000	1.130.608,000000
17,666667	1,000	1.116.637,000000
17,683333	1,000	1.107.336,000000
17,700000	1,000	1.101.716,000000
17,716667	1,000	1.098.999,000000
17,733333	1,000	1.098.478,000000
17,750000	1,000	1.099.329,000000
17,766667	1,000	1.100.738,000000
17,783333	1,000	1.102.164,000000
17,800000	1,000	1.103.514,000000
17,816667	1,000	1.104.820,000000
17,833333	1,000	1.106.173,000000
17,850000	1,000	1.107.646,000000
17,866667	1,000	1.109.286,000000
17,883333	1,000	1.111.393,000000
17,900000	1,000	1.114.289,000000
17,916667	1,000	1.118.021,000000
17,933333	1,000	1.122.532,000000
17,950000	1,000	1.127.510,000000
17,966667	1,000	1.132.276,000000
17,983333	1,000	1.136.426,000000
18,000000	1,000	1.139.850,000000
18,016667	1,000	1.142.542,000000
18,033333	1,000	1.144.444,000000
18,050000	1,000	1.145.443,000000
18,066667	1,000	1.145.528,000000
18,083333	1,000	1.144.560,000000
18,100000	1,000	1.142.246,000000
18,116667	1,000	1.138.522,000000
18,133333	1,000	1.133.877,000000
18,150000	1,000	1.129.188,000000
18,166667	1,000	1.125.054,000000
18,183333	1,000	1.121.876,000000
18,200000	1,000	1.119.688,000000
18,216667	1,000	1.118.192,000000
18,233333	1,000	1.117.149,000000
18,250000	1,000	1.116.450,000000
18,266667	1,000	1.116.162,000000
18,283333	1,000	1.116.333,000000
18,300000	1,000	1.117.771,000000
18,316667	1,000	1.121.729,000000
18,333333	1,000	1.129.673,000000
18,350000	1,000	1.142.936,000000
18,366667	1,000	1.162.288,000000
18,383333	1,000	1.187.563,000000
18,400000	1,000	1.217.692,000000
18,416667	1,000	1.250.636,000000
18,433333	1,000	1.284.265,000000
18,450000	1,000	1.316.454,000000
18,466667	1,000	1.344.870,000000
18,483333	1,000	1.367.279,000000
18,500000	1,000	1.381.765,000000
18,516667	1,000	1.387.003,000000
18,533333	1,000	1.382.540,000000
18,550000	1,000	1.369.478,000000
18,566667	1,000	1.349.956,000000
18,583333	1,000	1.326.050,000000
18,600000	1,000	1.299.795,000000
18,616667	1,000	1.273.137,000000
18,633333	1,000	1.248.092,000000
18,650000	1,000	1.226.171,000000
18,666667	1,000	1.208.696,000000
18,683333	1,000	1.197.276,000000
18,700000	1,000	1.193.444,000000
18,716667	1,000	1.198.135,000000
18,733333	1,000	1.211.721,000000
18,750000	1,000	1.233.647,000000
18,766667	1,000	1.262.817,000000
18,783333	1,000	1.297.370,000000
18,800000	1,000	1.334.757,000000
18,816667	1,000	1.371.767,000000
18,833333	1,000	1.404.512,000000
18,850000	1,000	1.429.013,000000
18,866667	1,000	1.442.128,000000
18,883333	1,000	1.442.551,000000
18,900000	1,000	1.430.700,000000
18,916667	1,000	1.408.308,000000
18,933333	1,000	1.378.245,000000
18,950000	1,000	1.343.845,000000
18,966667	1,000	1.308.478,000000
18,983333	1,000	1.275.009,000000
19,000000	1,000	1.245.157,000000
19,016667	1,000	1.219.507,000000
19,033333	1,000	1.197.910,000000
19,050000	1,000	1.180.078,000000
19,066667	1,000	1.165.500,000000
19,083333	1,000	1.153.986,000000
19,100000	1,000	1.145.453,000000
19,116667	1,000	1.139.689,000000
19,133333	1,000	1.136.513,000000
19,150000	1,000	1.135.453,000000
19,166667	1,000	1.135.703,000000
19,183333	1,000	1.136.372,000000
19,200000	1,000	1.136.893,000000
19,216667	1,000	1.136.931,000000
19,233333	1,000	1.136.421,000000
19,250000	1,000	1.135.726,000000
19,266667	1,000	1.135.008,000000
19,283333	1,000	1.134.260,000000
19,300000	1,000	1.133.473,000000
19,316667	1,000	1.132.688,000000
19,333333	1,000	1.131.871,000000
19,350000	1,000	1.131.080,000000
19,366667	1,000	1.130.326,000000
19,383333	1,000	1.129.482,000000
19,400000	1,000	1.128.246,000000
19,416667	1,000	1.126.671,000000
19,433333	1,000	1.124.980,000000
19,450000	1,000	1.123.276,000000
19,466667	1,000	1.122.065,000000
19,483333	1,000	1.121.753,000000
19,500000	1,000	1.122.248,000000
19,516667	1,000	1.123.596,000000
19,533333	1,000	1.126.003,000000
19,550000	1,000	1.129.666,000000
19,566667	1,000	1.134.023,000000
19,583333	1,000	1.138.147,000000
19,600000	1,000	1.141.614,000000
19,616667	1,000	1.144.478,000000
19,633333	1,000	1.147.411,000000
19,650000	1,000	1.151.399,000000
19,666667	1,000	1.157.598,000000
19,683333	1,000	1.167.505,000000
19,700000	1,000	1.182.165,000000
19,716667	1,000	1.201.683,000000
19,733333	1,000	1.225.504,000000
19,750000	1,000	1.252.691,000000
19,766667	1,000	1.281.902,000000
19,783333	1,000	1.311.905,000000
19,800000	1,000	1.341.847,000000
19,816667	1,000	1.372.266,000000
19,833333	1,000	1.405.820,000000
19,850000	1,000	1.448.350,000000
19,866667	1,000	1.510.099,000000
19,883333	1,000	1.605.538,000000
19,900000	1,000	1.753.149,000000
19,916667	1,000	1.973.373,000000
19,933333	1,000	2.284.300,000000
19,950000	1,000	2.696.358,000000
19,966667	1,000	3.206.465,000000
19,983333	1,000	3.794.321,000000
20,000000	1,000	4.421.302,000000
20,016667	1,000	5.034.377,000000
20,033333	1,000	5.573.842,000000
20,050000	1,000	5.983.444,000000
20,066667	1,000	6.220.297,000000
20,083333	1,000	6.262.125,000000
20,100000	1,000	6.109.995,000000
20,116667	1,000	5.787.052,000000
20,133333	1,000	5.332.958,000000
20,150000	1,000	4.796.455,000000
20,166667	1,000	4.227.015,000000
20,183333	1,000	3.668.586,000000
20,200000	1,000	3.155.165,000000
20,216667	1,000	2.708.971,000000
20,233333	1,000	2.340.508,000000
20,250000	1,000	2.050.442,000000
20,266667	1,000	1.831.950,000000
20,283333	1,000	1.673.460,000000
20,300000	1,000	1.561.731,000000
20,316667	1,000	1.483.816,000000
20,333333	1,000	1.428.720,000000
20,350000	1,000	1.388.049,000000
20,366667	1,000	1.355.892,000000
20,383333	1,000	1.328.696,000000
20,400000	1,000	1.304.838,000000
20,416667	1,000	1.283.985,000000
20,433333	1,000	1.266.534,000000
20,450000	1,000	1.252.781,000000
20,466667	1,000	1.243.030,000000
20,483333	1,000	1.237.602,000000
20,500000	1,000	1.237.144,000000
20,516667	1,000	1.241.633,000000
20,533333	1,000	1.250.685,000000
20,550000	1,000	1.263.671,000000
20,566667	1,000	1.279.181,000000
20,583333	1,000	1.294.926,000000
20,600000	1,000	1.308.525,000000
20,616667	1,000	1.318.171,000000
20,633333	1,000	1.322.882,000000
20,650000	1,000	1.322.724,000000
20,666667	1,000	1.318.615,000000
20,683333	1,000	1.312.725,000000
20,700000	1,000	1.308.279,000000
20,716667	1,000	1.309.502,000000
20,733333	1,000	1.321.871,000000
20,750000	1,000	1.351.966,000000
20,766667	1,000	1.406.955,000000
20,783333	1,000	1.492.582,000000
20,800000	1,000	1.611.934,000000
20,816667	1,000	1.764.405,000000
20,833333	1,000	1.943.959,000000
20,850000	1,000	2.138.740,000000
20,866667	1,000	2.332.379,000000
20,883333	1,000	2.506.244,000000
20,900000	1,000	2.642.401,000000
20,916667	1,000	2.726.766,000000
20,933333	1,000	2.751.579,000000
20,950000	1,000	2.716.406,000000
20,966667	1,000	2.627.358,000000
20,983333	1,000	2.495.308,000000
21,000000	1,000	2.334.137,000000
21,016667	1,000	2.158.415,000000
21,033333	1,000	1.981.623,000000
21,050000	1,000	1.814.813,000000
21,066667	1,000	1.665.711,000000
21,083333	1,000	1.538.946,000000
21,100000	1,000	1.436.289,000000
21,116667	1,000	1.356.902,000000
21,133333	1,000	1.298.163,000000
21,150000	1,000	1.256.475,000000
21,166667	1,000	1.227.822,000000
21,183333	1,000	1.208.470,000000
21,200000	1,000	1.195.699,000000
21,216667	1,000	1.187.578,000000
21,233333	1,000	1.182.848,000000
21,250000	1,000	1.180.382,000000
21,266667	1,000	1.179.607,000000
21,283333	1,000	1.180.476,000000
21,300000	1,000	1.183.204,000000
21,316667	1,000	1.187.794,000000
21,333333	1,000	1.193.766,000000
21,350000	1,000	1.200.204,000000
21,366667	1,000	1.205.847,000000
21,383333	1,000	1.209.778,000000
21,400000	1,000	1.211.727,000000
21,416667	1,000	1.212.186,000000
21,433333	1,000	1.211.663,000000
21,450000	1,000	1.210.143,000000
21,466667	1,000	1.207.392,000000
21,483333	1,000	1.203.675,000000
21,500000	1,000	1.199.320,000000
21,516667	1,000	1.194.591,000000
21,533333	1,000	1.189.700,000000
21,550000	1,000	1.184.730,000000
21,566667	1,000	1.179.864,000000
21,583333	1,000	1.175.561,000000
21,600000	1,000	1.171.938,000000
21,616667	1,000	1.169.029,000000
21,633333	1,000	1.167.149,000000
21,650000	1,000	1.166.102,000000
21,666667	1,000	1.165.640,000000
21,683333	1,000	1.165.404,000000
21,700000	1,000	1.165.010,000000
21,716667	1,000	1.164.141,000000
21,733333	1,000	1.163.022,000000
21,750000	1,000	1.162.247,000000
21,766667	1,000	1.162.077,000000
21,783333	1,000	1.162.405,000000
21,800000	1,000	1.162.907,000000
21,816667	1,000	1.163.396,000000
21,833333	1,000	1.163.907,000000
21,850000	1,000	1.164.781,000000
21,866667	1,000	1.166.143,000000
21,883333	1,000	1.167.764,000000
21,900000	1,000	1.169.525,000000
21,916667	1,000	1.171.354,000000
21,933333	1,000	1.173.319,000000
21,950000	1,000	1.175.325,000000
21,966667	1,000	1.177.180,000000
21,983333	1,000	1.178.769,000000
22,000000	1,000	1.180.130,000000
22,016667	1,000	1.181.441,000000
22,033333	1,000	1.182.824,000000
22,050000	1,000	1.184.119,000000
22,066667	1,000	1.184.986,000000
22,083333	1,000	1.184.968,000000
22,100000	1,000	1.183.858,000000
22,116667	1,000	1.181.882,000000
22,133333	1,000	1.179.527,000000
22,150000	1,000	1.177.184,000000
22,166667	1,000	1.175.054,000000
22,183333	1,000	1.173.207,000000
22,200000	1,000	1.171.624,000000
22,216667	1,000	1.170.252,000000
22,233333	1,000	1.169.081,000000
22,250000	1,000	1.168.193,000000
22,266667	1,000	1.167.495,000000
22,283333	1,000	1.166.778,000000
22,300000	1,000	1.165.941,000000
22,316667	1,000	1.164.982,000000
22,333333	1,000	1.163.990,000000
22,350000	1,000	1.163.093,000000
22,366667	1,000	1.162.525,000000
22,383333	1,000	1.162.390,000000
22,400000	1,000	1.162.809,000000
22,416667	1,000	1.163.784,000000
22,433333	1,000	1.165.131,000000
22,450000	1,000	1.166.789,000000
22,466667	1,000	1.168.845,000000
22,483333	1,000	1.171.101,000000
22,500000	1,000	1.173.335,000000
22,516667	1,000	1.175.414,000000
22,533333	1,000	1.177.394,000000
22,550000	1,000	1.179.228,000000
22,566667	1,000	1.180.703,000000
22,583333	1,000	1.181.616,000000
22,600000	1,000	1.182.156,000000
22,616667	1,000	1.182.549,000000
22,633333	1,000	1.183.073,000000
22,650000	1,000	1.184.046,000000
22,666667	1,000	1.185.720,000000
22,683333	1,000	1.187.909,000000
22,700000	1,000	1.190.661,000000
22,716667	1,000	1.194.281,000000
22,733333	1,000	1.198.865,000000
22,750000	1,000	1.204.106,000000
22,766667	1,000	1.209.621,000000
22,783333	1,000	1.214.984,000000
22,800000	1,000	1.220.089,000000
22,816667	1,000	1.224.862,000000
22,833333	1,000	1.229.108,000000
22,850000	1,000	1.232.822,000000
22,866667	1,000	1.236.130,000000
22,883333	1,000	1.239.427,000000
22,900000	1,000	1.243.232,000000
22,916667	1,000	1.247.870,000000
22,933333	1,000	1.253.449,000000
22,950000	1,000	1.259.681,000000
22,966667	1,000	1.265.580,000000
22,983333	1,000	1.269.705,000000
23,000000	1,000	1.271.005,000000
23,016667	1,000	1.269.424,000000
23,033333	1,000	1.265.304,000000
23,050000	1,000	1.259.166,000000
23,066667	1,000	1.251.760,000000
23,083333	1,000	1.243.684,000000
23,100000	1,000	1.235.450,000000
23,116667	1,000	1.227.456,000000
23,133333	1,000	1.219.836,000000
23,150000	1,000	1.212.883,000000
23,166667	1,000	1.207.002,000000
23,183333	1,000	1.202.733,000000
23,200000	1,000	1.200.574,000000
23,216667	1,000	1.200.761,000000
23,233333	1,000	1.203.018,000000
23,250000	1,000	1.206.828,000000
23,266667	1,000	1.211.621,000000
23,283333	1,000	1.216.618,000000
23,300000	1,000	1.221.210,000000
23,316667	1,000	1.224.881,000000
23,333333	1,000	1.227.087,000000
23,350000	1,000	1.227.487,000000
23,366667	1,000	1.225.947,000000
23,383333	1,000	1.222.729,000000
23,400000	1,000	1.218.573,000000
23,416667	1,000	1.214.313,000000
23,433333	1,000	1.210.666,000000
23,450000	1,000	1.207.810,000000
23,466667	1,000	1.205.776,000000
23,483333	1,000	1.204.623,000000
23,500000	1,000	1.203.966,000000
23,516667	1,000	1.203.140,000000
23,533333	1,000	1.201.705,000000
23,550000	1,000	1.199.539,000000
23,566667	1,000	1.196.909,000000
23,583333	1,000	1.194.093,000000
23,600000	1,000	1.191.330,000000
23,616667	1,000	1.188.769,000000
23,633333	1,000	1.186.241,000000
23,650000	1,000	1.183.914,000000
23,666667	1,000	1.182.200,000000
23,683333	1,000	1.181.472,000000
23,700000	1,000	1.181.842,000000
23,716667	1,000	1.183.280,000000
23,733333	1,000	1.185.877,000000
23,750000	1,000	1.189.216,000000
23,766667	1,000	1.192.442,000000
23,783333	1,000	1.195.134,000000
23,800000	1,000	1.197.243,000000
23,816667	1,000	1.198.631,000000
23,833333	1,000	1.199.465,000000
23,850000	1,000	1.200.062,000000
23,866667	1,000	1.200.797,000000
23,883333	1,000	1.202.223,000000
23,900000	1,000	1.204.645,000000
23,916667	1,000	1.207.902,000000
23,933333	1,000	1.211.691,000000
23,950000	1,000	1.215.252,000000
23,966667	1,000	1.218.128,000000
23,983333	1,000	1.220.195,000000
24,000000	1,000	1.221.221,000000
24,016667	1,000	1.220.985,000000
24,033333	1,000	1.219.918,000000
24,050000	1,000	1.218.328,000000
24,066667	1,000	1.216.278,000000
24,083333	1,000	1.213.977,000000
24,100000	1,000	1.211.522,000000
24,116667	1,000	1.208.922,000000
24,133333	1,000	1.206.192,000000
24,150000	1,000	1.203.621,000000
24,166667	1,000	1.201.387,000000
24,183333	1,000	1.199.850,000000
24,200000	1,000	1.199.451,000000
24,216667	1,000	1.200.254,000000
24,233333	1,000	1.202.371,000000
24,250000	1,000	1.206.050,000000
24,266667	1,000	1.211.758,000000
24,283333	1,000	1.220.281,000000
24,300000	1,000	1.232.400,000000
24,316667	1,000	1.248.731,000000
24,333333	1,000	1.268.986,000000
24,350000	1,000	1.291.877,000000
24,366667	1,000	1.315.790,000000
24,383333	1,000	1.338.734,000000
24,400000	1,000	1.358.737,000000
24,416667	1,000	1.374.321,000000
24,433333	1,000	1.384.147,000000
24,450000	1,000	1.387.199,000000
24,466667	1,000	1.383.214,000000
24,483333	1,000	1.372.735,000000
24,500000	1,000	1.357.023,000000
24,516667	1,000	1.337.599,000000
24,533333	1,000	1.316.273,000000
24,550000	1,000	1.294.830,000000
24,566667	1,000	1.274.439,000000
24,583333	1,000	1.256.174,000000
24,600000	1,000	1.240.676,000000
24,616667	1,000	1.228.284,000000
24,633333	1,000	1.219.050,000000
24,650000	1,000	1.212.669,000000
24,666667	1,000	1.208.767,000000
24,683333	1,000	1.207.101,000000
24,700000	1,000	1.207.622,000000
24,716667	1,000	1.210.230,000000
24,733333	1,000	1.215.204,000000
24,750000	1,000	1.223.305,000000
24,766667	1,000	1.235.427,000000
24,783333	1,000	1.252.663,000000
24,800000	1,000	1.275.342,000000
24,816667	1,000	1.303.328,000000
24,833333	1,000	1.336.219,000000
24,850000	1,000	1.372.937,000000
24,866667	1,000	1.411.139,000000
24,883333	1,000	1.447.434,000000
24,900000	1,000	1.478.462,000000
24,916667	1,000	1.501.099,000000
24,933333	1,000	1.512.557,000000
24,950000	1,000	1.511.391,000000
24,966667	1,000	1.497.655,000000
24,983333	1,000	1.473.187,000000
25,000000	1,000	1.441.197,000000
25,016667	1,000	1.405.095,000000
25,033333	1,000	1.367.770,000000
25,050000	1,000	1.331.714,000000
25,066667	1,000	1.298.961,000000
25,083333	1,000	1.270.903,000000
25,100000	1,000	1.248.227,000000
25,116667	1,000	1.230.852,000000
25,133333	1,000	1.218.555,000000
25,150000	1,000	1.210.565,000000
25,166667	1,000	1.205.600,000000
25,183333	1,000	1.202.768,000000
25,200000	1,000	1.201.383,000000
25,216667	1,000	1.201.059,000000
25,233333	1,000	1.201.857,000000
25,250000	1,000	1.203.606,000000
25,266667	1,000	1.205.826,000000
25,283333	1,000	1.207.818,000000
25,300000	1,000	1.209.294,000000
25,316667	1,000	1.210.479,000000
25,333333	1,000	1.211.342,000000
25,350000	1,000	1.211.551,000000
25,366667	1,000	1.210.981,000000
25,383333	1,000	1.210.183,000000
25,400000	1,000	1.209.875,000000
25,416667	1,000	1.210.195,000000
25,433333	1,000	1.210.811,000000
25,450000	1,000	1.211.633,000000
25,466667	1,000	1.212.489,000000
25,483333	1,000	1.213.158,000000
25,500000	1,000	1.213.496,000000
25,516667	1,000	1.213.461,000000
25,533333	1,000	1.213.540,000000
25,550000	1,000	1.213.775,000000
25,566667	1,000	1.213.887,000000
25,583333	1,000	1.213.725,000000
25,600000	1,000	1.213.161,000000
25,616667	1,000	1.212.295,000000
25,633333	1,000	1.211.620,000000
25,650000	1,000	1.211.368,000000
25,666667	1,000	1.211.532,000000
25,683333	1,000	1.212.090,000000
25,700000	1,000	1.213.176,000000
25,716667	1,000	1.214.771,000000
25,733333	1,000	1.216.753,000000
25,750000	1,000	1.218.781,000000
25,766667	1,000	1.220.470,000000
25,783333	1,000	1.221.647,000000
25,800000	1,000	1.222.065,000000
25,816667	1,000	1.221.520,000000
25,833333	1,000	1.219.986,000000
25,850000	1,000	1.217.796,000000
25,866667	1,000	1.215.237,000000
25,883333	1,000	1.212.409,000000
25,900000	1,000	1.209.611,000000
25,916667	1,000	1.207.077,000000
25,933333	1,000	1.205.226,000000
25,950000	1,000	1.204.340,000000
25,966667	1,000	1.204.372,000000
25,983333	1,000	1.205.265,000000
26,000000	1,000	1.206.928,000000
26,016667	1,000	1.209.089,000000
26,033333	1,000	1.211.257,000000
26,050000	1,000	1.213.257,000000
26,066667	1,000	1.215.063,000000
26,083333	1,000	1.216.438,000000
26,100000	1,000	1.217.088,000000
26,116667	1,000	1.217.231,000000
26,133333	1,000	1.216.918,000000
26,150000	1,000	1.216.165,000000
26,166667	1,000	1.214.873,000000
26,183333	1,000	1.213.021,000000
26,200000	1,000	1.210.961,000000
26,216667	1,000	1.209.276,000000
26,233333	1,000	1.208.553,000000
26,250000	1,000	1.209.008,000000
26,266667	1,000	1.210.614,000000
26,283333	1,000	1.212.911,000000
26,300000	1,000	1.214.986,000000
26,316667	1,000	1.216.171,000000
26,333333	1,000	1.216.675,000000
26,350000	1,000	1.216.958,000000
26,366667	1,000	1.217.342,000000
26,383333	1,000	1.218.082,000000
26,400000	1,000	1.219.036,000000
26,416667	1,000	1.219.976,000000
26,433333	1,000	1.220.674,000000
26,450000	1,000	1.221.115,000000
26,466667	1,000	1.221.733,000000
26,483333	1,000	1.222.738,000000
26,500000	1,000	1.223.944,000000
26,516667	1,000	1.225.135,000000
26,533333	1,000	1.226.068,000000
26,550000	1,000	1.226.620,000000
26,566667	1,000	1.226.672,000000
26,583333	1,000	1.226.537,000000
26,600000	1,000	1.226.438,000000
26,616667	1,000	1.226.506,000000
26,633333	1,000	1.226.883,000000
26,650000	1,000	1.227.495,000000
26,666667	1,000	1.228.137,000000
26,683333	1,000	1.228.780,000000
26,700000	1,000	1.229.449,000000
26,716667	1,000	1.230.081,000000
26,733333	1,000	1.230.610,000000
26,750000	1,000	1.231.046,000000
26,766667	1,000	1.231.709,000000
26,783333	1,000	1.232.680,000000
26,800000	1,000	1.233.456,000000
26,816667	1,000	1.233.876,000000
26,833333	1,000	1.233.844,000000
26,850000	1,000	1.233.221,000000
26,866667	1,000	1.232.205,000000
26,883333	1,000	1.230.895,000000
26,900000	1,000	1.229.580,000000
26,916667	1,000	1.228.710,000000
26,933333	1,000	1.228.326,000000
26,950000	1,000	1.228.103,000000
26,966667	1,000	1.228.006,000000
26,983333	1,000	1.227.879,000000
27,000000	1,000	1.227.693,000000
27,016667	1,000	1.227.414,000000
27,033333	1,000	1.227.130,000000
27,050000	1,000	1.226.865,000000
27,066667	1,000	1.226.847,000000
27,083333	1,000	1.227.203,000000
27,100000	1,000	1.227.813,000000
27,116667	1,000	1.228.585,000000
27,133333	1,000	1.229.477,000000
27,150000	1,000	1.230.480,000000
27,166667	1,000	1.231.328,000000
27,183333	1,000	1.231.800,000000
27,200000	1,000	1.231.945,000000
27,216667	1,000	1.231.825,000000
27,233333	1,000	1.231.664,000000
27,250000	1,000	1.231.534,000000
27,266667	1,000	1.231.400,000000
27,283333	1,000	1.231.669,000000
27,300000	1,000	1.232.517,000000
27,316667	1,000	1.233.751,000000
27,333333	1,000	1.235.067,000000
27,350000	1,000	1.236.349,000000
27,366667	1,000	1.237.708,000000
27,383333	1,000	1.239.003,000000
27,400000	1,000	1.239.888,000000
27,416667	1,000	1.240.153,000000
27,433333	1,000	1.239.914,000000
27,450000	1,000	1.239.051,000000
27,466667	1,000	1.237.345,000000
27,483333	1,000	1.234.873,000000
27,500000	1,000	1.232.041,000000
27,516667	1,000	1.229.586,000000
27,533333	1,000	1.228.188,000000
27,550000	1,000	1.228.027,000000
27,566667	1,000	1.229.054,000000
27,583333	1,000	1.230.916,000000
27,600000	1,000	1.232.998,000000
27,616667	1,000	1.234.792,000000
27,633333	1,000	1.235.903,000000
27,650000	1,000	1.236.158,000000
27,666667	1,000	1.235.620,000000
27,683333	1,000	1.234.603,000000
27,700000	1,000	1.233.655,000000
27,716667	1,000	1.232.952,000000
27,733333	1,000	1.232.651,000000
27,750000	1,000	1.232.879,000000
27,766667	1,000	1.233.534,000000
27,783333	1,000	1.234.554,000000
27,800000	1,000	1.235.554,000000
27,816667	1,000	1.236.183,000000
27,833333	1,000	1.236.353,000000
27,850000	1,000	1.236.152,000000
27,866667	1,000	1.235.438,000000
27,883333	1,000	1.234.234,000000
27,900000	1,000	1.232.996,000000
27,916667	1,000	1.232.223,000000
27,933333	1,000	1.232.147,000000
27,950000	1,000	1.232.950,000000
27,966667	1,000	1.234.574,000000
27,983333	1,000	1.236.770,000000
28,000000	1,000	1.239.205,000000
28,016667	1,000	1.241.321,000000
28,033333	1,000	1.242.968,000000
28,050000	1,000	1.244.128,000000
28,066667	1,000	1.244.475,000000
28,083333	1,000	1.243.710,000000
28,100000	1,000	1.242.199,000000
28,116667	1,000	1.240.428,000000
28,133333	1,000	1.238.657,000000
28,150000	1,000	1.237.231,000000
28,166667	1,000	1.236.300,000000
28,183333	1,000	1.235.803,000000
28,200000	1,000	1.235.569,000000
28,216667	1,000	1.235.413,000000
28,233333	1,000	1.235.377,000000
28,250000	1,000	1.235.540,000000
28,266667	1,000	1.235.801,000000
28,283333	1,000	1.236.088,000000
28,300000	1,000	1.236.275,000000
28,316667	1,000	1.236.517,000000
28,333333	1,000	1.236.929,000000
28,350000	1,000	1.237.370,000000
28,366667	1,000	1.237.925,000000
28,383333	1,000	1.238.856,000000
28,400000	1,000	1.240.195,000000
28,416667	1,000	1.241.781,000000
28,433333	1,000	1.243.234,000000
28,450000	1,000	1.244.367,000000
28,466667	1,000	1.245.200,000000
28,483333	1,000	1.245.692,000000
28,500000	1,000	1.245.724,000000
28,516667	1,000	1.245.065,000000
28,533333	1,000	1.243.882,000000
28,550000	1,000	1.242.575,000000
28,566667	1,000	1.241.376,000000
28,583333	1,000	1.240.594,000000
28,600000	1,000	1.240.532,000000
28,616667	1,000	1.241.369,000000
28,633333	1,000	1.243.016,000000
28,650000	1,000	1.245.104,000000
28,666667	1,000	1.246.887,000000
28,683333	1,000	1.247.883,000000
28,700000	1,000	1.248.279,000000
28,716667	1,000	1.248.528,000000
28,733333	1,000	1.248.905,000000
28,750000	1,000	1.249.464,000000
28,766667	1,000	1.250.081,000000
28,783333	1,000	1.250.699,000000
28,800000	1,000	1.251.361,000000
28,816667	1,000	1.252.230,000000
28,833333	1,000	1.253.510,000000
28,850000	1,000	1.255.039,000000
28,866667	1,000	1.256.614,000000
28,883333	1,000	1.258.248,000000
28,900000	1,000	1.259.767,000000
28,916667	1,000	1.261.097,000000
28,933333	1,000	1.261.961,000000
28,950000	1,000	1.261.914,000000
28,966667	1,000	1.260.912,000000
28,983333	1,000	1.259.421,000000
29,000000	1,000	1.257.996,000000
29,016667	1,000	1.256.952,000000
29,033333	1,000	1.256.314,000000
29,050000	1,000	1.255.807,000000
29,066667	1,000	1.255.102,000000
29,083333	1,000	1.254.015,000000
29,100000	1,000	1.252.932,000000
29,116667	1,000	1.252.306,000000
29,133333	1,000	1.252.329,000000
29,150000	1,000	1.252.860,000000
29,166667	1,000	1.253.660,000000
29,183333	1,000	1.254.518,000000
29,200000	1,000	1.255.147,000000
29,216667	1,000	1.255.656,000000
29,233333	1,000	1.256.136,000000
29,250000	1,000	1.256.704,000000
29,266667	1,000	1.257.369,000000
29,283333	1,000	1.257.967,000000
29,300000	1,000	1.258.020,000000
29,316667	1,000	1.257.130,000000
29,333333	1,000	1.255.519,000000
29,350000	1,000	1.253.812,000000
29,366667	1,000	1.252.438,000000
29,383333	1,000	1.251.678,000000
29,400000	1,000	1.251.690,000000
29,416667	1,000	1.252.509,000000
29,433333	1,000	1.254.030,000000
29,450000	1,000	1.256.166,000000
29,466667	1,000	1.258.864,000000
29,483333	1,000	1.261.823,000000
29,500000	1,000	1.264.718,000000
29,516667	1,000	1.267.513,000000
29,533333	1,000	1.270.061,000000
29,550000	1,000	1.271.961,000000
29,566667	1,000	1.272.863,000000
29,583333	1,000	1.272.876,000000
29,600000	1,000	1.272.359,000000
29,616667	1,000	1.271.319,000000
29,633333	1,000	1.269.749,000000
29,650000	1,000	1.267.742,000000
29,666667	1,000	1.265.675,000000
29,683333	1,000	1.263.986,000000
29,700000	1,000	1.262.982,000000
29,716667	1,000	1.262.715,000000
29,733333	1,000	1.262.932,000000
29,750000	1,000	1.263.363,000000
29,766667	1,000	1.263.606,000000
29,783333	1,000	1.263.369,000000
29,800000	1,000	1.262.621,000000
29,816667	1,000	1.261.385,000000
29,833333	1,000	1.259.669,000000
29,850000	1,000	1.257.958,000000
29,866667	1,000	1.256.654,000000
29,883333	1,000	1.255.963,000000
29,900000	1,000	1.255.947,000000
29,916667	1,000	1.256.762,000000
29,933333	1,000	1.258.318,000000
29,950000	1,000	1.260.226,000000
29,966667	1,000	1.261.893,000000
29,983333	1,000	1.262.597,000000
30,000000	1,000	1.262.300,000000
30,016667	1,000	1.261.243,000000
30,033333	1,000	1.259.626,000000
30,050000	1,000	1.257.944,000000
30,066667	1,000	1.256.699,000000
30,083333	1,000	1.256.423,000000
30,100000	1,000	1.257.416,000000
30,116667	1,000	1.259.280,000000
30,133333	1,000	1.261.461,000000
30,150000	1,000	1.263.794,000000
30,166667	1,000	1.266.114,000000
30,183333	1,000	1.268.175,000000
30,200000	1,000	1.269.915,000000
30,216667	1,000	1.271.345,000000
30,233333	1,000	1.272.385,000000
30,250000	1,000	1.273.140,000000
30,266667	1,000	1.274.020,000000
30,283333	1,000	1.275.255,000000
30,300000	1,000	1.276.835,000000
30,316667	1,000	1.278.410,000000
30,333333	1,000	1.279.642,000000
30,350000	1,000	1.280.421,000000
30,366667	1,000	1.280.691,000000
30,383333	1,000	1.280.579,000000
30,400000	1,000	1.280.264,000000
30,416667	1,000	1.279.922,000000
30,433333	1,000	1.279.220,000000
30,450000	1,000	1.277.870,000000
30,466667	1,000	1.275.969,000000
30,483333	1,000	1.273.839,000000
30,500000	1,000	1.272.104,000000
30,516667	1,000	1.271.335,000000
30,533333	1,000	1.271.558,000000
30,550000	1,000	1.272.439,000000
30,566667	1,000	1.273.369,000000
30,583333	1,000	1.273.921,000000
30,600000	1,000	1.274.210,000000
30,616667	1,000	1.274.346,000000
30,633333	1,000	1.274.643,000000
30,650000	1,000	1.275.212,000000
30,666667	1,000	1.275.720,000000
30,683333	1,000	1.275.812,000000
30,700000	1,000	1.275.540,000000
30,716667	1,000	1.274.957,000000
30,733333	1,000	1.274.343,000000
30,750000	1,000	1.274.022,000000
30,766667	1,000	1.273.995,000000
30,783333	1,000	1.273.922,000000
30,800000	1,000	1.273.627,000000
30,816667	1,000	1.273.485,000000
30,833333	1,000	1.273.768,000000
30,850000	1,000	1.274.621,000000
30,866667	1,000	1.275.948,000000
30,883333	1,000	1.277.315,000000
30,900000	1,000	1.278.436,000000
30,916667	1,000	1.279.264,000000
30,933333	1,000	1.279.836,000000
30,950000	1,000	1.280.342,000000
30,966667	1,000	1.281.083,000000
30,983333	1,000	1.282.205,000000
31,000000	1,000	1.283.658,000000
31,016667	1,000	1.285.137,000000
31,033333	1,000	1.286.324,000000
31,050000	1,000	1.286.993,000000
31,066667	1,000	1.287.045,000000
31,083333	1,000	1.286.344,000000
31,100000	1,000	1.285.037,000000
31,116667	1,000	1.283.600,000000
31,133333	1,000	1.282.388,000000
31,150000	1,000	1.281.435,000000
31,166667	1,000	1.280.764,000000
31,183333	1,000	1.280.609,000000
31,200000	1,000	1.281.410,000000
31,216667	1,000	1.283.019,000000
31,233333	1,000	1.284.712,000000
31,250000	1,000	1.285.867,000000
31,266667	1,000	1.286.219,000000
31,283333	1,000	1.285.924,000000
31,300000	1,000	1.285.156,000000
31,316667	1,000	1.284.135,000000
31,333333	1,000	1.282.991,000000
31,350000	1,000	1.281.710,000000
31,366667	1,000	1.280.632,000000
31,383333	1,000	1.279.956,000000
31,400000	1,000	1.279.640,000000
31,416667	1,000	1.279.505,000000
31,433333	1,000	1.279.681,000000
31,450000	1,000	1.280.213,000000
31,466667	1,000	1.280.919,000000
31,483333	1,000	1.281.220,000000
31,500000	1,000	1.280.628,000000
31,516667	1,000	1.279.364,000000
31,533333	1,000	1.278.233,000000
31,550000	1,000	1.277.883,000000
31,566667	1,000	1.278.704,000000
31,583333	1,000	1.280.694,000000
31,600000	1,000	1.283.202,000000
31,616667	1,000	1.285.630,000000
31,633333	1,000	1.287.464,000000
31,650000	1,000	1.288.339,000000
31,666667	1,000	1.288.072,000000
31,683333	1,000	1.287.008,000000
31,700000	1,000	1.285.476,000000
31,716667	1,000	1.284.014,000000
31,733333	1,000	1.283.062,000000
31,750000	1,000	1.282.494,000000
31,766667	1,000	1.282.185,000000
31,783333	1,000	1.282.192,000000
31,800000	1,000	1.282.450,000000
31,816667	1,000	1.282.648,000000
31,833333	1,000	1.282.666,000000
31,850000	1,000	1.282.763,000000
31,866667	1,000	1.283.112,000000
31,883333	1,000	1.283.628,000000
31,900000	1,000	1.284.142,000000
31,916667	1,000	1.284.759,000000
31,933333	1,000	1.285.696,000000
31,950000	1,000	1.286.870,000000
31,966667	1,000	1.288.247,000000
31,983333	1,000	1.289.541,000000
32,000000	1,000	1.290.317,000000
32,016667	1,000	1.290.673,000000
32,033333	1,000	1.291.017,000000
32,050000	1,000	1.291.334,000000
32,066667	1,000	1.291.557,000000
32,083333	1,000	1.292.011,000000
32,100000	1,000	1.292.899,000000
32,116667	1,000	1.294.174,000000
32,133333	1,000	1.295.651,000000
32,150000	1,000	1.296.876,000000
32,166667	1,000	1.297.409,000000
32,183333	1,000	1.297.299,000000
32,200000	1,000	1.296.646,000000
32,216667	1,000	1.295.591,000000
32,233333	1,000	1.294.396,000000
32,250000	1,000	1.293.334,000000
32,266667	1,000	1.292.797,000000
32,283333	1,000	1.292.837,000000
32,300000	1,000	1.293.597,000000
32,316667	1,000	1.295.050,000000
32,333333	1,000	1.296.881,000000
32,350000	1,000	1.298.674,000000
32,366667	1,000	1.300.113,000000
32,383333	1,000	1.301.073,000000
32,400000	1,000	1.301.529,000000
32,416667	1,000	1.301.356,000000
32,433333	1,000	1.300.553,000000
32,450000	1,000	1.299.562,000000
32,466667	1,000	1.298.780,000000
32,483333	1,000	1.298.073,000000
32,500000	1,000	1.297.101,000000
32,516667	1,000	1.295.896,000000
32,533333	1,000	1.294.844,000000
32,550000	1,000	1.294.288,000000
32,566667	1,000	1.294.444,000000
32,583333	1,000	1.295.222,000000
32,600000	1,000	1.296.502,000000
32,616667	1,000	1.298.259,000000
32,633333	1,000	1.299.935,000000
32,650000	1,000	1.300.983,000000
32,666667	1,000	1.300.887,000000
32,683333	1,000	1.299.703,000000
32,700000	1,000	1.297.940,000000
32,716667	1,000	1.296.020,000000
32,733333	1,000	1.294.285,000000
32,750000	1,000	1.292.800,000000
32,766667	1,000	1.291.477,000000
32,783333	1,000	1.290.138,000000
32,800000	1,000	1.288.549,000000
32,816667	1,000	1.286.695,000000
32,833333	1,000	1.284.804,000000
32,850000	1,000	1.283.191,000000
32,866667	1,000	1.282.093,000000
32,883333	1,000	1.281.445,000000
32,900000	1,000	1.281.232,000000
32,916667	1,000	1.281.472,000000
32,933333	1,000	1.281.980,000000
32,950000	1,000	1.282.467,000000
32,966667	1,000	1.283.028,000000
32,983333	1,000	1.283.796,000000
33,000000	1,000	1.284.519,000000
33,016667	1,000	1.284.861,000000
33,033333	1,000	1.284.592,000000
33,050000	1,000	1.283.597,000000
33,066667	1,000	1.282.147,000000
33,083333	1,000	1.280.364,000000
33,100000	1,000	1.278.494,000000
33,116667	1,000	1.276.880,000000
33,133333	1,000	1.275.477,000000
33,150000	1,000	1.274.200,000000
33,166667	1,000	1.273.216,000000
33,183333	1,000	1.272.656,000000
33,200000	1,000	1.272.496,000000
33,216667	1,000	1.272.817,000000
33,233333	1,000	1.273.675,000000
33,250000	1,000	1.275.372,000000
33,266667	1,000	1.278.093,000000
33,283333	1,000	1.281.399,000000
33,300000	1,000	1.284.575,000000
33,316667	1,000	1.287.161,000000
33,333333	1,000	1.289.030,000000
33,350000	1,000	1.290.479,000000
33,366667	1,000	1.291.725,000000
33,383333	1,000	1.292.841,000000
33,400000	1,000	1.294.137,000000
33,416667	1,000	1.295.858,000000
33,433333	1,000	1.298.032,000000
33,450000	1,000	1.300.438,000000
33,466667	1,000	1.302.814,000000
33,483333	1,000	1.304.978,000000
33,500000	1,000	1.306.638,000000
33,516667	1,000	1.307.726,000000
33,533333	1,000	1.308.369,000000
33,550000	1,000	1.308.717,000000
33,566667	1,000	1.309.031,000000
33,583333	1,000	1.309.566,000000
33,600000	1,000	1.310.382,000000
33,616667	1,000	1.311.457,000000
33,633333	1,000	1.312.728,000000
33,650000	1,000	1.314.125,000000
33,666667	1,000	1.315.627,000000
33,683333	1,000	1.317.352,000000
33,700000	1,000	1.319.480,000000
33,716667	1,000	1.321.908,000000
33,733333	1,000	1.324.395,000000
33,750000	1,000	1.326.668,000000
33,766667	1,000	1.328.418,000000
33,783333	1,000	1.329.454,000000
33,800000	1,000	1.329.865,000000
33,816667	1,000	1.329.962,000000
33,833333	1,000	1.330.020,000000
33,850000	1,000	1.329.926,000000
33,866667	1,000	1.329.349,000000
33,883333	1,000	1.328.338,000000
33,900000	1,000	1.327.270,000000
33,916667	1,000	1.326.557,000000
33,933333	1,000	1.326.504,000000
33,950000	1,000	1.326.820,000000
33,966667	1,000	1.327.338,000000
33,983333	1,000	1.327.909,000000
34,000000	1,000	1.328.666,000000
34,016667	1,000	1.329.967,000000
34,033333	1,000	1.331.734,000000
34,050000	1,000	1.333.748,000000
34,066667	1,000	1.336.034,000000
34,083333	1,000	1.339.087,000000
34,100000	1,000	1.343.130,000000
34,116667	1,000	1.347.738,000000
34,133333	1,000	1.352.259,000000
34,150000	1,000	1.356.079,000000
34,166667	1,000	1.358.685,000000
34,183333	1,000	1.359.945,000000
34,200000	1,000	1.360.289,000000
34,216667	1,000	1.360.302,000000
34,233333	1,000	1.360.704,000000
34,250000	1,000	1.361.948,000000
34,266667	1,000	1.364.012,000000
34,283333	1,000	1.366.616,000000
34,300000	1,000	1.369.286,000000
34,316667	1,000	1.371.707,000000
34,333333	1,000	1.373.967,000000
34,350000	1,000	1.376.273,000000
34,366667	1,000	1.378.784,000000
34,383333	1,000	1.381.519,000000
34,400000	1,000	1.384.477,000000
34,416667	1,000	1.387.552,000000
34,433333	1,000	1.390.563,000000
34,450000	1,000	1.393.361,000000
34,466667	1,000	1.395.878,000000
34,483333	1,000	1.398.010,000000
34,500000	1,000	1.399.662,000000
34,516667	1,000	1.400.750,000000
34,533333	1,000	1.401.695,000000
34,550000	1,000	1.402.832,000000
34,566667	1,000	1.404.354,000000
34,583333	1,000	1.406.342,000000
34,600000	1,000	1.408.675,000000
34,616667	1,000	1.411.104,000000
34,633333	1,000	1.413.470,000000
34,650000	1,000	1.416.010,000000
34,666667	1,000	1.418.874,000000
34,683333	1,000	1.422.013,000000
34,700000	1,000	1.425.241,000000
34,716667	1,000	1.428.202,000000
34,733333	1,000	1.430.935,000000
34,750000	1,000	1.433.639,000000
34,766667	1,000	1.436.079,000000
34,783333	1,000	1.438.156,000000
34,800000	1,000	1.440.070,000000
34,816667	1,000	1.441.896,000000
34,833333	1,000	1.443.594,000000
34,850000	1,000	1.444.995,000000
34,866667	1,000	1.446.292,000000
34,883333	1,000	1.447.872,000000
34,900000	1,000	1.449.981,000000
34,916667	1,000	1.452.670,000000
34,933333	1,000	1.455.762,000000
34,950000	1,000	1.458.978,000000
34,966667	1,000	1.462.429,000000
34,983333	1,000	1.466.200,000000
35,000000	1,000	1.469.979,000000
35,016667	1,000	1.473.330,000000
35,033333	1,000	1.476.106,000000
35,050000	1,000	1.478.415,000000
35,066667	1,000	1.480.123,000000
35,083333	1,000	1.481.216,000000
35,100000	1,000	1.482.171,000000
35,116667	1,000	1.483.368,000000
35,133333	1,000	1.485.098,000000
35,150000	1,000	1.487.588,000000
35,166667	1,000	1.490.591,000000
35,183333	1,000	1.493.724,000000
35,200000	1,000	1.496.769,000000
35,216667	1,000	1.499.609,000000
35,233333	1,000	1.502.267,000000
35,250000	1,000	1.504.811,000000
35,266667	1,000	1.507.505,000000
35,283333	1,000	1.510.364,000000
35,300000	1,000	1.512.943,000000
35,316667	1,000	1.514.910,000000
35,333333	1,000	1.516.354,000000
35,350000	1,000	1.517.482,000000
35,366667	1,000	1.518.243,000000
35,383333	1,000	1.518.402,000000
35,400000	1,000	1.518.001,000000
35,416667	1,000	1.517.604,000000
35,433333	1,000	1.517.670,000000
35,450000	1,000	1.518.443,000000
35,466667	1,000	1.519.696,000000
35,483333	1,000	1.521.241,000000
35,500000	1,000	1.523.192,000000
35,516667	1,000	1.525.697,000000
35,533333	1,000	1.528.587,000000
35,550000	1,000	1.531.677,000000
35,566667	1,000	1.534.549,000000
35,583333	1,000	1.536.867,000000
35,600000	1,000	1.538.633,000000
35,616667	1,000	1.540.027,000000
35,633333	1,000	1.541.140,000000
35,650000	1,000	1.542.102,000000
35,666667	1,000	1.543.066,000000
35,683333	1,000	1.543.770,000000
35,700000	1,000	1.544.001,000000
35,716667	1,000	1.543.748,000000
35,733333	1,000	1.543.084,000000
35,750000	1,000	1.542.371,000000
35,766667	1,000	1.541.942,000000
35,783333	1,000	1.541.851,000000
35,800000	1,000	1.542.032,000000
35,816667	1,000	1.542.353,000000
35,833333	1,000	1.542.774,000000
35,850000	1,000	1.543.331,000000
35,866667	1,000	1.543.897,000000
35,883333	1,000	1.544.143,000000
35,900000	1,000	1.544.156,000000
35,916667	1,000	1.544.105,000000
35,933333	1,000	1.543.840,000000
35,950000	1,000	1.543.465,000000
35,966667	1,000	1.543.234,000000
35,983333	1,000	1.543.307,000000
36,000000	1,000	1.543.753,000000
36,016667	1,000	1.544.509,000000
36,033333	1,000	1.545.353,000000
36,050000	1,000	1.545.993,000000
36,066667	1,000	1.546.166,000000
36,083333	1,000	1.545.874,000000
36,100000	1,000	1.545.299,000000
36,116667	1,000	1.544.715,000000
36,133333	1,000	1.544.533,000000
36,150000	1,000	1.544.997,000000
36,166667	1,000	1.545.980,000000
36,183333	1,000	1.546.953,000000
36,200000	1,000	1.547.443,000000
36,216667	1,000	1.547.257,000000
36,233333	1,000	1.546.510,000000
36,250000	1,000	1.545.631,000000
36,266667	1,000	1.544.851,000000
36,283333	1,000	1.544.224,000000
36,300000	1,000	1.543.360,000000
36,316667	1,000	1.542.100,000000
36,333333	1,000	1.540.672,000000
36,350000	1,000	1.539.530,000000
36,366667	1,000	1.538.878,000000
36,383333	1,000	1.538.595,000000
36,400000	1,000	1.538.648,000000
36,416667	1,000	1.539.117,000000
36,433333	1,000	1.539.988,000000
36,450000	1,000	1.541.267,000000
36,466667	1,000	1.542.829,000000
36,483333	1,000	1.544.156,000000
36,500000	1,000	1.545.006,000000
36,516667	1,000	1.545.548,000000
36,533333	1,000	1.545.995,000000
36,550000	1,000	1.546.643,000000
36,566667	1,000	1.547.610,000000
36,583333	1,000	1.548.731,000000
36,600000	1,000	1.549.890,000000
36,616667	1,000	1.551.372,000000
36,633333	1,000	1.553.655,000000
36,650000	1,000	1.557.187,000000
36,666667	1,000	1.562.176,000000
36,683333	1,000	1.568.645,000000
36,700000	1,000	1.576.589,000000
36,716667	1,000	1.585.724,000000
36,733333	1,000	1.595.545,000000
36,750000	1,000	1.605.471,000000
36,766667	1,000	1.615.325,000000
36,783333	1,000	1.625.381,000000
36,800000	1,000	1.635.917,000000
36,816667	1,000	1.647.161,000000
36,833333	1,000	1.659.110,000000
36,850000	1,000	1.671.760,000000
36,866667	1,000	1.685.243,000000
36,883333	1,000	1.699.353,000000
36,900000	1,000	1.713.906,000000
36,916667	1,000	1.728.863,000000
36,933333	1,000	1.744.294,000000
36,950000	1,000	1.760.128,000000
36,966667	1,000	1.776.452,000000
36,983333	1,000	1.793.454,000000
37,000000	1,000	1.811.332,000000
37,016667	1,000	1.830.007,000000
37,033333	1,000	1.849.173,000000
37,050000	1,000	1.868.758,000000
37,066667	1,000	1.888.841,000000
37,083333	1,000	1.909.262,000000
37,100000	1,000	1.929.982,000000
37,116667	1,000	1.951.088,000000
37,133333	1,000	1.971.954,000000
37,150000	1,000	1.991.617,000000
37,166667	1,000	2.009.446,000000
37,183333	1,000	2.025.011,000000
37,200000	1,000	2.038.319,000000
37,216667	1,000	2.049.463,000000
37,233333	1,000	2.058.519,000000
37,250000	1,000	2.065.459,000000
37,266667	1,000	2.070.322,000000
37,283333	1,000	2.073.046,000000
37,300000	1,000	2.073.518,000000
37,316667	1,000	2.072.056,000000
37,333333	1,000	2.069.034,000000
37,350000	1,000	2.064.649,000000
37,366667	1,000	2.058.940,000000
37,383333	1,000	2.052.081,000000
37,400000	1,000	2.043.845,000000
37,416667	1,000	2.034.008,000000
37,433333	1,000	2.022.569,000000
37,450000	1,000	2.009.983,000000
37,466667	1,000	1.996.545,000000
37,483333	1,000	1.982.435,000000
37,500000	1,000	1.967.316,000000
37,516667	1,000	1.951.249,000000
37,533333	1,000	1.934.313,000000
37,550000	1,000	1.916.768,000000
37,566667	1,000	1.898.994,000000
37,583333	1,000	1.881.083,000000
37,600000	1,000	1.863.080,000000
37,616667	1,000	1.844.793,000000
37,633333	1,000	1.826.192,000000
37,650000	1,000	1.807.763,000000
37,666667	1,000	1.789.807,000000
37,683333	1,000	1.772.246,000000
37,700000	1,000	1.754.798,000000
37,716667	1,000	1.736.927,000000
37,733333	1,000	1.718.321,000000
37,750000	1,000	1.699.376,000000
37,766667	1,000	1.680.636,000000
37,783333	1,000	1.662.267,000000
37,800000	1,000	1.644.054,000000
37,816667	1,000	1.625.618,000000
37,833333	1,000	1.606.824,000000
37,850000	1,000	1.587.920,000000
37,866667	1,000	1.569.098,000000
37,883333	1,000	1.550.582,000000
37,900000	1,000	1.532.359,000000
37,916667	1,000	1.514.274,000000
37,933333	1,000	1.496.309,000000
37,950000	1,000	1.478.539,000000
37,966667	1,000	1.460.985,000000
37,983333	1,000	1.443.576,000000
38,000000	1,000	1.426.395,000000
38,016667	1,000	1.409.446,000000
38,033333	1,000	1.392.478,000000
38,050000	1,000	1.375.371,000000
38,066667	1,000	1.358.078,000000
38,083333	1,000	1.340.714,000000
38,100000	1,000	1.323.348,000000
38,116667	1,000	1.305.759,000000
38,133333	1,000	1.287.902,000000
38,150000	1,000	1.270.011,000000
38,166667	1,000	1.252.221,000000
38,183333	1,000	1.234.607,000000
38,200000	1,000	1.217.297,000000
38,216667	1,000	1.200.446,000000
38,233333	1,000	1.183.965,000000
38,250000	1,000	1.167.664,000000
38,266667	1,000	1.151.384,000000
38,283333	1,000	1.134.993,000000
38,300000	1,000	1.118.667,000000
38,316667	1,000	1.102.603,000000
38,333333	1,000	1.086.522,000000
38,350000	1,000	1.070.149,000000
38,366667	1,000	1.053.506,000000
38,383333	1,000	1.036.698,000000
38,400000	1,000	1.019.875,000000
38,416667	1,000	1.003.208,000000
38,433333	1,000	987.009,000000
38,450000	1,000	971.507,000000
38,466667	1,000	956.727,000000
38,483333	1,000	942.870,000000
38,500000	1,000	929.994,000000
38,516667	1,000	917.919,000000
38,533333	1,000	906.130,000000
38,550000	1,000	894.243,000000
38,566667	1,000	882.221,000000
38,583333	1,000	870.155,000000
38,600000	1,000	858.108,000000
38,616667	1,000	846.012,000000
38,633333	1,000	833.584,000000
38,650000	1,000	820.521,000000
38,666667	1,000	806.779,000000
38,683333	1,000	792.463,000000
38,700000	1,000	778.010,000000
38,716667	1,000	763.915,000000
38,733333	1,000	750.776,000000
38,750000	1,000	738.774,000000
38,766667	1,000	727.866,000000
38,783333	1,000	717.545,000000
38,800000	1,000	707.151,000000
38,816667	1,000	696.531,000000
38,833333	1,000	686.017,000000
38,850000	1,000	676.019,000000
38,866667	1,000	666.740,000000
38,883333	1,000	657.721,000000
38,900000	1,000	648.571,000000
38,916667	1,000	639.232,000000
38,933333	1,000	629.626,000000
38,950000	1,000	619.732,000000
38,966667	1,000	609.696,000000
38,983333	1,000	599.563,000000
39,000000	1,000	589.342,000000
39,016667	1,000	579.258,000000
39,033333	1,000	569.369,000000
39,050000	1,000	559.677,000000
39,066667	1,000	550.036,000000
39,083333	1,000	540.248,000000
39,100000	1,000	530.295,000000
39,116667	1,000	520.225,000000
39,133333	1,000	510.372,000000
39,150000	1,000	501.002,000000
39,166667	1,000	492.203,000000
39,183333	1,000	484.011,000000
39,200000	1,000	476.267,000000
39,216667	1,000	468.794,000000
39,233333	1,000	461.494,000000
39,250000	1,000	454.219,000000
39,266667	1,000	446.813,000000
39,283333	1,000	439.153,000000
39,300000	1,000	431.291,000000
39,316667	1,000	423.336,000000
39,333333	1,000	415.616,000000
39,350000	1,000	408.666,000000
39,366667	1,000	402.693,000000
39,383333	1,000	397.564,000000
39,400000	1,000	392.866,000000
39,416667	1,000	388.160,000000
39,433333	1,000	383.124,000000
39,450000	1,000	377.468,000000
39,466667	1,000	371.319,000000
39,483333	1,000	364.912,000000
39,500000	1,000	358.016,000000
39,516667	1,000	350.540,000000
39,533333	1,000	342.544,000000
39,550000	1,000	334.280,000000
39,566667	1,000	326.258,000000
39,583333	1,000	318.713,000000
39,600000	1,000	311.598,000000
39,616667	1,000	305.057,000000
39,633333	1,000	299.271,000000
39,650000	1,000	294.421,000000
39,666667	1,000	290.609,000000
39,683333	1,000	287.927,000000
39,700000	1,000	286.274,000000
39,716667	1,000	285.390,000000
39,733333	1,000	284.587,000000
39,750000	1,000	283.332,000000
39,766667	1,000	281.533,000000
39,783333	1,000	279.086,000000
39,800000	1,000	276.050,000000
39,816667	1,000	272.674,000000
39,833333	1,000	269.205,000000
39,850000	1,000	265.796,000000
39,866667	1,000	262.453,000000
39,883333	1,000	259.220,000000
39,900000	1,000	255.871,000000
39,916667	1,000	252.119,000000
39,933333	1,000	247.804,000000
39,950000	1,000	243.241,000000
39,966667	1,000	238.872,000000
39,983333	1,000	234.759,000000
40,000000	1,000	230.748,000000
40,016667	1,000	226.632,000000
40,033333	1,000	222.400,000000
40,050000	1,000	218.213,000000
40,066667	1,000	214.217,000000
40,083333	1,000	210.494,000000
40,100000	1,000	207.346,000000
40,116667	1,000	205.050,000000
40,133333	1,000	203.811,000000
40,150000	1,000	203.669,000000
40,166667	1,000	204.523,000000
40,183333	1,000	205.817,000000
40,200000	1,000	206.611,000000
40,216667	1,000	206.404,000000
40,233333	1,000	205.136,000000
40,250000	1,000	203.116,000000
40,266667	1,000	200.625,000000
40,283333	1,000	197.847,000000
40,300000	1,000	194.903,000000
40,316667	1,000	191.795,000000
40,333333	1,000	188.563,000000
40,350000	1,000	185.478,000000
40,366667	1,000	182.753,000000
40,383333	1,000	180.377,000000
40,400000	1,000	178.164,000000
40,416667	1,000	176.026,000000
40,433333	1,000	173.935,000000
40,450000	1,000	171.798,000000
40,466667	1,000	169.410,000000
40,483333	1,000	166.688,000000
40,500000	1,000	163.848,000000
40,516667	1,000	161.080,000000
40,533333	1,000	158.638,000000
40,550000	1,000	156.560,000000
40,566667	1,000	154.905,000000
40,583333	1,000	153.790,000000
40,600000	1,000	152.941,000000
40,616667	1,000	151.988,000000
40,633333	1,000	150.892,000000
40,650000	1,000	149.722,000000
40,666667	1,000	148.540,000000
40,683333	1,000	147.661,000000
40,700000	1,000	147.020,000000
40,716667	1,000	146.567,000000
40,733333	1,000	146.479,000000
40,750000	1,000	146.863,000000
40,766667	1,000	147.468,000000
40,783333	1,000	147.897,000000
40,800000	1,000	147.647,000000
40,816667	1,000	146.506,000000
40,833333	1,000	144.492,000000
40,850000	1,000	141.739,000000
40,866667	1,000	138.616,000000
40,883333	1,000	135.721,000000
40,900000	1,000	133.348,000000
40,916667	1,000	131.499,000000
40,933333	1,000	130.084,000000
40,950000	1,000	129.258,000000
40,966667	1,000	129.294,000000
40,983333	1,000	129.911,000000
41,000000	1,000	130.304,000000
41,016667	1,000	129.909,000000
41,033333	1,000	128.714,000000
41,050000	1,000	126.990,000000
41,066667	1,000	125.289,000000
41,083333	1,000	124.175,000000
41,100000	1,000	123.856,000000
41,116667	1,000	123.974,000000
41,133333	1,000	124.264,000000
41,150000	1,000	124.575,000000
41,166667	1,000	124.832,000000
41,183333	1,000	124.820,000000
41,200000	1,000	124.123,000000
41,216667	1,000	122.520,000000
41,233333	1,000	120.097,000000
41,250000	1,000	117.224,000000
41,266667	1,000	114.357,000000
41,283333	1,000	111.995,000000
41,300000	1,000	110.196,000000
41,316667	1,000	108.880,000000
41,333333	1,000	108.040,000000
41,350000	1,000	107.569,000000
41,366667	1,000	107.212,000000
41,383333	1,000	106.585,000000
41,400000	1,000	105.521,000000
41,416667	1,000	104.117,000000
41,433333	1,000	102.793,000000
41,450000	1,000	101.816,000000
41,466667	1,000	101.101,000000
41,483333	1,000	100.321,000000
41,500000	1,000	99.360,000000
41,516667	1,000	98.417,000000
41,533333	1,000	97.780,000000
41,550000	1,000	97.675,000000
41,566667	1,000	98.243,000000
41,583333	1,000	99.395,000000
41,600000	1,000	100.733,000000
41,616667	1,000	101.872,000000
41,633333	1,000	102.368,000000
41,650000	1,000	101.897,000000
41,666667	1,000	100.689,000000
41,683333	1,000	99.130,000000
41,700000	1,000	97.700,000000
41,716667	1,000	96.750,000000
41,733333	1,000	96.330,000000
41,750000	1,000	96.217,000000
41,766667	1,000	96.093,000000
41,783333	1,000	96.163,000000
41,800000	1,000	96.658,000000
41,816667	1,000	97.343,000000
41,833333	1,000	97.861,000000
41,850000	1,000	97.907,000000
41,866667	1,000	97.338,000000
41,883333	1,000	96.233,000000
41,900000	1,000	94.953,000000
41,916667	1,000	93.821,000000
41,933333	1,000	92.763,000000
41,950000	1,000	91.608,000000
41,966667	1,000	90.155,000000
41,983333	1,000	88.472,000000
42,000000	1,000	86.942,000000
42,016667	1,000	85.865,000000
42,033333	1,000	85.275,000000
42,050000	1,000	85.287,000000
42,066667	1,000	85.849,000000
42,083333	1,000	86.331,000000
42,100000	1,000	86.572,000000
42,116667	1,000	86.730,000000
42,133333	1,000	87.108,000000
42,150000	1,000	87.881,000000
42,166667	1,000	88.759,000000
42,183333	1,000	89.265,000000
42,200000	1,000	89.061,000000
42,216667	1,000	88.100,000000
42,233333	1,000	86.688,000000
42,250000	1,000	85.136,000000
42,266667	1,000	83.541,000000
42,283333	1,000	81.944,000000
42,300000	1,000	80.565,000000
42,316667	1,000	79.757,000000
42,333333	1,000	79.470,000000
42,350000	1,000	79.324,000000
42,366667	1,000	79.083,000000
42,383333	1,000	78.551,000000
42,400000	1,000	77.793,000000
42,416667	1,000	77.074,000000
42,433333	1,000	76.569,000000
42,450000	1,000	76.040,000000
42,466667	1,000	75.586,000000
42,483333	1,000	75.288,000000
42,500000	1,000	75.062,000000
42,516667	1,000	75.011,000000
42,533333	1,000	75.234,000000
42,550000	1,000	75.491,000000
42,566667	1,000	75.472,000000
42,583333	1,000	75.243,000000
42,600000	1,000	74.836,000000
42,616667	1,000	74.242,000000
42,633333	1,000	73.447,000000
42,650000	1,000	72.323,000000
42,666667	1,000	70.802,000000
42,683333	1,000	68.984,000000
42,700000	1,000	67.192,000000
42,716667	1,000	65.673,000000
42,733333	1,000	64.660,000000
42,750000	1,000	64.098,000000
42,766667	1,000	63.935,000000
42,783333	1,000	64.364,000000
42,800000	1,000	65.294,000000
42,816667	1,000	66.449,000000
42,833333	1,000	67.830,000000
42,850000	1,000	69.357,000000
42,866667	1,000	70.699,000000
42,883333	1,000	71.742,000000
42,900000	1,000	72.187,000000
42,916667	1,000	71.587,000000
42,933333	1,000	70.000,000000
42,950000	1,000	67.978,000000
42,966667	1,000	66.274,000000
42,983333	1,000	65.552,000000
43,000000	1,000	66.024,000000
43,016667	1,000	67.292,000000
43,033333	1,000	68.708,000000
43,050000	1,000	69.388,000000
43,066667	1,000	68.980,000000
43,083333	1,000	67.522,000000
43,100000	1,000	65.412,000000
