# Supplementary material for: HappyTools: A software for high-throughput HPLC data processing and quantitation
Source: PLoS One. 2018 Jul 6;13(7):e0200280. doi: 10.1371/journal.pone.0200280 (PMC6034860; doi:10.1371/journal.pone.0200280)
Supplement: S1 Data — The source code of HappyTools is included in this zip file, together with all the raw chromatograms as exported from ThermoFisher Chromeleon. A visual tutorial and a document demonstrating how to reproduce the results used in this study are also included. (ZIP) [file pone.0200280.s013.zip › Data/Clinical/ACPA-IgG Part 1/Total_RA8_ACPA_duplo1.txt]

File Path	chrom://5-para-12-0017/ChromeleonLocal/Instrument Data/UHPLC_2/analysis 2013/Yoann 2013sup.seq/92955.smp/Emission_1.channel/Emission_1.chm
Channel	Emission_1

Injection Information:
Data Vault	ChromeleonLocal
Injection	ACPA PP2.80 1
Injection Number	20
Position	RB5
Comment	
Processing Method	22-04-2013 Integrate IgG 75-63%
Instrument Method	2013Aquity IgG glycan  75%-63% 010313   deepwellplate
Type	Unknown
Status	Finished
Injection Date	18-4-2013
Injection Time	7:15:17
Injection Volume (µl)	83,000
Dilution Factor	1,0000
Weight	1,0000

Raw Data Information:
Time Min. (min)	0,016733
Time Max. (min)	43,100067
Data Points	2586
Detector	FLD
Exporting Data System	Chromeleon 7.1.2.1478
Operator	
Signal Quantity	
Signal Unit	counts
Signal Min.	-1.290.799,000000
Signal Max.	11.528.721,000000
Channel	Emission_1
Driver Name	FLD3000.dll
Channel Type	Evaluation
Min. Step (s)	1,000
Max. Step (s)	1,000
Average Step (s)	1,000

Signal Parameter Information:
Signal Info	250 nm /480 nm

Raw Data:
Time (min)	Step (s)	Value (counts)
0,016733	0,000	0,000000
0,033400	1,000	0,000000
0,050067	1,000	0,000000
0,066733	1,000	0,000000
0,083400	1,000	-579,000000
0,100067	1,000	-1.874,000000
0,116733	1,000	-3.156,000000
0,133400	1,000	-3.957,000000
0,150067	1,000	-3.957,000000
0,166733	1,000	-3.076,000000
0,183400	1,000	-1.357,000000
0,200067	1,000	876,000000
0,216733	1,000	3.032,000000
0,233400	1,000	4.505,000000
0,250067	1,000	5.091,000000
0,266733	1,000	4.899,000000
0,283400	1,000	4.308,000000
0,300067	1,000	3.637,000000
0,316733	1,000	3.011,000000
0,333400	1,000	2.627,000000
0,350067	1,000	2.578,000000
0,366733	1,000	2.952,000000
0,383400	1,000	3.713,000000
0,400067	1,000	2.924,000000
0,416733	1,000	-11.132,000000
0,433400	1,000	-56.215,000000
0,450067	1,000	-144.081,000000
0,466733	1,000	-275.484,000000
0,483400	1,000	-440.692,000000
0,500067	1,000	-623.533,000000
0,516733	1,000	-806.652,000000
0,533400	1,000	-974.381,000000
0,550067	1,000	-1.114.182,000000
0,566733	1,000	-1.217.153,000000
0,583400	1,000	-1.277.456,000000
0,600067	1,000	-1.290.799,000000
0,616733	1,000	-1.254.301,000000
0,633400	1,000	-1.167.567,000000
0,650067	1,000	-1.033.499,000000
0,666733	1,000	-858.572,000000
0,683400	1,000	-651.886,000000
0,700067	1,000	-424.553,000000
0,716733	1,000	-188.588,000000
0,733400	1,000	44.037,000000
0,750067	1,000	262.188,000000
0,766733	1,000	456.234,000000
0,783400	1,000	619.045,000000
0,800067	1,000	746.590,000000
0,816733	1,000	837.765,000000
0,833400	1,000	893.960,000000
0,850067	1,000	918.305,000000
0,866733	1,000	914.771,000000
0,883400	1,000	888.498,000000
0,900067	1,000	845.138,000000
0,916733	1,000	790.315,000000
0,933400	1,000	728.623,000000
0,950067	1,000	663.672,000000
0,966733	1,000	598.765,000000
0,983400	1,000	536.148,000000
1,000067	1,000	476.768,000000
1,016733	1,000	420.937,000000
1,033400	1,000	368.807,000000
1,050067	1,000	320.722,000000
1,066733	1,000	276.936,000000
1,083400	1,000	237.615,000000
1,100067	1,000	202.898,000000
1,116733	1,000	172.722,000000
1,133400	1,000	146.930,000000
1,150067	1,000	124.877,000000
1,166733	1,000	105.767,000000
1,183400	1,000	89.410,000000
1,200067	1,000	75.683,000000
1,216733	1,000	64.584,000000
1,233400	1,000	55.909,000000
1,250067	1,000	49.259,000000
1,266733	1,000	43.923,000000
1,283400	1,000	39.253,000000
1,300067	1,000	35.246,000000
1,316733	1,000	32.029,000000
1,333400	1,000	29.465,000000
1,350067	1,000	27.305,000000
1,366733	1,000	25.497,000000
1,383400	1,000	24.058,000000
1,400067	1,000	22.929,000000
1,416733	1,000	22.143,000000
1,433400	1,000	21.726,000000
1,450067	1,000	21.627,000000
1,466733	1,000	21.776,000000
1,483400	1,000	22.077,000000
1,500067	1,000	22.220,000000
1,516733	1,000	21.985,000000
1,533400	1,000	21.522,000000
1,550067	1,000	21.111,000000
1,566733	1,000	20.956,000000
1,583400	1,000	21.060,000000
1,600067	1,000	21.291,000000
1,616733	1,000	21.481,000000
1,633400	1,000	21.948,000000
1,650067	1,000	22.860,000000
1,666733	1,000	24.184,000000
1,683400	1,000	25.912,000000
1,700067	1,000	27.711,000000
1,716733	1,000	29.081,000000
1,733400	1,000	29.744,000000
1,750067	1,000	29.745,000000
1,766733	1,000	29.370,000000
1,783400	1,000	28.926,000000
1,800067	1,000	28.558,000000
1,816733	1,000	28.183,000000
1,833400	1,000	27.580,000000
1,850067	1,000	26.517,000000
1,866733	1,000	25.000,000000
1,883400	1,000	23.157,000000
1,900067	1,000	20.914,000000
1,916733	1,000	18.356,000000
1,933400	1,000	15.777,000000
1,950067	1,000	13.523,000000
1,966733	1,000	11.751,000000
1,983400	1,000	10.412,000000
2,000067	1,000	9.368,000000
2,016733	1,000	8.250,000000
2,033400	1,000	6.803,000000
2,050067	1,000	4.962,000000
2,066733	1,000	2.769,000000
2,083400	1,000	629,000000
2,100067	1,000	-939,000000
2,116733	1,000	-1.827,000000
2,133400	1,000	-2.093,000000
2,150067	1,000	-1.841,000000
2,166733	1,000	-1.043,000000
2,183400	1,000	346,000000
2,200067	1,000	2.451,000000
2,216733	1,000	5.198,000000
2,233400	1,000	8.450,000000
2,250067	1,000	11.975,000000
2,266733	1,000	15.529,000000
2,283400	1,000	18.826,000000
2,300067	1,000	21.691,000000
2,316733	1,000	24.651,000000
2,333400	1,000	27.993,000000
2,350067	1,000	31.669,000000
2,366733	1,000	35.452,000000
2,383400	1,000	39.439,000000
2,400067	1,000	44.018,000000
2,416733	1,000	49.522,000000
2,433400	1,000	56.199,000000
2,450067	1,000	64.181,000000
2,466733	1,000	73.529,000000
2,483400	1,000	84.086,000000
2,500067	1,000	95.315,000000
2,516733	1,000	106.762,000000
2,533400	1,000	118.211,000000
2,550067	1,000	129.610,000000
2,566733	1,000	141.236,000000
2,583400	1,000	153.550,000000
2,600067	1,000	166.877,000000
2,616733	1,000	181.291,000000
2,633400	1,000	196.852,000000
2,650067	1,000	213.380,000000
2,666733	1,000	230.543,000000
2,683400	1,000	248.125,000000
2,700067	1,000	265.663,000000
2,716733	1,000	282.792,000000
2,733400	1,000	299.529,000000
2,750067	1,000	315.854,000000
2,766733	1,000	331.777,000000
2,783400	1,000	347.345,000000
2,800067	1,000	362.707,000000
2,816733	1,000	377.918,000000
2,833400	1,000	392.759,000000
2,850067	1,000	406.979,000000
2,866733	1,000	420.816,000000
2,883400	1,000	434.615,000000
2,900067	1,000	448.441,000000
2,916733	1,000	462.139,000000
2,933400	1,000	475.446,000000
2,950067	1,000	487.995,000000
2,966733	1,000	499.735,000000
2,983400	1,000	511.099,000000
3,000067	1,000	522.187,000000
3,016733	1,000	532.911,000000
3,033400	1,000	543.447,000000
3,050067	1,000	553.747,000000
3,066733	1,000	563.637,000000
3,083400	1,000	573.266,000000
3,100067	1,000	582.822,000000
3,116733	1,000	592.062,000000
3,133400	1,000	600.664,000000
3,150067	1,000	608.854,000000
3,166733	1,000	616.805,000000
3,183400	1,000	624.463,000000
3,200067	1,000	631.691,000000
3,216733	1,000	638.646,000000
3,233400	1,000	645.330,000000
3,250067	1,000	651.510,000000
3,266733	1,000	657.111,000000
3,283400	1,000	661.997,000000
3,300067	1,000	666.493,000000
3,316733	1,000	671.135,000000
3,333400	1,000	676.147,000000
3,350067	1,000	681.487,000000
3,366733	1,000	687.300,000000
3,383400	1,000	693.686,000000
3,400067	1,000	700.574,000000
3,416733	1,000	707.623,000000
3,433400	1,000	714.442,000000
3,450067	1,000	720.778,000000
3,466733	1,000	726.751,000000
3,483400	1,000	732.635,000000
3,500067	1,000	738.271,000000
3,516733	1,000	743.209,000000
3,533400	1,000	747.114,000000
3,550067	1,000	750.235,000000
3,566733	1,000	752.874,000000
3,583400	1,000	755.283,000000
3,600067	1,000	757.651,000000
3,616733	1,000	759.895,000000
3,633400	1,000	762.126,000000
3,650067	1,000	764.240,000000
3,666733	1,000	766.041,000000
3,683400	1,000	767.586,000000
3,700067	1,000	768.661,000000
3,716733	1,000	768.964,000000
3,733400	1,000	768.793,000000
3,750067	1,000	768.749,000000
3,766733	1,000	769.186,000000
3,783400	1,000	770.090,000000
3,800067	1,000	771.279,000000
3,816733	1,000	772.711,000000
3,833400	1,000	774.140,000000
3,850067	1,000	775.461,000000
3,866733	1,000	776.783,000000
3,883400	1,000	777.814,000000
3,900067	1,000	778.390,000000
3,916733	1,000	778.937,000000
3,933400	1,000	779.922,000000
3,950067	1,000	781.703,000000
3,966733	1,000	784.396,000000
3,983400	1,000	787.861,000000
4,000067	1,000	791.557,000000
4,016733	1,000	794.825,000000
4,033400	1,000	797.374,000000
4,050067	1,000	799.307,000000
4,066733	1,000	800.883,000000
4,083400	1,000	802.135,000000
4,100067	1,000	802.857,000000
4,116733	1,000	803.012,000000
4,133400	1,000	802.929,000000
4,150067	1,000	802.993,000000
4,166733	1,000	803.351,000000
4,183400	1,000	803.846,000000
4,200067	1,000	804.393,000000
4,216733	1,000	805.103,000000
4,233400	1,000	806.067,000000
4,250067	1,000	807.314,000000
4,266733	1,000	808.559,000000
4,283400	1,000	809.402,000000
4,300067	1,000	809.830,000000
4,316733	1,000	809.959,000000
4,333400	1,000	809.843,000000
4,350067	1,000	809.228,000000
4,366733	1,000	808.205,000000
4,383400	1,000	807.227,000000
4,400067	1,000	806.259,000000
4,416733	1,000	805.093,000000
4,433400	1,000	803.877,000000
4,450067	1,000	802.670,000000
4,466733	1,000	801.760,000000
4,483400	1,000	801.513,000000
4,500067	1,000	802.065,000000
4,516733	1,000	803.096,000000
4,533400	1,000	804.331,000000
4,550067	1,000	805.464,000000
4,566733	1,000	806.412,000000
4,583400	1,000	807.290,000000
4,600067	1,000	807.957,000000
4,616733	1,000	808.548,000000
4,633400	1,000	809.301,000000
4,650067	1,000	810.167,000000
4,666733	1,000	811.178,000000
4,683400	1,000	812.353,000000
4,700067	1,000	813.637,000000
4,716733	1,000	815.063,000000
4,733400	1,000	816.542,000000
4,750067	1,000	817.811,000000
4,766733	1,000	818.828,000000
4,783400	1,000	819.827,000000
4,800067	1,000	820.837,000000
4,816733	1,000	821.690,000000
4,833400	1,000	822.131,000000
4,850067	1,000	822.202,000000
4,866733	1,000	822.144,000000
4,883400	1,000	822.342,000000
4,900067	1,000	823.057,000000
4,916733	1,000	823.914,000000
4,933400	1,000	824.460,000000
4,950067	1,000	824.378,000000
4,966733	1,000	823.868,000000
4,983400	1,000	823.026,000000
5,000067	1,000	821.873,000000
5,016733	1,000	820.703,000000
5,033400	1,000	819.678,000000
5,050067	1,000	818.828,000000
5,066733	1,000	818.532,000000
5,083400	1,000	819.060,000000
5,100067	1,000	820.096,000000
5,116733	1,000	821.472,000000
5,133400	1,000	822.967,000000
5,150067	1,000	824.357,000000
5,166733	1,000	825.416,000000
5,183400	1,000	825.892,000000
5,200067	1,000	825.846,000000
5,216733	1,000	825.786,000000
5,233400	1,000	826.123,000000
5,250067	1,000	827.112,000000
5,266733	1,000	828.753,000000
5,283400	1,000	830.598,000000
5,300067	1,000	832.223,000000
5,316733	1,000	833.235,000000
5,333400	1,000	833.655,000000
5,350067	1,000	833.697,000000
5,366733	1,000	833.479,000000
5,383400	1,000	833.128,000000
5,400067	1,000	832.913,000000
5,416733	1,000	832.840,000000
5,433400	1,000	832.638,000000
5,450067	1,000	831.958,000000
5,466733	1,000	830.524,000000
5,483400	1,000	828.576,000000
5,500067	1,000	826.671,000000
5,516733	1,000	825.640,000000
5,533400	1,000	825.777,000000
5,550067	1,000	826.745,000000
5,566733	1,000	827.895,000000
5,583400	1,000	828.706,000000
5,600067	1,000	829.122,000000
5,616733	1,000	829.244,000000
5,633400	1,000	829.100,000000
5,650067	1,000	828.722,000000
5,666733	1,000	828.222,000000
5,683400	1,000	827.601,000000
5,700067	1,000	826.793,000000
5,716733	1,000	826.043,000000
5,733400	1,000	825.700,000000
5,750067	1,000	825.967,000000
5,766733	1,000	826.826,000000
5,783400	1,000	828.199,000000
5,800067	1,000	829.742,000000
5,816733	1,000	831.180,000000
5,833400	1,000	832.761,000000
5,850067	1,000	834.852,000000
5,866733	1,000	837.596,000000
5,883400	1,000	840.844,000000
5,900067	1,000	844.230,000000
5,916733	1,000	847.198,000000
5,933400	1,000	849.412,000000
5,950067	1,000	850.789,000000
5,966733	1,000	851.352,000000
5,983400	1,000	851.014,000000
6,000067	1,000	849.808,000000
6,016733	1,000	848.071,000000
6,033400	1,000	846.239,000000
6,050067	1,000	844.637,000000
6,066733	1,000	843.311,000000
6,083400	1,000	842.142,000000
6,100067	1,000	840.980,000000
6,116733	1,000	839.663,000000
6,133400	1,000	838.251,000000
6,150067	1,000	836.998,000000
6,166733	1,000	836.314,000000
6,183400	1,000	836.507,000000
6,200067	1,000	837.609,000000
6,216733	1,000	839.449,000000
6,233400	1,000	842.031,000000
6,250067	1,000	845.408,000000
6,266733	1,000	849.509,000000
6,283400	1,000	853.823,000000
6,300067	1,000	857.460,000000
6,316733	1,000	859.831,000000
6,333400	1,000	861.036,000000
6,350067	1,000	861.628,000000
6,366733	1,000	861.791,000000
6,383400	1,000	861.268,000000
6,400067	1,000	859.978,000000
6,416733	1,000	858.147,000000
6,433400	1,000	856.127,000000
6,450067	1,000	854.133,000000
6,466733	1,000	852.365,000000
6,483400	1,000	850.956,000000
6,500067	1,000	850.100,000000
6,516733	1,000	849.915,000000
6,533400	1,000	850.344,000000
6,550067	1,000	851.094,000000
6,566733	1,000	851.912,000000
6,583400	1,000	852.614,000000
6,600067	1,000	853.249,000000
6,616733	1,000	854.159,000000
6,633400	1,000	855.632,000000
6,650067	1,000	857.479,000000
6,666733	1,000	859.360,000000
6,683400	1,000	861.287,000000
6,700067	1,000	863.125,000000
6,716733	1,000	864.621,000000
6,733400	1,000	865.880,000000
6,750067	1,000	867.239,000000
6,766733	1,000	868.981,000000
6,783400	1,000	871.148,000000
6,800067	1,000	873.513,000000
6,816733	1,000	875.794,000000
6,833400	1,000	877.991,000000
6,850067	1,000	879.825,000000
6,866733	1,000	880.931,000000
6,883400	1,000	881.045,000000
6,900067	1,000	880.133,000000
6,916733	1,000	878.566,000000
6,933400	1,000	876.869,000000
6,950067	1,000	875.433,000000
6,966733	1,000	874.760,000000
6,983400	1,000	875.317,000000
7,000067	1,000	876.811,000000
7,016733	1,000	878.554,000000
7,033400	1,000	879.808,000000
7,050067	1,000	880.131,000000
7,066733	1,000	879.762,000000
7,083400	1,000	879.487,000000
7,100067	1,000	879.767,000000
7,116733	1,000	880.431,000000
7,133400	1,000	881.377,000000
7,150067	1,000	882.568,000000
7,166733	1,000	883.788,000000
7,183400	1,000	884.721,000000
7,200067	1,000	885.189,000000
7,216733	1,000	885.130,000000
7,233400	1,000	884.421,000000
7,250067	1,000	883.208,000000
7,266733	1,000	882.068,000000
7,283400	1,000	881.444,000000
7,300067	1,000	881.187,000000
7,316733	1,000	880.896,000000
7,333400	1,000	880.557,000000
7,350067	1,000	880.284,000000
7,366733	1,000	880.113,000000
7,383400	1,000	879.907,000000
7,400067	1,000	879.693,000000
7,416733	1,000	879.706,000000
7,433400	1,000	879.936,000000
7,450067	1,000	880.098,000000
7,466733	1,000	880.129,000000
7,483400	1,000	880.324,000000
7,500067	1,000	880.896,000000
7,516733	1,000	881.901,000000
7,533400	1,000	883.313,000000
7,550067	1,000	884.924,000000
7,566733	1,000	886.490,000000
7,583400	1,000	887.895,000000
7,600067	1,000	888.977,000000
7,616733	1,000	889.443,000000
7,633400	1,000	889.130,000000
7,650067	1,000	888.252,000000
7,666733	1,000	886.915,000000
7,683400	1,000	885.220,000000
7,700067	1,000	883.459,000000
7,716733	1,000	881.942,000000
7,733400	1,000	880.870,000000
7,750067	1,000	880.168,000000
7,766733	1,000	880.040,000000
7,783400	1,000	880.556,000000
7,800067	1,000	881.678,000000
7,816733	1,000	883.108,000000
7,833400	1,000	884.356,000000
7,850067	1,000	885.199,000000
7,866733	1,000	885.665,000000
7,883400	1,000	886.040,000000
7,900067	1,000	886.407,000000
7,916733	1,000	886.752,000000
7,933400	1,000	887.213,000000
7,950067	1,000	888.096,000000
7,966733	1,000	889.607,000000
7,983400	1,000	891.666,000000
8,000067	1,000	893.892,000000
8,016733	1,000	896.073,000000
8,033400	1,000	898.084,000000
8,050067	1,000	899.676,000000
8,066733	1,000	900.828,000000
8,083400	1,000	901.564,000000
8,100067	1,000	901.977,000000
8,116733	1,000	902.049,000000
8,133400	1,000	901.771,000000
8,150067	1,000	901.167,000000
8,166733	1,000	900.613,000000
8,183400	1,000	900.253,000000
8,200067	1,000	900.293,000000
8,216733	1,000	900.588,000000
8,233400	1,000	901.004,000000
8,250067	1,000	901.799,000000
8,266733	1,000	903.793,000000
8,283400	1,000	908.561,000000
8,300067	1,000	918.905,000000
8,316733	1,000	939.146,000000
8,333400	1,000	974.669,000000
8,350067	1,000	1.030.086,000000
8,366733	1,000	1.106.676,000000
8,383400	1,000	1.200.204,000000
8,400067	1,000	1.300.548,000000
8,416733	1,000	1.393.645,000000
8,433400	1,000	1.465.782,000000
8,450067	1,000	1.507.451,000000
8,466733	1,000	1.514.780,000000
8,483400	1,000	1.489.477,000000
8,500067	1,000	1.437.644,000000
8,516733	1,000	1.368.155,000000
8,533400	1,000	1.290.543,000000
8,550067	1,000	1.212.599,000000
8,566733	1,000	1.140.038,000000
8,583400	1,000	1.076.659,000000
8,600067	1,000	1.024.256,000000
8,616733	1,000	983.174,000000
8,633400	1,000	952.881,000000
8,650067	1,000	932.312,000000
8,666733	1,000	919.957,000000
8,683400	1,000	913.526,000000
8,700067	1,000	910.827,000000
8,716733	1,000	910.179,000000
8,733400	1,000	910.648,000000
8,750067	1,000	911.744,000000
8,766733	1,000	913.079,000000
8,783400	1,000	914.658,000000
8,800067	1,000	916.730,000000
8,816733	1,000	919.667,000000
8,833400	1,000	923.344,000000
8,850067	1,000	927.183,000000
8,866733	1,000	930.508,000000
8,883400	1,000	932.954,000000
8,900067	1,000	934.441,000000
8,916733	1,000	934.798,000000
8,933400	1,000	934.065,000000
8,950067	1,000	932.744,000000
8,966733	1,000	931.473,000000
8,983400	1,000	930.742,000000
9,000067	1,000	930.939,000000
9,016733	1,000	932.107,000000
9,033400	1,000	933.775,000000
9,050067	1,000	935.182,000000
9,066733	1,000	935.791,000000
9,083400	1,000	935.538,000000
9,100067	1,000	934.513,000000
9,116733	1,000	932.934,000000
9,133400	1,000	931.229,000000
9,150067	1,000	929.855,000000
9,166733	1,000	928.971,000000
9,183400	1,000	928.591,000000
9,200067	1,000	928.611,000000
9,216733	1,000	928.965,000000
9,233400	1,000	929.273,000000
9,250067	1,000	929.092,000000
9,266733	1,000	928.444,000000
9,283400	1,000	927.618,000000
9,300067	1,000	926.800,000000
9,316733	1,000	925.812,000000
9,333400	1,000	924.432,000000
9,350067	1,000	922.858,000000
9,366733	1,000	921.514,000000
9,383400	1,000	920.840,000000
9,400067	1,000	921.142,000000
9,416733	1,000	922.893,000000
9,433400	1,000	926.361,000000
9,450067	1,000	931.391,000000
9,466733	1,000	937.636,000000
9,483400	1,000	944.353,000000
9,500067	1,000	950.389,000000
9,516733	1,000	954.749,000000
9,533400	1,000	957.066,000000
9,550067	1,000	957.582,000000
9,566733	1,000	956.896,000000
9,583400	1,000	955.532,000000
9,600067	1,000	954.260,000000
9,616733	1,000	953.809,000000
9,633400	1,000	955.057,000000
9,650067	1,000	959.641,000000
9,666733	1,000	970.960,000000
9,683400	1,000	996.441,000000
9,700067	1,000	1.051.631,000000
9,716733	1,000	1.165.891,000000
9,733400	1,000	1.388.046,000000
9,750067	1,000	1.785.732,000000
9,766733	1,000	2.434.531,000000
9,783400	1,000	3.392.446,000000
9,800067	1,000	4.666.502,000000
9,816733	1,000	6.187.134,000000
9,833400	1,000	7.806.899,000000
9,850067	1,000	9.327.138,000000
9,866733	1,000	10.545.799,000000
9,883400	1,000	11.306.097,000000
9,900067	1,000	11.528.721,000000
9,916733	1,000	11.220.039,000000
9,933400	1,000	10.458.887,000000
9,950067	1,000	9.370.105,000000
9,966733	1,000	8.095.482,000000
9,983400	1,000	6.769.446,000000
10,000067	1,000	5.502.280,000000
10,016733	1,000	4.370.883,000000
10,033400	1,000	3.418.143,000000
10,050067	1,000	2.657.889,000000
10,066733	1,000	2.082.044,000000
10,083400	1,000	1.668.291,000000
10,100067	1,000	1.387.059,000000
10,116733	1,000	1.207.301,000000
10,133400	1,000	1.100.699,000000
10,150067	1,000	1.043.596,000000
10,166733	1,000	1.017.162,000000
10,183400	1,000	1.007.839,000000
10,200067	1,000	1.006.826,000000
10,216733	1,000	1.009.543,000000
10,233400	1,000	1.013.879,000000
10,250067	1,000	1.018.892,000000
10,266733	1,000	1.024.190,000000
10,283400	1,000	1.029.667,000000
10,300067	1,000	1.035.804,000000
10,316733	1,000	1.043.129,000000
10,333400	1,000	1.052.024,000000
10,350067	1,000	1.063.045,000000
10,366733	1,000	1.076.984,000000
10,383400	1,000	1.094.220,000000
10,400067	1,000	1.114.322,000000
10,416733	1,000	1.136.599,000000
10,433400	1,000	1.160.025,000000
10,450067	1,000	1.183.502,000000
10,466733	1,000	1.205.862,000000
10,483400	1,000	1.225.532,000000
10,500067	1,000	1.240.928,000000
10,516733	1,000	1.250.132,000000
10,533400	1,000	1.251.303,000000
10,550067	1,000	1.243.696,000000
10,566733	1,000	1.228.146,000000
10,583400	1,000	1.206.281,000000
10,600067	1,000	1.180.196,000000
10,616733	1,000	1.152.161,000000
10,633400	1,000	1.124.049,000000
10,650067	1,000	1.097.253,000000
10,666733	1,000	1.072.775,000000
10,683400	1,000	1.051.614,000000
10,700067	1,000	1.034.849,000000
10,716733	1,000	1.023.875,000000
10,733400	1,000	1.020.790,000000
10,750067	1,000	1.029.078,000000
10,766733	1,000	1.053.946,000000
10,783400	1,000	1.101.825,000000
10,800067	1,000	1.179.200,000000
10,816733	1,000	1.290.237,000000
10,833400	1,000	1.433.732,000000
10,850067	1,000	1.600.963,000000
10,866733	1,000	1.775.899,000000
10,883400	1,000	1.937.955,000000
10,900067	1,000	2.066.907,000000
10,916733	1,000	2.146.819,000000
10,933400	1,000	2.169.765,000000
10,950067	1,000	2.136.586,000000
10,966733	1,000	2.055.646,000000
10,983400	1,000	1.940.618,000000
11,000067	1,000	1.807.268,000000
11,016733	1,000	1.670.756,000000
11,033400	1,000	1.543.431,000000
11,050067	1,000	1.433.480,000000
11,066733	1,000	1.344.614,000000
11,083400	1,000	1.276.628,000000
11,100067	1,000	1.226.816,000000
11,116733	1,000	1.191.204,000000
11,133400	1,000	1.165.413,000000
11,150067	1,000	1.145.369,000000
11,166733	1,000	1.127.850,000000
11,183400	1,000	1.111.085,000000
11,200067	1,000	1.094.315,000000
11,216733	1,000	1.077.426,000000
11,233400	1,000	1.060.817,000000
11,250067	1,000	1.045.130,000000
11,266733	1,000	1.031.181,000000
11,283400	1,000	1.019.578,000000
11,300067	1,000	1.010.593,000000
11,316733	1,000	1.004.376,000000
11,333400	1,000	1.000.700,000000
11,350067	1,000	999.028,000000
11,366733	1,000	998.676,000000
11,383400	1,000	998.964,000000
11,400067	1,000	999.558,000000
11,416733	1,000	1.000.732,000000
11,433400	1,000	1.002.686,000000
11,450067	1,000	1.005.299,000000
11,466733	1,000	1.008.161,000000
11,483400	1,000	1.010.371,000000
11,500067	1,000	1.010.915,000000
11,516733	1,000	1.009.565,000000
11,533400	1,000	1.006.761,000000
11,550067	1,000	1.003.150,000000
11,566733	1,000	999.426,000000
11,583400	1,000	996.088,000000
11,600067	1,000	993.263,000000
11,616733	1,000	990.726,000000
11,633400	1,000	988.659,000000
11,650067	1,000	987.052,000000
11,666733	1,000	985.648,000000
11,683400	1,000	984.454,000000
11,700067	1,000	983.629,000000
11,716733	1,000	983.180,000000
11,733400	1,000	982.931,000000
11,750067	1,000	982.684,000000
11,766733	1,000	982.436,000000
11,783400	1,000	982.212,000000
11,800067	1,000	981.924,000000
11,816733	1,000	981.662,000000
11,833400	1,000	981.689,000000
11,850067	1,000	982.141,000000
11,866733	1,000	983.125,000000
11,883400	1,000	984.716,000000
11,900067	1,000	986.766,000000
11,916733	1,000	988.988,000000
11,933400	1,000	990.904,000000
11,950067	1,000	992.404,000000
11,966733	1,000	993.972,000000
11,983400	1,000	996.311,000000
12,000067	1,000	1.000.248,000000
12,016733	1,000	1.006.659,000000
12,033400	1,000	1.016.541,000000
12,050067	1,000	1.031.076,000000
12,066733	1,000	1.050.740,000000
12,083400	1,000	1.076.028,000000
12,100067	1,000	1.108.094,000000
12,116733	1,000	1.149.570,000000
12,133400	1,000	1.206.152,000000
12,150067	1,000	1.288.065,000000
12,166733	1,000	1.410.879,000000
12,183400	1,000	1.594.020,000000
12,200067	1,000	1.855.623,000000
12,216733	1,000	2.205.113,000000
12,233400	1,000	2.636.175,000000
12,250067	1,000	3.122.747,000000
12,266733	1,000	3.619.937,000000
12,283400	1,000	4.072.202,000000
12,300067	1,000	4.425.202,000000
12,316733	1,000	4.637.140,000000
12,333400	1,000	4.686.724,000000
12,350067	1,000	4.575.781,000000
12,366733	1,000	4.326.399,000000
12,383400	1,000	3.974.177,000000
12,400067	1,000	3.560.438,000000
12,416733	1,000	3.125.426,000000
12,433400	1,000	2.703.232,000000
12,450067	1,000	2.319.111,000000
12,466733	1,000	1.988.732,000000
12,483400	1,000	1.719.092,000000
12,500067	1,000	1.510.102,000000
12,516733	1,000	1.357.004,000000
12,533400	1,000	1.253.247,000000
12,550067	1,000	1.192.743,000000
12,566733	1,000	1.170.953,000000
12,583400	1,000	1.186.430,000000
12,600067	1,000	1.240.301,000000
12,616733	1,000	1.334.235,000000
12,633400	1,000	1.468.013,000000
12,650067	1,000	1.636.751,000000
12,666733	1,000	1.828.974,000000
12,683400	1,000	2.026.926,000000
12,700067	1,000	2.208.921,000000
12,716733	1,000	2.353.453,000000
12,733400	1,000	2.444.348,000000
12,750067	1,000	2.473.053,000000
12,766733	1,000	2.439.182,000000
12,783400	1,000	2.350.269,000000
12,800067	1,000	2.219.502,000000
12,816733	1,000	2.063.176,000000
12,833400	1,000	1.897.558,000000
12,850067	1,000	1.736.592,000000
12,866733	1,000	1.590.184,000000
12,883400	1,000	1.464.493,000000
12,900067	1,000	1.362.355,000000
12,916733	1,000	1.283.869,000000
12,933400	1,000	1.227.143,000000
12,950067	1,000	1.189.068,000000
12,966733	1,000	1.166.342,000000
12,983400	1,000	1.156.426,000000
13,000067	1,000	1.158.168,000000
13,016733	1,000	1.172.280,000000
13,033400	1,000	1.201.267,000000
13,050067	1,000	1.249.030,000000
13,066733	1,000	1.319.759,000000
13,083400	1,000	1.416.109,000000
13,100067	1,000	1.537.381,000000
13,116733	1,000	1.677.453,000000
13,133400	1,000	1.824.977,000000
13,150067	1,000	1.965.167,000000
13,166733	1,000	2.082.397,000000
13,183400	1,000	2.163.000,000000
13,200067	1,000	2.197.914,000000
13,216733	1,000	2.183.994,000000
13,233400	1,000	2.124.708,000000
13,250067	1,000	2.028.829,000000
13,266733	1,000	1.907.718,000000
13,283400	1,000	1.773.654,000000
13,300067	1,000	1.638.202,000000
13,316733	1,000	1.510.923,000000
13,333400	1,000	1.398.628,000000
13,350067	1,000	1.305.121,000000
13,366733	1,000	1.231.573,000000
13,383400	1,000	1.177.403,000000
13,400067	1,000	1.141.145,000000
13,416733	1,000	1.120.888,000000
13,433400	1,000	1.114.878,000000
13,450067	1,000	1.121.795,000000
13,466733	1,000	1.140.530,000000
13,483400	1,000	1.169.854,000000
13,500067	1,000	1.208.131,000000
13,516733	1,000	1.252.294,000000
13,533400	1,000	1.297.895,000000
13,550067	1,000	1.339.937,000000
13,566733	1,000	1.373.528,000000
13,583400	1,000	1.394.502,000000
13,600067	1,000	1.400.560,000000
13,616733	1,000	1.391.512,000000
13,633400	1,000	1.369.295,000000
13,650067	1,000	1.337.178,000000
13,666733	1,000	1.298.987,000000
13,683400	1,000	1.258.905,000000
13,700067	1,000	1.220.463,000000
13,716733	1,000	1.186.330,000000
13,733400	1,000	1.158.120,000000
13,750067	1,000	1.136.507,000000
13,766733	1,000	1.121.266,000000
13,783400	1,000	1.111.403,000000
13,800067	1,000	1.105.736,000000
13,816733	1,000	1.102.952,000000
13,833400	1,000	1.101.334,000000
13,850067	1,000	1.099.422,000000
13,866733	1,000	1.096.359,000000
13,883400	1,000	1.091.823,000000
13,900067	1,000	1.085.960,000000
13,916733	1,000	1.079.226,000000
13,933400	1,000	1.071.978,000000
13,950067	1,000	1.064.317,000000
13,966733	1,000	1.056.609,000000
13,983400	1,000	1.049.372,000000
14,000067	1,000	1.043.240,000000
14,016733	1,000	1.038.517,000000
14,033400	1,000	1.035.260,000000
14,050067	1,000	1.033.052,000000
14,066733	1,000	1.031.539,000000
14,083400	1,000	1.030.589,000000
14,100067	1,000	1.030.450,000000
14,116733	1,000	1.031.025,000000
14,133400	1,000	1.032.061,000000
14,150067	1,000	1.033.448,000000
14,166733	1,000	1.035.205,000000
14,183400	1,000	1.037.467,000000
14,200067	1,000	1.040.373,000000
14,216733	1,000	1.043.528,000000
14,233400	1,000	1.046.394,000000
14,250067	1,000	1.048.466,000000
14,266733	1,000	1.049.436,000000
14,283400	1,000	1.049.438,000000
14,300067	1,000	1.048.711,000000
14,316733	1,000	1.047.525,000000
14,333400	1,000	1.046.129,000000
14,350067	1,000	1.044.724,000000
14,366733	1,000	1.043.312,000000
14,383400	1,000	1.041.994,000000
14,400067	1,000	1.041.012,000000
14,416733	1,000	1.040.315,000000
14,433400	1,000	1.039.873,000000
14,450067	1,000	1.039.407,000000
14,466733	1,000	1.038.899,000000
14,483400	1,000	1.038.210,000000
14,500067	1,000	1.037.303,000000
14,516733	1,000	1.036.509,000000
14,533400	1,000	1.036.132,000000
14,550067	1,000	1.036.411,000000
14,566733	1,000	1.037.455,000000
14,583400	1,000	1.039.230,000000
14,600067	1,000	1.041.352,000000
14,616733	1,000	1.043.066,000000
14,633400	1,000	1.043.961,000000
14,650067	1,000	1.043.918,000000
14,666733	1,000	1.043.085,000000
14,683400	1,000	1.041.652,000000
14,700067	1,000	1.039.873,000000
14,716733	1,000	1.037.918,000000
14,733400	1,000	1.036.045,000000
14,750067	1,000	1.034.593,000000
14,766733	1,000	1.033.860,000000
14,783400	1,000	1.034.006,000000
14,800067	1,000	1.035.195,000000
14,816733	1,000	1.037.514,000000
14,833400	1,000	1.040.967,000000
14,850067	1,000	1.045.355,000000
14,866733	1,000	1.050.155,000000
14,883400	1,000	1.054.995,000000
14,900067	1,000	1.059.699,000000
14,916733	1,000	1.064.263,000000
14,933400	1,000	1.068.384,000000
14,950067	1,000	1.071.591,000000
14,966733	1,000	1.073.690,000000
14,983400	1,000	1.074.326,000000
15,000067	1,000	1.073.354,000000
15,016733	1,000	1.071.051,000000
15,033400	1,000	1.067.549,000000
15,050067	1,000	1.062.976,000000
15,066733	1,000	1.057.576,000000
15,083400	1,000	1.051.700,000000
15,100067	1,000	1.045.924,000000
15,116733	1,000	1.040.983,000000
15,133400	1,000	1.037.370,000000
15,150067	1,000	1.035.500,000000
15,166733	1,000	1.035.567,000000
15,183400	1,000	1.037.276,000000
15,200067	1,000	1.040.244,000000
15,216733	1,000	1.044.329,000000
15,233400	1,000	1.050.144,000000
15,250067	1,000	1.059.263,000000
15,266733	1,000	1.074.236,000000
15,283400	1,000	1.098.048,000000
15,300067	1,000	1.134.293,000000
15,316733	1,000	1.186.721,000000
15,333400	1,000	1.258.439,000000
15,350067	1,000	1.350.339,000000
15,366733	1,000	1.459.747,000000
15,383400	1,000	1.580.172,000000
15,400067	1,000	1.701.698,000000
15,416733	1,000	1.812.602,000000
15,433400	1,000	1.901.015,000000
15,450067	1,000	1.957.415,000000
15,466733	1,000	1.976.351,000000
15,483400	1,000	1.957.057,000000
15,500067	1,000	1.903.514,000000
15,516733	1,000	1.823.213,000000
15,533400	1,000	1.725.688,000000
15,550067	1,000	1.620.817,000000
15,566733	1,000	1.517.362,000000
15,583400	1,000	1.422.083,000000
15,600067	1,000	1.339.955,000000
15,616733	1,000	1.274.151,000000
15,633400	1,000	1.226.428,000000
15,650067	1,000	1.197.869,000000
15,666733	1,000	1.189.026,000000
15,683400	1,000	1.200.073,000000
15,700067	1,000	1.230.274,000000
15,716733	1,000	1.277.533,000000
15,733400	1,000	1.338.363,000000
15,750067	1,000	1.407.357,000000
15,766733	1,000	1.477.298,000000
15,783400	1,000	1.540.049,000000
15,800067	1,000	1.588.205,000000
15,816733	1,000	1.616.323,000000
15,833400	1,000	1.621.890,000000
15,850067	1,000	1.605.985,000000
15,866733	1,000	1.572.675,000000
15,883400	1,000	1.528.479,000000
15,900067	1,000	1.481.052,000000
15,916733	1,000	1.437.413,000000
15,933400	1,000	1.403.611,000000
15,950067	1,000	1.383.358,000000
15,966733	1,000	1.377.872,000000
15,983400	1,000	1.385.807,000000
16,000067	1,000	1.403.425,000000
16,016733	1,000	1.425.809,000000
16,033400	1,000	1.447.398,000000
16,050067	1,000	1.462.964,000000
16,066733	1,000	1.468.700,000000
16,083400	1,000	1.462.991,000000
16,100067	1,000	1.446.033,000000
16,116733	1,000	1.418.953,000000
16,133400	1,000	1.384.037,000000
16,150067	1,000	1.344.418,000000
16,166733	1,000	1.303.444,000000
16,183400	1,000	1.263.907,000000
16,200067	1,000	1.227.777,000000
16,216733	1,000	1.196.178,000000
16,233400	1,000	1.169.816,000000
16,250067	1,000	1.149.152,000000
16,266733	1,000	1.134.386,000000
16,283400	1,000	1.125.202,000000
16,300067	1,000	1.120.993,000000
16,316733	1,000	1.121.019,000000
16,333400	1,000	1.124.596,000000
16,350067	1,000	1.130.683,000000
16,366733	1,000	1.137.751,000000
16,383400	1,000	1.144.280,000000
16,400067	1,000	1.149.254,000000
16,416733	1,000	1.151.757,000000
16,433400	1,000	1.151.222,000000
16,450067	1,000	1.148.066,000000
16,466733	1,000	1.143.414,000000
16,483400	1,000	1.138.357,000000
16,500067	1,000	1.133.731,000000
16,516733	1,000	1.130.480,000000
16,533400	1,000	1.129.277,000000
16,550067	1,000	1.130.096,000000
16,566733	1,000	1.132.519,000000
16,583400	1,000	1.136.238,000000
16,600067	1,000	1.140.667,000000
16,616733	1,000	1.145.088,000000
16,633400	1,000	1.148.585,000000
16,650067	1,000	1.150.109,000000
16,666733	1,000	1.149.013,000000
16,683400	1,000	1.145.286,000000
16,700067	1,000	1.139.674,000000
16,716733	1,000	1.133.035,000000
16,733400	1,000	1.126.405,000000
16,750067	1,000	1.121.208,000000
16,766733	1,000	1.118.766,000000
16,783400	1,000	1.119.991,000000
16,800067	1,000	1.124.990,000000
16,816733	1,000	1.133.367,000000
16,833400	1,000	1.144.310,000000
16,850067	1,000	1.156.709,000000
16,866733	1,000	1.169.142,000000
16,883400	1,000	1.180.013,000000
16,900067	1,000	1.187.969,000000
16,916733	1,000	1.192.247,000000
16,933400	1,000	1.192.758,000000
16,950067	1,000	1.190.002,000000
16,966733	1,000	1.184.735,000000
16,983400	1,000	1.177.483,000000
17,000067	1,000	1.168.675,000000
17,016733	1,000	1.158.916,000000
17,033400	1,000	1.148.835,000000
17,050067	1,000	1.139.103,000000
17,066733	1,000	1.130.459,000000
17,083400	1,000	1.123.620,000000
17,100067	1,000	1.118.913,000000
17,116733	1,000	1.116.304,000000
17,133400	1,000	1.116.284,000000
17,150067	1,000	1.120.081,000000
17,166733	1,000	1.129.259,000000
17,183400	1,000	1.146.064,000000
17,200067	1,000	1.173.474,000000
17,216733	1,000	1.215.009,000000
17,233400	1,000	1.274.210,000000
17,250067	1,000	1.354.202,000000
17,266733	1,000	1.456.944,000000
17,283400	1,000	1.581.976,000000
17,300067	1,000	1.725.774,000000
17,316733	1,000	1.881.905,000000
17,333400	1,000	2.041.735,000000
17,350067	1,000	2.195.401,000000
17,366733	1,000	2.333.402,000000
17,383400	1,000	2.447.580,000000
17,400067	1,000	2.531.538,000000
17,416733	1,000	2.580.530,000000
17,433400	1,000	2.591.860,000000
17,450067	1,000	2.565.503,000000
17,466733	1,000	2.503.681,000000
17,483400	1,000	2.410.746,000000
17,500067	1,000	2.293.280,000000
17,516733	1,000	2.158.878,000000
17,533400	1,000	2.015.595,000000
17,550067	1,000	1.871.421,000000
17,566733	1,000	1.733.355,000000
17,583400	1,000	1.606.790,000000
17,600067	1,000	1.495.369,000000
17,616733	1,000	1.400.611,000000
17,633400	1,000	1.322.268,000000
17,650067	1,000	1.259.107,000000
17,666733	1,000	1.209.853,000000
17,683400	1,000	1.172.792,000000
17,700067	1,000	1.145.687,000000
17,716733	1,000	1.126.121,000000
17,733400	1,000	1.112.186,000000
17,750067	1,000	1.102.365,000000
17,766733	1,000	1.095.599,000000
17,783400	1,000	1.091.065,000000
17,800067	1,000	1.088.095,000000
17,816733	1,000	1.086.236,000000
17,833400	1,000	1.085.334,000000
17,850067	1,000	1.085.245,000000
17,866733	1,000	1.086.263,000000
17,883400	1,000	1.089.080,000000
17,900067	1,000	1.094.212,000000
17,916733	1,000	1.101.736,000000
17,933400	1,000	1.111.551,000000
17,950067	1,000	1.123.604,000000
17,966733	1,000	1.137.624,000000
17,983400	1,000	1.153.171,000000
18,000067	1,000	1.169.559,000000
18,016733	1,000	1.185.697,000000
18,033400	1,000	1.200.395,000000
18,050067	1,000	1.212.255,000000
18,066733	1,000	1.220.352,000000
18,083400	1,000	1.224.286,000000
18,100067	1,000	1.223.827,000000
18,116733	1,000	1.219.122,000000
18,133400	1,000	1.210.995,000000
18,150067	1,000	1.200.799,000000
18,166733	1,000	1.189.556,000000
18,183400	1,000	1.177.861,000000
18,200067	1,000	1.165.910,000000
18,216733	1,000	1.154.222,000000
18,233400	1,000	1.143.733,000000
18,250067	1,000	1.135.396,000000
18,266733	1,000	1.130.296,000000
18,283400	1,000	1.129.396,000000
18,300067	1,000	1.133.833,000000
18,316733	1,000	1.145.776,000000
18,333400	1,000	1.168.270,000000
18,350067	1,000	1.204.606,000000
18,366733	1,000	1.257.680,000000
18,383400	1,000	1.329.168,000000
18,400067	1,000	1.418.537,000000
18,416733	1,000	1.522.196,000000
18,433400	1,000	1.633.803,000000
18,450067	1,000	1.744.147,000000
18,466733	1,000	1.842.406,000000
18,483400	1,000	1.918.413,000000
18,500067	1,000	1.964.480,000000
18,516733	1,000	1.976.751,000000
18,533400	1,000	1.955.631,000000
18,550067	1,000	1.905.067,000000
18,566733	1,000	1.831.360,000000
18,583400	1,000	1.742.035,000000
18,600067	1,000	1.645.439,000000
18,616733	1,000	1.549.212,000000
18,633400	1,000	1.459.384,000000
18,650067	1,000	1.380.235,000000
18,666733	1,000	1.314.215,000000
18,683400	1,000	1.262.361,000000
18,700067	1,000	1.225.150,000000
18,716733	1,000	1.202.505,000000
18,733400	1,000	1.193.637,000000
18,750067	1,000	1.197.137,000000
18,766733	1,000	1.211.288,000000
18,783400	1,000	1.233.487,000000
18,800067	1,000	1.260.321,000000
18,816733	1,000	1.288.174,000000
18,833400	1,000	1.313.488,000000
18,850067	1,000	1.333.310,000000
18,866733	1,000	1.345.542,000000
18,883400	1,000	1.349.118,000000
18,900067	1,000	1.343.732,000000
18,916733	1,000	1.330.126,000000
18,933400	1,000	1.310.133,000000
18,950067	1,000	1.286.240,000000
18,966733	1,000	1.261.265,000000
18,983400	1,000	1.237.673,000000
19,000067	1,000	1.216.911,000000
19,016733	1,000	1.199.423,000000
19,033400	1,000	1.185.440,000000
19,050067	1,000	1.174.841,000000
19,066733	1,000	1.167.183,000000
19,083400	1,000	1.161.720,000000
19,100067	1,000	1.157.697,000000
19,116733	1,000	1.154.590,000000
19,133400	1,000	1.152.172,000000
19,150067	1,000	1.150.069,000000
19,166733	1,000	1.147.725,000000
19,183400	1,000	1.145.051,000000
19,200067	1,000	1.142.077,000000
19,216733	1,000	1.138.610,000000
19,233400	1,000	1.134.970,000000
19,250067	1,000	1.131.536,000000
19,266733	1,000	1.128.823,000000
19,283400	1,000	1.127.042,000000
19,300067	1,000	1.125.951,000000
19,316733	1,000	1.125.344,000000
19,333400	1,000	1.124.862,000000
19,350067	1,000	1.124.231,000000
19,366733	1,000	1.123.434,000000
19,383400	1,000	1.122.816,000000
19,400067	1,000	1.122.731,000000
19,416733	1,000	1.123.005,000000
19,433400	1,000	1.123.256,000000
19,450067	1,000	1.123.270,000000
19,466733	1,000	1.122.982,000000
19,483400	1,000	1.122.525,000000
19,500067	1,000	1.122.473,000000
19,516733	1,000	1.123.179,000000
19,533400	1,000	1.124.346,000000
19,550067	1,000	1.125.620,000000
19,566733	1,000	1.127.084,000000
19,583400	1,000	1.128.764,000000
19,600067	1,000	1.130.431,000000
19,616733	1,000	1.131.901,000000
19,633400	1,000	1.133.185,000000
19,650067	1,000	1.134.446,000000
19,666733	1,000	1.136.379,000000
19,683400	1,000	1.140.109,000000
19,700067	1,000	1.146.608,000000
19,716733	1,000	1.156.454,000000
19,733400	1,000	1.169.837,000000
19,750067	1,000	1.186.462,000000
19,766733	1,000	1.205.536,000000
19,783400	1,000	1.225.948,000000
19,800067	1,000	1.246.752,000000
19,816733	1,000	1.267.743,000000
19,833400	1,000	1.289.932,000000
19,850067	1,000	1.316.000,000000
19,866733	1,000	1.350.500,000000
19,883400	1,000	1.400.439,000000
19,900067	1,000	1.475.495,000000
19,916733	1,000	1.587.187,000000
19,933400	1,000	1.746.876,000000
19,950067	1,000	1.962.966,000000
19,966733	1,000	2.237.488,000000
19,983400	1,000	2.563.535,000000
20,000067	1,000	2.924.028,000000
20,016733	1,000	3.291.956,000000
20,033400	1,000	3.634.208,000000
20,050067	1,000	3.916.159,000000
20,066733	1,000	4.107.857,000000
20,083400	1,000	4.189.625,000000
20,100067	1,000	4.155.277,000000
20,116733	1,000	4.012.497,000000
20,133400	1,000	3.780.391,000000
20,150067	1,000	3.485.580,000000
20,166733	1,000	3.157.564,000000
20,183400	1,000	2.824.438,000000
20,200067	1,000	2.509.582,000000
20,216733	1,000	2.229.640,000000
20,233400	1,000	1.993.763,000000
20,250067	1,000	1.804.529,000000
20,266733	1,000	1.659.668,000000
20,283400	1,000	1.553.003,000000
20,300067	1,000	1.476.632,000000
20,316733	1,000	1.422.673,000000
20,333400	1,000	1.384.052,000000
20,350067	1,000	1.354.902,000000
20,366733	1,000	1.331.128,000000
20,383400	1,000	1.310.239,000000
20,400067	1,000	1.290.922,000000
20,416733	1,000	1.272.606,000000
20,433400	1,000	1.255.542,000000
20,450067	1,000	1.240.322,000000
20,466733	1,000	1.227.576,000000
20,483400	1,000	1.218.057,000000
20,500067	1,000	1.212.585,000000
20,516733	1,000	1.211.815,000000
20,533400	1,000	1.215.841,000000
20,550067	1,000	1.225.022,000000
20,566733	1,000	1.239.503,000000
20,583400	1,000	1.258.627,000000
20,600067	1,000	1.281.372,000000
20,616733	1,000	1.306.502,000000
20,633400	1,000	1.332.645,000000
20,650067	1,000	1.358.306,000000
20,666733	1,000	1.382.225,000000
20,683400	1,000	1.403.754,000000
20,700067	1,000	1.423.266,000000
20,716733	1,000	1.442.848,000000
20,733400	1,000	1.466.322,000000
20,750067	1,000	1.499.403,000000
20,766733	1,000	1.549.455,000000
20,783400	1,000	1.624.774,000000
20,800067	1,000	1.732.522,000000
20,816733	1,000	1.876.227,000000
20,833400	1,000	2.054.422,000000
20,850067	1,000	2.259.266,000000
20,866733	1,000	2.476.296,000000
20,883400	1,000	2.685.807,000000
20,900067	1,000	2.866.085,000000
20,916733	1,000	2.997.643,000000
20,933400	1,000	3.066.592,000000
20,950067	1,000	3.066.851,000000
20,966733	1,000	3.000.339,000000
20,983400	1,000	2.875.572,000000
21,000067	1,000	2.706.268,000000
21,016733	1,000	2.508.895,000000
21,033400	1,000	2.300.051,000000
21,050067	1,000	2.094.246,000000
21,066733	1,000	1.902.514,000000
21,083400	1,000	1.732.341,000000
21,100067	1,000	1.587.883,000000
21,116733	1,000	1.470.034,000000
21,133400	1,000	1.377.374,000000
21,150067	1,000	1.307.525,000000
21,166733	1,000	1.257.306,000000
21,183400	1,000	1.222.963,000000
21,200067	1,000	1.200.772,000000
21,216733	1,000	1.187.497,000000
21,233400	1,000	1.180.430,000000
21,250067	1,000	1.177.291,000000
21,266733	1,000	1.176.525,000000
21,283400	1,000	1.177.295,000000
21,300067	1,000	1.179.295,000000
21,316733	1,000	1.182.275,000000
21,333400	1,000	1.186.036,000000
21,350067	1,000	1.190.341,000000
21,366733	1,000	1.194.824,000000
21,383400	1,000	1.199.084,000000
21,400067	1,000	1.202.654,000000
21,416733	1,000	1.205.168,000000
21,433400	1,000	1.206.356,000000
21,450067	1,000	1.206.000,000000
21,466733	1,000	1.204.027,000000
21,483400	1,000	1.200.325,000000
21,500067	1,000	1.195.152,000000
21,516733	1,000	1.188.976,000000
21,533400	1,000	1.182.396,000000
21,550067	1,000	1.176.201,000000
21,566733	1,000	1.170.775,000000
21,583400	1,000	1.166.489,000000
21,600067	1,000	1.163.590,000000
21,616733	1,000	1.161.885,000000
21,633400	1,000	1.161.056,000000
21,650067	1,000	1.161.055,000000
21,666733	1,000	1.161.590,000000
21,683400	1,000	1.162.321,000000
21,700067	1,000	1.163.043,000000
21,716733	1,000	1.163.534,000000
21,733400	1,000	1.163.946,000000
21,750067	1,000	1.164.349,000000
21,766733	1,000	1.164.467,000000
21,783400	1,000	1.164.035,000000
21,800067	1,000	1.163.135,000000
21,816733	1,000	1.161.944,000000
21,833400	1,000	1.160.773,000000
21,850067	1,000	1.160.248,000000
21,866733	1,000	1.160.747,000000
21,883400	1,000	1.162.312,000000
21,900067	1,000	1.164.581,000000
21,916733	1,000	1.166.859,000000
21,933400	1,000	1.168.530,000000
21,950067	1,000	1.169.454,000000
21,966733	1,000	1.169.729,000000
21,983400	1,000	1.169.359,000000
22,000067	1,000	1.168.575,000000
22,016733	1,000	1.167.613,000000
22,033400	1,000	1.166.574,000000
22,050067	1,000	1.165.505,000000
22,066733	1,000	1.164.452,000000
22,083400	1,000	1.163.314,000000
22,100067	1,000	1.161.894,000000
22,116733	1,000	1.160.162,000000
22,133400	1,000	1.158.419,000000
22,150067	1,000	1.157.033,000000
22,166733	1,000	1.156.131,000000
22,183400	1,000	1.155.540,000000
22,200067	1,000	1.154.924,000000
22,216733	1,000	1.153.929,000000
22,233400	1,000	1.152.430,000000
22,250067	1,000	1.150.540,000000
22,266733	1,000	1.148.694,000000
22,283400	1,000	1.147.461,000000
22,300067	1,000	1.147.117,000000
22,316733	1,000	1.147.583,000000
22,333400	1,000	1.148.810,000000
22,350067	1,000	1.150.448,000000
22,366733	1,000	1.152.286,000000
22,383400	1,000	1.154.153,000000
22,400067	1,000	1.155.948,000000
22,416733	1,000	1.157.458,000000
22,433400	1,000	1.158.575,000000
22,450067	1,000	1.159.433,000000
22,466733	1,000	1.160.229,000000
22,483400	1,000	1.161.188,000000
22,500067	1,000	1.162.495,000000
22,516733	1,000	1.163.994,000000
22,533400	1,000	1.165.337,000000
22,550067	1,000	1.166.215,000000
22,566733	1,000	1.166.439,000000
22,583400	1,000	1.165.959,000000
22,600067	1,000	1.165.049,000000
22,616733	1,000	1.164.133,000000
22,633400	1,000	1.163.571,000000
22,650067	1,000	1.163.635,000000
22,666733	1,000	1.164.361,000000
22,683400	1,000	1.165.709,000000
22,700067	1,000	1.167.579,000000
22,716733	1,000	1.169.863,000000
22,733400	1,000	1.172.386,000000
22,750067	1,000	1.175.199,000000
22,766733	1,000	1.178.323,000000
22,783400	1,000	1.181.711,000000
22,800067	1,000	1.185.126,000000
22,816733	1,000	1.188.190,000000
22,833400	1,000	1.190.694,000000
22,850067	1,000	1.192.915,000000
22,866733	1,000	1.195.436,000000
22,883400	1,000	1.199.004,000000
22,900067	1,000	1.204.236,000000
22,916733	1,000	1.210.928,000000
22,933400	1,000	1.218.624,000000
22,950067	1,000	1.227.057,000000
22,966733	1,000	1.235.531,000000
22,983400	1,000	1.243.090,000000
23,000067	1,000	1.248.795,000000
23,016733	1,000	1.251.847,000000
23,033400	1,000	1.251.784,000000
23,050067	1,000	1.248.741,000000
23,066733	1,000	1.243.175,000000
23,083400	1,000	1.235.816,000000
23,100067	1,000	1.227.587,000000
23,116733	1,000	1.219.760,000000
23,133400	1,000	1.213.550,000000
23,150067	1,000	1.210.250,000000
23,166733	1,000	1.211.013,000000
23,183400	1,000	1.217.114,000000
23,200067	1,000	1.229.653,000000
23,216733	1,000	1.249.240,000000
23,233400	1,000	1.276.085,000000
23,250067	1,000	1.309.985,000000
23,266733	1,000	1.349.697,000000
23,283400	1,000	1.392.520,000000
23,300067	1,000	1.434.589,000000
23,316733	1,000	1.471.723,000000
23,333400	1,000	1.499.900,000000
23,350067	1,000	1.516.006,000000
23,366733	1,000	1.518.542,000000
23,383400	1,000	1.507.755,000000
23,400067	1,000	1.485.411,000000
23,416733	1,000	1.454.344,000000
23,433400	1,000	1.417.889,000000
23,450067	1,000	1.379.300,000000
23,466733	1,000	1.341.485,000000
23,483400	1,000	1.306.892,000000
23,500067	1,000	1.276.835,000000
23,516733	1,000	1.251.766,000000
23,533400	1,000	1.231.839,000000
23,550067	1,000	1.216.857,000000
23,566733	1,000	1.206.445,000000
23,583400	1,000	1.199.585,000000
23,600067	1,000	1.195.135,000000
23,616733	1,000	1.192.277,000000
23,633400	1,000	1.190.685,000000
23,650067	1,000	1.190.235,000000
23,666733	1,000	1.190.704,000000
23,683400	1,000	1.191.782,000000
23,700067	1,000	1.192.897,000000
23,716733	1,000	1.193.487,000000
23,733400	1,000	1.193.704,000000
23,750067	1,000	1.194.022,000000
23,766733	1,000	1.194.890,000000
23,783400	1,000	1.196.855,000000
23,800067	1,000	1.200.169,000000
23,816733	1,000	1.205.111,000000
23,833400	1,000	1.211.753,000000
23,850067	1,000	1.219.996,000000
23,866733	1,000	1.229.462,000000
23,883400	1,000	1.239.893,000000
23,900067	1,000	1.251.239,000000
23,916733	1,000	1.262.958,000000
23,933400	1,000	1.273.880,000000
23,950067	1,000	1.282.928,000000
23,966733	1,000	1.289.269,000000
23,983400	1,000	1.292.294,000000
24,000067	1,000	1.291.838,000000
24,016733	1,000	1.288.444,000000
24,033400	1,000	1.283.108,000000
24,050067	1,000	1.277.162,000000
24,066733	1,000	1.271.690,000000
24,083400	1,000	1.267.191,000000
24,100067	1,000	1.263.630,000000
24,116733	1,000	1.260.645,000000
24,133400	1,000	1.258.198,000000
24,150067	1,000	1.256.983,000000
24,166733	1,000	1.257.905,000000
24,183400	1,000	1.262.316,000000
24,200067	1,000	1.272.495,000000
24,216733	1,000	1.291.893,000000
24,233400	1,000	1.325.861,000000
24,250067	1,000	1.382.551,000000
24,266733	1,000	1.472.713,000000
24,283400	1,000	1.608.803,000000
24,300067	1,000	1.803.364,000000
24,316733	1,000	2.065.848,000000
24,333400	1,000	2.398.668,000000
24,350067	1,000	2.794.182,000000
24,366733	1,000	3.232.619,000000
24,383400	1,000	3.682.364,000000
24,400067	1,000	4.103.975,000000
24,416733	1,000	4.456.497,000000
24,433400	1,000	4.704.264,000000
24,450067	1,000	4.822.805,000000
24,466733	1,000	4.802.718,000000
24,483400	1,000	4.650.598,000000
24,500067	1,000	4.387.026,000000
24,516733	1,000	4.041.740,000000
24,533400	1,000	3.648.355,000000
24,550067	1,000	3.239.869,000000
24,566733	1,000	2.844.654,000000
24,583400	1,000	2.484.152,000000
24,600067	1,000	2.172.284,000000
24,616733	1,000	1.915.384,000000
24,633400	1,000	1.713.600,000000
24,650067	1,000	1.563.021,000000
24,666733	1,000	1.457.080,000000
24,683400	1,000	1.388.324,000000
24,700067	1,000	1.350.037,000000
24,716733	1,000	1.337.428,000000
24,733400	1,000	1.348.231,000000
24,750067	1,000	1.382.497,000000
24,766733	1,000	1.442.604,000000
24,783400	1,000	1.532.760,000000
24,800067	1,000	1.657.002,000000
24,816733	1,000	1.817.187,000000
24,833400	1,000	2.010.949,000000
24,850067	1,000	2.230.270,000000
24,866733	1,000	2.461.198,000000
24,883400	1,000	2.684.977,000000
24,900067	1,000	2.880.948,000000
24,916733	1,000	3.029.832,000000
24,933400	1,000	3.116.608,000000
24,950067	1,000	3.133.117,000000
24,966733	1,000	3.079.438,000000
24,983400	1,000	2.963.670,000000
25,000067	1,000	2.799.977,000000
25,016733	1,000	2.605.720,000000
25,033400	1,000	2.399.157,000000
25,050067	1,000	2.197.196,000000
25,066733	1,000	2.014.374,000000
25,083400	1,000	1.861.961,000000
25,100067	1,000	1.746.697,000000
25,116733	1,000	1.671.145,000000
25,133400	1,000	1.634.040,000000
25,150067	1,000	1.630.698,000000
25,166733	1,000	1.653.448,000000
25,183400	1,000	1.692.381,000000
25,200067	1,000	1.736.847,000000
25,216733	1,000	1.777.021,000000
25,233400	1,000	1.804.832,000000
25,250067	1,000	1.814.816,000000
25,266733	1,000	1.804.411,000000
25,283400	1,000	1.774.033,000000
25,300067	1,000	1.726.840,000000
25,316733	1,000	1.667.451,000000
25,333400	1,000	1.601.294,000000
25,350067	1,000	1.534.010,000000
25,366733	1,000	1.470.548,000000
25,383400	1,000	1.414.274,000000
25,400067	1,000	1.367.156,000000
25,416733	1,000	1.329.713,000000
25,433400	1,000	1.301.695,000000
25,450067	1,000	1.282.318,000000
25,466733	1,000	1.270.168,000000
25,483400	1,000	1.263.469,000000
25,500067	1,000	1.260.431,000000
25,516733	1,000	1.259.445,000000
25,533400	1,000	1.259.047,000000
25,550067	1,000	1.258.153,000000
25,566733	1,000	1.256.232,000000
25,583400	1,000	1.253.448,000000
25,600067	1,000	1.250.450,000000
25,616733	1,000	1.247.451,000000
25,633400	1,000	1.244.480,000000
25,650067	1,000	1.241.587,000000
25,666733	1,000	1.238.721,000000
25,683400	1,000	1.235.882,000000
25,700067	1,000	1.233.023,000000
25,716733	1,000	1.230.171,000000
25,733400	1,000	1.227.565,000000
25,750067	1,000	1.225.485,000000
25,766733	1,000	1.224.026,000000
25,783400	1,000	1.223.226,000000
25,800067	1,000	1.222.839,000000
25,816733	1,000	1.222.517,000000
25,833400	1,000	1.221.970,000000
25,850067	1,000	1.221.223,000000
25,866733	1,000	1.220.609,000000
25,883400	1,000	1.220.390,000000
25,900067	1,000	1.220.406,000000
25,916733	1,000	1.220.194,000000
25,933400	1,000	1.219.646,000000
25,950067	1,000	1.219.004,000000
25,966733	1,000	1.218.548,000000
25,983400	1,000	1.218.207,000000
26,000067	1,000	1.217.886,000000
26,016733	1,000	1.217.425,000000
26,033400	1,000	1.217.020,000000
26,050067	1,000	1.216.941,000000
26,066733	1,000	1.217.300,000000
26,083400	1,000	1.217.975,000000
26,100067	1,000	1.218.942,000000
26,116733	1,000	1.220.258,000000
26,133400	1,000	1.221.910,000000
26,150067	1,000	1.223.651,000000
26,166733	1,000	1.224.885,000000
26,183400	1,000	1.225.011,000000
26,200067	1,000	1.223.966,000000
26,216733	1,000	1.222.056,000000
26,233400	1,000	1.219.932,000000
26,250067	1,000	1.218.306,000000
26,266733	1,000	1.217.296,000000
26,283400	1,000	1.217.009,000000
26,300067	1,000	1.217.326,000000
26,316733	1,000	1.217.837,000000
26,333400	1,000	1.218.126,000000
26,350067	1,000	1.217.892,000000
26,366733	1,000	1.216.659,000000
26,383400	1,000	1.214.559,000000
26,400067	1,000	1.212.486,000000
26,416733	1,000	1.210.836,000000
26,433400	1,000	1.209.218,000000
26,450067	1,000	1.207.455,000000
26,466733	1,000	1.206.046,000000
26,483400	1,000	1.205.397,000000
26,500067	1,000	1.205.629,000000
26,516733	1,000	1.206.334,000000
26,533400	1,000	1.206.976,000000
26,550067	1,000	1.207.441,000000
26,566733	1,000	1.207.762,000000
26,583400	1,000	1.208.312,000000
26,600067	1,000	1.209.031,000000
26,616733	1,000	1.209.832,000000
26,633400	1,000	1.210.800,000000
26,650067	1,000	1.212.137,000000
26,666733	1,000	1.214.156,000000
26,683400	1,000	1.217.202,000000
26,700067	1,000	1.221.490,000000
26,716733	1,000	1.226.634,000000
26,733400	1,000	1.231.703,000000
26,750067	1,000	1.235.754,000000
26,766733	1,000	1.238.180,000000
26,783400	1,000	1.239.161,000000
26,800067	1,000	1.239.098,000000
26,816733	1,000	1.238.136,000000
26,833400	1,000	1.236.536,000000
26,850067	1,000	1.234.693,000000
26,866733	1,000	1.232.763,000000
26,883400	1,000	1.230.548,000000
26,900067	1,000	1.227.913,000000
26,916733	1,000	1.225.116,000000
26,933400	1,000	1.222.364,000000
26,950067	1,000	1.219.705,000000
26,966733	1,000	1.217.174,000000
26,983400	1,000	1.214.765,000000
27,000067	1,000	1.212.411,000000
27,016733	1,000	1.210.176,000000
27,033400	1,000	1.208.536,000000
27,050067	1,000	1.207.712,000000
27,066733	1,000	1.207.677,000000
27,083400	1,000	1.207.961,000000
27,100067	1,000	1.208.289,000000
27,116733	1,000	1.208.542,000000
27,133400	1,000	1.208.630,000000
27,150067	1,000	1.208.736,000000
27,166733	1,000	1.209.138,000000
27,183400	1,000	1.209.964,000000
27,200067	1,000	1.211.197,000000
27,216733	1,000	1.212.474,000000
27,233400	1,000	1.213.790,000000
27,250067	1,000	1.215.315,000000
27,266733	1,000	1.216.615,000000
27,283400	1,000	1.217.190,000000
27,300067	1,000	1.217.178,000000
27,316733	1,000	1.217.054,000000
27,333400	1,000	1.216.859,000000
27,350067	1,000	1.216.651,000000
27,366733	1,000	1.216.374,000000
27,383400	1,000	1.215.883,000000
27,400067	1,000	1.215.120,000000
27,416733	1,000	1.214.457,000000
27,433400	1,000	1.214.136,000000
27,450067	1,000	1.214.424,000000
27,466733	1,000	1.215.731,000000
27,483400	1,000	1.218.114,000000
27,500067	1,000	1.221.071,000000
27,516733	1,000	1.224.089,000000
27,533400	1,000	1.226.754,000000
27,550067	1,000	1.228.818,000000
27,566733	1,000	1.229.968,000000
27,583400	1,000	1.229.724,000000
27,600067	1,000	1.228.332,000000
27,616733	1,000	1.226.333,000000
27,633400	1,000	1.224.253,000000
27,650067	1,000	1.222.462,000000
27,666733	1,000	1.221.050,000000
27,683400	1,000	1.219.906,000000
27,700067	1,000	1.219.072,000000
27,716733	1,000	1.218.620,000000
27,733400	1,000	1.218.549,000000
27,750067	1,000	1.218.731,000000
27,766733	1,000	1.219.126,000000
27,783400	1,000	1.220.171,000000
27,800067	1,000	1.222.105,000000
27,816733	1,000	1.224.593,000000
27,833400	1,000	1.227.348,000000
27,850067	1,000	1.230.043,000000
27,866733	1,000	1.232.339,000000
27,883400	1,000	1.234.321,000000
27,900067	1,000	1.235.993,000000
27,916733	1,000	1.237.132,000000
27,933400	1,000	1.237.769,000000
27,950067	1,000	1.238.036,000000
27,966733	1,000	1.238.059,000000
27,983400	1,000	1.238.068,000000
28,000067	1,000	1.238.249,000000
28,016733	1,000	1.238.464,000000
28,033400	1,000	1.238.540,000000
28,050067	1,000	1.238.265,000000
28,066733	1,000	1.237.664,000000
28,083400	1,000	1.236.914,000000
28,100067	1,000	1.235.909,000000
28,116733	1,000	1.234.708,000000
28,133400	1,000	1.233.452,000000
28,150067	1,000	1.232.233,000000
28,166733	1,000	1.231.310,000000
28,183400	1,000	1.230.615,000000
28,200067	1,000	1.229.829,000000
28,216733	1,000	1.228.524,000000
28,233400	1,000	1.226.524,000000
28,250067	1,000	1.224.151,000000
28,266733	1,000	1.222.115,000000
28,283400	1,000	1.220.845,000000
28,300067	1,000	1.220.880,000000
28,316733	1,000	1.222.262,000000
28,333400	1,000	1.224.455,000000
28,350067	1,000	1.227.014,000000
28,366733	1,000	1.229.660,000000
28,383400	1,000	1.232.187,000000
28,400067	1,000	1.234.422,000000
28,416733	1,000	1.236.353,000000
28,433400	1,000	1.238.082,000000
28,450067	1,000	1.239.632,000000
28,466733	1,000	1.241.075,000000
28,483400	1,000	1.242.613,000000
28,500067	1,000	1.244.087,000000
28,516733	1,000	1.245.351,000000
28,533400	1,000	1.246.533,000000
28,550067	1,000	1.247.535,000000
28,566733	1,000	1.248.062,000000
28,583400	1,000	1.248.131,000000
28,600067	1,000	1.247.905,000000
28,616733	1,000	1.247.596,000000
28,633400	1,000	1.247.334,000000
28,650067	1,000	1.246.998,000000
28,666733	1,000	1.246.303,000000
28,683400	1,000	1.245.193,000000
28,700067	1,000	1.243.661,000000
28,716733	1,000	1.241.928,000000
28,733400	1,000	1.240.428,000000
28,750067	1,000	1.239.455,000000
28,766733	1,000	1.238.788,000000
28,783400	1,000	1.238.409,000000
28,800067	1,000	1.238.586,000000
28,816733	1,000	1.239.536,000000
28,833400	1,000	1.241.175,000000
28,850067	1,000	1.243.022,000000
28,866733	1,000	1.244.635,000000
28,883400	1,000	1.245.660,000000
28,900067	1,000	1.245.950,000000
28,916733	1,000	1.245.551,000000
28,933400	1,000	1.244.464,000000
28,950067	1,000	1.243.066,000000
28,966733	1,000	1.241.742,000000
28,983400	1,000	1.240.818,000000
29,000067	1,000	1.240.838,000000
29,016733	1,000	1.241.936,000000
29,033400	1,000	1.243.719,000000
29,050067	1,000	1.245.861,000000
29,066733	1,000	1.248.093,000000
29,083400	1,000	1.250.163,000000
29,100067	1,000	1.251.824,000000
29,116733	1,000	1.252.793,000000
29,133400	1,000	1.252.764,000000
29,150067	1,000	1.251.693,000000
29,166733	1,000	1.249.858,000000
29,183400	1,000	1.247.554,000000
29,200067	1,000	1.245.039,000000
29,216733	1,000	1.242.563,000000
29,233400	1,000	1.240.241,000000
29,250067	1,000	1.238.284,000000
29,266733	1,000	1.237.067,000000
29,283400	1,000	1.236.996,000000
29,300067	1,000	1.238.298,000000
29,316733	1,000	1.240.736,000000
29,333400	1,000	1.243.700,000000
29,350067	1,000	1.246.694,000000
29,366733	1,000	1.249.423,000000
29,383400	1,000	1.251.655,000000
29,400067	1,000	1.253.127,000000
29,416733	1,000	1.253.627,000000
29,433400	1,000	1.253.177,000000
29,450067	1,000	1.252.024,000000
29,466733	1,000	1.250.235,000000
29,483400	1,000	1.248.041,000000
29,500067	1,000	1.246.026,000000
29,516733	1,000	1.244.691,000000
29,533400	1,000	1.244.234,000000
29,550067	1,000	1.244.743,000000
29,566733	1,000	1.246.235,000000
29,583400	1,000	1.248.370,000000
29,600067	1,000	1.250.710,000000
29,616733	1,000	1.252.764,000000
29,633400	1,000	1.254.081,000000
29,650067	1,000	1.254.591,000000
29,666733	1,000	1.254.362,000000
29,683400	1,000	1.253.437,000000
29,700067	1,000	1.252.105,000000
29,716733	1,000	1.250.787,000000
29,733400	1,000	1.249.662,000000
29,750067	1,000	1.248.811,000000
29,766733	1,000	1.248.375,000000
29,783400	1,000	1.248.666,000000
29,800067	1,000	1.249.748,000000
29,816733	1,000	1.251.358,000000
29,833400	1,000	1.253.171,000000
29,850067	1,000	1.254.728,000000
29,866733	1,000	1.255.821,000000
29,883400	1,000	1.256.775,000000
29,900067	1,000	1.257.741,000000
29,916733	1,000	1.258.557,000000
29,933400	1,000	1.259.034,000000
29,950067	1,000	1.259.122,000000
29,966733	1,000	1.258.842,000000
29,983400	1,000	1.258.178,000000
30,000067	1,000	1.257.333,000000
30,016733	1,000	1.256.620,000000
30,033400	1,000	1.256.242,000000
30,050067	1,000	1.256.111,000000
30,066733	1,000	1.255.888,000000
30,083400	1,000	1.255.621,000000
30,100067	1,000	1.255.582,000000
30,116733	1,000	1.255.830,000000
30,133400	1,000	1.256.354,000000
30,150067	1,000	1.257.044,000000
30,166733	1,000	1.257.565,000000
30,183400	1,000	1.257.876,000000
30,200067	1,000	1.258.395,000000
30,216733	1,000	1.259.257,000000
30,233400	1,000	1.260.266,000000
30,250067	1,000	1.261.274,000000
30,266733	1,000	1.262.088,000000
30,283400	1,000	1.262.534,000000
30,300067	1,000	1.262.481,000000
30,316733	1,000	1.261.996,000000
30,333400	1,000	1.261.156,000000
30,350067	1,000	1.259.950,000000
30,366733	1,000	1.258.381,000000
30,383400	1,000	1.256.537,000000
30,400067	1,000	1.254.620,000000
30,416733	1,000	1.252.933,000000
30,433400	1,000	1.251.955,000000
30,450067	1,000	1.251.864,000000
30,466733	1,000	1.252.526,000000
30,483400	1,000	1.253.507,000000
30,500067	1,000	1.254.411,000000
30,516733	1,000	1.255.015,000000
30,533400	1,000	1.255.575,000000
30,550067	1,000	1.256.350,000000
30,566733	1,000	1.257.519,000000
30,583400	1,000	1.259.100,000000
30,600067	1,000	1.260.920,000000
30,616733	1,000	1.262.796,000000
30,633400	1,000	1.264.584,000000
30,650067	1,000	1.266.085,000000
30,666733	1,000	1.267.175,000000
30,683400	1,000	1.267.583,000000
30,700067	1,000	1.267.360,000000
30,716733	1,000	1.266.573,000000
30,733400	1,000	1.265.503,000000
30,750067	1,000	1.264.630,000000
30,766733	1,000	1.264.095,000000
30,783400	1,000	1.263.916,000000
30,800067	1,000	1.263.960,000000
30,816733	1,000	1.264.030,000000
30,833400	1,000	1.264.119,000000
30,850067	1,000	1.264.383,000000
30,866733	1,000	1.264.687,000000
30,883400	1,000	1.264.918,000000
30,900067	1,000	1.265.157,000000
30,916733	1,000	1.265.619,000000
30,933400	1,000	1.266.277,000000
30,950067	1,000	1.267.075,000000
30,966733	1,000	1.268.154,000000
30,983400	1,000	1.269.573,000000
31,000067	1,000	1.271.108,000000
31,016733	1,000	1.272.694,000000
31,033400	1,000	1.274.429,000000
31,050067	1,000	1.275.968,000000
31,066733	1,000	1.277.233,000000
31,083400	1,000	1.278.249,000000
31,100067	1,000	1.278.816,000000
31,116733	1,000	1.278.639,000000
31,133400	1,000	1.277.943,000000
31,150067	1,000	1.277.009,000000
31,166733	1,000	1.276.042,000000
31,183400	1,000	1.275.391,000000
31,200067	1,000	1.275.148,000000
31,216733	1,000	1.274.800,000000
31,233400	1,000	1.273.864,000000
31,250067	1,000	1.272.238,000000
31,266733	1,000	1.269.956,000000
31,283400	1,000	1.267.571,000000
31,300067	1,000	1.265.667,000000
31,316733	1,000	1.264.415,000000
31,333400	1,000	1.263.986,000000
31,350067	1,000	1.264.533,000000
31,366733	1,000	1.265.808,000000
31,383400	1,000	1.267.486,000000
31,400067	1,000	1.269.365,000000
31,416733	1,000	1.271.287,000000
31,433400	1,000	1.272.996,000000
31,450067	1,000	1.274.375,000000
31,466733	1,000	1.275.509,000000
31,483400	1,000	1.276.110,000000
31,500067	1,000	1.276.225,000000
31,516733	1,000	1.276.161,000000
31,533400	1,000	1.276.026,000000
31,550067	1,000	1.275.871,000000
31,566733	1,000	1.275.850,000000
31,583400	1,000	1.276.080,000000
31,600067	1,000	1.276.535,000000
31,616733	1,000	1.277.210,000000
31,633400	1,000	1.277.944,000000
31,650067	1,000	1.278.575,000000
31,666733	1,000	1.279.119,000000
31,683400	1,000	1.279.481,000000
31,700067	1,000	1.279.484,000000
31,716733	1,000	1.279.052,000000
31,733400	1,000	1.278.332,000000
31,750067	1,000	1.277.783,000000
31,766733	1,000	1.277.792,000000
31,783400	1,000	1.278.455,000000
31,800067	1,000	1.279.418,000000
31,816733	1,000	1.280.431,000000
31,833400	1,000	1.281.582,000000
31,850067	1,000	1.282.803,000000
31,866733	1,000	1.284.298,000000
31,883400	1,000	1.285.718,000000
31,900067	1,000	1.286.531,000000
31,916733	1,000	1.286.512,000000
31,933400	1,000	1.285.819,000000
31,950067	1,000	1.284.617,000000
31,966733	1,000	1.283.134,000000
31,983400	1,000	1.281.696,000000
32,000067	1,000	1.280.478,000000
32,016733	1,000	1.279.442,000000
32,033400	1,000	1.278.538,000000
32,050067	1,000	1.278.025,000000
32,066733	1,000	1.277.907,000000
32,083400	1,000	1.278.155,000000
32,100067	1,000	1.279.008,000000
32,116733	1,000	1.280.502,000000
32,133400	1,000	1.282.474,000000
32,150067	1,000	1.284.616,000000
32,166733	1,000	1.286.440,000000
32,183400	1,000	1.287.546,000000
32,200067	1,000	1.287.868,000000
32,216733	1,000	1.287.433,000000
32,233400	1,000	1.286.574,000000
32,250067	1,000	1.285.418,000000
32,266733	1,000	1.284.072,000000
32,283400	1,000	1.282.980,000000
32,300067	1,000	1.282.431,000000
32,316733	1,000	1.282.370,000000
32,333400	1,000	1.282.885,000000
32,350067	1,000	1.283.936,000000
32,366733	1,000	1.285.173,000000
32,383400	1,000	1.286.073,000000
32,400067	1,000	1.286.144,000000
32,416733	1,000	1.285.451,000000
32,433400	1,000	1.284.632,000000
32,450067	1,000	1.284.159,000000
32,466733	1,000	1.284.234,000000
32,483400	1,000	1.284.708,000000
32,500067	1,000	1.285.292,000000
32,516733	1,000	1.285.846,000000
32,533400	1,000	1.286.566,000000
32,550067	1,000	1.287.575,000000
32,566733	1,000	1.288.515,000000
32,583400	1,000	1.288.842,000000
32,600067	1,000	1.288.362,000000
32,616733	1,000	1.287.338,000000
32,633400	1,000	1.286.024,000000
32,650067	1,000	1.284.666,000000
32,666733	1,000	1.283.533,000000
32,683400	1,000	1.282.805,000000
32,700067	1,000	1.282.366,000000
32,716733	1,000	1.281.906,000000
32,733400	1,000	1.281.069,000000
32,750067	1,000	1.279.731,000000
32,766733	1,000	1.278.159,000000
32,783400	1,000	1.276.797,000000
32,800067	1,000	1.275.727,000000
32,816733	1,000	1.275.003,000000
32,833400	1,000	1.274.572,000000
32,850067	1,000	1.274.292,000000
32,866733	1,000	1.273.932,000000
32,883400	1,000	1.273.386,000000
32,900067	1,000	1.272.805,000000
32,916733	1,000	1.272.218,000000
32,933400	1,000	1.271.475,000000
32,950067	1,000	1.270.667,000000
32,966733	1,000	1.269.810,000000
32,983400	1,000	1.268.756,000000
33,000067	1,000	1.267.254,000000
33,016733	1,000	1.265.225,000000
33,033400	1,000	1.262.550,000000
33,050067	1,000	1.259.402,000000
33,066733	1,000	1.256.410,000000
33,083400	1,000	1.254.007,000000
33,100067	1,000	1.252.578,000000
33,116733	1,000	1.252.310,000000
33,133400	1,000	1.252.815,000000
33,150067	1,000	1.253.470,000000
33,166733	1,000	1.253.970,000000
33,183400	1,000	1.254.169,000000
33,200067	1,000	1.254.028,000000
33,216733	1,000	1.253.662,000000
33,233400	1,000	1.253.531,000000
33,250067	1,000	1.254.018,000000
33,266733	1,000	1.255.486,000000
33,283400	1,000	1.257.857,000000
33,300067	1,000	1.260.521,000000
33,316733	1,000	1.262.854,000000
33,333400	1,000	1.264.769,000000
33,350067	1,000	1.266.330,000000
33,366733	1,000	1.267.529,000000
33,383400	1,000	1.268.379,000000
33,400067	1,000	1.269.158,000000
33,416733	1,000	1.270.062,000000
33,433400	1,000	1.270.883,000000
33,450067	1,000	1.271.724,000000
33,466733	1,000	1.272.818,000000
33,483400	1,000	1.273.949,000000
33,500067	1,000	1.274.681,000000
33,516733	1,000	1.275.149,000000
33,533400	1,000	1.275.471,000000
33,550067	1,000	1.275.811,000000
33,566733	1,000	1.276.562,000000
33,583400	1,000	1.277.861,000000
33,600067	1,000	1.279.639,000000
33,616733	1,000	1.281.766,000000
33,633400	1,000	1.283.930,000000
33,650067	1,000	1.285.943,000000
33,666733	1,000	1.287.789,000000
33,683400	1,000	1.289.470,000000
33,700067	1,000	1.291.206,000000
33,716733	1,000	1.293.052,000000
33,733400	1,000	1.294.652,000000
33,750067	1,000	1.296.076,000000
33,766733	1,000	1.297.532,000000
33,783400	1,000	1.298.960,000000
33,800067	1,000	1.300.502,000000
33,816733	1,000	1.302.143,000000
33,833400	1,000	1.303.729,000000
33,850067	1,000	1.305.402,000000
33,866733	1,000	1.307.287,000000
33,883400	1,000	1.309.123,000000
33,900067	1,000	1.310.725,000000
33,916733	1,000	1.312.211,000000
33,933400	1,000	1.313.573,000000
33,950067	1,000	1.314.679,000000
33,966733	1,000	1.315.394,000000
33,983400	1,000	1.315.868,000000
34,000067	1,000	1.316.425,000000
34,016733	1,000	1.317.374,000000
34,033400	1,000	1.318.476,000000
34,050067	1,000	1.319.839,000000
34,066733	1,000	1.321.946,000000
34,083400	1,000	1.324.778,000000
34,100067	1,000	1.327.884,000000
34,116733	1,000	1.331.004,000000
34,133400	1,000	1.334.224,000000
34,150067	1,000	1.337.494,000000
34,166733	1,000	1.340.606,000000
34,183400	1,000	1.343.334,000000
34,200067	1,000	1.345.445,000000
34,216733	1,000	1.346.909,000000
34,233400	1,000	1.348.010,000000
34,250067	1,000	1.348.945,000000
34,266733	1,000	1.349.916,000000
34,283400	1,000	1.350.805,000000
34,300067	1,000	1.351.488,000000
34,316733	1,000	1.352.157,000000
34,333400	1,000	1.353.144,000000
34,350067	1,000	1.354.709,000000
34,366733	1,000	1.356.864,000000
34,383400	1,000	1.359.224,000000
34,400067	1,000	1.361.496,000000
34,416733	1,000	1.363.881,000000
34,433400	1,000	1.366.575,000000
34,450067	1,000	1.369.252,000000
34,466733	1,000	1.372.032,000000
34,483400	1,000	1.375.088,000000
34,500067	1,000	1.378.324,000000
34,516733	1,000	1.381.752,000000
34,533400	1,000	1.385.396,000000
34,550067	1,000	1.389.081,000000
34,566733	1,000	1.392.620,000000
34,583400	1,000	1.395.966,000000
34,600067	1,000	1.399.162,000000
34,616733	1,000	1.401.963,000000
34,633400	1,000	1.404.467,000000
34,650067	1,000	1.407.109,000000
34,666733	1,000	1.410.086,000000
34,683400	1,000	1.413.594,000000
34,700067	1,000	1.417.524,000000
34,716733	1,000	1.421.581,000000
34,733400	1,000	1.425.427,000000
34,750067	1,000	1.428.587,000000
34,766733	1,000	1.431.073,000000
34,783400	1,000	1.433.296,000000
34,800067	1,000	1.435.777,000000
34,816733	1,000	1.438.603,000000
34,833400	1,000	1.441.546,000000
34,850067	1,000	1.444.515,000000
34,866733	1,000	1.447.338,000000
34,883400	1,000	1.449.990,000000
34,900067	1,000	1.452.415,000000
34,916733	1,000	1.454.624,000000
34,933400	1,000	1.456.802,000000
34,950067	1,000	1.459.148,000000
34,966733	1,000	1.461.647,000000
34,983400	1,000	1.464.432,000000
35,000067	1,000	1.467.528,000000
35,016733	1,000	1.470.632,000000
35,033400	1,000	1.473.543,000000
35,050067	1,000	1.476.315,000000
35,066733	1,000	1.478.826,000000
35,083400	1,000	1.480.943,000000
35,100067	1,000	1.482.759,000000
35,116733	1,000	1.484.588,000000
35,133400	1,000	1.486.569,000000
35,150067	1,000	1.488.433,000000
35,166733	1,000	1.490.313,000000
35,183400	1,000	1.492.231,000000
35,200067	1,000	1.494.211,000000
35,216733	1,000	1.496.291,000000
35,233400	1,000	1.498.037,000000
35,250067	1,000	1.499.180,000000
35,266733	1,000	1.499.872,000000
35,283400	1,000	1.500.505,000000
35,300067	1,000	1.501.058,000000
35,316733	1,000	1.501.203,000000
35,333400	1,000	1.500.908,000000
35,350067	1,000	1.500.444,000000
35,366733	1,000	1.500.151,000000
35,383400	1,000	1.500.345,000000
35,400067	1,000	1.500.897,000000
35,416733	1,000	1.501.817,000000
35,433400	1,000	1.503.320,000000
35,450067	1,000	1.505.408,000000
35,466733	1,000	1.507.499,000000
35,483400	1,000	1.508.982,000000
35,500067	1,000	1.509.923,000000
35,516733	1,000	1.510.741,000000
35,533400	1,000	1.511.770,000000
35,550067	1,000	1.512.834,000000
35,566733	1,000	1.513.449,000000
35,583400	1,000	1.513.426,000000
35,600067	1,000	1.513.181,000000
35,616733	1,000	1.513.310,000000
35,633400	1,000	1.514.270,000000
35,650067	1,000	1.515.976,000000
35,666733	1,000	1.517.712,000000
35,683400	1,000	1.519.072,000000
35,700067	1,000	1.519.974,000000
35,716733	1,000	1.520.420,000000
35,733400	1,000	1.520.843,000000
35,750067	1,000	1.521.389,000000
35,766733	1,000	1.521.990,000000
35,783400	1,000	1.522.879,000000
35,800067	1,000	1.524.259,000000
35,816733	1,000	1.526.053,000000
35,833400	1,000	1.528.051,000000
35,850067	1,000	1.530.100,000000
35,866733	1,000	1.531.784,000000
35,883400	1,000	1.532.792,000000
35,900067	1,000	1.533.348,000000
35,916733	1,000	1.534.058,000000
35,933400	1,000	1.535.357,000000
35,950067	1,000	1.537.483,000000
35,966733	1,000	1.540.215,000000
35,983400	1,000	1.542.908,000000
36,000067	1,000	1.544.765,000000
36,016733	1,000	1.545.390,000000
36,033400	1,000	1.544.945,000000
36,050067	1,000	1.543.763,000000
36,066733	1,000	1.541.990,000000
36,083400	1,000	1.539.643,000000
36,100067	1,000	1.537.043,000000
36,116733	1,000	1.534.554,000000
36,133400	1,000	1.532.094,000000
36,150067	1,000	1.529.399,000000
36,166733	1,000	1.526.544,000000
36,183400	1,000	1.523.924,000000
36,200067	1,000	1.521.892,000000
36,216733	1,000	1.520.674,000000
36,233400	1,000	1.520.197,000000
36,250067	1,000	1.520.484,000000
36,266733	1,000	1.521.309,000000
36,283400	1,000	1.522.518,000000
36,300067	1,000	1.524.000,000000
36,316733	1,000	1.525.793,000000
36,333400	1,000	1.528.051,000000
36,350067	1,000	1.530.721,000000
36,366733	1,000	1.533.291,000000
36,383400	1,000	1.535.662,000000
36,400067	1,000	1.537.896,000000
36,416733	1,000	1.539.834,000000
36,433400	1,000	1.541.738,000000
36,450067	1,000	1.543.771,000000
36,466733	1,000	1.545.747,000000
36,483400	1,000	1.547.279,000000
36,500067	1,000	1.548.295,000000
36,516733	1,000	1.548.872,000000
36,533400	1,000	1.549.124,000000
36,550067	1,000	1.549.265,000000
36,566733	1,000	1.549.321,000000
36,583400	1,000	1.549.484,000000
36,600067	1,000	1.550.036,000000
36,616733	1,000	1.551.544,000000
36,633400	1,000	1.554.135,000000
36,650067	1,000	1.557.445,000000
36,666733	1,000	1.561.219,000000
36,683400	1,000	1.565.617,000000
36,700067	1,000	1.570.944,000000
36,716733	1,000	1.577.136,000000
36,733400	1,000	1.584.128,000000
36,750067	1,000	1.591.611,000000
36,766733	1,000	1.599.200,000000
36,783400	1,000	1.606.937,000000
36,800067	1,000	1.615.501,000000
36,816733	1,000	1.625.509,000000
36,833400	1,000	1.637.143,000000
36,850067	1,000	1.650.305,000000
36,866733	1,000	1.664.493,000000
36,883400	1,000	1.679.307,000000
36,900067	1,000	1.694.615,000000
36,916733	1,000	1.710.273,000000
36,933400	1,000	1.726.075,000000
36,950067	1,000	1.741.893,000000
36,966733	1,000	1.757.880,000000
36,983400	1,000	1.774.488,000000
37,000067	1,000	1.792.113,000000
37,016733	1,000	1.810.706,000000
37,033400	1,000	1.830.093,000000
37,050067	1,000	1.849.883,000000
37,066733	1,000	1.869.413,000000
37,083400	1,000	1.888.453,000000
37,100067	1,000	1.907.063,000000
37,116733	1,000	1.925.161,000000
37,133400	1,000	1.942.704,000000
37,150067	1,000	1.959.601,000000
37,166733	1,000	1.975.667,000000
37,183400	1,000	1.990.590,000000
37,200067	1,000	2.004.035,000000
37,216733	1,000	2.015.884,000000
37,233400	1,000	2.026.121,000000
37,250067	1,000	2.034.547,000000
37,266733	1,000	2.040.846,000000
37,283400	1,000	2.045.015,000000
37,300067	1,000	2.047.328,000000
37,316733	1,000	2.047.575,000000
37,333400	1,000	2.045.434,000000
37,350067	1,000	2.040.762,000000
37,366733	1,000	2.033.659,000000
37,383400	1,000	2.024.538,000000
37,400067	1,000	2.013.863,000000
37,416733	1,000	2.002.147,000000
37,433400	1,000	1.989.683,000000
37,450067	1,000	1.976.426,000000
37,466733	1,000	1.962.247,000000
37,483400	1,000	1.947.203,000000
37,500067	1,000	1.931.791,000000
37,516733	1,000	1.916.530,000000
37,533400	1,000	1.901.509,000000
37,550067	1,000	1.886.427,000000
37,566733	1,000	1.870.757,000000
37,583400	1,000	1.854.307,000000
37,600067	1,000	1.837.174,000000
37,616733	1,000	1.819.533,000000
37,633400	1,000	1.801.754,000000
37,650067	1,000	1.784.107,000000
37,666733	1,000	1.766.593,000000
37,683400	1,000	1.748.908,000000
37,700067	1,000	1.730.788,000000
37,716733	1,000	1.712.162,000000
37,733400	1,000	1.693.209,000000
37,750067	1,000	1.674.507,000000
37,766733	1,000	1.656.270,000000
37,783400	1,000	1.638.112,000000
37,800067	1,000	1.619.675,000000
37,816733	1,000	1.601.019,000000
37,833400	1,000	1.582.326,000000
37,850067	1,000	1.563.651,000000
37,866733	1,000	1.544.968,000000
37,883400	1,000	1.526.249,000000
37,900067	1,000	1.507.515,000000
37,916733	1,000	1.488.923,000000
37,933400	1,000	1.470.745,000000
37,950067	1,000	1.452.964,000000
37,966733	1,000	1.435.570,000000
37,983400	1,000	1.418.629,000000
38,000067	1,000	1.401.912,000000
38,016733	1,000	1.385.094,000000
38,033400	1,000	1.367.834,000000
38,050067	1,000	1.350.282,000000
38,066733	1,000	1.332.911,000000
38,083400	1,000	1.315.890,000000
38,100067	1,000	1.299.068,000000
38,116733	1,000	1.281.881,000000
38,133400	1,000	1.264.046,000000
38,150067	1,000	1.245.888,000000
38,166733	1,000	1.227.514,000000
38,183400	1,000	1.208.919,000000
38,200067	1,000	1.190.183,000000
38,216733	1,000	1.171.671,000000
38,233400	1,000	1.153.597,000000
38,250067	1,000	1.135.738,000000
38,266733	1,000	1.117.909,000000
38,283400	1,000	1.100.114,000000
38,300067	1,000	1.082.440,000000
38,316733	1,000	1.065.132,000000
38,333400	1,000	1.048.374,000000
38,350067	1,000	1.032.162,000000
38,366733	1,000	1.016.554,000000
38,383400	1,000	1.001.528,000000
38,400067	1,000	987.104,000000
38,416733	1,000	973.285,000000
38,433400	1,000	959.849,000000
38,450067	1,000	946.532,000000
38,466733	1,000	933.170,000000
38,483400	1,000	919.898,000000
38,500067	1,000	906.535,000000
38,516733	1,000	893.172,000000
38,533400	1,000	879.910,000000
38,550067	1,000	867.039,000000
38,566733	1,000	854.685,000000
38,583400	1,000	842.712,000000
38,600067	1,000	830.710,000000
38,616733	1,000	818.320,000000
38,633400	1,000	805.499,000000
38,650067	1,000	792.622,000000
38,666733	1,000	779.881,000000
38,683400	1,000	767.404,000000
38,700067	1,000	755.328,000000
38,716733	1,000	743.685,000000
38,733400	1,000	732.451,000000
38,750067	1,000	721.429,000000
38,766733	1,000	710.409,000000
38,783400	1,000	699.129,000000
38,800067	1,000	687.487,000000
38,816733	1,000	675.585,000000
38,833400	1,000	663.865,000000
38,850067	1,000	652.623,000000
38,866733	1,000	641.773,000000
38,883400	1,000	631.018,000000
38,900067	1,000	620.106,000000
38,916733	1,000	609.234,000000
38,933400	1,000	598.673,000000
38,950067	1,000	588.366,000000
38,966733	1,000	578.006,000000
38,983400	1,000	567.425,000000
39,000067	1,000	556.625,000000
39,016733	1,000	545.865,000000
39,033400	1,000	535.502,000000
39,050067	1,000	526.019,000000
39,066733	1,000	517.427,000000
39,083400	1,000	509.144,000000
39,100067	1,000	500.742,000000
39,116733	1,000	492.216,000000
39,133400	1,000	483.730,000000
39,150067	1,000	475.226,000000
39,166733	1,000	466.687,000000
39,183400	1,000	458.260,000000
39,200067	1,000	450.193,000000
39,216733	1,000	442.399,000000
39,233400	1,000	434.691,000000
39,250067	1,000	427.135,000000
39,266733	1,000	419.738,000000
39,283400	1,000	412.233,000000
39,300067	1,000	404.360,000000
39,316733	1,000	396.011,000000
39,333400	1,000	387.575,000000
39,350067	1,000	379.446,000000
39,366733	1,000	371.957,000000
39,383400	1,000	365.464,000000
39,400067	1,000	359.924,000000
39,416733	1,000	355.154,000000
39,433400	1,000	350.932,000000
39,450067	1,000	347.022,000000
39,466733	1,000	343.149,000000
39,483400	1,000	339.180,000000
39,500067	1,000	334.806,000000
39,516733	1,000	329.488,000000
39,533400	1,000	323.144,000000
39,550067	1,000	316.060,000000
39,566733	1,000	308.735,000000
39,583400	1,000	301.741,000000
39,600067	1,000	295.299,000000
39,616733	1,000	289.432,000000
39,633400	1,000	284.172,000000
39,650067	1,000	279.561,000000
39,666733	1,000	275.276,000000
39,683400	1,000	270.992,000000
39,700067	1,000	266.726,000000
39,716733	1,000	262.626,000000
39,733400	1,000	258.979,000000
39,750067	1,000	255.603,000000
39,766733	1,000	252.020,000000
39,783400	1,000	247.984,000000
39,800067	1,000	243.478,000000
39,816733	1,000	238.563,000000
39,833400	1,000	233.335,000000
39,850067	1,000	228.000,000000
39,866733	1,000	222.989,000000
39,883400	1,000	218.498,000000
39,900067	1,000	214.491,000000
39,916733	1,000	211.064,000000
39,933400	1,000	208.281,000000
39,950067	1,000	206.012,000000
39,966733	1,000	204.052,000000
39,983400	1,000	202.255,000000
40,000067	1,000	200.181,000000
40,016733	1,000	197.519,000000
40,033400	1,000	194.040,000000
40,050067	1,000	190.006,000000
40,066733	1,000	185.886,000000
40,083400	1,000	181.975,000000
40,100067	1,000	178.435,000000
40,116733	1,000	175.326,000000
40,133400	1,000	172.486,000000
40,150067	1,000	170.133,000000
40,166733	1,000	168.243,000000
40,183400	1,000	166.641,000000
40,200067	1,000	165.318,000000
40,216733	1,000	164.241,000000
40,233400	1,000	163.286,000000
40,250067	1,000	162.274,000000
40,266733	1,000	161.350,000000
40,283400	1,000	160.493,000000
40,300067	1,000	159.260,000000
40,316733	1,000	157.499,000000
40,333400	1,000	155.398,000000
40,350067	1,000	153.117,000000
40,366733	1,000	150.744,000000
40,383400	1,000	148.390,000000
40,400067	1,000	146.029,000000
40,416733	1,000	143.658,000000
40,433400	1,000	141.278,000000
40,450067	1,000	139.034,000000
40,466733	1,000	137.237,000000
40,483400	1,000	136.005,000000
40,500067	1,000	135.290,000000
40,516733	1,000	134.862,000000
40,533400	1,000	134.394,000000
40,550067	1,000	133.588,000000
40,566733	1,000	132.400,000000
40,583400	1,000	130.897,000000
40,600067	1,000	129.181,000000
40,616733	1,000	127.584,000000
40,633400	1,000	126.536,000000
40,650067	1,000	126.059,000000
40,666733	1,000	125.928,000000
40,683400	1,000	125.978,000000
40,700067	1,000	126.348,000000
40,716733	1,000	126.891,000000
40,733400	1,000	127.133,000000
40,750067	1,000	126.880,000000
40,766733	1,000	126.082,000000
40,783400	1,000	124.682,000000
40,800067	1,000	122.680,000000
40,816733	1,000	120.056,000000
40,833400	1,000	116.893,000000
40,850067	1,000	113.446,000000
40,866733	1,000	110.215,000000
40,883400	1,000	107.429,000000
40,900067	1,000	104.901,000000
40,916733	1,000	102.471,000000
40,933400	1,000	100.233,000000
40,950067	1,000	98.008,000000
40,966733	1,000	95.927,000000
40,983400	1,000	94.670,000000
41,000067	1,000	94.688,000000
41,016733	1,000	95.617,000000
41,033400	1,000	96.709,000000
41,050067	1,000	97.458,000000
41,066733	1,000	97.611,000000
41,083400	1,000	97.043,000000
41,100067	1,000	95.829,000000
41,116733	1,000	94.544,000000
41,133400	1,000	93.744,000000
41,150067	1,000	93.456,000000
41,166733	1,000	93.482,000000
41,183400	1,000	93.725,000000
41,200067	1,000	94.085,000000
41,216733	1,000	94.380,000000
41,233400	1,000	94.704,000000
41,250067	1,000	95.129,000000
41,266733	1,000	95.412,000000
41,283400	1,000	95.174,000000
41,300067	1,000	94.285,000000
41,316733	1,000	92.884,000000
41,333400	1,000	91.102,000000
41,350067	1,000	89.504,000000
41,366733	1,000	88.575,000000
41,383400	1,000	88.466,000000
41,400067	1,000	89.089,000000
41,416733	1,000	90.320,000000
41,433400	1,000	91.817,000000
41,450067	1,000	93.006,000000
41,466733	1,000	93.319,000000
41,483400	1,000	92.474,000000
41,500067	1,000	90.717,000000
41,516733	1,000	88.393,000000
41,533400	1,000	86.125,000000
41,550067	1,000	84.358,000000
41,566733	1,000	82.982,000000
41,583400	1,000	81.608,000000
41,600067	1,000	80.022,000000
41,616733	1,000	78.159,000000
41,633400	1,000	76.187,000000
41,650067	1,000	74.501,000000
41,666733	1,000	73.438,000000
41,683400	1,000	73.141,000000
41,700067	1,000	73.725,000000
41,716733	1,000	75.106,000000
41,733400	1,000	76.872,000000
41,750067	1,000	78.261,000000
41,766733	1,000	78.634,000000
41,783400	1,000	78.001,000000
41,800067	1,000	76.656,000000
41,816733	1,000	74.883,000000
41,833400	1,000	72.959,000000
41,850067	1,000	71.426,000000
41,866733	1,000	70.493,000000
41,883400	1,000	69.955,000000
41,900067	1,000	69.534,000000
41,916733	1,000	68.822,000000
41,933400	1,000	67.614,000000
41,950067	1,000	66.019,000000
41,966733	1,000	64.280,000000
41,983400	1,000	62.634,000000
42,000067	1,000	61.419,000000
42,016733	1,000	60.945,000000
42,033400	1,000	61.144,000000
42,050067	1,000	61.647,000000
42,066733	1,000	61.997,000000
42,083400	1,000	61.921,000000
42,100067	1,000	61.651,000000
42,116733	1,000	61.617,000000
42,133400	1,000	61.752,000000
42,150067	1,000	61.722,000000
42,166733	1,000	61.549,000000
42,183400	1,000	61.421,000000
42,200067	1,000	61.519,000000
42,216733	1,000	61.947,000000
42,233400	1,000	62.823,000000
42,250067	1,000	64.171,000000
42,266733	1,000	65.887,000000
42,283400	1,000	67.809,000000
42,300067	1,000	69.670,000000
42,316733	1,000	71.197,000000
42,333400	1,000	72.049,000000
42,350067	1,000	71.976,000000
42,366733	1,000	71.018,000000
42,383400	1,000	69.541,000000
42,400067	1,000	67.951,000000
42,416733	1,000	66.310,000000
42,433400	1,000	64.805,000000
42,450067	1,000	63.705,000000
42,466733	1,000	63.104,000000
42,483400	1,000	62.743,000000
42,500067	1,000	62.417,000000
42,516733	1,000	62.244,000000
42,533400	1,000	62.392,000000
42,550067	1,000	62.825,000000
42,566733	1,000	63.304,000000
42,583400	1,000	63.333,000000
42,600067	1,000	62.810,000000
42,616733	1,000	61.933,000000
42,633400	1,000	60.830,000000
42,650067	1,000	59.705,000000
42,666733	1,000	58.444,000000
42,683400	1,000	57.108,000000
42,700067	1,000	56.013,000000
42,716733	1,000	55.276,000000
42,733400	1,000	54.755,000000
42,750067	1,000	54.626,000000
42,766733	1,000	54.867,000000
42,783400	1,000	55.381,000000
42,800067	1,000	55.995,000000
42,816733	1,000	56.291,000000
42,833400	1,000	55.935,000000
42,850067	1,000	55.041,000000
42,866733	1,000	54.221,000000
42,883400	1,000	54.178,000000
42,900067	1,000	54.675,000000
42,916733	1,000	55.000,000000
42,933400	1,000	54.820,000000
42,950067	1,000	54.405,000000
42,966733	1,000	54.312,000000
42,983400	1,000	54.829,000000
43,000067	1,000	55.860,000000
43,016733	1,000	57.113,000000
43,033400	1,000	58.390,000000
43,050067	1,000	59.528,000000
43,066733	1,000	60.277,000000
43,083400	1,000	60.260,000000
43,100067	1,000	59.336,000000
