# Supplementary material for: HappyTools: A software for high-throughput HPLC data processing and quantitation
Source: PLoS One. 2018 Jul 6;13(7):e0200280. doi: 10.1371/journal.pone.0200280 (PMC6034860; doi:10.1371/journal.pone.0200280)
Supplement: S1 Data — The source code of HappyTools is included in this zip file, together with all the raw chromatograms as exported from ThermoFisher Chromeleon. A visual tutorial and a document demonstrating how to reproduce the results used in this study are also included. (ZIP) [file pone.0200280.s013.zip › Data/Clinical/ACPA-IgG Part 1/Total_RA8_ACPA_duplo2.txt]

File Path	chrom://5-para-12-0017/ChromeleonLocal/Instrument Data/UHPLC_2/analysis 2013/Yoann 2013sup.seq/74680.smp/Emission_1.channel/Emission_1.chm
Channel	Emission_1

Injection Information:
Data Vault	ChromeleonLocal
Injection	ACPA PP2.80 2
Injection Number	22
Position	RB7
Comment	
Processing Method	22-04-2013 Integrate IgG 75-63%
Instrument Method	2013Aquity IgG glycan  75%-63% 010313   deepwellplate
Type	Unknown
Status	Finished
Injection Date	18-4-2013
Injection Time	8:46:17
Injection Volume (µl)	83,000
Dilution Factor	1,0000
Weight	1,0000

Raw Data Information:
Time Min. (min)	0,016433
Time Max. (min)	43,116433
Data Points	2587
Detector	FLD
Exporting Data System	Chromeleon 7.1.2.1478
Operator	
Signal Quantity	
Signal Unit	counts
Signal Min.	-1.340.558,000000
Signal Max.	8.120.851,000000
Channel	Emission_1
Driver Name	FLD3000.dll
Channel Type	Evaluation
Min. Step (s)	1,000
Max. Step (s)	1,000
Average Step (s)	1,000

Signal Parameter Information:
Signal Info	250 nm /480 nm

Raw Data:
Time (min)	Step (s)	Value (counts)
0,016433	0,000	0,000000
0,033100	1,000	0,000000
0,049767	1,000	0,000000
0,066433	1,000	0,000000
0,083100	1,000	-245,000000
0,099767	1,000	-787,000000
0,116433	1,000	-1.416,000000
0,133100	1,000	-2.075,000000
0,149767	1,000	-2.766,000000
0,166433	1,000	-3.815,000000
0,183100	1,000	-5.229,000000
0,199767	1,000	-6.629,000000
0,216433	1,000	-8.024,000000
0,233100	1,000	-9.584,000000
0,249767	1,000	-11.219,000000
0,266433	1,000	-12.622,000000
0,283100	1,000	-13.546,000000
0,299767	1,000	-13.984,000000
0,316433	1,000	-14.100,000000
0,333100	1,000	-14.104,000000
0,349767	1,000	-14.109,000000
0,366433	1,000	-13.845,000000
0,383100	1,000	-12.999,000000
0,399767	1,000	-13.378,000000
0,416433	1,000	-26.418,000000
0,433100	1,000	-70.043,000000
0,449767	1,000	-156.594,000000
0,466433	1,000	-286.976,000000
0,483100	1,000	-451.620,000000
0,499767	1,000	-634.474,000000
0,516433	1,000	-818.525,000000
0,533100	1,000	-988.577,000000
0,549767	1,000	-1.132.459,000000
0,566433	1,000	-1.241.731,000000
0,583100	1,000	-1.311.738,000000
0,599767	1,000	-1.340.558,000000
0,616433	1,000	-1.327.963,000000
0,633100	1,000	-1.276.003,000000
0,649767	1,000	-1.188.400,000000
0,666433	1,000	-1.070.155,000000
0,683100	1,000	-927.694,000000
0,699767	1,000	-768.231,000000
0,716433	1,000	-599.287,000000
0,733100	1,000	-428.426,000000
0,749767	1,000	-262.955,000000
0,766433	1,000	-109.311,000000
0,783100	1,000	27.233,000000
0,799767	1,000	142.947,000000
0,816433	1,000	235.638,000000
0,833100	1,000	304.721,000000
0,849767	1,000	351.132,000000
0,866433	1,000	377.270,000000
0,883100	1,000	386.337,000000
0,899767	1,000	381.992,000000
0,916433	1,000	367.520,000000
0,933100	1,000	346.111,000000
0,949767	1,000	320.589,000000
0,966433	1,000	293.093,000000
0,983100	1,000	265.125,000000
0,999767	1,000	237.701,000000
1,016433	1,000	211.352,000000
1,033100	1,000	186.081,000000
1,049767	1,000	161.954,000000
1,066433	1,000	139.390,000000
1,083100	1,000	118.943,000000
1,099767	1,000	101.100,000000
1,116433	1,000	86.381,000000
1,133100	1,000	74.777,000000
1,149767	1,000	65.718,000000
1,166433	1,000	58.555,000000
1,183100	1,000	52.514,000000
1,199767	1,000	47.378,000000
1,216433	1,000	43.354,000000
1,233100	1,000	40.342,000000
1,249767	1,000	37.960,000000
1,266433	1,000	35.928,000000
1,283100	1,000	34.005,000000
1,299767	1,000	32.038,000000
1,316433	1,000	29.764,000000
1,333100	1,000	27.010,000000
1,349767	1,000	24.141,000000
1,366433	1,000	21.613,000000
1,383100	1,000	19.535,000000
1,399767	1,000	17.685,000000
1,416433	1,000	16.091,000000
1,433100	1,000	14.743,000000
1,449767	1,000	13.746,000000
1,466433	1,000	13.180,000000
1,483100	1,000	12.826,000000
1,499767	1,000	12.330,000000
1,516433	1,000	11.588,000000
1,533100	1,000	11.144,000000
1,549767	1,000	11.257,000000
1,566433	1,000	11.640,000000
1,583100	1,000	12.032,000000
1,599767	1,000	12.511,000000
1,616433	1,000	13.199,000000
1,633100	1,000	14.099,000000
1,649767	1,000	15.010,000000
1,666433	1,000	15.931,000000
1,683100	1,000	16.712,000000
1,699767	1,000	17.046,000000
1,716433	1,000	16.646,000000
1,733100	1,000	15.389,000000
1,749767	1,000	13.571,000000
1,766433	1,000	11.696,000000
1,783100	1,000	10.004,000000
1,799767	1,000	8.584,000000
1,816433	1,000	7.383,000000
1,833100	1,000	6.229,000000
1,849767	1,000	5.101,000000
1,866433	1,000	4.312,000000
1,883100	1,000	4.193,000000
1,899767	1,000	4.713,000000
1,916433	1,000	5.481,000000
1,933100	1,000	5.965,000000
1,949767	1,000	5.684,000000
1,966433	1,000	4.699,000000
1,983100	1,000	3.433,000000
1,999767	1,000	2.068,000000
2,016433	1,000	627,000000
2,033100	1,000	-746,000000
2,049767	1,000	-1.948,000000
2,066433	1,000	-3.105,000000
2,083100	1,000	-4.190,000000
2,099767	1,000	-4.878,000000
2,116433	1,000	-4.943,000000
2,133100	1,000	-4.336,000000
2,149767	1,000	-3.207,000000
2,166433	1,000	-2.094,000000
2,183100	1,000	-1.390,000000
2,199767	1,000	-1.047,000000
2,216433	1,000	-783,000000
2,233100	1,000	-526,000000
2,249767	1,000	-114,000000
2,266433	1,000	590,000000
2,283100	1,000	1.859,000000
2,299767	1,000	4.234,000000
2,316433	1,000	7.785,000000
2,333100	1,000	12.167,000000
2,349767	1,000	17.321,000000
2,366433	1,000	23.476,000000
2,383100	1,000	30.282,000000
2,399767	1,000	36.949,000000
2,416433	1,000	43.126,000000
2,433100	1,000	49.160,000000
2,449767	1,000	55.798,000000
2,466433	1,000	63.481,000000
2,483100	1,000	72.446,000000
2,499767	1,000	82.924,000000
2,516433	1,000	94.663,000000
2,533100	1,000	107.145,000000
2,549767	1,000	119.953,000000
2,566433	1,000	132.878,000000
2,583100	1,000	145.855,000000
2,599767	1,000	158.742,000000
2,616433	1,000	171.660,000000
2,633100	1,000	185.068,000000
2,649767	1,000	199.340,000000
2,666433	1,000	214.758,000000
2,683100	1,000	231.350,000000
2,699767	1,000	248.967,000000
2,716433	1,000	267.158,000000
2,733100	1,000	285.333,000000
2,749767	1,000	303.056,000000
2,766433	1,000	320.351,000000
2,783100	1,000	337.308,000000
2,799767	1,000	353.662,000000
2,816433	1,000	369.123,000000
2,833100	1,000	383.730,000000
2,849767	1,000	397.615,000000
2,866433	1,000	410.795,000000
2,883100	1,000	423.544,000000
2,899767	1,000	436.116,000000
2,916433	1,000	448.948,000000
2,933100	1,000	462.226,000000
2,949767	1,000	475.893,000000
2,966433	1,000	489.544,000000
2,983100	1,000	502.785,000000
2,999767	1,000	515.458,000000
3,016433	1,000	527.359,000000
3,033100	1,000	538.382,000000
3,049767	1,000	548.745,000000
3,066433	1,000	558.547,000000
3,083100	1,000	567.824,000000
3,099767	1,000	576.611,000000
3,116433	1,000	585.097,000000
3,133100	1,000	593.626,000000
3,149767	1,000	602.300,000000
3,166433	1,000	611.027,000000
3,183100	1,000	619.302,000000
3,199767	1,000	626.647,000000
3,216433	1,000	633.541,000000
3,233100	1,000	640.599,000000
3,249767	1,000	647.973,000000
3,266433	1,000	655.423,000000
3,283100	1,000	662.663,000000
3,299767	1,000	669.351,000000
3,316433	1,000	675.480,000000
3,333100	1,000	681.128,000000
3,349767	1,000	686.075,000000
3,366433	1,000	690.539,000000
3,383100	1,000	694.765,000000
3,399767	1,000	698.909,000000
3,416433	1,000	702.996,000000
3,433100	1,000	707.253,000000
3,449767	1,000	711.870,000000
3,466433	1,000	716.656,000000
3,483100	1,000	721.388,000000
3,499767	1,000	725.725,000000
3,516433	1,000	729.408,000000
3,533100	1,000	732.774,000000
3,549767	1,000	736.427,000000
3,566433	1,000	740.272,000000
3,583100	1,000	744.045,000000
3,599767	1,000	747.727,000000
3,616433	1,000	751.320,000000
3,633100	1,000	754.478,000000
3,649767	1,000	756.911,000000
3,666433	1,000	758.295,000000
3,683100	1,000	758.484,000000
3,699767	1,000	757.730,000000
3,716433	1,000	756.803,000000
3,733100	1,000	756.426,000000
3,749767	1,000	756.661,000000
3,766433	1,000	757.483,000000
3,783100	1,000	759.094,000000
3,799767	1,000	761.697,000000
3,816433	1,000	765.425,000000
3,833100	1,000	770.055,000000
3,849767	1,000	774.861,000000
3,866433	1,000	779.307,000000
3,883100	1,000	783.215,000000
3,899767	1,000	786.572,000000
3,916433	1,000	789.159,000000
3,933100	1,000	790.669,000000
3,949767	1,000	790.908,000000
3,966433	1,000	790.035,000000
3,983100	1,000	788.754,000000
3,999767	1,000	787.934,000000
4,016433	1,000	787.741,000000
4,033100	1,000	787.751,000000
4,049767	1,000	787.832,000000
4,066433	1,000	788.199,000000
4,083100	1,000	788.947,000000
4,099767	1,000	789.930,000000
4,116433	1,000	791.188,000000
4,133100	1,000	792.655,000000
4,149767	1,000	794.095,000000
4,166433	1,000	795.377,000000
4,183100	1,000	796.545,000000
4,199767	1,000	797.468,000000
4,216433	1,000	798.096,000000
4,233100	1,000	798.317,000000
4,249767	1,000	798.081,000000
4,266433	1,000	797.648,000000
4,283100	1,000	797.148,000000
4,299767	1,000	796.696,000000
4,316433	1,000	796.511,000000
4,333100	1,000	796.623,000000
4,349767	1,000	797.190,000000
4,366433	1,000	798.266,000000
4,383100	1,000	799.509,000000
4,399767	1,000	800.603,000000
4,416433	1,000	801.471,000000
4,433100	1,000	802.169,000000
4,449767	1,000	802.962,000000
4,466433	1,000	804.037,000000
4,483100	1,000	805.337,000000
4,499767	1,000	806.756,000000
4,516433	1,000	808.031,000000
4,533100	1,000	809.003,000000
4,549767	1,000	809.696,000000
4,566433	1,000	810.139,000000
4,583100	1,000	810.356,000000
4,599767	1,000	810.212,000000
4,616433	1,000	809.670,000000
4,633100	1,000	808.917,000000
4,649767	1,000	808.170,000000
4,666433	1,000	807.579,000000
4,683100	1,000	807.319,000000
4,699767	1,000	807.437,000000
4,716433	1,000	807.814,000000
4,733100	1,000	808.258,000000
4,749767	1,000	808.545,000000
4,766433	1,000	808.704,000000
4,783100	1,000	808.664,000000
4,799767	1,000	808.250,000000
4,816433	1,000	807.505,000000
4,833100	1,000	806.714,000000
4,849767	1,000	805.907,000000
4,866433	1,000	805.193,000000
4,883100	1,000	804.724,000000
4,899767	1,000	804.511,000000
4,916433	1,000	804.684,000000
4,933100	1,000	805.309,000000
4,949767	1,000	806.559,000000
4,966433	1,000	808.360,000000
4,983100	1,000	810.414,000000
4,999767	1,000	812.265,000000
5,016433	1,000	813.449,000000
5,033100	1,000	813.766,000000
5,049767	1,000	813.274,000000
5,066433	1,000	812.275,000000
5,083100	1,000	811.128,000000
5,099767	1,000	810.274,000000
5,116433	1,000	810.185,000000
5,133100	1,000	810.867,000000
5,149767	1,000	812.063,000000
5,166433	1,000	813.375,000000
5,183100	1,000	814.471,000000
5,199767	1,000	815.338,000000
5,216433	1,000	816.400,000000
5,233100	1,000	817.989,000000
5,249767	1,000	819.859,000000
5,266433	1,000	821.679,000000
5,283100	1,000	823.436,000000
5,299767	1,000	825.260,000000
5,316433	1,000	827.276,000000
5,333100	1,000	829.287,000000
5,349767	1,000	830.665,000000
5,366433	1,000	830.884,000000
5,383100	1,000	829.886,000000
5,399767	1,000	828.026,000000
5,416433	1,000	825.566,000000
5,433100	1,000	822.306,000000
5,449767	1,000	818.387,000000
5,466433	1,000	814.242,000000
5,483100	1,000	810.405,000000
5,499767	1,000	807.219,000000
5,516433	1,000	804.844,000000
5,533100	1,000	803.539,000000
5,549767	1,000	803.675,000000
5,566433	1,000	805.327,000000
5,583100	1,000	807.829,000000
5,599767	1,000	810.557,000000
5,616433	1,000	812.955,000000
5,633100	1,000	814.725,000000
5,649767	1,000	815.992,000000
5,666433	1,000	817.022,000000
5,683100	1,000	817.918,000000
5,699767	1,000	818.533,000000
5,716433	1,000	818.604,000000
5,733100	1,000	818.092,000000
5,749767	1,000	817.301,000000
5,766433	1,000	816.574,000000
5,783100	1,000	816.436,000000
5,799767	1,000	816.974,000000
5,816433	1,000	818.065,000000
5,833100	1,000	819.675,000000
5,849767	1,000	821.361,000000
5,866433	1,000	822.486,000000
5,883100	1,000	822.592,000000
5,899767	1,000	821.673,000000
5,916433	1,000	820.178,000000
5,933100	1,000	818.779,000000
5,949767	1,000	817.797,000000
5,966433	1,000	817.156,000000
5,983100	1,000	816.699,000000
5,999767	1,000	816.524,000000
6,016433	1,000	816.959,000000
6,033100	1,000	818.157,000000
6,049767	1,000	819.867,000000
6,066433	1,000	822.046,000000
6,083100	1,000	824.883,000000
6,099767	1,000	828.470,000000
6,116433	1,000	832.400,000000
6,133100	1,000	836.201,000000
6,149767	1,000	839.536,000000
6,166433	1,000	842.191,000000
6,183100	1,000	843.879,000000
6,199767	1,000	844.443,000000
6,216433	1,000	843.964,000000
6,233100	1,000	842.747,000000
6,249767	1,000	841.468,000000
6,266433	1,000	840.645,000000
6,283100	1,000	840.591,000000
6,299767	1,000	841.537,000000
6,316433	1,000	843.211,000000
6,333100	1,000	844.922,000000
6,349767	1,000	846.282,000000
6,366433	1,000	847.273,000000
6,383100	1,000	847.847,000000
6,399767	1,000	847.858,000000
6,416433	1,000	847.435,000000
6,433100	1,000	847.085,000000
6,449767	1,000	847.086,000000
6,466433	1,000	847.282,000000
6,483100	1,000	847.330,000000
6,499767	1,000	847.043,000000
6,516433	1,000	846.274,000000
6,533100	1,000	845.142,000000
6,549767	1,000	844.008,000000
6,566433	1,000	843.138,000000
6,583100	1,000	842.516,000000
6,599767	1,000	842.134,000000
6,616433	1,000	841.979,000000
6,633100	1,000	842.131,000000
6,649767	1,000	842.537,000000
6,666433	1,000	843.351,000000
6,683100	1,000	844.417,000000
6,699767	1,000	845.594,000000
6,716433	1,000	846.916,000000
6,733100	1,000	848.269,000000
6,749767	1,000	849.358,000000
6,766433	1,000	850.016,000000
6,783100	1,000	850.339,000000
6,799767	1,000	850.434,000000
6,816433	1,000	850.358,000000
6,833100	1,000	850.377,000000
6,849767	1,000	850.746,000000
6,866433	1,000	851.634,000000
6,883100	1,000	852.877,000000
6,899767	1,000	854.092,000000
6,916433	1,000	854.905,000000
6,933100	1,000	855.047,000000
6,949767	1,000	854.699,000000
6,966433	1,000	854.392,000000
6,983100	1,000	854.404,000000
6,999767	1,000	854.597,000000
7,016433	1,000	855.027,000000
7,033100	1,000	855.787,000000
7,049767	1,000	856.747,000000
7,066433	1,000	857.897,000000
7,083100	1,000	859.549,000000
7,099767	1,000	861.789,000000
7,116433	1,000	864.082,000000
7,133100	1,000	866.005,000000
7,149767	1,000	867.621,000000
7,166433	1,000	868.916,000000
7,183100	1,000	869.773,000000
7,199767	1,000	870.176,000000
7,216433	1,000	870.461,000000
7,233100	1,000	871.016,000000
7,249767	1,000	871.885,000000
7,266433	1,000	872.849,000000
7,283100	1,000	873.634,000000
7,299767	1,000	874.170,000000
7,316433	1,000	874.294,000000
7,333100	1,000	873.842,000000
7,349767	1,000	873.117,000000
7,366433	1,000	872.386,000000
7,383100	1,000	871.593,000000
7,399767	1,000	870.914,000000
7,416433	1,000	870.498,000000
7,433100	1,000	870.553,000000
7,449767	1,000	871.172,000000
7,466433	1,000	872.302,000000
7,483100	1,000	873.684,000000
7,499767	1,000	875.169,000000
7,516433	1,000	876.708,000000
7,533100	1,000	878.222,000000
7,549767	1,000	879.510,000000
7,566433	1,000	880.575,000000
7,583100	1,000	881.567,000000
7,599767	1,000	882.285,000000
7,616433	1,000	882.745,000000
7,633100	1,000	882.953,000000
7,649767	1,000	882.941,000000
7,666433	1,000	883.074,000000
7,683100	1,000	883.686,000000
7,699767	1,000	884.730,000000
7,716433	1,000	885.772,000000
7,733100	1,000	886.364,000000
7,749767	1,000	886.446,000000
7,766433	1,000	886.084,000000
7,783100	1,000	885.734,000000
7,799767	1,000	885.615,000000
7,816433	1,000	885.871,000000
7,833100	1,000	886.509,000000
7,849767	1,000	887.476,000000
7,866433	1,000	888.562,000000
7,883100	1,000	889.540,000000
7,899767	1,000	890.409,000000
7,916433	1,000	891.328,000000
7,933100	1,000	892.371,000000
7,949767	1,000	893.453,000000
7,966433	1,000	894.436,000000
7,983100	1,000	895.244,000000
7,999767	1,000	895.780,000000
8,016433	1,000	896.009,000000
8,033100	1,000	895.890,000000
8,049767	1,000	895.455,000000
8,066433	1,000	894.863,000000
8,083100	1,000	894.242,000000
8,099767	1,000	893.695,000000
8,116433	1,000	893.382,000000
8,133100	1,000	893.335,000000
8,149767	1,000	893.507,000000
8,166433	1,000	893.890,000000
8,183100	1,000	894.500,000000
8,199767	1,000	895.275,000000
8,216433	1,000	896.448,000000
8,233100	1,000	898.331,000000
8,249767	1,000	901.499,000000
8,266433	1,000	906.769,000000
8,283100	1,000	915.404,000000
8,299767	1,000	929.607,000000
8,316433	1,000	952.513,000000
8,333100	1,000	986.949,000000
8,349767	1,000	1.033.380,000000
8,366433	1,000	1.088.966,000000
8,383100	1,000	1.147.742,000000
8,399767	1,000	1.201.960,000000
8,416433	1,000	1.243.917,000000
8,433100	1,000	1.267.798,000000
8,449767	1,000	1.271.175,000000
8,466433	1,000	1.255.151,000000
8,483100	1,000	1.223.307,000000
8,499767	1,000	1.180.695,000000
8,516433	1,000	1.132.888,000000
8,533100	1,000	1.085.016,000000
8,549767	1,000	1.041.014,000000
8,566433	1,000	1.003.227,000000
8,583100	1,000	972.637,000000
8,599767	1,000	949.390,000000
8,616433	1,000	932.954,000000
8,633100	1,000	922.022,000000
8,649767	1,000	915.316,000000
8,666433	1,000	911.611,000000
8,683100	1,000	909.964,000000
8,699767	1,000	909.709,000000
8,716433	1,000	910.552,000000
8,733100	1,000	912.080,000000
8,749767	1,000	913.657,000000
8,766433	1,000	915.008,000000
8,783100	1,000	916.004,000000
8,799767	1,000	916.659,000000
8,816433	1,000	917.128,000000
8,833100	1,000	917.460,000000
8,849767	1,000	917.578,000000
8,866433	1,000	917.361,000000
8,883100	1,000	917.039,000000
8,899767	1,000	916.965,000000
8,916433	1,000	917.101,000000
8,933100	1,000	917.406,000000
8,949767	1,000	917.915,000000
8,966433	1,000	918.624,000000
8,983100	1,000	919.418,000000
8,999767	1,000	920.042,000000
9,016433	1,000	920.375,000000
9,033100	1,000	920.450,000000
9,049767	1,000	920.279,000000
9,066433	1,000	919.834,000000
9,083100	1,000	919.179,000000
9,099767	1,000	918.233,000000
9,116433	1,000	917.156,000000
9,133100	1,000	916.008,000000
9,149767	1,000	914.771,000000
9,166433	1,000	913.516,000000
9,183100	1,000	912.471,000000
9,199767	1,000	911.566,000000
9,216433	1,000	910.668,000000
9,233100	1,000	909.704,000000
9,249767	1,000	908.915,000000
9,266433	1,000	908.490,000000
9,283100	1,000	908.430,000000
9,299767	1,000	908.706,000000
9,316433	1,000	909.425,000000
9,333100	1,000	910.655,000000
9,349767	1,000	912.310,000000
9,366433	1,000	914.298,000000
9,383100	1,000	916.329,000000
9,399767	1,000	918.570,000000
9,416433	1,000	921.032,000000
9,433100	1,000	923.897,000000
9,449767	1,000	927.504,000000
9,466433	1,000	931.602,000000
9,483100	1,000	935.637,000000
9,499767	1,000	939.074,000000
9,516433	1,000	941.525,000000
9,533100	1,000	942.767,000000
9,549767	1,000	942.896,000000
9,566433	1,000	942.277,000000
9,583100	1,000	941.381,000000
9,599767	1,000	941.015,000000
9,616433	1,000	942.356,000000
9,633100	1,000	947.068,000000
9,649767	1,000	957.904,000000
9,666433	1,000	980.662,000000
9,683100	1,000	1.027.286,000000
9,699767	1,000	1.119.773,000000
9,716433	1,000	1.292.919,000000
9,733100	1,000	1.593.010,000000
9,749767	1,000	2.068.324,000000
9,766433	1,000	2.751.345,000000
9,783100	1,000	3.638.058,000000
9,799767	1,000	4.674.387,000000
9,816433	1,000	5.757.849,000000
9,833100	1,000	6.756.663,000000
9,849767	1,000	7.540.408,000000
9,866433	1,000	8.010.709,000000
9,883100	1,000	8.120.851,000000
9,899767	1,000	7.879.728,000000
9,916433	1,000	7.342.627,000000
9,933100	1,000	6.594.065,000000
9,949767	1,000	5.728.614,000000
9,966433	1,000	4.834.614,000000
9,983100	1,000	3.984.087,000000
9,999767	1,000	3.227.147,000000
10,016433	1,000	2.590.918,000000
10,033100	1,000	2.083.324,000000
10,049767	1,000	1.698.522,000000
10,066433	1,000	1.421.890,000000
10,083100	1,000	1.234.178,000000
10,099767	1,000	1.114.651,000000
10,116433	1,000	1.043.820,000000
10,133100	1,000	1.005.339,000000
10,149767	1,000	986.766,000000
10,166433	1,000	979.366,000000
10,183100	1,000	977.477,000000
10,199767	1,000	977.628,000000
10,216433	1,000	978.170,000000
10,233100	1,000	978.880,000000
10,249767	1,000	980.137,000000
10,266433	1,000	982.306,000000
10,283100	1,000	985.806,000000
10,299767	1,000	990.960,000000
10,316433	1,000	998.021,000000
10,333100	1,000	1.007.008,000000
10,349767	1,000	1.017.939,000000
10,366433	1,000	1.030.544,000000
10,383100	1,000	1.044.447,000000
10,399767	1,000	1.059.315,000000
10,416433	1,000	1.074.739,000000
10,433100	1,000	1.090.512,000000
10,449767	1,000	1.106.172,000000
10,466433	1,000	1.120.563,000000
10,483100	1,000	1.132.270,000000
10,499767	1,000	1.139.503,000000
10,516433	1,000	1.140.968,000000
10,533100	1,000	1.136.192,000000
10,549767	1,000	1.125.829,000000
10,566433	1,000	1.111.516,000000
10,583100	1,000	1.094.916,000000
10,599767	1,000	1.077.249,000000
10,616433	1,000	1.059.488,000000
10,633100	1,000	1.042.276,000000
10,649767	1,000	1.026.069,000000
10,666433	1,000	1.011.891,000000
10,683100	1,000	1.000.957,000000
10,699767	1,000	994.768,000000
10,716433	1,000	995.063,000000
10,733100	1,000	1.004.199,000000
10,749767	1,000	1.025.814,000000
10,766433	1,000	1.064.821,000000
10,783100	1,000	1.125.723,000000
10,799767	1,000	1.210.692,000000
10,816433	1,000	1.317.864,000000
10,833100	1,000	1.440.288,000000
10,849767	1,000	1.566.287,000000
10,866433	1,000	1.681.519,000000
10,883100	1,000	1.771.978,000000
10,899767	1,000	1.826.781,000000
10,916433	1,000	1.840.560,000000
10,933100	1,000	1.814.133,000000
10,949767	1,000	1.753.734,000000
10,966433	1,000	1.668.883,000000
10,983100	1,000	1.570.359,000000
10,999767	1,000	1.468.896,000000
11,016433	1,000	1.374.152,000000
11,033100	1,000	1.292.692,000000
11,049767	1,000	1.227.361,000000
11,066433	1,000	1.177.901,000000
11,083100	1,000	1.141.895,000000
11,099767	1,000	1.115.980,000000
11,116433	1,000	1.097.032,000000
11,133100	1,000	1.082.227,000000
11,149767	1,000	1.069.261,000000
11,166433	1,000	1.056.550,000000
11,183100	1,000	1.043.430,000000
11,199767	1,000	1.030.139,000000
11,216433	1,000	1.017.160,000000
11,233100	1,000	1.005.306,000000
11,249767	1,000	995.161,000000
11,266433	1,000	987.061,000000
11,283100	1,000	981.093,000000
11,299767	1,000	977.280,000000
11,316433	1,000	975.503,000000
11,333100	1,000	975.510,000000
11,349767	1,000	976.844,000000
11,366433	1,000	979.177,000000
11,383100	1,000	982.293,000000
11,399767	1,000	986.099,000000
11,416433	1,000	990.166,000000
11,433100	1,000	993.869,000000
11,449767	1,000	996.571,000000
11,466433	1,000	998.145,000000
11,483100	1,000	998.811,000000
11,499767	1,000	998.752,000000
11,516433	1,000	998.074,000000
11,533100	1,000	996.631,000000
11,549767	1,000	994.467,000000
11,566433	1,000	991.634,000000
11,583100	1,000	988.293,000000
11,599767	1,000	984.826,000000
11,616433	1,000	981.588,000000
11,633100	1,000	978.847,000000
11,649767	1,000	976.785,000000
11,666433	1,000	975.408,000000
11,683100	1,000	974.586,000000
11,699767	1,000	974.218,000000
11,716433	1,000	974.127,000000
11,733100	1,000	974.305,000000
11,749767	1,000	974.792,000000
11,766433	1,000	975.743,000000
11,783100	1,000	976.841,000000
11,799767	1,000	977.799,000000
11,816433	1,000	978.468,000000
11,833100	1,000	978.733,000000
11,849767	1,000	978.677,000000
11,866433	1,000	978.365,000000
11,883100	1,000	977.790,000000
11,899767	1,000	977.135,000000
11,916433	1,000	976.636,000000
11,933100	1,000	976.743,000000
11,949767	1,000	978.101,000000
11,966433	1,000	981.176,000000
11,983100	1,000	985.957,000000
11,999767	1,000	992.541,000000
12,016433	1,000	1.001.481,000000
12,033100	1,000	1.013.896,000000
12,049767	1,000	1.030.656,000000
12,066433	1,000	1.052.114,000000
12,083100	1,000	1.079.027,000000
12,099767	1,000	1.113.465,000000
12,116433	1,000	1.159.925,000000
12,133100	1,000	1.226.660,000000
12,149767	1,000	1.325.743,000000
12,166433	1,000	1.471.350,000000
12,183100	1,000	1.675.754,000000
12,199767	1,000	1.944.538,000000
12,216433	1,000	2.271.856,000000
12,233100	1,000	2.637.801,000000
12,249767	1,000	3.009.325,000000
12,266433	1,000	3.346.120,000000
12,283100	1,000	3.608.773,000000
12,299767	1,000	3.766.921,000000
12,316433	1,000	3.804.992,000000
12,333100	1,000	3.723.834,000000
12,349767	1,000	3.539.134,000000
12,366433	1,000	3.276.862,000000
12,383100	1,000	2.967.465,000000
12,399767	1,000	2.640.523,000000
12,416433	1,000	2.321.315,000000
12,433100	1,000	2.028.863,000000
12,449767	1,000	1.775.244,000000
12,466433	1,000	1.566.113,000000
12,483100	1,000	1.402.173,000000
12,499767	1,000	1.281.052,000000
12,516433	1,000	1.198.561,000000
12,533100	1,000	1.150.283,000000
12,549767	1,000	1.133.121,000000
12,566433	1,000	1.146.008,000000
12,583100	1,000	1.189.718,000000
12,599767	1,000	1.264.886,000000
12,616433	1,000	1.370.082,000000
12,633100	1,000	1.500.351,000000
12,649767	1,000	1.646.146,000000
12,666433	1,000	1.794.146,000000
12,683100	1,000	1.928.923,000000
12,699767	1,000	2.035.669,000000
12,716433	1,000	2.102.816,000000
12,733100	1,000	2.124.046,000000
12,749767	1,000	2.099.037,000000
12,766433	1,000	2.033.202,000000
12,783100	1,000	1.936.129,000000
12,799767	1,000	1.819.672,000000
12,816433	1,000	1.695.740,000000
12,833100	1,000	1.574.345,000000
12,849767	1,000	1.462.842,000000
12,866433	1,000	1.366.281,000000
12,883100	1,000	1.287.354,000000
12,899767	1,000	1.226.117,000000
12,916433	1,000	1.180.940,000000
12,933100	1,000	1.149.424,000000
12,949767	1,000	1.129.405,000000
12,966433	1,000	1.119.410,000000
12,983100	1,000	1.118.587,000000
12,999767	1,000	1.127.346,000000
13,016433	1,000	1.147.565,000000
13,033100	1,000	1.182.391,000000
13,049767	1,000	1.235.258,000000
13,066433	1,000	1.308.188,000000
13,083100	1,000	1.400.425,000000
13,099767	1,000	1.507.487,000000
13,116433	1,000	1.621.329,000000
13,133100	1,000	1.730.948,000000
13,149767	1,000	1.824.073,000000
13,166433	1,000	1.889.866,000000
13,183100	1,000	1.921.124,000000
13,199767	1,000	1.915.179,000000
13,216433	1,000	1.874.182,000000
13,233100	1,000	1.804.221,000000
13,249767	1,000	1.713.629,000000
13,266433	1,000	1.611.674,000000
13,283100	1,000	1.507.119,000000
13,299767	1,000	1.407.742,000000
13,316433	1,000	1.319.318,000000
13,333100	1,000	1.245.056,000000
13,349767	1,000	1.185.903,000000
13,366433	1,000	1.141.305,000000
13,383100	1,000	1.110.156,000000
13,399767	1,000	1.091.650,000000
13,416433	1,000	1.084.941,000000
13,433100	1,000	1.088.697,000000
13,449767	1,000	1.101.567,000000
13,466433	1,000	1.122.623,000000
13,483100	1,000	1.150.866,000000
13,499767	1,000	1.184.162,000000
13,516433	1,000	1.219.309,000000
13,533100	1,000	1.252.595,000000
13,549767	1,000	1.280.129,000000
13,566433	1,000	1.298.617,000000
13,583100	1,000	1.306.145,000000
13,599767	1,000	1.302.267,000000
13,616433	1,000	1.287.839,000000
13,633100	1,000	1.264.881,000000
13,649767	1,000	1.236.084,000000
13,666433	1,000	1.204.506,000000
13,683100	1,000	1.173.435,000000
13,699767	1,000	1.145.533,000000
13,716433	1,000	1.122.147,000000
13,733100	1,000	1.103.853,000000
13,749767	1,000	1.090.267,000000
13,766433	1,000	1.080.698,000000
13,783100	1,000	1.074.155,000000
13,799767	1,000	1.069.725,000000
13,816433	1,000	1.066.734,000000
13,833100	1,000	1.064.301,000000
13,849767	1,000	1.061.592,000000
13,866433	1,000	1.058.274,000000
13,883100	1,000	1.054.309,000000
13,899767	1,000	1.050.050,000000
13,916433	1,000	1.045.775,000000
13,933100	1,000	1.041.622,000000
13,949767	1,000	1.037.554,000000
13,966433	1,000	1.033.667,000000
13,983100	1,000	1.030.068,000000
13,999767	1,000	1.026.676,000000
14,016433	1,000	1.023.346,000000
14,033100	1,000	1.020.002,000000
14,049767	1,000	1.016.906,000000
14,066433	1,000	1.014.474,000000
14,083100	1,000	1.013.172,000000
14,099767	1,000	1.012.966,000000
14,116433	1,000	1.013.824,000000
14,133100	1,000	1.015.772,000000
14,149767	1,000	1.018.594,000000
14,166433	1,000	1.021.953,000000
14,183100	1,000	1.025.287,000000
14,199767	1,000	1.028.104,000000
14,216433	1,000	1.029.768,000000
14,233100	1,000	1.030.165,000000
14,249767	1,000	1.029.536,000000
14,266433	1,000	1.028.122,000000
14,283100	1,000	1.026.236,000000
14,299767	1,000	1.024.235,000000
14,316433	1,000	1.022.250,000000
14,333100	1,000	1.020.460,000000
14,349767	1,000	1.019.267,000000
14,366433	1,000	1.019.157,000000
14,383100	1,000	1.020.125,000000
14,399767	1,000	1.021.855,000000
14,416433	1,000	1.023.803,000000
14,433100	1,000	1.025.419,000000
14,449767	1,000	1.026.565,000000
14,466433	1,000	1.027.179,000000
14,483100	1,000	1.026.830,000000
14,499767	1,000	1.025.705,000000
14,516433	1,000	1.024.681,000000
14,533100	1,000	1.024.242,000000
14,549767	1,000	1.024.235,000000
14,566433	1,000	1.024.588,000000
14,583100	1,000	1.025.323,000000
14,599767	1,000	1.026.285,000000
14,616433	1,000	1.027.190,000000
14,633100	1,000	1.027.651,000000
14,649767	1,000	1.027.416,000000
14,666433	1,000	1.026.376,000000
14,683100	1,000	1.024.818,000000
14,699767	1,000	1.023.245,000000
14,716433	1,000	1.022.254,000000
14,733100	1,000	1.022.150,000000
14,749767	1,000	1.022.964,000000
14,766433	1,000	1.024.451,000000
14,783100	1,000	1.026.300,000000
14,799767	1,000	1.028.591,000000
14,816433	1,000	1.031.650,000000
14,833100	1,000	1.035.696,000000
14,849767	1,000	1.040.797,000000
14,866433	1,000	1.046.740,000000
14,883100	1,000	1.053.248,000000
14,899767	1,000	1.059.806,000000
14,916433	1,000	1.065.638,000000
14,933100	1,000	1.069.920,000000
14,949767	1,000	1.072.098,000000
14,966433	1,000	1.072.100,000000
14,983100	1,000	1.070.256,000000
14,999767	1,000	1.067.120,000000
15,016433	1,000	1.063.210,000000
15,033100	1,000	1.058.816,000000
15,049767	1,000	1.054.433,000000
15,066433	1,000	1.050.397,000000
15,083100	1,000	1.046.827,000000
15,099767	1,000	1.043.568,000000
15,116433	1,000	1.040.565,000000
15,133100	1,000	1.038.085,000000
15,149767	1,000	1.036.602,000000
15,166433	1,000	1.036.420,000000
15,183100	1,000	1.037.568,000000
15,199767	1,000	1.040.344,000000
15,216433	1,000	1.045.119,000000
15,233100	1,000	1.052.891,000000
15,249767	1,000	1.065.412,000000
15,266433	1,000	1.084.943,000000
15,283100	1,000	1.114.073,000000
15,299767	1,000	1.155.488,000000
15,316433	1,000	1.211.320,000000
15,333100	1,000	1.282.024,000000
15,349767	1,000	1.365.961,000000
15,366433	1,000	1.458.897,000000
15,383100	1,000	1.553.734,000000
15,399767	1,000	1.641.803,000000
15,416433	1,000	1.714.038,000000
15,433100	1,000	1.762.619,000000
15,449767	1,000	1.782.461,000000
15,466433	1,000	1.772.406,000000
15,483100	1,000	1.735.055,000000
15,499767	1,000	1.675.643,000000
15,516433	1,000	1.601.130,000000
15,533100	1,000	1.519.185,000000
15,549767	1,000	1.436.855,000000
15,566433	1,000	1.359.931,000000
15,583100	1,000	1.292.557,000000
15,599767	1,000	1.237.422,000000
15,616433	1,000	1.196.125,000000
15,633100	1,000	1.169.419,000000
15,649767	1,000	1.157.940,000000
15,666433	1,000	1.161.700,000000
15,683100	1,000	1.180.060,000000
15,699767	1,000	1.211.382,000000
15,716433	1,000	1.252.403,000000
15,733100	1,000	1.298.349,000000
15,749767	1,000	1.343.761,000000
15,766433	1,000	1.383.491,000000
15,783100	1,000	1.413.022,000000
15,799767	1,000	1.429.371,000000
15,816433	1,000	1.431.521,000000
15,833100	1,000	1.420.696,000000
15,849767	1,000	1.399.861,000000
15,866433	1,000	1.373.084,000000
15,883100	1,000	1.345.134,000000
15,899767	1,000	1.320.858,000000
15,916433	1,000	1.304.143,000000
15,933100	1,000	1.297.534,000000
15,949767	1,000	1.301.401,000000
15,966433	1,000	1.314.150,000000
15,983100	1,000	1.332.789,000000
15,999767	1,000	1.353.668,000000
16,016433	1,000	1.373.082,000000
16,033100	1,000	1.387.455,000000
16,049767	1,000	1.393.776,000000
16,066433	1,000	1.390.190,000000
16,083100	1,000	1.376.439,000000
16,099767	1,000	1.353.739,000000
16,116433	1,000	1.324.323,000000
16,133100	1,000	1.291.005,000000
16,149767	1,000	1.256.487,000000
16,166433	1,000	1.222.928,000000
16,183100	1,000	1.191.742,000000
16,199767	1,000	1.164.149,000000
16,216433	1,000	1.140.983,000000
16,233100	1,000	1.122.761,000000
16,249767	1,000	1.109.667,000000
16,266433	1,000	1.101.531,000000
16,283100	1,000	1.097.903,000000
16,299767	1,000	1.098.195,000000
16,316433	1,000	1.101.875,000000
16,333100	1,000	1.107.752,000000
16,349767	1,000	1.114.441,000000
16,366433	1,000	1.120.825,000000
16,383100	1,000	1.125.840,000000
16,399767	1,000	1.128.598,000000
16,416433	1,000	1.128.774,000000
16,433100	1,000	1.126.847,000000
16,449767	1,000	1.123.630,000000
16,466433	1,000	1.120.098,000000
16,483100	1,000	1.116.895,000000
16,499767	1,000	1.114.253,000000
16,516433	1,000	1.112.007,000000
16,533100	1,000	1.110.350,000000
16,549767	1,000	1.109.450,000000
16,566433	1,000	1.109.100,000000
16,583100	1,000	1.109.126,000000
16,599767	1,000	1.109.469,000000
16,616433	1,000	1.109.812,000000
16,633100	1,000	1.109.926,000000
16,649767	1,000	1.109.559,000000
16,666433	1,000	1.108.797,000000
16,683100	1,000	1.108.064,000000
16,699767	1,000	1.107.687,000000
16,716433	1,000	1.107.882,000000
16,733100	1,000	1.108.933,000000
16,749767	1,000	1.111.108,000000
16,766433	1,000	1.114.469,000000
16,783100	1,000	1.118.914,000000
16,799767	1,000	1.124.082,000000
16,816433	1,000	1.129.533,000000
16,833100	1,000	1.134.836,000000
16,849767	1,000	1.139.593,000000
16,866433	1,000	1.143.439,000000
16,883100	1,000	1.146.120,000000
16,899767	1,000	1.147.452,000000
16,916433	1,000	1.147.346,000000
16,933100	1,000	1.145.795,000000
16,949767	1,000	1.142.978,000000
16,966433	1,000	1.139.047,000000
16,983100	1,000	1.134.499,000000
16,999767	1,000	1.129.651,000000
17,016433	1,000	1.124.780,000000
17,033100	1,000	1.119.820,000000
17,049767	1,000	1.114.763,000000
17,066433	1,000	1.110.003,000000
17,083100	1,000	1.106.261,000000
17,099767	1,000	1.104.321,000000
17,116433	1,000	1.105.027,000000
17,133100	1,000	1.109.618,000000
17,149767	1,000	1.119.784,000000
17,166433	1,000	1.137.417,000000
17,183100	1,000	1.164.409,000000
17,199767	1,000	1.203.019,000000
17,216433	1,000	1.255.733,000000
17,233100	1,000	1.324.458,000000
17,249767	1,000	1.409.587,000000
17,266433	1,000	1.509.943,000000
17,283100	1,000	1.622.554,000000
17,299767	1,000	1.742.118,000000
17,316433	1,000	1.862.397,000000
17,333100	1,000	1.976.529,000000
17,349767	1,000	2.077.517,000000
17,366433	1,000	2.159.052,000000
17,383100	1,000	2.216.289,000000
17,399767	1,000	2.246.112,000000
17,416433	1,000	2.247.098,000000
17,433100	1,000	2.219.496,000000
17,449767	1,000	2.165.174,000000
17,466433	1,000	2.087.465,000000
17,483100	1,000	1.991.479,000000
17,499767	1,000	1.883.803,000000
17,516433	1,000	1.771.249,000000
17,533100	1,000	1.659.971,000000
17,549767	1,000	1.555.237,000000
17,566433	1,000	1.460.764,000000
17,583100	1,000	1.378.498,000000
17,599767	1,000	1.309.211,000000
17,616433	1,000	1.252.646,000000
17,633100	1,000	1.207.557,000000
17,649767	1,000	1.172.369,000000
17,666433	1,000	1.145.580,000000
17,683100	1,000	1.125.856,000000
17,699767	1,000	1.111.629,000000
17,716433	1,000	1.101.408,000000
17,733100	1,000	1.094.044,000000
17,749767	1,000	1.088.841,000000
17,766433	1,000	1.085.475,000000
17,783100	1,000	1.083.753,000000
17,799767	1,000	1.083.613,000000
17,816433	1,000	1.084.763,000000
17,833100	1,000	1.086.751,000000
17,849767	1,000	1.089.215,000000
17,866433	1,000	1.092.176,000000
17,883100	1,000	1.095.875,000000
17,899767	1,000	1.100.529,000000
17,916433	1,000	1.106.492,000000
17,933100	1,000	1.114.026,000000
17,949767	1,000	1.123.065,000000
17,966433	1,000	1.133.001,000000
17,983100	1,000	1.142.994,000000
17,999767	1,000	1.152.030,000000
18,016433	1,000	1.159.060,000000
18,033100	1,000	1.163.648,000000
18,049767	1,000	1.165.805,000000
18,066433	1,000	1.165.653,000000
18,083100	1,000	1.163.811,000000
18,099767	1,000	1.160.834,000000
18,116433	1,000	1.156.705,000000
18,133100	1,000	1.151.366,000000
18,149767	1,000	1.144.851,000000
18,166433	1,000	1.137.477,000000
18,183100	1,000	1.129.805,000000
18,199767	1,000	1.122.526,000000
18,216433	1,000	1.116.241,000000
18,233100	1,000	1.111.620,000000
18,249767	1,000	1.109.427,000000
18,266433	1,000	1.110.780,000000
18,283100	1,000	1.117.071,000000
18,299767	1,000	1.130.218,000000
18,316433	1,000	1.152.540,000000
18,333100	1,000	1.186.166,000000
18,349767	1,000	1.232.863,000000
18,366433	1,000	1.293.068,000000
18,383100	1,000	1.365.491,000000
18,399767	1,000	1.446.961,000000
18,416433	1,000	1.532.111,000000
18,433100	1,000	1.613.784,000000
18,449767	1,000	1.684.074,000000
18,466433	1,000	1.735.903,000000
18,483100	1,000	1.764.136,000000
18,499767	1,000	1.766.384,000000
18,516433	1,000	1.743.220,000000
18,533100	1,000	1.698.190,000000
18,549767	1,000	1.636.524,000000
18,566433	1,000	1.564.360,000000
18,583100	1,000	1.488.152,000000
18,599767	1,000	1.413.653,000000
18,616433	1,000	1.345.346,000000
18,633100	1,000	1.286.293,000000
18,649767	1,000	1.238.225,000000
18,666433	1,000	1.201.700,000000
18,683100	1,000	1.176.550,000000
18,699767	1,000	1.162.658,000000
18,716433	1,000	1.159.661,000000
18,733100	1,000	1.166.372,000000
18,749767	1,000	1.181.086,000000
18,766433	1,000	1.201.606,000000
18,783100	1,000	1.225.073,000000
18,799767	1,000	1.248.536,000000
18,816433	1,000	1.269.401,000000
18,833100	1,000	1.285.396,000000
18,849767	1,000	1.295.111,000000
18,866433	1,000	1.297.800,000000
18,883100	1,000	1.293.346,000000
18,899767	1,000	1.282.249,000000
18,916433	1,000	1.265.945,000000
18,933100	1,000	1.246.418,000000
18,949767	1,000	1.225.555,000000
18,966433	1,000	1.205.051,000000
18,983100	1,000	1.186.259,000000
18,999767	1,000	1.170.165,000000
19,016433	1,000	1.157.082,000000
19,033100	1,000	1.146.795,000000
19,049767	1,000	1.138.821,000000
19,066433	1,000	1.132.794,000000
19,083100	1,000	1.128.497,000000
19,099767	1,000	1.125.537,000000
19,116433	1,000	1.123.425,000000
19,133100	1,000	1.121.690,000000
19,149767	1,000	1.119.966,000000
19,166433	1,000	1.118.370,000000
19,183100	1,000	1.116.979,000000
19,199767	1,000	1.115.753,000000
19,216433	1,000	1.114.983,000000
19,233100	1,000	1.114.878,000000
19,249767	1,000	1.115.386,000000
19,266433	1,000	1.115.886,000000
19,283100	1,000	1.115.829,000000
19,299767	1,000	1.115.180,000000
19,316433	1,000	1.114.213,000000
19,333100	1,000	1.113.136,000000
19,349767	1,000	1.112.041,000000
19,366433	1,000	1.110.942,000000
19,383100	1,000	1.109.911,000000
19,399767	1,000	1.108.966,000000
19,416433	1,000	1.108.078,000000
19,433100	1,000	1.107.284,000000
19,449767	1,000	1.106.506,000000
19,466433	1,000	1.106.063,000000
19,483100	1,000	1.106.409,000000
19,499767	1,000	1.107.553,000000
19,516433	1,000	1.109.356,000000
19,533100	1,000	1.111.561,000000
19,549767	1,000	1.113.703,000000
19,566433	1,000	1.115.660,000000
19,583100	1,000	1.117.349,000000
19,599767	1,000	1.118.908,000000
19,616433	1,000	1.120.658,000000
19,633100	1,000	1.122.763,000000
19,649767	1,000	1.125.501,000000
19,666433	1,000	1.129.540,000000
19,683100	1,000	1.135.788,000000
19,699767	1,000	1.144.711,000000
19,716433	1,000	1.156.490,000000
19,733100	1,000	1.170.938,000000
19,749767	1,000	1.187.378,000000
19,766433	1,000	1.204.827,000000
19,783100	1,000	1.222.634,000000
19,799767	1,000	1.240.752,000000
19,816433	1,000	1.259.773,000000
19,833100	1,000	1.281.082,000000
19,849767	1,000	1.308.084,000000
19,866433	1,000	1.346.517,000000
19,883100	1,000	1.403.994,000000
19,899767	1,000	1.489.192,000000
19,916433	1,000	1.610.615,000000
19,933100	1,000	1.774.631,000000
19,949767	1,000	1.983.117,000000
19,966433	1,000	2.230.996,000000
19,983100	1,000	2.505.106,000000
19,999767	1,000	2.785.235,000000
20,016433	1,000	3.046.823,000000
20,033100	1,000	3.264.407,000000
20,049767	1,000	3.415.687,000000
20,066433	1,000	3.485.292,000000
20,083100	1,000	3.467.476,000000
20,099767	1,000	3.366.874,000000
20,116433	1,000	3.197.043,000000
20,133100	1,000	2.977.527,000000
20,149767	1,000	2.730.040,000000
20,166433	1,000	2.475.645,000000
20,183100	1,000	2.232.585,000000
20,199767	1,000	2.014.207,000000
20,216433	1,000	1.828.655,000000
20,233100	1,000	1.679.095,000000
20,249767	1,000	1.564.008,000000
20,266433	1,000	1.478.898,000000
20,283100	1,000	1.417.850,000000
20,299767	1,000	1.374.770,000000
20,316433	1,000	1.343.851,000000
20,333100	1,000	1.320.265,000000
20,349767	1,000	1.300.771,000000
20,366433	1,000	1.283.562,000000
20,383100	1,000	1.267.683,000000
20,399767	1,000	1.252.668,000000
20,416433	1,000	1.238.533,000000
20,433100	1,000	1.225.530,000000
20,449767	1,000	1.214.232,000000
20,466433	1,000	1.205.044,000000
20,483100	1,000	1.198.505,000000
20,499767	1,000	1.195.289,000000
20,516433	1,000	1.195.999,000000
20,533100	1,000	1.200.777,000000
20,549767	1,000	1.209.207,000000
20,566433	1,000	1.220.728,000000
20,583100	1,000	1.234.886,000000
20,599767	1,000	1.251.149,000000
20,616433	1,000	1.268.818,000000
20,633100	1,000	1.286.935,000000
20,649767	1,000	1.304.455,000000
20,666433	1,000	1.320.617,000000
20,683100	1,000	1.335.642,000000
20,699767	1,000	1.351.022,000000
20,716433	1,000	1.369.512,000000
20,733100	1,000	1.395.165,000000
20,749767	1,000	1.433.530,000000
20,766433	1,000	1.490.198,000000
20,783100	1,000	1.570.231,000000
20,799767	1,000	1.677.104,000000
20,816433	1,000	1.810.620,000000
20,833100	1,000	1.965.833,000000
20,849767	1,000	2.132.563,000000
20,866433	1,000	2.296.699,000000
20,883100	1,000	2.442.185,000000
20,899767	1,000	2.553.836,000000
20,916433	1,000	2.620.039,000000
20,933100	1,000	2.634.151,000000
20,949767	1,000	2.595.425,000000
20,966433	1,000	2.509.262,000000
20,983100	1,000	2.385.794,000000
20,999767	1,000	2.237.577,000000
21,016433	1,000	2.077.299,000000
21,033100	1,000	1.916.582,000000
21,049767	1,000	1.764.793,000000
21,066433	1,000	1.628.418,000000
21,083100	1,000	1.511.376,000000
21,099767	1,000	1.415.160,000000
21,116433	1,000	1.339.410,000000
21,133100	1,000	1.282.353,000000
21,149767	1,000	1.241.236,000000
21,166433	1,000	1.212.785,000000
21,183100	1,000	1.193.890,000000
21,199767	1,000	1.181.872,000000
21,216433	1,000	1.174.345,000000
21,233100	1,000	1.169.251,000000
21,249767	1,000	1.165.504,000000
21,266433	1,000	1.162.808,000000
21,283100	1,000	1.160.810,000000
21,299767	1,000	1.159.696,000000
21,316433	1,000	1.159.644,000000
21,333100	1,000	1.160.587,000000
21,349767	1,000	1.162.398,000000
21,366433	1,000	1.164.799,000000
21,383100	1,000	1.167.230,000000
21,399767	1,000	1.168.949,000000
21,416433	1,000	1.169.807,000000
21,433100	1,000	1.170.057,000000
21,449767	1,000	1.169.676,000000
21,466433	1,000	1.168.480,000000
21,483100	1,000	1.166.462,000000
21,499767	1,000	1.163.724,000000
21,516433	1,000	1.160.513,000000
21,533100	1,000	1.157.066,000000
21,549767	1,000	1.153.522,000000
21,566433	1,000	1.150.017,000000
21,583100	1,000	1.146.761,000000
21,599767	1,000	1.143.938,000000
21,616433	1,000	1.141.521,000000
21,633100	1,000	1.139.601,000000
21,649767	1,000	1.138.250,000000
21,666433	1,000	1.137.492,000000
21,683100	1,000	1.137.051,000000
21,699767	1,000	1.136.714,000000
21,716433	1,000	1.136.791,000000
21,733100	1,000	1.137.596,000000
21,749767	1,000	1.139.120,000000
21,766433	1,000	1.140.926,000000
21,783100	1,000	1.142.602,000000
21,799767	1,000	1.143.709,000000
21,816433	1,000	1.144.333,000000
21,833100	1,000	1.144.811,000000
21,849767	1,000	1.145.245,000000
21,866433	1,000	1.145.715,000000
21,883100	1,000	1.146.046,000000
21,899767	1,000	1.145.849,000000
21,916433	1,000	1.145.244,000000
21,933100	1,000	1.144.500,000000
21,949767	1,000	1.143.999,000000
21,966433	1,000	1.143.972,000000
21,983100	1,000	1.144.385,000000
21,999767	1,000	1.145.143,000000
22,016433	1,000	1.146.016,000000
22,033100	1,000	1.146.548,000000
22,049767	1,000	1.146.514,000000
22,066433	1,000	1.145.858,000000
22,083100	1,000	1.145.016,000000
22,099767	1,000	1.144.376,000000
22,116433	1,000	1.143.844,000000
22,133100	1,000	1.143.351,000000
22,149767	1,000	1.142.844,000000
22,166433	1,000	1.142.381,000000
22,183100	1,000	1.141.837,000000
22,199767	1,000	1.141.316,000000
22,216433	1,000	1.140.972,000000
22,233100	1,000	1.140.847,000000
22,249767	1,000	1.140.798,000000
22,266433	1,000	1.140.879,000000
22,283100	1,000	1.141.189,000000
22,299767	1,000	1.141.600,000000
22,316433	1,000	1.142.062,000000
22,333100	1,000	1.142.739,000000
22,349767	1,000	1.143.878,000000
22,366433	1,000	1.145.663,000000
22,383100	1,000	1.147.956,000000
22,399767	1,000	1.150.518,000000
22,416433	1,000	1.152.978,000000
22,433100	1,000	1.154.987,000000
22,449767	1,000	1.156.478,000000
22,466433	1,000	1.157.795,000000
22,483100	1,000	1.158.887,000000
22,499767	1,000	1.159.311,000000
22,516433	1,000	1.158.810,000000
22,533100	1,000	1.157.593,000000
22,549767	1,000	1.155.982,000000
22,566433	1,000	1.154.174,000000
22,583100	1,000	1.152.709,000000
22,599767	1,000	1.151.900,000000
22,616433	1,000	1.152.001,000000
22,633100	1,000	1.152.943,000000
22,649767	1,000	1.154.398,000000
22,666433	1,000	1.156.009,000000
22,683100	1,000	1.157.586,000000
22,699767	1,000	1.158.933,000000
22,716433	1,000	1.159.791,000000
22,733100	1,000	1.160.407,000000
22,749767	1,000	1.161.472,000000
22,766433	1,000	1.163.351,000000
22,783100	1,000	1.166.184,000000
22,799767	1,000	1.170.042,000000
22,816433	1,000	1.174.504,000000
22,833100	1,000	1.179.151,000000
22,849767	1,000	1.183.898,000000
22,866433	1,000	1.188.874,000000
22,883100	1,000	1.194.312,000000
22,899767	1,000	1.200.330,000000
22,916433	1,000	1.206.996,000000
22,933100	1,000	1.213.914,000000
22,949767	1,000	1.220.248,000000
22,966433	1,000	1.225.343,000000
22,983100	1,000	1.228.992,000000
22,999767	1,000	1.230.739,000000
23,016433	1,000	1.230.304,000000
23,033100	1,000	1.227.921,000000
23,049767	1,000	1.224.146,000000
23,066433	1,000	1.219.292,000000
23,083100	1,000	1.213.588,000000
23,099767	1,000	1.207.388,000000
23,116433	1,000	1.201.559,000000
23,133100	1,000	1.197.315,000000
23,149767	1,000	1.195.812,000000
23,166433	1,000	1.198.044,000000
23,183100	1,000	1.204.847,000000
23,199767	1,000	1.217.032,000000
23,216433	1,000	1.234.957,000000
23,233100	1,000	1.258.289,000000
23,249767	1,000	1.286.042,000000
23,266433	1,000	1.316.525,000000
23,283100	1,000	1.347.545,000000
23,299767	1,000	1.376.789,000000
23,316433	1,000	1.401.718,000000
23,333100	1,000	1.419.631,000000
23,349767	1,000	1.428.277,000000
23,366433	1,000	1.426.863,000000
23,383100	1,000	1.416.177,000000
23,399767	1,000	1.397.859,000000
23,416433	1,000	1.373.866,000000
23,433100	1,000	1.346.529,000000
23,449767	1,000	1.318.122,000000
23,466433	1,000	1.290.482,000000
23,483100	1,000	1.265.296,000000
23,499767	1,000	1.243.395,000000
23,516433	1,000	1.224.894,000000
23,533100	1,000	1.209.830,000000
23,549767	1,000	1.198.087,000000
23,566433	1,000	1.189.440,000000
23,583100	1,000	1.183.442,000000
23,599767	1,000	1.179.640,000000
23,616433	1,000	1.177.649,000000
23,633100	1,000	1.177.065,000000
23,649767	1,000	1.177.393,000000
23,666433	1,000	1.178.153,000000
23,683100	1,000	1.179.171,000000
23,699767	1,000	1.180.535,000000
23,716433	1,000	1.182.493,000000
23,733100	1,000	1.184.993,000000
23,749767	1,000	1.187.687,000000
23,766433	1,000	1.190.500,000000
23,783100	1,000	1.193.602,000000
23,799767	1,000	1.197.189,000000
23,816433	1,000	1.201.199,000000
23,833100	1,000	1.205.619,000000
23,849767	1,000	1.210.608,000000
23,866433	1,000	1.216.163,000000
23,883100	1,000	1.222.284,000000
23,899767	1,000	1.228.969,000000
23,916433	1,000	1.235.930,000000
23,933100	1,000	1.242.514,000000
23,949767	1,000	1.248.020,000000
23,966433	1,000	1.251.669,000000
23,983100	1,000	1.252.995,000000
23,999767	1,000	1.252.264,000000
24,016433	1,000	1.250.023,000000
24,033100	1,000	1.246.850,000000
24,049767	1,000	1.243.346,000000
24,066433	1,000	1.240.078,000000
24,083100	1,000	1.237.204,000000
24,099767	1,000	1.234.650,000000
24,116433	1,000	1.232.346,000000
24,133100	1,000	1.230.627,000000
24,149767	1,000	1.230.396,000000
24,166433	1,000	1.232.827,000000
24,183100	1,000	1.239.377,000000
24,199767	1,000	1.252.268,000000
24,216433	1,000	1.275.100,000000
24,233100	1,000	1.313.458,000000
24,249767	1,000	1.374.868,000000
24,266433	1,000	1.468.042,000000
24,283100	1,000	1.601.953,000000
24,299767	1,000	1.784.241,000000
24,316433	1,000	2.018.766,000000
24,333100	1,000	2.302.682,000000
24,349767	1,000	2.624.541,000000
24,366433	1,000	2.964.444,000000
24,383100	1,000	3.295.628,000000
24,399767	1,000	3.587.409,000000
24,416433	1,000	3.810.513,000000
24,433100	1,000	3.942.645,000000
24,449767	1,000	3.971.759,000000
24,466433	1,000	3.898.043,000000
24,483100	1,000	3.732.815,000000
24,499767	1,000	3.495.449,000000
24,516433	1,000	3.210.041,000000
24,533100	1,000	2.901.805,000000
24,549767	1,000	2.593.901,000000
24,566433	1,000	2.305.365,000000
24,583100	1,000	2.049.252,000000
24,599767	1,000	1.832.790,000000
24,616433	1,000	1.658.396,000000
24,633100	1,000	1.524.555,000000
24,649767	1,000	1.427.078,000000
24,666433	1,000	1.360.842,000000
24,683100	1,000	1.320.694,000000
24,699767	1,000	1.302.419,000000
24,716433	1,000	1.303.064,000000
24,733100	1,000	1.322.079,000000
24,749767	1,000	1.361.116,000000
24,766433	1,000	1.423.203,000000
24,783100	1,000	1.511.182,000000
24,799767	1,000	1.626.720,000000
24,816433	1,000	1.769.025,000000
24,833100	1,000	1.933.063,000000
24,849767	1,000	2.109.368,000000
24,866433	1,000	2.285.030,000000
24,883100	1,000	2.444.658,000000
24,899767	1,000	2.572.977,000000
24,916433	1,000	2.657.076,000000
24,933100	1,000	2.688.806,000000
24,949767	1,000	2.666.235,000000
24,966433	1,000	2.593.300,000000
24,983100	1,000	2.479.067,000000
24,999767	1,000	2.336.144,000000
25,016433	1,000	2.178.509,000000
25,033100	1,000	2.019.825,000000
25,049767	1,000	1.872.149,000000
25,066433	1,000	1.744.782,000000
25,083100	1,000	1.643.955,000000
25,099767	1,000	1.572.420,000000
25,116433	1,000	1.530.048,000000
25,133100	1,000	1.514.272,000000
25,149767	1,000	1.520.104,000000
25,166433	1,000	1.541.111,000000
25,183100	1,000	1.569.905,000000
25,199767	1,000	1.598.934,000000
25,216433	1,000	1.621.569,000000
25,233100	1,000	1.633.061,000000
25,249767	1,000	1.631.152,000000
25,266433	1,000	1.615.708,000000
25,283100	1,000	1.588.019,000000
25,299767	1,000	1.550.393,000000
25,316433	1,000	1.506.108,000000
25,333100	1,000	1.459.133,000000
25,349767	1,000	1.412.976,000000
25,366433	1,000	1.370.106,000000
25,383100	1,000	1.332.274,000000
25,399767	1,000	1.300.745,000000
25,416433	1,000	1.275.862,000000
25,433100	1,000	1.257.106,000000
25,449767	1,000	1.243.701,000000
25,466433	1,000	1.234.797,000000
25,483100	1,000	1.229.254,000000
25,499767	1,000	1.226.104,000000
25,516433	1,000	1.224.653,000000
25,533100	1,000	1.224.354,000000
25,549767	1,000	1.224.567,000000
25,566433	1,000	1.224.684,000000
25,583100	1,000	1.224.310,000000
25,599767	1,000	1.223.140,000000
25,616433	1,000	1.221.061,000000
25,633100	1,000	1.218.105,000000
25,649767	1,000	1.214.343,000000
25,666433	1,000	1.210.271,000000
25,683100	1,000	1.206.581,000000
25,699767	1,000	1.203.702,000000
25,716433	1,000	1.201.732,000000
25,733100	1,000	1.200.417,000000
25,749767	1,000	1.199.202,000000
25,766433	1,000	1.197.811,000000
25,783100	1,000	1.196.169,000000
25,799767	1,000	1.194.554,000000
25,816433	1,000	1.193.201,000000
25,833100	1,000	1.192.013,000000
25,849767	1,000	1.190.907,000000
25,866433	1,000	1.190.111,000000
25,883100	1,000	1.189.690,000000
25,899767	1,000	1.189.560,000000
25,916433	1,000	1.189.544,000000
25,933100	1,000	1.189.675,000000
25,949767	1,000	1.190.008,000000
25,966433	1,000	1.190.713,000000
25,983100	1,000	1.191.734,000000
25,999767	1,000	1.192.916,000000
26,016433	1,000	1.194.014,000000
26,033100	1,000	1.194.743,000000
26,049767	1,000	1.194.890,000000
26,066433	1,000	1.194.516,000000
26,083100	1,000	1.193.898,000000
26,099767	1,000	1.193.361,000000
26,116433	1,000	1.193.238,000000
26,133100	1,000	1.193.816,000000
26,149767	1,000	1.194.711,000000
26,166433	1,000	1.195.215,000000
26,183100	1,000	1.195.061,000000
26,199767	1,000	1.194.698,000000
26,216433	1,000	1.194.472,000000
26,233100	1,000	1.194.367,000000
26,249767	1,000	1.194.289,000000
26,266433	1,000	1.194.285,000000
26,283100	1,000	1.194.412,000000
26,299767	1,000	1.194.914,000000
26,316433	1,000	1.195.965,000000
26,333100	1,000	1.197.559,000000
26,349767	1,000	1.199.451,000000
26,366433	1,000	1.201.066,000000
26,383100	1,000	1.201.922,000000
26,399767	1,000	1.202.080,000000
26,416433	1,000	1.201.872,000000
26,433100	1,000	1.201.386,000000
26,449767	1,000	1.200.592,000000
26,466433	1,000	1.199.882,000000
26,483100	1,000	1.199.709,000000
26,499767	1,000	1.200.152,000000
26,516433	1,000	1.200.972,000000
26,533100	1,000	1.201.796,000000
26,549767	1,000	1.202.310,000000
26,566433	1,000	1.202.545,000000
26,583100	1,000	1.202.699,000000
26,599767	1,000	1.202.952,000000
26,616433	1,000	1.203.393,000000
26,633100	1,000	1.204.571,000000
26,649767	1,000	1.206.813,000000
26,666433	1,000	1.209.760,000000
26,683100	1,000	1.212.991,000000
26,699767	1,000	1.216.099,000000
26,716433	1,000	1.218.761,000000
26,733100	1,000	1.220.954,000000
26,749767	1,000	1.222.659,000000
26,766433	1,000	1.223.717,000000
26,783100	1,000	1.224.280,000000
26,799767	1,000	1.224.458,000000
26,816433	1,000	1.224.352,000000
26,833100	1,000	1.224.026,000000
26,849767	1,000	1.223.245,000000
26,866433	1,000	1.221.900,000000
26,883100	1,000	1.220.200,000000
26,899767	1,000	1.218.238,000000
26,916433	1,000	1.216.231,000000
26,933100	1,000	1.214.207,000000
26,949767	1,000	1.212.179,000000
26,966433	1,000	1.210.114,000000
26,983100	1,000	1.208.337,000000
26,999767	1,000	1.207.302,000000
27,016433	1,000	1.207.090,000000
27,033100	1,000	1.207.253,000000
27,049767	1,000	1.207.342,000000
27,066433	1,000	1.207.253,000000
27,083100	1,000	1.207.168,000000
27,099767	1,000	1.207.349,000000
27,116433	1,000	1.208.043,000000
27,133100	1,000	1.208.956,000000
27,149767	1,000	1.209.605,000000
27,166433	1,000	1.209.962,000000
27,183100	1,000	1.210.063,000000
27,199767	1,000	1.210.042,000000
27,216433	1,000	1.209.662,000000
27,233100	1,000	1.208.728,000000
27,249767	1,000	1.207.365,000000
27,266433	1,000	1.205.975,000000
27,283100	1,000	1.205.226,000000
27,299767	1,000	1.205.337,000000
27,316433	1,000	1.206.183,000000
27,333100	1,000	1.207.491,000000
27,349767	1,000	1.208.932,000000
27,366433	1,000	1.210.042,000000
27,383100	1,000	1.210.384,000000
27,399767	1,000	1.209.851,000000
27,416433	1,000	1.208.833,000000
27,433100	1,000	1.207.521,000000
27,449767	1,000	1.206.179,000000
27,466433	1,000	1.205.206,000000
27,483100	1,000	1.204.938,000000
27,499767	1,000	1.205.498,000000
27,516433	1,000	1.206.419,000000
27,533100	1,000	1.207.111,000000
27,549767	1,000	1.207.417,000000
27,566433	1,000	1.207.741,000000
27,583100	1,000	1.208.288,000000
27,599767	1,000	1.208.859,000000
27,616433	1,000	1.209.347,000000
27,633100	1,000	1.209.822,000000
27,649767	1,000	1.210.337,000000
27,666433	1,000	1.211.067,000000
27,683100	1,000	1.212.182,000000
27,699767	1,000	1.213.652,000000
27,716433	1,000	1.215.384,000000
27,733100	1,000	1.217.213,000000
27,749767	1,000	1.218.824,000000
27,766433	1,000	1.220.181,000000
27,783100	1,000	1.221.565,000000
27,799767	1,000	1.222.995,000000
27,816433	1,000	1.224.157,000000
27,833100	1,000	1.224.954,000000
27,849767	1,000	1.225.425,000000
27,866433	1,000	1.225.400,000000
27,883100	1,000	1.224.634,000000
27,899767	1,000	1.223.228,000000
27,916433	1,000	1.221.397,000000
27,933100	1,000	1.219.668,000000
27,949767	1,000	1.218.612,000000
27,966433	1,000	1.218.659,000000
27,983100	1,000	1.219.760,000000
27,999767	1,000	1.221.592,000000
28,016433	1,000	1.223.847,000000
28,033100	1,000	1.225.777,000000
28,049767	1,000	1.226.768,000000
28,066433	1,000	1.226.708,000000
28,083100	1,000	1.225.975,000000
28,099767	1,000	1.225.176,000000
28,116433	1,000	1.224.575,000000
28,133100	1,000	1.224.281,000000
28,149767	1,000	1.224.158,000000
28,166433	1,000	1.224.153,000000
28,183100	1,000	1.224.405,000000
28,199767	1,000	1.224.758,000000
28,216433	1,000	1.224.827,000000
28,233100	1,000	1.224.532,000000
28,249767	1,000	1.223.921,000000
28,266433	1,000	1.222.952,000000
28,283100	1,000	1.221.881,000000
28,299767	1,000	1.221.375,000000
28,316433	1,000	1.221.945,000000
28,333100	1,000	1.223.551,000000
28,349767	1,000	1.226.060,000000
28,366433	1,000	1.229.201,000000
28,383100	1,000	1.232.411,000000
28,399767	1,000	1.235.020,000000
28,416433	1,000	1.236.959,000000
28,433100	1,000	1.238.433,000000
28,449767	1,000	1.239.410,000000
28,466433	1,000	1.240.069,000000
28,483100	1,000	1.240.261,000000
28,499767	1,000	1.239.709,000000
28,516433	1,000	1.238.648,000000
28,533100	1,000	1.237.281,000000
28,549767	1,000	1.235.554,000000
28,566433	1,000	1.233.459,000000
28,583100	1,000	1.231.001,000000
28,599767	1,000	1.228.505,000000
28,616433	1,000	1.226.200,000000
28,633100	1,000	1.224.447,000000
28,649767	1,000	1.223.686,000000
28,666433	1,000	1.223.735,000000
28,683100	1,000	1.224.419,000000
28,699767	1,000	1.225.824,000000
28,716433	1,000	1.227.703,000000
28,733100	1,000	1.229.669,000000
28,749767	1,000	1.231.438,000000
28,766433	1,000	1.232.687,000000
28,783100	1,000	1.233.038,000000
28,799767	1,000	1.232.511,000000
28,816433	1,000	1.231.337,000000
28,833100	1,000	1.230.000,000000
28,849767	1,000	1.228.974,000000
28,866433	1,000	1.228.280,000000
28,883100	1,000	1.227.736,000000
28,899767	1,000	1.227.284,000000
28,916433	1,000	1.227.136,000000
28,933100	1,000	1.227.607,000000
28,949767	1,000	1.228.766,000000
28,966433	1,000	1.230.662,000000
28,983100	1,000	1.232.948,000000
28,999767	1,000	1.235.020,000000
29,016433	1,000	1.236.786,000000
29,033100	1,000	1.238.528,000000
29,049767	1,000	1.240.505,000000
29,066433	1,000	1.242.542,000000
29,083100	1,000	1.244.567,000000
29,099767	1,000	1.246.789,000000
29,116433	1,000	1.249.060,000000
29,133100	1,000	1.250.908,000000
29,149767	1,000	1.251.979,000000
29,166433	1,000	1.252.150,000000
29,183100	1,000	1.251.344,000000
29,199767	1,000	1.249.584,000000
29,216433	1,000	1.247.239,000000
29,233100	1,000	1.244.667,000000
29,249767	1,000	1.242.358,000000
29,266433	1,000	1.241.002,000000
29,283100	1,000	1.240.644,000000
29,299767	1,000	1.240.761,000000
29,316433	1,000	1.241.007,000000
29,333100	1,000	1.241.242,000000
29,349767	1,000	1.241.464,000000
29,366433	1,000	1.241.790,000000
29,383100	1,000	1.242.497,000000
29,399767	1,000	1.243.871,000000
29,416433	1,000	1.245.955,000000
29,433100	1,000	1.248.511,000000
29,449767	1,000	1.251.067,000000
29,466433	1,000	1.253.195,000000
29,483100	1,000	1.254.768,000000
29,499767	1,000	1.255.589,000000
29,516433	1,000	1.255.696,000000
29,533100	1,000	1.255.170,000000
29,549767	1,000	1.254.053,000000
29,566433	1,000	1.252.341,000000
29,583100	1,000	1.250.256,000000
29,599767	1,000	1.248.340,000000
29,616433	1,000	1.246.823,000000
29,633100	1,000	1.245.495,000000
29,649767	1,000	1.244.154,000000
29,666433	1,000	1.242.752,000000
29,683100	1,000	1.241.104,000000
29,699767	1,000	1.239.114,000000
29,716433	1,000	1.236.987,000000
29,733100	1,000	1.235.488,000000
29,749767	1,000	1.235.218,000000
29,766433	1,000	1.236.025,000000
29,783100	1,000	1.237.088,000000
29,799767	1,000	1.237.971,000000
29,816433	1,000	1.238.854,000000
29,833100	1,000	1.239.774,000000
29,849767	1,000	1.240.624,000000
29,866433	1,000	1.241.135,000000
29,883100	1,000	1.240.994,000000
29,899767	1,000	1.240.490,000000
29,916433	1,000	1.239.988,000000
29,933100	1,000	1.239.990,000000
29,949767	1,000	1.240.696,000000
29,966433	1,000	1.241.858,000000
29,983100	1,000	1.243.295,000000
29,999767	1,000	1.245.021,000000
30,016433	1,000	1.247.030,000000
30,033100	1,000	1.249.368,000000
30,049767	1,000	1.251.816,000000
30,066433	1,000	1.253.981,000000
30,083100	1,000	1.255.302,000000
30,099767	1,000	1.255.552,000000
30,116433	1,000	1.254.879,000000
30,133100	1,000	1.253.793,000000
30,149767	1,000	1.252.992,000000
30,166433	1,000	1.253.174,000000
30,183100	1,000	1.254.568,000000
30,199767	1,000	1.256.886,000000
30,216433	1,000	1.259.481,000000
30,233100	1,000	1.261.709,000000
30,249767	1,000	1.262.932,000000
30,266433	1,000	1.262.422,000000
30,283100	1,000	1.260.261,000000
30,299767	1,000	1.257.355,000000
30,316433	1,000	1.254.515,000000
30,333100	1,000	1.252.219,000000
30,349767	1,000	1.250.774,000000
30,366433	1,000	1.250.336,000000
30,383100	1,000	1.250.909,000000
30,399767	1,000	1.251.881,000000
30,416433	1,000	1.252.897,000000
30,433100	1,000	1.253.783,000000
30,449767	1,000	1.254.710,000000
30,466433	1,000	1.255.822,000000
30,483100	1,000	1.257.040,000000
30,499767	1,000	1.258.173,000000
30,516433	1,000	1.259.099,000000
30,533100	1,000	1.259.834,000000
30,549767	1,000	1.260.373,000000
30,566433	1,000	1.260.652,000000
30,583100	1,000	1.260.531,000000
30,599767	1,000	1.260.052,000000
30,616433	1,000	1.259.310,000000
30,633100	1,000	1.258.443,000000
30,649767	1,000	1.257.581,000000
30,666433	1,000	1.256.968,000000
30,683100	1,000	1.256.880,000000
30,699767	1,000	1.257.466,000000
30,716433	1,000	1.258.564,000000
30,733100	1,000	1.259.807,000000
30,749767	1,000	1.260.916,000000
30,766433	1,000	1.261.654,000000
30,783100	1,000	1.261.769,000000
30,799767	1,000	1.261.529,000000
30,816433	1,000	1.261.526,000000
30,833100	1,000	1.261.883,000000
30,849767	1,000	1.262.566,000000
30,866433	1,000	1.263.458,000000
30,883100	1,000	1.264.354,000000
30,899767	1,000	1.264.750,000000
30,916433	1,000	1.264.315,000000
30,933100	1,000	1.263.185,000000
30,949767	1,000	1.261.502,000000
30,966433	1,000	1.259.431,000000
30,983100	1,000	1.257.045,000000
30,999767	1,000	1.254.250,000000
31,016433	1,000	1.251.248,000000
31,033100	1,000	1.248.672,000000
31,049767	1,000	1.247.103,000000
31,066433	1,000	1.246.956,000000
31,083100	1,000	1.248.045,000000
31,099767	1,000	1.249.761,000000
31,116433	1,000	1.251.559,000000
31,133100	1,000	1.252.807,000000
31,149767	1,000	1.253.171,000000
31,166433	1,000	1.252.862,000000
31,183100	1,000	1.252.380,000000
31,199767	1,000	1.252.143,000000
31,216433	1,000	1.252.199,000000
31,233100	1,000	1.252.379,000000
31,249767	1,000	1.252.582,000000
31,266433	1,000	1.252.981,000000
31,283100	1,000	1.253.583,000000
31,299767	1,000	1.254.437,000000
31,316433	1,000	1.255.475,000000
31,333100	1,000	1.256.568,000000
31,349767	1,000	1.257.725,000000
31,366433	1,000	1.258.707,000000
31,383100	1,000	1.259.032,000000
31,399767	1,000	1.258.965,000000
31,416433	1,000	1.258.967,000000
31,433100	1,000	1.259.176,000000
31,449767	1,000	1.259.538,000000
31,466433	1,000	1.260.071,000000
31,483100	1,000	1.260.862,000000
31,499767	1,000	1.262.145,000000
31,516433	1,000	1.263.646,000000
31,533100	1,000	1.264.587,000000
31,549767	1,000	1.264.751,000000
31,566433	1,000	1.264.531,000000
31,583100	1,000	1.264.222,000000
31,599767	1,000	1.263.963,000000
31,616433	1,000	1.263.692,000000
31,633100	1,000	1.263.355,000000
31,649767	1,000	1.262.993,000000
31,666433	1,000	1.262.651,000000
31,683100	1,000	1.262.322,000000
31,699767	1,000	1.261.774,000000
31,716433	1,000	1.261.016,000000
31,733100	1,000	1.260.295,000000
31,749767	1,000	1.259.897,000000
31,766433	1,000	1.259.936,000000
31,783100	1,000	1.260.270,000000
31,799767	1,000	1.260.641,000000
31,816433	1,000	1.261.272,000000
31,833100	1,000	1.262.308,000000
31,849767	1,000	1.263.490,000000
31,866433	1,000	1.264.661,000000
31,883100	1,000	1.265.837,000000
31,899767	1,000	1.267.089,000000
31,916433	1,000	1.268.284,000000
31,933100	1,000	1.269.110,000000
31,949767	1,000	1.269.520,000000
31,966433	1,000	1.269.914,000000
31,983100	1,000	1.270.898,000000
31,999767	1,000	1.272.718,000000
32,016433	1,000	1.275.112,000000
32,033100	1,000	1.277.592,000000
32,049767	1,000	1.279.581,000000
32,066433	1,000	1.280.599,000000
32,083100	1,000	1.280.465,000000
32,099767	1,000	1.279.506,000000
32,116433	1,000	1.278.136,000000
32,133100	1,000	1.276.704,000000
32,149767	1,000	1.275.323,000000
32,166433	1,000	1.273.941,000000
32,183100	1,000	1.272.621,000000
32,199767	1,000	1.271.445,000000
32,216433	1,000	1.270.326,000000
32,233100	1,000	1.269.393,000000
32,249767	1,000	1.268.506,000000
32,266433	1,000	1.267.068,000000
32,283100	1,000	1.264.708,000000
32,299767	1,000	1.261.893,000000
32,316433	1,000	1.259.322,000000
32,333100	1,000	1.257.301,000000
32,349767	1,000	1.255.977,000000
32,366433	1,000	1.255.529,000000
32,383100	1,000	1.256.172,000000
32,399767	1,000	1.257.944,000000
32,416433	1,000	1.260.924,000000
32,433100	1,000	1.264.851,000000
32,449767	1,000	1.268.950,000000
32,466433	1,000	1.272.334,000000
32,483100	1,000	1.274.446,000000
32,499767	1,000	1.275.501,000000
32,516433	1,000	1.276.054,000000
32,533100	1,000	1.276.258,000000
32,549767	1,000	1.276.019,000000
32,566433	1,000	1.275.295,000000
32,583100	1,000	1.274.085,000000
32,599767	1,000	1.272.605,000000
32,616433	1,000	1.271.339,000000
32,633100	1,000	1.270.633,000000
32,649767	1,000	1.270.428,000000
32,666433	1,000	1.270.218,000000
32,683100	1,000	1.269.625,000000
32,699767	1,000	1.268.751,000000
32,716433	1,000	1.267.871,000000
32,733100	1,000	1.266.978,000000
32,749767	1,000	1.265.912,000000
32,766433	1,000	1.264.560,000000
32,783100	1,000	1.262.732,000000
32,799767	1,000	1.260.544,000000
32,816433	1,000	1.258.272,000000
32,833100	1,000	1.256.094,000000
32,849767	1,000	1.254.266,000000
32,866433	1,000	1.253.062,000000
32,883100	1,000	1.252.694,000000
32,899767	1,000	1.253.253,000000
32,916433	1,000	1.254.600,000000
32,933100	1,000	1.256.424,000000
32,949767	1,000	1.258.102,000000
32,966433	1,000	1.259.209,000000
32,983100	1,000	1.259.737,000000
32,999767	1,000	1.259.698,000000
33,016433	1,000	1.259.133,000000
33,033100	1,000	1.258.146,000000
33,049767	1,000	1.256.791,000000
33,066433	1,000	1.255.220,000000
33,083100	1,000	1.253.734,000000
33,099767	1,000	1.252.525,000000
33,116433	1,000	1.251.613,000000
33,133100	1,000	1.250.902,000000
33,149767	1,000	1.250.332,000000
33,166433	1,000	1.249.798,000000
33,183100	1,000	1.249.261,000000
33,199767	1,000	1.248.730,000000
33,216433	1,000	1.248.542,000000
33,233100	1,000	1.249.003,000000
33,249767	1,000	1.250.251,000000
33,266433	1,000	1.252.249,000000
33,283100	1,000	1.254.760,000000
33,299767	1,000	1.257.564,000000
33,316433	1,000	1.260.331,000000
33,333100	1,000	1.262.572,000000
33,349767	1,000	1.263.770,000000
33,366433	1,000	1.263.741,000000
33,383100	1,000	1.262.853,000000
33,399767	1,000	1.261.702,000000
33,416433	1,000	1.261.063,000000
33,433100	1,000	1.261.585,000000
33,449767	1,000	1.262.936,000000
33,466433	1,000	1.264.519,000000
33,483100	1,000	1.266.397,000000
33,499767	1,000	1.268.687,000000
33,516433	1,000	1.270.937,000000
33,533100	1,000	1.272.685,000000
33,549767	1,000	1.274.039,000000
33,566433	1,000	1.275.238,000000
33,583100	1,000	1.276.354,000000
33,599767	1,000	1.277.459,000000
33,616433	1,000	1.278.609,000000
33,633100	1,000	1.279.840,000000
33,649767	1,000	1.280.965,000000
33,666433	1,000	1.281.982,000000
33,683100	1,000	1.283.114,000000
33,699767	1,000	1.284.616,000000
33,716433	1,000	1.286.763,000000
33,733100	1,000	1.289.458,000000
33,749767	1,000	1.292.212,000000
33,766433	1,000	1.294.523,000000
33,783100	1,000	1.296.264,000000
33,799767	1,000	1.297.375,000000
33,816433	1,000	1.298.213,000000
33,833100	1,000	1.299.195,000000
33,849767	1,000	1.300.229,000000
33,866433	1,000	1.301.319,000000
33,883100	1,000	1.302.423,000000
33,899767	1,000	1.302.977,000000
33,916433	1,000	1.302.663,000000
33,933100	1,000	1.301.784,000000
33,949767	1,000	1.300.422,000000
33,966433	1,000	1.299.104,000000
33,983100	1,000	1.298.439,000000
33,999767	1,000	1.298.691,000000
34,016433	1,000	1.299.867,000000
34,033100	1,000	1.301.675,000000
34,049767	1,000	1.304.002,000000
34,066433	1,000	1.306.652,000000
34,083100	1,000	1.309.487,000000
34,099767	1,000	1.312.354,000000
34,116433	1,000	1.315.249,000000
34,133100	1,000	1.318.386,000000
34,149767	1,000	1.321.872,000000
34,166433	1,000	1.325.725,000000
34,183100	1,000	1.329.454,000000
34,199767	1,000	1.332.562,000000
34,216433	1,000	1.334.893,000000
34,233100	1,000	1.336.450,000000
34,249767	1,000	1.337.183,000000
34,266433	1,000	1.337.315,000000
34,283100	1,000	1.337.405,000000
34,299767	1,000	1.337.905,000000
34,316433	1,000	1.338.827,000000
34,333100	1,000	1.339.943,000000
34,349767	1,000	1.341.054,000000
34,366433	1,000	1.341.914,000000
34,383100	1,000	1.342.830,000000
34,399767	1,000	1.344.260,000000
34,416433	1,000	1.346.231,000000
34,433100	1,000	1.348.691,000000
34,449767	1,000	1.351.624,000000
34,466433	1,000	1.354.857,000000
34,483100	1,000	1.358.331,000000
34,499767	1,000	1.362.168,000000
34,516433	1,000	1.366.296,000000
34,533100	1,000	1.370.633,000000
34,549767	1,000	1.375.068,000000
34,566433	1,000	1.379.355,000000
34,583100	1,000	1.383.282,000000
34,599767	1,000	1.386.554,000000
34,616433	1,000	1.388.936,000000
34,633100	1,000	1.390.681,000000
34,649767	1,000	1.392.023,000000
34,666433	1,000	1.393.206,000000
34,683100	1,000	1.394.326,000000
34,699767	1,000	1.395.524,000000
34,716433	1,000	1.397.234,000000
34,733100	1,000	1.399.610,000000
34,749767	1,000	1.402.797,000000
34,766433	1,000	1.406.886,000000
34,783100	1,000	1.411.734,000000
34,799767	1,000	1.416.866,000000
34,816433	1,000	1.421.625,000000
34,833100	1,000	1.425.666,000000
34,849767	1,000	1.429.231,000000
34,866433	1,000	1.432.665,000000
34,883100	1,000	1.436.075,000000
34,899767	1,000	1.439.520,000000
34,916433	1,000	1.443.272,000000
34,933100	1,000	1.447.293,000000
34,949767	1,000	1.451.221,000000
34,966433	1,000	1.454.679,000000
34,983100	1,000	1.457.594,000000
34,999767	1,000	1.459.838,000000
35,016433	1,000	1.461.329,000000
35,033100	1,000	1.462.374,000000
35,049767	1,000	1.463.220,000000
35,066433	1,000	1.463.947,000000
35,083100	1,000	1.464.725,000000
35,099767	1,000	1.465.554,000000
35,116433	1,000	1.466.474,000000
35,133100	1,000	1.467.660,000000
35,149767	1,000	1.468.921,000000
35,166433	1,000	1.470.181,000000
35,183100	1,000	1.471.525,000000
35,199767	1,000	1.473.172,000000
35,216433	1,000	1.475.033,000000
35,233100	1,000	1.476.781,000000
35,249767	1,000	1.478.413,000000
35,266433	1,000	1.480.010,000000
35,283100	1,000	1.481.677,000000
35,299767	1,000	1.483.609,000000
35,316433	1,000	1.485.921,000000
35,333100	1,000	1.488.161,000000
35,349767	1,000	1.489.729,000000
35,366433	1,000	1.490.168,000000
35,383100	1,000	1.489.690,000000
35,399767	1,000	1.489.050,000000
35,416433	1,000	1.488.849,000000
35,433100	1,000	1.489.531,000000
35,449767	1,000	1.491.321,000000
35,466433	1,000	1.494.047,000000
35,483100	1,000	1.497.115,000000
35,499767	1,000	1.499.796,000000
35,516433	1,000	1.501.837,000000
35,533100	1,000	1.502.910,000000
35,549767	1,000	1.502.924,000000
35,566433	1,000	1.502.441,000000
35,583100	1,000	1.502.098,000000
35,599767	1,000	1.502.152,000000
35,616433	1,000	1.502.714,000000
35,633100	1,000	1.503.901,000000
35,649767	1,000	1.505.671,000000
35,666433	1,000	1.507.670,000000
35,683100	1,000	1.509.556,000000
35,699767	1,000	1.511.090,000000
35,716433	1,000	1.512.126,000000
35,733100	1,000	1.512.559,000000
35,749767	1,000	1.512.482,000000
35,766433	1,000	1.512.092,000000
35,783100	1,000	1.511.384,000000
35,799767	1,000	1.510.410,000000
35,816433	1,000	1.509.497,000000
35,833100	1,000	1.508.963,000000
35,849767	1,000	1.509.081,000000
35,866433	1,000	1.509.554,000000
35,883100	1,000	1.509.876,000000
35,899767	1,000	1.509.991,000000
35,916433	1,000	1.510.269,000000
35,933100	1,000	1.510.917,000000
35,949767	1,000	1.511.796,000000
35,966433	1,000	1.512.779,000000
35,983100	1,000	1.513.620,000000
35,999767	1,000	1.514.163,000000
36,016433	1,000	1.514.479,000000
36,033100	1,000	1.514.844,000000
36,049767	1,000	1.515.620,000000
36,066433	1,000	1.516.735,000000
36,083100	1,000	1.517.749,000000
36,099767	1,000	1.518.106,000000
36,116433	1,000	1.517.558,000000
36,133100	1,000	1.516.502,000000
36,149767	1,000	1.515.484,000000
36,166433	1,000	1.514.682,000000
36,183100	1,000	1.514.161,000000
36,199767	1,000	1.513.856,000000
36,216433	1,000	1.513.908,000000
36,233100	1,000	1.514.743,000000
36,249767	1,000	1.516.207,000000
36,266433	1,000	1.517.905,000000
36,283100	1,000	1.519.620,000000
36,299767	1,000	1.521.041,000000
36,316433	1,000	1.521.665,000000
36,333100	1,000	1.521.510,000000
36,349767	1,000	1.521.068,000000
36,366433	1,000	1.520.897,000000
36,383100	1,000	1.521.082,000000
36,399767	1,000	1.521.493,000000
36,416433	1,000	1.522.169,000000
36,433100	1,000	1.523.182,000000
36,449767	1,000	1.524.517,000000
36,466433	1,000	1.525.817,000000
36,483100	1,000	1.526.862,000000
36,499767	1,000	1.527.568,000000
36,516433	1,000	1.528.027,000000
36,533100	1,000	1.528.285,000000
36,549767	1,000	1.528.228,000000
36,566433	1,000	1.527.899,000000
36,583100	1,000	1.527.563,000000
36,599767	1,000	1.527.410,000000
36,616433	1,000	1.527.564,000000
36,633100	1,000	1.528.244,000000
36,649767	1,000	1.529.523,000000
36,666433	1,000	1.531.669,000000
36,683100	1,000	1.535.000,000000
36,699767	1,000	1.539.773,000000
36,716433	1,000	1.546.380,000000
36,733100	1,000	1.554.828,000000
36,749767	1,000	1.564.759,000000
36,766433	1,000	1.575.685,000000
36,783100	1,000	1.587.248,000000
36,799767	1,000	1.599.303,000000
36,816433	1,000	1.611.823,000000
36,833100	1,000	1.624.767,000000
36,849767	1,000	1.638.247,000000
36,866433	1,000	1.652.142,000000
36,883100	1,000	1.666.463,000000
36,899767	1,000	1.681.491,000000
36,916433	1,000	1.697.325,000000
36,933100	1,000	1.713.878,000000
36,949767	1,000	1.731.062,000000
36,966433	1,000	1.748.630,000000
36,983100	1,000	1.766.626,000000
36,999767	1,000	1.785.120,000000
37,016433	1,000	1.804.098,000000
37,033100	1,000	1.823.610,000000
37,049767	1,000	1.843.592,000000
37,066433	1,000	1.863.796,000000
37,083100	1,000	1.883.954,000000
37,099767	1,000	1.904.019,000000
37,116433	1,000	1.923.824,000000
37,133100	1,000	1.942.975,000000
37,149767	1,000	1.961.037,000000
37,166433	1,000	1.977.817,000000
37,183100	1,000	1.993.029,000000
37,199767	1,000	2.006.664,000000
37,216433	1,000	2.018.755,000000
37,233100	1,000	2.029.119,000000
37,249767	1,000	2.037.250,000000
37,266433	1,000	2.042.890,000000
37,283100	1,000	2.046.209,000000
37,299767	1,000	2.047.506,000000
37,316433	1,000	2.046.691,000000
37,333100	1,000	2.043.854,000000
37,349767	1,000	2.039.150,000000
37,366433	1,000	2.032.548,000000
37,383100	1,000	2.023.900,000000
37,399767	1,000	2.013.687,000000
37,416433	1,000	2.002.465,000000
37,433100	1,000	1.990.384,000000
37,449767	1,000	1.977.427,000000
37,466433	1,000	1.963.838,000000
37,483100	1,000	1.949.603,000000
37,499767	1,000	1.934.957,000000
37,516433	1,000	1.920.428,000000
37,533100	1,000	1.906.128,000000
37,549767	1,000	1.891.563,000000
37,566433	1,000	1.876.131,000000
37,583100	1,000	1.859.452,000000
37,599767	1,000	1.841.339,000000
37,616433	1,000	1.821.948,000000
37,633100	1,000	1.801.940,000000
37,649767	1,000	1.781.594,000000
37,666433	1,000	1.760.760,000000
37,683100	1,000	1.739.521,000000
37,699767	1,000	1.718.328,000000
37,716433	1,000	1.697.707,000000
37,733100	1,000	1.678.096,000000
37,749767	1,000	1.659.455,000000
37,766433	1,000	1.641.664,000000
37,783100	1,000	1.624.659,000000
37,799767	1,000	1.607.922,000000
37,816433	1,000	1.590.846,000000
37,833100	1,000	1.572.960,000000
37,849767	1,000	1.554.061,000000
37,866433	1,000	1.534.386,000000
37,883100	1,000	1.514.191,000000
37,899767	1,000	1.493.464,000000
37,916433	1,000	1.472.363,000000
37,933100	1,000	1.451.457,000000
37,949767	1,000	1.431.199,000000
37,966433	1,000	1.411.741,000000
37,983100	1,000	1.392.943,000000
37,999767	1,000	1.374.815,000000
38,016433	1,000	1.357.361,000000
38,033100	1,000	1.340.801,000000
38,049767	1,000	1.324.994,000000
38,066433	1,000	1.309.376,000000
38,083100	1,000	1.293.588,000000
38,099767	1,000	1.277.740,000000
38,116433	1,000	1.262.062,000000
38,133100	1,000	1.246.535,000000
38,149767	1,000	1.230.534,000000
38,166433	1,000	1.213.748,000000
38,183100	1,000	1.196.127,000000
38,199767	1,000	1.178.031,000000
38,216433	1,000	1.160.120,000000
38,233100	1,000	1.142.616,000000
38,249767	1,000	1.125.487,000000
38,266433	1,000	1.108.648,000000
38,283100	1,000	1.091.849,000000
38,299767	1,000	1.075.075,000000
38,316433	1,000	1.058.545,000000
38,333100	1,000	1.042.414,000000
38,349767	1,000	1.026.503,000000
38,366433	1,000	1.010.648,000000
38,383100	1,000	994.991,000000
38,399767	1,000	979.652,000000
38,416433	1,000	964.718,000000
38,433100	1,000	949.983,000000
38,449767	1,000	935.291,000000
38,466433	1,000	920.727,000000
38,483100	1,000	906.459,000000
38,499767	1,000	892.596,000000
38,516433	1,000	879.279,000000
38,533100	1,000	866.568,000000
38,549767	1,000	854.474,000000
38,566433	1,000	842.921,000000
38,583100	1,000	831.670,000000
38,599767	1,000	820.320,000000
38,616433	1,000	808.647,000000
38,633100	1,000	796.827,000000
38,649767	1,000	785.388,000000
38,666433	1,000	774.551,000000
38,683100	1,000	763.791,000000
38,699767	1,000	752.298,000000
38,716433	1,000	739.763,000000
38,733100	1,000	726.281,000000
38,749767	1,000	712.075,000000
38,766433	1,000	697.760,000000
38,783100	1,000	683.887,000000
38,799767	1,000	670.660,000000
38,816433	1,000	658.176,000000
38,833100	1,000	646.413,000000
38,849767	1,000	635.080,000000
38,866433	1,000	624.099,000000
38,883100	1,000	613.389,000000
38,899767	1,000	602.843,000000
38,916433	1,000	592.516,000000
38,933100	1,000	582.641,000000
38,949767	1,000	573.114,000000
38,966433	1,000	563.656,000000
38,983100	1,000	554.117,000000
38,999767	1,000	544.524,000000
39,016433	1,000	535.237,000000
39,033100	1,000	526.326,000000
39,049767	1,000	517.487,000000
39,066433	1,000	508.472,000000
39,083100	1,000	499.386,000000
39,099767	1,000	490.420,000000
39,116433	1,000	481.826,000000
39,133100	1,000	473.549,000000
39,149767	1,000	465.370,000000
39,166433	1,000	457.051,000000
39,183100	1,000	448.563,000000
39,199767	1,000	440.208,000000
39,216433	1,000	432.268,000000
39,233100	1,000	424.984,000000
39,249767	1,000	418.465,000000
39,266433	1,000	412.672,000000
39,283100	1,000	407.325,000000
39,299767	1,000	401.871,000000
39,316433	1,000	395.945,000000
39,333100	1,000	389.533,000000
39,349767	1,000	382.743,000000
39,366433	1,000	375.414,000000
39,383100	1,000	367.493,000000
39,399767	1,000	359.198,000000
39,416433	1,000	350.783,000000
39,433100	1,000	342.285,000000
39,449767	1,000	333.914,000000
39,466433	1,000	325.860,000000
39,483100	1,000	318.311,000000
39,499767	1,000	311.486,000000
39,516433	1,000	305.598,000000
39,533100	1,000	300.688,000000
39,549767	1,000	296.434,000000
39,566433	1,000	292.660,000000
39,583100	1,000	289.219,000000
39,599767	1,000	285.751,000000
39,616433	1,000	282.076,000000
39,633100	1,000	278.258,000000
39,649767	1,000	274.074,000000
39,666433	1,000	269.613,000000
39,683100	1,000	265.091,000000
39,699767	1,000	260.319,000000
39,716433	1,000	255.129,000000
39,733100	1,000	249.686,000000
39,749767	1,000	244.192,000000
39,766433	1,000	238.886,000000
39,783100	1,000	234.189,000000
39,799767	1,000	230.341,000000
39,816433	1,000	227.104,000000
39,833100	1,000	224.118,000000
39,849767	1,000	220.999,000000
39,866433	1,000	217.648,000000
39,883100	1,000	214.082,000000
39,899767	1,000	210.552,000000
39,916433	1,000	207.332,000000
39,933100	1,000	204.664,000000
39,949767	1,000	202.321,000000
39,966433	1,000	199.895,000000
39,983100	1,000	197.163,000000
39,999767	1,000	194.114,000000
40,016433	1,000	190.769,000000
40,033100	1,000	187.224,000000
40,049767	1,000	183.922,000000
40,066433	1,000	181.170,000000
40,083100	1,000	178.865,000000
40,099767	1,000	176.615,000000
40,116433	1,000	174.137,000000
40,133100	1,000	171.227,000000
40,149767	1,000	168.055,000000
40,166433	1,000	165.244,000000
40,183100	1,000	163.386,000000
40,199767	1,000	162.747,000000
40,216433	1,000	162.823,000000
40,233100	1,000	162.749,000000
40,249767	1,000	162.034,000000
40,266433	1,000	160.615,000000
40,283100	1,000	158.774,000000
40,299767	1,000	156.543,000000
40,316433	1,000	154.109,000000
40,333100	1,000	151.908,000000
40,349767	1,000	150.110,000000
40,366433	1,000	148.515,000000
40,383100	1,000	147.053,000000
40,399767	1,000	145.713,000000
40,416433	1,000	144.266,000000
40,433100	1,000	142.599,000000
40,449767	1,000	140.834,000000
40,466433	1,000	138.991,000000
40,483100	1,000	137.096,000000
40,499767	1,000	135.377,000000
40,516433	1,000	134.123,000000
40,533100	1,000	133.327,000000
40,549767	1,000	132.687,000000
40,566433	1,000	131.641,000000
40,583100	1,000	129.757,000000
40,599767	1,000	126.989,000000
40,616433	1,000	123.615,000000
40,633100	1,000	119.691,000000
40,649767	1,000	115.305,000000
40,666433	1,000	111.077,000000
40,683100	1,000	107.163,000000
40,699767	1,000	103.773,000000
40,716433	1,000	101.162,000000
40,733100	1,000	99.245,000000
40,749767	1,000	97.837,000000
40,766433	1,000	96.670,000000
40,783100	1,000	95.295,000000
40,799767	1,000	93.689,000000
40,816433	1,000	92.142,000000
40,833100	1,000	91.001,000000
40,849767	1,000	90.352,000000
40,866433	1,000	89.837,000000
40,883100	1,000	89.328,000000
40,899767	1,000	88.833,000000
40,916433	1,000	88.463,000000
40,933100	1,000	88.428,000000
40,949767	1,000	88.853,000000
40,966433	1,000	89.548,000000
40,983100	1,000	90.498,000000
40,999767	1,000	91.777,000000
41,016433	1,000	92.761,000000
41,033100	1,000	93.024,000000
41,049767	1,000	92.464,000000
41,066433	1,000	90.988,000000
41,083100	1,000	88.767,000000
41,099767	1,000	86.035,000000
41,116433	1,000	83.200,000000
41,133100	1,000	80.721,000000
41,149767	1,000	79.010,000000
41,166433	1,000	78.232,000000
41,183100	1,000	78.042,000000
41,199767	1,000	77.951,000000
41,216433	1,000	77.845,000000
41,233100	1,000	77.520,000000
41,249767	1,000	76.999,000000
41,266433	1,000	76.154,000000
41,283100	1,000	74.761,000000
41,299767	1,000	72.914,000000
41,316433	1,000	70.893,000000
41,333100	1,000	68.969,000000
41,349767	1,000	67.454,000000
41,366433	1,000	66.676,000000
41,383100	1,000	66.785,000000
41,399767	1,000	67.415,000000
41,416433	1,000	67.951,000000
41,433100	1,000	68.260,000000
41,449767	1,000	68.431,000000
41,466433	1,000	68.504,000000
41,483100	1,000	68.216,000000
41,499767	1,000	67.489,000000
41,516433	1,000	66.757,000000
41,533100	1,000	66.033,000000
41,549767	1,000	65.160,000000
41,566433	1,000	64.270,000000
41,583100	1,000	63.319,000000
41,599767	1,000	62.456,000000
41,616433	1,000	62.084,000000
41,633100	1,000	61.976,000000
41,649767	1,000	61.819,000000
41,666433	1,000	61.514,000000
41,683100	1,000	60.983,000000
41,699767	1,000	60.299,000000
41,716433	1,000	59.635,000000
41,733100	1,000	59.232,000000
41,749767	1,000	59.274,000000
41,766433	1,000	59.699,000000
41,783100	1,000	60.409,000000
41,799767	1,000	61.280,000000
41,816433	1,000	61.994,000000
41,833100	1,000	62.412,000000
41,849767	1,000	62.445,000000
41,866433	1,000	61.988,000000
41,883100	1,000	60.919,000000
41,899767	1,000	59.239,000000
41,916433	1,000	56.834,000000
41,933100	1,000	53.772,000000
41,949767	1,000	50.516,000000
41,966433	1,000	47.765,000000
41,983100	1,000	45.775,000000
41,999767	1,000	44.356,000000
42,016433	1,000	43.233,000000
42,033100	1,000	42.357,000000
42,049767	1,000	41.998,000000
42,066433	1,000	42.346,000000
42,083100	1,000	43.327,000000
42,099767	1,000	44.401,000000
42,116433	1,000	44.963,000000
42,133100	1,000	44.861,000000
42,149767	1,000	44.352,000000
42,166433	1,000	43.964,000000
42,183100	1,000	44.183,000000
42,199767	1,000	44.977,000000
42,216433	1,000	46.099,000000
42,233100	1,000	47.561,000000
42,249767	1,000	49.288,000000
42,266433	1,000	51.135,000000
42,283100	1,000	52.817,000000
42,299767	1,000	54.258,000000
42,316433	1,000	55.593,000000
42,333100	1,000	56.675,000000
42,349767	1,000	57.069,000000
42,366433	1,000	56.762,000000
42,383100	1,000	55.912,000000
42,399767	1,000	54.654,000000
42,416433	1,000	53.241,000000
42,433100	1,000	52.093,000000
42,449767	1,000	51.148,000000
42,466433	1,000	50.160,000000
42,483100	1,000	48.854,000000
42,499767	1,000	47.219,000000
42,516433	1,000	45.257,000000
42,533100	1,000	42.668,000000
42,549767	1,000	39.520,000000
42,566433	1,000	36.405,000000
42,583100	1,000	34.160,000000
42,599767	1,000	33.321,000000
42,616433	1,000	33.576,000000
42,633100	1,000	34.134,000000
42,649767	1,000	34.602,000000
42,666433	1,000	34.763,000000
42,683100	1,000	34.617,000000
42,699767	1,000	34.433,000000
42,716433	1,000	34.639,000000
42,733100	1,000	35.391,000000
42,749767	1,000	36.290,000000
42,766433	1,000	37.071,000000
42,783100	1,000	37.822,000000
42,799767	1,000	38.501,000000
42,816433	1,000	39.059,000000
42,833100	1,000	39.578,000000
42,849767	1,000	40.271,000000
42,866433	1,000	41.269,000000
42,883100	1,000	42.259,000000
42,899767	1,000	42.991,000000
42,916433	1,000	43.323,000000
42,933100	1,000	43.371,000000
42,949767	1,000	43.424,000000
42,966433	1,000	43.308,000000
42,983100	1,000	42.715,000000
42,999767	1,000	41.755,000000
43,016433	1,000	40.730,000000
43,033100	1,000	40.071,000000
43,049767	1,000	40.135,000000
43,066433	1,000	40.912,000000
43,083100	1,000	41.938,000000
43,099767	1,000	42.659,000000
43,116433	1,000	42.902,000000
