# Supplementary material for: HappyTools: A software for high-throughput HPLC data processing and quantitation
Source: PLoS One. 2018 Jul 6;13(7):e0200280. doi: 10.1371/journal.pone.0200280 (PMC6034860; doi:10.1371/journal.pone.0200280)
Supplement: S1 Data — The source code of HappyTools is included in this zip file, together with all the raw chromatograms as exported from ThermoFisher Chromeleon. A visual tutorial and a document demonstrating how to reproduce the results used in this study are also included. (ZIP) [file pone.0200280.s013.zip › Data/Clinical/ACPA-IgG Part 1/Total_RA8_IgG_duplo1.txt]

File Path	chrom://5-para-12-0017/ChromeleonLocal/Instrument Data/UHPLC_2/analysis 2013/Yoann 2013sup.seq/73376.smp/Emission_1.channel/Emission_1.chm
Channel	Emission_1

Injection Information:
Data Vault	ChromeleonLocal
Injection	IgG PP2.80 1
Injection Number	19
Position	RB4
Comment	
Processing Method	22-04-2013 Integrate IgG 75-63%
Instrument Method	2013Aquity IgG glycan  75%-63% 010313   deepwellplate
Type	Unknown
Status	Finished
Injection Date	18-4-2013
Injection Time	6:29:47
Injection Volume (µl)	83,000
Dilution Factor	1,0000
Weight	1,0000

Raw Data Information:
Time Min. (min)	0,016733
Time Max. (min)	43,100067
Data Points	2586
Detector	FLD
Exporting Data System	Chromeleon 7.1.2.1478
Operator	
Signal Quantity	
Signal Unit	counts
Signal Min.	-1.323.546,000000
Signal Max.	5.598.438,000000
Channel	Emission_1
Driver Name	FLD3000.dll
Channel Type	Evaluation
Min. Step (s)	1,000
Max. Step (s)	1,000
Average Step (s)	1,000

Signal Parameter Information:
Signal Info	250 nm /480 nm

Raw Data:
Time (min)	Step (s)	Value (counts)
0,016733	0,000	0,000000
0,033400	1,000	0,000000
0,050067	1,000	0,000000
0,066733	1,000	0,000000
0,083400	1,000	323,000000
0,100067	1,000	951,000000
0,116733	1,000	1.601,000000
0,133400	1,000	2.284,000000
0,150067	1,000	2.935,000000
0,166733	1,000	3.640,000000
0,183400	1,000	4.633,000000
0,200067	1,000	5.819,000000
0,216733	1,000	7.181,000000
0,233400	1,000	8.940,000000
0,250067	1,000	11.247,000000
0,266733	1,000	13.895,000000
0,283400	1,000	16.453,000000
0,300067	1,000	18.564,000000
0,316733	1,000	20.196,000000
0,333400	1,000	21.403,000000
0,350067	1,000	22.141,000000
0,366733	1,000	22.523,000000
0,383400	1,000	22.384,000000
0,400067	1,000	20.006,000000
0,416733	1,000	4.038,000000
0,433400	1,000	-42.964,000000
0,450067	1,000	-132.349,000000
0,466733	1,000	-264.545,000000
0,483400	1,000	-430.075,000000
0,500067	1,000	-613.221,000000
0,516733	1,000	-797.075,000000
0,533400	1,000	-966.665,000000
0,550067	1,000	-1.110.149,000000
0,566733	1,000	-1.219.662,000000
0,583400	1,000	-1.291.175,000000
0,600067	1,000	-1.323.546,000000
0,616733	1,000	-1.317.713,000000
0,633400	1,000	-1.276.471,000000
0,650067	1,000	-1.203.354,000000
0,666733	1,000	-1.102.927,000000
0,683400	1,000	-980.723,000000
0,700067	1,000	-843.258,000000
0,716733	1,000	-697.438,000000
0,733400	1,000	-549.821,000000
0,750067	1,000	-406.324,000000
0,766733	1,000	-272.090,000000
0,783400	1,000	-151.181,000000
0,800067	1,000	-46.361,000000
0,816733	1,000	40.880,000000
0,833400	1,000	110.038,000000
0,850067	1,000	161.568,000000
0,866733	1,000	196.669,000000
0,883400	1,000	217.170,000000
0,900067	1,000	225.642,000000
0,916733	1,000	225.127,000000
0,933400	1,000	218.388,000000
0,950067	1,000	207.662,000000
0,966733	1,000	194.637,000000
0,983400	1,000	180.401,000000
1,000067	1,000	165.624,000000
1,016733	1,000	150.502,000000
1,033400	1,000	135.263,000000
1,050067	1,000	120.124,000000
1,066733	1,000	105.495,000000
1,083400	1,000	92.056,000000
1,100067	1,000	80.322,000000
1,116733	1,000	70.526,000000
1,133400	1,000	62.439,000000
1,150067	1,000	55.698,000000
1,166733	1,000	50.010,000000
1,183400	1,000	45.093,000000
1,200067	1,000	40.849,000000
1,216733	1,000	37.150,000000
1,233400	1,000	34.047,000000
1,250067	1,000	31.661,000000
1,266733	1,000	29.987,000000
1,283400	1,000	29.047,000000
1,300067	1,000	28.635,000000
1,316733	1,000	28.210,000000
1,333400	1,000	27.387,000000
1,350067	1,000	26.024,000000
1,366733	1,000	24.399,000000
1,383400	1,000	22.934,000000
1,400067	1,000	22.102,000000
1,416733	1,000	22.121,000000
1,433400	1,000	22.756,000000
1,450067	1,000	23.680,000000
1,466733	1,000	24.716,000000
1,483400	1,000	25.799,000000
1,500067	1,000	27.042,000000
1,516733	1,000	28.759,000000
1,533400	1,000	30.954,000000
1,550067	1,000	33.082,000000
1,566733	1,000	34.693,000000
1,583400	1,000	35.557,000000
1,600067	1,000	35.494,000000
1,616733	1,000	34.628,000000
1,633400	1,000	33.224,000000
1,650067	1,000	31.451,000000
1,666733	1,000	29.459,000000
1,683400	1,000	27.552,000000
1,700067	1,000	26.229,000000
1,716733	1,000	25.765,000000
1,733400	1,000	26.130,000000
1,750067	1,000	27.127,000000
1,766733	1,000	28.276,000000
1,783400	1,000	29.186,000000
1,800067	1,000	29.620,000000
1,816733	1,000	29.370,000000
1,833400	1,000	28.530,000000
1,850067	1,000	27.345,000000
1,866733	1,000	26.357,000000
1,883400	1,000	26.026,000000
1,900067	1,000	26.256,000000
1,916733	1,000	26.724,000000
1,933400	1,000	27.002,000000
1,950067	1,000	26.659,000000
1,966733	1,000	25.687,000000
1,983400	1,000	24.354,000000
2,000067	1,000	22.784,000000
2,016733	1,000	21.215,000000
2,033400	1,000	19.982,000000
2,050067	1,000	19.002,000000
2,066733	1,000	18.164,000000
2,083400	1,000	17.731,000000
2,100067	1,000	17.853,000000
2,116733	1,000	18.365,000000
2,133400	1,000	19.204,000000
2,150067	1,000	20.219,000000
2,166733	1,000	21.350,000000
2,183400	1,000	22.666,000000
2,200067	1,000	24.114,000000
2,216733	1,000	25.644,000000
2,233400	1,000	27.202,000000
2,250067	1,000	28.852,000000
2,266733	1,000	30.811,000000
2,283400	1,000	33.246,000000
2,300067	1,000	35.883,000000
2,316733	1,000	38.335,000000
2,333400	1,000	40.486,000000
2,350067	1,000	42.522,000000
2,366733	1,000	44.781,000000
2,383400	1,000	47.560,000000
2,400067	1,000	51.134,000000
2,416733	1,000	55.638,000000
2,433400	1,000	61.198,000000
2,450067	1,000	67.986,000000
2,466733	1,000	76.028,000000
2,483400	1,000	85.612,000000
2,500067	1,000	96.744,000000
2,516733	1,000	109.117,000000
2,533400	1,000	122.508,000000
2,550067	1,000	136.590,000000
2,566733	1,000	151.088,000000
2,583400	1,000	165.776,000000
2,600067	1,000	180.618,000000
2,616733	1,000	195.619,000000
2,633400	1,000	210.387,000000
2,650067	1,000	224.764,000000
2,666733	1,000	238.959,000000
2,683400	1,000	253.471,000000
2,700067	1,000	268.485,000000
2,716733	1,000	283.932,000000
2,733400	1,000	299.768,000000
2,750067	1,000	316.055,000000
2,766733	1,000	332.554,000000
2,783400	1,000	349.025,000000
2,800067	1,000	365.370,000000
2,816733	1,000	381.563,000000
2,833400	1,000	397.723,000000
2,850067	1,000	413.954,000000
2,866733	1,000	430.085,000000
2,883400	1,000	445.955,000000
2,900067	1,000	461.473,000000
2,916733	1,000	476.064,000000
2,933400	1,000	489.014,000000
2,950067	1,000	500.295,000000
2,966733	1,000	510.298,000000
2,983400	1,000	519.592,000000
3,000067	1,000	528.778,000000
3,016733	1,000	538.015,000000
3,033400	1,000	547.407,000000
3,050067	1,000	557.250,000000
3,066733	1,000	567.863,000000
3,083400	1,000	579.166,000000
3,100067	1,000	590.796,000000
3,116733	1,000	602.227,000000
3,133400	1,000	612.840,000000
3,150067	1,000	622.125,000000
3,166733	1,000	630.181,000000
3,183400	1,000	637.222,000000
3,200067	1,000	643.841,000000
3,216733	1,000	650.478,000000
3,233400	1,000	657.278,000000
3,250067	1,000	664.051,000000
3,266733	1,000	670.407,000000
3,283400	1,000	675.966,000000
3,300067	1,000	680.660,000000
3,316733	1,000	684.875,000000
3,333400	1,000	689.023,000000
3,350067	1,000	693.291,000000
3,366733	1,000	697.966,000000
3,383400	1,000	703.404,000000
3,400067	1,000	709.504,000000
3,416733	1,000	716.014,000000
3,433400	1,000	722.208,000000
3,450067	1,000	727.388,000000
3,466733	1,000	731.538,000000
3,483400	1,000	735.066,000000
3,500067	1,000	738.483,000000
3,516733	1,000	742.284,000000
3,533400	1,000	746.635,000000
3,550067	1,000	751.561,000000
3,566733	1,000	756.713,000000
3,583400	1,000	761.368,000000
3,600067	1,000	765.132,000000
3,616733	1,000	767.924,000000
3,633400	1,000	769.930,000000
3,650067	1,000	771.560,000000
3,666733	1,000	772.848,000000
3,683400	1,000	773.737,000000
3,700067	1,000	774.233,000000
3,716733	1,000	774.464,000000
3,733400	1,000	774.843,000000
3,750067	1,000	775.749,000000
3,766733	1,000	777.389,000000
3,783400	1,000	779.803,000000
3,800067	1,000	782.872,000000
3,816733	1,000	786.344,000000
3,833400	1,000	789.736,000000
3,850067	1,000	792.944,000000
3,866733	1,000	796.023,000000
3,883400	1,000	798.611,000000
3,900067	1,000	800.223,000000
3,916733	1,000	800.510,000000
3,933400	1,000	799.548,000000
3,950067	1,000	797.963,000000
3,966733	1,000	796.505,000000
3,983400	1,000	795.869,000000
4,000067	1,000	796.436,000000
4,016733	1,000	798.222,000000
4,033400	1,000	800.854,000000
4,050067	1,000	803.610,000000
4,066733	1,000	805.815,000000
4,083400	1,000	807.303,000000
4,100067	1,000	807.932,000000
4,116733	1,000	807.662,000000
4,133400	1,000	806.604,000000
4,150067	1,000	805.394,000000
4,166733	1,000	804.416,000000
4,183400	1,000	803.821,000000
4,200067	1,000	803.859,000000
4,216733	1,000	804.704,000000
4,233400	1,000	806.143,000000
4,250067	1,000	808.122,000000
4,266733	1,000	810.708,000000
4,283400	1,000	813.598,000000
4,300067	1,000	816.346,000000
4,316733	1,000	818.451,000000
4,333400	1,000	819.701,000000
4,350067	1,000	820.197,000000
4,366733	1,000	820.428,000000
4,383400	1,000	820.712,000000
4,400067	1,000	820.902,000000
4,416733	1,000	820.909,000000
4,433400	1,000	820.773,000000
4,450067	1,000	820.775,000000
4,466733	1,000	821.090,000000
4,483400	1,000	821.547,000000
4,500067	1,000	821.884,000000
4,516733	1,000	822.020,000000
4,533400	1,000	821.717,000000
4,550067	1,000	820.715,000000
4,566733	1,000	819.240,000000
4,583400	1,000	817.779,000000
4,600067	1,000	816.595,000000
4,616733	1,000	816.003,000000
4,633400	1,000	815.976,000000
4,650067	1,000	816.166,000000
4,666733	1,000	816.449,000000
4,683400	1,000	816.811,000000
4,700067	1,000	817.129,000000
4,716733	1,000	817.425,000000
4,733400	1,000	817.915,000000
4,750067	1,000	818.667,000000
4,766733	1,000	819.580,000000
4,783400	1,000	820.238,000000
4,800067	1,000	820.579,000000
4,816733	1,000	820.933,000000
4,833400	1,000	821.447,000000
4,850067	1,000	822.168,000000
4,866733	1,000	823.229,000000
4,883400	1,000	824.820,000000
4,900067	1,000	826.756,000000
4,916733	1,000	828.521,000000
4,933400	1,000	829.755,000000
4,950067	1,000	830.356,000000
4,966733	1,000	830.546,000000
4,983400	1,000	830.573,000000
5,000067	1,000	830.312,000000
5,016733	1,000	829.600,000000
5,033400	1,000	828.744,000000
5,050067	1,000	827.978,000000
5,066733	1,000	827.530,000000
5,083400	1,000	827.740,000000
5,100067	1,000	828.772,000000
5,116733	1,000	830.414,000000
5,133400	1,000	832.058,000000
5,150067	1,000	833.238,000000
5,166733	1,000	833.786,000000
5,183400	1,000	834.047,000000
5,200067	1,000	834.442,000000
5,216733	1,000	835.294,000000
5,233400	1,000	836.510,000000
5,250067	1,000	837.790,000000
5,266733	1,000	838.910,000000
5,283400	1,000	839.921,000000
5,300067	1,000	840.672,000000
5,316733	1,000	841.040,000000
5,333400	1,000	841.080,000000
5,350067	1,000	840.798,000000
5,366733	1,000	840.084,000000
5,383400	1,000	838.878,000000
5,400067	1,000	837.406,000000
5,416733	1,000	835.937,000000
5,433400	1,000	834.869,000000
5,450067	1,000	834.406,000000
5,466733	1,000	834.280,000000
5,483400	1,000	834.035,000000
5,500067	1,000	833.703,000000
5,516733	1,000	833.604,000000
5,533400	1,000	833.863,000000
5,550067	1,000	834.752,000000
5,566733	1,000	836.134,000000
5,583400	1,000	837.657,000000
5,600067	1,000	838.872,000000
5,616733	1,000	839.457,000000
5,633400	1,000	839.632,000000
5,650067	1,000	839.734,000000
5,666733	1,000	840.052,000000
5,683400	1,000	840.835,000000
5,700067	1,000	842.092,000000
5,716733	1,000	843.678,000000
5,733400	1,000	845.369,000000
5,750067	1,000	846.794,000000
5,766733	1,000	847.674,000000
5,783400	1,000	847.915,000000
5,800067	1,000	847.760,000000
5,816733	1,000	847.671,000000
5,833400	1,000	847.786,000000
5,850067	1,000	848.210,000000
5,866733	1,000	849.028,000000
5,883400	1,000	849.986,000000
5,900067	1,000	850.713,000000
5,916733	1,000	850.938,000000
5,933400	1,000	850.727,000000
5,950067	1,000	850.425,000000
5,966733	1,000	850.565,000000
5,983400	1,000	851.198,000000
6,000067	1,000	852.278,000000
6,016733	1,000	853.641,000000
6,033400	1,000	855.082,000000
6,050067	1,000	856.431,000000
6,066733	1,000	857.725,000000
6,083400	1,000	859.438,000000
6,100067	1,000	861.514,000000
6,116733	1,000	863.585,000000
6,133400	1,000	865.390,000000
6,150067	1,000	866.888,000000
6,166733	1,000	868.073,000000
6,183400	1,000	869.049,000000
6,200067	1,000	869.996,000000
6,216733	1,000	871.035,000000
6,233400	1,000	872.061,000000
6,250067	1,000	872.749,000000
6,266733	1,000	872.697,000000
6,283400	1,000	871.674,000000
6,300067	1,000	869.913,000000
6,316733	1,000	867.844,000000
6,333400	1,000	865.433,000000
6,350067	1,000	862.781,000000
6,366733	1,000	860.371,000000
6,383400	1,000	858.642,000000
6,400067	1,000	858.000,000000
6,416733	1,000	858.028,000000
6,433400	1,000	858.198,000000
6,450067	1,000	858.625,000000
6,466733	1,000	859.499,000000
6,483400	1,000	860.864,000000
6,500067	1,000	862.615,000000
6,516733	1,000	864.633,000000
6,533400	1,000	866.666,000000
6,550067	1,000	868.620,000000
6,566733	1,000	870.230,000000
6,583400	1,000	871.317,000000
6,600067	1,000	872.072,000000
6,616733	1,000	872.714,000000
6,633400	1,000	873.451,000000
6,650067	1,000	874.466,000000
6,666733	1,000	875.990,000000
6,683400	1,000	877.842,000000
6,700067	1,000	879.530,000000
6,716733	1,000	880.664,000000
6,733400	1,000	881.142,000000
6,750067	1,000	881.246,000000
6,766733	1,000	881.263,000000
6,783400	1,000	881.098,000000
6,800067	1,000	880.814,000000
6,816733	1,000	880.342,000000
6,833400	1,000	879.504,000000
6,850067	1,000	878.397,000000
6,866733	1,000	877.181,000000
6,883400	1,000	876.026,000000
6,900067	1,000	875.033,000000
6,916733	1,000	874.000,000000
6,933400	1,000	872.881,000000
6,950067	1,000	871.738,000000
6,966733	1,000	870.618,000000
6,983400	1,000	869.759,000000
7,000067	1,000	869.387,000000
7,016733	1,000	869.704,000000
7,033400	1,000	870.799,000000
7,050067	1,000	872.570,000000
7,066733	1,000	874.936,000000
7,083400	1,000	877.718,000000
7,100067	1,000	880.434,000000
7,116733	1,000	882.532,000000
7,133400	1,000	883.664,000000
7,150067	1,000	884.013,000000
7,166733	1,000	883.849,000000
7,183400	1,000	883.396,000000
7,200067	1,000	882.812,000000
7,216733	1,000	882.284,000000
7,233400	1,000	881.978,000000
7,250067	1,000	881.757,000000
7,266733	1,000	881.716,000000
7,283400	1,000	882.098,000000
7,300067	1,000	883.130,000000
7,316733	1,000	884.615,000000
7,333400	1,000	886.166,000000
7,350067	1,000	887.529,000000
7,366733	1,000	888.531,000000
7,383400	1,000	889.105,000000
7,400067	1,000	889.083,000000
7,416733	1,000	888.693,000000
7,433400	1,000	888.220,000000
7,450067	1,000	887.437,000000
7,466733	1,000	886.420,000000
7,483400	1,000	885.508,000000
7,500067	1,000	885.105,000000
7,516733	1,000	885.487,000000
7,533400	1,000	886.654,000000
7,550067	1,000	888.605,000000
7,566733	1,000	890.915,000000
7,583400	1,000	893.104,000000
7,600067	1,000	894.972,000000
7,616733	1,000	896.552,000000
7,633400	1,000	897.678,000000
7,650067	1,000	898.066,000000
7,666733	1,000	897.758,000000
7,683400	1,000	896.681,000000
7,700067	1,000	895.144,000000
7,716733	1,000	893.496,000000
7,733400	1,000	891.965,000000
7,750067	1,000	890.852,000000
7,766733	1,000	890.301,000000
7,783400	1,000	890.003,000000
7,800067	1,000	889.817,000000
7,816733	1,000	889.911,000000
7,833400	1,000	890.447,000000
7,850067	1,000	891.488,000000
7,866733	1,000	892.948,000000
7,883400	1,000	894.711,000000
7,900067	1,000	896.601,000000
7,916733	1,000	898.458,000000
7,933400	1,000	900.228,000000
7,950067	1,000	901.893,000000
7,966733	1,000	903.521,000000
7,983400	1,000	905.018,000000
8,000067	1,000	906.038,000000
8,016733	1,000	906.499,000000
8,033400	1,000	906.298,000000
8,050067	1,000	905.715,000000
8,066733	1,000	905.254,000000
8,083400	1,000	905.295,000000
8,100067	1,000	906.027,000000
8,116733	1,000	907.441,000000
8,133400	1,000	909.147,000000
8,150067	1,000	910.272,000000
8,166733	1,000	910.589,000000
8,183400	1,000	910.440,000000
8,200067	1,000	909.949,000000
8,216733	1,000	909.073,000000
8,233400	1,000	908.183,000000
8,250067	1,000	907.957,000000
8,266733	1,000	908.900,000000
8,283400	1,000	910.953,000000
8,300067	1,000	914.460,000000
8,316733	1,000	920.147,000000
8,333400	1,000	928.977,000000
8,350067	1,000	941.570,000000
8,366733	1,000	957.515,000000
8,383400	1,000	975.124,000000
8,400067	1,000	991.873,000000
8,416733	1,000	1.005.200,000000
8,433400	1,000	1.013.522,000000
8,450067	1,000	1.016.188,000000
8,466733	1,000	1.013.347,000000
8,483400	1,000	1.005.950,000000
8,500067	1,000	995.420,000000
8,516733	1,000	983.175,000000
8,533400	1,000	970.641,000000
8,550067	1,000	958.959,000000
8,566733	1,000	948.639,000000
8,583400	1,000	939.787,000000
8,600067	1,000	932.419,000000
8,616733	1,000	926.500,000000
8,633400	1,000	921.946,000000
8,650067	1,000	918.810,000000
8,666733	1,000	917.150,000000
8,683400	1,000	917.021,000000
8,700067	1,000	918.451,000000
8,716733	1,000	921.317,000000
8,733400	1,000	925.644,000000
8,750067	1,000	931.840,000000
8,766733	1,000	940.620,000000
8,783400	1,000	952.389,000000
8,800067	1,000	966.927,000000
8,816733	1,000	983.456,000000
8,833400	1,000	1.000.765,000000
8,850067	1,000	1.016.799,000000
8,866733	1,000	1.029.426,000000
8,883400	1,000	1.037.343,000000
8,900067	1,000	1.040.224,000000
8,916733	1,000	1.038.234,000000
8,933400	1,000	1.031.982,000000
8,950067	1,000	1.022.248,000000
8,966733	1,000	1.010.081,000000
8,983400	1,000	996.796,000000
9,000067	1,000	983.785,000000
9,016733	1,000	971.936,000000
9,033400	1,000	961.792,000000
9,050067	1,000	953.616,000000
9,066733	1,000	947.228,000000
9,083400	1,000	942.056,000000
9,100067	1,000	937.818,000000
9,116733	1,000	934.545,000000
9,133400	1,000	932.227,000000
9,150067	1,000	930.835,000000
9,166733	1,000	930.414,000000
9,183400	1,000	930.786,000000
9,200067	1,000	931.765,000000
9,216733	1,000	932.989,000000
9,233400	1,000	934.030,000000
9,250067	1,000	934.554,000000
9,266733	1,000	934.569,000000
9,283400	1,000	934.344,000000
9,300067	1,000	934.073,000000
9,316733	1,000	933.771,000000
9,333400	1,000	933.597,000000
9,350067	1,000	933.867,000000
9,366733	1,000	934.695,000000
9,383400	1,000	936.006,000000
9,400067	1,000	937.571,000000
9,416733	1,000	939.155,000000
9,433400	1,000	940.656,000000
9,450067	1,000	942.279,000000
9,466733	1,000	944.466,000000
9,483400	1,000	947.668,000000
9,500067	1,000	951.598,000000
9,516733	1,000	955.647,000000
9,533400	1,000	959.035,000000
9,550067	1,000	961.093,000000
9,566733	1,000	961.926,000000
9,583400	1,000	961.835,000000
9,600067	1,000	961.240,000000
9,616733	1,000	960.944,000000
9,633400	1,000	961.537,000000
9,650067	1,000	964.208,000000
9,666733	1,000	971.820,000000
9,683400	1,000	990.204,000000
9,700067	1,000	1.030.155,000000
9,716733	1,000	1.109.848,000000
9,733400	1,000	1.255.792,000000
9,750067	1,000	1.499.041,000000
9,766733	1,000	1.866.067,000000
9,783400	1,000	2.365.310,000000
9,800067	1,000	2.975.421,000000
9,816733	1,000	3.642.142,000000
9,833400	1,000	4.287.278,000000
9,850067	1,000	4.826.540,000000
9,866733	1,000	5.189.543,000000
9,883400	1,000	5.335.587,000000
9,900067	1,000	5.259.007,000000
9,916733	1,000	4.985.425,000000
9,933400	1,000	4.562.456,000000
9,950067	1,000	4.048.154,000000
9,966733	1,000	3.499.858,000000
9,983400	1,000	2.965.919,000000
10,000067	1,000	2.481.773,000000
10,016733	1,000	2.068.844,000000
10,033400	1,000	1.735.502,000000
10,050067	1,000	1.480.200,000000
10,066733	1,000	1.294.909,000000
10,083400	1,000	1.167.909,000000
10,100067	1,000	1.085.976,000000
10,116733	1,000	1.036.750,000000
10,133400	1,000	1.009.705,000000
10,150067	1,000	996.380,000000
10,166733	1,000	990.777,000000
10,183400	1,000	989.173,000000
10,200067	1,000	989.391,000000
10,216733	1,000	990.410,000000
10,233400	1,000	991.798,000000
10,250067	1,000	993.479,000000
10,266733	1,000	995.622,000000
10,283400	1,000	998.413,000000
10,300067	1,000	1.002.026,000000
10,316733	1,000	1.006.355,000000
10,333400	1,000	1.011.241,000000
10,350067	1,000	1.016.607,000000
10,366733	1,000	1.022.670,000000
10,383400	1,000	1.029.578,000000
10,400067	1,000	1.037.381,000000
10,416733	1,000	1.046.105,000000
10,433400	1,000	1.055.508,000000
10,450067	1,000	1.065.281,000000
10,466733	1,000	1.074.740,000000
10,483400	1,000	1.082.861,000000
10,500067	1,000	1.088.824,000000
10,516733	1,000	1.091.854,000000
10,533400	1,000	1.091.484,000000
10,550067	1,000	1.087.720,000000
10,566733	1,000	1.080.984,000000
10,583400	1,000	1.071.915,000000
10,600067	1,000	1.061.400,000000
10,616733	1,000	1.050.461,000000
10,633400	1,000	1.039.974,000000
10,650067	1,000	1.030.579,000000
10,666733	1,000	1.022.750,000000
10,683400	1,000	1.016.455,000000
10,700067	1,000	1.011.954,000000
10,716733	1,000	1.010.143,000000
10,733400	1,000	1.012.758,000000
10,750067	1,000	1.022.925,000000
10,766733	1,000	1.044.593,000000
10,783400	1,000	1.081.361,000000
10,800067	1,000	1.135.576,000000
10,816733	1,000	1.207.481,000000
10,833400	1,000	1.293.560,000000
10,850067	1,000	1.386.020,000000
10,866733	1,000	1.474.698,000000
10,883400	1,000	1.548.949,000000
10,900067	1,000	1.599.821,000000
10,916733	1,000	1.621.828,000000
10,933400	1,000	1.614.035,000000
10,950067	1,000	1.579.306,000000
10,966733	1,000	1.523.508,000000
10,983400	1,000	1.454.142,000000
11,000067	1,000	1.379.027,000000
11,016733	1,000	1.305.758,000000
11,033400	1,000	1.240.489,000000
11,050067	1,000	1.187.113,000000
11,066733	1,000	1.147.837,000000
11,083400	1,000	1.123.481,000000
11,100067	1,000	1.113.462,000000
11,116733	1,000	1.115.843,000000
11,133400	1,000	1.127.905,000000
11,150067	1,000	1.146.239,000000
11,166733	1,000	1.166.881,000000
11,183400	1,000	1.186.029,000000
11,200067	1,000	1.200.113,000000
11,216733	1,000	1.206.554,000000
11,233400	1,000	1.203.971,000000
11,250067	1,000	1.192.455,000000
11,266733	1,000	1.173.666,000000
11,283400	1,000	1.150.206,000000
11,300067	1,000	1.124.911,000000
11,316733	1,000	1.100.145,000000
11,333400	1,000	1.077.381,000000
11,350067	1,000	1.057.720,000000
11,366733	1,000	1.041.743,000000
11,383400	1,000	1.029.527,000000
11,400067	1,000	1.021.001,000000
11,416733	1,000	1.016.251,000000
11,433400	1,000	1.015.450,000000
11,450067	1,000	1.018.684,000000
11,466733	1,000	1.025.647,000000
11,483400	1,000	1.035.512,000000
11,500067	1,000	1.047.254,000000
11,516733	1,000	1.059.398,000000
11,533400	1,000	1.070.253,000000
11,550067	1,000	1.078.586,000000
11,566733	1,000	1.083.543,000000
11,583400	1,000	1.084.828,000000
11,600067	1,000	1.082.488,000000
11,616733	1,000	1.076.826,000000
11,633400	1,000	1.068.560,000000
11,650067	1,000	1.058.517,000000
11,666733	1,000	1.047.568,000000
11,683400	1,000	1.036.908,000000
11,700067	1,000	1.027.319,000000
11,716733	1,000	1.019.005,000000
11,733400	1,000	1.012.250,000000
11,750067	1,000	1.007.341,000000
11,766733	1,000	1.004.476,000000
11,783400	1,000	1.003.663,000000
11,800067	1,000	1.004.674,000000
11,816733	1,000	1.006.967,000000
11,833400	1,000	1.009.791,000000
11,850067	1,000	1.012.418,000000
11,866733	1,000	1.014.414,000000
11,883400	1,000	1.015.703,000000
11,900067	1,000	1.016.516,000000
11,916733	1,000	1.016.794,000000
11,933400	1,000	1.016.278,000000
11,950067	1,000	1.014.962,000000
11,966733	1,000	1.013.367,000000
11,983400	1,000	1.012.146,000000
12,000067	1,000	1.011.783,000000
12,016733	1,000	1.012.850,000000
12,033400	1,000	1.016.417,000000
12,050067	1,000	1.023.617,000000
12,066733	1,000	1.035.385,000000
12,083400	1,000	1.053.313,000000
12,100067	1,000	1.080.893,000000
12,116733	1,000	1.124.594,000000
12,133400	1,000	1.195.698,000000
12,150067	1,000	1.311.659,000000
12,166733	1,000	1.494.768,000000
12,183400	1,000	1.768.798,000000
12,200067	1,000	2.152.088,000000
12,216733	1,000	2.648.043,000000
12,233400	1,000	3.236.867,000000
12,250067	1,000	3.873.454,000000
12,266733	1,000	4.493.720,000000
12,283400	1,000	5.026.785,000000
12,300067	1,000	5.409.277,000000
12,316733	1,000	5.598.438,000000
12,333400	1,000	5.579.316,000000
12,350067	1,000	5.365.134,000000
12,366733	1,000	4.991.913,000000
12,383400	1,000	4.509.004,000000
12,400067	1,000	3.969.599,000000
12,416733	1,000	3.422.483,000000
12,433400	1,000	2.906.585,000000
12,450067	1,000	2.448.863,000000
12,466733	1,000	2.064.518,000000
12,483400	1,000	1.758.454,000000
12,500067	1,000	1.527.593,000000
12,516733	1,000	1.364.543,000000
12,533400	1,000	1.260.755,000000
12,550067	1,000	1.209.213,000000
12,566733	1,000	1.205.626,000000
12,583400	1,000	1.248.962,000000
12,600067	1,000	1.340.489,000000
12,616733	1,000	1.481.365,000000
12,633400	1,000	1.669.341,000000
12,650067	1,000	1.895.648,000000
12,666733	1,000	2.143.216,000000
12,683400	1,000	2.388.032,000000
12,700067	1,000	2.603.317,000000
12,716733	1,000	2.764.555,000000
12,733400	1,000	2.854.152,000000
12,750067	1,000	2.864.331,000000
12,766733	1,000	2.798.055,000000
12,783400	1,000	2.667.594,000000
12,800067	1,000	2.491.030,000000
12,816733	1,000	2.288.407,000000
12,833400	1,000	2.079.001,000000
12,850067	1,000	1.879.050,000000
12,866733	1,000	1.700.265,000000
12,883400	1,000	1.549.386,000000
12,900067	1,000	1.428.807,000000
12,916733	1,000	1.337.395,000000
12,933400	1,000	1.271.695,000000
12,950067	1,000	1.226.979,000000
12,966733	1,000	1.198.560,000000
12,983400	1,000	1.183.232,000000
13,000067	1,000	1.179.684,000000
13,016733	1,000	1.188.303,000000
13,033400	1,000	1.211.518,000000
13,050067	1,000	1.253.175,000000
13,066733	1,000	1.316.964,000000
13,083400	1,000	1.404.826,000000
13,100067	1,000	1.514.944,000000
13,116733	1,000	1.640.719,000000
13,133400	1,000	1.770.575,000000
13,150067	1,000	1.889.655,000000
13,166733	1,000	1.983.467,000000
13,183400	1,000	2.040.708,000000
13,200067	1,000	2.055.499,000000
13,216733	1,000	2.028.049,000000
13,233400	1,000	1.963.673,000000
13,250067	1,000	1.871.257,000000
13,266733	1,000	1.761.288,000000
13,283400	1,000	1.644.336,000000
13,300067	1,000	1.529.670,000000
13,316733	1,000	1.424.660,000000
13,333400	1,000	1.334.352,000000
13,350067	1,000	1.261.158,000000
13,366733	1,000	1.204.962,000000
13,383400	1,000	1.164.298,000000
13,400067	1,000	1.137.017,000000
13,416733	1,000	1.120.647,000000
13,433400	1,000	1.112.896,000000
13,450067	1,000	1.111.923,000000
13,466733	1,000	1.116.249,000000
13,483400	1,000	1.124.322,000000
13,500067	1,000	1.134.681,000000
13,516733	1,000	1.146.225,000000
13,533400	1,000	1.157.767,000000
13,550067	1,000	1.167.614,000000
13,566733	1,000	1.174.241,000000
13,583400	1,000	1.176.792,000000
13,600067	1,000	1.175.089,000000
13,616733	1,000	1.169.384,000000
13,633400	1,000	1.160.353,000000
13,650067	1,000	1.149.140,000000
13,666733	1,000	1.136.953,000000
13,683400	1,000	1.124.984,000000
13,700067	1,000	1.114.237,000000
13,716733	1,000	1.105.247,000000
13,733400	1,000	1.098.077,000000
13,750067	1,000	1.092.660,000000
13,766733	1,000	1.088.460,000000
13,783400	1,000	1.085.117,000000
13,800067	1,000	1.082.066,000000
13,816733	1,000	1.078.604,000000
13,833400	1,000	1.074.419,000000
13,850067	1,000	1.069.864,000000
13,866733	1,000	1.065.328,000000
13,883400	1,000	1.061.198,000000
13,900067	1,000	1.057.841,000000
13,916733	1,000	1.055.183,000000
13,933400	1,000	1.052.912,000000
13,950067	1,000	1.050.906,000000
13,966733	1,000	1.049.078,000000
13,983400	1,000	1.047.430,000000
14,000067	1,000	1.046.126,000000
14,016733	1,000	1.045.281,000000
14,033400	1,000	1.045.124,000000
14,050067	1,000	1.045.983,000000
14,066733	1,000	1.048.255,000000
14,083400	1,000	1.052.944,000000
14,100067	1,000	1.061.234,000000
14,116733	1,000	1.073.973,000000
14,133400	1,000	1.091.681,000000
14,150067	1,000	1.114.414,000000
14,166733	1,000	1.141.047,000000
14,183400	1,000	1.169.302,000000
14,200067	1,000	1.196.688,000000
14,216733	1,000	1.220.529,000000
14,233400	1,000	1.238.387,000000
14,250067	1,000	1.248.439,000000
14,266733	1,000	1.249.690,000000
14,283400	1,000	1.242.457,000000
14,300067	1,000	1.227.923,000000
14,316733	1,000	1.207.840,000000
14,333400	1,000	1.184.493,000000
14,350067	1,000	1.160.334,000000
14,366733	1,000	1.137.280,000000
14,383400	1,000	1.116.599,000000
14,400067	1,000	1.099.181,000000
14,416733	1,000	1.085.416,000000
14,433400	1,000	1.074.864,000000
14,450067	1,000	1.066.631,000000
14,466733	1,000	1.060.255,000000
14,483400	1,000	1.055.659,000000
14,500067	1,000	1.052.414,000000
14,516733	1,000	1.050.005,000000
14,533400	1,000	1.047.977,000000
14,550067	1,000	1.046.082,000000
14,566733	1,000	1.044.400,000000
14,583400	1,000	1.042.795,000000
14,600067	1,000	1.041.456,000000
14,616733	1,000	1.040.684,000000
14,633400	1,000	1.040.616,000000
14,650067	1,000	1.041.234,000000
14,666733	1,000	1.042.540,000000
14,683400	1,000	1.044.550,000000
14,700067	1,000	1.047.059,000000
14,716733	1,000	1.049.927,000000
14,733400	1,000	1.052.886,000000
14,750067	1,000	1.055.777,000000
14,766733	1,000	1.058.462,000000
14,783400	1,000	1.060.849,000000
14,800067	1,000	1.063.023,000000
14,816733	1,000	1.065.248,000000
14,833400	1,000	1.067.698,000000
14,850067	1,000	1.070.585,000000
14,866733	1,000	1.073.687,000000
14,883400	1,000	1.076.649,000000
14,900067	1,000	1.079.206,000000
14,916733	1,000	1.081.362,000000
14,933400	1,000	1.083.087,000000
14,950067	1,000	1.084.220,000000
14,966733	1,000	1.084.571,000000
14,983400	1,000	1.083.915,000000
15,000067	1,000	1.082.270,000000
15,016733	1,000	1.080.127,000000
15,033400	1,000	1.077.971,000000
15,050067	1,000	1.076.137,000000
15,066733	1,000	1.074.640,000000
15,083400	1,000	1.073.312,000000
15,100067	1,000	1.071.841,000000
15,116733	1,000	1.070.160,000000
15,133400	1,000	1.068.562,000000
15,150067	1,000	1.067.732,000000
15,166733	1,000	1.068.332,000000
15,183400	1,000	1.071.051,000000
15,200067	1,000	1.076.906,000000
15,216733	1,000	1.088.091,000000
15,233400	1,000	1.108.107,000000
15,250067	1,000	1.142.403,000000
15,266733	1,000	1.198.992,000000
15,283400	1,000	1.288.880,000000
15,300067	1,000	1.424.890,000000
15,316733	1,000	1.619.023,000000
15,333400	1,000	1.878.817,000000
15,350067	1,000	2.202.936,000000
15,366733	1,000	2.578.671,000000
15,383400	1,000	2.981.213,000000
15,400067	1,000	3.375.566,000000
15,416733	1,000	3.722.054,000000
15,433400	1,000	3.983.696,000000
15,450067	1,000	4.133.001,000000
15,466733	1,000	4.156.625,000000
15,483400	1,000	4.056.868,000000
15,500067	1,000	3.850.279,000000
15,516733	1,000	3.563.485,000000
15,533400	1,000	3.227.466,000000
15,550067	1,000	2.872.573,000000
15,566733	1,000	2.525.339,000000
15,583400	1,000	2.206.134,000000
15,600067	1,000	1.928.251,000000
15,616733	1,000	1.698.466,000000
15,633400	1,000	1.517.801,000000
15,650067	1,000	1.382.942,000000
15,666733	1,000	1.288.375,000000
15,683400	1,000	1.227.092,000000
15,700067	1,000	1.191.425,000000
15,716733	1,000	1.174.250,000000
15,733400	1,000	1.169.564,000000
15,750067	1,000	1.172.145,000000
15,766733	1,000	1.177.610,000000
15,783400	1,000	1.182.800,000000
15,800067	1,000	1.185.886,000000
15,816733	1,000	1.186.153,000000
15,833400	1,000	1.183.783,000000
15,850067	1,000	1.179.844,000000
15,866733	1,000	1.176.185,000000
15,883400	1,000	1.175.398,000000
15,900067	1,000	1.180.134,000000
15,916733	1,000	1.192.472,000000
15,933400	1,000	1.213.281,000000
15,950067	1,000	1.242.584,000000
15,966733	1,000	1.279.446,000000
15,983400	1,000	1.321.263,000000
16,000067	1,000	1.363.924,000000
16,016733	1,000	1.403.080,000000
16,033400	1,000	1.434.652,000000
16,050067	1,000	1.455.276,000000
16,066733	1,000	1.462.961,000000
16,083400	1,000	1.457.409,000000
16,100067	1,000	1.439.754,000000
16,116733	1,000	1.412.013,000000
16,133400	1,000	1.377.111,000000
16,150067	1,000	1.338.563,000000
16,166733	1,000	1.299.532,000000
16,183400	1,000	1.262.487,000000
16,200067	1,000	1.228.863,000000
16,216733	1,000	1.199.422,000000
16,233400	1,000	1.174.529,000000
16,250067	1,000	1.154.067,000000
16,266733	1,000	1.137.616,000000
16,283400	1,000	1.124.704,000000
16,300067	1,000	1.114.737,000000
16,316733	1,000	1.107.314,000000
16,333400	1,000	1.101.879,000000
16,350067	1,000	1.097.717,000000
16,366733	1,000	1.094.301,000000
16,383400	1,000	1.091.523,000000
16,400067	1,000	1.089.460,000000
16,416733	1,000	1.088.193,000000
16,433400	1,000	1.087.668,000000
16,450067	1,000	1.087.595,000000
16,466733	1,000	1.087.664,000000
16,483400	1,000	1.088.096,000000
16,500067	1,000	1.089.053,000000
16,516733	1,000	1.090.350,000000
16,533400	1,000	1.091.638,000000
16,550067	1,000	1.092.646,000000
16,566733	1,000	1.093.354,000000
16,583400	1,000	1.093.780,000000
16,600067	1,000	1.093.739,000000
16,616733	1,000	1.093.054,000000
16,633400	1,000	1.091.738,000000
16,650067	1,000	1.090.148,000000
16,666733	1,000	1.088.518,000000
16,683400	1,000	1.087.249,000000
16,700067	1,000	1.086.579,000000
16,716733	1,000	1.086.394,000000
16,733400	1,000	1.086.667,000000
16,750067	1,000	1.087.488,000000
16,766733	1,000	1.089.355,000000
16,783400	1,000	1.092.430,000000
16,800067	1,000	1.096.469,000000
16,816733	1,000	1.101.675,000000
16,833400	1,000	1.108.041,000000
16,850067	1,000	1.115.002,000000
16,866733	1,000	1.121.773,000000
16,883400	1,000	1.127.589,000000
16,900067	1,000	1.131.707,000000
16,916733	1,000	1.133.425,000000
16,933400	1,000	1.132.626,000000
16,950067	1,000	1.129.825,000000
16,966733	1,000	1.125.558,000000
16,983400	1,000	1.120.339,000000
17,000067	1,000	1.114.662,000000
17,016733	1,000	1.108.845,000000
17,033400	1,000	1.103.354,000000
17,050067	1,000	1.098.696,000000
17,066733	1,000	1.095.354,000000
17,083400	1,000	1.093.247,000000
17,100067	1,000	1.091.941,000000
17,116733	1,000	1.091.308,000000
17,133400	1,000	1.091.661,000000
17,150067	1,000	1.093.432,000000
17,166733	1,000	1.097.572,000000
17,183400	1,000	1.105.355,000000
17,200067	1,000	1.118.326,000000
17,216733	1,000	1.137.887,000000
17,233400	1,000	1.164.954,000000
17,250067	1,000	1.200.150,000000
17,266733	1,000	1.243.489,000000
17,283400	1,000	1.293.553,000000
17,300067	1,000	1.348.062,000000
17,316733	1,000	1.403.553,000000
17,333400	1,000	1.455.338,000000
17,350067	1,000	1.498.999,000000
17,366733	1,000	1.531.242,000000
17,383400	1,000	1.549.773,000000
17,400067	1,000	1.553.551,000000
17,416733	1,000	1.542.897,000000
17,433400	1,000	1.519.290,000000
17,450067	1,000	1.485.132,000000
17,466733	1,000	1.443.143,000000
17,483400	1,000	1.396.489,000000
17,500067	1,000	1.348.571,000000
17,516733	1,000	1.302.480,000000
17,533400	1,000	1.260.638,000000
17,550067	1,000	1.224.190,000000
17,566733	1,000	1.193.599,000000
17,583400	1,000	1.169.032,000000
17,600067	1,000	1.150.043,000000
17,616733	1,000	1.135.721,000000
17,633400	1,000	1.125.089,000000
17,650067	1,000	1.117.463,000000
17,666733	1,000	1.111.961,000000
17,683400	1,000	1.107.978,000000
17,700067	1,000	1.105.328,000000
17,716733	1,000	1.103.644,000000
17,733400	1,000	1.102.372,000000
17,750067	1,000	1.101.081,000000
17,766733	1,000	1.099.680,000000
17,783400	1,000	1.098.294,000000
17,800067	1,000	1.097.143,000000
17,816733	1,000	1.096.394,000000
17,833400	1,000	1.096.128,000000
17,850067	1,000	1.096.364,000000
17,866733	1,000	1.097.126,000000
17,883400	1,000	1.098.473,000000
17,900067	1,000	1.100.454,000000
17,916733	1,000	1.102.922,000000
17,933400	1,000	1.105.594,000000
17,950067	1,000	1.108.329,000000
17,966733	1,000	1.110.894,000000
17,983400	1,000	1.112.780,000000
18,000067	1,000	1.113.765,000000
18,016733	1,000	1.113.898,000000
18,033400	1,000	1.113.169,000000
18,050067	1,000	1.111.742,000000
18,066733	1,000	1.110.220,000000
18,083400	1,000	1.109.230,000000
18,100067	1,000	1.108.898,000000
18,116733	1,000	1.108.934,000000
18,133400	1,000	1.108.972,000000
18,150067	1,000	1.108.814,000000
18,166733	1,000	1.108.341,000000
18,183400	1,000	1.107.477,000000
18,200067	1,000	1.106.052,000000
18,216733	1,000	1.104.325,000000
18,233400	1,000	1.102.937,000000
18,250067	1,000	1.102.130,000000
18,266733	1,000	1.101.618,000000
18,283400	1,000	1.101.312,000000
18,300067	1,000	1.101.688,000000
18,316733	1,000	1.103.313,000000
18,333400	1,000	1.106.684,000000
18,350067	1,000	1.112.123,000000
18,366733	1,000	1.119.678,000000
18,383400	1,000	1.129.252,000000
18,400067	1,000	1.140.624,000000
18,416733	1,000	1.153.581,000000
18,433400	1,000	1.167.623,000000
18,450067	1,000	1.181.536,000000
18,466733	1,000	1.193.968,000000
18,483400	1,000	1.203.734,000000
18,500067	1,000	1.210.105,000000
18,516733	1,000	1.212.986,000000
18,533400	1,000	1.212.322,000000
18,550067	1,000	1.208.459,000000
18,566733	1,000	1.202.339,000000
18,583400	1,000	1.195.065,000000
18,600067	1,000	1.187.299,000000
18,616733	1,000	1.179.297,000000
18,633400	1,000	1.171.452,000000
18,650067	1,000	1.164.164,000000
18,666733	1,000	1.158.138,000000
18,683400	1,000	1.153.814,000000
18,700067	1,000	1.151.402,000000
18,716733	1,000	1.151.251,000000
18,733400	1,000	1.153.579,000000
18,750067	1,000	1.158.511,000000
18,766733	1,000	1.166.111,000000
18,783400	1,000	1.176.150,000000
18,800067	1,000	1.187.810,000000
18,816733	1,000	1.199.701,000000
18,833400	1,000	1.210.338,000000
18,850067	1,000	1.218.698,000000
18,866733	1,000	1.223.826,000000
18,883400	1,000	1.224.825,000000
18,900067	1,000	1.221.375,000000
18,916733	1,000	1.214.055,000000
18,933400	1,000	1.203.856,000000
18,950067	1,000	1.191.683,000000
18,966733	1,000	1.178.436,000000
18,983400	1,000	1.165.317,000000
19,000067	1,000	1.153.409,000000
19,016733	1,000	1.143.589,000000
19,033400	1,000	1.136.093,000000
19,050067	1,000	1.130.508,000000
19,066733	1,000	1.126.400,000000
19,083400	1,000	1.123.371,000000
19,100067	1,000	1.121.169,000000
19,116733	1,000	1.119.745,000000
19,133400	1,000	1.118.940,000000
19,150067	1,000	1.118.435,000000
19,166733	1,000	1.118.487,000000
19,183400	1,000	1.119.314,000000
19,200067	1,000	1.120.912,000000
19,216733	1,000	1.122.931,000000
19,233400	1,000	1.124.787,000000
19,250067	1,000	1.126.183,000000
19,266733	1,000	1.127.169,000000
19,283400	1,000	1.127.792,000000
19,300067	1,000	1.127.739,000000
19,316733	1,000	1.126.980,000000
19,333400	1,000	1.125.815,000000
19,350067	1,000	1.124.210,000000
19,366733	1,000	1.122.035,000000
19,383400	1,000	1.119.712,000000
19,400067	1,000	1.117.631,000000
19,416733	1,000	1.115.921,000000
19,433400	1,000	1.114.854,000000
19,450067	1,000	1.114.719,000000
19,466733	1,000	1.115.621,000000
19,483400	1,000	1.117.538,000000
19,500067	1,000	1.120.121,000000
19,516733	1,000	1.123.114,000000
19,533400	1,000	1.126.314,000000
19,550067	1,000	1.129.590,000000
19,566733	1,000	1.132.733,000000
19,583400	1,000	1.135.498,000000
19,600067	1,000	1.137.978,000000
19,616733	1,000	1.140.171,000000
19,633400	1,000	1.142.251,000000
19,650067	1,000	1.144.348,000000
19,666733	1,000	1.146.839,000000
19,683400	1,000	1.150.016,000000
19,700067	1,000	1.153.949,000000
19,716733	1,000	1.158.748,000000
19,733400	1,000	1.164.652,000000
19,750067	1,000	1.171.592,000000
19,766733	1,000	1.179.036,000000
19,783400	1,000	1.186.647,000000
19,800067	1,000	1.194.717,000000
19,816733	1,000	1.203.821,000000
19,833400	1,000	1.214.953,000000
19,850067	1,000	1.229.628,000000
19,866733	1,000	1.250.223,000000
19,883400	1,000	1.280.597,000000
19,900067	1,000	1.326.286,000000
19,916733	1,000	1.393.765,000000
19,933400	1,000	1.489.128,000000
19,950067	1,000	1.616.926,000000
19,966733	1,000	1.777.996,000000
19,983400	1,000	1.967.546,000000
20,000067	1,000	2.174.588,000000
20,016733	1,000	2.382.470,000000
20,033400	1,000	2.571.376,000000
20,050067	1,000	2.721.894,000000
20,066733	1,000	2.818.190,000000
20,083400	1,000	2.850.774,000000
20,100067	1,000	2.818.106,000000
20,116733	1,000	2.726.080,000000
20,133400	1,000	2.586.900,000000
20,150067	1,000	2.416.136,000000
20,166733	1,000	2.229.883,000000
20,183400	1,000	2.043.177,000000
20,200067	1,000	1.868.137,000000
20,216733	1,000	1.713.094,000000
20,233400	1,000	1.582.462,000000
20,250067	1,000	1.477.052,000000
20,266733	1,000	1.395.267,000000
20,283400	1,000	1.333.900,000000
20,300067	1,000	1.289.176,000000
20,316733	1,000	1.257.208,000000
20,333400	1,000	1.234.427,000000
20,350067	1,000	1.218.021,000000
20,366733	1,000	1.205.956,000000
20,383400	1,000	1.196.645,000000
20,400067	1,000	1.189.186,000000
20,416733	1,000	1.183.177,000000
20,433400	1,000	1.178.711,000000
20,450067	1,000	1.176.027,000000
20,466733	1,000	1.175.223,000000
20,483400	1,000	1.176.185,000000
20,500067	1,000	1.178.741,000000
20,516733	1,000	1.182.684,000000
20,533400	1,000	1.187.477,000000
20,550067	1,000	1.192.354,000000
20,566733	1,000	1.197.010,000000
20,583400	1,000	1.201.354,000000
20,600067	1,000	1.205.513,000000
20,616733	1,000	1.209.282,000000
20,633400	1,000	1.211.959,000000
20,650067	1,000	1.212.952,000000
20,666733	1,000	1.212.530,000000
20,683400	1,000	1.211.351,000000
20,700067	1,000	1.210.311,000000
20,716733	1,000	1.210.578,000000
20,733400	1,000	1.213.470,000000
20,750067	1,000	1.220.599,000000
20,766733	1,000	1.233.947,000000
20,783400	1,000	1.255.839,000000
20,800067	1,000	1.287.873,000000
20,816733	1,000	1.330.623,000000
20,833400	1,000	1.383.106,000000
20,850067	1,000	1.442.063,000000
20,866733	1,000	1.502.611,000000
20,883400	1,000	1.559.111,000000
20,900067	1,000	1.606.100,000000
20,916733	1,000	1.638.864,000000
20,933400	1,000	1.654.133,000000
20,950067	1,000	1.650.677,000000
20,966733	1,000	1.629.546,000000
20,983400	1,000	1.593.814,000000
21,000067	1,000	1.547.890,000000
21,016733	1,000	1.496.300,000000
21,033400	1,000	1.443.226,000000
21,050067	1,000	1.391.943,000000
21,066733	1,000	1.344.756,000000
21,083400	1,000	1.303.048,000000
21,100067	1,000	1.267.389,000000
21,116733	1,000	1.238.128,000000
21,133400	1,000	1.214.930,000000
21,150067	1,000	1.196.992,000000
21,166733	1,000	1.183.775,000000
21,183400	1,000	1.174.757,000000
21,200067	1,000	1.169.342,000000
21,216733	1,000	1.166.599,000000
21,233400	1,000	1.165.575,000000
21,250067	1,000	1.165.535,000000
21,266733	1,000	1.166.092,000000
21,283400	1,000	1.167.410,000000
21,300067	1,000	1.169.321,000000
21,316733	1,000	1.171.411,000000
21,333400	1,000	1.173.432,000000
21,350067	1,000	1.175.272,000000
21,366733	1,000	1.176.954,000000
21,383400	1,000	1.178.494,000000
21,400067	1,000	1.179.666,000000
21,416733	1,000	1.180.092,000000
21,433400	1,000	1.179.514,000000
21,450067	1,000	1.177.880,000000
21,466733	1,000	1.175.189,000000
21,483400	1,000	1.171.759,000000
21,500067	1,000	1.167.887,000000
21,516733	1,000	1.163.948,000000
21,533400	1,000	1.160.415,000000
21,550067	1,000	1.157.516,000000
21,566733	1,000	1.155.156,000000
21,583400	1,000	1.153.480,000000
21,600067	1,000	1.152.353,000000
21,616733	1,000	1.151.607,000000
21,633400	1,000	1.151.162,000000
21,650067	1,000	1.150.988,000000
21,666733	1,000	1.151.037,000000
21,683400	1,000	1.151.441,000000
21,700067	1,000	1.152.443,000000
21,716733	1,000	1.154.110,000000
21,733400	1,000	1.156.056,000000
21,750067	1,000	1.157.687,000000
21,766733	1,000	1.158.559,000000
21,783400	1,000	1.158.729,000000
21,800067	1,000	1.158.431,000000
21,816733	1,000	1.158.139,000000
21,833400	1,000	1.157.906,000000
21,850067	1,000	1.158.018,000000
21,866733	1,000	1.158.777,000000
21,883400	1,000	1.159.963,000000
21,900067	1,000	1.161.269,000000
21,916733	1,000	1.162.347,000000
21,933400	1,000	1.163.150,000000
21,950067	1,000	1.163.852,000000
21,966733	1,000	1.164.622,000000
21,983400	1,000	1.165.718,000000
22,000067	1,000	1.167.317,000000
22,016733	1,000	1.169.314,000000
22,033400	1,000	1.171.247,000000
22,050067	1,000	1.172.644,000000
22,066733	1,000	1.173.613,000000
22,083400	1,000	1.174.534,000000
22,100067	1,000	1.175.546,000000
22,116733	1,000	1.176.612,000000
22,133400	1,000	1.177.493,000000
22,150067	1,000	1.178.115,000000
22,166733	1,000	1.178.530,000000
22,183400	1,000	1.178.693,000000
22,200067	1,000	1.178.510,000000
22,216733	1,000	1.177.642,000000
22,233400	1,000	1.176.154,000000
22,250067	1,000	1.174.324,000000
22,266733	1,000	1.172.557,000000
22,283400	1,000	1.171.144,000000
22,300067	1,000	1.170.426,000000
22,316733	1,000	1.170.491,000000
22,333400	1,000	1.171.306,000000
22,350067	1,000	1.172.464,000000
22,366733	1,000	1.173.441,000000
22,383400	1,000	1.173.770,000000
22,400067	1,000	1.173.113,000000
22,416733	1,000	1.171.681,000000
22,433400	1,000	1.170.020,000000
22,450067	1,000	1.168.710,000000
22,466733	1,000	1.168.229,000000
22,483400	1,000	1.168.768,000000
22,500067	1,000	1.170.056,000000
22,516733	1,000	1.171.866,000000
22,533400	1,000	1.173.858,000000
22,550067	1,000	1.175.673,000000
22,566733	1,000	1.177.352,000000
22,583400	1,000	1.178.918,000000
22,600067	1,000	1.180.409,000000
22,616733	1,000	1.182.046,000000
22,633400	1,000	1.183.869,000000
22,650067	1,000	1.185.689,000000
22,666733	1,000	1.187.439,000000
22,683400	1,000	1.189.225,000000
22,700067	1,000	1.191.377,000000
22,716733	1,000	1.193.895,000000
22,733400	1,000	1.196.589,000000
22,750067	1,000	1.199.156,000000
22,766733	1,000	1.201.284,000000
22,783400	1,000	1.202.924,000000
22,800067	1,000	1.204.148,000000
22,816733	1,000	1.205.126,000000
22,833400	1,000	1.206.029,000000
22,850067	1,000	1.207.100,000000
22,866733	1,000	1.208.375,000000
22,883400	1,000	1.209.826,000000
22,900067	1,000	1.211.713,000000
22,916733	1,000	1.214.130,000000
22,933400	1,000	1.216.899,000000
22,950067	1,000	1.219.684,000000
22,966733	1,000	1.222.059,000000
22,983400	1,000	1.223.717,000000
23,000067	1,000	1.224.601,000000
23,016733	1,000	1.224.325,000000
23,033400	1,000	1.222.491,000000
23,050067	1,000	1.219.070,000000
23,066733	1,000	1.214.764,000000
23,083400	1,000	1.210.431,000000
23,100067	1,000	1.206.712,000000
23,116733	1,000	1.204.130,000000
23,133400	1,000	1.202.969,000000
23,150067	1,000	1.203.039,000000
23,166733	1,000	1.204.024,000000
23,183400	1,000	1.206.065,000000
23,200067	1,000	1.209.366,000000
23,216733	1,000	1.214.026,000000
23,233400	1,000	1.220.210,000000
23,250067	1,000	1.227.827,000000
23,266733	1,000	1.236.558,000000
23,283400	1,000	1.245.433,000000
23,300067	1,000	1.253.301,000000
23,316733	1,000	1.259.345,000000
23,333400	1,000	1.263.024,000000
23,350067	1,000	1.264.151,000000
23,366733	1,000	1.262.897,000000
23,383400	1,000	1.259.611,000000
23,400067	1,000	1.254.787,000000
23,416733	1,000	1.248.771,000000
23,433400	1,000	1.241.830,000000
23,450067	1,000	1.234.190,000000
23,466733	1,000	1.226.090,000000
23,483400	1,000	1.217.962,000000
23,500067	1,000	1.210.519,000000
23,516733	1,000	1.204.332,000000
23,533400	1,000	1.199.891,000000
23,550067	1,000	1.197.436,000000
23,566733	1,000	1.196.458,000000
23,583400	1,000	1.196.079,000000
23,600067	1,000	1.195.638,000000
23,616733	1,000	1.194.876,000000
23,633400	1,000	1.193.592,000000
23,650067	1,000	1.191.883,000000
23,666733	1,000	1.189.975,000000
23,683400	1,000	1.188.192,000000
23,700067	1,000	1.187.135,000000
23,716733	1,000	1.187.271,000000
23,733400	1,000	1.188.646,000000
23,750067	1,000	1.190.981,000000
23,766733	1,000	1.193.573,000000
23,783400	1,000	1.195.971,000000
23,800067	1,000	1.198.290,000000
23,816733	1,000	1.200.955,000000
23,833400	1,000	1.204.449,000000
23,850067	1,000	1.209.113,000000
23,866733	1,000	1.214.762,000000
23,883400	1,000	1.221.002,000000
23,900067	1,000	1.227.117,000000
23,916733	1,000	1.232.772,000000
23,933400	1,000	1.237.688,000000
23,950067	1,000	1.241.418,000000
23,966733	1,000	1.243.630,000000
23,983400	1,000	1.243.970,000000
24,000067	1,000	1.242.133,000000
24,016733	1,000	1.238.193,000000
24,033400	1,000	1.232.777,000000
24,050067	1,000	1.226.858,000000
24,066733	1,000	1.221.148,000000
24,083400	1,000	1.216.067,000000
24,100067	1,000	1.211.549,000000
24,116733	1,000	1.207.292,000000
24,133400	1,000	1.203.444,000000
24,150067	1,000	1.200.559,000000
24,166733	1,000	1.198.861,000000
24,183400	1,000	1.198.308,000000
24,200067	1,000	1.198.806,000000
24,216733	1,000	1.200.634,000000
24,233400	1,000	1.204.699,000000
24,250067	1,000	1.212.100,000000
24,266733	1,000	1.224.167,000000
24,283400	1,000	1.242.387,000000
24,300067	1,000	1.268.089,000000
24,316733	1,000	1.301.829,000000
24,333400	1,000	1.343.375,000000
24,350067	1,000	1.391.512,000000
24,366733	1,000	1.443.879,000000
24,383400	1,000	1.496.826,000000
24,400067	1,000	1.545.774,000000
24,416733	1,000	1.585.853,000000
24,433400	1,000	1.612.845,000000
24,450067	1,000	1.624.223,000000
24,466733	1,000	1.619.530,000000
24,483400	1,000	1.599.992,000000
24,500067	1,000	1.568.010,000000
24,516733	1,000	1.527.020,000000
24,533400	1,000	1.480.817,000000
24,550067	1,000	1.432.903,000000
24,566733	1,000	1.386.465,000000
24,583400	1,000	1.344.370,000000
24,600067	1,000	1.308.509,000000
24,616733	1,000	1.279.544,000000
24,633400	1,000	1.257.244,000000
24,650067	1,000	1.240.800,000000
24,666733	1,000	1.229.614,000000
24,683400	1,000	1.223.277,000000
24,700067	1,000	1.221.107,000000
24,716733	1,000	1.222.423,000000
24,733400	1,000	1.227.328,000000
24,750067	1,000	1.236.605,000000
24,766733	1,000	1.251.211,000000
24,783400	1,000	1.272.373,000000
24,800067	1,000	1.301.181,000000
24,816733	1,000	1.338.164,000000
24,833400	1,000	1.382.753,000000
24,850067	1,000	1.432.898,000000
24,866733	1,000	1.485.376,000000
24,883400	1,000	1.535.877,000000
24,900067	1,000	1.579.477,000000
24,916733	1,000	1.611.712,000000
24,933400	1,000	1.629.363,000000
24,950067	1,000	1.630.620,000000
24,966733	1,000	1.615.642,000000
24,983400	1,000	1.586.888,000000
25,000067	1,000	1.547.965,000000
25,016733	1,000	1.502.647,000000
25,033400	1,000	1.454.648,000000
25,050067	1,000	1.407.286,000000
25,066733	1,000	1.363.498,000000
25,083400	1,000	1.325.535,000000
25,100067	1,000	1.294.567,000000
25,116733	1,000	1.270.607,000000
25,133400	1,000	1.253.264,000000
25,150067	1,000	1.241.755,000000
25,166733	1,000	1.235.149,000000
25,183400	1,000	1.232.501,000000
25,200067	1,000	1.232.469,000000
25,216733	1,000	1.233.870,000000
25,233400	1,000	1.235.993,000000
25,250067	1,000	1.238.264,000000
25,266733	1,000	1.240.052,000000
25,283400	1,000	1.240.794,000000
25,300067	1,000	1.240.378,000000
25,316733	1,000	1.239.154,000000
25,333400	1,000	1.237.512,000000
25,350067	1,000	1.235.616,000000
25,366733	1,000	1.233.645,000000
25,383400	1,000	1.231.564,000000
25,400067	1,000	1.229.291,000000
25,416733	1,000	1.226.872,000000
25,433400	1,000	1.224.390,000000
25,450067	1,000	1.222.175,000000
25,466733	1,000	1.220.474,000000
25,483400	1,000	1.219.269,000000
25,500067	1,000	1.218.329,000000
25,516733	1,000	1.217.665,000000
25,533400	1,000	1.217.381,000000
25,550067	1,000	1.217.195,000000
25,566733	1,000	1.217.023,000000
25,583400	1,000	1.216.874,000000
25,600067	1,000	1.216.688,000000
25,616733	1,000	1.216.521,000000
25,633400	1,000	1.216.424,000000
25,650067	1,000	1.216.255,000000
25,666733	1,000	1.216.015,000000
25,683400	1,000	1.215.837,000000
25,700067	1,000	1.215.797,000000
25,716733	1,000	1.215.576,000000
25,733400	1,000	1.214.892,000000
25,750067	1,000	1.213.931,000000
25,766733	1,000	1.212.941,000000
25,783400	1,000	1.212.372,000000
25,800067	1,000	1.212.653,000000
25,816733	1,000	1.213.708,000000
25,833400	1,000	1.215.092,000000
25,850067	1,000	1.216.392,000000
25,866733	1,000	1.217.433,000000
25,883400	1,000	1.218.225,000000
25,900067	1,000	1.218.750,000000
25,916733	1,000	1.218.926,000000
25,933400	1,000	1.218.762,000000
25,950067	1,000	1.218.285,000000
25,966733	1,000	1.217.430,000000
25,983400	1,000	1.216.102,000000
26,000067	1,000	1.214.399,000000
26,016733	1,000	1.212.462,000000
26,033400	1,000	1.210.555,000000
26,050067	1,000	1.209.312,000000
26,066733	1,000	1.208.950,000000
26,083400	1,000	1.209.397,000000
26,100067	1,000	1.210.332,000000
26,116733	1,000	1.211.427,000000
26,133400	1,000	1.212.702,000000
26,150067	1,000	1.214.241,000000
26,166733	1,000	1.215.819,000000
26,183400	1,000	1.217.416,000000
26,200067	1,000	1.219.261,000000
26,216733	1,000	1.221.389,000000
26,233400	1,000	1.223.351,000000
26,250067	1,000	1.224.735,000000
26,266733	1,000	1.225.710,000000
26,283400	1,000	1.226.454,000000
26,300067	1,000	1.227.023,000000
26,316733	1,000	1.227.501,000000
26,333400	1,000	1.227.751,000000
26,350067	1,000	1.227.638,000000
26,366733	1,000	1.227.316,000000
26,383400	1,000	1.226.993,000000
26,400067	1,000	1.226.732,000000
26,416733	1,000	1.226.617,000000
26,433400	1,000	1.226.677,000000
26,450067	1,000	1.226.712,000000
26,466733	1,000	1.226.714,000000
26,483400	1,000	1.226.638,000000
26,500067	1,000	1.226.619,000000
26,516733	1,000	1.227.076,000000
26,533400	1,000	1.228.051,000000
26,550067	1,000	1.229.401,000000
26,566733	1,000	1.230.906,000000
26,583400	1,000	1.231.997,000000
26,600067	1,000	1.232.358,000000
26,616733	1,000	1.232.393,000000
26,633400	1,000	1.232.490,000000
26,650067	1,000	1.232.713,000000
26,666733	1,000	1.232.989,000000
26,683400	1,000	1.233.468,000000
26,700067	1,000	1.234.383,000000
26,716733	1,000	1.235.521,000000
26,733400	1,000	1.236.579,000000
26,750067	1,000	1.237.404,000000
26,766733	1,000	1.237.876,000000
26,783400	1,000	1.237.954,000000
26,800067	1,000	1.237.625,000000
26,816733	1,000	1.236.937,000000
26,833400	1,000	1.235.783,000000
26,850067	1,000	1.234.269,000000
26,866733	1,000	1.232.458,000000
26,883400	1,000	1.230.167,000000
26,900067	1,000	1.227.536,000000
26,916733	1,000	1.224.967,000000
26,933400	1,000	1.222.993,000000
26,950067	1,000	1.221.893,000000
26,966733	1,000	1.221.648,000000
26,983400	1,000	1.222.090,000000
27,000067	1,000	1.223.135,000000
27,016733	1,000	1.224.884,000000
27,033400	1,000	1.227.011,000000
27,050067	1,000	1.228.922,000000
27,066733	1,000	1.230.208,000000
27,083400	1,000	1.230.866,000000
27,100067	1,000	1.231.054,000000
27,116733	1,000	1.230.932,000000
27,133400	1,000	1.230.684,000000
27,150067	1,000	1.230.431,000000
27,166733	1,000	1.230.293,000000
27,183400	1,000	1.230.444,000000
27,200067	1,000	1.231.059,000000
27,216733	1,000	1.232.104,000000
27,233400	1,000	1.233.405,000000
27,250067	1,000	1.235.085,000000
27,266733	1,000	1.236.837,000000
27,283400	1,000	1.238.323,000000
27,300067	1,000	1.239.429,000000
27,316733	1,000	1.240.205,000000
27,333400	1,000	1.240.699,000000
27,350067	1,000	1.240.762,000000
27,366733	1,000	1.240.213,000000
27,383400	1,000	1.238.863,000000
27,400067	1,000	1.236.865,000000
27,416733	1,000	1.234.488,000000
27,433400	1,000	1.231.900,000000
27,450067	1,000	1.229.276,000000
27,466733	1,000	1.226.940,000000
27,483400	1,000	1.225.346,000000
27,500067	1,000	1.224.851,000000
27,516733	1,000	1.225.536,000000
27,533400	1,000	1.227.098,000000
27,550067	1,000	1.229.205,000000
27,566733	1,000	1.231.406,000000
27,583400	1,000	1.233.663,000000
27,600067	1,000	1.236.202,000000
27,616733	1,000	1.238.953,000000
27,633400	1,000	1.241.664,000000
27,650067	1,000	1.243.926,000000
27,666733	1,000	1.245.553,000000
27,683400	1,000	1.246.427,000000
27,700067	1,000	1.246.528,000000
27,716733	1,000	1.245.957,000000
27,733400	1,000	1.245.015,000000
27,750067	1,000	1.244.000,000000
27,766733	1,000	1.242.959,000000
27,783400	1,000	1.242.172,000000
27,800067	1,000	1.241.894,000000
27,816733	1,000	1.242.135,000000
27,833400	1,000	1.242.872,000000
27,850067	1,000	1.243.808,000000
27,866733	1,000	1.244.674,000000
27,883400	1,000	1.244.977,000000
27,900067	1,000	1.244.543,000000
27,916733	1,000	1.243.262,000000
27,933400	1,000	1.241.501,000000
27,950067	1,000	1.239.764,000000
27,966733	1,000	1.238.465,000000
27,983400	1,000	1.237.519,000000
28,000067	1,000	1.236.743,000000
28,016733	1,000	1.236.272,000000
28,033400	1,000	1.236.170,000000
28,050067	1,000	1.236.398,000000
28,066733	1,000	1.236.984,000000
28,083400	1,000	1.237.861,000000
28,100067	1,000	1.238.747,000000
28,116733	1,000	1.239.230,000000
28,133400	1,000	1.239.095,000000
28,150067	1,000	1.238.437,000000
28,166733	1,000	1.237.459,000000
28,183400	1,000	1.236.291,000000
28,200067	1,000	1.235.122,000000
28,216733	1,000	1.234.239,000000
28,233400	1,000	1.233.662,000000
28,250067	1,000	1.233.501,000000
28,266733	1,000	1.234.192,000000
28,283400	1,000	1.235.833,000000
28,300067	1,000	1.238.218,000000
28,316733	1,000	1.240.670,000000
28,333400	1,000	1.242.484,000000
28,350067	1,000	1.243.352,000000
28,366733	1,000	1.243.324,000000
28,383400	1,000	1.242.785,000000
28,400067	1,000	1.242.087,000000
28,416733	1,000	1.241.386,000000
28,433400	1,000	1.240.573,000000
28,450067	1,000	1.239.638,000000
28,466733	1,000	1.238.909,000000
28,483400	1,000	1.238.551,000000
28,500067	1,000	1.238.764,000000
28,516733	1,000	1.239.706,000000
28,533400	1,000	1.241.146,000000
28,550067	1,000	1.242.669,000000
28,566733	1,000	1.243.996,000000
28,583400	1,000	1.245.310,000000
28,600067	1,000	1.246.821,000000
28,616733	1,000	1.248.561,000000
28,633400	1,000	1.250.318,000000
28,650067	1,000	1.251.525,000000
28,666733	1,000	1.251.976,000000
28,683400	1,000	1.251.822,000000
28,700067	1,000	1.251.279,000000
28,716733	1,000	1.250.448,000000
28,733400	1,000	1.249.530,000000
28,750067	1,000	1.248.771,000000
28,766733	1,000	1.248.175,000000
28,783400	1,000	1.247.571,000000
28,800067	1,000	1.246.991,000000
28,816733	1,000	1.246.630,000000
28,833400	1,000	1.246.701,000000
28,850067	1,000	1.247.137,000000
28,866733	1,000	1.247.963,000000
28,883400	1,000	1.249.302,000000
28,900067	1,000	1.250.946,000000
28,916733	1,000	1.252.556,000000
28,933400	1,000	1.254.234,000000
28,950067	1,000	1.255.946,000000
28,966733	1,000	1.257.475,000000
28,983400	1,000	1.258.768,000000
29,000067	1,000	1.259.842,000000
29,016733	1,000	1.260.624,000000
29,033400	1,000	1.260.847,000000
29,050067	1,000	1.260.406,000000
29,066733	1,000	1.259.386,000000
29,083400	1,000	1.258.057,000000
29,100067	1,000	1.256.794,000000
29,116733	1,000	1.256.051,000000
29,133400	1,000	1.255.993,000000
29,150067	1,000	1.256.709,000000
29,166733	1,000	1.258.065,000000
29,183400	1,000	1.259.920,000000
29,200067	1,000	1.261.846,000000
29,216733	1,000	1.263.710,000000
29,233400	1,000	1.265.424,000000
29,250067	1,000	1.266.628,000000
29,266733	1,000	1.267.008,000000
29,283400	1,000	1.266.458,000000
29,300067	1,000	1.265.047,000000
29,316733	1,000	1.263.122,000000
29,333400	1,000	1.261.165,000000
29,350067	1,000	1.259.695,000000
29,366733	1,000	1.259.004,000000
29,383400	1,000	1.258.889,000000
29,400067	1,000	1.259.324,000000
29,416733	1,000	1.260.320,000000
29,433400	1,000	1.261.591,000000
29,450067	1,000	1.262.886,000000
29,466733	1,000	1.264.057,000000
29,483400	1,000	1.264.765,000000
29,500067	1,000	1.264.967,000000
29,516733	1,000	1.264.881,000000
29,533400	1,000	1.264.554,000000
29,550067	1,000	1.263.960,000000
29,566733	1,000	1.263.432,000000
29,583400	1,000	1.263.011,000000
29,600067	1,000	1.262.549,000000
29,616733	1,000	1.261.752,000000
29,633400	1,000	1.260.588,000000
29,650067	1,000	1.259.498,000000
29,666733	1,000	1.258.765,000000
29,683400	1,000	1.258.525,000000
29,700067	1,000	1.258.662,000000
29,716733	1,000	1.258.970,000000
29,733400	1,000	1.259.360,000000
29,750067	1,000	1.259.774,000000
29,766733	1,000	1.260.109,000000
29,783400	1,000	1.260.518,000000
29,800067	1,000	1.261.104,000000
29,816733	1,000	1.261.549,000000
29,833400	1,000	1.261.381,000000
29,850067	1,000	1.260.568,000000
29,866733	1,000	1.259.322,000000
29,883400	1,000	1.257.988,000000
29,900067	1,000	1.256.665,000000
29,916733	1,000	1.255.377,000000
29,933400	1,000	1.254.376,000000
29,950067	1,000	1.253.775,000000
29,966733	1,000	1.253.685,000000
29,983400	1,000	1.254.292,000000
30,000067	1,000	1.255.673,000000
30,016733	1,000	1.257.539,000000
30,033400	1,000	1.259.503,000000
30,050067	1,000	1.261.326,000000
30,066733	1,000	1.262.743,000000
30,083400	1,000	1.263.242,000000
30,100067	1,000	1.262.858,000000
30,116733	1,000	1.262.059,000000
30,133400	1,000	1.261.438,000000
30,150067	1,000	1.261.269,000000
30,166733	1,000	1.261.378,000000
30,183400	1,000	1.261.497,000000
30,200067	1,000	1.261.861,000000
30,216733	1,000	1.262.748,000000
30,233400	1,000	1.263.984,000000
30,250067	1,000	1.265.628,000000
30,266733	1,000	1.267.683,000000
30,283400	1,000	1.269.902,000000
30,300067	1,000	1.271.885,000000
30,316733	1,000	1.273.323,000000
30,333400	1,000	1.273.966,000000
30,350067	1,000	1.273.752,000000
30,366733	1,000	1.272.609,000000
30,383400	1,000	1.270.803,000000
30,400067	1,000	1.268.545,000000
30,416733	1,000	1.266.231,000000
30,433400	1,000	1.264.200,000000
30,450067	1,000	1.262.703,000000
30,466733	1,000	1.261.892,000000
30,483400	1,000	1.261.435,000000
30,500067	1,000	1.260.954,000000
30,516733	1,000	1.260.436,000000
30,533400	1,000	1.260.509,000000
30,550067	1,000	1.261.592,000000
30,566733	1,000	1.263.598,000000
30,583400	1,000	1.266.016,000000
30,600067	1,000	1.268.371,000000
30,616733	1,000	1.270.228,000000
30,633400	1,000	1.271.485,000000
30,650067	1,000	1.272.336,000000
30,666733	1,000	1.272.931,000000
30,683400	1,000	1.273.290,000000
30,700067	1,000	1.273.485,000000
30,716733	1,000	1.273.716,000000
30,733400	1,000	1.274.151,000000
30,750067	1,000	1.274.740,000000
30,766733	1,000	1.275.161,000000
30,783400	1,000	1.275.214,000000
30,800067	1,000	1.275.074,000000
30,816733	1,000	1.275.101,000000
30,833400	1,000	1.275.471,000000
30,850067	1,000	1.275.719,000000
30,866733	1,000	1.275.609,000000
30,883400	1,000	1.275.565,000000
30,900067	1,000	1.276.028,000000
30,916733	1,000	1.277.071,000000
30,933400	1,000	1.278.577,000000
30,950067	1,000	1.280.539,000000
30,966733	1,000	1.282.687,000000
30,983400	1,000	1.284.599,000000
31,000067	1,000	1.286.015,000000
31,016733	1,000	1.286.679,000000
31,033400	1,000	1.286.376,000000
31,050067	1,000	1.285.260,000000
31,066733	1,000	1.283.618,000000
31,083400	1,000	1.281.841,000000
31,100067	1,000	1.280.453,000000
31,116733	1,000	1.279.625,000000
31,133400	1,000	1.279.344,000000
31,150067	1,000	1.279.656,000000
31,166733	1,000	1.280.416,000000
31,183400	1,000	1.281.465,000000
31,200067	1,000	1.282.656,000000
31,216733	1,000	1.283.848,000000
31,233400	1,000	1.284.899,000000
31,250067	1,000	1.285.513,000000
31,266733	1,000	1.285.767,000000
31,283400	1,000	1.285.823,000000
31,300067	1,000	1.285.680,000000
31,316733	1,000	1.285.319,000000
31,333400	1,000	1.284.846,000000
31,350067	1,000	1.284.482,000000
31,366733	1,000	1.284.397,000000
31,383400	1,000	1.284.712,000000
31,400067	1,000	1.285.653,000000
31,416733	1,000	1.287.265,000000
31,433400	1,000	1.289.554,000000
31,450067	1,000	1.292.136,000000
31,466733	1,000	1.294.479,000000
31,483400	1,000	1.296.217,000000
31,500067	1,000	1.297.055,000000
31,516733	1,000	1.296.909,000000
31,533400	1,000	1.295.774,000000
31,550067	1,000	1.293.506,000000
31,566733	1,000	1.290.524,000000
31,583400	1,000	1.287.507,000000
31,600067	1,000	1.284.927,000000
31,616733	1,000	1.282.898,000000
31,633400	1,000	1.281.565,000000
31,650067	1,000	1.280.755,000000
31,666733	1,000	1.280.425,000000
31,683400	1,000	1.280.653,000000
31,700067	1,000	1.281.350,000000
31,716733	1,000	1.282.330,000000
31,733400	1,000	1.283.442,000000
31,750067	1,000	1.284.447,000000
31,766733	1,000	1.285.329,000000
31,783400	1,000	1.286.016,000000
31,800067	1,000	1.286.479,000000
31,816733	1,000	1.286.949,000000
31,833400	1,000	1.287.530,000000
31,850067	1,000	1.288.363,000000
31,866733	1,000	1.289.495,000000
31,883400	1,000	1.290.757,000000
31,900067	1,000	1.292.073,000000
31,916733	1,000	1.293.522,000000
31,933400	1,000	1.295.042,000000
31,950067	1,000	1.296.547,000000
31,966733	1,000	1.297.993,000000
31,983400	1,000	1.299.153,000000
32,000067	1,000	1.299.921,000000
32,016733	1,000	1.300.441,000000
32,033400	1,000	1.300.433,000000
32,050067	1,000	1.299.800,000000
32,066733	1,000	1.298.680,000000
32,083400	1,000	1.297.349,000000
32,100067	1,000	1.295.985,000000
32,116733	1,000	1.294.475,000000
32,133400	1,000	1.292.849,000000
32,150067	1,000	1.291.531,000000
32,166733	1,000	1.290.748,000000
32,183400	1,000	1.290.243,000000
32,200067	1,000	1.289.933,000000
32,216733	1,000	1.289.857,000000
32,233400	1,000	1.290.269,000000
32,250067	1,000	1.291.530,000000
32,266733	1,000	1.293.876,000000
32,283400	1,000	1.296.894,000000
32,300067	1,000	1.299.686,000000
32,316733	1,000	1.301.674,000000
32,333400	1,000	1.302.605,000000
32,350067	1,000	1.302.589,000000
32,366733	1,000	1.301.746,000000
32,383400	1,000	1.300.122,000000
32,400067	1,000	1.297.943,000000
32,416733	1,000	1.295.730,000000
32,433400	1,000	1.293.952,000000
32,450067	1,000	1.292.637,000000
32,466733	1,000	1.291.767,000000
32,483400	1,000	1.291.512,000000
32,500067	1,000	1.291.811,000000
32,516733	1,000	1.292.492,000000
32,533400	1,000	1.293.193,000000
32,550067	1,000	1.293.851,000000
32,566733	1,000	1.294.455,000000
32,583400	1,000	1.294.899,000000
32,600067	1,000	1.295.392,000000
32,616733	1,000	1.296.241,000000
32,633400	1,000	1.297.086,000000
32,650067	1,000	1.297.497,000000
32,666733	1,000	1.297.371,000000
32,683400	1,000	1.296.896,000000
32,700067	1,000	1.296.325,000000
32,716733	1,000	1.295.800,000000
32,733400	1,000	1.295.171,000000
32,750067	1,000	1.294.234,000000
32,766733	1,000	1.293.058,000000
32,783400	1,000	1.291.818,000000
32,800067	1,000	1.290.924,000000
32,816733	1,000	1.290.592,000000
32,833400	1,000	1.290.570,000000
32,850067	1,000	1.290.579,000000
32,866733	1,000	1.290.361,000000
32,883400	1,000	1.289.683,000000
32,900067	1,000	1.288.551,000000
32,916733	1,000	1.287.176,000000
32,933400	1,000	1.285.467,000000
32,950067	1,000	1.283.675,000000
32,966733	1,000	1.282.239,000000
32,983400	1,000	1.281.244,000000
33,000067	1,000	1.280.488,000000
33,016733	1,000	1.279.881,000000
33,033400	1,000	1.279.379,000000
33,050067	1,000	1.278.850,000000
33,066733	1,000	1.278.347,000000
33,083400	1,000	1.278.054,000000
33,100067	1,000	1.278.017,000000
33,116733	1,000	1.278.085,000000
33,133400	1,000	1.278.071,000000
33,150067	1,000	1.277.652,000000
33,166733	1,000	1.276.811,000000
33,183400	1,000	1.276.017,000000
33,200067	1,000	1.275.130,000000
33,216733	1,000	1.274.129,000000
33,233400	1,000	1.273.113,000000
33,250067	1,000	1.272.160,000000
33,266733	1,000	1.271.337,000000
33,283400	1,000	1.270.800,000000
33,300067	1,000	1.271.016,000000
33,316733	1,000	1.272.011,000000
33,333400	1,000	1.273.489,000000
33,350067	1,000	1.275.368,000000
33,366733	1,000	1.277.394,000000
33,383400	1,000	1.279.254,000000
33,400067	1,000	1.280.779,000000
33,416733	1,000	1.281.974,000000
33,433400	1,000	1.282.846,000000
33,450067	1,000	1.283.484,000000
33,466733	1,000	1.284.120,000000
33,483400	1,000	1.285.032,000000
33,500067	1,000	1.286.345,000000
33,516733	1,000	1.288.320,000000
33,533400	1,000	1.290.936,000000
33,550067	1,000	1.293.807,000000
33,566733	1,000	1.296.428,000000
33,583400	1,000	1.298.486,000000
33,600067	1,000	1.299.960,000000
33,616733	1,000	1.301.395,000000
33,633400	1,000	1.303.386,000000
33,650067	1,000	1.305.865,000000
33,666733	1,000	1.308.410,000000
33,683400	1,000	1.310.588,000000
33,700067	1,000	1.312.241,000000
33,716733	1,000	1.313.326,000000
33,733400	1,000	1.313.937,000000
33,750067	1,000	1.314.398,000000
33,766733	1,000	1.315.140,000000
33,783400	1,000	1.316.241,000000
33,800067	1,000	1.317.641,000000
33,816733	1,000	1.319.382,000000
33,833400	1,000	1.321.269,000000
33,850067	1,000	1.323.105,000000
33,866733	1,000	1.324.713,000000
33,883400	1,000	1.325.911,000000
33,900067	1,000	1.327.002,000000
33,916733	1,000	1.328.491,000000
33,933400	1,000	1.330.375,000000
33,950067	1,000	1.331.968,000000
33,966733	1,000	1.333.013,000000
33,983400	1,000	1.333.675,000000
34,000067	1,000	1.334.129,000000
34,016733	1,000	1.334.751,000000
34,033400	1,000	1.335.816,000000
34,050067	1,000	1.337.315,000000
34,066733	1,000	1.339.255,000000
34,083400	1,000	1.341.575,000000
34,100067	1,000	1.344.036,000000
34,116733	1,000	1.346.368,000000
34,133400	1,000	1.348.916,000000
34,150067	1,000	1.351.979,000000
34,166733	1,000	1.355.337,000000
34,183400	1,000	1.358.661,000000
34,200067	1,000	1.361.994,000000
34,216733	1,000	1.365.186,000000
34,233400	1,000	1.368.227,000000
34,250067	1,000	1.370.999,000000
34,266733	1,000	1.373.253,000000
34,283400	1,000	1.374.938,000000
34,300067	1,000	1.376.206,000000
34,316733	1,000	1.377.310,000000
34,333400	1,000	1.378.648,000000
34,350067	1,000	1.380.255,000000
34,366733	1,000	1.382.164,000000
34,383400	1,000	1.384.587,000000
34,400067	1,000	1.387.501,000000
34,416733	1,000	1.390.712,000000
34,433400	1,000	1.394.410,000000
34,450067	1,000	1.398.610,000000
34,466733	1,000	1.403.024,000000
34,483400	1,000	1.407.184,000000
34,500067	1,000	1.410.517,000000
34,516733	1,000	1.412.951,000000
34,533400	1,000	1.414.861,000000
34,550067	1,000	1.416.595,000000
34,566733	1,000	1.418.521,000000
34,583400	1,000	1.420.887,000000
34,600067	1,000	1.423.509,000000
34,616733	1,000	1.426.097,000000
34,633400	1,000	1.428.495,000000
34,650067	1,000	1.430.783,000000
34,666733	1,000	1.432.862,000000
34,683400	1,000	1.434.735,000000
34,700067	1,000	1.436.116,000000
34,716733	1,000	1.436.577,000000
34,733400	1,000	1.436.180,000000
34,750067	1,000	1.435.503,000000
34,766733	1,000	1.434.904,000000
34,783400	1,000	1.434.557,000000
34,800067	1,000	1.434.800,000000
34,816733	1,000	1.435.878,000000
34,833400	1,000	1.437.832,000000
34,850067	1,000	1.440.817,000000
34,866733	1,000	1.444.939,000000
34,883400	1,000	1.449.666,000000
34,900067	1,000	1.454.646,000000
34,916733	1,000	1.459.947,000000
34,933400	1,000	1.465.328,000000
34,950067	1,000	1.470.338,000000
34,966733	1,000	1.474.717,000000
34,983400	1,000	1.478.467,000000
35,000067	1,000	1.481.703,000000
35,016733	1,000	1.484.514,000000
35,033400	1,000	1.486.911,000000
35,050067	1,000	1.489.123,000000
35,066733	1,000	1.491.371,000000
35,083400	1,000	1.493.916,000000
35,100067	1,000	1.496.762,000000
35,116733	1,000	1.499.624,000000
35,133400	1,000	1.502.287,000000
35,150067	1,000	1.504.595,000000
35,166733	1,000	1.506.461,000000
35,183400	1,000	1.507.837,000000
35,200067	1,000	1.508.695,000000
35,216733	1,000	1.509.252,000000
35,233400	1,000	1.509.945,000000
35,250067	1,000	1.510.675,000000
35,266733	1,000	1.511.261,000000
35,283400	1,000	1.511.938,000000
35,300067	1,000	1.512.804,000000
35,316733	1,000	1.514.049,000000
35,333400	1,000	1.515.675,000000
35,350067	1,000	1.517.406,000000
35,366733	1,000	1.518.727,000000
35,383400	1,000	1.519.459,000000
35,400067	1,000	1.519.722,000000
35,416733	1,000	1.519.843,000000
35,433400	1,000	1.520.450,000000
35,450067	1,000	1.521.673,000000
35,466733	1,000	1.523.240,000000
35,483400	1,000	1.524.948,000000
35,500067	1,000	1.526.510,000000
35,516733	1,000	1.527.689,000000
35,533400	1,000	1.528.721,000000
35,550067	1,000	1.529.668,000000
35,566733	1,000	1.530.453,000000
35,583400	1,000	1.531.104,000000
35,600067	1,000	1.532.100,000000
35,616733	1,000	1.533.797,000000
35,633400	1,000	1.535.683,000000
35,650067	1,000	1.536.945,000000
35,666733	1,000	1.537.491,000000
35,683400	1,000	1.537.487,000000
35,700067	1,000	1.537.201,000000
35,716733	1,000	1.536.873,000000
35,733400	1,000	1.536.668,000000
35,750067	1,000	1.536.561,000000
35,766733	1,000	1.536.427,000000
35,783400	1,000	1.536.195,000000
35,800067	1,000	1.536.111,000000
35,816733	1,000	1.536.408,000000
35,833400	1,000	1.537.172,000000
35,850067	1,000	1.538.214,000000
35,866733	1,000	1.539.285,000000
35,883400	1,000	1.540.547,000000
35,900067	1,000	1.542.271,000000
35,916733	1,000	1.544.375,000000
35,933400	1,000	1.546.893,000000
35,950067	1,000	1.549.632,000000
35,966733	1,000	1.552.379,000000
35,983400	1,000	1.554.900,000000
36,000067	1,000	1.556.733,000000
36,016733	1,000	1.557.211,000000
36,033400	1,000	1.556.303,000000
36,050067	1,000	1.554.484,000000
36,066733	1,000	1.552.341,000000
36,083400	1,000	1.550.314,000000
36,100067	1,000	1.548.429,000000
36,116733	1,000	1.546.667,000000
36,133400	1,000	1.545.422,000000
36,150067	1,000	1.544.698,000000
36,166733	1,000	1.544.376,000000
36,183400	1,000	1.544.338,000000
36,200067	1,000	1.544.657,000000
36,216733	1,000	1.545.244,000000
36,233400	1,000	1.545.848,000000
36,250067	1,000	1.546.163,000000
36,266733	1,000	1.545.825,000000
36,283400	1,000	1.544.599,000000
36,300067	1,000	1.542.805,000000
36,316733	1,000	1.541.053,000000
36,333400	1,000	1.539.827,000000
36,350067	1,000	1.539.230,000000
36,366733	1,000	1.539.100,000000
36,383400	1,000	1.539.289,000000
36,400067	1,000	1.539.594,000000
36,416733	1,000	1.540.052,000000
36,433400	1,000	1.540.805,000000
36,450067	1,000	1.541.749,000000
36,466733	1,000	1.542.678,000000
36,483400	1,000	1.543.315,000000
36,500067	1,000	1.543.705,000000
36,516733	1,000	1.544.082,000000
36,533400	1,000	1.544.662,000000
36,550067	1,000	1.545.826,000000
36,566733	1,000	1.547.677,000000
36,583400	1,000	1.550.182,000000
36,600067	1,000	1.553.265,000000
36,616733	1,000	1.556.939,000000
36,633400	1,000	1.561.175,000000
36,650067	1,000	1.565.974,000000
36,666733	1,000	1.571.595,000000
36,683400	1,000	1.578.143,000000
36,700067	1,000	1.585.518,000000
36,716733	1,000	1.593.472,000000
36,733400	1,000	1.601.700,000000
36,750067	1,000	1.610.196,000000
36,766733	1,000	1.618.985,000000
36,783400	1,000	1.628.196,000000
36,800067	1,000	1.637.860,000000
36,816733	1,000	1.647.990,000000
36,833400	1,000	1.658.823,000000
36,850067	1,000	1.670.535,000000
36,866733	1,000	1.683.238,000000
36,883400	1,000	1.696.949,000000
36,900067	1,000	1.711.731,000000
36,916733	1,000	1.727.556,000000
36,933400	1,000	1.743.994,000000
36,950067	1,000	1.760.652,000000
36,966733	1,000	1.777.775,000000
36,983400	1,000	1.796.036,000000
37,000067	1,000	1.815.855,000000
37,016733	1,000	1.837.248,000000
37,033400	1,000	1.859.676,000000
37,050067	1,000	1.882.520,000000
37,066733	1,000	1.905.055,000000
37,083400	1,000	1.926.699,000000
37,100067	1,000	1.947.208,000000
37,116733	1,000	1.966.496,000000
37,133400	1,000	1.984.612,000000
37,150067	1,000	2.001.538,000000
37,166733	1,000	2.017.072,000000
37,183400	1,000	2.030.719,000000
37,200067	1,000	2.042.042,000000
37,216733	1,000	2.050.677,000000
37,233400	1,000	2.056.609,000000
37,250067	1,000	2.060.254,000000
37,266733	1,000	2.062.260,000000
37,283400	1,000	2.063.076,000000
37,300067	1,000	2.063.006,000000
37,316733	1,000	2.061.910,000000
37,333400	1,000	2.059.549,000000
37,350067	1,000	2.055.937,000000
37,366733	1,000	2.051.205,000000
37,383400	1,000	2.045.429,000000
37,400067	1,000	2.038.353,000000
37,416733	1,000	2.029.529,000000
37,433400	1,000	2.018.660,000000
37,450067	1,000	2.006.041,000000
37,466733	1,000	1.992.057,000000
37,483400	1,000	1.976.761,000000
37,500067	1,000	1.960.396,000000
37,516733	1,000	1.943.057,000000
37,533400	1,000	1.924.826,000000
37,550067	1,000	1.906.110,000000
37,566733	1,000	1.887.275,000000
37,583400	1,000	1.868.548,000000
37,600067	1,000	1.850.323,000000
37,616733	1,000	1.832.953,000000
37,633400	1,000	1.816.305,000000
37,650067	1,000	1.799.890,000000
37,666733	1,000	1.783.156,000000
37,683400	1,000	1.765.763,000000
37,700067	1,000	1.747.585,000000
37,716733	1,000	1.728.710,000000
37,733400	1,000	1.709.243,000000
37,750067	1,000	1.689.425,000000
37,766733	1,000	1.669.689,000000
37,783400	1,000	1.650.386,000000
37,800067	1,000	1.631.503,000000
37,816733	1,000	1.613.146,000000
37,833400	1,000	1.595.217,000000
37,850067	1,000	1.577.554,000000
37,866733	1,000	1.559.822,000000
37,883400	1,000	1.541.961,000000
37,900067	1,000	1.524.024,000000
37,916733	1,000	1.505.951,000000
37,933400	1,000	1.487.641,000000
37,950067	1,000	1.468.835,000000
37,966733	1,000	1.449.451,000000
37,983400	1,000	1.429.647,000000
38,000067	1,000	1.409.880,000000
38,016733	1,000	1.390.602,000000
38,033400	1,000	1.371.680,000000
38,050067	1,000	1.352.943,000000
38,066733	1,000	1.334.294,000000
38,083400	1,000	1.315.824,000000
38,100067	1,000	1.297.778,000000
38,116733	1,000	1.280.277,000000
38,133400	1,000	1.263.435,000000
38,150067	1,000	1.247.229,000000
38,166733	1,000	1.231.531,000000
38,183400	1,000	1.216.105,000000
38,200067	1,000	1.200.644,000000
38,216733	1,000	1.184.976,000000
38,233400	1,000	1.168.807,000000
38,250067	1,000	1.151.902,000000
38,266733	1,000	1.134.112,000000
38,283400	1,000	1.115.759,000000
38,300067	1,000	1.097.543,000000
38,316733	1,000	1.079.899,000000
38,333400	1,000	1.063.159,000000
38,350067	1,000	1.047.232,000000
38,366733	1,000	1.031.919,000000
38,383400	1,000	1.017.131,000000
38,400067	1,000	1.002.698,000000
38,416733	1,000	988.502,000000
38,433400	1,000	974.613,000000
38,450067	1,000	961.057,000000
38,466733	1,000	947.384,000000
38,483400	1,000	933.491,000000
38,500067	1,000	919.466,000000
38,516733	1,000	905.303,000000
38,533400	1,000	891.223,000000
38,550067	1,000	877.395,000000
38,566733	1,000	863.916,000000
38,583400	1,000	850.750,000000
38,600067	1,000	838.048,000000
38,616733	1,000	825.702,000000
38,633400	1,000	813.400,000000
38,650067	1,000	801.154,000000
38,666733	1,000	789.092,000000
38,683400	1,000	777.286,000000
38,700067	1,000	765.535,000000
38,716733	1,000	754.028,000000
38,733400	1,000	743.123,000000
38,750067	1,000	732.780,000000
38,766733	1,000	722.567,000000
38,783400	1,000	712.100,000000
38,800067	1,000	701.380,000000
38,816733	1,000	690.619,000000
38,833400	1,000	679.895,000000
38,850067	1,000	669.109,000000
38,866733	1,000	658.157,000000
38,883400	1,000	647.035,000000
38,900067	1,000	635.775,000000
38,916733	1,000	624.522,000000
38,933400	1,000	613.487,000000
38,950067	1,000	602.990,000000
38,966733	1,000	593.301,000000
38,983400	1,000	584.505,000000
39,000067	1,000	576.203,000000
39,016733	1,000	567.880,000000
39,033400	1,000	559.462,000000
39,050067	1,000	550.819,000000
39,066733	1,000	541.941,000000
39,083400	1,000	533.079,000000
39,100067	1,000	524.242,000000
39,116733	1,000	515.443,000000
39,133400	1,000	506.852,000000
39,150067	1,000	498.629,000000
39,166733	1,000	490.463,000000
39,183400	1,000	482.263,000000
39,200067	1,000	473.693,000000
39,216733	1,000	464.582,000000
39,233400	1,000	455.097,000000
39,250067	1,000	445.453,000000
39,266733	1,000	436.129,000000
39,283400	1,000	427.391,000000
39,300067	1,000	419.158,000000
39,316733	1,000	411.312,000000
39,333400	1,000	403.948,000000
39,350067	1,000	397.158,000000
39,366733	1,000	390.790,000000
39,383400	1,000	384.738,000000
39,400067	1,000	378.755,000000
39,416733	1,000	372.797,000000
39,433400	1,000	367.009,000000
39,450067	1,000	361.188,000000
39,466733	1,000	354.945,000000
39,483400	1,000	348.240,000000
39,500067	1,000	341.427,000000
39,516733	1,000	334.925,000000
39,533400	1,000	328.741,000000
39,550067	1,000	322.682,000000
39,566733	1,000	316.680,000000
39,583400	1,000	310.924,000000
39,600067	1,000	305.553,000000
39,616733	1,000	300.530,000000
39,633400	1,000	295.839,000000
39,650067	1,000	291.634,000000
39,666733	1,000	288.036,000000
39,683400	1,000	284.895,000000
39,700067	1,000	281.729,000000
39,716733	1,000	278.182,000000
39,733400	1,000	274.378,000000
39,750067	1,000	270.561,000000
39,766733	1,000	266.621,000000
39,783400	1,000	262.443,000000
39,800067	1,000	257.944,000000
39,816733	1,000	253.207,000000
39,833400	1,000	248.609,000000
39,850067	1,000	244.343,000000
39,866733	1,000	240.547,000000
39,883400	1,000	237.013,000000
39,900067	1,000	233.596,000000
39,916733	1,000	230.050,000000
39,933400	1,000	226.179,000000
39,950067	1,000	222.302,000000
39,966733	1,000	218.858,000000
39,983400	1,000	216.105,000000
40,000067	1,000	214.077,000000
40,016733	1,000	212.548,000000
40,033400	1,000	211.193,000000
40,050067	1,000	209.605,000000
40,066733	1,000	207.967,000000
40,083400	1,000	206.443,000000
40,100067	1,000	205.089,000000
40,116733	1,000	203.905,000000
40,133400	1,000	202.383,000000
40,150067	1,000	200.223,000000
40,166733	1,000	197.573,000000
40,183400	1,000	194.688,000000
40,200067	1,000	191.734,000000
40,216733	1,000	188.542,000000
40,233400	1,000	184.951,000000
40,250067	1,000	181.170,000000
40,266733	1,000	177.419,000000
40,283400	1,000	174.014,000000
40,300067	1,000	171.101,000000
40,316733	1,000	168.727,000000
40,333400	1,000	166.541,000000
40,350067	1,000	164.226,000000
40,366733	1,000	161.787,000000
40,383400	1,000	159.451,000000
40,400067	1,000	157.412,000000
40,416733	1,000	155.587,000000
40,433400	1,000	154.043,000000
40,450067	1,000	152.851,000000
40,466733	1,000	151.938,000000
40,483400	1,000	151.209,000000
40,500067	1,000	150.397,000000
40,516733	1,000	149.690,000000
40,533400	1,000	149.232,000000
40,550067	1,000	148.956,000000
40,566733	1,000	148.621,000000
40,583400	1,000	148.177,000000
40,600067	1,000	147.671,000000
40,616733	1,000	147.110,000000
40,633400	1,000	146.242,000000
40,650067	1,000	144.848,000000
40,666733	1,000	142.890,000000
40,683400	1,000	140.253,000000
40,700067	1,000	137.133,000000
40,716733	1,000	134.238,000000
40,733400	1,000	131.931,000000
40,750067	1,000	130.015,000000
40,766733	1,000	128.183,000000
40,783400	1,000	126.172,000000
40,800067	1,000	123.998,000000
40,816733	1,000	121.956,000000
40,833400	1,000	120.115,000000
40,850067	1,000	118.319,000000
40,866733	1,000	116.520,000000
40,883400	1,000	114.757,000000
40,900067	1,000	113.290,000000
40,916733	1,000	112.199,000000
40,933400	1,000	111.320,000000
40,950067	1,000	110.848,000000
40,966733	1,000	110.892,000000
40,983400	1,000	111.340,000000
41,000067	1,000	112.044,000000
41,016733	1,000	112.733,000000
41,033400	1,000	113.249,000000
41,050067	1,000	113.657,000000
41,066733	1,000	113.999,000000
41,083400	1,000	114.187,000000
41,100067	1,000	114.211,000000
41,116733	1,000	114.027,000000
41,133400	1,000	113.877,000000
41,150067	1,000	113.750,000000
41,166733	1,000	113.326,000000
41,183400	1,000	112.697,000000
41,200067	1,000	111.976,000000
41,216733	1,000	111.165,000000
41,233400	1,000	110.274,000000
41,250067	1,000	109.335,000000
41,266733	1,000	108.252,000000
41,283400	1,000	106.962,000000
41,300067	1,000	105.516,000000
41,316733	1,000	103.922,000000
41,333400	1,000	102.256,000000
41,350067	1,000	100.648,000000
41,366733	1,000	99.276,000000
41,383400	1,000	98.194,000000
41,400067	1,000	97.280,000000
41,416733	1,000	96.083,000000
41,433400	1,000	94.254,000000
41,450067	1,000	91.939,000000
41,466733	1,000	89.403,000000
41,483400	1,000	86.881,000000
41,500067	1,000	84.671,000000
41,516733	1,000	83.320,000000
41,533400	1,000	83.260,000000
41,550067	1,000	84.263,000000
41,566733	1,000	85.657,000000
41,583400	1,000	86.787,000000
41,600067	1,000	87.343,000000
41,616733	1,000	87.490,000000
41,633400	1,000	87.472,000000
41,650067	1,000	87.211,000000
41,666733	1,000	86.635,000000
41,683400	1,000	85.806,000000
41,700067	1,000	84.895,000000
41,716733	1,000	83.925,000000
41,733400	1,000	82.815,000000
41,750067	1,000	81.676,000000
41,766733	1,000	80.897,000000
41,783400	1,000	80.753,000000
41,800067	1,000	81.119,000000
41,816733	1,000	81.518,000000
41,833400	1,000	81.346,000000
41,850067	1,000	80.401,000000
41,866733	1,000	79.132,000000
41,883400	1,000	78.006,000000
41,900067	1,000	77.194,000000
41,916733	1,000	76.685,000000
41,933400	1,000	76.426,000000
41,950067	1,000	76.557,000000
41,966733	1,000	77.112,000000
41,983400	1,000	77.891,000000
42,000067	1,000	78.500,000000
42,016733	1,000	78.355,000000
42,033400	1,000	77.266,000000
42,050067	1,000	75.454,000000
42,066733	1,000	73.385,000000
42,083400	1,000	71.652,000000
42,100067	1,000	70.767,000000
42,116733	1,000	70.542,000000
42,133400	1,000	70.682,000000
42,150067	1,000	71.100,000000
42,166733	1,000	71.770,000000
42,183400	1,000	72.597,000000
42,200067	1,000	73.448,000000
42,216733	1,000	74.013,000000
42,233400	1,000	74.320,000000
42,250067	1,000	74.429,000000
42,266733	1,000	74.141,000000
42,283400	1,000	73.415,000000
42,300067	1,000	72.428,000000
42,316733	1,000	71.453,000000
42,333400	1,000	70.597,000000
42,350067	1,000	69.822,000000
42,366733	1,000	69.059,000000
42,383400	1,000	68.160,000000
42,400067	1,000	67.147,000000
42,416733	1,000	66.296,000000
42,433400	1,000	65.914,000000
42,450067	1,000	66.011,000000
42,466733	1,000	66.441,000000
42,483400	1,000	66.714,000000
42,500067	1,000	66.398,000000
42,516733	1,000	65.477,000000
42,533400	1,000	64.319,000000
42,550067	1,000	63.430,000000
42,566733	1,000	62.953,000000
42,583400	1,000	62.522,000000
42,600067	1,000	62.040,000000
42,616733	1,000	61.550,000000
42,633400	1,000	61.107,000000
42,650067	1,000	60.743,000000
42,666733	1,000	60.599,000000
42,683400	1,000	60.741,000000
42,700067	1,000	60.935,000000
42,716733	1,000	61.256,000000
42,733400	1,000	61.676,000000
42,750067	1,000	62.254,000000
42,766733	1,000	62.741,000000
42,783400	1,000	62.952,000000
42,800067	1,000	62.658,000000
42,816733	1,000	61.600,000000
42,833400	1,000	59.885,000000
42,850067	1,000	58.058,000000
42,866733	1,000	56.381,000000
42,883400	1,000	54.882,000000
42,900067	1,000	53.585,000000
42,916733	1,000	52.555,000000
42,933400	1,000	51.751,000000
42,950067	1,000	50.881,000000
42,966733	1,000	49.951,000000
42,983400	1,000	49.356,000000
43,000067	1,000	49.534,000000
43,016733	1,000	50.833,000000
43,033400	1,000	53.121,000000
43,050067	1,000	55.882,000000
43,066733	1,000	58.700,000000
43,083400	1,000	61.177,000000
43,100067	1,000	63.245,000000
