# Supplementary material for: HappyTools: A software for high-throughput HPLC data processing and quantitation
Source: PLoS One. 2018 Jul 6;13(7):e0200280. doi: 10.1371/journal.pone.0200280 (PMC6034860; doi:10.1371/journal.pone.0200280)
Supplement: S1 Data — The source code of HappyTools is included in this zip file, together with all the raw chromatograms as exported from ThermoFisher Chromeleon. A visual tutorial and a document demonstrating how to reproduce the results used in this study are also included. (ZIP) [file pone.0200280.s013.zip › Data/Clinical/ACPA-IgG Part 1/Total_RA8_IgG_duplo2.txt]

File Path	chrom://5-para-12-0017/ChromeleonLocal/Instrument Data/UHPLC_2/analysis 2013/Yoann 2013sup.seq/88756.smp/Emission_1.channel/Emission_1.chm
Channel	Emission_1

Injection Information:
Data Vault	ChromeleonLocal
Injection	IgG PP2.80 2
Injection Number	21
Position	RB6
Comment	
Processing Method	22-04-2013 Integrate IgG 75-63%
Instrument Method	2013Aquity IgG glycan  75%-63% 010313   deepwellplate
Type	Unknown
Status	Finished
Injection Date	18-4-2013
Injection Time	8:00:47
Injection Volume (µl)	83,000
Dilution Factor	1,0000
Weight	1,0000

Raw Data Information:
Time Min. (min)	0,016750
Time Max. (min)	43,100083
Data Points	2586
Detector	FLD
Exporting Data System	Chromeleon 7.1.2.1478
Operator	
Signal Quantity	
Signal Unit	counts
Signal Min.	-1.322.381,000000
Signal Max.	4.754.148,000000
Channel	Emission_1
Driver Name	FLD3000.dll
Channel Type	Evaluation
Min. Step (s)	1,000
Max. Step (s)	1,000
Average Step (s)	1,000

Signal Parameter Information:
Signal Info	250 nm /480 nm

Raw Data:
Time (min)	Step (s)	Value (counts)
0,016750	0,000	0,000000
0,033417	1,000	0,000000
0,050083	1,000	0,000000
0,066750	1,000	0,000000
0,083417	1,000	-157,000000
0,100083	1,000	-570,000000
0,116750	1,000	-1.143,000000
0,133417	1,000	-1.598,000000
0,150083	1,000	-1.734,000000
0,166750	1,000	-1.450,000000
0,183417	1,000	-1.011,000000
0,200083	1,000	-829,000000
0,216750	1,000	-933,000000
0,233417	1,000	-1.080,000000
0,250083	1,000	-1.187,000000
0,266750	1,000	-1.306,000000
0,283417	1,000	-1.320,000000
0,300083	1,000	-1.194,000000
0,316750	1,000	-1.036,000000
0,333417	1,000	-715,000000
0,350083	1,000	8,000000
0,366750	1,000	1.073,000000
0,383417	1,000	2.390,000000
0,400083	1,000	1.889,000000
0,416750	1,000	-11.905,000000
0,433417	1,000	-56.367,000000
0,450083	1,000	-143.290,000000
0,466750	1,000	-273.659,000000
0,483417	1,000	-438.068,000000
0,500083	1,000	-620.647,000000
0,516750	1,000	-804.441,000000
0,533417	1,000	-973.962,000000
0,550083	1,000	-1.116.839,000000
0,566750	1,000	-1.224.827,000000
0,583417	1,000	-1.293.632,000000
0,600083	1,000	-1.322.381,000000
0,616750	1,000	-1.312.603,000000
0,633417	1,000	-1.267.116,000000
0,650083	1,000	-1.189.804,000000
0,666750	1,000	-1.085.690,000000
0,683417	1,000	-960.626,000000
0,700083	1,000	-820.890,000000
0,716750	1,000	-672.941,000000
0,733417	1,000	-523.251,000000
0,750083	1,000	-377.918,000000
0,766750	1,000	-242.351,000000
0,783417	1,000	-120.666,000000
0,800083	1,000	-15.807,000000
0,816750	1,000	70.291,000000
0,833417	1,000	137.584,000000
0,850083	1,000	187.347,000000
0,866750	1,000	221.176,000000
0,883417	1,000	240.701,000000
0,900083	1,000	248.110,000000
0,916750	1,000	246.038,000000
0,933417	1,000	236.861,000000
0,950083	1,000	222.584,000000
0,966750	1,000	204.948,000000
0,983417	1,000	185.743,000000
1,000083	1,000	166.450,000000
1,016750	1,000	148.135,000000
1,033417	1,000	131.177,000000
1,050083	1,000	115.400,000000
1,066750	1,000	100.606,000000
1,083417	1,000	86.808,000000
1,100083	1,000	74.283,000000
1,116750	1,000	63.467,000000
1,133417	1,000	54.396,000000
1,150083	1,000	46.757,000000
1,166750	1,000	40.196,000000
1,183417	1,000	34.643,000000
1,200083	1,000	30.274,000000
1,216750	1,000	27.073,000000
1,233417	1,000	24.672,000000
1,250083	1,000	22.630,000000
1,266750	1,000	20.650,000000
1,283417	1,000	18.646,000000
1,300083	1,000	16.562,000000
1,316750	1,000	14.463,000000
1,333417	1,000	12.512,000000
1,350083	1,000	11.258,000000
1,366750	1,000	10.807,000000
1,383417	1,000	10.936,000000
1,400083	1,000	11.408,000000
1,416750	1,000	12.094,000000
1,433417	1,000	12.722,000000
1,450083	1,000	13.172,000000
1,466750	1,000	13.712,000000
1,483417	1,000	14.404,000000
1,500083	1,000	15.045,000000
1,516750	1,000	15.649,000000
1,533417	1,000	16.332,000000
1,550083	1,000	17.202,000000
1,566750	1,000	17.933,000000
1,583417	1,000	18.400,000000
1,600083	1,000	18.674,000000
1,616750	1,000	18.823,000000
1,633417	1,000	18.941,000000
1,650083	1,000	18.994,000000
1,666750	1,000	18.879,000000
1,683417	1,000	18.443,000000
1,700083	1,000	17.972,000000
1,716750	1,000	17.923,000000
1,733417	1,000	18.658,000000
1,750083	1,000	20.255,000000
1,766750	1,000	22.361,000000
1,783417	1,000	24.215,000000
1,800083	1,000	25.381,000000
1,816750	1,000	25.950,000000
1,833417	1,000	26.055,000000
1,850083	1,000	25.733,000000
1,866750	1,000	25.161,000000
1,883417	1,000	24.464,000000
1,900083	1,000	23.665,000000
1,916750	1,000	22.667,000000
1,933417	1,000	21.276,000000
1,950083	1,000	19.518,000000
1,966750	1,000	17.729,000000
1,983417	1,000	16.158,000000
2,000083	1,000	15.044,000000
2,016750	1,000	14.413,000000
2,033417	1,000	14.137,000000
2,050083	1,000	14.134,000000
2,066750	1,000	14.320,000000
2,083417	1,000	14.325,000000
2,100083	1,000	14.100,000000
2,116750	1,000	13.854,000000
2,133417	1,000	13.743,000000
2,150083	1,000	14.033,000000
2,166750	1,000	14.623,000000
2,183417	1,000	15.229,000000
2,200083	1,000	15.901,000000
2,216750	1,000	16.905,000000
2,233417	1,000	18.376,000000
2,250083	1,000	20.068,000000
2,266750	1,000	21.831,000000
2,283417	1,000	23.722,000000
2,300083	1,000	25.744,000000
2,316750	1,000	27.746,000000
2,333417	1,000	29.736,000000
2,350083	1,000	31.937,000000
2,366750	1,000	34.697,000000
2,383417	1,000	38.127,000000
2,400083	1,000	42.088,000000
2,416750	1,000	46.603,000000
2,433417	1,000	51.816,000000
2,450083	1,000	58.027,000000
2,466750	1,000	65.629,000000
2,483417	1,000	74.741,000000
2,500083	1,000	85.307,000000
2,516750	1,000	97.249,000000
2,533417	1,000	110.367,000000
2,550083	1,000	124.068,000000
2,566750	1,000	137.925,000000
2,583417	1,000	151.731,000000
2,600083	1,000	165.532,000000
2,616750	1,000	179.905,000000
2,633417	1,000	195.225,000000
2,650083	1,000	211.308,000000
2,666750	1,000	227.950,000000
2,683417	1,000	245.004,000000
2,700083	1,000	262.250,000000
2,716750	1,000	279.615,000000
2,733417	1,000	297.023,000000
2,750083	1,000	314.275,000000
2,766750	1,000	331.180,000000
2,783417	1,000	347.501,000000
2,800083	1,000	363.101,000000
2,816750	1,000	378.379,000000
2,833417	1,000	393.510,000000
2,850083	1,000	408.278,000000
2,866750	1,000	422.719,000000
2,883417	1,000	436.796,000000
2,900083	1,000	450.318,000000
2,916750	1,000	463.089,000000
2,933417	1,000	474.861,000000
2,950083	1,000	485.646,000000
2,966750	1,000	495.657,000000
2,983417	1,000	505.268,000000
3,000083	1,000	514.998,000000
3,016750	1,000	525.294,000000
3,033417	1,000	536.348,000000
3,050083	1,000	547.905,000000
3,066750	1,000	559.365,000000
3,083417	1,000	570.197,000000
3,100083	1,000	580.299,000000
3,116750	1,000	589.871,000000
3,133417	1,000	599.416,000000
3,150083	1,000	609.185,000000
3,166750	1,000	618.801,000000
3,183417	1,000	627.668,000000
3,200083	1,000	635.876,000000
3,216750	1,000	643.769,000000
3,233417	1,000	651.136,000000
3,250083	1,000	657.662,000000
3,266750	1,000	663.413,000000
3,283417	1,000	668.683,000000
3,300083	1,000	673.522,000000
3,316750	1,000	678.002,000000
3,333417	1,000	682.287,000000
3,350083	1,000	686.364,000000
3,366750	1,000	690.312,000000
3,383417	1,000	694.317,000000
3,400083	1,000	698.551,000000
3,416750	1,000	703.075,000000
3,433417	1,000	707.803,000000
3,450083	1,000	712.572,000000
3,466750	1,000	717.218,000000
3,483417	1,000	721.808,000000
3,500083	1,000	726.558,000000
3,516750	1,000	731.551,000000
3,533417	1,000	736.328,000000
3,550083	1,000	740.289,000000
3,566750	1,000	742.945,000000
3,583417	1,000	744.334,000000
3,600083	1,000	744.851,000000
3,616750	1,000	745.152,000000
3,633417	1,000	745.885,000000
3,650083	1,000	747.268,000000
3,666750	1,000	749.182,000000
3,683417	1,000	751.386,000000
3,700083	1,000	753.688,000000
3,716750	1,000	755.868,000000
3,733417	1,000	758.012,000000
3,750083	1,000	760.399,000000
3,766750	1,000	763.193,000000
3,783417	1,000	766.447,000000
3,800083	1,000	769.938,000000
3,816750	1,000	773.289,000000
3,833417	1,000	776.096,000000
3,850083	1,000	777.905,000000
3,866750	1,000	778.885,000000
3,883417	1,000	779.488,000000
3,900083	1,000	779.812,000000
3,916750	1,000	780.231,000000
3,933417	1,000	781.186,000000
3,950083	1,000	782.692,000000
3,966750	1,000	784.550,000000
3,983417	1,000	786.464,000000
4,000083	1,000	788.293,000000
4,016750	1,000	789.966,000000
4,033417	1,000	791.495,000000
4,050083	1,000	793.143,000000
4,066750	1,000	794.830,000000
4,083417	1,000	796.150,000000
4,100083	1,000	796.929,000000
4,116750	1,000	797.219,000000
4,133417	1,000	797.065,000000
4,150083	1,000	796.820,000000
4,166750	1,000	796.859,000000
4,183417	1,000	797.106,000000
4,200083	1,000	797.891,000000
4,216750	1,000	799.633,000000
4,233417	1,000	802.024,000000
4,250083	1,000	804.543,000000
4,266750	1,000	806.729,000000
4,283417	1,000	808.222,000000
4,300083	1,000	808.686,000000
4,316750	1,000	808.411,000000
4,333417	1,000	807.747,000000
4,350083	1,000	806.700,000000
4,366750	1,000	805.118,000000
4,383417	1,000	803.310,000000
4,400083	1,000	801.581,000000
4,416750	1,000	800.548,000000
4,433417	1,000	800.534,000000
4,450083	1,000	801.588,000000
4,466750	1,000	803.301,000000
4,483417	1,000	804.977,000000
4,500083	1,000	806.189,000000
4,516750	1,000	806.786,000000
4,533417	1,000	806.833,000000
4,550083	1,000	806.422,000000
4,566750	1,000	805.817,000000
4,583417	1,000	805.295,000000
4,600083	1,000	805.138,000000
4,616750	1,000	805.500,000000
4,633417	1,000	806.387,000000
4,650083	1,000	807.718,000000
4,666750	1,000	809.312,000000
4,683417	1,000	811.172,000000
4,700083	1,000	813.283,000000
4,716750	1,000	815.435,000000
4,733417	1,000	817.067,000000
4,750083	1,000	817.990,000000
4,766750	1,000	818.202,000000
4,783417	1,000	817.827,000000
4,800083	1,000	817.182,000000
4,816750	1,000	816.513,000000
4,833417	1,000	815.981,000000
4,850083	1,000	815.875,000000
4,866750	1,000	816.338,000000
4,883417	1,000	817.221,000000
4,900083	1,000	818.499,000000
4,916750	1,000	820.200,000000
4,933417	1,000	822.340,000000
4,950083	1,000	824.548,000000
4,966750	1,000	826.267,000000
4,983417	1,000	827.552,000000
5,000083	1,000	828.544,000000
5,016750	1,000	829.412,000000
5,033417	1,000	830.295,000000
5,050083	1,000	831.068,000000
5,066750	1,000	831.603,000000
5,083417	1,000	831.929,000000
5,100083	1,000	832.074,000000
5,116750	1,000	832.137,000000
5,133417	1,000	831.883,000000
5,150083	1,000	831.108,000000
5,166750	1,000	830.037,000000
5,183417	1,000	829.104,000000
5,200083	1,000	828.507,000000
5,216750	1,000	828.324,000000
5,233417	1,000	828.481,000000
5,250083	1,000	829.027,000000
5,266750	1,000	830.003,000000
5,283417	1,000	831.040,000000
5,300083	1,000	831.843,000000
5,316750	1,000	831.983,000000
5,333417	1,000	831.320,000000
5,350083	1,000	830.500,000000
5,366750	1,000	829.910,000000
5,383417	1,000	829.506,000000
5,400083	1,000	829.157,000000
5,416750	1,000	828.701,000000
5,433417	1,000	827.994,000000
5,450083	1,000	827.252,000000
5,466750	1,000	826.784,000000
5,483417	1,000	826.469,000000
5,500083	1,000	825.847,000000
5,516750	1,000	824.663,000000
5,533417	1,000	823.063,000000
5,550083	1,000	821.421,000000
5,566750	1,000	820.458,000000
5,583417	1,000	820.657,000000
5,600083	1,000	821.934,000000
5,616750	1,000	823.797,000000
5,633417	1,000	825.629,000000
5,650083	1,000	827.071,000000
5,666750	1,000	828.086,000000
5,683417	1,000	828.788,000000
5,700083	1,000	829.388,000000
5,716750	1,000	829.888,000000
5,733417	1,000	830.150,000000
5,750083	1,000	829.993,000000
5,766750	1,000	829.567,000000
5,783417	1,000	829.059,000000
5,800083	1,000	828.675,000000
5,816750	1,000	828.737,000000
5,833417	1,000	829.347,000000
5,850083	1,000	830.161,000000
5,866750	1,000	831.093,000000
5,883417	1,000	832.123,000000
5,900083	1,000	833.047,000000
5,916750	1,000	833.981,000000
5,933417	1,000	835.208,000000
5,950083	1,000	836.755,000000
5,966750	1,000	838.422,000000
5,983417	1,000	840.038,000000
6,000083	1,000	841.299,000000
6,016750	1,000	842.148,000000
6,033417	1,000	842.775,000000
6,050083	1,000	843.261,000000
6,066750	1,000	843.263,000000
6,083417	1,000	842.541,000000
6,100083	1,000	841.499,000000
6,116750	1,000	840.478,000000
6,133417	1,000	839.607,000000
6,150083	1,000	838.930,000000
6,166750	1,000	838.550,000000
6,183417	1,000	838.548,000000
6,200083	1,000	839.134,000000
6,216750	1,000	840.453,000000
6,233417	1,000	842.125,000000
6,250083	1,000	843.553,000000
6,266750	1,000	844.442,000000
6,283417	1,000	844.825,000000
6,300083	1,000	844.716,000000
6,316750	1,000	844.272,000000
6,333417	1,000	843.659,000000
6,350083	1,000	843.158,000000
6,366750	1,000	842.994,000000
6,383417	1,000	843.340,000000
6,400083	1,000	844.156,000000
6,416750	1,000	845.151,000000
6,433417	1,000	845.928,000000
6,450083	1,000	846.544,000000
6,466750	1,000	847.226,000000
6,483417	1,000	847.873,000000
6,500083	1,000	848.573,000000
6,516750	1,000	849.510,000000
6,533417	1,000	850.784,000000
6,550083	1,000	852.130,000000
6,566750	1,000	853.288,000000
6,583417	1,000	854.220,000000
6,600083	1,000	855.090,000000
6,616750	1,000	856.017,000000
6,633417	1,000	856.923,000000
6,650083	1,000	857.847,000000
6,666750	1,000	858.736,000000
6,683417	1,000	859.714,000000
6,700083	1,000	861.112,000000
6,716750	1,000	862.698,000000
6,733417	1,000	863.876,000000
6,750083	1,000	864.344,000000
6,766750	1,000	864.132,000000
6,783417	1,000	863.435,000000
6,800083	1,000	862.607,000000
6,816750	1,000	861.873,000000
6,833417	1,000	861.219,000000
6,850083	1,000	860.602,000000
6,866750	1,000	860.326,000000
6,883417	1,000	860.635,000000
6,900083	1,000	861.408,000000
6,916750	1,000	862.429,000000
6,933417	1,000	863.515,000000
6,950083	1,000	864.630,000000
6,966750	1,000	865.781,000000
6,983417	1,000	867.122,000000
7,000083	1,000	868.644,000000
7,016750	1,000	869.923,000000
7,033417	1,000	870.509,000000
7,050083	1,000	870.455,000000
7,066750	1,000	870.045,000000
7,083417	1,000	869.561,000000
7,100083	1,000	869.204,000000
7,116750	1,000	869.435,000000
7,133417	1,000	870.222,000000
7,150083	1,000	871.166,000000
7,166750	1,000	871.935,000000
7,183417	1,000	872.561,000000
7,200083	1,000	873.227,000000
7,216750	1,000	873.872,000000
7,233417	1,000	874.616,000000
7,250083	1,000	875.758,000000
7,266750	1,000	877.565,000000
7,283417	1,000	879.933,000000
7,300083	1,000	882.586,000000
7,316750	1,000	884.913,000000
7,333417	1,000	886.105,000000
7,350083	1,000	885.789,000000
7,366750	1,000	884.203,000000
7,383417	1,000	881.900,000000
7,400083	1,000	879.612,000000
7,416750	1,000	877.971,000000
7,433417	1,000	877.235,000000
7,450083	1,000	877.373,000000
7,466750	1,000	878.368,000000
7,483417	1,000	879.954,000000
7,500083	1,000	881.916,000000
7,516750	1,000	884.158,000000
7,533417	1,000	886.292,000000
7,550083	1,000	887.827,000000
7,566750	1,000	888.520,000000
7,583417	1,000	888.577,000000
7,600083	1,000	887.975,000000
7,616750	1,000	886.702,000000
7,633417	1,000	885.129,000000
7,650083	1,000	883.714,000000
7,666750	1,000	882.645,000000
7,683417	1,000	882.286,000000
7,700083	1,000	882.737,000000
7,716750	1,000	883.733,000000
7,733417	1,000	885.000,000000
7,750083	1,000	885.938,000000
7,766750	1,000	886.483,000000
7,783417	1,000	886.939,000000
7,800083	1,000	887.538,000000
7,816750	1,000	888.378,000000
7,833417	1,000	889.255,000000
7,850083	1,000	889.970,000000
7,866750	1,000	890.409,000000
7,883417	1,000	890.478,000000
7,900083	1,000	890.517,000000
7,916750	1,000	890.846,000000
7,933417	1,000	891.412,000000
7,950083	1,000	892.245,000000
7,966750	1,000	893.182,000000
7,983417	1,000	893.887,000000
8,000083	1,000	894.140,000000
8,016750	1,000	893.874,000000
8,033417	1,000	893.374,000000
8,050083	1,000	893.035,000000
8,066750	1,000	893.136,000000
8,083417	1,000	893.331,000000
8,100083	1,000	893.208,000000
8,116750	1,000	892.698,000000
8,133417	1,000	891.869,000000
8,150083	1,000	890.813,000000
8,166750	1,000	889.739,000000
8,183417	1,000	888.746,000000
8,200083	1,000	887.960,000000
8,216750	1,000	887.436,000000
8,233417	1,000	886.907,000000
8,250083	1,000	886.171,000000
8,266750	1,000	885.246,000000
8,283417	1,000	884.743,000000
8,300083	1,000	885.797,000000
8,316750	1,000	889.272,000000
8,333417	1,000	895.768,000000
8,350083	1,000	905.780,000000
8,366750	1,000	919.025,000000
8,383417	1,000	934.311,000000
8,400083	1,000	949.794,000000
8,416750	1,000	963.463,000000
8,433417	1,000	973.920,000000
8,450083	1,000	980.090,000000
8,466750	1,000	981.554,000000
8,483417	1,000	978.654,000000
8,500083	1,000	972.140,000000
8,516750	1,000	963.044,000000
8,533417	1,000	952.643,000000
8,550083	1,000	942.292,000000
8,566750	1,000	932.808,000000
8,583417	1,000	924.708,000000
8,600083	1,000	918.573,000000
8,616750	1,000	914.534,000000
8,633417	1,000	912.476,000000
8,650083	1,000	911.898,000000
8,666750	1,000	912.348,000000
8,683417	1,000	913.397,000000
8,700083	1,000	914.396,000000
8,716750	1,000	914.846,000000
8,733417	1,000	915.165,000000
8,750083	1,000	915.979,000000
8,766750	1,000	918.066,000000
8,783417	1,000	922.205,000000
8,800083	1,000	929.034,000000
8,816750	1,000	938.781,000000
8,833417	1,000	950.875,000000
8,850083	1,000	963.844,000000
8,866750	1,000	975.707,000000
8,883417	1,000	984.873,000000
8,900083	1,000	990.086,000000
8,916750	1,000	991.113,000000
8,933417	1,000	988.264,000000
8,950083	1,000	982.214,000000
8,966750	1,000	973.893,000000
8,983417	1,000	964.414,000000
9,000083	1,000	955.036,000000
9,016750	1,000	946.708,000000
9,033417	1,000	939.879,000000
9,050083	1,000	934.604,000000
9,066750	1,000	930.573,000000
9,083417	1,000	927.285,000000
9,100083	1,000	924.290,000000
9,116750	1,000	921.452,000000
9,133417	1,000	918.711,000000
9,150083	1,000	916.211,000000
9,166750	1,000	914.220,000000
9,183417	1,000	912.738,000000
9,200083	1,000	911.706,000000
9,216750	1,000	910.783,000000
9,233417	1,000	910.089,000000
9,250083	1,000	909.810,000000
9,266750	1,000	909.782,000000
9,283417	1,000	909.988,000000
9,300083	1,000	910.384,000000
9,316750	1,000	911.088,000000
9,333417	1,000	912.019,000000
9,350083	1,000	912.821,000000
9,366750	1,000	913.095,000000
9,383417	1,000	912.917,000000
9,400083	1,000	912.827,000000
9,416750	1,000	913.515,000000
9,433417	1,000	915.402,000000
9,450083	1,000	918.441,000000
9,466750	1,000	922.118,000000
9,483417	1,000	925.960,000000
9,500083	1,000	929.682,000000
9,516750	1,000	932.739,000000
9,533417	1,000	934.836,000000
9,550083	1,000	935.805,000000
9,566750	1,000	935.632,000000
9,583417	1,000	934.889,000000
9,600083	1,000	934.462,000000
9,616750	1,000	935.030,000000
9,633417	1,000	936.817,000000
9,650083	1,000	940.150,000000
9,666750	1,000	946.025,000000
9,683417	1,000	956.915,000000
9,700083	1,000	978.198,000000
9,716750	1,000	1.019.765,000000
9,733417	1,000	1.097.379,000000
9,750083	1,000	1.233.027,000000
9,766750	1,000	1.451.502,000000
9,783417	1,000	1.772.268,000000
9,800083	1,000	2.199.136,000000
9,816750	1,000	2.711.320,000000
9,833417	1,000	3.261.934,000000
9,850083	1,000	3.786.275,000000
9,866750	1,000	4.216.573,000000
9,883417	1,000	4.497.938,000000
9,900083	1,000	4.599.681,000000
9,916750	1,000	4.519.692,000000
9,933417	1,000	4.280.889,000000
9,950083	1,000	3.923.382,000000
9,966750	1,000	3.494.917,000000
9,983417	1,000	3.041.721,000000
10,000083	1,000	2.602.355,000000
10,016750	1,000	2.204.978,000000
10,033417	1,000	1.866.498,000000
10,050083	1,000	1.593.243,000000
10,066750	1,000	1.383.266,000000
10,083417	1,000	1.229.552,000000
10,100083	1,000	1.122.320,000000
10,116750	1,000	1.051.121,000000
10,133417	1,000	1.006.391,000000
10,150083	1,000	980.174,000000
10,166750	1,000	966.137,000000
10,183417	1,000	959.356,000000
10,200083	1,000	956.528,000000
10,216750	1,000	955.939,000000
10,233417	1,000	956.606,000000
10,250083	1,000	958.004,000000
10,266750	1,000	959.656,000000
10,283417	1,000	961.631,000000
10,300083	1,000	964.158,000000
10,316750	1,000	967.532,000000
10,333417	1,000	971.760,000000
10,350083	1,000	976.669,000000
10,366750	1,000	982.080,000000
10,383417	1,000	987.785,000000
10,400083	1,000	993.884,000000
10,416750	1,000	1.000.653,000000
10,433417	1,000	1.008.261,000000
10,450083	1,000	1.016.624,000000
10,466750	1,000	1.025.401,000000
10,483417	1,000	1.034.007,000000
10,500083	1,000	1.041.319,000000
10,516750	1,000	1.046.399,000000
10,533417	1,000	1.048.732,000000
10,550083	1,000	1.047.983,000000
10,566750	1,000	1.043.755,000000
10,583417	1,000	1.036.173,000000
10,600083	1,000	1.026.047,000000
10,616750	1,000	1.014.430,000000
10,633417	1,000	1.002.186,000000
10,650083	1,000	990.245,000000
10,666750	1,000	979.534,000000
10,683417	1,000	970.887,000000
10,700083	1,000	965.012,000000
10,716750	1,000	962.196,000000
10,733417	1,000	962.973,000000
10,750083	1,000	968.677,000000
10,766750	1,000	981.223,000000
10,783417	1,000	1.003.222,000000
10,800083	1,000	1.037.834,000000
10,816750	1,000	1.087.402,000000
10,833417	1,000	1.151.578,000000
10,850083	1,000	1.226.754,000000
10,866750	1,000	1.306.128,000000
10,883417	1,000	1.380.828,000000
10,900083	1,000	1.441.901,000000
10,916750	1,000	1.482.061,000000
10,933417	1,000	1.497.258,000000
10,950083	1,000	1.487.051,000000
10,966750	1,000	1.454.485,000000
10,983417	1,000	1.405.205,000000
11,000083	1,000	1.345.863,000000
11,016750	1,000	1.282.855,000000
11,033417	1,000	1.221.688,000000
11,050083	1,000	1.167.033,000000
11,066750	1,000	1.122.407,000000
11,083417	1,000	1.089.703,000000
11,100083	1,000	1.069.603,000000
11,116750	1,000	1.062.016,000000
11,133417	1,000	1.065.686,000000
11,150083	1,000	1.078.062,000000
11,166750	1,000	1.096.116,000000
11,183417	1,000	1.116.237,000000
11,200083	1,000	1.134.846,000000
11,216750	1,000	1.148.844,000000
11,233417	1,000	1.155.710,000000
11,250083	1,000	1.154.175,000000
11,266750	1,000	1.144.632,000000
11,283417	1,000	1.128.727,000000
11,300083	1,000	1.108.513,000000
11,316750	1,000	1.086.176,000000
11,333417	1,000	1.063.662,000000
11,350083	1,000	1.042.599,000000
11,366750	1,000	1.024.520,000000
11,383417	1,000	1.010.377,000000
11,400083	1,000	1.000.352,000000
11,416750	1,000	994.277,000000
11,433417	1,000	991.861,000000
11,450083	1,000	992.670,000000
11,466750	1,000	996.240,000000
11,483417	1,000	1.002.232,000000
11,500083	1,000	1.010.248,000000
11,516750	1,000	1.019.710,000000
11,533417	1,000	1.029.777,000000
11,550083	1,000	1.039.487,000000
11,566750	1,000	1.047.421,000000
11,583417	1,000	1.052.213,000000
11,600083	1,000	1.053.157,000000
11,616750	1,000	1.050.187,000000
11,633417	1,000	1.043.593,000000
11,650083	1,000	1.034.162,000000
11,666750	1,000	1.023.376,000000
11,683417	1,000	1.012.860,000000
11,700083	1,000	1.003.736,000000
11,716750	1,000	996.553,000000
11,733417	1,000	991.283,000000
11,750083	1,000	987.333,000000
11,766750	1,000	983.949,000000
11,783417	1,000	980.943,000000
11,800083	1,000	978.474,000000
11,816750	1,000	976.664,000000
11,833417	1,000	975.780,000000
11,850083	1,000	975.827,000000
11,866750	1,000	976.506,000000
11,883417	1,000	977.521,000000
11,900083	1,000	978.672,000000
11,916750	1,000	980.041,000000
11,933417	1,000	981.388,000000
11,950083	1,000	982.750,000000
11,966750	1,000	984.425,000000
11,983417	1,000	986.798,000000
12,000083	1,000	989.917,000000
12,016750	1,000	993.606,000000
12,033417	1,000	997.966,000000
12,050083	1,000	1.003.451,000000
12,066750	1,000	1.010.590,000000
12,083417	1,000	1.020.107,000000
12,100083	1,000	1.034.256,000000
12,116750	1,000	1.057.064,000000
12,133417	1,000	1.095.075,000000
12,150083	1,000	1.159.075,000000
12,166750	1,000	1.264.490,000000
12,183417	1,000	1.429.943,000000
12,200083	1,000	1.673.472,000000
12,216750	1,000	2.006.770,000000
12,233417	1,000	2.428.161,000000
12,250083	1,000	2.917.409,000000
12,266750	1,000	3.435.451,000000
12,283417	1,000	3.929.496,000000
12,300083	1,000	4.343.236,000000
12,316750	1,000	4.628.301,000000
12,333417	1,000	4.754.148,000000
12,350083	1,000	4.712.475,000000
12,366750	1,000	4.516.654,000000
12,383417	1,000	4.197.494,000000
12,400083	1,000	3.795.552,000000
12,416750	1,000	3.353.296,000000
12,433417	1,000	2.908.850,000000
12,450083	1,000	2.492.747,000000
12,466750	1,000	2.125.939,000000
12,483417	1,000	1.819.885,000000
12,500083	1,000	1.578.015,000000
12,516750	1,000	1.397.828,000000
12,533417	1,000	1.272.910,000000
12,550083	1,000	1.195.957,000000
12,566750	1,000	1.161.286,000000
12,583417	1,000	1.165.798,000000
12,600083	1,000	1.209.297,000000
12,616750	1,000	1.293.144,000000
12,633417	1,000	1.417.314,000000
12,650083	1,000	1.578.285,000000
12,666750	1,000	1.766.893,000000
12,683417	1,000	1.967.690,000000
12,700083	1,000	2.160.441,000000
12,716750	1,000	2.323.767,000000
12,733417	1,000	2.439.501,000000
12,750083	1,000	2.495.710,000000
12,766750	1,000	2.488.536,000000
12,783417	1,000	2.422.235,000000
12,800083	1,000	2.307.688,000000
12,816750	1,000	2.159.884,000000
12,833417	1,000	1.994.993,000000
12,850083	1,000	1.827.874,000000
12,866750	1,000	1.670.656,000000
12,883417	1,000	1.531.573,000000
12,900083	1,000	1.414.826,000000
12,916750	1,000	1.321.466,000000
12,933417	1,000	1.250.360,000000
12,950083	1,000	1.198.900,000000
12,966750	1,000	1.163.790,000000
12,983417	1,000	1.142.197,000000
13,000083	1,000	1.132.452,000000
13,016750	1,000	1.134.135,000000
13,033417	1,000	1.148.073,000000
13,050083	1,000	1.176.186,000000
13,066750	1,000	1.221.034,000000
13,083417	1,000	1.284.800,000000
13,100083	1,000	1.367.511,000000
13,116750	1,000	1.465.738,000000
13,133417	1,000	1.572.014,000000
13,150083	1,000	1.676.189,000000
13,166750	1,000	1.766.745,000000
13,183417	1,000	1.832.690,000000
13,200083	1,000	1.865.923,000000
13,216750	1,000	1.863.079,000000
13,233417	1,000	1.826.133,000000
13,250083	1,000	1.761.231,000000
13,266750	1,000	1.676.572,000000
13,283417	1,000	1.581.139,000000
13,300083	1,000	1.483.379,000000
13,316750	1,000	1.390.369,000000
13,333417	1,000	1.307.312,000000
13,350083	1,000	1.237.526,000000
13,366750	1,000	1.182.197,000000
13,383417	1,000	1.140.780,000000
13,400083	1,000	1.111.707,000000
13,416750	1,000	1.092.899,000000
13,433417	1,000	1.082.397,000000
13,450083	1,000	1.078.725,000000
13,466750	1,000	1.080.493,000000
13,483417	1,000	1.086.084,000000
13,500083	1,000	1.094.101,000000
13,516750	1,000	1.103.293,000000
13,533417	1,000	1.112.379,000000
13,550083	1,000	1.119.958,000000
13,566750	1,000	1.125.035,000000
13,583417	1,000	1.127.123,000000
13,600083	1,000	1.126.169,000000
13,616750	1,000	1.122.345,000000
13,633417	1,000	1.116.094,000000
13,650083	1,000	1.107.766,000000
13,666750	1,000	1.097.908,000000
13,683417	1,000	1.087.316,000000
13,700083	1,000	1.076.975,000000
13,716750	1,000	1.067.792,000000
13,733417	1,000	1.060.257,000000
13,750083	1,000	1.054.594,000000
13,766750	1,000	1.050.656,000000
13,783417	1,000	1.047.698,000000
13,800083	1,000	1.044.770,000000
13,816750	1,000	1.041.522,000000
13,833417	1,000	1.038.239,000000
13,850083	1,000	1.035.522,000000
13,866750	1,000	1.033.748,000000
13,883417	1,000	1.032.838,000000
13,900083	1,000	1.032.203,000000
13,916750	1,000	1.031.457,000000
13,933417	1,000	1.030.556,000000
13,950083	1,000	1.029.630,000000
13,966750	1,000	1.028.850,000000
13,983417	1,000	1.028.087,000000
14,000083	1,000	1.027.009,000000
14,016750	1,000	1.025.713,000000
14,033417	1,000	1.024.890,000000
14,050083	1,000	1.025.175,000000
14,066750	1,000	1.026.952,000000
14,083417	1,000	1.030.766,000000
14,100083	1,000	1.037.071,000000
14,116750	1,000	1.046.308,000000
14,133417	1,000	1.059.094,000000
14,150083	1,000	1.075.846,000000
14,166750	1,000	1.096.327,000000
14,183417	1,000	1.119.731,000000
14,200083	1,000	1.143.706,000000
14,216750	1,000	1.165.083,000000
14,233417	1,000	1.181.099,000000
14,250083	1,000	1.190.206,000000
14,266750	1,000	1.192.100,000000
14,283417	1,000	1.187.210,000000
14,300083	1,000	1.176.381,000000
14,316750	1,000	1.160.865,000000
14,333417	1,000	1.142.363,000000
14,350083	1,000	1.122.771,000000
14,366750	1,000	1.103.880,000000
14,383417	1,000	1.087.014,000000
14,400083	1,000	1.072.637,000000
14,416750	1,000	1.060.708,000000
14,433417	1,000	1.051.244,000000
14,450083	1,000	1.044.175,000000
14,466750	1,000	1.039.283,000000
14,483417	1,000	1.036.439,000000
14,500083	1,000	1.035.359,000000
14,516750	1,000	1.035.286,000000
14,533417	1,000	1.035.505,000000
14,550083	1,000	1.035.348,000000
14,566750	1,000	1.034.574,000000
14,583417	1,000	1.033.146,000000
14,600083	1,000	1.031.037,000000
14,616750	1,000	1.028.314,000000
14,633417	1,000	1.025.579,000000
14,650083	1,000	1.023.319,000000
14,666750	1,000	1.021.804,000000
14,683417	1,000	1.021.527,000000
14,700083	1,000	1.022.640,000000
14,716750	1,000	1.024.939,000000
14,733417	1,000	1.028.242,000000
14,750083	1,000	1.032.180,000000
14,766750	1,000	1.036.406,000000
14,783417	1,000	1.040.504,000000
14,800083	1,000	1.044.290,000000
14,816750	1,000	1.047.463,000000
14,833417	1,000	1.049.842,000000
14,850083	1,000	1.051.284,000000
14,866750	1,000	1.052.071,000000
14,883417	1,000	1.052.588,000000
14,900083	1,000	1.053.139,000000
14,916750	1,000	1.053.958,000000
14,933417	1,000	1.055.236,000000
14,950083	1,000	1.057.086,000000
14,966750	1,000	1.059.124,000000
14,983417	1,000	1.060.919,000000
15,000083	1,000	1.062.265,000000
15,016750	1,000	1.062.903,000000
15,033417	1,000	1.062.254,000000
15,050083	1,000	1.059.956,000000
15,066750	1,000	1.056.338,000000
15,083417	1,000	1.052.129,000000
15,100083	1,000	1.048.021,000000
15,116750	1,000	1.044.414,000000
15,133417	1,000	1.041.332,000000
15,150083	1,000	1.038.876,000000
15,166750	1,000	1.037.376,000000
15,183417	1,000	1.037.582,000000
15,200083	1,000	1.040.858,000000
15,216750	1,000	1.049.326,000000
15,233417	1,000	1.065.678,000000
15,250083	1,000	1.093.997,000000
15,266750	1,000	1.140.268,000000
15,283417	1,000	1.212.680,000000
15,300083	1,000	1.320.863,000000
15,316750	1,000	1.473.962,000000
15,333417	1,000	1.678.426,000000
15,350083	1,000	1.934.750,000000
15,366750	1,000	2.234.202,000000
15,383417	1,000	2.557.563,000000
15,400083	1,000	2.877.554,000000
15,416750	1,000	3.163.383,000000
15,433417	1,000	3.385.762,000000
15,450083	1,000	3.521.994,000000
15,466750	1,000	3.559.659,000000
15,483417	1,000	3.498.141,000000
15,500083	1,000	3.348.112,000000
15,516750	1,000	3.128.905,000000
15,533417	1,000	2.864.642,000000
15,550083	1,000	2.580.237,000000
15,566750	1,000	2.297.906,000000
15,583417	1,000	2.035.020,000000
15,600083	1,000	1.803.479,000000
15,616750	1,000	1.609.862,000000
15,633417	1,000	1.455.910,000000
15,650083	1,000	1.339.761,000000
15,666750	1,000	1.257.094,000000
15,683417	1,000	1.202.231,000000
15,700083	1,000	1.169.128,000000
15,716750	1,000	1.152.095,000000
15,733417	1,000	1.146.211,000000
15,750083	1,000	1.147.132,000000
15,766750	1,000	1.150.972,000000
15,783417	1,000	1.154.807,000000
15,800083	1,000	1.156.817,000000
15,816750	1,000	1.156.397,000000
15,833417	1,000	1.154.193,000000
15,850083	1,000	1.151.336,000000
15,866750	1,000	1.148.975,000000
15,883417	1,000	1.148.634,000000
15,900083	1,000	1.152.260,000000
15,916750	1,000	1.161.536,000000
15,933417	1,000	1.177.437,000000
15,950083	1,000	1.200.152,000000
15,966750	1,000	1.228.693,000000
15,983417	1,000	1.261.074,000000
16,000083	1,000	1.294.745,000000
16,016750	1,000	1.326.134,000000
16,033417	1,000	1.351.668,000000
16,050083	1,000	1.368.358,000000
16,066750	1,000	1.374.617,000000
16,083417	1,000	1.370.376,000000
16,100083	1,000	1.356.355,000000
16,116750	1,000	1.334.230,000000
16,133417	1,000	1.306.214,000000
16,150083	1,000	1.274.990,000000
16,166750	1,000	1.243.059,000000
16,183417	1,000	1.212.061,000000
16,200083	1,000	1.183.397,000000
16,216750	1,000	1.158.139,000000
16,233417	1,000	1.136.786,000000
16,250083	1,000	1.119.383,000000
16,266750	1,000	1.105.737,000000
16,283417	1,000	1.095.336,000000
16,300083	1,000	1.087.582,000000
16,316750	1,000	1.081.818,000000
16,333417	1,000	1.077.786,000000
16,350083	1,000	1.075.445,000000
16,366750	1,000	1.074.488,000000
16,383417	1,000	1.074.309,000000
16,400083	1,000	1.074.176,000000
16,416750	1,000	1.073.445,000000
16,433417	1,000	1.072.006,000000
16,450083	1,000	1.070.158,000000
16,466750	1,000	1.068.221,000000
16,483417	1,000	1.066.368,000000
16,500083	1,000	1.064.785,000000
16,516750	1,000	1.063.692,000000
16,533417	1,000	1.063.363,000000
16,550083	1,000	1.064.086,000000
16,566750	1,000	1.065.858,000000
16,583417	1,000	1.068.100,000000
16,600083	1,000	1.069.953,000000
16,616750	1,000	1.070.948,000000
16,633417	1,000	1.071.140,000000
16,650083	1,000	1.071.194,000000
16,666750	1,000	1.071.537,000000
16,683417	1,000	1.072.077,000000
16,700083	1,000	1.072.578,000000
16,716750	1,000	1.072.896,000000
16,733417	1,000	1.072.888,000000
16,750083	1,000	1.072.976,000000
16,766750	1,000	1.073.862,000000
16,783417	1,000	1.075.803,000000
16,800083	1,000	1.078.824,000000
16,816750	1,000	1.082.819,000000
16,833417	1,000	1.087.139,000000
16,850083	1,000	1.090.868,000000
16,866750	1,000	1.093.640,000000
16,883417	1,000	1.095.462,000000
16,900083	1,000	1.096.511,000000
16,916750	1,000	1.096.857,000000
16,933417	1,000	1.096.528,000000
16,950083	1,000	1.095.571,000000
16,966750	1,000	1.094.043,000000
16,983417	1,000	1.091.913,000000
17,000083	1,000	1.088.925,000000
17,016750	1,000	1.085.149,000000
17,033417	1,000	1.081.277,000000
17,050083	1,000	1.077.635,000000
17,066750	1,000	1.074.368,000000
17,083417	1,000	1.071.680,000000
17,100083	1,000	1.069.832,000000
17,116750	1,000	1.069.267,000000
17,133417	1,000	1.070.642,000000
17,150083	1,000	1.074.425,000000
17,166750	1,000	1.080.831,000000
17,183417	1,000	1.090.360,000000
17,200083	1,000	1.103.766,000000
17,216750	1,000	1.121.937,000000
17,233417	1,000	1.145.805,000000
17,250083	1,000	1.176.317,000000
17,266750	1,000	1.213.725,000000
17,283417	1,000	1.256.964,000000
17,300083	1,000	1.303.394,000000
17,316750	1,000	1.349.459,000000
17,333417	1,000	1.391.511,000000
17,350083	1,000	1.426.153,000000
17,366750	1,000	1.450.628,000000
17,383417	1,000	1.463.189,000000
17,400083	1,000	1.463.604,000000
17,416750	1,000	1.452.609,000000
17,433417	1,000	1.431.355,000000
17,450083	1,000	1.401.765,000000
17,466750	1,000	1.366.773,000000
17,483417	1,000	1.329.541,000000
17,500083	1,000	1.292.559,000000
17,516750	1,000	1.257.293,000000
17,533417	1,000	1.224.910,000000
17,550083	1,000	1.196.112,000000
17,566750	1,000	1.170.862,000000
17,583417	1,000	1.148.700,000000
17,600083	1,000	1.129.609,000000
17,616750	1,000	1.113.770,000000
17,633417	1,000	1.101.256,000000
17,650083	1,000	1.091.932,000000
17,666750	1,000	1.085.756,000000
17,683417	1,000	1.082.427,000000
17,700083	1,000	1.081.226,000000
17,716750	1,000	1.081.368,000000
17,733417	1,000	1.082.107,000000
17,750083	1,000	1.083.029,000000
17,766750	1,000	1.083.756,000000
17,783417	1,000	1.083.932,000000
17,800083	1,000	1.083.522,000000
17,816750	1,000	1.082.744,000000
17,833417	1,000	1.081.904,000000
17,850083	1,000	1.081.401,000000
17,866750	1,000	1.081.549,000000
17,883417	1,000	1.082.338,000000
17,900083	1,000	1.083.639,000000
17,916750	1,000	1.085.125,000000
17,933417	1,000	1.086.472,000000
17,950083	1,000	1.087.627,000000
17,966750	1,000	1.088.803,000000
17,983417	1,000	1.090.311,000000
18,000083	1,000	1.092.068,000000
18,016750	1,000	1.093.639,000000
18,033417	1,000	1.094.920,000000
18,050083	1,000	1.095.842,000000
18,066750	1,000	1.096.575,000000
18,083417	1,000	1.097.165,000000
18,100083	1,000	1.097.554,000000
18,116750	1,000	1.097.922,000000
18,133417	1,000	1.098.459,000000
18,150083	1,000	1.099.189,000000
18,166750	1,000	1.100.168,000000
18,183417	1,000	1.100.844,000000
18,200083	1,000	1.100.662,000000
18,216750	1,000	1.099.869,000000
18,233417	1,000	1.098.764,000000
18,250083	1,000	1.097.571,000000
18,266750	1,000	1.096.567,000000
18,283417	1,000	1.096.077,000000
18,300083	1,000	1.096.349,000000
18,316750	1,000	1.097.428,000000
18,333417	1,000	1.099.602,000000
18,350083	1,000	1.103.272,000000
18,366750	1,000	1.108.589,000000
18,383417	1,000	1.115.864,000000
18,400083	1,000	1.125.177,000000
18,416750	1,000	1.136.085,000000
18,433417	1,000	1.147.744,000000
18,450083	1,000	1.159.238,000000
18,466750	1,000	1.169.930,000000
18,483417	1,000	1.178.965,000000
18,500083	1,000	1.185.446,000000
18,516750	1,000	1.188.905,000000
18,533417	1,000	1.189.509,000000
18,550083	1,000	1.187.495,000000
18,566750	1,000	1.183.043,000000
18,583417	1,000	1.176.613,000000
18,600083	1,000	1.168.840,000000
18,616750	1,000	1.160.452,000000
18,633417	1,000	1.152.348,000000
18,650083	1,000	1.145.369,000000
18,666750	1,000	1.140.001,000000
18,683417	1,000	1.136.419,000000
18,700083	1,000	1.134.717,000000
18,716750	1,000	1.134.977,000000
18,733417	1,000	1.137.445,000000
18,750083	1,000	1.142.253,000000
18,766750	1,000	1.149.455,000000
18,783417	1,000	1.158.512,000000
18,800083	1,000	1.168.622,000000
18,816750	1,000	1.178.675,000000
18,833417	1,000	1.187.242,000000
18,850083	1,000	1.193.127,000000
18,866750	1,000	1.195.478,000000
18,883417	1,000	1.193.893,000000
18,900083	1,000	1.188.695,000000
18,916750	1,000	1.180.764,000000
18,933417	1,000	1.171.174,000000
18,950083	1,000	1.160.836,000000
18,966750	1,000	1.150.766,000000
18,983417	1,000	1.141.640,000000
19,000083	1,000	1.133.952,000000
19,016750	1,000	1.127.962,000000
19,033417	1,000	1.123.388,000000
19,050083	1,000	1.119.883,000000
19,066750	1,000	1.117.062,000000
19,083417	1,000	1.114.775,000000
19,100083	1,000	1.112.909,000000
19,116750	1,000	1.111.575,000000
19,133417	1,000	1.110.648,000000
19,150083	1,000	1.109.881,000000
19,166750	1,000	1.109.079,000000
19,183417	1,000	1.108.274,000000
19,200083	1,000	1.107.582,000000
19,216750	1,000	1.107.023,000000
19,233417	1,000	1.106.507,000000
19,250083	1,000	1.106.051,000000
19,266750	1,000	1.105.564,000000
19,283417	1,000	1.105.045,000000
19,300083	1,000	1.104.491,000000
19,316750	1,000	1.103.998,000000
19,333417	1,000	1.103.585,000000
19,350083	1,000	1.103.358,000000
19,366750	1,000	1.103.500,000000
19,383417	1,000	1.103.906,000000
19,400083	1,000	1.103.967,000000
19,416750	1,000	1.103.515,000000
19,433417	1,000	1.102.841,000000
19,450083	1,000	1.102.062,000000
19,466750	1,000	1.101.264,000000
19,483417	1,000	1.100.582,000000
19,500083	1,000	1.100.160,000000
19,516750	1,000	1.100.200,000000
19,533417	1,000	1.100.947,000000
19,550083	1,000	1.102.550,000000
19,566750	1,000	1.105.008,000000
19,583417	1,000	1.108.105,000000
19,600083	1,000	1.111.327,000000
19,616750	1,000	1.114.480,000000
19,633417	1,000	1.117.645,000000
19,650083	1,000	1.120.808,000000
19,666750	1,000	1.123.922,000000
19,683417	1,000	1.126.868,000000
19,700083	1,000	1.129.943,000000
19,716750	1,000	1.133.541,000000
19,733417	1,000	1.137.892,000000
19,750083	1,000	1.143.391,000000
19,766750	1,000	1.150.290,000000
19,783417	1,000	1.158.486,000000
19,800083	1,000	1.167.742,000000
19,816750	1,000	1.177.989,000000
19,833417	1,000	1.190.053,000000
19,850083	1,000	1.205.745,000000
19,866750	1,000	1.227.740,000000
19,883417	1,000	1.259.947,000000
19,900083	1,000	1.306.925,000000
19,916750	1,000	1.373.550,000000
19,933417	1,000	1.464.195,000000
19,950083	1,000	1.581.393,000000
19,966750	1,000	1.724.271,000000
19,983417	1,000	1.887.330,000000
20,000083	1,000	2.059.914,000000
20,016750	1,000	2.227.664,000000
20,033417	1,000	2.374.723,000000
20,050083	1,000	2.486.425,000000
20,066750	1,000	2.551.666,000000
20,083417	1,000	2.564.417,000000
20,100083	1,000	2.524.862,000000
20,116750	1,000	2.438.903,000000
20,133417	1,000	2.316.772,000000
20,150083	1,000	2.170.959,000000
20,166750	1,000	2.014.494,000000
20,183417	1,000	1.859.291,000000
20,200083	1,000	1.714.894,000000
20,216750	1,000	1.587.952,000000
20,233417	1,000	1.482.032,000000
20,250083	1,000	1.397.882,000000
20,266750	1,000	1.333.681,000000
20,283417	1,000	1.286.494,000000
20,300083	1,000	1.253.009,000000
20,316750	1,000	1.229.751,000000
20,333417	1,000	1.213.510,000000
20,350083	1,000	1.201.615,000000
20,366750	1,000	1.192.238,000000
20,383417	1,000	1.184.162,000000
20,400083	1,000	1.176.890,000000
20,416750	1,000	1.170.332,000000
20,433417	1,000	1.164.503,000000
20,450083	1,000	1.159.489,000000
20,466750	1,000	1.155.231,000000
20,483417	1,000	1.151.724,000000
20,500083	1,000	1.149.582,000000
20,516750	1,000	1.149.361,000000
20,533417	1,000	1.151.322,000000
20,550083	1,000	1.155.408,000000
20,566750	1,000	1.161.176,000000
20,583417	1,000	1.167.761,000000
20,600083	1,000	1.174.020,000000
20,616750	1,000	1.179.355,000000
20,633417	1,000	1.183.575,000000
20,650083	1,000	1.186.611,000000
20,666750	1,000	1.188.650,000000
20,683417	1,000	1.189.970,000000
20,700083	1,000	1.191.053,000000
20,716750	1,000	1.192.925,000000
20,733417	1,000	1.197.088,000000
20,750083	1,000	1.205.243,000000
20,766750	1,000	1.219.334,000000
20,783417	1,000	1.241.159,000000
20,800083	1,000	1.272.038,000000
20,816750	1,000	1.311.669,000000
20,833417	1,000	1.358.140,000000
20,850083	1,000	1.408.317,000000
20,866750	1,000	1.457.982,000000
20,883417	1,000	1.502.377,000000
20,900083	1,000	1.537.283,000000
20,916750	1,000	1.559.246,000000
20,933417	1,000	1.566.243,000000
20,950083	1,000	1.558.033,000000
20,966750	1,000	1.535.745,000000
20,983417	1,000	1.502.042,000000
21,000083	1,000	1.460.334,000000
21,016750	1,000	1.414.459,000000
21,033417	1,000	1.368.258,000000
21,050083	1,000	1.324.871,000000
21,066750	1,000	1.286.418,000000
21,083417	1,000	1.254.033,000000
21,100083	1,000	1.227.854,000000
21,116750	1,000	1.207.493,000000
21,133417	1,000	1.191.933,000000
21,150083	1,000	1.180.023,000000
21,166750	1,000	1.171.130,000000
21,183417	1,000	1.164.550,000000
21,200083	1,000	1.159.548,000000
21,216750	1,000	1.155.753,000000
21,233417	1,000	1.152.996,000000
21,250083	1,000	1.151.268,000000
21,266750	1,000	1.150.563,000000
21,283417	1,000	1.150.632,000000
21,300083	1,000	1.151.210,000000
21,316750	1,000	1.152.176,000000
21,333417	1,000	1.153.409,000000
21,350083	1,000	1.154.908,000000
21,366750	1,000	1.156.356,000000
21,383417	1,000	1.157.189,000000
21,400083	1,000	1.157.206,000000
21,416750	1,000	1.156.621,000000
21,433417	1,000	1.155.876,000000
21,450083	1,000	1.155.185,000000
21,466750	1,000	1.154.414,000000
21,483417	1,000	1.153.738,000000
21,500083	1,000	1.153.220,000000
21,516750	1,000	1.153.095,000000
21,533417	1,000	1.153.538,000000
21,550083	1,000	1.154.085,000000
21,566750	1,000	1.154.251,000000
21,583417	1,000	1.153.462,000000
21,600083	1,000	1.151.678,000000
21,616750	1,000	1.149.477,000000
21,633417	1,000	1.147.333,000000
21,650083	1,000	1.145.706,000000
21,666750	1,000	1.144.910,000000
21,683417	1,000	1.144.903,000000
21,700083	1,000	1.145.321,000000
21,716750	1,000	1.145.715,000000
21,733417	1,000	1.146.092,000000
21,750083	1,000	1.146.604,000000
21,766750	1,000	1.147.291,000000
21,783417	1,000	1.148.060,000000
21,800083	1,000	1.148.612,000000
21,816750	1,000	1.148.967,000000
21,833417	1,000	1.149.388,000000
21,850083	1,000	1.150.100,000000
21,866750	1,000	1.151.293,000000
21,883417	1,000	1.152.963,000000
21,900083	1,000	1.154.932,000000
21,916750	1,000	1.156.776,000000
21,933417	1,000	1.158.179,000000
21,950083	1,000	1.158.980,000000
21,966750	1,000	1.159.151,000000
21,983417	1,000	1.158.957,000000
22,000083	1,000	1.158.748,000000
22,016750	1,000	1.158.700,000000
22,033417	1,000	1.158.928,000000
22,050083	1,000	1.159.505,000000
22,066750	1,000	1.160.585,000000
22,083417	1,000	1.162.094,000000
22,100083	1,000	1.163.604,000000
22,116750	1,000	1.164.407,000000
22,133417	1,000	1.164.264,000000
22,150083	1,000	1.163.305,000000
22,166750	1,000	1.161.833,000000
22,183417	1,000	1.160.068,000000
22,200083	1,000	1.158.066,000000
22,216750	1,000	1.156.278,000000
22,233417	1,000	1.154.863,000000
22,250083	1,000	1.153.791,000000
22,266750	1,000	1.153.141,000000
22,283417	1,000	1.152.579,000000
22,300083	1,000	1.151.716,000000
22,316750	1,000	1.150.660,000000
22,333417	1,000	1.149.488,000000
22,350083	1,000	1.148.347,000000
22,366750	1,000	1.147.474,000000
22,383417	1,000	1.146.804,000000
22,400083	1,000	1.146.058,000000
22,416750	1,000	1.145.297,000000
22,433417	1,000	1.144.791,000000
22,450083	1,000	1.144.546,000000
22,466750	1,000	1.144.555,000000
22,483417	1,000	1.145.168,000000
22,500083	1,000	1.146.706,000000
22,516750	1,000	1.149.296,000000
22,533417	1,000	1.152.803,000000
22,550083	1,000	1.156.805,000000
22,566750	1,000	1.160.596,000000
22,583417	1,000	1.163.911,000000
22,600083	1,000	1.166.670,000000
22,616750	1,000	1.168.863,000000
22,633417	1,000	1.170.362,000000
22,650083	1,000	1.171.352,000000
22,666750	1,000	1.172.095,000000
22,683417	1,000	1.172.821,000000
22,700083	1,000	1.173.781,000000
22,716750	1,000	1.175.053,000000
22,733417	1,000	1.176.325,000000
22,750083	1,000	1.177.366,000000
22,766750	1,000	1.178.378,000000
22,783417	1,000	1.179.625,000000
22,800083	1,000	1.181.159,000000
22,816750	1,000	1.182.641,000000
22,833417	1,000	1.183.670,000000
22,850083	1,000	1.184.341,000000
22,866750	1,000	1.184.808,000000
22,883417	1,000	1.185.323,000000
22,900083	1,000	1.186.007,000000
22,916750	1,000	1.187.059,000000
22,933417	1,000	1.188.484,000000
22,950083	1,000	1.190.217,000000
22,966750	1,000	1.192.233,000000
22,983417	1,000	1.194.146,000000
23,000083	1,000	1.195.474,000000
23,016750	1,000	1.195.961,000000
23,033417	1,000	1.195.566,000000
23,050083	1,000	1.194.482,000000
23,066750	1,000	1.192.934,000000
23,083417	1,000	1.190.972,000000
23,100083	1,000	1.188.846,000000
23,116750	1,000	1.186.844,000000
23,133417	1,000	1.185.228,000000
23,150083	1,000	1.184.062,000000
23,166750	1,000	1.183.751,000000
23,183417	1,000	1.184.792,000000
23,200083	1,000	1.187.622,000000
23,216750	1,000	1.192.509,000000
23,233417	1,000	1.199.322,000000
23,250083	1,000	1.207.341,000000
23,266750	1,000	1.215.924,000000
23,283417	1,000	1.224.333,000000
23,300083	1,000	1.231.955,000000
23,316750	1,000	1.238.321,000000
23,333417	1,000	1.242.971,000000
23,350083	1,000	1.245.405,000000
23,366750	1,000	1.245.311,000000
23,383417	1,000	1.242.786,000000
23,400083	1,000	1.238.002,000000
23,416750	1,000	1.231.263,000000
23,433417	1,000	1.223.128,000000
23,450083	1,000	1.214.318,000000
23,466750	1,000	1.205.703,000000
23,483417	1,000	1.197.666,000000
23,500083	1,000	1.190.577,000000
23,516750	1,000	1.184.485,000000
23,533417	1,000	1.179.119,000000
23,550083	1,000	1.174.530,000000
23,566750	1,000	1.171.033,000000
23,583417	1,000	1.168.855,000000
23,600083	1,000	1.167.954,000000
23,616750	1,000	1.167.913,000000
23,633417	1,000	1.168.115,000000
23,650083	1,000	1.168.302,000000
23,666750	1,000	1.168.403,000000
23,683417	1,000	1.168.230,000000
23,700083	1,000	1.167.801,000000
23,716750	1,000	1.167.194,000000
23,733417	1,000	1.166.685,000000
23,750083	1,000	1.166.526,000000
23,766750	1,000	1.167.082,000000
23,783417	1,000	1.168.583,000000
23,800083	1,000	1.170.903,000000
23,816750	1,000	1.173.858,000000
23,833417	1,000	1.177.466,000000
23,850083	1,000	1.181.888,000000
23,866750	1,000	1.187.215,000000
23,883417	1,000	1.193.244,000000
23,900083	1,000	1.199.605,000000
23,916750	1,000	1.205.593,000000
23,933417	1,000	1.210.226,000000
23,950083	1,000	1.213.079,000000
23,966750	1,000	1.214.127,000000
23,983417	1,000	1.213.644,000000
24,000083	1,000	1.211.907,000000
24,016750	1,000	1.209.342,000000
24,033417	1,000	1.206.299,000000
24,050083	1,000	1.202.953,000000
24,066750	1,000	1.199.104,000000
24,083417	1,000	1.194.627,000000
24,100083	1,000	1.189.796,000000
24,116750	1,000	1.185.108,000000
24,133417	1,000	1.181.025,000000
24,150083	1,000	1.177.750,000000
24,166750	1,000	1.175.577,000000
24,183417	1,000	1.175.194,000000
24,200083	1,000	1.176.974,000000
24,216750	1,000	1.181.003,000000
24,233417	1,000	1.187.544,000000
24,250083	1,000	1.197.329,000000
24,266750	1,000	1.211.510,000000
24,283417	1,000	1.231.212,000000
24,300083	1,000	1.257.355,000000
24,316750	1,000	1.290.688,000000
24,333417	1,000	1.330.917,000000
24,350083	1,000	1.376.456,000000
24,366750	1,000	1.424.855,000000
24,383417	1,000	1.472.920,000000
24,400083	1,000	1.517.088,000000
24,416750	1,000	1.553.141,000000
24,433417	1,000	1.577.507,000000
24,450083	1,000	1.587.518,000000
24,466750	1,000	1.582.110,000000
24,483417	1,000	1.562.344,000000
24,500083	1,000	1.531.018,000000
24,516750	1,000	1.491.512,000000
24,533417	1,000	1.447.317,000000
24,550083	1,000	1.401.558,000000
24,566750	1,000	1.357.235,000000
24,583417	1,000	1.316.773,000000
24,600083	1,000	1.282.032,000000
24,616750	1,000	1.253.992,000000
24,633417	1,000	1.232.678,000000
24,650083	1,000	1.217.517,000000
24,666750	1,000	1.207.867,000000
24,683417	1,000	1.203.271,000000
24,700083	1,000	1.202.918,000000
24,716750	1,000	1.206.219,000000
24,733417	1,000	1.213.350,000000
24,750083	1,000	1.224.763,000000
24,766750	1,000	1.240.761,000000
24,783417	1,000	1.262.323,000000
24,800083	1,000	1.290.399,000000
24,816750	1,000	1.325.240,000000
24,833417	1,000	1.366.084,000000
24,850083	1,000	1.411.103,000000
24,866750	1,000	1.457.348,000000
24,883417	1,000	1.501.066,000000
24,900083	1,000	1.538.213,000000
24,916750	1,000	1.564.944,000000
24,933417	1,000	1.578.504,000000
24,950083	1,000	1.577.700,000000
24,966750	1,000	1.563.015,000000
24,983417	1,000	1.536.405,000000
25,000083	1,000	1.500.637,000000
25,016750	1,000	1.459.012,000000
25,033417	1,000	1.415.150,000000
25,050083	1,000	1.372.533,000000
25,066750	1,000	1.334.036,000000
25,083417	1,000	1.301.587,000000
25,100083	1,000	1.276.188,000000
25,116750	1,000	1.257.563,000000
25,133417	1,000	1.244.478,000000
25,150083	1,000	1.235.575,000000
25,166750	1,000	1.229.714,000000
25,183417	1,000	1.226.182,000000
25,200083	1,000	1.224.449,000000
25,216750	1,000	1.223.785,000000
25,233417	1,000	1.223.465,000000
25,250083	1,000	1.222.577,000000
25,266750	1,000	1.220.568,000000
25,283417	1,000	1.217.553,000000
25,300083	1,000	1.213.901,000000
25,316750	1,000	1.209.864,000000
25,333417	1,000	1.205.893,000000
25,350083	1,000	1.202.466,000000
25,366750	1,000	1.200.047,000000
25,383417	1,000	1.198.644,000000
25,400083	1,000	1.198.007,000000
25,416750	1,000	1.197.719,000000
25,433417	1,000	1.197.503,000000
25,450083	1,000	1.197.380,000000
25,466750	1,000	1.197.262,000000
25,483417	1,000	1.196.987,000000
25,500083	1,000	1.196.662,000000
25,516750	1,000	1.196.548,000000
25,533417	1,000	1.196.880,000000
25,550083	1,000	1.197.575,000000
25,566750	1,000	1.198.408,000000
25,583417	1,000	1.199.260,000000
25,600083	1,000	1.200.025,000000
25,616750	1,000	1.200.514,000000
25,633417	1,000	1.200.649,000000
25,650083	1,000	1.200.448,000000
25,666750	1,000	1.200.220,000000
25,683417	1,000	1.200.095,000000
25,700083	1,000	1.199.810,000000
25,716750	1,000	1.199.355,000000
25,733417	1,000	1.199.086,000000
25,750083	1,000	1.199.026,000000
25,766750	1,000	1.199.025,000000
25,783417	1,000	1.198.986,000000
25,800083	1,000	1.198.737,000000
25,816750	1,000	1.198.075,000000
25,833417	1,000	1.196.950,000000
25,850083	1,000	1.195.587,000000
25,866750	1,000	1.194.269,000000
25,883417	1,000	1.193.148,000000
25,900083	1,000	1.192.246,000000
25,916750	1,000	1.191.501,000000
25,933417	1,000	1.190.970,000000
25,950083	1,000	1.190.826,000000
25,966750	1,000	1.191.053,000000
25,983417	1,000	1.191.615,000000
26,000083	1,000	1.192.496,000000
26,016750	1,000	1.193.786,000000
26,033417	1,000	1.195.502,000000
26,050083	1,000	1.197.277,000000
26,066750	1,000	1.198.823,000000
26,083417	1,000	1.199.943,000000
26,100083	1,000	1.200.632,000000
26,116750	1,000	1.201.006,000000
26,133417	1,000	1.201.113,000000
26,150083	1,000	1.200.934,000000
26,166750	1,000	1.200.692,000000
26,183417	1,000	1.200.562,000000
26,200083	1,000	1.200.645,000000
26,216750	1,000	1.201.092,000000
26,233417	1,000	1.201.801,000000
26,250083	1,000	1.202.346,000000
26,266750	1,000	1.202.532,000000
26,283417	1,000	1.202.450,000000
26,300083	1,000	1.202.157,000000
26,316750	1,000	1.201.631,000000
26,333417	1,000	1.200.732,000000
26,350083	1,000	1.199.591,000000
26,366750	1,000	1.198.668,000000
26,383417	1,000	1.198.040,000000
26,400083	1,000	1.197.696,000000
26,416750	1,000	1.197.429,000000
26,433417	1,000	1.197.413,000000
26,450083	1,000	1.197.999,000000
26,466750	1,000	1.199.260,000000
26,483417	1,000	1.201.032,000000
26,500083	1,000	1.203.031,000000
26,516750	1,000	1.205.243,000000
26,533417	1,000	1.207.614,000000
26,550083	1,000	1.209.686,000000
26,566750	1,000	1.211.217,000000
26,583417	1,000	1.212.388,000000
26,600083	1,000	1.213.464,000000
26,616750	1,000	1.214.642,000000
26,633417	1,000	1.215.796,000000
26,650083	1,000	1.216.554,000000
26,666750	1,000	1.216.755,000000
26,683417	1,000	1.216.601,000000
26,700083	1,000	1.216.348,000000
26,716750	1,000	1.216.331,000000
26,733417	1,000	1.216.651,000000
26,750083	1,000	1.217.475,000000
26,766750	1,000	1.218.695,000000
26,783417	1,000	1.219.985,000000
26,800083	1,000	1.221.210,000000
26,816750	1,000	1.221.953,000000
26,833417	1,000	1.221.839,000000
26,850083	1,000	1.220.598,000000
26,866750	1,000	1.218.055,000000
26,883417	1,000	1.214.592,000000
26,900083	1,000	1.210.672,000000
26,916750	1,000	1.206.674,000000
26,933417	1,000	1.203.273,000000
26,950083	1,000	1.201.121,000000
26,966750	1,000	1.200.158,000000
26,983417	1,000	1.200.033,000000
27,000083	1,000	1.200.698,000000
27,016750	1,000	1.202.264,000000
27,033417	1,000	1.204.620,000000
27,050083	1,000	1.207.391,000000
27,066750	1,000	1.210.327,000000
27,083417	1,000	1.213.164,000000
27,100083	1,000	1.215.704,000000
27,116750	1,000	1.217.849,000000
27,133417	1,000	1.219.523,000000
27,150083	1,000	1.221.014,000000
27,166750	1,000	1.222.158,000000
27,183417	1,000	1.222.515,000000
27,200083	1,000	1.221.948,000000
27,216750	1,000	1.220.714,000000
27,233417	1,000	1.218.933,000000
27,250083	1,000	1.216.848,000000
27,266750	1,000	1.215.205,000000
27,283417	1,000	1.214.249,000000
27,300083	1,000	1.213.850,000000
27,316750	1,000	1.213.897,000000
27,333417	1,000	1.214.194,000000
27,350083	1,000	1.214.555,000000
27,366750	1,000	1.215.042,000000
27,383417	1,000	1.215.612,000000
27,400083	1,000	1.216.206,000000
27,416750	1,000	1.216.913,000000
27,433417	1,000	1.217.554,000000
27,450083	1,000	1.217.904,000000
27,466750	1,000	1.217.800,000000
27,483417	1,000	1.217.294,000000
27,500083	1,000	1.216.714,000000
27,516750	1,000	1.216.163,000000
27,533417	1,000	1.215.710,000000
27,550083	1,000	1.215.448,000000
27,566750	1,000	1.215.249,000000
27,583417	1,000	1.215.004,000000
27,600083	1,000	1.214.638,000000
27,616750	1,000	1.214.158,000000
27,633417	1,000	1.213.880,000000
27,650083	1,000	1.213.997,000000
27,666750	1,000	1.214.627,000000
27,683417	1,000	1.215.786,000000
27,700083	1,000	1.217.513,000000
27,716750	1,000	1.219.684,000000
27,733417	1,000	1.221.954,000000
27,750083	1,000	1.224.016,000000
27,766750	1,000	1.225.797,000000
27,783417	1,000	1.227.166,000000
27,800083	1,000	1.228.085,000000
27,816750	1,000	1.228.870,000000
27,833417	1,000	1.229.559,000000
27,850083	1,000	1.230.084,000000
27,866750	1,000	1.230.406,000000
27,883417	1,000	1.230.296,000000
27,900083	1,000	1.229.684,000000
27,916750	1,000	1.228.670,000000
27,933417	1,000	1.227.585,000000
27,950083	1,000	1.226.397,000000
27,966750	1,000	1.225.120,000000
27,983417	1,000	1.223.803,000000
28,000083	1,000	1.222.890,000000
28,016750	1,000	1.222.850,000000
28,033417	1,000	1.223.476,000000
28,050083	1,000	1.224.298,000000
28,066750	1,000	1.225.119,000000
28,083417	1,000	1.225.964,000000
28,100083	1,000	1.226.938,000000
28,116750	1,000	1.228.099,000000
28,133417	1,000	1.229.323,000000
28,150083	1,000	1.230.446,000000
28,166750	1,000	1.231.170,000000
28,183417	1,000	1.231.438,000000
28,200083	1,000	1.231.362,000000
28,216750	1,000	1.231.230,000000
28,233417	1,000	1.231.016,000000
28,250083	1,000	1.230.682,000000
28,266750	1,000	1.230.144,000000
28,283417	1,000	1.229.326,000000
28,300083	1,000	1.228.174,000000
28,316750	1,000	1.226.948,000000
28,333417	1,000	1.226.379,000000
28,350083	1,000	1.226.877,000000
28,366750	1,000	1.228.126,000000
28,383417	1,000	1.229.564,000000
28,400083	1,000	1.230.938,000000
28,416750	1,000	1.232.161,000000
28,433417	1,000	1.233.007,000000
28,450083	1,000	1.233.464,000000
28,466750	1,000	1.233.985,000000
28,483417	1,000	1.234.917,000000
28,500083	1,000	1.236.167,000000
28,516750	1,000	1.237.269,000000
28,533417	1,000	1.237.808,000000
28,550083	1,000	1.237.684,000000
28,566750	1,000	1.236.932,000000
28,583417	1,000	1.235.847,000000
28,600083	1,000	1.234.917,000000
28,616750	1,000	1.234.509,000000
28,633417	1,000	1.234.705,000000
28,650083	1,000	1.235.470,000000
28,666750	1,000	1.236.705,000000
28,683417	1,000	1.238.384,000000
28,700083	1,000	1.240.401,000000
28,716750	1,000	1.242.124,000000
28,733417	1,000	1.243.107,000000
28,750083	1,000	1.243.318,000000
28,766750	1,000	1.242.986,000000
28,783417	1,000	1.242.307,000000
28,800083	1,000	1.241.449,000000
28,816750	1,000	1.240.508,000000
28,833417	1,000	1.239.593,000000
28,850083	1,000	1.238.767,000000
28,866750	1,000	1.237.917,000000
28,883417	1,000	1.237.163,000000
28,900083	1,000	1.236.609,000000
28,916750	1,000	1.236.357,000000
28,933417	1,000	1.236.462,000000
28,950083	1,000	1.236.961,000000
28,966750	1,000	1.237.626,000000
28,983417	1,000	1.237.980,000000
29,000083	1,000	1.237.621,000000
29,016750	1,000	1.236.711,000000
29,033417	1,000	1.235.834,000000
29,050083	1,000	1.235.457,000000
29,066750	1,000	1.235.877,000000
29,083417	1,000	1.237.133,000000
29,100083	1,000	1.238.937,000000
29,116750	1,000	1.240.820,000000
29,133417	1,000	1.242.778,000000
29,150083	1,000	1.244.904,000000
29,166750	1,000	1.247.305,000000
29,183417	1,000	1.250.058,000000
29,200083	1,000	1.252.856,000000
29,216750	1,000	1.255.073,000000
29,233417	1,000	1.256.354,000000
29,250083	1,000	1.256.617,000000
29,266750	1,000	1.255.801,000000
29,283417	1,000	1.253.987,000000
29,300083	1,000	1.251.395,000000
29,316750	1,000	1.248.465,000000
29,333417	1,000	1.245.963,000000
29,350083	1,000	1.244.293,000000
29,366750	1,000	1.243.070,000000
29,383417	1,000	1.242.155,000000
29,400083	1,000	1.241.790,000000
29,416750	1,000	1.241.958,000000
29,433417	1,000	1.242.419,000000
29,450083	1,000	1.242.965,000000
29,466750	1,000	1.243.488,000000
29,483417	1,000	1.244.143,000000
29,500083	1,000	1.245.098,000000
29,516750	1,000	1.246.559,000000
29,533417	1,000	1.248.232,000000
29,550083	1,000	1.249.566,000000
29,566750	1,000	1.250.225,000000
29,583417	1,000	1.249.994,000000
29,600083	1,000	1.248.966,000000
29,616750	1,000	1.247.585,000000
29,633417	1,000	1.246.309,000000
29,650083	1,000	1.245.608,000000
29,666750	1,000	1.245.530,000000
29,683417	1,000	1.245.749,000000
29,700083	1,000	1.245.865,000000
29,716750	1,000	1.245.607,000000
29,733417	1,000	1.245.151,000000
29,750083	1,000	1.244.782,000000
29,766750	1,000	1.244.494,000000
29,783417	1,000	1.244.443,000000
29,800083	1,000	1.245.012,000000
29,816750	1,000	1.246.334,000000
29,833417	1,000	1.248.478,000000
29,850083	1,000	1.251.085,000000
29,866750	1,000	1.253.688,000000
29,883417	1,000	1.255.986,000000
29,900083	1,000	1.257.998,000000
29,916750	1,000	1.259.881,000000
29,933417	1,000	1.261.587,000000
29,950083	1,000	1.262.818,000000
29,966750	1,000	1.263.427,000000
29,983417	1,000	1.263.601,000000
30,000083	1,000	1.263.692,000000
30,016750	1,000	1.263.800,000000
30,033417	1,000	1.263.838,000000
30,050083	1,000	1.263.538,000000
30,066750	1,000	1.262.822,000000
30,083417	1,000	1.261.821,000000
30,100083	1,000	1.260.675,000000
30,116750	1,000	1.259.571,000000
30,133417	1,000	1.258.761,000000
30,150083	1,000	1.258.453,000000
30,166750	1,000	1.258.583,000000
30,183417	1,000	1.258.987,000000
30,200083	1,000	1.259.717,000000
30,216750	1,000	1.260.632,000000
30,233417	1,000	1.261.281,000000
30,250083	1,000	1.261.524,000000
30,266750	1,000	1.261.225,000000
30,283417	1,000	1.260.276,000000
30,300083	1,000	1.258.717,000000
30,316750	1,000	1.256.870,000000
30,333417	1,000	1.255.327,000000
30,350083	1,000	1.254.366,000000
30,366750	1,000	1.253.902,000000
30,383417	1,000	1.254.024,000000
30,400083	1,000	1.254.915,000000
30,416750	1,000	1.256.594,000000
30,433417	1,000	1.258.888,000000
30,450083	1,000	1.261.548,000000
30,466750	1,000	1.264.020,000000
30,483417	1,000	1.265.680,000000
30,500083	1,000	1.266.650,000000
30,516750	1,000	1.267.039,000000
30,533417	1,000	1.266.791,000000
30,550083	1,000	1.265.783,000000
30,566750	1,000	1.264.414,000000
30,583417	1,000	1.263.018,000000
30,600083	1,000	1.261.797,000000
30,616750	1,000	1.260.904,000000
30,633417	1,000	1.260.433,000000
30,650083	1,000	1.260.244,000000
30,666750	1,000	1.260.070,000000
30,683417	1,000	1.259.843,000000
30,700083	1,000	1.259.574,000000
30,716750	1,000	1.259.294,000000
30,733417	1,000	1.259.029,000000
30,750083	1,000	1.258.695,000000
30,766750	1,000	1.258.439,000000
30,783417	1,000	1.258.244,000000
30,800083	1,000	1.258.045,000000
30,816750	1,000	1.257.940,000000
30,833417	1,000	1.257.999,000000
30,850083	1,000	1.258.236,000000
30,866750	1,000	1.258.755,000000
30,883417	1,000	1.259.616,000000
30,900083	1,000	1.261.015,000000
30,916750	1,000	1.262.728,000000
30,933417	1,000	1.264.363,000000
30,950083	1,000	1.265.634,000000
30,966750	1,000	1.266.298,000000
30,983417	1,000	1.266.389,000000
31,000083	1,000	1.266.257,000000
31,016750	1,000	1.266.281,000000
31,033417	1,000	1.266.800,000000
31,050083	1,000	1.267.636,000000
31,066750	1,000	1.268.336,000000
31,083417	1,000	1.268.362,000000
31,100083	1,000	1.267.416,000000
31,116750	1,000	1.265.701,000000
31,133417	1,000	1.263.526,000000
31,150083	1,000	1.261.387,000000
31,166750	1,000	1.259.784,000000
31,183417	1,000	1.258.845,000000
31,200083	1,000	1.258.587,000000
31,216750	1,000	1.259.010,000000
31,233417	1,000	1.259.833,000000
31,250083	1,000	1.260.840,000000
31,266750	1,000	1.261.693,000000
31,283417	1,000	1.262.242,000000
31,300083	1,000	1.262.669,000000
31,316750	1,000	1.263.238,000000
31,333417	1,000	1.264.021,000000
31,350083	1,000	1.264.888,000000
31,366750	1,000	1.265.643,000000
31,383417	1,000	1.265.989,000000
31,400083	1,000	1.266.149,000000
31,416750	1,000	1.266.509,000000
31,433417	1,000	1.267.248,000000
31,450083	1,000	1.268.148,000000
31,466750	1,000	1.269.190,000000
31,483417	1,000	1.270.228,000000
31,500083	1,000	1.271.028,000000
31,516750	1,000	1.271.550,000000
31,533417	1,000	1.271.711,000000
31,550083	1,000	1.271.493,000000
31,566750	1,000	1.271.047,000000
31,583417	1,000	1.270.517,000000
31,600083	1,000	1.269.830,000000
31,616750	1,000	1.268.887,000000
31,633417	1,000	1.267.773,000000
31,650083	1,000	1.266.757,000000
31,666750	1,000	1.266.142,000000
31,683417	1,000	1.266.081,000000
31,700083	1,000	1.266.680,000000
31,716750	1,000	1.267.735,000000
31,733417	1,000	1.268.789,000000
31,750083	1,000	1.269.745,000000
31,766750	1,000	1.270.834,000000
31,783417	1,000	1.272.061,000000
31,800083	1,000	1.273.308,000000
31,816750	1,000	1.274.190,000000
31,833417	1,000	1.274.625,000000
31,850083	1,000	1.274.631,000000
31,866750	1,000	1.274.431,000000
31,883417	1,000	1.274.496,000000
31,900083	1,000	1.275.007,000000
31,916750	1,000	1.276.057,000000
31,933417	1,000	1.277.625,000000
31,950083	1,000	1.279.238,000000
31,966750	1,000	1.280.441,000000
31,983417	1,000	1.280.907,000000
32,000083	1,000	1.280.479,000000
32,016750	1,000	1.279.128,000000
32,033417	1,000	1.276.864,000000
32,050083	1,000	1.274.307,000000
32,066750	1,000	1.272.155,000000
32,083417	1,000	1.270.852,000000
32,100083	1,000	1.270.515,000000
32,116750	1,000	1.270.785,000000
32,133417	1,000	1.271.743,000000
32,150083	1,000	1.273.479,000000
32,166750	1,000	1.275.677,000000
32,183417	1,000	1.277.801,000000
32,200083	1,000	1.279.262,000000
32,216750	1,000	1.279.841,000000
32,233417	1,000	1.279.585,000000
32,250083	1,000	1.278.369,000000
32,266750	1,000	1.276.206,000000
32,283417	1,000	1.273.521,000000
32,300083	1,000	1.270.925,000000
32,316750	1,000	1.269.303,000000
32,333417	1,000	1.269.076,000000
32,350083	1,000	1.270.077,000000
32,366750	1,000	1.271.931,000000
32,383417	1,000	1.273.888,000000
32,400083	1,000	1.275.306,000000
32,416750	1,000	1.275.876,000000
32,433417	1,000	1.275.637,000000
32,450083	1,000	1.275.128,000000
32,466750	1,000	1.274.842,000000
32,483417	1,000	1.275.025,000000
32,500083	1,000	1.275.752,000000
32,516750	1,000	1.276.907,000000
32,533417	1,000	1.278.094,000000
32,550083	1,000	1.278.972,000000
32,566750	1,000	1.279.468,000000
32,583417	1,000	1.279.864,000000
32,600083	1,000	1.280.301,000000
32,616750	1,000	1.280.840,000000
32,633417	1,000	1.281.656,000000
32,650083	1,000	1.282.722,000000
32,666750	1,000	1.283.572,000000
32,683417	1,000	1.283.817,000000
32,700083	1,000	1.283.410,000000
32,716750	1,000	1.282.335,000000
32,733417	1,000	1.280.800,000000
32,750083	1,000	1.279.236,000000
32,766750	1,000	1.277.984,000000
32,783417	1,000	1.277.212,000000
32,800083	1,000	1.277.002,000000
32,816750	1,000	1.277.159,000000
32,833417	1,000	1.277.238,000000
32,850083	1,000	1.276.769,000000
32,866750	1,000	1.275.372,000000
32,883417	1,000	1.273.182,000000
32,900083	1,000	1.270.524,000000
32,916750	1,000	1.267.819,000000
32,933417	1,000	1.265.225,000000
32,950083	1,000	1.263.024,000000
32,966750	1,000	1.261.405,000000
32,983417	1,000	1.260.313,000000
33,000083	1,000	1.259.570,000000
33,016750	1,000	1.259.101,000000
33,033417	1,000	1.258.763,000000
33,050083	1,000	1.258.442,000000
33,066750	1,000	1.258.059,000000
33,083417	1,000	1.257.651,000000
33,100083	1,000	1.257.376,000000
33,116750	1,000	1.257.332,000000
33,133417	1,000	1.257.339,000000
33,150083	1,000	1.257.201,000000
33,166750	1,000	1.256.804,000000
33,183417	1,000	1.256.193,000000
33,200083	1,000	1.255.710,000000
33,216750	1,000	1.255.412,000000
33,233417	1,000	1.255.473,000000
33,250083	1,000	1.256.106,000000
33,266750	1,000	1.257.316,000000
33,283417	1,000	1.258.880,000000
33,300083	1,000	1.260.586,000000
33,316750	1,000	1.262.275,000000
33,333417	1,000	1.263.836,000000
33,350083	1,000	1.265.127,000000
33,366750	1,000	1.266.119,000000
33,383417	1,000	1.266.909,000000
33,400083	1,000	1.267.562,000000
33,416750	1,000	1.268.229,000000
33,433417	1,000	1.269.222,000000
33,450083	1,000	1.270.455,000000
33,466750	1,000	1.271.940,000000
33,483417	1,000	1.273.641,000000
33,500083	1,000	1.275.458,000000
33,516750	1,000	1.276.981,000000
33,533417	1,000	1.278.046,000000
33,550083	1,000	1.278.661,000000
33,566750	1,000	1.278.832,000000
33,583417	1,000	1.278.953,000000
33,600083	1,000	1.279.328,000000
33,616750	1,000	1.279.952,000000
33,633417	1,000	1.280.624,000000
33,650083	1,000	1.281.262,000000
33,666750	1,000	1.281.896,000000
33,683417	1,000	1.282.576,000000
33,700083	1,000	1.283.342,000000
33,716750	1,000	1.284.304,000000
33,733417	1,000	1.285.706,000000
33,750083	1,000	1.287.400,000000
33,766750	1,000	1.289.155,000000
33,783417	1,000	1.291.082,000000
33,800083	1,000	1.293.044,000000
33,816750	1,000	1.294.994,000000
33,833417	1,000	1.296.774,000000
33,850083	1,000	1.298.115,000000
33,866750	1,000	1.299.078,000000
33,883417	1,000	1.299.924,000000
33,900083	1,000	1.300.964,000000
33,916750	1,000	1.302.221,000000
33,933417	1,000	1.303.524,000000
33,950083	1,000	1.304.563,000000
33,966750	1,000	1.305.098,000000
33,983417	1,000	1.305.330,000000
34,000083	1,000	1.305.673,000000
34,016750	1,000	1.306.375,000000
34,033417	1,000	1.307.333,000000
34,050083	1,000	1.308.431,000000
34,066750	1,000	1.309.681,000000
34,083417	1,000	1.311.029,000000
34,100083	1,000	1.312.540,000000
34,116750	1,000	1.314.371,000000
34,133417	1,000	1.316.719,000000
34,150083	1,000	1.319.759,000000
34,166750	1,000	1.323.472,000000
34,183417	1,000	1.327.772,000000
34,200083	1,000	1.332.346,000000
34,216750	1,000	1.336.606,000000
34,233417	1,000	1.340.042,000000
34,250083	1,000	1.342.508,000000
34,266750	1,000	1.344.326,000000
34,283417	1,000	1.345.893,000000
34,300083	1,000	1.347.441,000000
34,316750	1,000	1.349.087,000000
34,333417	1,000	1.351.038,000000
34,350083	1,000	1.353.160,000000
34,366750	1,000	1.355.161,000000
34,383417	1,000	1.357.106,000000
34,400083	1,000	1.359.269,000000
34,416750	1,000	1.361.864,000000
34,433417	1,000	1.364.873,000000
34,450083	1,000	1.368.038,000000
34,466750	1,000	1.371.048,000000
34,483417	1,000	1.373.758,000000
34,500083	1,000	1.376.334,000000
34,516750	1,000	1.378.955,000000
34,533417	1,000	1.381.811,000000
34,550083	1,000	1.384.966,000000
34,566750	1,000	1.388.422,000000
34,583417	1,000	1.392.196,000000
34,600083	1,000	1.396.255,000000
34,616750	1,000	1.400.440,000000
34,633417	1,000	1.404.632,000000
34,650083	1,000	1.408.616,000000
34,666750	1,000	1.412.228,000000
34,683417	1,000	1.415.138,000000
34,700083	1,000	1.417.299,000000
34,716750	1,000	1.419.171,000000
34,733417	1,000	1.421.127,000000
34,750083	1,000	1.423.390,000000
34,766750	1,000	1.426.158,000000
34,783417	1,000	1.429.134,000000
34,800083	1,000	1.432.268,000000
34,816750	1,000	1.435.336,000000
34,833417	1,000	1.437.636,000000
34,850083	1,000	1.438.664,000000
34,866750	1,000	1.438.716,000000
34,883417	1,000	1.438.430,000000
34,900083	1,000	1.438.178,000000
34,916750	1,000	1.438.274,000000
34,933417	1,000	1.438.944,000000
34,950083	1,000	1.440.174,000000
34,966750	1,000	1.441.716,000000
34,983417	1,000	1.443.381,000000
35,000083	1,000	1.445.390,000000
35,016750	1,000	1.448.205,000000
35,033417	1,000	1.451.703,000000
35,050083	1,000	1.455.573,000000
35,066750	1,000	1.459.221,000000
35,083417	1,000	1.462.380,000000
35,100083	1,000	1.465.105,000000
35,116750	1,000	1.467.512,000000
35,133417	1,000	1.469.954,000000
35,150083	1,000	1.472.410,000000
35,166750	1,000	1.474.573,000000
35,183417	1,000	1.476.676,000000
35,200083	1,000	1.479.059,000000
35,216750	1,000	1.481.809,000000
35,233417	1,000	1.484.782,000000
35,250083	1,000	1.487.728,000000
35,266750	1,000	1.490.352,000000
35,283417	1,000	1.492.608,000000
35,300083	1,000	1.494.462,000000
35,316750	1,000	1.496.176,000000
35,333417	1,000	1.498.042,000000
35,350083	1,000	1.500.060,000000
35,366750	1,000	1.502.271,000000
35,383417	1,000	1.504.885,000000
35,400083	1,000	1.507.896,000000
35,416750	1,000	1.511.031,000000
35,433417	1,000	1.513.842,000000
35,450083	1,000	1.515.942,000000
35,466750	1,000	1.517.024,000000
35,483417	1,000	1.517.139,000000
35,500083	1,000	1.516.246,000000
35,516750	1,000	1.514.283,000000
35,533417	1,000	1.512.003,000000
35,550083	1,000	1.510.174,000000
35,566750	1,000	1.509.202,000000
35,583417	1,000	1.509.341,000000
35,600083	1,000	1.510.586,000000
35,616750	1,000	1.512.397,000000
35,633417	1,000	1.514.335,000000
35,650083	1,000	1.516.100,000000
35,666750	1,000	1.517.504,000000
35,683417	1,000	1.518.436,000000
35,700083	1,000	1.519.054,000000
35,716750	1,000	1.519.715,000000
35,733417	1,000	1.520.414,000000
35,750083	1,000	1.520.963,000000
35,766750	1,000	1.521.214,000000
35,783417	1,000	1.521.091,000000
35,800083	1,000	1.520.791,000000
35,816750	1,000	1.520.611,000000
35,833417	1,000	1.520.698,000000
35,850083	1,000	1.521.110,000000
35,866750	1,000	1.521.799,000000
35,883417	1,000	1.522.924,000000
35,900083	1,000	1.524.330,000000
35,916750	1,000	1.525.630,000000
35,933417	1,000	1.526.841,000000
35,950083	1,000	1.528.160,000000
35,966750	1,000	1.529.621,000000
35,983417	1,000	1.530.924,000000
36,000083	1,000	1.531.754,000000
36,016750	1,000	1.532.127,000000
36,033417	1,000	1.532.144,000000
36,050083	1,000	1.532.003,000000
36,066750	1,000	1.532.088,000000
36,083417	1,000	1.532.625,000000
36,100083	1,000	1.533.362,000000
36,116750	1,000	1.533.993,000000
36,133417	1,000	1.534.402,000000
36,150083	1,000	1.534.628,000000
36,166750	1,000	1.534.559,000000
36,183417	1,000	1.534.128,000000
36,200083	1,000	1.533.416,000000
36,216750	1,000	1.532.678,000000
36,233417	1,000	1.532.278,000000
36,250083	1,000	1.532.306,000000
36,266750	1,000	1.532.736,000000
36,283417	1,000	1.533.429,000000
36,300083	1,000	1.533.912,000000
36,316750	1,000	1.533.893,000000
36,333417	1,000	1.533.369,000000
36,350083	1,000	1.532.433,000000
36,366750	1,000	1.531.160,000000
36,383417	1,000	1.529.957,000000
36,400083	1,000	1.529.155,000000
36,416750	1,000	1.528.910,000000
36,433417	1,000	1.528.964,000000
36,450083	1,000	1.528.871,000000
36,466750	1,000	1.528.380,000000
36,483417	1,000	1.527.671,000000
36,500083	1,000	1.527.133,000000
36,516750	1,000	1.527.319,000000
36,533417	1,000	1.528.444,000000
36,550083	1,000	1.530.343,000000
36,566750	1,000	1.532.646,000000
36,583417	1,000	1.535.281,000000
36,600083	1,000	1.538.297,000000
36,616750	1,000	1.541.573,000000
36,633417	1,000	1.545.152,000000
36,650083	1,000	1.549.183,000000
36,666750	1,000	1.553.931,000000
36,683417	1,000	1.559.776,000000
36,700083	1,000	1.566.851,000000
36,716750	1,000	1.574.765,000000
36,733417	1,000	1.583.086,000000
36,750083	1,000	1.591.557,000000
36,766750	1,000	1.600.271,000000
36,783417	1,000	1.609.632,000000
36,800083	1,000	1.619.885,000000
36,816750	1,000	1.631.042,000000
36,833417	1,000	1.643.240,000000
36,850083	1,000	1.656.663,000000
36,866750	1,000	1.671.189,000000
36,883417	1,000	1.686.596,000000
36,900083	1,000	1.702.758,000000
36,916750	1,000	1.719.498,000000
36,933417	1,000	1.736.371,000000
36,950083	1,000	1.753.218,000000
36,966750	1,000	1.770.326,000000
36,983417	1,000	1.787.913,000000
37,000083	1,000	1.806.079,000000
37,016750	1,000	1.824.984,000000
37,033417	1,000	1.844.530,000000
37,050083	1,000	1.864.526,000000
37,066750	1,000	1.884.712,000000
37,083417	1,000	1.904.803,000000
37,100083	1,000	1.924.367,000000
37,116750	1,000	1.942.814,000000
37,133417	1,000	1.960.065,000000
37,150083	1,000	1.976.239,000000
37,166750	1,000	1.991.448,000000
37,183417	1,000	2.005.912,000000
37,200083	1,000	2.019.071,000000
37,216750	1,000	2.030.163,000000
37,233417	1,000	2.039.008,000000
37,250083	1,000	2.045.486,000000
37,266750	1,000	2.049.552,000000
37,283417	1,000	2.051.373,000000
37,300083	1,000	2.050.877,000000
37,316750	1,000	2.048.040,000000
37,333417	1,000	2.043.060,000000
37,350083	1,000	2.036.330,000000
37,366750	1,000	2.027.989,000000
37,383417	1,000	2.018.234,000000
37,400083	1,000	2.007.816,000000
37,416750	1,000	1.997.275,000000
37,433417	1,000	1.986.613,000000
37,450083	1,000	1.975.441,000000
37,466750	1,000	1.963.250,000000
37,483417	1,000	1.949.418,000000
37,500083	1,000	1.933.728,000000
37,516750	1,000	1.916.680,000000
37,533417	1,000	1.898.745,000000
37,550083	1,000	1.880.389,000000
37,566750	1,000	1.861.948,000000
37,583417	1,000	1.843.655,000000
37,600083	1,000	1.825.633,000000
37,616750	1,000	1.807.683,000000
37,633417	1,000	1.789.569,000000
37,650083	1,000	1.771.593,000000
37,666750	1,000	1.753.977,000000
37,683417	1,000	1.736.651,000000
37,700083	1,000	1.719.643,000000
37,716750	1,000	1.703.032,000000
37,733417	1,000	1.686.804,000000
37,750083	1,000	1.670.786,000000
37,766750	1,000	1.654.545,000000
37,783417	1,000	1.637.588,000000
37,800083	1,000	1.619.598,000000
37,816750	1,000	1.600.562,000000
37,833417	1,000	1.580.849,000000
37,850083	1,000	1.561.024,000000
37,866750	1,000	1.541.667,000000
37,883417	1,000	1.522.844,000000
37,900083	1,000	1.504.237,000000
37,916750	1,000	1.485.762,000000
37,933417	1,000	1.467.634,000000
37,950083	1,000	1.450.020,000000
37,966750	1,000	1.432.675,000000
37,983417	1,000	1.415.319,000000
38,000083	1,000	1.398.031,000000
38,016750	1,000	1.380.969,000000
38,033417	1,000	1.364.096,000000
38,050083	1,000	1.347.271,000000
38,066750	1,000	1.330.192,000000
38,083417	1,000	1.312.551,000000
38,100083	1,000	1.294.306,000000
38,116750	1,000	1.275.454,000000
38,133417	1,000	1.255.834,000000
38,150083	1,000	1.235.765,000000
38,166750	1,000	1.215.843,000000
38,183417	1,000	1.196.718,000000
38,200083	1,000	1.178.530,000000
38,216750	1,000	1.161.015,000000
38,233417	1,000	1.144.005,000000
38,250083	1,000	1.127.267,000000
38,266750	1,000	1.110.845,000000
38,283417	1,000	1.094.781,000000
38,300083	1,000	1.079.060,000000
38,316750	1,000	1.063.271,000000
38,333417	1,000	1.047.067,000000
38,350083	1,000	1.030.652,000000
38,366750	1,000	1.014.351,000000
38,383417	1,000	998.444,000000
38,400083	1,000	983.304,000000
38,416750	1,000	969.265,000000
38,433417	1,000	956.236,000000
38,450083	1,000	943.640,000000
38,466750	1,000	931.137,000000
38,483417	1,000	918.581,000000
38,500083	1,000	905.681,000000
38,516750	1,000	891.990,000000
38,533417	1,000	877.379,000000
38,550083	1,000	862.147,000000
38,566750	1,000	846.923,000000
38,583417	1,000	832.554,000000
38,600083	1,000	819.630,000000
38,616750	1,000	808.343,000000
38,633417	1,000	798.385,000000
38,650083	1,000	788.714,000000
38,666750	1,000	778.186,000000
38,683417	1,000	766.133,000000
38,700083	1,000	752.794,000000
38,716750	1,000	739.077,000000
38,733417	1,000	725.625,000000
38,750083	1,000	712.701,000000
38,766750	1,000	700.326,000000
38,783417	1,000	688.510,000000
38,800083	1,000	677.473,000000
38,816750	1,000	667.440,000000
38,833417	1,000	658.177,000000
38,850083	1,000	649.071,000000
38,866750	1,000	639.797,000000
38,883417	1,000	630.440,000000
38,900083	1,000	621.188,000000
38,916750	1,000	612.077,000000
38,933417	1,000	603.061,000000
38,950083	1,000	594.129,000000
38,966750	1,000	585.190,000000
38,983417	1,000	576.171,000000
39,000083	1,000	567.141,000000
39,016750	1,000	558.053,000000
39,033417	1,000	549.062,000000
39,050083	1,000	540.161,000000
39,066750	1,000	531.226,000000
39,083417	1,000	522.154,000000
39,100083	1,000	512.829,000000
39,116750	1,000	503.523,000000
39,133417	1,000	494.441,000000
39,150083	1,000	485.250,000000
39,166750	1,000	475.832,000000
39,183417	1,000	466.344,000000
39,200083	1,000	456.860,000000
39,216750	1,000	447.537,000000
39,233417	1,000	438.490,000000
39,250083	1,000	429.792,000000
39,266750	1,000	421.587,000000
39,283417	1,000	414.038,000000
39,300083	1,000	406.995,000000
39,316750	1,000	400.127,000000
39,333417	1,000	393.236,000000
39,350083	1,000	386.422,000000
39,366750	1,000	379.923,000000
39,383417	1,000	373.789,000000
39,400083	1,000	368.036,000000
39,416750	1,000	362.380,000000
39,433417	1,000	356.411,000000
39,450083	1,000	349.910,000000
39,466750	1,000	342.833,000000
39,483417	1,000	335.518,000000
39,500083	1,000	328.299,000000
39,516750	1,000	321.329,000000
39,533417	1,000	314.579,000000
39,550083	1,000	307.621,000000
39,566750	1,000	300.407,000000
39,583417	1,000	293.485,000000
39,600083	1,000	287.493,000000
39,616750	1,000	282.606,000000
39,633417	1,000	278.789,000000
39,650083	1,000	275.578,000000
39,666750	1,000	272.389,000000
39,683417	1,000	269.098,000000
39,700083	1,000	265.675,000000
39,716750	1,000	262.074,000000
39,733417	1,000	258.291,000000
39,750083	1,000	254.418,000000
39,766750	1,000	250.543,000000
39,783417	1,000	246.735,000000
39,800083	1,000	243.010,000000
39,816750	1,000	239.119,000000
39,833417	1,000	235.130,000000
39,850083	1,000	231.138,000000
39,866750	1,000	227.248,000000
39,883417	1,000	223.429,000000
39,900083	1,000	219.841,000000
39,916750	1,000	216.665,000000
39,933417	1,000	213.893,000000
39,950083	1,000	211.280,000000
39,966750	1,000	208.641,000000
39,983417	1,000	205.892,000000
40,000083	1,000	203.114,000000
40,016750	1,000	200.638,000000
40,033417	1,000	198.707,000000
40,050083	1,000	197.242,000000
40,066750	1,000	195.868,000000
40,083417	1,000	194.212,000000
40,100083	1,000	192.155,000000
40,116750	1,000	189.872,000000
40,133417	1,000	187.537,000000
40,150083	1,000	185.018,000000
40,166750	1,000	182.281,000000
40,183417	1,000	179.752,000000
40,200083	1,000	177.946,000000
40,216750	1,000	176.973,000000
40,233417	1,000	176.608,000000
40,250083	1,000	176.574,000000
40,266750	1,000	176.544,000000
40,283417	1,000	175.943,000000
40,300083	1,000	174.106,000000
40,316750	1,000	170.613,000000
40,333417	1,000	165.619,000000
40,350083	1,000	159.881,000000
40,366750	1,000	154.342,000000
40,383417	1,000	149.859,000000
40,400083	1,000	146.847,000000
40,416750	1,000	145.178,000000
40,433417	1,000	144.139,000000
40,450083	1,000	142.818,000000
40,466750	1,000	140.886,000000
40,483417	1,000	138.354,000000
40,500083	1,000	135.367,000000
40,516750	1,000	131.940,000000
40,533417	1,000	128.592,000000
40,550083	1,000	125.993,000000
40,566750	1,000	124.491,000000
40,583417	1,000	124.146,000000
40,600083	1,000	124.825,000000
40,616750	1,000	126.112,000000
40,633417	1,000	127.583,000000
40,650083	1,000	128.901,000000
40,666750	1,000	129.672,000000
40,683417	1,000	129.879,000000
40,700083	1,000	129.554,000000
40,716750	1,000	128.646,000000
40,733417	1,000	127.276,000000
40,750083	1,000	125.604,000000
40,766750	1,000	123.549,000000
40,783417	1,000	121.137,000000
40,800083	1,000	118.673,000000
40,816750	1,000	116.431,000000
40,833417	1,000	114.670,000000
40,850083	1,000	113.408,000000
40,866750	1,000	112.175,000000
40,883417	1,000	110.531,000000
40,900083	1,000	108.580,000000
40,916750	1,000	106.472,000000
40,933417	1,000	104.248,000000
40,950083	1,000	101.978,000000
40,966750	1,000	99.787,000000
40,983417	1,000	98.049,000000
41,000083	1,000	96.928,000000
41,016750	1,000	96.089,000000
41,033417	1,000	95.354,000000
41,050083	1,000	94.549,000000
41,066750	1,000	93.586,000000
41,083417	1,000	92.486,000000
41,100083	1,000	91.204,000000
41,116750	1,000	89.731,000000
41,133417	1,000	88.173,000000
41,150083	1,000	86.358,000000
41,166750	1,000	84.162,000000
41,183417	1,000	81.931,000000
41,200083	1,000	79.938,000000
41,216750	1,000	78.157,000000
41,233417	1,000	76.495,000000
41,250083	1,000	74.993,000000
41,266750	1,000	73.636,000000
41,283417	1,000	72.531,000000
41,300083	1,000	71.663,000000
41,316750	1,000	71.033,000000
41,333417	1,000	70.661,000000
41,350083	1,000	70.437,000000
41,366750	1,000	70.331,000000
41,383417	1,000	70.350,000000
41,400083	1,000	70.205,000000
41,416750	1,000	69.694,000000
41,433417	1,000	69.027,000000
41,450083	1,000	68.402,000000
41,466750	1,000	67.932,000000
41,483417	1,000	67.715,000000
41,500083	1,000	67.889,000000
41,516750	1,000	68.423,000000
41,533417	1,000	69.026,000000
41,550083	1,000	69.434,000000
41,566750	1,000	69.543,000000
41,583417	1,000	69.306,000000
41,600083	1,000	69.071,000000
41,616750	1,000	69.201,000000
41,633417	1,000	69.693,000000
41,650083	1,000	70.253,000000
41,666750	1,000	70.454,000000
41,683417	1,000	70.109,000000
41,700083	1,000	69.282,000000
41,716750	1,000	67.904,000000
41,733417	1,000	66.057,000000
41,750083	1,000	64.111,000000
41,766750	1,000	62.511,000000
41,783417	1,000	61.614,000000
41,800083	1,000	61.557,000000
41,816750	1,000	62.342,000000
41,833417	1,000	63.533,000000
41,850083	1,000	64.634,000000
41,866750	1,000	65.398,000000
41,883417	1,000	65.911,000000
41,900083	1,000	66.480,000000
41,916750	1,000	67.239,000000
41,933417	1,000	67.991,000000
41,950083	1,000	68.769,000000
41,966750	1,000	69.700,000000
41,983417	1,000	70.493,000000
42,000083	1,000	70.864,000000
42,016750	1,000	70.773,000000
42,033417	1,000	69.877,000000
42,050083	1,000	67.827,000000
42,066750	1,000	64.839,000000
42,083417	1,000	61.669,000000
42,100083	1,000	59.106,000000
42,116750	1,000	57.633,000000
42,133417	1,000	57.384,000000
42,150083	1,000	58.164,000000
42,166750	1,000	59.447,000000
42,183417	1,000	60.754,000000
42,200083	1,000	61.659,000000
42,216750	1,000	61.738,000000
42,233417	1,000	60.832,000000
42,250083	1,000	59.474,000000
42,266750	1,000	58.337,000000
42,283417	1,000	57.837,000000
42,300083	1,000	58.049,000000
42,316750	1,000	58.684,000000
42,333417	1,000	59.631,000000
42,350083	1,000	60.838,000000
42,366750	1,000	62.141,000000
42,383417	1,000	63.242,000000
42,400083	1,000	63.752,000000
42,416750	1,000	63.400,000000
42,433417	1,000	62.489,000000
42,450083	1,000	61.185,000000
42,466750	1,000	59.342,000000
42,483417	1,000	57.065,000000
42,500083	1,000	54.561,000000
42,516750	1,000	52.136,000000
42,533417	1,000	50.158,000000
42,550083	1,000	48.762,000000
42,566750	1,000	48.178,000000
42,583417	1,000	48.461,000000
42,600083	1,000	49.579,000000
42,616750	1,000	51.278,000000
42,633417	1,000	53.139,000000
42,650083	1,000	54.761,000000
42,666750	1,000	56.027,000000
42,683417	1,000	56.983,000000
42,700083	1,000	57.686,000000
42,716750	1,000	58.143,000000
42,733417	1,000	58.218,000000
42,750083	1,000	58.066,000000
42,766750	1,000	57.813,000000
42,783417	1,000	57.542,000000
42,800083	1,000	57.318,000000
42,816750	1,000	56.731,000000
42,833417	1,000	55.530,000000
42,850083	1,000	53.967,000000
42,866750	1,000	52.441,000000
42,883417	1,000	51.408,000000
42,900083	1,000	51.170,000000
42,916750	1,000	51.612,000000
42,933417	1,000	52.512,000000
42,950083	1,000	53.497,000000
42,966750	1,000	53.981,000000
42,983417	1,000	53.732,000000
43,000083	1,000	52.788,000000
43,016750	1,000	51.287,000000
43,033417	1,000	49.497,000000
43,050083	1,000	47.807,000000
43,066750	1,000	46.412,000000
43,083417	1,000	45.025,000000
43,100083	1,000	43.511,000000
