# Supplementary material for: HappyTools: A software for high-throughput HPLC data processing and quantitation
Source: PLoS One. 2018 Jul 6;13(7):e0200280. doi: 10.1371/journal.pone.0200280 (PMC6034860; doi:10.1371/journal.pone.0200280)
Supplement: S1 Data — The source code of HappyTools is included in this zip file, together with all the raw chromatograms as exported from ThermoFisher Chromeleon. A visual tutorial and a document demonstrating how to reproduce the results used in this study are also included. (ZIP) [file pone.0200280.s013.zip › Data/Clinical/ACPA-IgG Part 1/Total_RA9_ACPA.txt]

File Path	chrom://5-para-12-0017/ChromeleonLocal/Instrument Data/UHPLC_2/analysis 2013/Yoann 2013sup.seq/41712.smp/Emission_1.channel/Emission_1.chm
Channel	Emission_1

Injection Information:
Data Vault	ChromeleonLocal
Injection	ACPA SF911
Injection Number	18
Position	RB3
Comment	
Processing Method	22-04-2013 Integrate IgG 75-63%
Instrument Method	2013Aquity IgG glycan  75%-63% 010313   deepwellplate
Type	Unknown
Status	Finished
Injection Date	18-4-2013
Injection Time	5:44:18
Injection Volume (µl)	83,000
Dilution Factor	1,0000
Weight	1,0000

Raw Data Information:
Time Min. (min)	0,016733
Time Max. (min)	43,100067
Data Points	2586
Detector	FLD
Exporting Data System	Chromeleon 7.1.2.1478
Operator	
Signal Quantity	
Signal Unit	counts
Signal Min.	-1.320.903,000000
Signal Max.	8.038.144,000000
Channel	Emission_1
Driver Name	FLD3000.dll
Channel Type	Evaluation
Min. Step (s)	1,000
Max. Step (s)	1,000
Average Step (s)	1,000

Signal Parameter Information:
Signal Info	250 nm /480 nm

Raw Data:
Time (min)	Step (s)	Value (counts)
0,016733	0,000	0,000000
0,033400	1,000	0,000000
0,050067	1,000	0,000000
0,066733	1,000	0,000000
0,083400	1,000	-440,000000
0,100067	1,000	-1.348,000000
0,116733	1,000	-2.080,000000
0,133400	1,000	-2.352,000000
0,150067	1,000	-2.550,000000
0,166733	1,000	-3.145,000000
0,183400	1,000	-4.227,000000
0,200067	1,000	-5.726,000000
0,216733	1,000	-7.398,000000
0,233400	1,000	-9.193,000000
0,250067	1,000	-10.911,000000
0,266733	1,000	-12.347,000000
0,283400	1,000	-13.515,000000
0,300067	1,000	-14.199,000000
0,316733	1,000	-14.285,000000
0,333400	1,000	-13.822,000000
0,350067	1,000	-12.710,000000
0,366733	1,000	-11.027,000000
0,383400	1,000	-8.897,000000
0,400067	1,000	-8.331,000000
0,416733	1,000	-21.344,000000
0,433400	1,000	-66.246,000000
0,450067	1,000	-154.561,000000
0,466733	1,000	-286.314,000000
0,483400	1,000	-451.526,000000
0,500067	1,000	-634.255,000000
0,516733	1,000	-817.429,000000
0,533400	1,000	-985.465,000000
0,550067	1,000	-1.125.898,000000
0,566733	1,000	-1.230.705,000000
0,583400	1,000	-1.296.101,000000
0,600067	1,000	-1.320.903,000000
0,616733	1,000	-1.305.131,000000
0,633400	1,000	-1.250.259,000000
0,650067	1,000	-1.159.678,000000
0,666733	1,000	-1.038.387,000000
0,683400	1,000	-892.817,000000
0,700067	1,000	-730.228,000000
0,716733	1,000	-558.930,000000
0,733400	1,000	-387.469,000000
0,750067	1,000	-223.397,000000
0,766733	1,000	-72.975,000000
0,783400	1,000	58.818,000000
0,800067	1,000	168.662,000000
0,816733	1,000	255.089,000000
0,833400	1,000	318.012,000000
0,850067	1,000	358.982,000000
0,866733	1,000	380.934,000000
0,883400	1,000	387.361,000000
0,900067	1,000	381.691,000000
0,916733	1,000	366.779,000000
0,933400	1,000	345.058,000000
0,950067	1,000	318.782,000000
0,966733	1,000	289.949,000000
0,983400	1,000	260.226,000000
1,000067	1,000	230.569,000000
1,016733	1,000	201.840,000000
1,033400	1,000	175.081,000000
1,050067	1,000	151.004,000000
1,066733	1,000	129.654,000000
1,083400	1,000	110.645,000000
1,100067	1,000	93.556,000000
1,116733	1,000	78.291,000000
1,133400	1,000	64.879,000000
1,150067	1,000	53.420,000000
1,166733	1,000	43.784,000000
1,183400	1,000	35.687,000000
1,200067	1,000	29.058,000000
1,216733	1,000	23.835,000000
1,233400	1,000	19.897,000000
1,250067	1,000	17.031,000000
1,266733	1,000	15.045,000000
1,283400	1,000	13.811,000000
1,300067	1,000	13.165,000000
1,316733	1,000	12.822,000000
1,333400	1,000	12.474,000000
1,350067	1,000	11.966,000000
1,366733	1,000	11.324,000000
1,383400	1,000	10.709,000000
1,400067	1,000	10.225,000000
1,416733	1,000	9.931,000000
1,433400	1,000	9.847,000000
1,450067	1,000	9.773,000000
1,466733	1,000	9.709,000000
1,483400	1,000	9.555,000000
1,500067	1,000	9.097,000000
1,516733	1,000	8.006,000000
1,533400	1,000	6.455,000000
1,550067	1,000	4.988,000000
1,566733	1,000	3.925,000000
1,583400	1,000	3.245,000000
1,600067	1,000	2.686,000000
1,616733	1,000	2.273,000000
1,633400	1,000	2.241,000000
1,650067	1,000	2.751,000000
1,666733	1,000	3.771,000000
1,683400	1,000	5.170,000000
1,700067	1,000	6.860,000000
1,716733	1,000	8.922,000000
1,733400	1,000	11.035,000000
1,750067	1,000	12.878,000000
1,766733	1,000	14.638,000000
1,783400	1,000	16.160,000000
1,800067	1,000	17.234,000000
1,816733	1,000	17.966,000000
1,833400	1,000	18.249,000000
1,850067	1,000	18.010,000000
1,866733	1,000	17.272,000000
1,883400	1,000	16.206,000000
1,900067	1,000	14.986,000000
1,916733	1,000	13.881,000000
1,933400	1,000	12.656,000000
1,950067	1,000	10.953,000000
1,966733	1,000	8.992,000000
1,983400	1,000	7.120,000000
2,000067	1,000	5.958,000000
2,016733	1,000	5.496,000000
2,033400	1,000	5.309,000000
2,050067	1,000	5.024,000000
2,066733	1,000	4.221,000000
2,083400	1,000	2.702,000000
2,100067	1,000	520,000000
2,116733	1,000	-1.899,000000
2,133400	1,000	-4.087,000000
2,150067	1,000	-5.528,000000
2,166733	1,000	-5.954,000000
2,183400	1,000	-5.379,000000
2,200067	1,000	-4.192,000000
2,216733	1,000	-2.699,000000
2,233400	1,000	-879,000000
2,250067	1,000	1.340,000000
2,266733	1,000	4.023,000000
2,283400	1,000	7.091,000000
2,300067	1,000	10.411,000000
2,316733	1,000	13.744,000000
2,333400	1,000	17.147,000000
2,350067	1,000	20.982,000000
2,366733	1,000	25.183,000000
2,383400	1,000	29.669,000000
2,400067	1,000	34.510,000000
2,416733	1,000	39.985,000000
2,433400	1,000	46.361,000000
2,450067	1,000	53.806,000000
2,466733	1,000	62.444,000000
2,483400	1,000	72.138,000000
2,500067	1,000	82.842,000000
2,516733	1,000	94.424,000000
2,533400	1,000	106.636,000000
2,550067	1,000	119.455,000000
2,566733	1,000	132.884,000000
2,583400	1,000	146.672,000000
2,600067	1,000	160.718,000000
2,616733	1,000	174.930,000000
2,633400	1,000	189.341,000000
2,650067	1,000	204.008,000000
2,666733	1,000	219.131,000000
2,683400	1,000	234.929,000000
2,700067	1,000	251.307,000000
2,716733	1,000	267.796,000000
2,733400	1,000	284.308,000000
2,750067	1,000	301.050,000000
2,766733	1,000	317.928,000000
2,783400	1,000	334.448,000000
2,800067	1,000	350.207,000000
2,816733	1,000	364.908,000000
2,833400	1,000	378.670,000000
2,850067	1,000	391.963,000000
2,866733	1,000	405.327,000000
2,883400	1,000	418.767,000000
2,900067	1,000	431.858,000000
2,916733	1,000	444.621,000000
2,933400	1,000	457.464,000000
2,950067	1,000	470.676,000000
2,966733	1,000	484.022,000000
2,983400	1,000	497.042,000000
3,000067	1,000	509.382,000000
3,016733	1,000	521.075,000000
3,033400	1,000	532.277,000000
3,050067	1,000	543.052,000000
3,066733	1,000	553.315,000000
3,083400	1,000	562.860,000000
3,100067	1,000	571.689,000000
3,116733	1,000	579.945,000000
3,133400	1,000	587.902,000000
3,150067	1,000	595.580,000000
3,166733	1,000	602.970,000000
3,183400	1,000	610.447,000000
3,200067	1,000	618.153,000000
3,216733	1,000	625.959,000000
3,233400	1,000	634.107,000000
3,250067	1,000	642.767,000000
3,266733	1,000	651.939,000000
3,283400	1,000	661.412,000000
3,300067	1,000	670.635,000000
3,316733	1,000	679.216,000000
3,333400	1,000	686.914,000000
3,350067	1,000	693.672,000000
3,366733	1,000	699.554,000000
3,383400	1,000	704.650,000000
3,400067	1,000	708.961,000000
3,416733	1,000	712.529,000000
3,433400	1,000	715.486,000000
3,450067	1,000	718.137,000000
3,466733	1,000	720.665,000000
3,483400	1,000	723.278,000000
3,500067	1,000	726.002,000000
3,516733	1,000	728.997,000000
3,533400	1,000	732.144,000000
3,550067	1,000	734.890,000000
3,566733	1,000	737.038,000000
3,583400	1,000	738.609,000000
3,600067	1,000	739.796,000000
3,616733	1,000	740.806,000000
3,633400	1,000	741.791,000000
3,650067	1,000	742.874,000000
3,666733	1,000	744.389,000000
3,683400	1,000	746.533,000000
3,700067	1,000	749.285,000000
3,716733	1,000	752.740,000000
3,733400	1,000	756.666,000000
3,750067	1,000	760.467,000000
3,766733	1,000	763.860,000000
3,783400	1,000	767.130,000000
3,800067	1,000	770.226,000000
3,816733	1,000	772.797,000000
3,833400	1,000	774.765,000000
3,850067	1,000	776.056,000000
3,866733	1,000	776.860,000000
3,883400	1,000	777.447,000000
3,900067	1,000	778.055,000000
3,916733	1,000	778.831,000000
3,933400	1,000	779.621,000000
3,950067	1,000	780.248,000000
3,966733	1,000	780.482,000000
3,983400	1,000	780.312,000000
4,000067	1,000	779.833,000000
4,016733	1,000	779.303,000000
4,033400	1,000	778.972,000000
4,050067	1,000	779.029,000000
4,066733	1,000	779.528,000000
4,083400	1,000	780.347,000000
4,100067	1,000	781.176,000000
4,116733	1,000	782.221,000000
4,133400	1,000	783.624,000000
4,150067	1,000	785.272,000000
4,166733	1,000	786.953,000000
4,183400	1,000	788.798,000000
4,200067	1,000	790.845,000000
4,216733	1,000	792.850,000000
4,233400	1,000	794.811,000000
4,250067	1,000	796.518,000000
4,266733	1,000	797.486,000000
4,283400	1,000	797.492,000000
4,300067	1,000	796.932,000000
4,316733	1,000	796.641,000000
4,333400	1,000	797.319,000000
4,350067	1,000	798.801,000000
4,366733	1,000	800.359,000000
4,383400	1,000	801.458,000000
4,400067	1,000	801.855,000000
4,416733	1,000	801.306,000000
4,433400	1,000	799.963,000000
4,450067	1,000	798.447,000000
4,466733	1,000	797.255,000000
4,483400	1,000	796.568,000000
4,500067	1,000	796.407,000000
4,516733	1,000	796.819,000000
4,533400	1,000	797.701,000000
4,550067	1,000	798.611,000000
4,566733	1,000	799.153,000000
4,583400	1,000	799.316,000000
4,600067	1,000	799.211,000000
4,616733	1,000	798.926,000000
4,633400	1,000	798.762,000000
4,650067	1,000	799.057,000000
4,666733	1,000	799.866,000000
4,683400	1,000	801.123,000000
4,700067	1,000	802.622,000000
4,716733	1,000	804.058,000000
4,733400	1,000	805.612,000000
4,750067	1,000	807.200,000000
4,766733	1,000	808.577,000000
4,783400	1,000	809.797,000000
4,800067	1,000	811.171,000000
4,816733	1,000	812.790,000000
4,833400	1,000	814.484,000000
4,850067	1,000	816.148,000000
4,866733	1,000	817.396,000000
4,883400	1,000	817.891,000000
4,900067	1,000	817.679,000000
4,916733	1,000	817.074,000000
4,933400	1,000	816.424,000000
4,950067	1,000	815.846,000000
4,966733	1,000	815.341,000000
4,983400	1,000	815.011,000000
5,000067	1,000	814.566,000000
5,016733	1,000	813.921,000000
5,033400	1,000	813.367,000000
5,050067	1,000	813.215,000000
5,066733	1,000	813.487,000000
5,083400	1,000	813.843,000000
5,100067	1,000	813.866,000000
5,116733	1,000	813.638,000000
5,133400	1,000	813.420,000000
5,150067	1,000	813.392,000000
5,166733	1,000	813.777,000000
5,183400	1,000	814.560,000000
5,200067	1,000	815.441,000000
5,216733	1,000	816.226,000000
5,233400	1,000	816.747,000000
5,250067	1,000	816.969,000000
5,266733	1,000	817.103,000000
5,283400	1,000	817.310,000000
5,300067	1,000	817.998,000000
5,316733	1,000	819.107,000000
5,333400	1,000	820.476,000000
5,350067	1,000	821.888,000000
5,366733	1,000	823.025,000000
5,383400	1,000	823.659,000000
5,400067	1,000	823.833,000000
5,416733	1,000	823.563,000000
5,433400	1,000	823.227,000000
5,450067	1,000	823.232,000000
5,466733	1,000	823.475,000000
5,483400	1,000	823.665,000000
5,500067	1,000	823.620,000000
5,516733	1,000	823.275,000000
5,533400	1,000	822.771,000000
5,550067	1,000	822.074,000000
5,566733	1,000	821.536,000000
5,583400	1,000	821.490,000000
5,600067	1,000	821.979,000000
5,616733	1,000	823.094,000000
5,633400	1,000	824.573,000000
5,650067	1,000	826.221,000000
5,666733	1,000	827.892,000000
5,683400	1,000	829.411,000000
5,700067	1,000	830.469,000000
5,716733	1,000	831.148,000000
5,733400	1,000	831.339,000000
5,750067	1,000	831.063,000000
5,766733	1,000	830.417,000000
5,783400	1,000	829.388,000000
5,800067	1,000	828.222,000000
5,816733	1,000	827.254,000000
5,833400	1,000	826.752,000000
5,850067	1,000	826.838,000000
5,866733	1,000	827.497,000000
5,883400	1,000	828.808,000000
5,900067	1,000	830.482,000000
5,916733	1,000	832.097,000000
5,933400	1,000	833.573,000000
5,950067	1,000	834.896,000000
5,966733	1,000	835.805,000000
5,983400	1,000	836.014,000000
6,000067	1,000	835.706,000000
6,016733	1,000	835.067,000000
6,033400	1,000	834.535,000000
6,050067	1,000	834.563,000000
6,066733	1,000	835.285,000000
6,083400	1,000	836.394,000000
6,100067	1,000	837.580,000000
6,116733	1,000	838.680,000000
6,133400	1,000	839.598,000000
6,150067	1,000	840.191,000000
6,166733	1,000	840.461,000000
6,183400	1,000	840.825,000000
6,200067	1,000	841.748,000000
6,216733	1,000	843.338,000000
6,233400	1,000	845.344,000000
6,250067	1,000	847.187,000000
6,266733	1,000	848.469,000000
6,283400	1,000	848.755,000000
6,300067	1,000	847.892,000000
6,316733	1,000	846.283,000000
6,333400	1,000	844.671,000000
6,350067	1,000	843.514,000000
6,366733	1,000	842.927,000000
6,383400	1,000	842.780,000000
6,400067	1,000	842.901,000000
6,416733	1,000	843.268,000000
6,433400	1,000	843.731,000000
6,450067	1,000	844.252,000000
6,466733	1,000	844.757,000000
6,483400	1,000	845.386,000000
6,500067	1,000	846.315,000000
6,516733	1,000	847.742,000000
6,533400	1,000	849.793,000000
6,550067	1,000	852.111,000000
6,566733	1,000	853.977,000000
6,583400	1,000	854.941,000000
6,600067	1,000	854.801,000000
6,616733	1,000	853.638,000000
6,633400	1,000	851.816,000000
6,650067	1,000	850.009,000000
6,666733	1,000	848.797,000000
6,683400	1,000	848.211,000000
6,700067	1,000	848.068,000000
6,716733	1,000	848.531,000000
6,733400	1,000	849.513,000000
6,750067	1,000	850.926,000000
6,766733	1,000	852.718,000000
6,783400	1,000	854.820,000000
6,800067	1,000	856.858,000000
6,816733	1,000	858.593,000000
6,833400	1,000	860.152,000000
6,850067	1,000	861.467,000000
6,866733	1,000	862.390,000000
6,883400	1,000	862.854,000000
6,900067	1,000	862.636,000000
6,916733	1,000	861.838,000000
6,933400	1,000	860.792,000000
6,950067	1,000	859.978,000000
6,966733	1,000	859.779,000000
6,983400	1,000	860.511,000000
7,000067	1,000	862.092,000000
7,016733	1,000	864.060,000000
7,033400	1,000	865.767,000000
7,050067	1,000	867.042,000000
7,066733	1,000	867.874,000000
7,083400	1,000	868.191,000000
7,100067	1,000	868.096,000000
7,116733	1,000	867.844,000000
7,133400	1,000	867.709,000000
7,150067	1,000	867.886,000000
7,166733	1,000	868.205,000000
7,183400	1,000	868.221,000000
7,200067	1,000	867.664,000000
7,216733	1,000	866.795,000000
7,233400	1,000	866.023,000000
7,250067	1,000	865.491,000000
7,266733	1,000	865.257,000000
7,283400	1,000	865.222,000000
7,300067	1,000	865.396,000000
7,316733	1,000	866.063,000000
7,333400	1,000	867.066,000000
7,350067	1,000	867.951,000000
7,366733	1,000	868.474,000000
7,383400	1,000	868.709,000000
7,400067	1,000	868.829,000000
7,416733	1,000	869.157,000000
7,433400	1,000	869.820,000000
7,450067	1,000	870.865,000000
7,466733	1,000	872.229,000000
7,483400	1,000	873.390,000000
7,500067	1,000	874.195,000000
7,516733	1,000	874.813,000000
7,533400	1,000	875.341,000000
7,550067	1,000	875.686,000000
7,566733	1,000	875.697,000000
7,583400	1,000	875.453,000000
7,600067	1,000	875.130,000000
7,616733	1,000	874.803,000000
7,633400	1,000	874.586,000000
7,650067	1,000	874.763,000000
7,666733	1,000	875.112,000000
7,683400	1,000	875.616,000000
7,700067	1,000	876.488,000000
7,716733	1,000	877.952,000000
7,733400	1,000	879.861,000000
7,750067	1,000	881.942,000000
7,766733	1,000	883.730,000000
7,783400	1,000	884.733,000000
7,800067	1,000	884.829,000000
7,816733	1,000	884.049,000000
7,833400	1,000	882.351,000000
7,850067	1,000	880.030,000000
7,866733	1,000	877.652,000000
7,883400	1,000	875.643,000000
7,900067	1,000	874.261,000000
7,916733	1,000	873.605,000000
7,933400	1,000	873.410,000000
7,950067	1,000	873.551,000000
7,966733	1,000	874.266,000000
7,983400	1,000	875.647,000000
8,000067	1,000	877.467,000000
8,016733	1,000	879.201,000000
8,033400	1,000	880.728,000000
8,050067	1,000	882.405,000000
8,066733	1,000	884.442,000000
8,083400	1,000	886.819,000000
8,100067	1,000	889.525,000000
8,116733	1,000	892.212,000000
8,133400	1,000	894.470,000000
8,150067	1,000	896.229,000000
8,166733	1,000	897.353,000000
8,183400	1,000	897.743,000000
8,200067	1,000	897.711,000000
8,216733	1,000	897.611,000000
8,233400	1,000	897.854,000000
8,250067	1,000	898.816,000000
8,266733	1,000	900.718,000000
8,283400	1,000	904.135,000000
8,300067	1,000	909.648,000000
8,316733	1,000	918.017,000000
8,333400	1,000	930.111,000000
8,350067	1,000	946.009,000000
8,366733	1,000	964.941,000000
8,383400	1,000	985.269,000000
8,400067	1,000	1.004.745,000000
8,416733	1,000	1.020.764,000000
8,433400	1,000	1.030.828,000000
8,450067	1,000	1.033.346,000000
8,466733	1,000	1.028.256,000000
8,483400	1,000	1.016.946,000000
8,500067	1,000	1.001.386,000000
8,516733	1,000	983.795,000000
8,533400	1,000	965.959,000000
8,550067	1,000	949.087,000000
8,566733	1,000	934.161,000000
8,583400	1,000	921.963,000000
8,600067	1,000	912.749,000000
8,616733	1,000	906.270,000000
8,633400	1,000	902.536,000000
8,650067	1,000	901.232,000000
8,666733	1,000	901.584,000000
8,683400	1,000	902.785,000000
8,700067	1,000	904.168,000000
8,716733	1,000	905.273,000000
8,733400	1,000	905.764,000000
8,750067	1,000	905.620,000000
8,766733	1,000	905.140,000000
8,783400	1,000	904.763,000000
8,800067	1,000	904.626,000000
8,816733	1,000	904.913,000000
8,833400	1,000	906.117,000000
8,850067	1,000	908.407,000000
8,866733	1,000	911.450,000000
8,883400	1,000	914.532,000000
8,900067	1,000	916.992,000000
8,916733	1,000	918.683,000000
8,933400	1,000	919.427,000000
8,950067	1,000	919.187,000000
8,966733	1,000	918.355,000000
8,983400	1,000	917.612,000000
9,000067	1,000	917.277,000000
9,016733	1,000	917.196,000000
9,033400	1,000	917.082,000000
9,050067	1,000	916.947,000000
9,066733	1,000	916.814,000000
9,083400	1,000	916.539,000000
9,100067	1,000	915.654,000000
9,116733	1,000	913.883,000000
9,133400	1,000	911.733,000000
9,150067	1,000	909.633,000000
9,166733	1,000	908.032,000000
9,183400	1,000	907.341,000000
9,200067	1,000	907.846,000000
9,216733	1,000	909.326,000000
9,233400	1,000	911.097,000000
9,250067	1,000	912.452,000000
9,266733	1,000	913.074,000000
9,283400	1,000	912.836,000000
9,300067	1,000	911.812,000000
9,316733	1,000	910.088,000000
9,333400	1,000	908.113,000000
9,350067	1,000	906.375,000000
9,366733	1,000	905.161,000000
9,383400	1,000	904.708,000000
9,400067	1,000	905.450,000000
9,416733	1,000	907.447,000000
9,433400	1,000	910.349,000000
9,450067	1,000	913.912,000000
9,466733	1,000	917.952,000000
9,483400	1,000	922.045,000000
9,500067	1,000	925.674,000000
9,516733	1,000	928.602,000000
9,533400	1,000	930.670,000000
9,550067	1,000	931.723,000000
9,566733	1,000	931.532,000000
9,583400	1,000	930.280,000000
9,600067	1,000	928.708,000000
9,616733	1,000	927.759,000000
9,633400	1,000	928.712,000000
9,650067	1,000	933.382,000000
9,666733	1,000	945.202,000000
9,683400	1,000	970.991,000000
9,700067	1,000	1.024.424,000000
9,716733	1,000	1.130.242,000000
9,733400	1,000	1.326.345,000000
9,750067	1,000	1.660.608,000000
9,766733	1,000	2.179.747,000000
9,783400	1,000	2.910.320,000000
9,800067	1,000	3.837.891,000000
9,816733	1,000	4.895.745,000000
9,833400	1,000	5.970.919,000000
9,850067	1,000	6.927.734,000000
9,866733	1,000	7.640.198,000000
9,883400	1,000	8.021.128,000000
9,900067	1,000	8.038.144,000000
9,916733	1,000	7.713.607,000000
9,933400	1,000	7.112.560,000000
9,950067	1,000	6.324.561,000000
9,966733	1,000	5.444.854,000000
9,983400	1,000	4.559.182,000000
10,000067	1,000	3.733.821,000000
10,016733	1,000	3.012.088,000000
10,033400	1,000	2.415.313,000000
10,050067	1,000	1.946.592,000000
10,066733	1,000	1.596.503,000000
10,083400	1,000	1.348.466,000000
10,100067	1,000	1.182.651,000000
10,116733	1,000	1.079.183,000000
10,133400	1,000	1.020.148,000000
10,150067	1,000	990.593,000000
10,166733	1,000	978.739,000000
10,183400	1,000	976.404,000000
10,200067	1,000	978.594,000000
10,216733	1,000	982.551,000000
10,233400	1,000	986.959,000000
10,250067	1,000	991.335,000000
10,266733	1,000	995.733,000000
10,283400	1,000	1.000.456,000000
10,300067	1,000	1.005.653,000000
10,316733	1,000	1.011.458,000000
10,333400	1,000	1.018.032,000000
10,350067	1,000	1.025.475,000000
10,366733	1,000	1.033.816,000000
10,383400	1,000	1.043.282,000000
10,400067	1,000	1.054.277,000000
10,416733	1,000	1.066.733,000000
10,433400	1,000	1.080.087,000000
10,450067	1,000	1.093.516,000000
10,466733	1,000	1.106.087,000000
10,483400	1,000	1.116.777,000000
10,500067	1,000	1.124.449,000000
10,516733	1,000	1.128.167,000000
10,533400	1,000	1.127.134,000000
10,550067	1,000	1.121.348,000000
10,566733	1,000	1.111.274,000000
10,583400	1,000	1.097.372,000000
10,600067	1,000	1.080.387,000000
10,616733	1,000	1.061.761,000000
10,633400	1,000	1.042.738,000000
10,650067	1,000	1.024.405,000000
10,666733	1,000	1.007.713,000000
10,683400	1,000	993.516,000000
10,700067	1,000	983.192,000000
10,716733	1,000	978.980,000000
10,733400	1,000	984.009,000000
10,750067	1,000	1.002.759,000000
10,766733	1,000	1.041.500,000000
10,783400	1,000	1.107.258,000000
10,800067	1,000	1.206.232,000000
10,816733	1,000	1.341.105,000000
10,833400	1,000	1.507.634,000000
10,850067	1,000	1.693.632,000000
10,866733	1,000	1.879.958,000000
10,883400	1,000	2.044.522,000000
10,900067	1,000	2.166.974,000000
10,916733	1,000	2.233.101,000000
10,933400	1,000	2.237.662,000000
10,950067	1,000	2.184.104,000000
10,966733	1,000	2.082.758,000000
10,983400	1,000	1.948.428,000000
11,000067	1,000	1.797.345,000000
11,016733	1,000	1.644.254,000000
11,033400	1,000	1.500.764,000000
11,050067	1,000	1.374.677,000000
11,066733	1,000	1.270.014,000000
11,083400	1,000	1.187.452,000000
11,100067	1,000	1.125.237,000000
11,116733	1,000	1.080.261,000000
11,133400	1,000	1.049.203,000000
11,150067	1,000	1.028.819,000000
11,166733	1,000	1.015.674,000000
11,183400	1,000	1.006.850,000000
11,200067	1,000	1.000.339,000000
11,216733	1,000	995.079,000000
11,233400	1,000	990.666,000000
11,250067	1,000	987.181,000000
11,266733	1,000	984.618,000000
11,283400	1,000	982.793,000000
11,300067	1,000	981.601,000000
11,316733	1,000	980.643,000000
11,333400	1,000	979.895,000000
11,350067	1,000	979.640,000000
11,366733	1,000	980.304,000000
11,383400	1,000	982.167,000000
11,400067	1,000	984.962,000000
11,416733	1,000	988.092,000000
11,433400	1,000	991.053,000000
11,450067	1,000	993.777,000000
11,466733	1,000	996.174,000000
11,483400	1,000	998.163,000000
11,500067	1,000	999.646,000000
11,516733	1,000	1.000.517,000000
11,533400	1,000	1.000.665,000000
11,550067	1,000	999.658,000000
11,566733	1,000	997.030,000000
11,583400	1,000	992.687,000000
11,600067	1,000	986.996,000000
11,616733	1,000	980.829,000000
11,633400	1,000	975.074,000000
11,650067	1,000	970.429,000000
11,666733	1,000	966.904,000000
11,683400	1,000	964.186,000000
11,700067	1,000	962.256,000000
11,716733	1,000	961.127,000000
11,733400	1,000	960.538,000000
11,750067	1,000	960.223,000000
11,766733	1,000	960.240,000000
11,783400	1,000	960.722,000000
11,800067	1,000	961.999,000000
11,816733	1,000	964.440,000000
11,833400	1,000	967.948,000000
11,850067	1,000	972.014,000000
11,866733	1,000	975.918,000000
11,883400	1,000	979.381,000000
11,900067	1,000	982.302,000000
11,916733	1,000	984.484,000000
11,933400	1,000	985.652,000000
11,950067	1,000	985.753,000000
11,966733	1,000	985.083,000000
11,983400	1,000	983.768,000000
12,000067	1,000	982.056,000000
12,016733	1,000	980.625,000000
12,033400	1,000	980.408,000000
12,050067	1,000	982.597,000000
12,066733	1,000	988.157,000000
12,083400	1,000	997.807,000000
12,100067	1,000	1.012.449,000000
12,116733	1,000	1.034.051,000000
12,133400	1,000	1.066.388,000000
12,150067	1,000	1.115.424,000000
12,166733	1,000	1.189.475,000000
12,183400	1,000	1.298.877,000000
12,200067	1,000	1.453.785,000000
12,216733	1,000	1.659.816,000000
12,233400	1,000	1.913.652,000000
12,250067	1,000	2.200.388,000000
12,266733	1,000	2.494.151,000000
12,283400	1,000	2.762.183,000000
12,300067	1,000	2.972.116,000000
12,316733	1,000	3.099.328,000000
12,333400	1,000	3.131.106,000000
12,350067	1,000	3.068.017,000000
12,366733	1,000	2.922.633,000000
12,383400	1,000	2.716.121,000000
12,400067	1,000	2.473.390,000000
12,416733	1,000	2.218.488,000000
12,433400	1,000	1.971.378,000000
12,450067	1,000	1.746.640,000000
12,466733	1,000	1.553.295,000000
12,483400	1,000	1.395.311,000000
12,500067	1,000	1.272.843,000000
12,516733	1,000	1.183.731,000000
12,533400	1,000	1.124.388,000000
12,550067	1,000	1.091.295,000000
12,566733	1,000	1.082.026,000000
12,583400	1,000	1.095.534,000000
12,600067	1,000	1.132.201,000000
12,616733	1,000	1.192.654,000000
12,633400	1,000	1.276.712,000000
12,650067	1,000	1.381.485,000000
12,666733	1,000	1.500.072,000000
12,683400	1,000	1.621.827,000000
12,700067	1,000	1.733.547,000000
12,716733	1,000	1.822.236,000000
12,733400	1,000	1.878.304,000000
12,750067	1,000	1.896.701,000000
12,766733	1,000	1.876.996,000000
12,783400	1,000	1.823.614,000000
12,800067	1,000	1.744.595,000000
12,816733	1,000	1.649.522,000000
12,833400	1,000	1.547.817,000000
12,850067	1,000	1.447.698,000000
12,866733	1,000	1.355.525,000000
12,883400	1,000	1.275.583,000000
12,900067	1,000	1.210.258,000000
12,916733	1,000	1.159.850,000000
12,933400	1,000	1.123.104,000000
12,950067	1,000	1.098.260,000000
12,966733	1,000	1.083.804,000000
12,983400	1,000	1.078.642,000000
13,000067	1,000	1.082.446,000000
13,016733	1,000	1.095.967,000000
13,033400	1,000	1.121.366,000000
13,050067	1,000	1.162.177,000000
13,066733	1,000	1.221.966,000000
13,083400	1,000	1.303.426,000000
13,100067	1,000	1.406.489,000000
13,116733	1,000	1.526.735,000000
13,133400	1,000	1.655.157,000000
13,150067	1,000	1.779.138,000000
13,166733	1,000	1.884.595,000000
13,183400	1,000	1.959.152,000000
13,200067	1,000	1.994.703,000000
13,216733	1,000	1.988.574,000000
13,233400	1,000	1.943.465,000000
13,250067	1,000	1.866.294,000000
13,266733	1,000	1.766.774,000000
13,283400	1,000	1.655.550,000000
13,300067	1,000	1.542.310,000000
13,316733	1,000	1.434.905,000000
13,333400	1,000	1.338.873,000000
13,350067	1,000	1.257.637,000000
13,366733	1,000	1.192.707,000000
13,383400	1,000	1.143.930,000000
13,400067	1,000	1.110.492,000000
13,416733	1,000	1.090.711,000000
13,433400	1,000	1.082.451,000000
13,450067	1,000	1.084.225,000000
13,466733	1,000	1.095.118,000000
13,483400	1,000	1.114.184,000000
13,500067	1,000	1.140.030,000000
13,516733	1,000	1.170.531,000000
13,533400	1,000	1.202.883,000000
13,550067	1,000	1.233.523,000000
13,566733	1,000	1.259.155,000000
13,583400	1,000	1.276.995,000000
13,600067	1,000	1.284.908,000000
13,616733	1,000	1.281.864,000000
13,633400	1,000	1.268.645,000000
13,650067	1,000	1.247.522,000000
13,666733	1,000	1.221.485,000000
13,683400	1,000	1.193.403,000000
13,700067	1,000	1.165.870,000000
13,716733	1,000	1.141.305,000000
13,733400	1,000	1.121.501,000000
13,750067	1,000	1.107.138,000000
13,766733	1,000	1.097.894,000000
13,783400	1,000	1.092.876,000000
13,800067	1,000	1.090.931,000000
13,816733	1,000	1.090.987,000000
13,833400	1,000	1.091.834,000000
13,850067	1,000	1.092.151,000000
13,866733	1,000	1.090.960,000000
13,883400	1,000	1.087.752,000000
13,900067	1,000	1.082.481,000000
13,916733	1,000	1.075.378,000000
13,933400	1,000	1.066.640,000000
13,950067	1,000	1.057.146,000000
13,966733	1,000	1.048.186,000000
13,983400	1,000	1.040.468,000000
14,000067	1,000	1.034.123,000000
14,016733	1,000	1.029.254,000000
14,033400	1,000	1.026.100,000000
14,050067	1,000	1.024.471,000000
14,066733	1,000	1.023.695,000000
14,083400	1,000	1.023.194,000000
14,100067	1,000	1.022.768,000000
14,116733	1,000	1.022.474,000000
14,133400	1,000	1.022.439,000000
14,150067	1,000	1.022.773,000000
14,166733	1,000	1.023.557,000000
14,183400	1,000	1.024.922,000000
14,200067	1,000	1.026.705,000000
14,216733	1,000	1.028.414,000000
14,233400	1,000	1.029.595,000000
14,250067	1,000	1.029.903,000000
14,266733	1,000	1.029.188,000000
14,283400	1,000	1.027.636,000000
14,300067	1,000	1.025.442,000000
14,316733	1,000	1.022.991,000000
14,333400	1,000	1.020.774,000000
14,350067	1,000	1.019.043,000000
14,366733	1,000	1.017.990,000000
14,383400	1,000	1.017.947,000000
14,400067	1,000	1.018.706,000000
14,416733	1,000	1.019.805,000000
14,433400	1,000	1.020.888,000000
14,450067	1,000	1.021.905,000000
14,466733	1,000	1.022.594,000000
14,483400	1,000	1.022.814,000000
14,500067	1,000	1.022.534,000000
14,516733	1,000	1.021.746,000000
14,533400	1,000	1.020.561,000000
14,550067	1,000	1.019.449,000000
14,566733	1,000	1.018.867,000000
14,583400	1,000	1.018.936,000000
14,600067	1,000	1.019.383,000000
14,616733	1,000	1.020.126,000000
14,633400	1,000	1.021.223,000000
14,650067	1,000	1.022.536,000000
14,666733	1,000	1.023.865,000000
14,683400	1,000	1.025.129,000000
14,700067	1,000	1.026.185,000000
14,716733	1,000	1.027.304,000000
14,733400	1,000	1.028.742,000000
14,750067	1,000	1.030.228,000000
14,766733	1,000	1.031.366,000000
14,783400	1,000	1.032.117,000000
14,800067	1,000	1.032.552,000000
14,816733	1,000	1.032.532,000000
14,833400	1,000	1.032.213,000000
14,850067	1,000	1.032.285,000000
14,866733	1,000	1.033.273,000000
14,883400	1,000	1.035.053,000000
14,900067	1,000	1.037.267,000000
14,916733	1,000	1.039.698,000000
14,933400	1,000	1.041.924,000000
14,950067	1,000	1.043.705,000000
14,966733	1,000	1.044.830,000000
14,983400	1,000	1.045.128,000000
15,000067	1,000	1.044.803,000000
15,016733	1,000	1.043.936,000000
15,033400	1,000	1.042.754,000000
15,050067	1,000	1.041.630,000000
15,066733	1,000	1.040.625,000000
15,083400	1,000	1.039.723,000000
15,100067	1,000	1.039.063,000000
15,116733	1,000	1.038.591,000000
15,133400	1,000	1.037.981,000000
15,150067	1,000	1.036.974,000000
15,166733	1,000	1.035.791,000000
15,183400	1,000	1.035.031,000000
15,200067	1,000	1.034.979,000000
15,216733	1,000	1.035.699,000000
15,233400	1,000	1.037.360,000000
15,250067	1,000	1.040.829,000000
15,266733	1,000	1.047.769,000000
15,283400	1,000	1.060.159,000000
15,300067	1,000	1.080.047,000000
15,316733	1,000	1.109.289,000000
15,333400	1,000	1.148.927,000000
15,350067	1,000	1.198.991,000000
15,366733	1,000	1.258.159,000000
15,383400	1,000	1.322.944,000000
15,400067	1,000	1.387.551,000000
15,416733	1,000	1.445.144,000000
15,433400	1,000	1.489.578,000000
15,450067	1,000	1.516.296,000000
15,466733	1,000	1.522.836,000000
15,483400	1,000	1.509.471,000000
15,500067	1,000	1.478.921,000000
15,516733	1,000	1.435.447,000000
15,533400	1,000	1.383.957,000000
15,550067	1,000	1.329.149,000000
15,566733	1,000	1.275.317,000000
15,583400	1,000	1.226.112,000000
15,600067	1,000	1.183.622,000000
15,616733	1,000	1.148.945,000000
15,633400	1,000	1.122.789,000000
15,650067	1,000	1.105.920,000000
15,666733	1,000	1.098.512,000000
15,683400	1,000	1.099.872,000000
15,700067	1,000	1.108.619,000000
15,716733	1,000	1.123.080,000000
15,733400	1,000	1.141.282,000000
15,750067	1,000	1.160.858,000000
15,766733	1,000	1.179.354,000000
15,783400	1,000	1.194.325,000000
15,800067	1,000	1.203.866,000000
15,816733	1,000	1.206.991,000000
15,833400	1,000	1.203.824,000000
15,850067	1,000	1.195.896,000000
15,866733	1,000	1.185.510,000000
15,883400	1,000	1.175.395,000000
15,900067	1,000	1.168.356,000000
15,916733	1,000	1.166.895,000000
15,933400	1,000	1.172.997,000000
15,950067	1,000	1.187.345,000000
15,966733	1,000	1.208.961,000000
15,983400	1,000	1.235.752,000000
16,000067	1,000	1.264.804,000000
16,016733	1,000	1.292.887,000000
16,033400	1,000	1.316.601,000000
16,050067	1,000	1.333.253,000000
16,066733	1,000	1.341.134,000000
16,083400	1,000	1.339.831,000000
16,100067	1,000	1.329.722,000000
16,116733	1,000	1.311.981,000000
16,133400	1,000	1.288.369,000000
16,150067	1,000	1.260.827,000000
16,166733	1,000	1.231.417,000000
16,183400	1,000	1.202.324,000000
16,200067	1,000	1.175.108,000000
16,216733	1,000	1.150.837,000000
16,233400	1,000	1.130.080,000000
16,250067	1,000	1.113.163,000000
16,266733	1,000	1.100.478,000000
16,283400	1,000	1.091.877,000000
16,300067	1,000	1.086.718,000000
16,316733	1,000	1.084.317,000000
16,333400	1,000	1.084.004,000000
16,350067	1,000	1.084.973,000000
16,366733	1,000	1.086.408,000000
16,383400	1,000	1.087.623,000000
16,400067	1,000	1.088.274,000000
16,416733	1,000	1.088.122,000000
16,433400	1,000	1.086.906,000000
16,450067	1,000	1.084.440,000000
16,466733	1,000	1.081.110,000000
16,483400	1,000	1.077.695,000000
16,500067	1,000	1.074.678,000000
16,516733	1,000	1.072.391,000000
16,533400	1,000	1.071.321,000000
16,550067	1,000	1.071.790,000000
16,566733	1,000	1.073.475,000000
16,583400	1,000	1.075.788,000000
16,600067	1,000	1.078.071,000000
16,616733	1,000	1.079.897,000000
16,633400	1,000	1.080.923,000000
16,650067	1,000	1.081.031,000000
16,666733	1,000	1.080.330,000000
16,683400	1,000	1.078.888,000000
16,700067	1,000	1.077.168,000000
16,716733	1,000	1.076.043,000000
16,733400	1,000	1.076.635,000000
16,750067	1,000	1.079.541,000000
16,766733	1,000	1.084.912,000000
16,783400	1,000	1.092.839,000000
16,800067	1,000	1.103.254,000000
16,816733	1,000	1.116.018,000000
16,833400	1,000	1.130.744,000000
16,850067	1,000	1.146.583,000000
16,866733	1,000	1.162.020,000000
16,883400	1,000	1.175.547,000000
16,900067	1,000	1.185.640,000000
16,916733	1,000	1.191.334,000000
16,933400	1,000	1.192.545,000000
16,950067	1,000	1.189.637,000000
16,966733	1,000	1.183.501,000000
16,983400	1,000	1.175.346,000000
17,000067	1,000	1.166.335,000000
17,016733	1,000	1.157.253,000000
17,033400	1,000	1.148.586,000000
17,050067	1,000	1.140.458,000000
17,066733	1,000	1.132.677,000000
17,083400	1,000	1.125.480,000000
17,100067	1,000	1.119.198,000000
17,116733	1,000	1.114.474,000000
17,133400	1,000	1.112.514,000000
17,150067	1,000	1.114.702,000000
17,166733	1,000	1.122.597,000000
17,183400	1,000	1.138.421,000000
17,200067	1,000	1.165.185,000000
17,216733	1,000	1.206.661,000000
17,233400	1,000	1.266.840,000000
17,250067	1,000	1.349.430,000000
17,266733	1,000	1.456.553,000000
17,283400	1,000	1.588.280,000000
17,300067	1,000	1.741.766,000000
17,316733	1,000	1.910.657,000000
17,333400	1,000	2.085.967,000000
17,350067	1,000	2.257.749,000000
17,366733	1,000	2.416.087,000000
17,383400	1,000	2.551.776,000000
17,400067	1,000	2.657.182,000000
17,416733	1,000	2.726.335,000000
17,433400	1,000	2.755.185,000000
17,450067	1,000	2.741.843,000000
17,466733	1,000	2.687.163,000000
17,483400	1,000	2.594.880,000000
17,500067	1,000	2.471.438,000000
17,516733	1,000	2.325.508,000000
17,533400	1,000	2.166.986,000000
17,550067	1,000	2.005.718,000000
17,566733	1,000	1.849.788,000000
17,583400	1,000	1.705.411,000000
17,600067	1,000	1.576.694,000000
17,616733	1,000	1.465.664,000000
17,633400	1,000	1.373.042,000000
17,650067	1,000	1.298.066,000000
17,666733	1,000	1.238.880,000000
17,683400	1,000	1.193.504,000000
17,700067	1,000	1.159.922,000000
17,716733	1,000	1.135.994,000000
17,733400	1,000	1.119.479,000000
17,750067	1,000	1.108.187,000000
17,766733	1,000	1.100.478,000000
17,783400	1,000	1.095.218,000000
17,800067	1,000	1.091.868,000000
17,816733	1,000	1.090.371,000000
17,833400	1,000	1.090.414,000000
17,850067	1,000	1.091.290,000000
17,866733	1,000	1.092.794,000000
17,883400	1,000	1.095.135,000000
17,900067	1,000	1.098.560,000000
17,916733	1,000	1.103.443,000000
17,933400	1,000	1.110.015,000000
17,950067	1,000	1.118.631,000000
17,966733	1,000	1.129.269,000000
17,983400	1,000	1.141.713,000000
18,000067	1,000	1.155.284,000000
18,016733	1,000	1.168.818,000000
18,033400	1,000	1.181.178,000000
18,050067	1,000	1.191.265,000000
18,066733	1,000	1.197.941,000000
18,083400	1,000	1.200.356,000000
18,100067	1,000	1.198.486,000000
18,116733	1,000	1.193.070,000000
18,133400	1,000	1.185.156,000000
18,150067	1,000	1.175.721,000000
18,166733	1,000	1.165.642,000000
18,183400	1,000	1.155.493,000000
18,200067	1,000	1.145.939,000000
18,216733	1,000	1.137.825,000000
18,233400	1,000	1.131.699,000000
18,250067	1,000	1.127.868,000000
18,266733	1,000	1.126.678,000000
18,283400	1,000	1.129.076,000000
18,300067	1,000	1.136.915,000000
18,316733	1,000	1.152.799,000000
18,333400	1,000	1.179.973,000000
18,350067	1,000	1.222.117,000000
18,366733	1,000	1.282.545,000000
18,383400	1,000	1.363.684,000000
18,400067	1,000	1.465.169,000000
18,416733	1,000	1.582.902,000000
18,433400	1,000	1.709.401,000000
18,450067	1,000	1.834.327,000000
18,466733	1,000	1.945.905,000000
18,483400	1,000	2.032.888,000000
18,500067	1,000	2.086.890,000000
18,516733	1,000	2.103.171,000000
18,533400	1,000	2.081.204,000000
18,550067	1,000	2.024.669,000000
18,566733	1,000	1.940.277,000000
18,583400	1,000	1.836.883,000000
18,600067	1,000	1.724.174,000000
18,616733	1,000	1.611.191,000000
18,633400	1,000	1.505.260,000000
18,650067	1,000	1.411.318,000000
18,666733	1,000	1.332.073,000000
18,683400	1,000	1.268.797,000000
18,700067	1,000	1.221.521,000000
18,716733	1,000	1.189.259,000000
18,733400	1,000	1.170.363,000000
18,750067	1,000	1.162.826,000000
18,766733	1,000	1.164.649,000000
18,783400	1,000	1.173.738,000000
18,800067	1,000	1.187.986,000000
18,816733	1,000	1.204.898,000000
18,833400	1,000	1.221.536,000000
18,850067	1,000	1.235.303,000000
18,866733	1,000	1.244.512,000000
18,883400	1,000	1.248.392,000000
18,900067	1,000	1.246.945,000000
18,916733	1,000	1.240.834,000000
18,933400	1,000	1.231.018,000000
18,950067	1,000	1.218.616,000000
18,966733	1,000	1.205.080,000000
18,983400	1,000	1.191.786,000000
19,000067	1,000	1.179.625,000000
19,016733	1,000	1.169.032,000000
19,033400	1,000	1.160.248,000000
19,050067	1,000	1.153.181,000000
19,066733	1,000	1.147.375,000000
19,083400	1,000	1.142.484,000000
19,100067	1,000	1.138.219,000000
19,116733	1,000	1.134.198,000000
19,133400	1,000	1.130.247,000000
19,150067	1,000	1.126.681,000000
19,166733	1,000	1.123.963,000000
19,183400	1,000	1.122.146,000000
19,200067	1,000	1.120.984,000000
19,216733	1,000	1.120.368,000000
19,233400	1,000	1.120.345,000000
19,250067	1,000	1.120.632,000000
19,266733	1,000	1.120.741,000000
19,283400	1,000	1.120.490,000000
19,300067	1,000	1.119.619,000000
19,316733	1,000	1.118.019,000000
19,333400	1,000	1.115.841,000000
19,350067	1,000	1.113.181,000000
19,366733	1,000	1.110.244,000000
19,383400	1,000	1.107.636,000000
19,400067	1,000	1.105.949,000000
19,416733	1,000	1.105.617,000000
19,433400	1,000	1.106.804,000000
19,450067	1,000	1.109.328,000000
19,466733	1,000	1.112.592,000000
19,483400	1,000	1.115.792,000000
19,500067	1,000	1.118.225,000000
19,516733	1,000	1.119.396,000000
19,533400	1,000	1.119.507,000000
19,550067	1,000	1.118.770,000000
19,566733	1,000	1.117.567,000000
19,583400	1,000	1.116.447,000000
19,600067	1,000	1.115.807,000000
19,616733	1,000	1.116.036,000000
19,633400	1,000	1.117.151,000000
19,650067	1,000	1.119.097,000000
19,666733	1,000	1.121.933,000000
19,683400	1,000	1.125.858,000000
19,700067	1,000	1.131.010,000000
19,716733	1,000	1.137.456,000000
19,733400	1,000	1.145.439,000000
19,750067	1,000	1.155.324,000000
19,766733	1,000	1.167.229,000000
19,783400	1,000	1.180.896,000000
19,800067	1,000	1.195.712,000000
19,816733	1,000	1.211.437,000000
19,833400	1,000	1.228.835,000000
19,850067	1,000	1.249.608,000000
19,866733	1,000	1.276.510,000000
19,883400	1,000	1.313.918,000000
19,900067	1,000	1.367.870,000000
19,916733	1,000	1.445.506,000000
19,933400	1,000	1.554.424,000000
19,950067	1,000	1.700.562,000000
19,966733	1,000	1.885.868,000000
19,983400	1,000	2.106.497,000000
20,000067	1,000	2.351.789,000000
20,016733	1,000	2.604.329,000000
20,033400	1,000	2.842.103,000000
20,050067	1,000	3.042.008,000000
20,066733	1,000	3.183.588,000000
20,083400	1,000	3.252.606,000000
20,100067	1,000	3.243.501,000000
20,116733	1,000	3.159.889,000000
20,133400	1,000	3.013.418,000000
20,150067	1,000	2.821.513,000000
20,166733	1,000	2.604.190,000000
20,183400	1,000	2.381.153,000000
20,200067	1,000	2.169.495,000000
20,216733	1,000	1.981.710,000000
20,233400	1,000	1.824.684,000000
20,250067	1,000	1.700.252,000000
20,266733	1,000	1.606.155,000000
20,283400	1,000	1.537.748,000000
20,300067	1,000	1.488.932,000000
20,316733	1,000	1.453.358,000000
20,333400	1,000	1.425.639,000000
20,350067	1,000	1.401.610,000000
20,366733	1,000	1.378.619,000000
20,383400	1,000	1.355.338,000000
20,400067	1,000	1.331.590,000000
20,416733	1,000	1.307.747,000000
20,433400	1,000	1.284.495,000000
20,450067	1,000	1.262.792,000000
20,466733	1,000	1.243.783,000000
20,483400	1,000	1.228.164,000000
20,500067	1,000	1.216.474,000000
20,516733	1,000	1.208.913,000000
20,533400	1,000	1.205.693,000000
20,550067	1,000	1.206.989,000000
20,566733	1,000	1.212.614,000000
20,583400	1,000	1.221.989,000000
20,600067	1,000	1.234.263,000000
20,616733	1,000	1.248.339,000000
20,633400	1,000	1.263.275,000000
20,650067	1,000	1.278.143,000000
20,666733	1,000	1.292.616,000000
20,683400	1,000	1.306.814,000000
20,700067	1,000	1.321.351,000000
20,716733	1,000	1.338.147,000000
20,733400	1,000	1.360.621,000000
20,750067	1,000	1.393.860,000000
20,766733	1,000	1.444.531,000000
20,783400	1,000	1.519.555,000000
20,800067	1,000	1.624.829,000000
20,816733	1,000	1.764.057,000000
20,833400	1,000	1.936.387,000000
20,850067	1,000	2.134.323,000000
20,866733	1,000	2.343.747,000000
20,883400	1,000	2.546.329,000000
20,900067	1,000	2.722.635,000000
20,916733	1,000	2.854.292,000000
20,933400	1,000	2.927.458,000000
20,950067	1,000	2.935.510,000000
20,966733	1,000	2.879.622,000000
20,983400	1,000	2.767.637,000000
21,000067	1,000	2.611.968,000000
21,016733	1,000	2.427.872,000000
21,033400	1,000	2.231.062,000000
21,050067	1,000	2.035.488,000000
21,066733	1,000	1.852.409,000000
21,083400	1,000	1.689.795,000000
21,100067	1,000	1.552.125,000000
21,116733	1,000	1.440.937,000000
21,133400	1,000	1.355.200,000000
21,150067	1,000	1.292.115,000000
21,166733	1,000	1.247.903,000000
21,183400	1,000	1.218.549,000000
21,200067	1,000	1.200.055,000000
21,216733	1,000	1.189.373,000000
21,233400	1,000	1.183.868,000000
21,250067	1,000	1.181.181,000000
21,266733	1,000	1.180.015,000000
21,283400	1,000	1.180.046,000000
21,300067	1,000	1.181.137,000000
21,316733	1,000	1.183.246,000000
21,333400	1,000	1.186.152,000000
21,350067	1,000	1.189.326,000000
21,366733	1,000	1.192.560,000000
21,383400	1,000	1.195.627,000000
21,400067	1,000	1.198.178,000000
21,416733	1,000	1.199.854,000000
21,433400	1,000	1.200.374,000000
21,450067	1,000	1.199.587,000000
21,466733	1,000	1.197.231,000000
21,483400	1,000	1.193.312,000000
21,500067	1,000	1.188.045,000000
21,516733	1,000	1.181.747,000000
21,533400	1,000	1.175.160,000000
21,550067	1,000	1.169.170,000000
21,566733	1,000	1.164.179,000000
21,583400	1,000	1.160.267,000000
21,600067	1,000	1.157.034,000000
21,616733	1,000	1.153.910,000000
21,633400	1,000	1.150.739,000000
21,650067	1,000	1.147.630,000000
21,666733	1,000	1.144.562,000000
21,683400	1,000	1.141.602,000000
21,700067	1,000	1.139.193,000000
21,716733	1,000	1.137.923,000000
21,733400	1,000	1.138.099,000000
21,750067	1,000	1.139.349,000000
21,766733	1,000	1.141.273,000000
21,783400	1,000	1.143.467,000000
21,800067	1,000	1.145.560,000000
21,816733	1,000	1.147.555,000000
21,833400	1,000	1.149.444,000000
21,850067	1,000	1.150.872,000000
21,866733	1,000	1.151.422,000000
21,883400	1,000	1.150.940,000000
21,900067	1,000	1.149.655,000000
21,916733	1,000	1.148.284,000000
21,933400	1,000	1.147.275,000000
21,950067	1,000	1.146.734,000000
21,966733	1,000	1.146.470,000000
21,983400	1,000	1.146.314,000000
22,000067	1,000	1.146.502,000000
22,016733	1,000	1.147.406,000000
22,033400	1,000	1.148.897,000000
22,050067	1,000	1.150.572,000000
22,066733	1,000	1.151.975,000000
22,083400	1,000	1.153.051,000000
22,100067	1,000	1.154.036,000000
22,116733	1,000	1.155.249,000000
22,133400	1,000	1.156.805,000000
22,150067	1,000	1.158.610,000000
22,166733	1,000	1.160.524,000000
22,183400	1,000	1.162.163,000000
22,200067	1,000	1.163.141,000000
22,216733	1,000	1.163.334,000000
22,233400	1,000	1.162.716,000000
22,250067	1,000	1.161.360,000000
22,266733	1,000	1.159.497,000000
22,283400	1,000	1.157.737,000000
22,300067	1,000	1.156.424,000000
22,316733	1,000	1.155.692,000000
22,333400	1,000	1.155.443,000000
22,350067	1,000	1.155.436,000000
22,366733	1,000	1.155.612,000000
22,383400	1,000	1.155.953,000000
22,400067	1,000	1.156.320,000000
22,416733	1,000	1.156.754,000000
22,433400	1,000	1.157.462,000000
22,450067	1,000	1.158.515,000000
22,466733	1,000	1.159.668,000000
22,483400	1,000	1.160.720,000000
22,500067	1,000	1.161.412,000000
22,516733	1,000	1.161.770,000000
22,533400	1,000	1.162.190,000000
22,550067	1,000	1.162.739,000000
22,566733	1,000	1.163.469,000000
22,583400	1,000	1.164.572,000000
22,600067	1,000	1.165.968,000000
22,616733	1,000	1.167.444,000000
22,633400	1,000	1.168.651,000000
22,650067	1,000	1.169.444,000000
22,666733	1,000	1.170.025,000000
22,683400	1,000	1.170.852,000000
22,700067	1,000	1.172.680,000000
22,716733	1,000	1.176.323,000000
22,733400	1,000	1.182.470,000000
22,750067	1,000	1.191.121,000000
22,766733	1,000	1.201.759,000000
22,783400	1,000	1.213.652,000000
22,800067	1,000	1.225.752,000000
22,816733	1,000	1.237.191,000000
22,833400	1,000	1.247.287,000000
22,850067	1,000	1.255.541,000000
22,866733	1,000	1.261.771,000000
22,883400	1,000	1.265.915,000000
22,900067	1,000	1.268.260,000000
22,916733	1,000	1.269.761,000000
22,933400	1,000	1.270.894,000000
22,950067	1,000	1.271.626,000000
22,966733	1,000	1.271.870,000000
22,983400	1,000	1.271.358,000000
23,000067	1,000	1.270.060,000000
23,016733	1,000	1.268.124,000000
23,033400	1,000	1.265.080,000000
23,050067	1,000	1.260.239,000000
23,066733	1,000	1.253.686,000000
23,083400	1,000	1.246.005,000000
23,100067	1,000	1.237.881,000000
23,116733	1,000	1.229.763,000000
23,133400	1,000	1.222.090,000000
23,150067	1,000	1.215.368,000000
23,166733	1,000	1.210.162,000000
23,183400	1,000	1.207.337,000000
23,200067	1,000	1.207.790,000000
23,216733	1,000	1.212.304,000000
23,233400	1,000	1.221.455,000000
23,250067	1,000	1.235.314,000000
23,266733	1,000	1.253.401,000000
23,283400	1,000	1.274.601,000000
23,300067	1,000	1.296.956,000000
23,316733	1,000	1.317.901,000000
23,333400	1,000	1.335.129,000000
23,350067	1,000	1.346.931,000000
23,366733	1,000	1.352.341,000000
23,383400	1,000	1.351.103,000000
23,400067	1,000	1.343.549,000000
23,416733	1,000	1.330.645,000000
23,433400	1,000	1.314.008,000000
23,450067	1,000	1.295.643,000000
23,466733	1,000	1.277.090,000000
23,483400	1,000	1.259.541,000000
23,500067	1,000	1.243.784,000000
23,516733	1,000	1.230.251,000000
23,533400	1,000	1.218.932,000000
23,550067	1,000	1.209.746,000000
23,566733	1,000	1.202.557,000000
23,583400	1,000	1.197.176,000000
23,600067	1,000	1.193.466,000000
23,616733	1,000	1.191.044,000000
23,633400	1,000	1.189.556,000000
23,650067	1,000	1.188.497,000000
23,666733	1,000	1.187.445,000000
23,683400	1,000	1.186.271,000000
23,700067	1,000	1.185.127,000000
23,716733	1,000	1.184.289,000000
23,733400	1,000	1.183.822,000000
23,750067	1,000	1.183.912,000000
23,766733	1,000	1.184.801,000000
23,783400	1,000	1.186.795,000000
23,800067	1,000	1.190.162,000000
23,816733	1,000	1.194.993,000000
23,833400	1,000	1.201.306,000000
23,850067	1,000	1.208.610,000000
23,866733	1,000	1.216.394,000000
23,883400	1,000	1.224.410,000000
23,900067	1,000	1.232.088,000000
23,916733	1,000	1.238.945,000000
23,933400	1,000	1.244.753,000000
23,950067	1,000	1.249.327,000000
23,966733	1,000	1.252.404,000000
23,983400	1,000	1.253.810,000000
24,000067	1,000	1.253.700,000000
24,016733	1,000	1.252.247,000000
24,033400	1,000	1.249.692,000000
24,050067	1,000	1.246.479,000000
24,066733	1,000	1.243.273,000000
24,083400	1,000	1.240.387,000000
24,100067	1,000	1.237.926,000000
24,116733	1,000	1.235.880,000000
24,133400	1,000	1.234.295,000000
24,150067	1,000	1.233.298,000000
24,166733	1,000	1.233.570,000000
24,183400	1,000	1.236.590,000000
24,200067	1,000	1.244.354,000000
24,216733	1,000	1.259.649,000000
24,233400	1,000	1.286.561,000000
24,250067	1,000	1.331.118,000000
24,266733	1,000	1.402.102,000000
24,283400	1,000	1.510.340,000000
24,300067	1,000	1.667.239,000000
24,316733	1,000	1.882.669,000000
24,333400	1,000	2.162.017,000000
24,350067	1,000	2.502.490,000000
24,366733	1,000	2.890.862,000000
24,383400	1,000	3.303.402,000000
24,400067	1,000	3.707.847,000000
24,416733	1,000	4.067.127,000000
24,433400	1,000	4.345.525,000000
24,450067	1,000	4.514.781,000000
24,466733	1,000	4.558.985,000000
24,483400	1,000	4.477.000,000000
24,500067	1,000	4.281.785,000000
24,516733	1,000	3.997.236,000000
24,533400	1,000	3.653.212,000000
24,550067	1,000	3.280.845,000000
24,566733	1,000	2.908.585,000000
24,583400	1,000	2.559.477,000000
24,600067	1,000	2.249.608,000000
24,616733	1,000	1.988.093,000000
24,633400	1,000	1.778.064,000000
24,650067	1,000	1.617.901,000000
24,666733	1,000	1.502.900,000000
24,683400	1,000	1.427.031,000000
24,700067	1,000	1.384.185,000000
24,716733	1,000	1.369.307,000000
24,733400	1,000	1.379.765,000000
24,750067	1,000	1.416.160,000000
24,766733	1,000	1.481.804,000000
24,783400	1,000	1.582.137,000000
24,800067	1,000	1.723.622,000000
24,816733	1,000	1.911.264,000000
24,833400	1,000	2.145.555,000000
24,850067	1,000	2.419.338,000000
24,866733	1,000	2.717.237,000000
24,883400	1,000	3.017.047,000000
24,900067	1,000	3.292.272,000000
24,916733	1,000	3.516.093,000000
24,933400	1,000	3.665.555,000000
24,950067	1,000	3.726.063,000000
24,966733	1,000	3.693.607,000000
24,983400	1,000	3.574.395,000000
25,000067	1,000	3.383.502,000000
25,016733	1,000	3.141.893,000000
25,033400	1,000	2.873.117,000000
25,050067	1,000	2.599.876,000000
25,066733	1,000	2.341.547,000000
25,083400	1,000	2.113.332,000000
25,100067	1,000	1.925.563,000000
25,116733	1,000	1.783.740,000000
25,133400	1,000	1.688.959,000000
25,150067	1,000	1.638.090,000000
25,166733	1,000	1.623.887,000000
25,183400	1,000	1.636.262,000000
25,200067	1,000	1.663.643,000000
25,216733	1,000	1.694.745,000000
25,233400	1,000	1.719.932,000000
25,250067	1,000	1.732.391,000000
25,266733	1,000	1.728.929,000000
25,283400	1,000	1.709.452,000000
25,300067	1,000	1.675.803,000000
25,316733	1,000	1.631.106,000000
25,333400	1,000	1.579.498,000000
25,350067	1,000	1.525.709,000000
25,366733	1,000	1.473.827,000000
25,383400	1,000	1.426.818,000000
25,400067	1,000	1.386.539,000000
25,416733	1,000	1.353.925,000000
25,433400	1,000	1.328.859,000000
25,450067	1,000	1.310.264,000000
25,466733	1,000	1.296.803,000000
25,483400	1,000	1.287.080,000000
25,500067	1,000	1.279.956,000000
25,516733	1,000	1.274.622,000000
25,533400	1,000	1.270.322,000000
25,550067	1,000	1.266.189,000000
25,566733	1,000	1.261.794,000000
25,583400	1,000	1.257.325,000000
25,600067	1,000	1.252.953,000000
25,616733	1,000	1.248.523,000000
25,633400	1,000	1.244.178,000000
25,650067	1,000	1.240.177,000000
25,666733	1,000	1.236.508,000000
25,683400	1,000	1.232.898,000000
25,700067	1,000	1.229.316,000000
25,716733	1,000	1.226.286,000000
25,733400	1,000	1.223.828,000000
25,750067	1,000	1.221.859,000000
25,766733	1,000	1.220.207,000000
25,783400	1,000	1.218.813,000000
25,800067	1,000	1.217.673,000000
25,816733	1,000	1.216.572,000000
25,833400	1,000	1.215.310,000000
25,850067	1,000	1.213.825,000000
25,866733	1,000	1.212.180,000000
25,883400	1,000	1.210.467,000000
25,900067	1,000	1.209.066,000000
25,916733	1,000	1.208.132,000000
25,933400	1,000	1.207.587,000000
25,950067	1,000	1.207.347,000000
25,966733	1,000	1.207.217,000000
25,983400	1,000	1.206.759,000000
26,000067	1,000	1.205.803,000000
26,016733	1,000	1.204.320,000000
26,033400	1,000	1.202.519,000000
26,050067	1,000	1.200.879,000000
26,066733	1,000	1.199.956,000000
26,083400	1,000	1.199.978,000000
26,100067	1,000	1.200.947,000000
26,116733	1,000	1.202.822,000000
26,133400	1,000	1.205.459,000000
26,150067	1,000	1.208.218,000000
26,166733	1,000	1.210.547,000000
26,183400	1,000	1.212.398,000000
26,200067	1,000	1.213.835,000000
26,216733	1,000	1.214.858,000000
26,233400	1,000	1.215.614,000000
26,250067	1,000	1.216.125,000000
26,266733	1,000	1.216.368,000000
26,283400	1,000	1.216.236,000000
26,300067	1,000	1.215.519,000000
26,316733	1,000	1.214.082,000000
26,333400	1,000	1.211.965,000000
26,350067	1,000	1.209.368,000000
26,366733	1,000	1.206.860,000000
26,383400	1,000	1.205.205,000000
26,400067	1,000	1.204.536,000000
26,416733	1,000	1.204.449,000000
26,433400	1,000	1.204.502,000000
26,450067	1,000	1.204.355,000000
26,466733	1,000	1.203.933,000000
26,483400	1,000	1.203.562,000000
26,500067	1,000	1.203.513,000000
26,516733	1,000	1.203.756,000000
26,533400	1,000	1.204.330,000000
26,550067	1,000	1.205.364,000000
26,566733	1,000	1.206.857,000000
26,583400	1,000	1.208.723,000000
26,600067	1,000	1.210.788,000000
26,616733	1,000	1.212.911,000000
26,633400	1,000	1.215.362,000000
26,650067	1,000	1.218.245,000000
26,666733	1,000	1.221.705,000000
26,683400	1,000	1.226.014,000000
26,700067	1,000	1.231.365,000000
26,716733	1,000	1.237.454,000000
26,733400	1,000	1.243.754,000000
26,750067	1,000	1.249.749,000000
26,766733	1,000	1.254.925,000000
26,783400	1,000	1.258.634,000000
26,800067	1,000	1.260.422,000000
26,816733	1,000	1.260.387,000000
26,833400	1,000	1.258.582,000000
26,850067	1,000	1.255.095,000000
26,866733	1,000	1.250.246,000000
26,883400	1,000	1.244.667,000000
26,900067	1,000	1.238.894,000000
26,916733	1,000	1.233.211,000000
26,933400	1,000	1.227.858,000000
26,950067	1,000	1.223.273,000000
26,966733	1,000	1.219.956,000000
26,983400	1,000	1.218.228,000000
27,000067	1,000	1.217.840,000000
27,016733	1,000	1.218.199,000000
27,033400	1,000	1.218.887,000000
27,050067	1,000	1.219.934,000000
27,066733	1,000	1.221.371,000000
27,083400	1,000	1.223.162,000000
27,100067	1,000	1.225.074,000000
27,116733	1,000	1.226.761,000000
27,133400	1,000	1.228.073,000000
27,150067	1,000	1.228.889,000000
27,166733	1,000	1.229.249,000000
27,183400	1,000	1.229.403,000000
27,200067	1,000	1.229.539,000000
27,216733	1,000	1.229.551,000000
27,233400	1,000	1.228.994,000000
27,250067	1,000	1.227.534,000000
27,266733	1,000	1.225.468,000000
27,283400	1,000	1.223.629,000000
27,300067	1,000	1.222.404,000000
27,316733	1,000	1.221.690,000000
27,333400	1,000	1.221.262,000000
27,350067	1,000	1.221.083,000000
27,366733	1,000	1.221.060,000000
27,383400	1,000	1.220.961,000000
27,400067	1,000	1.220.824,000000
27,416733	1,000	1.220.673,000000
27,433400	1,000	1.220.378,000000
27,450067	1,000	1.219.695,000000
27,466733	1,000	1.218.300,000000
27,483400	1,000	1.216.357,000000
27,500067	1,000	1.214.347,000000
27,516733	1,000	1.212.844,000000
27,533400	1,000	1.212.105,000000
27,550067	1,000	1.212.370,000000
27,566733	1,000	1.213.614,000000
27,583400	1,000	1.215.878,000000
27,600067	1,000	1.218.849,000000
27,616733	1,000	1.222.022,000000
27,633400	1,000	1.224.998,000000
27,650067	1,000	1.227.351,000000
27,666733	1,000	1.228.921,000000
27,683400	1,000	1.229.784,000000
27,700067	1,000	1.230.328,000000
27,716733	1,000	1.230.882,000000
27,733400	1,000	1.231.334,000000
27,750067	1,000	1.231.440,000000
27,766733	1,000	1.231.329,000000
27,783400	1,000	1.231.523,000000
27,800067	1,000	1.232.546,000000
27,816733	1,000	1.234.117,000000
27,833400	1,000	1.235.581,000000
27,850067	1,000	1.236.618,000000
27,866733	1,000	1.237.283,000000
27,883400	1,000	1.237.372,000000
27,900067	1,000	1.236.641,000000
27,916733	1,000	1.235.236,000000
27,933400	1,000	1.233.636,000000
27,950067	1,000	1.232.051,000000
27,966733	1,000	1.230.429,000000
27,983400	1,000	1.228.792,000000
28,000067	1,000	1.227.196,000000
28,016733	1,000	1.225.662,000000
28,033400	1,000	1.224.263,000000
28,050067	1,000	1.223.351,000000
28,066733	1,000	1.223.128,000000
28,083400	1,000	1.223.565,000000
28,100067	1,000	1.224.415,000000
28,116733	1,000	1.225.770,000000
28,133400	1,000	1.227.557,000000
28,150067	1,000	1.229.484,000000
28,166733	1,000	1.231.349,000000
28,183400	1,000	1.233.218,000000
28,200067	1,000	1.235.059,000000
28,216733	1,000	1.236.808,000000
28,233400	1,000	1.238.512,000000
28,250067	1,000	1.240.006,000000
28,266733	1,000	1.241.105,000000
28,283400	1,000	1.241.794,000000
28,300067	1,000	1.242.319,000000
28,316733	1,000	1.242.809,000000
28,333400	1,000	1.243.379,000000
28,350067	1,000	1.243.996,000000
28,366733	1,000	1.244.329,000000
28,383400	1,000	1.244.045,000000
28,400067	1,000	1.243.203,000000
28,416733	1,000	1.242.018,000000
28,433400	1,000	1.240.848,000000
28,450067	1,000	1.239.921,000000
28,466733	1,000	1.239.388,000000
28,483400	1,000	1.239.347,000000
28,500067	1,000	1.239.448,000000
28,516733	1,000	1.239.394,000000
28,533400	1,000	1.239.227,000000
28,550067	1,000	1.238.973,000000
28,566733	1,000	1.238.771,000000
28,583400	1,000	1.238.505,000000
28,600067	1,000	1.238.080,000000
28,616733	1,000	1.237.644,000000
28,633400	1,000	1.237.637,000000
28,650067	1,000	1.238.266,000000
28,666733	1,000	1.239.215,000000
28,683400	1,000	1.240.126,000000
28,700067	1,000	1.241.088,000000
28,716733	1,000	1.242.220,000000
28,733400	1,000	1.243.269,000000
28,750067	1,000	1.244.051,000000
28,766733	1,000	1.244.391,000000
28,783400	1,000	1.244.269,000000
28,800067	1,000	1.243.585,000000
28,816733	1,000	1.242.460,000000
28,833400	1,000	1.241.214,000000
28,850067	1,000	1.240.087,000000
28,866733	1,000	1.239.167,000000
28,883400	1,000	1.238.344,000000
28,900067	1,000	1.237.571,000000
28,916733	1,000	1.237.126,000000
28,933400	1,000	1.237.073,000000
28,950067	1,000	1.237.210,000000
28,966733	1,000	1.237.471,000000
28,983400	1,000	1.237.727,000000
29,000067	1,000	1.237.770,000000
29,016733	1,000	1.237.484,000000
29,033400	1,000	1.236.606,000000
29,050067	1,000	1.235.148,000000
29,066733	1,000	1.233.406,000000
29,083400	1,000	1.231.767,000000
29,100067	1,000	1.230.838,000000
29,116733	1,000	1.230.929,000000
29,133400	1,000	1.231.937,000000
29,150067	1,000	1.233.795,000000
29,166733	1,000	1.236.206,000000
29,183400	1,000	1.238.693,000000
29,200067	1,000	1.240.776,000000
29,216733	1,000	1.242.233,000000
29,233400	1,000	1.243.070,000000
29,250067	1,000	1.243.660,000000
29,266733	1,000	1.244.180,000000
29,283400	1,000	1.244.626,000000
29,300067	1,000	1.244.889,000000
29,316733	1,000	1.244.706,000000
29,333400	1,000	1.243.940,000000
29,350067	1,000	1.242.474,000000
29,366733	1,000	1.240.350,000000
29,383400	1,000	1.237.933,000000
29,400067	1,000	1.235.562,000000
29,416733	1,000	1.233.552,000000
29,433400	1,000	1.231.974,000000
29,450067	1,000	1.230.567,000000
29,466733	1,000	1.229.406,000000
29,483400	1,000	1.228.780,000000
29,500067	1,000	1.228.523,000000
29,516733	1,000	1.228.564,000000
29,533400	1,000	1.229.233,000000
29,550067	1,000	1.230.896,000000
29,566733	1,000	1.233.303,000000
29,583400	1,000	1.236.074,000000
29,600067	1,000	1.238.897,000000
29,616733	1,000	1.241.248,000000
29,633400	1,000	1.242.830,000000
29,650067	1,000	1.243.906,000000
29,666733	1,000	1.244.550,000000
29,683400	1,000	1.244.932,000000
29,700067	1,000	1.245.222,000000
29,716733	1,000	1.245.427,000000
29,733400	1,000	1.245.718,000000
29,750067	1,000	1.246.222,000000
29,766733	1,000	1.246.721,000000
29,783400	1,000	1.246.828,000000
29,800067	1,000	1.246.525,000000
29,816733	1,000	1.245.892,000000
29,833400	1,000	1.245.227,000000
29,850067	1,000	1.244.840,000000
29,866733	1,000	1.244.721,000000
29,883400	1,000	1.244.784,000000
29,900067	1,000	1.245.018,000000
29,916733	1,000	1.245.370,000000
29,933400	1,000	1.245.764,000000
29,950067	1,000	1.245.887,000000
29,966733	1,000	1.245.490,000000
29,983400	1,000	1.244.778,000000
30,000067	1,000	1.244.173,000000
30,016733	1,000	1.244.052,000000
30,033400	1,000	1.244.395,000000
30,050067	1,000	1.244.884,000000
30,066733	1,000	1.245.109,000000
30,083400	1,000	1.245.180,000000
30,100067	1,000	1.245.315,000000
30,116733	1,000	1.245.507,000000
30,133400	1,000	1.245.757,000000
30,150067	1,000	1.246.119,000000
30,166733	1,000	1.246.507,000000
30,183400	1,000	1.246.830,000000
30,200067	1,000	1.247.097,000000
30,216733	1,000	1.247.343,000000
30,233400	1,000	1.247.538,000000
30,250067	1,000	1.247.466,000000
30,266733	1,000	1.247.033,000000
30,283400	1,000	1.246.321,000000
30,300067	1,000	1.245.525,000000
30,316733	1,000	1.244.670,000000
30,333400	1,000	1.243.722,000000
30,350067	1,000	1.242.775,000000
30,366733	1,000	1.242.150,000000
30,383400	1,000	1.241.800,000000
30,400067	1,000	1.241.348,000000
30,416733	1,000	1.240.728,000000
30,433400	1,000	1.240.530,000000
30,450067	1,000	1.241.142,000000
30,466733	1,000	1.242.731,000000
30,483400	1,000	1.245.233,000000
30,500067	1,000	1.248.111,000000
30,516733	1,000	1.250.978,000000
30,533400	1,000	1.253.199,000000
30,550067	1,000	1.254.259,000000
30,566733	1,000	1.254.121,000000
30,583400	1,000	1.253.277,000000
30,600067	1,000	1.252.119,000000
30,616733	1,000	1.251.002,000000
30,633400	1,000	1.250.426,000000
30,650067	1,000	1.250.546,000000
30,666733	1,000	1.251.131,000000
30,683400	1,000	1.251.858,000000
30,700067	1,000	1.252.619,000000
30,716733	1,000	1.253.559,000000
30,733400	1,000	1.254.714,000000
30,750067	1,000	1.255.743,000000
30,766733	1,000	1.256.449,000000
30,783400	1,000	1.256.854,000000
30,800067	1,000	1.256.948,000000
30,816733	1,000	1.256.791,000000
30,833400	1,000	1.256.325,000000
30,850067	1,000	1.255.490,000000
30,866733	1,000	1.254.237,000000
30,883400	1,000	1.252.759,000000
30,900067	1,000	1.251.385,000000
30,916733	1,000	1.250.285,000000
30,933400	1,000	1.249.762,000000
30,950067	1,000	1.249.991,000000
30,966733	1,000	1.251.085,000000
30,983400	1,000	1.253.143,000000
31,000067	1,000	1.256.174,000000
31,016733	1,000	1.259.824,000000
31,033400	1,000	1.263.460,000000
31,050067	1,000	1.266.215,000000
31,066733	1,000	1.267.656,000000
31,083400	1,000	1.267.773,000000
31,100067	1,000	1.266.909,000000
31,116733	1,000	1.265.586,000000
31,133400	1,000	1.264.096,000000
31,150067	1,000	1.262.553,000000
31,166733	1,000	1.261.152,000000
31,183400	1,000	1.259.951,000000
31,200067	1,000	1.259.256,000000
31,216733	1,000	1.259.220,000000
31,233400	1,000	1.259.606,000000
31,250067	1,000	1.260.024,000000
31,266733	1,000	1.260.322,000000
31,283400	1,000	1.260.637,000000
31,300067	1,000	1.261.008,000000
31,316733	1,000	1.261.493,000000
31,333400	1,000	1.262.441,000000
31,350067	1,000	1.263.835,000000
31,366733	1,000	1.265.750,000000
31,383400	1,000	1.268.327,000000
31,400067	1,000	1.271.547,000000
31,416733	1,000	1.274.876,000000
31,433400	1,000	1.277.714,000000
31,450067	1,000	1.279.658,000000
31,466733	1,000	1.280.422,000000
31,483400	1,000	1.280.043,000000
31,500067	1,000	1.278.852,000000
31,516733	1,000	1.276.972,000000
31,533400	1,000	1.274.843,000000
31,550067	1,000	1.272.811,000000
31,566733	1,000	1.270.961,000000
31,583400	1,000	1.269.546,000000
31,600067	1,000	1.268.858,000000
31,616733	1,000	1.269.198,000000
31,633400	1,000	1.270.468,000000
31,650067	1,000	1.272.492,000000
31,666733	1,000	1.274.795,000000
31,683400	1,000	1.276.608,000000
31,700067	1,000	1.277.412,000000
31,716733	1,000	1.277.237,000000
31,733400	1,000	1.276.231,000000
31,750067	1,000	1.274.555,000000
31,766733	1,000	1.272.525,000000
31,783400	1,000	1.270.395,000000
31,800067	1,000	1.268.344,000000
31,816733	1,000	1.266.447,000000
31,833400	1,000	1.264.966,000000
31,850067	1,000	1.264.268,000000
31,866733	1,000	1.264.467,000000
31,883400	1,000	1.265.220,000000
31,900067	1,000	1.266.231,000000
31,916733	1,000	1.267.320,000000
31,933400	1,000	1.268.353,000000
31,950067	1,000	1.269.182,000000
31,966733	1,000	1.269.808,000000
31,983400	1,000	1.270.221,000000
32,000067	1,000	1.270.531,000000
32,016733	1,000	1.270.890,000000
32,033400	1,000	1.271.210,000000
32,050067	1,000	1.271.347,000000
32,066733	1,000	1.271.432,000000
32,083400	1,000	1.271.577,000000
32,100067	1,000	1.271.725,000000
32,116733	1,000	1.271.941,000000
32,133400	1,000	1.272.210,000000
32,150067	1,000	1.272.330,000000
32,166733	1,000	1.272.206,000000
32,183400	1,000	1.271.950,000000
32,200067	1,000	1.271.924,000000
32,216733	1,000	1.272.409,000000
32,233400	1,000	1.273.359,000000
32,250067	1,000	1.274.675,000000
32,266733	1,000	1.276.244,000000
32,283400	1,000	1.277.669,000000
32,300067	1,000	1.278.738,000000
32,316733	1,000	1.279.417,000000
32,333400	1,000	1.279.663,000000
32,350067	1,000	1.279.648,000000
32,366733	1,000	1.279.599,000000
32,383400	1,000	1.279.349,000000
32,400067	1,000	1.278.655,000000
32,416733	1,000	1.277.825,000000
32,433400	1,000	1.277.090,000000
32,450067	1,000	1.276.467,000000
32,466733	1,000	1.275.994,000000
32,483400	1,000	1.275.716,000000
32,500067	1,000	1.275.530,000000
32,516733	1,000	1.275.423,000000
32,533400	1,000	1.275.585,000000
32,550067	1,000	1.276.171,000000
32,566733	1,000	1.277.185,000000
32,583400	1,000	1.278.472,000000
32,600067	1,000	1.279.621,000000
32,616733	1,000	1.280.029,000000
32,633400	1,000	1.279.714,000000
32,650067	1,000	1.279.127,000000
32,666733	1,000	1.278.575,000000
32,683400	1,000	1.278.083,000000
32,700067	1,000	1.277.326,000000
32,716733	1,000	1.276.092,000000
32,733400	1,000	1.274.658,000000
32,750067	1,000	1.273.195,000000
32,766733	1,000	1.271.997,000000
32,783400	1,000	1.271.090,000000
32,800067	1,000	1.270.207,000000
32,816733	1,000	1.269.230,000000
32,833400	1,000	1.268.392,000000
32,850067	1,000	1.268.023,000000
32,866733	1,000	1.267.998,000000
32,883400	1,000	1.267.996,000000
32,900067	1,000	1.267.905,000000
32,916733	1,000	1.267.630,000000
32,933400	1,000	1.266.960,000000
32,950067	1,000	1.265.747,000000
32,966733	1,000	1.264.174,000000
32,983400	1,000	1.262.615,000000
33,000067	1,000	1.261.481,000000
33,016733	1,000	1.261.091,000000
33,033400	1,000	1.261.408,000000
33,050067	1,000	1.262.284,000000
33,066733	1,000	1.263.501,000000
33,083400	1,000	1.264.821,000000
33,100067	1,000	1.265.973,000000
33,116733	1,000	1.266.722,000000
33,133400	1,000	1.266.982,000000
33,150067	1,000	1.266.836,000000
33,166733	1,000	1.266.095,000000
33,183400	1,000	1.264.608,000000
33,200067	1,000	1.262.479,000000
33,216733	1,000	1.259.999,000000
33,233400	1,000	1.257.598,000000
33,250067	1,000	1.255.826,000000
33,266733	1,000	1.254.840,000000
33,283400	1,000	1.254.350,000000
33,300067	1,000	1.254.207,000000
33,316733	1,000	1.254.588,000000
33,333400	1,000	1.255.515,000000
33,350067	1,000	1.256.909,000000
33,366733	1,000	1.258.763,000000
33,383400	1,000	1.261.185,000000
33,400067	1,000	1.263.893,000000
33,416733	1,000	1.266.630,000000
33,433400	1,000	1.269.256,000000
33,450067	1,000	1.271.435,000000
33,466733	1,000	1.273.003,000000
33,483400	1,000	1.274.115,000000
33,500067	1,000	1.274.921,000000
33,516733	1,000	1.275.576,000000
33,533400	1,000	1.276.495,000000
33,550067	1,000	1.277.944,000000
33,566733	1,000	1.279.695,000000
33,583400	1,000	1.281.340,000000
33,600067	1,000	1.282.517,000000
33,616733	1,000	1.283.385,000000
33,633400	1,000	1.284.253,000000
33,650067	1,000	1.285.142,000000
33,666733	1,000	1.286.011,000000
33,683400	1,000	1.287.017,000000
33,700067	1,000	1.288.177,000000
33,716733	1,000	1.289.491,000000
33,733400	1,000	1.290.872,000000
33,750067	1,000	1.292.145,000000
33,766733	1,000	1.293.157,000000
33,783400	1,000	1.294.041,000000
33,800067	1,000	1.295.097,000000
33,816733	1,000	1.296.160,000000
33,833400	1,000	1.297.004,000000
33,850067	1,000	1.297.744,000000
33,866733	1,000	1.298.540,000000
33,883400	1,000	1.299.400,000000
33,900067	1,000	1.300.447,000000
33,916733	1,000	1.301.782,000000
33,933400	1,000	1.303.227,000000
33,950067	1,000	1.304.538,000000
33,966733	1,000	1.305.939,000000
33,983400	1,000	1.307.692,000000
34,000067	1,000	1.309.934,000000
34,016733	1,000	1.312.526,000000
34,033400	1,000	1.314.947,000000
34,050067	1,000	1.316.449,000000
34,066733	1,000	1.316.954,000000
34,083400	1,000	1.316.874,000000
34,100067	1,000	1.316.495,000000
34,116733	1,000	1.316.278,000000
34,133400	1,000	1.316.817,000000
34,150067	1,000	1.318.447,000000
34,166733	1,000	1.320.943,000000
34,183400	1,000	1.323.731,000000
34,200067	1,000	1.326.538,000000
34,216733	1,000	1.329.281,000000
34,233400	1,000	1.331.970,000000
34,250067	1,000	1.334.776,000000
34,266733	1,000	1.337.643,000000
34,283400	1,000	1.340.662,000000
34,300067	1,000	1.343.996,000000
34,316733	1,000	1.347.590,000000
34,333400	1,000	1.351.070,000000
34,350067	1,000	1.354.159,000000
34,366733	1,000	1.356.659,000000
34,383400	1,000	1.358.444,000000
34,400067	1,000	1.359.639,000000
34,416733	1,000	1.360.641,000000
34,433400	1,000	1.361.659,000000
34,450067	1,000	1.362.911,000000
34,466733	1,000	1.364.669,000000
34,483400	1,000	1.366.992,000000
34,500067	1,000	1.369.672,000000
34,516733	1,000	1.372.843,000000
34,533400	1,000	1.376.668,000000
34,550067	1,000	1.381.105,000000
34,566733	1,000	1.386.205,000000
34,583400	1,000	1.391.504,000000
34,600067	1,000	1.396.567,000000
34,616733	1,000	1.401.001,000000
34,633400	1,000	1.404.295,000000
34,650067	1,000	1.406.386,000000
34,666733	1,000	1.407.887,000000
34,683400	1,000	1.409.588,000000
34,700067	1,000	1.411.900,000000
34,716733	1,000	1.414.716,000000
34,733400	1,000	1.417.708,000000
34,750067	1,000	1.420.813,000000
34,766733	1,000	1.423.666,000000
34,783400	1,000	1.425.686,000000
34,800067	1,000	1.426.918,000000
34,816733	1,000	1.427.981,000000
34,833400	1,000	1.429.386,000000
34,850067	1,000	1.431.445,000000
34,866733	1,000	1.434.053,000000
34,883400	1,000	1.436.986,000000
34,900067	1,000	1.440.086,000000
34,916733	1,000	1.443.458,000000
34,933400	1,000	1.446.995,000000
34,950067	1,000	1.450.129,000000
34,966733	1,000	1.452.401,000000
34,983400	1,000	1.453.749,000000
35,000067	1,000	1.454.795,000000
35,016733	1,000	1.456.049,000000
35,033400	1,000	1.457.664,000000
35,050067	1,000	1.459.376,000000
35,066733	1,000	1.460.993,000000
35,083400	1,000	1.462.709,000000
35,100067	1,000	1.464.665,000000
35,116733	1,000	1.466.885,000000
35,133400	1,000	1.469.358,000000
35,150067	1,000	1.471.882,000000
35,166733	1,000	1.474.431,000000
35,183400	1,000	1.476.943,000000
35,200067	1,000	1.479.350,000000
35,216733	1,000	1.481.645,000000
35,233400	1,000	1.483.792,000000
35,250067	1,000	1.485.696,000000
35,266733	1,000	1.487.308,000000
35,283400	1,000	1.488.474,000000
35,300067	1,000	1.489.134,000000
35,316733	1,000	1.489.626,000000
35,333400	1,000	1.490.171,000000
35,350067	1,000	1.490.746,000000
35,366733	1,000	1.491.315,000000
35,383400	1,000	1.492.006,000000
35,400067	1,000	1.492.951,000000
35,416733	1,000	1.494.207,000000
35,433400	1,000	1.495.780,000000
35,450067	1,000	1.497.549,000000
35,466733	1,000	1.499.650,000000
35,483400	1,000	1.502.364,000000
35,500067	1,000	1.505.656,000000
35,516733	1,000	1.509.091,000000
35,533400	1,000	1.512.213,000000
35,550067	1,000	1.514.819,000000
35,566733	1,000	1.516.801,000000
35,583400	1,000	1.517.884,000000
35,600067	1,000	1.518.036,000000
35,616733	1,000	1.517.295,000000
35,633400	1,000	1.515.882,000000
35,650067	1,000	1.514.544,000000
35,666733	1,000	1.513.839,000000
35,683400	1,000	1.513.789,000000
35,700067	1,000	1.514.158,000000
35,716733	1,000	1.514.528,000000
35,733400	1,000	1.514.599,000000
35,750067	1,000	1.514.381,000000
35,766733	1,000	1.514.080,000000
35,783400	1,000	1.513.911,000000
35,800067	1,000	1.514.052,000000
35,816733	1,000	1.514.424,000000
35,833400	1,000	1.514.939,000000
35,850067	1,000	1.515.811,000000
35,866733	1,000	1.517.041,000000
35,883400	1,000	1.518.556,000000
35,900067	1,000	1.520.369,000000
35,916733	1,000	1.522.394,000000
35,933400	1,000	1.524.557,000000
35,950067	1,000	1.526.865,000000
35,966733	1,000	1.529.195,000000
35,983400	1,000	1.530.959,000000
36,000067	1,000	1.531.703,000000
36,016733	1,000	1.531.547,000000
36,033400	1,000	1.530.986,000000
36,050067	1,000	1.530.523,000000
36,066733	1,000	1.530.465,000000
36,083400	1,000	1.530.803,000000
36,100067	1,000	1.531.324,000000
36,116733	1,000	1.531.861,000000
36,133400	1,000	1.531.952,000000
36,150067	1,000	1.531.435,000000
36,166733	1,000	1.530.439,000000
36,183400	1,000	1.529.273,000000
36,200067	1,000	1.528.456,000000
36,216733	1,000	1.528.472,000000
36,233400	1,000	1.529.223,000000
36,250067	1,000	1.530.469,000000
36,266733	1,000	1.532.034,000000
36,283400	1,000	1.533.641,000000
36,300067	1,000	1.534.774,000000
36,316733	1,000	1.535.299,000000
36,333400	1,000	1.535.499,000000
36,350067	1,000	1.535.677,000000
36,366733	1,000	1.535.601,000000
36,383400	1,000	1.535.224,000000
36,400067	1,000	1.534.783,000000
36,416733	1,000	1.534.421,000000
36,433400	1,000	1.534.333,000000
36,450067	1,000	1.534.435,000000
36,466733	1,000	1.534.724,000000
36,483400	1,000	1.535.125,000000
36,500067	1,000	1.535.568,000000
36,516733	1,000	1.535.940,000000
36,533400	1,000	1.536.162,000000
36,550067	1,000	1.536.322,000000
36,566733	1,000	1.536.563,000000
36,583400	1,000	1.537.074,000000
36,600067	1,000	1.538.057,000000
36,616733	1,000	1.539.673,000000
36,633400	1,000	1.542.128,000000
36,650067	1,000	1.545.587,000000
36,666733	1,000	1.550.063,000000
36,683400	1,000	1.555.478,000000
36,700067	1,000	1.561.725,000000
36,716733	1,000	1.568.828,000000
36,733400	1,000	1.576.806,000000
36,750067	1,000	1.585.421,000000
36,766733	1,000	1.594.378,000000
36,783400	1,000	1.603.763,000000
36,800067	1,000	1.613.879,000000
36,816733	1,000	1.624.850,000000
36,833400	1,000	1.636.902,000000
36,850067	1,000	1.650.020,000000
36,866733	1,000	1.664.124,000000
36,883400	1,000	1.679.021,000000
36,900067	1,000	1.694.757,000000
36,916733	1,000	1.711.262,000000
36,933400	1,000	1.728.235,000000
36,950067	1,000	1.745.560,000000
36,966733	1,000	1.763.251,000000
36,983400	1,000	1.781.421,000000
37,000067	1,000	1.800.089,000000
37,016733	1,000	1.819.250,000000
37,033400	1,000	1.838.851,000000
37,050067	1,000	1.858.820,000000
37,066733	1,000	1.879.208,000000
37,083400	1,000	1.899.849,000000
37,100067	1,000	1.920.538,000000
37,116733	1,000	1.941.045,000000
37,133400	1,000	1.960.797,000000
37,150067	1,000	1.979.118,000000
37,166733	1,000	1.995.799,000000
37,183400	1,000	2.010.822,000000
37,200067	1,000	2.024.180,000000
37,216733	1,000	2.035.863,000000
37,233400	1,000	2.045.759,000000
37,250067	1,000	2.053.608,000000
37,266733	1,000	2.059.008,000000
37,283400	1,000	2.061.859,000000
37,300067	1,000	2.062.342,000000
37,316733	1,000	2.060.612,000000
37,333400	1,000	2.056.717,000000
37,350067	1,000	2.050.741,000000
37,366733	1,000	2.042.882,000000
37,383400	1,000	2.033.503,000000
37,400067	1,000	2.022.853,000000
37,416733	1,000	2.011.123,000000
37,433400	1,000	1.998.890,000000
37,450067	1,000	1.986.417,000000
37,466733	1,000	1.973.644,000000
37,483400	1,000	1.960.611,000000
37,500067	1,000	1.946.919,000000
37,516733	1,000	1.931.914,000000
37,533400	1,000	1.915.636,000000
37,550067	1,000	1.898.855,000000
37,566733	1,000	1.882.060,000000
37,583400	1,000	1.865.615,000000
37,600067	1,000	1.849.532,000000
37,616733	1,000	1.833.556,000000
37,633400	1,000	1.817.248,000000
37,650067	1,000	1.800.422,000000
37,666733	1,000	1.782.984,000000
37,683400	1,000	1.764.901,000000
37,700067	1,000	1.746.321,000000
37,716733	1,000	1.727.559,000000
37,733400	1,000	1.708.709,000000
37,750067	1,000	1.689.477,000000
37,766733	1,000	1.669.809,000000
37,783400	1,000	1.650.163,000000
37,800067	1,000	1.630.930,000000
37,816733	1,000	1.612.130,000000
37,833400	1,000	1.593.740,000000
37,850067	1,000	1.575.544,000000
37,866733	1,000	1.557.379,000000
37,883400	1,000	1.539.179,000000
37,900067	1,000	1.520.700,000000
37,916733	1,000	1.501.711,000000
37,933400	1,000	1.482.141,000000
37,950067	1,000	1.462.039,000000
37,966733	1,000	1.441.955,000000
37,983400	1,000	1.422.327,000000
38,000067	1,000	1.403.284,000000
38,016733	1,000	1.384.880,000000
38,033400	1,000	1.367.211,000000
38,050067	1,000	1.350.017,000000
38,066733	1,000	1.332.968,000000
38,083400	1,000	1.315.877,000000
38,100067	1,000	1.298.595,000000
38,116733	1,000	1.281.174,000000
38,133400	1,000	1.263.665,000000
38,150067	1,000	1.246.025,000000
38,166733	1,000	1.228.426,000000
38,183400	1,000	1.211.093,000000
38,200067	1,000	1.194.016,000000
38,216733	1,000	1.177.137,000000
38,233400	1,000	1.160.387,000000
38,250067	1,000	1.143.614,000000
38,266733	1,000	1.127.054,000000
38,283400	1,000	1.110.850,000000
38,300067	1,000	1.095.043,000000
38,316733	1,000	1.079.356,000000
38,333400	1,000	1.063.572,000000
38,350067	1,000	1.048.021,000000
38,366733	1,000	1.033.069,000000
38,383400	1,000	1.018.712,000000
38,400067	1,000	1.004.623,000000
38,416733	1,000	990.804,000000
38,433400	1,000	977.118,000000
38,450067	1,000	963.270,000000
38,466733	1,000	948.948,000000
38,483400	1,000	934.086,000000
38,500067	1,000	918.825,000000
38,516733	1,000	903.253,000000
38,533400	1,000	887.308,000000
38,550067	1,000	871.046,000000
38,566733	1,000	854.746,000000
38,583400	1,000	838.395,000000
38,600067	1,000	822.068,000000
38,616733	1,000	806.265,000000
38,633400	1,000	791.456,000000
38,650067	1,000	777.760,000000
38,666733	1,000	764.942,000000
38,683400	1,000	753.077,000000
38,700067	1,000	742.249,000000
38,716733	1,000	732.287,000000
38,733400	1,000	723.196,000000
38,750067	1,000	714.934,000000
38,766733	1,000	706.843,000000
38,783400	1,000	698.210,000000
38,800067	1,000	688.601,000000
38,816733	1,000	678.066,000000
38,833400	1,000	666.984,000000
38,850067	1,000	655.850,000000
38,866733	1,000	644.938,000000
38,883400	1,000	634.403,000000
38,900067	1,000	624.292,000000
38,916733	1,000	614.679,000000
38,933400	1,000	605.197,000000
38,950067	1,000	595.535,000000
38,966733	1,000	585.639,000000
38,983400	1,000	575.557,000000
39,000067	1,000	565.526,000000
39,016733	1,000	555.642,000000
39,033400	1,000	545.860,000000
39,050067	1,000	536.103,000000
39,066733	1,000	526.289,000000
39,083400	1,000	516.528,000000
39,100067	1,000	506.879,000000
39,116733	1,000	497.447,000000
39,133400	1,000	488.459,000000
39,150067	1,000	479.968,000000
39,166733	1,000	471.815,000000
39,183400	1,000	463.908,000000
39,200067	1,000	456.374,000000
39,216733	1,000	449.113,000000
39,233400	1,000	441.966,000000
39,250067	1,000	434.554,000000
39,266733	1,000	426.717,000000
39,283400	1,000	418.445,000000
39,300067	1,000	409.806,000000
39,316733	1,000	400.986,000000
39,333400	1,000	392.296,000000
39,350067	1,000	383.809,000000
39,366733	1,000	375.526,000000
39,383400	1,000	367.808,000000
39,400067	1,000	360.644,000000
39,416733	1,000	354.167,000000
39,433400	1,000	348.403,000000
39,450067	1,000	342.955,000000
39,466733	1,000	337.481,000000
39,483400	1,000	331.964,000000
39,500067	1,000	326.345,000000
39,516733	1,000	320.563,000000
39,533400	1,000	314.621,000000
39,550067	1,000	308.625,000000
39,566733	1,000	302.481,000000
39,583400	1,000	296.364,000000
39,600067	1,000	290.410,000000
39,616733	1,000	284.708,000000
39,633400	1,000	279.401,000000
39,650067	1,000	274.519,000000
39,666733	1,000	270.161,000000
39,683400	1,000	266.209,000000
39,700067	1,000	262.621,000000
39,716733	1,000	259.148,000000
39,733400	1,000	255.595,000000
39,750067	1,000	251.848,000000
39,766733	1,000	247.879,000000
39,783400	1,000	243.849,000000
39,800067	1,000	239.776,000000
39,816733	1,000	235.834,000000
39,833400	1,000	232.440,000000
39,850067	1,000	229.774,000000
39,866733	1,000	227.538,000000
39,883400	1,000	225.250,000000
39,900067	1,000	222.459,000000
39,916733	1,000	219.176,000000
39,933400	1,000	215.662,000000
39,950067	1,000	211.994,000000
39,966733	1,000	208.037,000000
39,983400	1,000	203.633,000000
40,000067	1,000	198.840,000000
40,016733	1,000	193.736,000000
40,033400	1,000	188.695,000000
40,050067	1,000	184.222,000000
40,066733	1,000	180.703,000000
40,083400	1,000	178.563,000000
40,100067	1,000	177.798,000000
40,116733	1,000	177.783,000000
40,133400	1,000	177.886,000000
40,150067	1,000	177.806,000000
40,166733	1,000	177.283,000000
40,183400	1,000	175.992,000000
40,200067	1,000	173.970,000000
40,216733	1,000	171.354,000000
40,233400	1,000	168.298,000000
40,250067	1,000	165.100,000000
40,266733	1,000	162.093,000000
40,283400	1,000	159.620,000000
40,300067	1,000	157.656,000000
40,316733	1,000	155.997,000000
40,333400	1,000	154.607,000000
40,350067	1,000	153.244,000000
40,366733	1,000	151.904,000000
40,383400	1,000	150.696,000000
40,400067	1,000	149.296,000000
40,416733	1,000	147.429,000000
40,433400	1,000	145.085,000000
40,450067	1,000	142.625,000000
40,466733	1,000	140.435,000000
40,483400	1,000	138.889,000000
40,500067	1,000	138.077,000000
40,516733	1,000	137.791,000000
40,533400	1,000	137.870,000000
40,550067	1,000	137.878,000000
40,566733	1,000	137.481,000000
40,583400	1,000	136.528,000000
40,600067	1,000	134.886,000000
40,616733	1,000	132.764,000000
40,633400	1,000	130.630,000000
40,650067	1,000	128.808,000000
40,666733	1,000	127.404,000000
40,683400	1,000	126.350,000000
40,700067	1,000	125.281,000000
40,716733	1,000	124.029,000000
40,733400	1,000	122.383,000000
40,750067	1,000	120.504,000000
40,766733	1,000	118.660,000000
40,783400	1,000	117.073,000000
40,800067	1,000	115.691,000000
40,816733	1,000	114.312,000000
40,833400	1,000	113.002,000000
40,850067	1,000	111.884,000000
40,866733	1,000	110.799,000000
40,883400	1,000	109.319,000000
40,900067	1,000	107.169,000000
40,916733	1,000	104.517,000000
40,933400	1,000	101.681,000000
40,950067	1,000	99.005,000000
40,966733	1,000	96.847,000000
40,983400	1,000	95.495,000000
41,000067	1,000	95.054,000000
41,016733	1,000	95.261,000000
41,033400	1,000	96.111,000000
41,050067	1,000	97.412,000000
41,066733	1,000	98.558,000000
41,083400	1,000	99.225,000000
41,100067	1,000	99.373,000000
41,116733	1,000	99.071,000000
41,133400	1,000	98.475,000000
41,150067	1,000	97.759,000000
41,166733	1,000	96.989,000000
41,183400	1,000	96.075,000000
41,200067	1,000	94.971,000000
41,216733	1,000	93.804,000000
41,233400	1,000	92.878,000000
41,250067	1,000	92.326,000000
41,266733	1,000	92.080,000000
41,283400	1,000	92.019,000000
41,300067	1,000	92.271,000000
41,316733	1,000	92.799,000000
41,333400	1,000	93.295,000000
41,350067	1,000	93.618,000000
41,366733	1,000	93.858,000000
41,383400	1,000	94.171,000000
41,400067	1,000	94.396,000000
41,416733	1,000	94.131,000000
41,433400	1,000	93.531,000000
41,450067	1,000	92.849,000000
41,466733	1,000	92.068,000000
41,483400	1,000	91.049,000000
41,500067	1,000	89.700,000000
41,516733	1,000	88.008,000000
41,533400	1,000	86.210,000000
41,550067	1,000	84.669,000000
41,566733	1,000	83.432,000000
41,583400	1,000	82.340,000000
41,600067	1,000	81.340,000000
41,616733	1,000	80.521,000000
41,633400	1,000	79.882,000000
41,650067	1,000	79.349,000000
41,666733	1,000	78.458,000000
41,683400	1,000	77.204,000000
41,700067	1,000	75.828,000000
41,716733	1,000	74.361,000000
41,733400	1,000	73.093,000000
41,750067	1,000	72.301,000000
41,766733	1,000	71.817,000000
41,783400	1,000	71.437,000000
41,800067	1,000	70.932,000000
41,816733	1,000	70.163,000000
41,833400	1,000	69.126,000000
41,850067	1,000	67.893,000000
41,866733	1,000	66.819,000000
41,883400	1,000	66.200,000000
41,900067	1,000	66.212,000000
41,916733	1,000	66.759,000000
41,933400	1,000	67.298,000000
41,950067	1,000	67.384,000000
41,966733	1,000	67.041,000000
41,983400	1,000	66.485,000000
42,000067	1,000	65.933,000000
42,016733	1,000	65.379,000000
42,033400	1,000	64.829,000000
42,050067	1,000	64.098,000000
42,066733	1,000	63.066,000000
42,083400	1,000	61.871,000000
42,100067	1,000	60.773,000000
42,116733	1,000	60.050,000000
42,133400	1,000	59.789,000000
42,150067	1,000	59.760,000000
42,166733	1,000	59.665,000000
42,183400	1,000	59.524,000000
42,200067	1,000	59.428,000000
42,216733	1,000	59.546,000000
42,233400	1,000	60.013,000000
42,250067	1,000	60.888,000000
42,266733	1,000	62.142,000000
42,283400	1,000	63.420,000000
42,300067	1,000	64.214,000000
42,316733	1,000	64.274,000000
42,333400	1,000	63.696,000000
42,350067	1,000	62.894,000000
42,366733	1,000	62.020,000000
42,383400	1,000	60.928,000000
42,400067	1,000	59.564,000000
42,416733	1,000	58.251,000000
42,433400	1,000	57.464,000000
42,450067	1,000	57.294,000000
42,466733	1,000	57.488,000000
42,483400	1,000	57.568,000000
42,500067	1,000	57.227,000000
42,516733	1,000	56.510,000000
42,533400	1,000	55.620,000000
42,550067	1,000	54.691,000000
42,566733	1,000	53.817,000000
42,583400	1,000	52.887,000000
42,600067	1,000	52.157,000000
42,616733	1,000	51.712,000000
42,633400	1,000	51.519,000000
42,650067	1,000	51.538,000000
42,666733	1,000	51.566,000000
42,683400	1,000	51.494,000000
42,700067	1,000	51.417,000000
42,716733	1,000	51.664,000000
42,733400	1,000	52.541,000000
42,750067	1,000	53.882,000000
42,766733	1,000	55.091,000000
42,783400	1,000	55.665,000000
42,800067	1,000	55.272,000000
42,816733	1,000	54.029,000000
42,833400	1,000	52.415,000000
42,850067	1,000	50.953,000000
42,866733	1,000	49.882,000000
42,883400	1,000	48.963,000000
42,900067	1,000	47.966,000000
42,916733	1,000	46.685,000000
42,933400	1,000	44.838,000000
42,950067	1,000	42.431,000000
42,966733	1,000	39.727,000000
42,983400	1,000	37.351,000000
43,000067	1,000	35.758,000000
43,016733	1,000	35.161,000000
43,033400	1,000	35.370,000000
43,050067	1,000	35.835,000000
43,066733	1,000	36.105,000000
43,083400	1,000	36.096,000000
43,100067	1,000	35.982,000000
