# Supplementary material for: HappyTools: A software for high-throughput HPLC data processing and quantitation
Source: PLoS One. 2018 Jul 6;13(7):e0200280. doi: 10.1371/journal.pone.0200280 (PMC6034860; doi:10.1371/journal.pone.0200280)
Supplement: S1 Data — The source code of HappyTools is included in this zip file, together with all the raw chromatograms as exported from ThermoFisher Chromeleon. A visual tutorial and a document demonstrating how to reproduce the results used in this study are also included. (ZIP) [file pone.0200280.s013.zip › Data/Clinical/ACPA-IgG Part 1/Total_RA9_IgG.txt]

File Path	chrom://5-para-12-0017/ChromeleonLocal/Instrument Data/UHPLC_2/analysis 2013/Yoann 2013sup.seq/44794.smp/Emission_1.channel/Emission_1.chm
Channel	Emission_1

Injection Information:
Data Vault	ChromeleonLocal
Injection	IgG SF911
Injection Number	17
Position	RB2
Comment	
Processing Method	22-04-2013 Integrate IgG 75-63%
Instrument Method	2013Aquity IgG glycan  75%-63% 010313   deepwellplate
Type	Unknown
Status	Finished
Injection Date	18-4-2013
Injection Time	4:58:47
Injection Volume (µl)	83,000
Dilution Factor	1,0000
Weight	1,0000

Raw Data Information:
Time Min. (min)	0,016717
Time Max. (min)	43,100050
Data Points	2586
Detector	FLD
Exporting Data System	Chromeleon 7.1.2.1478
Operator	
Signal Quantity	
Signal Unit	counts
Signal Min.	-1.312.683,000000
Signal Max.	10.392.938,000000
Channel	Emission_1
Driver Name	FLD3000.dll
Channel Type	Evaluation
Min. Step (s)	1,000
Max. Step (s)	1,000
Average Step (s)	1,000

Signal Parameter Information:
Signal Info	250 nm /480 nm

Raw Data:
Time (min)	Step (s)	Value (counts)
0,016717	0,000	0,000000
0,033383	1,000	0,000000
0,050050	1,000	0,000000
0,066717	1,000	0,000000
0,083383	1,000	-42,000000
0,100050	1,000	84,000000
0,116717	1,000	729,000000
0,133383	1,000	1.763,000000
0,150050	1,000	2.773,000000
0,166717	1,000	3.731,000000
0,183383	1,000	4.650,000000
0,200050	1,000	5.606,000000
0,216717	1,000	6.583,000000
0,233383	1,000	7.410,000000
0,250050	1,000	7.804,000000
0,266717	1,000	7.718,000000
0,283383	1,000	7.111,000000
0,300050	1,000	6.216,000000
0,316717	1,000	5.447,000000
0,333383	1,000	4.916,000000
0,350050	1,000	4.606,000000
0,366717	1,000	4.635,000000
0,383383	1,000	4.857,000000
0,400050	1,000	3.388,000000
0,416717	1,000	-11.222,000000
0,433383	1,000	-56.595,000000
0,450050	1,000	-144.619,000000
0,466717	1,000	-276.029,000000
0,483383	1,000	-441.342,000000
0,500050	1,000	-624.707,000000
0,516717	1,000	-808.883,000000
0,533383	1,000	-978.230,000000
0,550050	1,000	-1.120.156,000000
0,566717	1,000	-1.225.990,000000
0,583383	1,000	-1.290.854,000000
0,600050	1,000	-1.312.683,000000
0,616717	1,000	-1.291.406,000000
0,633383	1,000	-1.228.942,000000
0,650050	1,000	-1.129.153,000000
0,666717	1,000	-997.778,000000
0,683383	1,000	-842.090,000000
0,700050	1,000	-670.377,000000
0,716717	1,000	-491.466,000000
0,733383	1,000	-313.704,000000
0,750050	1,000	-144.540,000000
0,766717	1,000	9.670,000000
0,783383	1,000	144.090,000000
0,800050	1,000	255.889,000000
0,816717	1,000	343.880,000000
0,833383	1,000	407.960,000000
0,850050	1,000	449.351,000000
0,866717	1,000	470.734,000000
0,883383	1,000	475.500,000000
0,900050	1,000	466.838,000000
0,916717	1,000	447.892,000000
0,933383	1,000	421.657,000000
0,950050	1,000	390.949,000000
0,966717	1,000	357.869,000000
0,983383	1,000	323.541,000000
1,000050	1,000	289.079,000000
1,016717	1,000	255.584,000000
1,033383	1,000	223.809,000000
1,050050	1,000	194.140,000000
1,066717	1,000	166.700,000000
1,083383	1,000	141.807,000000
1,100050	1,000	120.022,000000
1,116717	1,000	101.461,000000
1,133383	1,000	85.685,000000
1,150050	1,000	72.114,000000
1,166717	1,000	60.221,000000
1,183383	1,000	49.845,000000
1,200050	1,000	41.134,000000
1,216717	1,000	34.146,000000
1,233383	1,000	28.945,000000
1,250050	1,000	25.373,000000
1,266717	1,000	23.115,000000
1,283383	1,000	21.576,000000
1,300050	1,000	20.232,000000
1,316717	1,000	18.849,000000
1,333383	1,000	17.194,000000
1,350050	1,000	15.158,000000
1,366717	1,000	13.145,000000
1,383383	1,000	11.604,000000
1,400050	1,000	10.668,000000
1,416717	1,000	10.339,000000
1,433383	1,000	10.524,000000
1,450050	1,000	10.975,000000
1,466717	1,000	11.499,000000
1,483383	1,000	12.283,000000
1,500050	1,000	13.243,000000
1,516717	1,000	14.222,000000
1,533383	1,000	15.236,000000
1,550050	1,000	16.058,000000
1,566717	1,000	16.353,000000
1,583383	1,000	16.233,000000
1,600050	1,000	16.022,000000
1,616717	1,000	15.968,000000
1,633383	1,000	16.408,000000
1,650050	1,000	17.262,000000
1,666717	1,000	18.305,000000
1,683383	1,000	19.450,000000
1,700050	1,000	20.602,000000
1,716717	1,000	21.504,000000
1,733383	1,000	21.864,000000
1,750050	1,000	21.815,000000
1,766717	1,000	21.490,000000
1,783383	1,000	21.065,000000
1,800050	1,000	20.758,000000
1,816717	1,000	20.631,000000
1,833383	1,000	20.542,000000
1,850050	1,000	20.467,000000
1,866717	1,000	20.344,000000
1,883383	1,000	20.301,000000
1,900050	1,000	20.372,000000
1,916717	1,000	20.353,000000
1,933383	1,000	20.124,000000
1,950050	1,000	19.740,000000
1,966717	1,000	19.335,000000
1,983383	1,000	18.947,000000
2,000050	1,000	18.658,000000
2,016717	1,000	18.162,000000
2,033383	1,000	17.307,000000
2,050050	1,000	16.041,000000
2,066717	1,000	14.518,000000
2,083383	1,000	12.782,000000
2,100050	1,000	11.087,000000
2,116717	1,000	9.747,000000
2,133383	1,000	9.040,000000
2,150050	1,000	9.062,000000
2,166717	1,000	9.690,000000
2,183383	1,000	10.902,000000
2,200050	1,000	12.650,000000
2,216717	1,000	14.843,000000
2,233383	1,000	17.492,000000
2,250050	1,000	20.617,000000
2,266717	1,000	24.148,000000
2,283383	1,000	27.896,000000
2,300050	1,000	31.515,000000
2,316717	1,000	34.848,000000
2,333383	1,000	37.904,000000
2,350050	1,000	40.876,000000
2,366717	1,000	44.202,000000
2,383383	1,000	48.087,000000
2,400050	1,000	52.652,000000
2,416717	1,000	57.953,000000
2,433383	1,000	63.765,000000
2,450050	1,000	69.950,000000
2,466717	1,000	76.979,000000
2,483383	1,000	85.480,000000
2,500050	1,000	95.596,000000
2,516717	1,000	107.055,000000
2,533383	1,000	119.303,000000
2,550050	1,000	132.076,000000
2,566717	1,000	145.407,000000
2,583383	1,000	159.163,000000
2,600050	1,000	173.191,000000
2,616717	1,000	187.455,000000
2,633383	1,000	201.792,000000
2,650050	1,000	216.196,000000
2,666717	1,000	230.698,000000
2,683383	1,000	245.445,000000
2,700050	1,000	260.673,000000
2,716717	1,000	276.408,000000
2,733383	1,000	292.654,000000
2,750050	1,000	309.496,000000
2,766717	1,000	326.669,000000
2,783383	1,000	343.597,000000
2,800050	1,000	359.858,000000
2,816717	1,000	375.636,000000
2,833383	1,000	391.231,000000
2,850050	1,000	406.820,000000
2,866717	1,000	422.478,000000
2,883383	1,000	437.841,000000
2,900050	1,000	452.398,000000
2,916717	1,000	465.820,000000
2,933383	1,000	478.045,000000
2,950050	1,000	489.472,000000
2,966717	1,000	500.503,000000
2,983383	1,000	511.236,000000
3,000050	1,000	521.701,000000
3,016717	1,000	531.761,000000
3,033383	1,000	541.421,000000
3,050050	1,000	550.822,000000
3,066717	1,000	560.131,000000
3,083383	1,000	569.201,000000
3,100050	1,000	577.441,000000
3,116717	1,000	584.649,000000
3,133383	1,000	591.326,000000
3,150050	1,000	598.263,000000
3,166717	1,000	605.821,000000
3,183383	1,000	614.147,000000
3,200050	1,000	623.118,000000
3,216717	1,000	632.660,000000
3,233383	1,000	642.178,000000
3,250050	1,000	651.043,000000
3,266717	1,000	658.846,000000
3,283383	1,000	665.699,000000
3,300050	1,000	672.029,000000
3,316717	1,000	678.347,000000
3,333383	1,000	684.780,000000
3,350050	1,000	691.067,000000
3,366717	1,000	697.010,000000
3,383383	1,000	702.664,000000
3,400050	1,000	708.150,000000
3,416717	1,000	713.436,000000
3,433383	1,000	718.454,000000
3,450050	1,000	723.095,000000
3,466717	1,000	727.203,000000
3,483383	1,000	730.505,000000
3,500050	1,000	733.099,000000
3,516717	1,000	735.298,000000
3,533383	1,000	737.185,000000
3,550050	1,000	738.819,000000
3,566717	1,000	740.296,000000
3,583383	1,000	741.817,000000
3,600050	1,000	743.329,000000
3,616717	1,000	744.746,000000
3,633383	1,000	746.259,000000
3,650050	1,000	747.947,000000
3,666717	1,000	749.729,000000
3,683383	1,000	751.534,000000
3,700050	1,000	753.285,000000
3,716717	1,000	754.991,000000
3,733383	1,000	756.509,000000
3,750050	1,000	757.947,000000
3,766717	1,000	759.389,000000
3,783383	1,000	760.720,000000
3,800050	1,000	762.055,000000
3,816717	1,000	763.549,000000
3,833383	1,000	765.347,000000
3,850050	1,000	767.537,000000
3,866717	1,000	770.133,000000
3,883383	1,000	773.062,000000
3,900050	1,000	776.332,000000
3,916717	1,000	779.939,000000
3,933383	1,000	783.637,000000
3,950050	1,000	786.905,000000
3,966717	1,000	789.248,000000
3,983383	1,000	790.611,000000
4,000050	1,000	791.234,000000
4,016717	1,000	791.575,000000
4,033383	1,000	791.902,000000
4,050050	1,000	792.416,000000
4,066717	1,000	793.048,000000
4,083383	1,000	793.667,000000
4,100050	1,000	794.154,000000
4,116717	1,000	794.351,000000
4,133383	1,000	794.356,000000
4,150050	1,000	794.584,000000
4,166717	1,000	795.088,000000
4,183383	1,000	795.695,000000
4,200050	1,000	796.362,000000
4,216717	1,000	797.221,000000
4,233383	1,000	798.222,000000
4,250050	1,000	798.958,000000
4,266717	1,000	799.067,000000
4,283383	1,000	798.613,000000
4,300050	1,000	797.843,000000
4,316717	1,000	796.990,000000
4,333383	1,000	796.301,000000
4,350050	1,000	796.137,000000
4,366717	1,000	796.577,000000
4,383383	1,000	797.518,000000
4,400050	1,000	798.914,000000
4,416717	1,000	800.771,000000
4,433383	1,000	802.799,000000
4,450050	1,000	804.610,000000
4,466717	1,000	806.042,000000
4,483383	1,000	807.445,000000
4,500050	1,000	808.936,000000
4,516717	1,000	810.086,000000
4,533383	1,000	810.605,000000
4,550050	1,000	810.528,000000
4,566717	1,000	810.127,000000
4,583383	1,000	809.504,000000
4,600050	1,000	808.854,000000
4,616717	1,000	808.578,000000
4,633383	1,000	808.695,000000
4,650050	1,000	809.082,000000
4,666717	1,000	809.663,000000
4,683383	1,000	810.272,000000
4,700050	1,000	810.723,000000
4,716717	1,000	811.117,000000
4,733383	1,000	811.719,000000
4,750050	1,000	812.748,000000
4,766717	1,000	814.029,000000
4,783383	1,000	815.272,000000
4,800050	1,000	816.236,000000
4,816717	1,000	816.770,000000
4,833383	1,000	816.769,000000
4,850050	1,000	816.351,000000
4,866717	1,000	815.814,000000
4,883383	1,000	815.294,000000
4,900050	1,000	814.592,000000
4,916717	1,000	813.511,000000
4,933383	1,000	812.112,000000
4,950050	1,000	810.947,000000
4,966717	1,000	810.721,000000
4,983383	1,000	811.656,000000
5,000050	1,000	813.450,000000
5,016717	1,000	815.825,000000
5,033383	1,000	818.292,000000
5,050050	1,000	820.535,000000
5,066717	1,000	822.282,000000
5,083383	1,000	823.366,000000
5,100050	1,000	823.762,000000
5,116717	1,000	823.613,000000
5,133383	1,000	823.175,000000
5,150050	1,000	822.364,000000
5,166717	1,000	821.182,000000
5,183383	1,000	819.893,000000
5,200050	1,000	818.670,000000
5,216717	1,000	817.862,000000
5,233383	1,000	817.604,000000
5,250050	1,000	817.740,000000
5,266717	1,000	817.927,000000
5,283383	1,000	817.427,000000
5,300050	1,000	815.716,000000
5,316717	1,000	813.367,000000
5,333383	1,000	811.287,000000
5,350050	1,000	810.065,000000
5,366717	1,000	809.871,000000
5,383383	1,000	810.460,000000
5,400050	1,000	811.740,000000
5,416717	1,000	813.553,000000
5,433383	1,000	815.632,000000
5,450050	1,000	817.764,000000
5,466717	1,000	819.730,000000
5,483383	1,000	821.296,000000
5,500050	1,000	822.344,000000
5,516717	1,000	822.611,000000
5,533383	1,000	822.074,000000
5,550050	1,000	821.256,000000
5,566717	1,000	820.643,000000
5,583383	1,000	820.246,000000
5,600050	1,000	819.828,000000
5,616717	1,000	819.473,000000
5,633383	1,000	819.225,000000
5,650050	1,000	818.982,000000
5,666717	1,000	818.790,000000
5,683383	1,000	818.927,000000
5,700050	1,000	819.532,000000
5,716717	1,000	820.573,000000
5,733383	1,000	821.997,000000
5,750050	1,000	823.771,000000
5,766717	1,000	825.597,000000
5,783383	1,000	827.032,000000
5,800050	1,000	827.971,000000
5,816717	1,000	828.763,000000
5,833383	1,000	829.712,000000
5,850050	1,000	830.736,000000
5,866717	1,000	831.733,000000
5,883383	1,000	832.681,000000
5,900050	1,000	833.681,000000
5,916717	1,000	834.842,000000
5,933383	1,000	836.175,000000
5,950050	1,000	837.605,000000
5,966717	1,000	839.131,000000
5,983383	1,000	840.630,000000
6,000050	1,000	841.976,000000
6,016717	1,000	842.987,000000
6,033383	1,000	843.438,000000
6,050050	1,000	843.090,000000
6,066717	1,000	842.022,000000
6,083383	1,000	840.599,000000
6,100050	1,000	839.202,000000
6,116717	1,000	838.018,000000
6,133383	1,000	836.875,000000
6,150050	1,000	835.646,000000
6,166717	1,000	834.304,000000
6,183383	1,000	832.875,000000
6,200050	1,000	831.863,000000
6,216717	1,000	831.564,000000
6,233383	1,000	832.010,000000
6,250050	1,000	833.107,000000
6,266717	1,000	834.891,000000
6,283383	1,000	837.322,000000
6,300050	1,000	840.053,000000
6,316717	1,000	842.864,000000
6,333383	1,000	845.447,000000
6,350050	1,000	847.864,000000
6,366717	1,000	850.038,000000
6,383383	1,000	852.016,000000
6,400050	1,000	853.914,000000
6,416717	1,000	855.801,000000
6,433383	1,000	857.679,000000
6,450050	1,000	859.271,000000
6,466717	1,000	860.423,000000
6,483383	1,000	861.017,000000
6,500050	1,000	860.885,000000
6,516717	1,000	860.078,000000
6,533383	1,000	858.985,000000
6,550050	1,000	858.136,000000
6,566717	1,000	857.685,000000
6,583383	1,000	857.447,000000
6,600050	1,000	857.384,000000
6,616717	1,000	857.763,000000
6,633383	1,000	858.861,000000
6,650050	1,000	860.426,000000
6,666717	1,000	861.860,000000
6,683383	1,000	862.696,000000
6,700050	1,000	862.746,000000
6,716717	1,000	862.193,000000
6,733383	1,000	861.215,000000
6,750050	1,000	860.102,000000
6,766717	1,000	859.099,000000
6,783383	1,000	858.360,000000
6,800050	1,000	858.183,000000
6,816717	1,000	858.391,000000
6,833383	1,000	858.683,000000
6,850050	1,000	858.777,000000
6,866717	1,000	858.763,000000
6,883383	1,000	858.994,000000
6,900050	1,000	859.419,000000
6,916717	1,000	859.550,000000
6,933383	1,000	859.210,000000
6,950050	1,000	858.536,000000
6,966717	1,000	857.665,000000
6,983383	1,000	856.961,000000
7,000050	1,000	856.533,000000
7,016717	1,000	856.411,000000
7,033383	1,000	856.850,000000
7,050050	1,000	858.023,000000
7,066717	1,000	860.045,000000
7,083383	1,000	862.519,000000
7,100050	1,000	864.635,000000
7,116717	1,000	865.924,000000
7,133383	1,000	866.345,000000
7,150050	1,000	866.157,000000
7,166717	1,000	865.785,000000
7,183383	1,000	865.799,000000
7,200050	1,000	866.458,000000
7,216717	1,000	867.416,000000
7,233383	1,000	868.392,000000
7,250050	1,000	869.087,000000
7,266717	1,000	869.311,000000
7,283383	1,000	869.259,000000
7,300050	1,000	869.314,000000
7,316717	1,000	869.965,000000
7,333383	1,000	871.237,000000
7,350050	1,000	873.104,000000
7,366717	1,000	875.412,000000
7,383383	1,000	877.769,000000
7,400050	1,000	879.828,000000
7,416717	1,000	881.516,000000
7,433383	1,000	882.947,000000
7,450050	1,000	884.016,000000
7,466717	1,000	884.608,000000
7,483383	1,000	884.567,000000
7,500050	1,000	883.948,000000
7,516717	1,000	882.933,000000
7,533383	1,000	881.795,000000
7,550050	1,000	880.686,000000
7,566717	1,000	879.680,000000
7,583383	1,000	878.997,000000
7,600050	1,000	878.834,000000
7,616717	1,000	879.187,000000
7,633383	1,000	879.852,000000
7,650050	1,000	880.548,000000
7,666717	1,000	881.165,000000
7,683383	1,000	881.894,000000
7,700050	1,000	882.935,000000
7,716717	1,000	884.112,000000
7,733383	1,000	884.991,000000
7,750050	1,000	885.120,000000
7,766717	1,000	884.526,000000
7,783383	1,000	883.536,000000
7,800050	1,000	882.352,000000
7,816717	1,000	881.148,000000
7,833383	1,000	880.076,000000
7,850050	1,000	879.298,000000
7,866717	1,000	878.887,000000
7,883383	1,000	878.968,000000
7,900050	1,000	879.477,000000
7,916717	1,000	880.321,000000
7,933383	1,000	881.718,000000
7,950050	1,000	883.713,000000
7,966717	1,000	886.051,000000
7,983383	1,000	888.293,000000
8,000050	1,000	889.994,000000
8,016717	1,000	890.755,000000
8,033383	1,000	890.613,000000
8,050050	1,000	889.812,000000
8,066717	1,000	888.906,000000
8,083383	1,000	888.361,000000
8,100050	1,000	888.492,000000
8,116717	1,000	889.255,000000
8,133383	1,000	890.081,000000
8,150050	1,000	890.492,000000
8,166717	1,000	890.494,000000
8,183383	1,000	890.496,000000
8,200050	1,000	890.569,000000
8,216717	1,000	890.544,000000
8,233383	1,000	890.414,000000
8,250050	1,000	890.462,000000
8,266717	1,000	890.972,000000
8,283383	1,000	892.261,000000
8,300050	1,000	894.827,000000
8,316717	1,000	899.421,000000
8,333383	1,000	906.697,000000
8,350050	1,000	916.712,000000
8,366717	1,000	928.808,000000
8,383383	1,000	941.951,000000
8,400050	1,000	954.792,000000
8,416717	1,000	965.877,000000
8,433383	1,000	973.892,000000
8,450050	1,000	977.647,000000
8,466717	1,000	976.661,000000
8,483383	1,000	971.264,000000
8,500050	1,000	962.325,000000
8,516717	1,000	951.261,000000
8,533383	1,000	939.842,000000
8,550050	1,000	929.684,000000
8,566717	1,000	921.783,000000
8,583383	1,000	916.275,000000
8,600050	1,000	912.737,000000
8,616717	1,000	910.732,000000
8,633383	1,000	909.888,000000
8,650050	1,000	909.764,000000
8,666717	1,000	910.334,000000
8,683383	1,000	911.877,000000
8,700050	1,000	914.180,000000
8,716717	1,000	916.896,000000
8,733383	1,000	920.491,000000
8,750050	1,000	926.537,000000
8,766717	1,000	937.115,000000
8,783383	1,000	954.341,000000
8,800050	1,000	980.089,000000
8,816717	1,000	1.014.741,000000
8,833383	1,000	1.056.085,000000
8,850050	1,000	1.099.496,000000
8,866717	1,000	1.139.141,000000
8,883383	1,000	1.169.660,000000
8,900050	1,000	1.187.142,000000
8,916717	1,000	1.189.734,000000
8,933383	1,000	1.178.039,000000
8,950050	1,000	1.154.407,000000
8,966717	1,000	1.122.343,000000
8,983383	1,000	1.086.143,000000
9,000050	1,000	1.049.905,000000
9,016717	1,000	1.016.467,000000
9,033383	1,000	987.570,000000
9,050050	1,000	964.086,000000
9,066717	1,000	945.729,000000
9,083383	1,000	931.955,000000
9,100050	1,000	922.407,000000
9,116717	1,000	916.590,000000
9,133383	1,000	914.013,000000
9,150050	1,000	913.819,000000
9,166717	1,000	914.784,000000
9,183383	1,000	915.858,000000
9,200050	1,000	916.391,000000
9,216717	1,000	916.314,000000
9,233383	1,000	915.942,000000
9,250050	1,000	915.363,000000
9,266717	1,000	914.562,000000
9,283383	1,000	913.900,000000
9,300050	1,000	913.895,000000
9,316717	1,000	914.831,000000
9,333383	1,000	916.663,000000
9,350050	1,000	919.187,000000
9,366717	1,000	922.072,000000
9,383383	1,000	925.032,000000
9,400050	1,000	928.210,000000
9,416717	1,000	931.659,000000
9,433383	1,000	935.344,000000
9,450050	1,000	939.178,000000
9,466717	1,000	942.962,000000
9,483383	1,000	946.376,000000
9,500050	1,000	948.990,000000
9,516717	1,000	950.478,000000
9,533383	1,000	950.760,000000
9,550050	1,000	950.171,000000
9,566717	1,000	949.217,000000
9,583383	1,000	948.388,000000
9,600050	1,000	948.176,000000
9,616717	1,000	948.864,000000
9,633383	1,000	951.422,000000
9,650050	1,000	958.289,000000
9,666717	1,000	974.279,000000
9,683383	1,000	1.009.368,000000
9,700050	1,000	1.082.966,000000
9,716717	1,000	1.229.714,000000
9,733383	1,000	1.502.163,000000
9,750050	1,000	1.966.640,000000
9,766717	1,000	2.685.678,000000
9,783383	1,000	3.690.478,000000
9,800050	1,000	4.953.980,000000
9,816717	1,000	6.377.904,000000
9,833383	1,000	7.804.161,000000
9,850050	1,000	9.049.105,000000
9,866717	1,000	9.948.166,000000
9,883383	1,000	10.392.938,000000
9,900050	1,000	10.350.355,000000
9,916717	1,000	9.860.623,000000
9,933383	1,000	9.018.099,000000
9,950050	1,000	7.945.281,000000
9,966717	1,000	6.767.860,000000
9,983383	1,000	5.596.187,000000
10,000050	1,000	4.514.137,000000
10,016717	1,000	3.575.156,000000
10,033383	1,000	2.804.508,000000
10,050050	1,000	2.204.461,000000
10,066717	1,000	1.760.865,000000
10,083383	1,000	1.450.142,000000
10,100050	1,000	1.245.186,000000
10,116717	1,000	1.119.108,000000
10,133383	1,000	1.048.114,000000
10,150050	1,000	1.013.031,000000
10,166717	1,000	999.574,000000
10,183383	1,000	997.485,000000
10,200050	1,000	1.000.308,000000
10,216717	1,000	1.004.361,000000
10,233383	1,000	1.008.049,000000
10,250050	1,000	1.011.212,000000
10,266717	1,000	1.014.405,000000
10,283383	1,000	1.018.137,000000
10,300050	1,000	1.022.843,000000
10,316717	1,000	1.029.333,000000
10,333383	1,000	1.038.285,000000
10,350050	1,000	1.049.925,000000
10,366717	1,000	1.064.364,000000
10,383383	1,000	1.081.227,000000
10,400050	1,000	1.099.887,000000
10,416717	1,000	1.119.957,000000
10,433383	1,000	1.141.410,000000
10,450050	1,000	1.163.806,000000
10,466717	1,000	1.185.520,000000
10,483383	1,000	1.204.090,000000
10,500050	1,000	1.217.118,000000
10,516717	1,000	1.222.549,000000
10,533383	1,000	1.219.289,000000
10,550050	1,000	1.207.473,000000
10,566717	1,000	1.188.387,000000
10,583383	1,000	1.163.979,000000
10,600050	1,000	1.136.492,000000
10,616717	1,000	1.108.040,000000
10,633383	1,000	1.080.711,000000
10,650050	1,000	1.056.454,000000
10,666717	1,000	1.036.660,000000
10,683383	1,000	1.022.062,000000
10,700050	1,000	1.014.191,000000
10,716717	1,000	1.016.354,000000
10,733383	1,000	1.034.031,000000
10,750050	1,000	1.075.863,000000
10,766717	1,000	1.153.466,000000
10,783383	1,000	1.279.363,000000
10,800050	1,000	1.463.459,000000
10,816717	1,000	1.707.322,000000
10,833383	1,000	2.000.063,000000
10,850050	1,000	2.317.128,000000
10,866717	1,000	2.623.844,000000
10,883383	1,000	2.882.849,000000
10,900050	1,000	3.062.082,000000
10,916717	1,000	3.141.702,000000
10,933383	1,000	3.116.883,000000
10,950050	1,000	2.997.334,000000
10,966717	1,000	2.803.501,000000
10,983383	1,000	2.561.330,000000
11,000050	1,000	2.297.798,000000
11,016717	1,000	2.037.053,000000
11,033383	1,000	1.798.014,000000
11,050050	1,000	1.592.938,000000
11,066717	1,000	1.428.180,000000
11,083383	1,000	1.305.400,000000
11,100050	1,000	1.222.638,000000
11,116717	1,000	1.175.266,000000
11,133383	1,000	1.156.992,000000
11,150050	1,000	1.159.888,000000
11,166717	1,000	1.175.207,000000
11,183383	1,000	1.194.558,000000
11,200050	1,000	1.211.139,000000
11,216717	1,000	1.220.017,000000
11,233383	1,000	1.218.667,000000
11,250050	1,000	1.207.364,000000
11,266717	1,000	1.188.069,000000
11,283383	1,000	1.163.352,000000
11,300050	1,000	1.135.989,000000
11,316717	1,000	1.108.488,000000
11,333383	1,000	1.083.063,000000
11,350050	1,000	1.061.398,000000
11,366717	1,000	1.044.502,000000
11,383383	1,000	1.032.747,000000
11,400050	1,000	1.026.055,000000
11,416717	1,000	1.024.580,000000
11,433383	1,000	1.028.218,000000
11,450050	1,000	1.036.517,000000
11,466717	1,000	1.048.851,000000
11,483383	1,000	1.064.188,000000
11,500050	1,000	1.080.844,000000
11,516717	1,000	1.096.751,000000
11,533383	1,000	1.109.668,000000
11,550050	1,000	1.117.592,000000
11,566717	1,000	1.119.605,000000
11,583383	1,000	1.115.701,000000
11,600050	1,000	1.106.676,000000
11,616717	1,000	1.093.798,000000
11,633383	1,000	1.078.485,000000
11,650050	1,000	1.062.501,000000
11,666717	1,000	1.047.103,000000
11,683383	1,000	1.033.116,000000
11,700050	1,000	1.021.157,000000
11,716717	1,000	1.011.231,000000
11,733383	1,000	1.003.187,000000
11,750050	1,000	996.610,000000
11,766717	1,000	991.303,000000
11,783383	1,000	987.439,000000
11,800050	1,000	985.395,000000
11,816717	1,000	985.174,000000
11,833383	1,000	986.154,000000
11,850050	1,000	987.738,000000
11,866717	1,000	989.546,000000
11,883383	1,000	991.508,000000
11,900050	1,000	993.377,000000
11,916717	1,000	995.006,000000
11,933383	1,000	996.366,000000
11,950050	1,000	997.675,000000
11,966717	1,000	998.985,000000
11,983383	1,000	1.000.580,000000
12,000050	1,000	1.003.506,000000
12,016717	1,000	1.008.958,000000
12,033383	1,000	1.018.130,000000
12,050050	1,000	1.032.213,000000
12,066717	1,000	1.052.368,000000
12,083383	1,000	1.080.189,000000
12,100050	1,000	1.119.432,000000
12,116717	1,000	1.178.151,000000
12,133383	1,000	1.270.818,000000
12,150050	1,000	1.419.014,000000
12,166717	1,000	1.649.294,000000
12,183383	1,000	1.987.868,000000
12,200050	1,000	2.452.283,000000
12,216717	1,000	3.041.159,000000
12,233383	1,000	3.726.524,000000
12,250050	1,000	4.452.221,000000
12,266717	1,000	5.142.017,000000
12,283383	1,000	5.715.084,000000
12,300050	1,000	6.103.103,000000
12,316717	1,000	6.264.201,000000
12,333383	1,000	6.189.138,000000
12,350050	1,000	5.899.589,000000
12,366717	1,000	5.440.666,000000
12,383383	1,000	4.869.956,000000
12,400050	1,000	4.247.166,000000
12,416717	1,000	3.625.829,000000
12,433383	1,000	3.048.007,000000
12,450050	1,000	2.541.910,000000
12,466717	1,000	2.121.996,000000
12,483383	1,000	1.791.141,000000
12,500050	1,000	1.544.352,000000
12,516717	1,000	1.373.104,000000
12,533383	1,000	1.268.249,000000
12,550050	1,000	1.222.138,000000
12,566717	1,000	1.230.264,000000
12,583383	1,000	1.291.834,000000
12,600050	1,000	1.408.706,000000
12,616717	1,000	1.581.925,000000
12,633383	1,000	1.807.389,000000
12,650050	1,000	2.072.351,000000
12,666717	1,000	2.354.884,000000
12,683383	1,000	2.626.612,000000
12,700050	1,000	2.857.136,000000
12,716717	1,000	3.019.856,000000
12,733383	1,000	3.097.587,000000
12,750050	1,000	3.085.354,000000
12,766717	1,000	2.989.781,000000
12,783383	1,000	2.826.778,000000
12,800050	1,000	2.617.851,000000
12,816717	1,000	2.385.947,000000
12,833383	1,000	2.151.934,000000
12,850050	1,000	1.932.364,000000
12,866717	1,000	1.738.584,000000
12,883383	1,000	1.576.772,000000
12,900050	1,000	1.448.559,000000
12,916717	1,000	1.351.825,000000
12,933383	1,000	1.282.340,000000
12,950050	1,000	1.235.339,000000
12,966717	1,000	1.206.709,000000
12,983383	1,000	1.194.254,000000
13,000050	1,000	1.198.474,000000
13,016717	1,000	1.222.520,000000
13,033383	1,000	1.271.734,000000
13,050050	1,000	1.352.962,000000
13,066717	1,000	1.472.224,000000
13,083383	1,000	1.631.286,000000
13,100050	1,000	1.824.831,000000
13,116717	1,000	2.040.140,000000
13,133383	1,000	2.257.459,000000
13,150050	1,000	2.453.036,000000
13,166717	1,000	2.603.841,000000
13,183383	1,000	2.692.230,000000
13,200050	1,000	2.709.614,000000
13,216717	1,000	2.656.995,000000
13,233383	1,000	2.543.628,000000
13,250050	1,000	2.384.713,000000
13,266717	1,000	2.198.125,000000
13,283383	1,000	2.001.714,000000
13,300050	1,000	1.810.959,000000
13,316717	1,000	1.637.603,000000
13,333383	1,000	1.489.018,000000
13,350050	1,000	1.368.344,000000
13,366717	1,000	1.275.711,000000
13,383383	1,000	1.209.161,000000
13,400050	1,000	1.165.306,000000
13,416717	1,000	1.140.268,000000
13,433383	1,000	1.130.306,000000
13,450050	1,000	1.132.214,000000
13,466717	1,000	1.143.435,000000
13,483383	1,000	1.161.540,000000
13,500050	1,000	1.184.103,000000
13,516717	1,000	1.208.481,000000
13,533383	1,000	1.231.598,000000
13,550050	1,000	1.250.633,000000
13,566717	1,000	1.263.340,000000
13,583383	1,000	1.268.334,000000
13,600050	1,000	1.265.086,000000
13,616717	1,000	1.254.024,000000
13,633383	1,000	1.236.531,000000
13,650050	1,000	1.214.693,000000
13,666717	1,000	1.190.701,000000
13,683383	1,000	1.166.724,000000
13,700050	1,000	1.144.510,000000
13,716717	1,000	1.125.303,000000
13,733383	1,000	1.109.724,000000
13,750050	1,000	1.097.772,000000
13,766717	1,000	1.089.049,000000
13,783383	1,000	1.082.652,000000
13,800050	1,000	1.077.507,000000
13,816717	1,000	1.072.828,000000
13,833383	1,000	1.068.025,000000
13,850050	1,000	1.062.775,000000
13,866717	1,000	1.057.046,000000
13,883383	1,000	1.051.260,000000
13,900050	1,000	1.045.775,000000
13,916717	1,000	1.040.557,000000
13,933383	1,000	1.035.491,000000
13,950050	1,000	1.030.620,000000
13,966717	1,000	1.026.092,000000
13,983383	1,000	1.022.108,000000
14,000050	1,000	1.018.886,000000
14,016717	1,000	1.016.614,000000
14,033383	1,000	1.015.470,000000
14,050050	1,000	1.015.466,000000
14,066717	1,000	1.016.701,000000
14,083383	1,000	1.019.892,000000
14,100050	1,000	1.026.111,000000
14,116717	1,000	1.036.043,000000
14,133383	1,000	1.049.948,000000
14,150050	1,000	1.067.783,000000
14,166717	1,000	1.088.454,000000
14,183383	1,000	1.110.229,000000
14,200050	1,000	1.130.999,000000
14,216717	1,000	1.148.505,000000
14,233383	1,000	1.160.759,000000
14,250050	1,000	1.166.682,000000
14,266717	1,000	1.166.022,000000
14,283383	1,000	1.159.095,000000
14,300050	1,000	1.146.893,000000
14,316717	1,000	1.131.040,000000
14,333383	1,000	1.113.451,000000
14,350050	1,000	1.096.124,000000
14,366717	1,000	1.080.552,000000
14,383383	1,000	1.067.727,000000
14,400050	1,000	1.057.918,000000
14,416717	1,000	1.050.801,000000
14,433383	1,000	1.045.875,000000
14,450050	1,000	1.042.267,000000
14,466717	1,000	1.039.106,000000
14,483383	1,000	1.035.968,000000
14,500050	1,000	1.032.709,000000
14,516717	1,000	1.029.450,000000
14,533383	1,000	1.026.649,000000
14,550050	1,000	1.024.460,000000
14,566717	1,000	1.022.749,000000
14,583383	1,000	1.021.651,000000
14,600050	1,000	1.021.438,000000
14,616717	1,000	1.022.285,000000
14,633383	1,000	1.023.747,000000
14,650050	1,000	1.025.347,000000
14,666717	1,000	1.027.195,000000
14,683383	1,000	1.029.576,000000
14,700050	1,000	1.032.400,000000
14,716717	1,000	1.035.368,000000
14,733383	1,000	1.038.119,000000
14,750050	1,000	1.040.503,000000
14,766717	1,000	1.042.488,000000
14,783383	1,000	1.043.959,000000
14,800050	1,000	1.045.328,000000
14,816717	1,000	1.047.082,000000
14,833383	1,000	1.049.345,000000
14,850050	1,000	1.052.098,000000
14,866717	1,000	1.055.244,000000
14,883383	1,000	1.058.434,000000
14,900050	1,000	1.061.141,000000
14,916717	1,000	1.063.075,000000
14,933383	1,000	1.064.138,000000
14,950050	1,000	1.064.322,000000
14,966717	1,000	1.063.442,000000
14,983383	1,000	1.061.632,000000
15,000050	1,000	1.059.170,000000
15,016717	1,000	1.056.237,000000
15,033383	1,000	1.052.985,000000
15,050050	1,000	1.049.927,000000
15,066717	1,000	1.047.381,000000
15,083383	1,000	1.045.450,000000
15,100050	1,000	1.044.125,000000
15,116717	1,000	1.043.141,000000
15,133383	1,000	1.042.518,000000
15,150050	1,000	1.042.224,000000
15,166717	1,000	1.042.435,000000
15,183383	1,000	1.043.883,000000
15,200050	1,000	1.047.800,000000
15,216717	1,000	1.055.794,000000
15,233383	1,000	1.070.160,000000
15,250050	1,000	1.094.655,000000
15,266717	1,000	1.134.968,000000
15,283383	1,000	1.198.307,000000
15,300050	1,000	1.292.378,000000
15,316717	1,000	1.423.405,000000
15,333383	1,000	1.594.113,000000
15,350050	1,000	1.802.004,000000
15,366717	1,000	2.037.438,000000
15,383383	1,000	2.283.326,000000
15,400050	1,000	2.516.843,000000
15,416717	1,000	2.713.801,000000
15,433383	1,000	2.853.221,000000
15,450050	1,000	2.920.973,000000
15,466717	1,000	2.912.164,000000
15,483383	1,000	2.831.174,000000
15,500050	1,000	2.690.219,000000
15,516717	1,000	2.506.418,000000
15,533383	1,000	2.298.846,000000
15,550050	1,000	2.085.343,000000
15,566717	1,000	1.880.534,000000
15,583383	1,000	1.695.181,000000
15,600050	1,000	1.535.971,000000
15,616717	1,000	1.405.882,000000
15,633383	1,000	1.304.947,000000
15,650050	1,000	1.230.826,000000
15,666717	1,000	1.179.828,000000
15,683383	1,000	1.147.689,000000
15,700050	1,000	1.130.116,000000
15,716717	1,000	1.122.920,000000
15,733383	1,000	1.122.267,000000
15,750050	1,000	1.124.618,000000
15,766717	1,000	1.127.445,000000
15,783383	1,000	1.129.385,000000
15,800050	1,000	1.129.736,000000
15,816717	1,000	1.128.551,000000
15,833383	1,000	1.126.578,000000
15,850050	1,000	1.124.875,000000
15,866717	1,000	1.125.228,000000
15,883383	1,000	1.129.513,000000
15,900050	1,000	1.139.358,000000
15,916717	1,000	1.156.275,000000
15,933383	1,000	1.181.112,000000
15,950050	1,000	1.213.675,000000
15,966717	1,000	1.252.366,000000
15,983383	1,000	1.294.244,000000
16,000050	1,000	1.335.733,000000
16,016717	1,000	1.372.789,000000
16,033383	1,000	1.401.583,000000
16,050050	1,000	1.419.039,000000
16,066717	1,000	1.423.469,000000
16,083383	1,000	1.414.832,000000
16,100050	1,000	1.394.507,000000
16,116717	1,000	1.364.888,000000
16,133383	1,000	1.329.307,000000
16,150050	1,000	1.290.834,000000
16,166717	1,000	1.252.179,000000
16,183383	1,000	1.215.485,000000
16,200050	1,000	1.182.183,000000
16,216717	1,000	1.153.339,000000
16,233383	1,000	1.129.623,000000
16,250050	1,000	1.111.113,000000
16,266717	1,000	1.097.300,000000
16,283383	1,000	1.087.197,000000
16,300050	1,000	1.080.227,000000
16,316717	1,000	1.075.870,000000
16,333383	1,000	1.073.526,000000
16,350050	1,000	1.072.626,000000
16,366717	1,000	1.072.541,000000
16,383383	1,000	1.072.844,000000
16,400050	1,000	1.073.229,000000
16,416717	1,000	1.073.442,000000
16,433383	1,000	1.073.503,000000
16,450050	1,000	1.073.445,000000
16,466717	1,000	1.073.133,000000
16,483383	1,000	1.072.506,000000
16,500050	1,000	1.071.774,000000
16,516717	1,000	1.071.131,000000
16,533383	1,000	1.070.527,000000
16,550050	1,000	1.069.952,000000
16,566717	1,000	1.069.506,000000
16,583383	1,000	1.069.462,000000
16,600050	1,000	1.070.002,000000
16,616717	1,000	1.070.980,000000
16,633383	1,000	1.072.166,000000
16,650050	1,000	1.073.433,000000
16,666717	1,000	1.074.524,000000
16,683383	1,000	1.075.102,000000
16,700050	1,000	1.075.303,000000
16,716717	1,000	1.075.909,000000
16,733383	1,000	1.077.637,000000
16,750050	1,000	1.081.340,000000
16,766717	1,000	1.087.692,000000
16,783383	1,000	1.096.923,000000
16,800050	1,000	1.108.746,000000
16,816717	1,000	1.122.411,000000
16,833383	1,000	1.136.801,000000
16,850050	1,000	1.150.606,000000
16,866717	1,000	1.162.151,000000
16,883383	1,000	1.170.062,000000
16,900050	1,000	1.173.807,000000
16,916717	1,000	1.173.397,000000
16,933383	1,000	1.169.077,000000
16,950050	1,000	1.161.612,000000
16,966717	1,000	1.152.109,000000
16,983383	1,000	1.141.754,000000
17,000050	1,000	1.131.392,000000
17,016717	1,000	1.121.649,000000
17,033383	1,000	1.112.941,000000
17,050050	1,000	1.105.618,000000
17,066717	1,000	1.099.825,000000
17,083383	1,000	1.095.757,000000
17,100050	1,000	1.093.480,000000
17,116717	1,000	1.093.091,000000
17,133383	1,000	1.095.266,000000
17,150050	1,000	1.100.737,000000
17,166717	1,000	1.110.873,000000
17,183383	1,000	1.127.951,000000
17,200050	1,000	1.154.798,000000
17,216717	1,000	1.194.333,000000
17,233383	1,000	1.249.426,000000
17,250050	1,000	1.321.741,000000
17,266717	1,000	1.410.849,000000
17,283383	1,000	1.513.713,000000
17,300050	1,000	1.624.563,000000
17,316717	1,000	1.735.429,000000
17,333383	1,000	1.837.408,000000
17,350050	1,000	1.922.591,000000
17,366717	1,000	1.984.693,000000
17,383383	1,000	2.019.405,000000
17,400050	1,000	2.025.286,000000
17,416717	1,000	2.003.409,000000
17,433383	1,000	1.956.853,000000
17,450050	1,000	1.890.335,000000
17,466717	1,000	1.809.588,000000
17,483383	1,000	1.720.305,000000
17,500050	1,000	1.627.701,000000
17,516717	1,000	1.536.318,000000
17,533383	1,000	1.450.267,000000
17,550050	1,000	1.372.586,000000
17,566717	1,000	1.304.928,000000
17,583383	1,000	1.248.114,000000
17,600050	1,000	1.201.953,000000
17,616717	1,000	1.165.747,000000
17,633383	1,000	1.138.335,000000
17,650050	1,000	1.118.364,000000
17,666717	1,000	1.104.644,000000
17,683383	1,000	1.096.085,000000
17,700050	1,000	1.091.440,000000
17,716717	1,000	1.089.522,000000
17,733383	1,000	1.088.999,000000
17,750050	1,000	1.088.843,000000
17,766717	1,000	1.088.810,000000
17,783383	1,000	1.088.908,000000
17,800050	1,000	1.089.132,000000
17,816717	1,000	1.089.367,000000
17,833383	1,000	1.089.588,000000
17,850050	1,000	1.090.142,000000
17,866717	1,000	1.091.196,000000
17,883383	1,000	1.092.575,000000
17,900050	1,000	1.094.166,000000
17,916717	1,000	1.096.035,000000
17,933383	1,000	1.098.366,000000
17,950050	1,000	1.101.183,000000
17,966717	1,000	1.104.299,000000
17,983383	1,000	1.107.474,000000
18,000050	1,000	1.110.751,000000
18,016717	1,000	1.114.486,000000
18,033383	1,000	1.118.359,000000
18,050050	1,000	1.121.821,000000
18,066717	1,000	1.124.323,000000
18,083383	1,000	1.125.653,000000
18,100050	1,000	1.125.801,000000
18,116717	1,000	1.124.608,000000
18,133383	1,000	1.122.097,000000
18,150050	1,000	1.118.583,000000
18,166717	1,000	1.114.465,000000
18,183383	1,000	1.110.098,000000
18,200050	1,000	1.106.071,000000
18,216717	1,000	1.102.980,000000
18,233383	1,000	1.101.079,000000
18,250050	1,000	1.100.427,000000
18,266717	1,000	1.101.142,000000
18,283383	1,000	1.103.469,000000
18,300050	1,000	1.108.037,000000
18,316717	1,000	1.115.801,000000
18,333383	1,000	1.127.658,000000
18,350050	1,000	1.144.345,000000
18,366717	1,000	1.166.750,000000
18,383383	1,000	1.195.054,000000
18,400050	1,000	1.228.288,000000
18,416717	1,000	1.264.684,000000
18,433383	1,000	1.301.575,000000
18,450050	1,000	1.335.706,000000
18,466717	1,000	1.363.986,000000
18,483383	1,000	1.383.739,000000
18,500050	1,000	1.393.005,000000
18,516717	1,000	1.391.207,000000
18,533383	1,000	1.379.073,000000
18,550050	1,000	1.358.457,000000
18,566717	1,000	1.331.669,000000
18,583383	1,000	1.301.206,000000
18,600050	1,000	1.269.753,000000
18,616717	1,000	1.239.575,000000
18,633383	1,000	1.212.174,000000
18,650050	1,000	1.188.465,000000
18,666717	1,000	1.169.356,000000
18,683383	1,000	1.155.443,000000
18,700050	1,000	1.146.476,000000
18,716717	1,000	1.141.885,000000
18,733383	1,000	1.141.520,000000
18,750050	1,000	1.145.589,000000
18,766717	1,000	1.153.741,000000
18,783383	1,000	1.165.086,000000
18,800050	1,000	1.178.378,000000
18,816717	1,000	1.192.072,000000
18,833383	1,000	1.204.203,000000
18,850050	1,000	1.212.955,000000
18,866717	1,000	1.217.328,000000
18,883383	1,000	1.217.244,000000
18,900050	1,000	1.213.081,000000
18,916717	1,000	1.205.710,000000
18,933383	1,000	1.196.064,000000
18,950050	1,000	1.185.034,000000
18,966717	1,000	1.173.470,000000
18,983383	1,000	1.161.744,000000
19,000050	1,000	1.150.190,000000
19,016717	1,000	1.139.635,000000
19,033383	1,000	1.130.642,000000
19,050050	1,000	1.123.435,000000
19,066717	1,000	1.117.778,000000
19,083383	1,000	1.113.360,000000
19,100050	1,000	1.109.985,000000
19,116717	1,000	1.107.567,000000
19,133383	1,000	1.106.374,000000
19,150050	1,000	1.106.467,000000
19,166717	1,000	1.107.384,000000
19,183383	1,000	1.108.647,000000
19,200050	1,000	1.109.744,000000
19,216717	1,000	1.110.268,000000
19,233383	1,000	1.109.995,000000
19,250050	1,000	1.109.113,000000
19,266717	1,000	1.108.199,000000
19,283383	1,000	1.107.450,000000
19,300050	1,000	1.106.760,000000
19,316717	1,000	1.105.989,000000
19,333383	1,000	1.105.252,000000
19,350050	1,000	1.104.601,000000
19,366717	1,000	1.103.956,000000
19,383383	1,000	1.103.457,000000
19,400050	1,000	1.103.152,000000
19,416717	1,000	1.102.774,000000
19,433383	1,000	1.102.112,000000
19,450050	1,000	1.101.295,000000
19,466717	1,000	1.100.820,000000
19,483383	1,000	1.101.045,000000
19,500050	1,000	1.101.941,000000
19,516717	1,000	1.103.542,000000
19,533383	1,000	1.105.800,000000
19,550050	1,000	1.108.591,000000
19,566717	1,000	1.111.482,000000
19,583383	1,000	1.114.191,000000
19,600050	1,000	1.116.615,000000
19,616717	1,000	1.118.505,000000
19,633383	1,000	1.119.784,000000
19,650050	1,000	1.121.044,000000
19,666717	1,000	1.122.829,000000
19,683383	1,000	1.125.383,000000
19,700050	1,000	1.128.848,000000
19,716717	1,000	1.133.529,000000
19,733383	1,000	1.139.851,000000
19,750050	1,000	1.148.366,000000
19,766717	1,000	1.158.932,000000
19,783383	1,000	1.170.944,000000
19,800050	1,000	1.183.717,000000
19,816717	1,000	1.197.156,000000
19,833383	1,000	1.212.204,000000
19,850050	1,000	1.231.315,000000
19,866717	1,000	1.258.343,000000
19,883383	1,000	1.298.110,000000
19,900050	1,000	1.356.713,000000
19,916717	1,000	1.440.563,000000
19,933383	1,000	1.554.559,000000
19,950050	1,000	1.700.402,000000
19,966717	1,000	1.875.304,000000
19,983383	1,000	2.070.647,000000
20,000050	1,000	2.272.182,000000
20,016717	1,000	2.462.028,000000
20,033383	1,000	2.621.843,000000
20,050050	1,000	2.735.423,000000
20,066717	1,000	2.791.248,000000
20,083383	1,000	2.784.847,000000
20,100050	1,000	2.719.098,000000
20,116717	1,000	2.603.167,000000
20,133383	1,000	2.450.619,000000
20,150050	1,000	2.277.062,000000
20,166717	1,000	2.097.681,000000
20,183383	1,000	1.925.413,000000
20,200050	1,000	1.770.024,000000
20,216717	1,000	1.637.559,000000
20,233383	1,000	1.530.099,000000
20,250050	1,000	1.446.986,000000
20,266717	1,000	1.385.477,000000
20,283383	1,000	1.341.410,000000
20,300050	1,000	1.309.949,000000
20,316717	1,000	1.286.513,000000
20,333383	1,000	1.267.563,000000
20,350050	1,000	1.250.804,000000
20,366717	1,000	1.234.962,000000
20,383383	1,000	1.219.580,000000
20,400050	1,000	1.204.898,000000
20,416717	1,000	1.191.552,000000
20,433383	1,000	1.180.063,000000
20,450050	1,000	1.170.968,000000
20,466717	1,000	1.164.511,000000
20,483383	1,000	1.160.777,000000
20,500050	1,000	1.159.796,000000
20,516717	1,000	1.161.284,000000
20,533383	1,000	1.164.619,000000
20,550050	1,000	1.169.063,000000
20,566717	1,000	1.173.808,000000
20,583383	1,000	1.177.959,000000
20,600050	1,000	1.181.349,000000
20,616717	1,000	1.184.408,000000
20,633383	1,000	1.186.953,000000
20,650050	1,000	1.188.753,000000
20,666717	1,000	1.189.904,000000
20,683383	1,000	1.190.995,000000
20,700050	1,000	1.193.493,000000
20,716717	1,000	1.199.485,000000
20,733383	1,000	1.211.626,000000
20,750050	1,000	1.232.964,000000
20,766717	1,000	1.266.266,000000
20,783383	1,000	1.313.715,000000
20,800050	1,000	1.376.241,000000
20,816717	1,000	1.452.595,000000
20,833383	1,000	1.539.014,000000
20,850050	1,000	1.629.550,000000
20,866717	1,000	1.716.462,000000
20,883383	1,000	1.791.105,000000
20,900050	1,000	1.845.614,000000
20,916717	1,000	1.874.486,000000
20,933383	1,000	1.875.273,000000
20,950050	1,000	1.848.867,000000
20,966717	1,000	1.799.033,000000
20,983383	1,000	1.731.729,000000
21,000050	1,000	1.653.706,000000
21,016717	1,000	1.571.633,000000
21,033383	1,000	1.491.264,000000
21,050050	1,000	1.417.166,000000
21,066717	1,000	1.352.330,000000
21,083383	1,000	1.298.218,000000
21,100050	1,000	1.254.860,000000
21,116717	1,000	1.221.254,000000
21,133383	1,000	1.196.011,000000
21,150050	1,000	1.177.793,000000
21,166717	1,000	1.165.091,000000
21,183383	1,000	1.156.446,000000
21,200050	1,000	1.150.583,000000
21,216717	1,000	1.146.560,000000
21,233383	1,000	1.144.172,000000
21,250050	1,000	1.143.432,000000
21,266717	1,000	1.144.001,000000
21,283383	1,000	1.145.265,000000
21,300050	1,000	1.146.961,000000
21,316717	1,000	1.148.983,000000
21,333383	1,000	1.151.393,000000
21,350050	1,000	1.154.055,000000
21,366717	1,000	1.156.555,000000
21,383383	1,000	1.158.413,000000
21,400050	1,000	1.159.443,000000
21,416717	1,000	1.159.595,000000
21,433383	1,000	1.158.763,000000
21,450050	1,000	1.156.939,000000
21,466717	1,000	1.154.400,000000
21,483383	1,000	1.151.803,000000
21,500050	1,000	1.149.740,000000
21,516717	1,000	1.148.168,000000
21,533383	1,000	1.146.908,000000
21,550050	1,000	1.145.866,000000
21,566717	1,000	1.145.169,000000
21,583383	1,000	1.144.894,000000
21,600050	1,000	1.144.816,000000
21,616717	1,000	1.144.554,000000
21,633383	1,000	1.143.824,000000
21,650050	1,000	1.142.626,000000
21,666717	1,000	1.141.226,000000
21,683383	1,000	1.139.816,000000
21,700050	1,000	1.138.575,000000
21,716717	1,000	1.137.508,000000
21,733383	1,000	1.136.654,000000
21,750050	1,000	1.136.038,000000
21,766717	1,000	1.135.510,000000
21,783383	1,000	1.135.245,000000
21,800050	1,000	1.135.823,000000
21,816717	1,000	1.137.233,000000
21,833383	1,000	1.139.204,000000
21,850050	1,000	1.141.688,000000
21,866717	1,000	1.144.059,000000
21,883383	1,000	1.145.912,000000
21,900050	1,000	1.147.080,000000
21,916717	1,000	1.147.445,000000
21,933383	1,000	1.147.083,000000
21,950050	1,000	1.146.343,000000
21,966717	1,000	1.145.490,000000
21,983383	1,000	1.144.725,000000
22,000050	1,000	1.144.170,000000
22,016717	1,000	1.143.844,000000
22,033383	1,000	1.143.535,000000
22,050050	1,000	1.143.479,000000
22,066717	1,000	1.143.738,000000
22,083383	1,000	1.144.125,000000
22,100050	1,000	1.144.347,000000
22,116717	1,000	1.144.366,000000
22,133383	1,000	1.144.276,000000
22,150050	1,000	1.144.205,000000
22,166717	1,000	1.144.403,000000
22,183383	1,000	1.144.919,000000
22,200050	1,000	1.145.772,000000
22,216717	1,000	1.146.953,000000
22,233383	1,000	1.148.377,000000
22,250050	1,000	1.149.848,000000
22,266717	1,000	1.150.875,000000
22,283383	1,000	1.151.276,000000
22,300050	1,000	1.151.283,000000
22,316717	1,000	1.151.163,000000
22,333383	1,000	1.151.391,000000
22,350050	1,000	1.152.107,000000
22,366717	1,000	1.153.226,000000
22,383383	1,000	1.154.509,000000
22,400050	1,000	1.155.588,000000
22,416717	1,000	1.156.192,000000
22,433383	1,000	1.156.204,000000
22,450050	1,000	1.155.789,000000
22,466717	1,000	1.155.461,000000
22,483383	1,000	1.155.498,000000
22,500050	1,000	1.156.055,000000
22,516717	1,000	1.156.765,000000
22,533383	1,000	1.157.465,000000
22,550050	1,000	1.158.450,000000
22,566717	1,000	1.159.856,000000
22,583383	1,000	1.161.551,000000
22,600050	1,000	1.163.258,000000
22,616717	1,000	1.164.910,000000
22,633383	1,000	1.166.655,000000
22,650050	1,000	1.168.517,000000
22,666717	1,000	1.170.524,000000
22,683383	1,000	1.172.719,000000
22,700050	1,000	1.175.249,000000
22,716717	1,000	1.178.611,000000
22,733383	1,000	1.183.014,000000
22,750050	1,000	1.188.250,000000
22,766717	1,000	1.193.707,000000
22,783383	1,000	1.198.756,000000
22,800050	1,000	1.202.985,000000
22,816717	1,000	1.206.164,000000
22,833383	1,000	1.208.546,000000
22,850050	1,000	1.210.316,000000
22,866717	1,000	1.211.547,000000
22,883383	1,000	1.212.246,000000
22,900050	1,000	1.212.234,000000
22,916717	1,000	1.211.405,000000
22,933383	1,000	1.210.071,000000
22,950050	1,000	1.208.781,000000
22,966717	1,000	1.207.760,000000
22,983383	1,000	1.206.574,000000
23,000050	1,000	1.204.549,000000
23,016717	1,000	1.201.422,000000
23,033383	1,000	1.197.483,000000
23,050050	1,000	1.192.966,000000
23,066717	1,000	1.188.112,000000
23,083383	1,000	1.183.418,000000
23,100050	1,000	1.179.392,000000
23,116717	1,000	1.176.183,000000
23,133383	1,000	1.173.740,000000
23,150050	1,000	1.172.297,000000
23,166717	1,000	1.172.392,000000
23,183383	1,000	1.174.671,000000
23,200050	1,000	1.179.409,000000
23,216717	1,000	1.186.483,000000
23,233383	1,000	1.195.577,000000
23,250050	1,000	1.206.056,000000
23,266717	1,000	1.217.224,000000
23,283383	1,000	1.228.304,000000
23,300050	1,000	1.238.407,000000
23,316717	1,000	1.246.707,000000
23,333383	1,000	1.252.468,000000
23,350050	1,000	1.255.140,000000
23,366717	1,000	1.254.551,000000
23,383383	1,000	1.250.866,000000
23,400050	1,000	1.244.641,000000
23,416717	1,000	1.236.728,000000
23,433383	1,000	1.227.747,000000
23,450050	1,000	1.218.274,000000
23,466717	1,000	1.209.056,000000
23,483383	1,000	1.200.790,000000
23,500050	1,000	1.193.843,000000
23,516717	1,000	1.187.989,000000
23,533383	1,000	1.183.214,000000
23,550050	1,000	1.179.685,000000
23,566717	1,000	1.177.572,000000
23,583383	1,000	1.176.866,000000
23,600050	1,000	1.176.897,000000
23,616717	1,000	1.176.995,000000
23,633383	1,000	1.177.211,000000
23,650050	1,000	1.177.658,000000
23,666717	1,000	1.178.061,000000
23,683383	1,000	1.178.171,000000
23,700050	1,000	1.177.869,000000
23,716717	1,000	1.177.363,000000
23,733383	1,000	1.177.024,000000
23,750050	1,000	1.177.224,000000
23,766717	1,000	1.177.858,000000
23,783383	1,000	1.178.815,000000
23,800050	1,000	1.180.499,000000
23,816717	1,000	1.183.186,000000
23,833383	1,000	1.187.229,000000
23,850050	1,000	1.192.884,000000
23,866717	1,000	1.199.845,000000
23,883383	1,000	1.207.368,000000
23,900050	1,000	1.214.855,000000
23,916717	1,000	1.221.886,000000
23,933383	1,000	1.227.856,000000
23,950050	1,000	1.231.915,000000
23,966717	1,000	1.233.410,000000
23,983383	1,000	1.232.462,000000
24,000050	1,000	1.229.663,000000
24,016717	1,000	1.225.529,000000
24,033383	1,000	1.220.389,000000
24,050050	1,000	1.214.370,000000
24,066717	1,000	1.207.732,000000
24,083383	1,000	1.201.097,000000
24,100050	1,000	1.195.206,000000
24,116717	1,000	1.190.530,000000
24,133383	1,000	1.187.319,000000
24,150050	1,000	1.185.555,000000
24,166717	1,000	1.185.310,000000
24,183383	1,000	1.186.838,000000
24,200050	1,000	1.190.100,000000
24,216717	1,000	1.195.142,000000
24,233383	1,000	1.202.830,000000
24,250050	1,000	1.214.566,000000
24,266717	1,000	1.232.606,000000
24,283383	1,000	1.259.590,000000
24,300050	1,000	1.297.427,000000
24,316717	1,000	1.346.718,000000
24,333383	1,000	1.406.010,000000
24,350050	1,000	1.472.603,000000
24,366717	1,000	1.542.669,000000
24,383383	1,000	1.610.880,000000
24,400050	1,000	1.671.100,000000
24,416717	1,000	1.717.002,000000
24,433383	1,000	1.743.500,000000
24,450050	1,000	1.747.884,000000
24,466717	1,000	1.730.382,000000
24,483383	1,000	1.693.558,000000
24,500050	1,000	1.641.693,000000
24,516717	1,000	1.580.547,000000
24,533383	1,000	1.515.848,000000
24,550050	1,000	1.452.342,000000
24,566717	1,000	1.393.821,000000
24,583383	1,000	1.343.052,000000
24,600050	1,000	1.301.290,000000
24,616717	1,000	1.268.927,000000
24,633383	1,000	1.245.751,000000
24,650050	1,000	1.230.669,000000
24,666717	1,000	1.222.516,000000
24,683383	1,000	1.220.279,000000
24,700050	1,000	1.223.329,000000
24,716717	1,000	1.231.915,000000
24,733383	1,000	1.247.385,000000
24,750050	1,000	1.272.062,000000
24,766717	1,000	1.308.828,000000
24,783383	1,000	1.360.282,000000
24,800050	1,000	1.428.424,000000
24,816717	1,000	1.513.330,000000
24,833383	1,000	1.612.332,000000
24,850050	1,000	1.719.791,000000
24,866717	1,000	1.827.330,000000
24,883383	1,000	1.925.263,000000
24,900050	1,000	2.004.283,000000
24,916717	1,000	2.056.747,000000
24,933383	1,000	2.077.355,000000
24,950050	1,000	2.064.217,000000
24,966717	1,000	2.019.509,000000
24,983383	1,000	1.948.717,000000
25,000050	1,000	1.859.484,000000
25,016717	1,000	1.760.181,000000
25,033383	1,000	1.658.878,000000
25,050050	1,000	1.562.497,000000
25,066717	1,000	1.476.061,000000
25,083383	1,000	1.402.526,000000
25,100050	1,000	1.343.084,000000
25,116717	1,000	1.297.804,000000
25,133383	1,000	1.265.374,000000
25,150050	1,000	1.243.852,000000
25,166717	1,000	1.231.013,000000
25,183383	1,000	1.224.749,000000
25,200050	1,000	1.223.124,000000
25,216717	1,000	1.224.171,000000
25,233383	1,000	1.226.099,000000
25,250050	1,000	1.227.348,000000
25,266717	1,000	1.227.123,000000
25,283383	1,000	1.225.269,000000
25,300050	1,000	1.222.078,000000
25,316717	1,000	1.218.150,000000
25,333383	1,000	1.214.031,000000
25,350050	1,000	1.210.118,000000
25,366717	1,000	1.206.539,000000
25,383383	1,000	1.203.246,000000
25,400050	1,000	1.200.305,000000
25,416717	1,000	1.198.116,000000
25,433383	1,000	1.197.168,000000
25,450050	1,000	1.197.649,000000
25,466717	1,000	1.199.059,000000
25,483383	1,000	1.200.447,000000
25,500050	1,000	1.201.220,000000
25,516717	1,000	1.201.502,000000
25,533383	1,000	1.201.557,000000
25,550050	1,000	1.201.494,000000
25,566717	1,000	1.201.365,000000
25,583383	1,000	1.201.010,000000
25,600050	1,000	1.200.344,000000
25,616717	1,000	1.199.342,000000
25,633383	1,000	1.198.062,000000
25,650050	1,000	1.196.714,000000
25,666717	1,000	1.195.582,000000
25,683383	1,000	1.194.842,000000
25,700050	1,000	1.194.337,000000
25,716717	1,000	1.193.990,000000
25,733383	1,000	1.193.972,000000
25,750050	1,000	1.194.363,000000
25,766717	1,000	1.194.932,000000
25,783383	1,000	1.195.386,000000
25,800050	1,000	1.195.554,000000
25,816717	1,000	1.195.357,000000
25,833383	1,000	1.194.807,000000
25,850050	1,000	1.194.079,000000
25,866717	1,000	1.193.323,000000
25,883383	1,000	1.192.445,000000
25,900050	1,000	1.191.513,000000
25,916717	1,000	1.190.574,000000
25,933383	1,000	1.189.547,000000
25,950050	1,000	1.188.350,000000
25,966717	1,000	1.187.134,000000
25,983383	1,000	1.186.311,000000
26,000050	1,000	1.186.340,000000
26,016717	1,000	1.187.420,000000
26,033383	1,000	1.189.535,000000
26,050050	1,000	1.192.280,000000
26,066717	1,000	1.194.987,000000
26,083383	1,000	1.197.197,000000
26,100050	1,000	1.198.616,000000
26,116717	1,000	1.199.247,000000
26,133383	1,000	1.199.221,000000
26,150050	1,000	1.198.981,000000
26,166717	1,000	1.199.133,000000
26,183383	1,000	1.199.704,000000
26,200050	1,000	1.200.349,000000
26,216717	1,000	1.201.006,000000
26,233383	1,000	1.201.736,000000
26,250050	1,000	1.202.569,000000
26,266717	1,000	1.203.603,000000
26,283383	1,000	1.204.871,000000
26,300050	1,000	1.206.229,000000
26,316717	1,000	1.207.632,000000
26,333383	1,000	1.209.078,000000
26,350050	1,000	1.210.259,000000
26,366717	1,000	1.210.968,000000
26,383383	1,000	1.211.141,000000
26,400050	1,000	1.210.642,000000
26,416717	1,000	1.209.679,000000
26,433383	1,000	1.208.480,000000
26,450050	1,000	1.207.327,000000
26,466717	1,000	1.206.512,000000
26,483383	1,000	1.205.898,000000
26,500050	1,000	1.205.133,000000
26,516717	1,000	1.204.197,000000
26,533383	1,000	1.203.559,000000
26,550050	1,000	1.203.570,000000
26,566717	1,000	1.204.173,000000
26,583383	1,000	1.204.978,000000
26,600050	1,000	1.205.728,000000
26,616717	1,000	1.206.519,000000
26,633383	1,000	1.207.587,000000
26,650050	1,000	1.209.260,000000
26,666717	1,000	1.211.664,000000
26,683383	1,000	1.214.691,000000
26,700050	1,000	1.218.384,000000
26,716717	1,000	1.222.635,000000
26,733383	1,000	1.226.896,000000
26,750050	1,000	1.230.543,000000
26,766717	1,000	1.233.312,000000
26,783383	1,000	1.235.394,000000
26,800050	1,000	1.236.979,000000
26,816717	1,000	1.237.939,000000
26,833383	1,000	1.237.850,000000
26,850050	1,000	1.236.441,000000
26,866717	1,000	1.233.908,000000
26,883383	1,000	1.230.490,000000
26,900050	1,000	1.226.816,000000
26,916717	1,000	1.223.442,000000
26,933383	1,000	1.220.738,000000
26,950050	1,000	1.218.826,000000
26,966717	1,000	1.217.303,000000
26,983383	1,000	1.215.729,000000
27,000050	1,000	1.214.027,000000
27,016717	1,000	1.212.094,000000
27,033383	1,000	1.209.933,000000
27,050050	1,000	1.208.044,000000
27,066717	1,000	1.206.785,000000
27,083383	1,000	1.205.995,000000
27,100050	1,000	1.204.999,000000
27,116717	1,000	1.203.390,000000
27,133383	1,000	1.201.379,000000
27,150050	1,000	1.199.913,000000
27,166717	1,000	1.199.666,000000
27,183383	1,000	1.200.388,000000
27,200050	1,000	1.201.563,000000
27,216717	1,000	1.202.937,000000
27,233383	1,000	1.204.377,000000
27,250050	1,000	1.205.706,000000
27,266717	1,000	1.206.660,000000
27,283383	1,000	1.207.201,000000
27,300050	1,000	1.207.226,000000
27,316717	1,000	1.206.544,000000
27,333383	1,000	1.205.649,000000
27,350050	1,000	1.205.055,000000
27,366717	1,000	1.204.642,000000
27,383383	1,000	1.204.520,000000
27,400050	1,000	1.204.876,000000
27,416717	1,000	1.205.749,000000
27,433383	1,000	1.206.975,000000
27,450050	1,000	1.208.450,000000
27,466717	1,000	1.210.170,000000
27,483383	1,000	1.212.065,000000
27,500050	1,000	1.213.974,000000
27,516717	1,000	1.216.002,000000
27,533383	1,000	1.218.289,000000
27,550050	1,000	1.220.676,000000
27,566717	1,000	1.222.831,000000
27,583383	1,000	1.224.416,000000
27,600050	1,000	1.225.327,000000
27,616717	1,000	1.225.589,000000
27,633383	1,000	1.225.474,000000
27,650050	1,000	1.225.242,000000
27,666717	1,000	1.224.846,000000
27,683383	1,000	1.224.094,000000
27,700050	1,000	1.222.931,000000
27,716717	1,000	1.221.738,000000
27,733383	1,000	1.220.926,000000
27,750050	1,000	1.220.664,000000
27,766717	1,000	1.220.753,000000
27,783383	1,000	1.221.065,000000
27,800050	1,000	1.221.699,000000
27,816717	1,000	1.222.823,000000
27,833383	1,000	1.224.049,000000
27,850050	1,000	1.224.737,000000
27,866717	1,000	1.224.713,000000
27,883383	1,000	1.223.868,000000
27,900050	1,000	1.222.521,000000
27,916717	1,000	1.221.275,000000
27,933383	1,000	1.220.470,000000
27,950050	1,000	1.220.185,000000
27,966717	1,000	1.220.262,000000
27,983383	1,000	1.220.615,000000
28,000050	1,000	1.221.242,000000
28,016717	1,000	1.221.834,000000
28,033383	1,000	1.222.040,000000
28,050050	1,000	1.221.640,000000
28,066717	1,000	1.220.544,000000
28,083383	1,000	1.218.870,000000
28,100050	1,000	1.217.188,000000
28,116717	1,000	1.215.831,000000
28,133383	1,000	1.215.225,000000
28,150050	1,000	1.215.617,000000
28,166717	1,000	1.216.877,000000
28,183383	1,000	1.218.492,000000
28,200050	1,000	1.219.810,000000
28,216717	1,000	1.220.494,000000
28,233383	1,000	1.220.643,000000
28,250050	1,000	1.220.700,000000
28,266717	1,000	1.220.978,000000
28,283383	1,000	1.221.619,000000
28,300050	1,000	1.222.442,000000
28,316717	1,000	1.223.181,000000
28,333383	1,000	1.223.815,000000
28,350050	1,000	1.224.251,000000
28,366717	1,000	1.224.323,000000
28,383383	1,000	1.224.020,000000
28,400050	1,000	1.223.340,000000
28,416717	1,000	1.222.666,000000
28,433383	1,000	1.222.584,000000
28,450050	1,000	1.223.502,000000
28,466717	1,000	1.225.255,000000
28,483383	1,000	1.227.361,000000
28,500050	1,000	1.229.413,000000
28,516717	1,000	1.231.103,000000
28,533383	1,000	1.232.051,000000
28,550050	1,000	1.232.179,000000
28,566717	1,000	1.231.767,000000
28,583383	1,000	1.231.100,000000
28,600050	1,000	1.230.308,000000
28,616717	1,000	1.229.531,000000
28,633383	1,000	1.228.852,000000
28,650050	1,000	1.228.692,000000
28,666717	1,000	1.229.167,000000
28,683383	1,000	1.230.200,000000
28,700050	1,000	1.231.597,000000
28,716717	1,000	1.233.383,000000
28,733383	1,000	1.235.346,000000
28,750050	1,000	1.237.290,000000
28,766717	1,000	1.238.921,000000
28,783383	1,000	1.239.891,000000
28,800050	1,000	1.240.276,000000
28,816717	1,000	1.240.387,000000
28,833383	1,000	1.240.563,000000
28,850050	1,000	1.240.694,000000
28,866717	1,000	1.240.662,000000
28,883383	1,000	1.240.574,000000
28,900050	1,000	1.240.561,000000
28,916717	1,000	1.240.612,000000
28,933383	1,000	1.240.648,000000
28,950050	1,000	1.240.512,000000
28,966717	1,000	1.240.077,000000
28,983383	1,000	1.239.470,000000
29,000050	1,000	1.238.860,000000
29,016717	1,000	1.238.486,000000
29,033383	1,000	1.238.518,000000
29,050050	1,000	1.239.280,000000
29,066717	1,000	1.240.841,000000
29,083383	1,000	1.243.007,000000
29,100050	1,000	1.245.349,000000
29,116717	1,000	1.247.538,000000
29,133383	1,000	1.249.366,000000
29,150050	1,000	1.250.563,000000
29,166717	1,000	1.250.926,000000
29,183383	1,000	1.250.628,000000
29,200050	1,000	1.250.151,000000
29,216717	1,000	1.249.544,000000
29,233383	1,000	1.248.699,000000
29,250050	1,000	1.247.641,000000
29,266717	1,000	1.246.590,000000
29,283383	1,000	1.245.992,000000
29,300050	1,000	1.246.079,000000
29,316717	1,000	1.246.855,000000
29,333383	1,000	1.248.008,000000
29,350050	1,000	1.249.340,000000
29,366717	1,000	1.250.795,000000
29,383383	1,000	1.252.180,000000
29,400050	1,000	1.253.158,000000
29,416717	1,000	1.253.661,000000
29,433383	1,000	1.254.075,000000
29,450050	1,000	1.254.424,000000
29,466717	1,000	1.254.375,000000
29,483383	1,000	1.253.856,000000
29,500050	1,000	1.252.963,000000
29,516717	1,000	1.251.799,000000
29,533383	1,000	1.250.633,000000
29,550050	1,000	1.249.543,000000
29,566717	1,000	1.248.412,000000
29,583383	1,000	1.247.294,000000
29,600050	1,000	1.246.450,000000
29,616717	1,000	1.245.980,000000
29,633383	1,000	1.246.125,000000
29,650050	1,000	1.246.878,000000
29,666717	1,000	1.247.875,000000
29,683383	1,000	1.248.840,000000
29,700050	1,000	1.249.723,000000
29,716717	1,000	1.250.188,000000
29,733383	1,000	1.250.001,000000
29,750050	1,000	1.249.220,000000
29,766717	1,000	1.248.105,000000
29,783383	1,000	1.246.972,000000
29,800050	1,000	1.246.020,000000
29,816717	1,000	1.245.194,000000
29,833383	1,000	1.244.225,000000
29,850050	1,000	1.243.315,000000
29,866717	1,000	1.242.940,000000
29,883383	1,000	1.243.334,000000
29,900050	1,000	1.244.458,000000
29,916717	1,000	1.246.241,000000
29,933383	1,000	1.248.330,000000
29,950050	1,000	1.250.363,000000
29,966717	1,000	1.252.200,000000
29,983383	1,000	1.253.736,000000
30,000050	1,000	1.254.905,000000
30,016717	1,000	1.255.616,000000
30,033383	1,000	1.255.860,000000
30,050050	1,000	1.255.449,000000
30,066717	1,000	1.254.300,000000
30,083383	1,000	1.252.630,000000
30,100050	1,000	1.251.066,000000
30,116717	1,000	1.249.906,000000
30,133383	1,000	1.249.146,000000
30,150050	1,000	1.248.790,000000
30,166717	1,000	1.249.091,000000
30,183383	1,000	1.249.927,000000
30,200050	1,000	1.250.792,000000
30,216717	1,000	1.251.319,000000
30,233383	1,000	1.251.684,000000
30,250050	1,000	1.252.218,000000
30,266717	1,000	1.252.907,000000
30,283383	1,000	1.253.234,000000
30,300050	1,000	1.253.013,000000
30,316717	1,000	1.252.755,000000
30,333383	1,000	1.253.018,000000
30,350050	1,000	1.254.015,000000
30,366717	1,000	1.255.639,000000
30,383383	1,000	1.257.569,000000
30,400050	1,000	1.259.300,000000
30,416717	1,000	1.260.275,000000
30,433383	1,000	1.260.244,000000
30,450050	1,000	1.259.542,000000
30,466717	1,000	1.258.506,000000
30,483383	1,000	1.257.169,000000
30,500050	1,000	1.255.641,000000
30,516717	1,000	1.254.278,000000
30,533383	1,000	1.253.218,000000
30,550050	1,000	1.252.496,000000
30,566717	1,000	1.251.946,000000
30,583383	1,000	1.251.119,000000
30,600050	1,000	1.249.793,000000
30,616717	1,000	1.248.206,000000
30,633383	1,000	1.246.603,000000
30,650050	1,000	1.245.229,000000
30,666717	1,000	1.244.404,000000
30,683383	1,000	1.244.403,000000
30,700050	1,000	1.245.260,000000
30,716717	1,000	1.246.782,000000
30,733383	1,000	1.248.731,000000
30,750050	1,000	1.250.880,000000
30,766717	1,000	1.252.950,000000
30,783383	1,000	1.254.729,000000
30,800050	1,000	1.256.284,000000
30,816717	1,000	1.257.823,000000
30,833383	1,000	1.259.282,000000
30,850050	1,000	1.260.511,000000
30,866717	1,000	1.261.368,000000
30,883383	1,000	1.261.851,000000
30,900050	1,000	1.262.167,000000
30,916717	1,000	1.262.491,000000
30,933383	1,000	1.262.816,000000
30,950050	1,000	1.263.000,000000
30,966717	1,000	1.263.257,000000
30,983383	1,000	1.263.794,000000
31,000050	1,000	1.264.664,000000
31,016717	1,000	1.265.722,000000
31,033383	1,000	1.266.793,000000
31,050050	1,000	1.267.744,000000
31,066717	1,000	1.268.668,000000
31,083383	1,000	1.269.504,000000
31,100050	1,000	1.270.098,000000
31,116717	1,000	1.270.281,000000
31,133383	1,000	1.269.995,000000
31,150050	1,000	1.269.256,000000
31,166717	1,000	1.268.160,000000
31,183383	1,000	1.266.921,000000
31,200050	1,000	1.265.495,000000
31,216717	1,000	1.263.641,000000
31,233383	1,000	1.261.470,000000
31,250050	1,000	1.259.389,000000
31,266717	1,000	1.257.717,000000
31,283383	1,000	1.256.821,000000
31,300050	1,000	1.256.713,000000
31,316717	1,000	1.257.074,000000
31,333383	1,000	1.257.645,000000
31,350050	1,000	1.258.573,000000
31,366717	1,000	1.259.773,000000
31,383383	1,000	1.261.180,000000
31,400050	1,000	1.262.763,000000
31,416717	1,000	1.264.481,000000
31,433383	1,000	1.266.028,000000
31,450050	1,000	1.267.401,000000
31,466717	1,000	1.269.038,000000
31,483383	1,000	1.271.134,000000
31,500050	1,000	1.273.499,000000
31,516717	1,000	1.275.867,000000
31,533383	1,000	1.278.093,000000
31,550050	1,000	1.280.134,000000
31,566717	1,000	1.281.910,000000
31,583383	1,000	1.283.294,000000
31,600050	1,000	1.284.500,000000
31,616717	1,000	1.285.524,000000
31,633383	1,000	1.285.952,000000
31,650050	1,000	1.285.536,000000
31,666717	1,000	1.284.603,000000
31,683383	1,000	1.283.676,000000
31,700050	1,000	1.283.052,000000
31,716717	1,000	1.282.572,000000
31,733383	1,000	1.282.115,000000
31,750050	1,000	1.281.726,000000
31,766717	1,000	1.281.384,000000
31,783383	1,000	1.280.757,000000
31,800050	1,000	1.279.816,000000
31,816717	1,000	1.278.757,000000
31,833383	1,000	1.277.787,000000
31,850050	1,000	1.277.344,000000
31,866717	1,000	1.277.516,000000
31,883383	1,000	1.278.058,000000
31,900050	1,000	1.278.692,000000
31,916717	1,000	1.279.267,000000
31,933383	1,000	1.279.793,000000
31,950050	1,000	1.280.365,000000
31,966717	1,000	1.281.043,000000
31,983383	1,000	1.281.554,000000
32,000050	1,000	1.281.686,000000
32,016717	1,000	1.281.280,000000
32,033383	1,000	1.280.296,000000
32,050050	1,000	1.278.900,000000
32,066717	1,000	1.277.339,000000
32,083383	1,000	1.275.930,000000
32,100050	1,000	1.275.136,000000
32,116717	1,000	1.274.900,000000
32,133383	1,000	1.275.146,000000
32,150050	1,000	1.275.742,000000
32,166717	1,000	1.276.341,000000
32,183383	1,000	1.276.953,000000
32,200050	1,000	1.277.815,000000
32,216717	1,000	1.278.930,000000
32,233383	1,000	1.280.165,000000
32,250050	1,000	1.281.134,000000
32,266717	1,000	1.281.635,000000
32,283383	1,000	1.281.521,000000
32,300050	1,000	1.280.796,000000
32,316717	1,000	1.279.659,000000
32,333383	1,000	1.278.342,000000
32,350050	1,000	1.277.074,000000
32,366717	1,000	1.275.992,000000
32,383383	1,000	1.275.203,000000
32,400050	1,000	1.274.434,000000
32,416717	1,000	1.273.732,000000
32,433383	1,000	1.273.243,000000
32,450050	1,000	1.272.982,000000
32,466717	1,000	1.273.091,000000
32,483383	1,000	1.273.562,000000
32,500050	1,000	1.274.200,000000
32,516717	1,000	1.274.679,000000
32,533383	1,000	1.274.949,000000
32,550050	1,000	1.275.180,000000
32,566717	1,000	1.275.262,000000
32,583383	1,000	1.275.093,000000
32,600050	1,000	1.274.507,000000
32,616717	1,000	1.273.412,000000
32,633383	1,000	1.271.902,000000
32,650050	1,000	1.270.113,000000
32,666717	1,000	1.268.329,000000
32,683383	1,000	1.267.077,000000
32,700050	1,000	1.266.586,000000
32,716717	1,000	1.266.855,000000
32,733383	1,000	1.267.669,000000
32,750050	1,000	1.268.708,000000
32,766717	1,000	1.269.603,000000
32,783383	1,000	1.270.240,000000
32,800050	1,000	1.270.667,000000
32,816717	1,000	1.270.876,000000
32,833383	1,000	1.271.082,000000
32,850050	1,000	1.271.695,000000
32,866717	1,000	1.272.904,000000
32,883383	1,000	1.274.680,000000
32,900050	1,000	1.276.524,000000
32,916717	1,000	1.278.148,000000
32,933383	1,000	1.279.402,000000
32,950050	1,000	1.279.752,000000
32,966717	1,000	1.278.918,000000
32,983383	1,000	1.277.223,000000
33,000050	1,000	1.275.098,000000
33,016717	1,000	1.273.031,000000
33,033383	1,000	1.271.357,000000
33,050050	1,000	1.269.808,000000
33,066717	1,000	1.267.890,000000
33,083383	1,000	1.265.270,000000
33,100050	1,000	1.261.902,000000
33,116717	1,000	1.258.115,000000
33,133383	1,000	1.254.408,000000
33,150050	1,000	1.251.343,000000
33,166717	1,000	1.249.158,000000
33,183383	1,000	1.247.859,000000
33,200050	1,000	1.247.129,000000
33,216717	1,000	1.246.590,000000
33,233383	1,000	1.246.212,000000
33,250050	1,000	1.245.876,000000
33,266717	1,000	1.245.542,000000
33,283383	1,000	1.245.576,000000
33,300050	1,000	1.246.080,000000
33,316717	1,000	1.246.889,000000
33,333383	1,000	1.247.815,000000
33,350050	1,000	1.248.709,000000
33,366717	1,000	1.249.649,000000
33,383383	1,000	1.250.956,000000
33,400050	1,000	1.252.588,000000
33,416717	1,000	1.254.488,000000
33,433383	1,000	1.256.550,000000
33,450050	1,000	1.258.510,000000
33,466717	1,000	1.260.222,000000
33,483383	1,000	1.261.635,000000
33,500050	1,000	1.262.906,000000
33,516717	1,000	1.264.131,000000
33,533383	1,000	1.265.159,000000
33,550050	1,000	1.266.093,000000
33,566717	1,000	1.267.036,000000
33,583383	1,000	1.268.138,000000
33,600050	1,000	1.269.612,000000
33,616717	1,000	1.271.741,000000
33,633383	1,000	1.274.751,000000
33,650050	1,000	1.278.529,000000
33,666717	1,000	1.282.783,000000
33,683383	1,000	1.287.010,000000
33,700050	1,000	1.290.987,000000
33,716717	1,000	1.294.818,000000
33,733383	1,000	1.298.494,000000
33,750050	1,000	1.301.870,000000
33,766717	1,000	1.304.884,000000
33,783383	1,000	1.307.607,000000
33,800050	1,000	1.310.087,000000
33,816717	1,000	1.312.189,000000
33,833383	1,000	1.313.744,000000
33,850050	1,000	1.314.583,000000
33,866717	1,000	1.314.638,000000
33,883383	1,000	1.314.247,000000
33,900050	1,000	1.313.662,000000
33,916717	1,000	1.312.784,000000
33,933383	1,000	1.311.530,000000
33,950050	1,000	1.310.013,000000
33,966717	1,000	1.308.606,000000
33,983383	1,000	1.307.951,000000
34,000050	1,000	1.308.485,000000
34,016717	1,000	1.310.004,000000
34,033383	1,000	1.312.266,000000
34,050050	1,000	1.315.276,000000
34,066717	1,000	1.318.765,000000
34,083383	1,000	1.322.276,000000
34,100050	1,000	1.325.416,000000
34,116717	1,000	1.328.246,000000
34,133383	1,000	1.330.989,000000
34,150050	1,000	1.334.063,000000
34,166717	1,000	1.337.309,000000
34,183383	1,000	1.340.334,000000
34,200050	1,000	1.343.099,000000
34,216717	1,000	1.345.511,000000
34,233383	1,000	1.347.519,000000
34,250050	1,000	1.349.627,000000
34,266717	1,000	1.351.882,000000
34,283383	1,000	1.354.011,000000
34,300050	1,000	1.355.883,000000
34,316717	1,000	1.357.575,000000
34,333383	1,000	1.359.022,000000
34,350050	1,000	1.360.243,000000
34,366717	1,000	1.361.282,000000
34,383383	1,000	1.362.237,000000
34,400050	1,000	1.363.388,000000
34,416717	1,000	1.365.105,000000
34,433383	1,000	1.367.426,000000
34,450050	1,000	1.370.399,000000
34,466717	1,000	1.373.733,000000
34,483383	1,000	1.377.022,000000
34,500050	1,000	1.379.939,000000
34,516717	1,000	1.382.372,000000
34,533383	1,000	1.384.278,000000
34,550050	1,000	1.385.708,000000
34,566717	1,000	1.387.206,000000
34,583383	1,000	1.389.361,000000
34,600050	1,000	1.391.996,000000
34,616717	1,000	1.394.803,000000
34,633383	1,000	1.397.994,000000
34,650050	1,000	1.401.718,000000
34,666717	1,000	1.405.679,000000
34,683383	1,000	1.409.544,000000
34,700050	1,000	1.413.354,000000
34,716717	1,000	1.417.153,000000
34,733383	1,000	1.420.738,000000
34,750050	1,000	1.423.839,000000
34,766717	1,000	1.426.532,000000
34,783383	1,000	1.429.206,000000
34,800050	1,000	1.432.153,000000
34,816717	1,000	1.435.132,000000
34,833383	1,000	1.437.661,000000
34,850050	1,000	1.439.609,000000
34,866717	1,000	1.441.106,000000
34,883383	1,000	1.442.510,000000
34,900050	1,000	1.444.281,000000
34,916717	1,000	1.446.820,000000
34,933383	1,000	1.450.084,000000
34,950050	1,000	1.453.811,000000
34,966717	1,000	1.457.729,000000
34,983383	1,000	1.461.578,000000
35,000050	1,000	1.464.962,000000
35,016717	1,000	1.467.619,000000
35,033383	1,000	1.469.398,000000
35,050050	1,000	1.470.671,000000
35,066717	1,000	1.472.104,000000
35,083383	1,000	1.473.889,000000
35,100050	1,000	1.475.892,000000
35,116717	1,000	1.478.028,000000
35,133383	1,000	1.480.201,000000
35,150050	1,000	1.482.291,000000
35,166717	1,000	1.483.634,000000
35,183383	1,000	1.484.027,000000
35,200050	1,000	1.483.801,000000
35,216717	1,000	1.483.618,000000
35,233383	1,000	1.483.877,000000
35,250050	1,000	1.484.887,000000
35,266717	1,000	1.486.726,000000
35,283383	1,000	1.489.233,000000
35,300050	1,000	1.492.308,000000
35,316717	1,000	1.495.682,000000
35,333383	1,000	1.499.141,000000
35,350050	1,000	1.502.555,000000
35,366717	1,000	1.505.824,000000
35,383383	1,000	1.508.416,000000
35,400050	1,000	1.509.904,000000
35,416717	1,000	1.510.639,000000
35,433383	1,000	1.511.054,000000
35,450050	1,000	1.511.572,000000
35,466717	1,000	1.512.228,000000
35,483383	1,000	1.512.923,000000
35,500050	1,000	1.513.638,000000
35,516717	1,000	1.514.440,000000
35,533383	1,000	1.515.224,000000
35,550050	1,000	1.515.767,000000
35,566717	1,000	1.516.112,000000
35,583383	1,000	1.516.432,000000
35,600050	1,000	1.517.104,000000
35,616717	1,000	1.518.249,000000
35,633383	1,000	1.519.664,000000
35,650050	1,000	1.521.097,000000
35,666717	1,000	1.522.158,000000
35,683383	1,000	1.522.661,000000
35,700050	1,000	1.522.446,000000
35,716717	1,000	1.521.506,000000
35,733383	1,000	1.520.195,000000
35,750050	1,000	1.518.686,000000
35,766717	1,000	1.517.212,000000
35,783383	1,000	1.516.118,000000
35,800050	1,000	1.515.664,000000
35,816717	1,000	1.516.075,000000
35,833383	1,000	1.517.430,000000
35,850050	1,000	1.519.394,000000
35,866717	1,000	1.521.552,000000
35,883383	1,000	1.523.593,000000
35,900050	1,000	1.525.411,000000
35,916717	1,000	1.527.179,000000
35,933383	1,000	1.529.087,000000
35,950050	1,000	1.531.041,000000
35,966717	1,000	1.532.772,000000
35,983383	1,000	1.533.890,000000
36,000050	1,000	1.534.410,000000
36,016717	1,000	1.534.304,000000
36,033383	1,000	1.533.801,000000
36,050050	1,000	1.533.340,000000
36,066717	1,000	1.532.867,000000
36,083383	1,000	1.532.328,000000
36,100050	1,000	1.532.112,000000
36,116717	1,000	1.532.503,000000
36,133383	1,000	1.533.421,000000
36,150050	1,000	1.534.393,000000
36,166717	1,000	1.534.861,000000
36,183383	1,000	1.534.494,000000
36,200050	1,000	1.533.341,000000
36,216717	1,000	1.531.665,000000
36,233383	1,000	1.529.743,000000
36,250050	1,000	1.527.798,000000
36,266717	1,000	1.526.315,000000
36,283383	1,000	1.525.408,000000
36,300050	1,000	1.525.094,000000
36,316717	1,000	1.525.321,000000
36,333383	1,000	1.526.155,000000
36,350050	1,000	1.527.356,000000
36,366717	1,000	1.528.282,000000
36,383383	1,000	1.528.716,000000
36,400050	1,000	1.528.817,000000
36,416717	1,000	1.528.939,000000
36,433383	1,000	1.529.383,000000
36,450050	1,000	1.530.202,000000
36,466717	1,000	1.531.233,000000
36,483383	1,000	1.532.312,000000
36,500050	1,000	1.533.425,000000
36,516717	1,000	1.534.410,000000
36,533383	1,000	1.535.147,000000
36,550050	1,000	1.535.851,000000
36,566717	1,000	1.536.758,000000
36,583383	1,000	1.538.147,000000
36,600050	1,000	1.540.184,000000
36,616717	1,000	1.542.851,000000
36,633383	1,000	1.546.171,000000
36,650050	1,000	1.549.932,000000
36,666717	1,000	1.553.937,000000
36,683383	1,000	1.558.435,000000
36,700050	1,000	1.563.849,000000
36,716717	1,000	1.570.403,000000
36,733383	1,000	1.578.258,000000
36,750050	1,000	1.587.576,000000
36,766717	1,000	1.598.405,000000
36,783383	1,000	1.610.293,000000
36,800050	1,000	1.622.733,000000
36,816717	1,000	1.635.541,000000
36,833383	1,000	1.648.744,000000
36,850050	1,000	1.662.067,000000
36,866717	1,000	1.675.459,000000
36,883383	1,000	1.688.989,000000
36,900050	1,000	1.702.912,000000
36,916717	1,000	1.717.640,000000
36,933383	1,000	1.733.523,000000
36,950050	1,000	1.750.561,000000
36,966717	1,000	1.768.625,000000
36,983383	1,000	1.787.461,000000
37,000050	1,000	1.806.808,000000
37,016717	1,000	1.826.628,000000
37,033383	1,000	1.846.630,000000
37,050050	1,000	1.866.307,000000
37,066717	1,000	1.885.489,000000
37,083383	1,000	1.904.120,000000
37,100050	1,000	1.922.157,000000
37,116717	1,000	1.939.693,000000
37,133383	1,000	1.956.665,000000
37,150050	1,000	1.972.771,000000
37,166717	1,000	1.987.507,000000
37,183383	1,000	2.000.685,000000
37,200050	1,000	2.012.287,000000
37,216717	1,000	2.022.381,000000
37,233383	1,000	2.031.214,000000
37,250050	1,000	2.038.782,000000
37,266717	1,000	2.045.094,000000
37,283383	1,000	2.050.058,000000
37,300050	1,000	2.053.092,000000
37,316717	1,000	2.053.974,000000
37,333383	1,000	2.052.830,000000
37,350050	1,000	2.049.658,000000
37,366717	1,000	2.044.211,000000
37,383383	1,000	2.036.407,000000
37,400050	1,000	2.026.664,000000
37,416717	1,000	2.015.680,000000
37,433383	1,000	2.003.973,000000
37,450050	1,000	1.991.610,000000
37,466717	1,000	1.978.377,000000
37,483383	1,000	1.964.399,000000
37,500050	1,000	1.949.537,000000
37,516717	1,000	1.933.482,000000
37,533383	1,000	1.916.453,000000
37,550050	1,000	1.898.848,000000
37,566717	1,000	1.881.147,000000
37,583383	1,000	1.863.831,000000
37,600050	1,000	1.846.871,000000
37,616717	1,000	1.829.961,000000
37,633383	1,000	1.813.014,000000
37,650050	1,000	1.795.604,000000
37,666717	1,000	1.777.167,000000
37,683383	1,000	1.757.529,000000
37,700050	1,000	1.737.054,000000
37,716717	1,000	1.716.297,000000
37,733383	1,000	1.695.533,000000
37,750050	1,000	1.674.932,000000
37,766717	1,000	1.654.838,000000
37,783383	1,000	1.635.433,000000
37,800050	1,000	1.616.475,000000
37,816717	1,000	1.597.668,000000
37,833383	1,000	1.578.978,000000
37,850050	1,000	1.560.473,000000
37,866717	1,000	1.542.167,000000
37,883383	1,000	1.523.885,000000
37,900050	1,000	1.505.402,000000
37,916717	1,000	1.486.822,000000
37,933383	1,000	1.468.275,000000
37,950050	1,000	1.449.481,000000
37,966717	1,000	1.430.253,000000
37,983383	1,000	1.410.666,000000
38,000050	1,000	1.391.118,000000
38,016717	1,000	1.372.173,000000
38,033383	1,000	1.353.813,000000
38,050050	1,000	1.335.665,000000
38,066717	1,000	1.317.672,000000
38,083383	1,000	1.299.855,000000
38,100050	1,000	1.282.510,000000
38,116717	1,000	1.265.788,000000
38,133383	1,000	1.249.476,000000
38,150050	1,000	1.233.369,000000
38,166717	1,000	1.217.186,000000
38,183383	1,000	1.200.885,000000
38,200050	1,000	1.184.401,000000
38,216717	1,000	1.167.790,000000
38,233383	1,000	1.151.190,000000
38,250050	1,000	1.134.314,000000
38,266717	1,000	1.116.939,000000
38,283383	1,000	1.099.131,000000
38,300050	1,000	1.081.295,000000
38,316717	1,000	1.063.457,000000
38,333383	1,000	1.045.541,000000
38,350050	1,000	1.027.964,000000
38,366717	1,000	1.011.015,000000
38,383383	1,000	994.873,000000
38,400050	1,000	979.620,000000
38,416717	1,000	965.077,000000
38,433383	1,000	951.059,000000
38,450050	1,000	937.738,000000
38,466717	1,000	925.115,000000
38,483383	1,000	912.610,000000
38,500050	1,000	899.954,000000
38,516717	1,000	887.363,000000
38,533383	1,000	875.224,000000
38,550050	1,000	863.456,000000
38,566717	1,000	851.937,000000
38,583383	1,000	840.571,000000
38,600050	1,000	829.435,000000
38,616717	1,000	818.475,000000
38,633383	1,000	807.676,000000
38,650050	1,000	796.865,000000
38,666717	1,000	785.725,000000
38,683383	1,000	774.116,000000
38,700050	1,000	762.259,000000
38,716717	1,000	750.499,000000
38,733383	1,000	739.106,000000
38,750050	1,000	727.941,000000
38,766717	1,000	716.704,000000
38,783383	1,000	705.182,000000
38,800050	1,000	693.366,000000
38,816717	1,000	681.255,000000
38,833383	1,000	668.865,000000
38,850050	1,000	656.551,000000
38,866717	1,000	644.834,000000
38,883383	1,000	634.079,000000
38,900050	1,000	624.413,000000
38,916717	1,000	615.592,000000
38,933383	1,000	607.316,000000
38,950050	1,000	599.087,000000
38,966717	1,000	590.607,000000
38,983383	1,000	581.695,000000
39,000050	1,000	572.186,000000
39,016717	1,000	562.310,000000
39,033383	1,000	552.443,000000
39,050050	1,000	542.679,000000
39,066717	1,000	533.042,000000
39,083383	1,000	523.352,000000
39,100050	1,000	513.497,000000
39,116717	1,000	503.333,000000
39,133383	1,000	492.775,000000
39,150050	1,000	482.071,000000
39,166717	1,000	471.804,000000
39,183383	1,000	462.304,000000
39,200050	1,000	453.322,000000
39,216717	1,000	444.776,000000
39,233383	1,000	436.750,000000
39,250050	1,000	429.256,000000
39,266717	1,000	422.168,000000
39,283383	1,000	415.221,000000
39,300050	1,000	408.158,000000
39,316717	1,000	401.078,000000
39,333383	1,000	393.976,000000
39,350050	1,000	386.777,000000
39,366717	1,000	379.604,000000
39,383383	1,000	372.394,000000
39,400050	1,000	365.122,000000
39,416717	1,000	357.929,000000
39,433383	1,000	350.983,000000
39,450050	1,000	344.592,000000
39,466717	1,000	338.860,000000
39,483383	1,000	333.796,000000
39,500050	1,000	329.328,000000
39,516717	1,000	324.977,000000
39,533383	1,000	320.241,000000
39,550050	1,000	314.955,000000
39,566717	1,000	308.988,000000
39,583383	1,000	302.218,000000
39,600050	1,000	294.942,000000
39,616717	1,000	288.231,000000
39,633383	1,000	282.845,000000
39,650050	1,000	278.753,000000
39,666717	1,000	275.489,000000
39,683383	1,000	272.528,000000
39,700050	1,000	269.326,000000
39,716717	1,000	265.483,000000
39,733383	1,000	261.243,000000
39,750050	1,000	256.825,000000
39,766717	1,000	252.242,000000
39,783383	1,000	247.824,000000
39,800050	1,000	243.732,000000
39,816717	1,000	239.618,000000
39,833383	1,000	235.326,000000
39,850050	1,000	230.843,000000
39,866717	1,000	226.297,000000
39,883383	1,000	222.151,000000
39,900050	1,000	218.546,000000
39,916717	1,000	214.919,000000
39,933383	1,000	210.997,000000
39,950050	1,000	207.185,000000
39,966717	1,000	203.931,000000
39,983383	1,000	201.418,000000
40,000050	1,000	199.492,000000
40,016717	1,000	197.940,000000
40,033383	1,000	196.518,000000
40,050050	1,000	194.840,000000
40,066717	1,000	192.701,000000
40,083383	1,000	189.986,000000
40,100050	1,000	186.902,000000
40,116717	1,000	184.013,000000
40,133383	1,000	181.477,000000
40,150050	1,000	178.927,000000
40,166717	1,000	176.083,000000
40,183383	1,000	172.862,000000
40,200050	1,000	169.381,000000
40,216717	1,000	166.002,000000
40,233383	1,000	163.307,000000
40,250050	1,000	161.446,000000
40,266717	1,000	160.081,000000
40,283383	1,000	158.962,000000
40,300050	1,000	157.892,000000
40,316717	1,000	156.583,000000
40,333383	1,000	154.818,000000
40,350050	1,000	152.737,000000
40,366717	1,000	150.607,000000
40,383383	1,000	148.883,000000
40,400050	1,000	147.785,000000
40,416717	1,000	146.962,000000
40,433383	1,000	146.035,000000
40,450050	1,000	144.603,000000
40,466717	1,000	142.675,000000
40,483383	1,000	140.451,000000
40,500050	1,000	138.165,000000
40,516717	1,000	136.094,000000
40,533383	1,000	134.143,000000
40,550050	1,000	132.399,000000
40,566717	1,000	131.061,000000
40,583383	1,000	130.144,000000
40,600050	1,000	129.461,000000
40,616717	1,000	128.660,000000
40,633383	1,000	127.538,000000
40,650050	1,000	126.040,000000
40,666717	1,000	124.117,000000
40,683383	1,000	121.971,000000
40,700050	1,000	119.891,000000
40,716717	1,000	117.910,000000
40,733383	1,000	116.001,000000
40,750050	1,000	114.223,000000
40,766717	1,000	112.841,000000
40,783383	1,000	111.967,000000
40,800050	1,000	111.198,000000
40,816717	1,000	110.086,000000
40,833383	1,000	108.718,000000
40,850050	1,000	107.444,000000
40,866717	1,000	106.338,000000
40,883383	1,000	105.278,000000
40,900050	1,000	104.515,000000
40,916717	1,000	104.082,000000
40,933383	1,000	104.163,000000
40,950050	1,000	104.943,000000
40,966717	1,000	106.169,000000
40,983383	1,000	107.606,000000
41,000050	1,000	108.923,000000
41,016717	1,000	109.558,000000
41,033383	1,000	108.980,000000
41,050050	1,000	107.119,000000
41,066717	1,000	104.185,000000
41,083383	1,000	100.318,000000
41,100050	1,000	95.710,000000
41,116717	1,000	90.903,000000
41,133383	1,000	86.716,000000
41,150050	1,000	83.570,000000
41,166717	1,000	81.755,000000
41,183383	1,000	81.044,000000
41,200050	1,000	80.923,000000
41,216717	1,000	80.930,000000
41,233383	1,000	80.696,000000
41,250050	1,000	80.099,000000
41,266717	1,000	79.398,000000
41,283383	1,000	78.875,000000
41,300050	1,000	78.839,000000
41,316717	1,000	79.349,000000
41,333383	1,000	80.241,000000
41,350050	1,000	81.407,000000
41,366717	1,000	82.523,000000
41,383383	1,000	83.156,000000
41,400050	1,000	83.443,000000
41,416717	1,000	83.426,000000
41,433383	1,000	83.019,000000
41,450050	1,000	82.408,000000
41,466717	1,000	81.625,000000
41,483383	1,000	80.656,000000
41,500050	1,000	79.381,000000
41,516717	1,000	77.854,000000
41,533383	1,000	76.177,000000
41,550050	1,000	74.651,000000
41,566717	1,000	73.691,000000
41,583383	1,000	73.429,000000
41,600050	1,000	73.853,000000
41,616717	1,000	74.714,000000
41,633383	1,000	75.461,000000
41,650050	1,000	75.726,000000
41,666717	1,000	75.567,000000
41,683383	1,000	75.008,000000
41,700050	1,000	74.079,000000
41,716717	1,000	72.631,000000
41,733383	1,000	70.513,000000
41,750050	1,000	67.778,000000
41,766717	1,000	64.886,000000
41,783383	1,000	62.316,000000
41,800050	1,000	60.418,000000
41,816717	1,000	59.455,000000
41,833383	1,000	59.524,000000
41,850050	1,000	60.332,000000
41,866717	1,000	61.501,000000
41,883383	1,000	62.800,000000
41,900050	1,000	64.127,000000
41,916717	1,000	65.617,000000
41,933383	1,000	67.357,000000
41,950050	1,000	69.212,000000
41,966717	1,000	70.860,000000
41,983383	1,000	71.793,000000
42,000050	1,000	71.930,000000
42,016717	1,000	71.447,000000
42,033383	1,000	70.581,000000
42,050050	1,000	69.780,000000
42,066717	1,000	69.272,000000
42,083383	1,000	69.020,000000
42,100050	1,000	69.090,000000
42,116717	1,000	69.330,000000
42,133383	1,000	69.521,000000
42,150050	1,000	69.643,000000
42,166717	1,000	69.745,000000
42,183383	1,000	69.843,000000
42,200050	1,000	69.794,000000
42,216717	1,000	69.572,000000
42,233383	1,000	68.973,000000
42,250050	1,000	67.736,000000
42,266717	1,000	66.081,000000
42,283383	1,000	64.664,000000
42,300050	1,000	63.869,000000
42,316717	1,000	63.650,000000
42,333383	1,000	63.588,000000
42,350050	1,000	63.320,000000
42,366717	1,000	62.605,000000
42,383383	1,000	61.452,000000
42,400050	1,000	60.036,000000
42,416717	1,000	58.534,000000
42,433383	1,000	57.093,000000
42,450050	1,000	55.687,000000
42,466717	1,000	54.438,000000
42,483383	1,000	53.624,000000
42,500050	1,000	53.313,000000
42,516717	1,000	53.207,000000
42,533383	1,000	53.065,000000
42,550050	1,000	52.901,000000
42,566717	1,000	52.744,000000
42,583383	1,000	52.445,000000
42,600050	1,000	51.929,000000
42,616717	1,000	51.222,000000
42,633383	1,000	50.466,000000
42,650050	1,000	49.821,000000
42,666717	1,000	49.402,000000
42,683383	1,000	49.307,000000
42,700050	1,000	49.754,000000
42,716717	1,000	50.645,000000
42,733383	1,000	51.828,000000
42,750050	1,000	53.029,000000
42,766717	1,000	53.918,000000
42,783383	1,000	54.402,000000
42,800050	1,000	54.656,000000
42,816717	1,000	54.831,000000
42,833383	1,000	54.852,000000
42,850050	1,000	54.337,000000
42,866717	1,000	53.222,000000
42,883383	1,000	52.008,000000
42,900050	1,000	51.246,000000
42,916717	1,000	50.971,000000
42,933383	1,000	51.147,000000
42,950050	1,000	51.930,000000
42,966717	1,000	53.260,000000
42,983383	1,000	54.850,000000
43,000050	1,000	56.259,000000
43,016717	1,000	57.217,000000
43,033383	1,000	57.801,000000
43,050050	1,000	57.984,000000
43,066717	1,000	57.720,000000
43,083383	1,000	57.108,000000
43,100050	1,000	56.270,000000
