# Supplementary material for: HappyTools: A software for high-throughput HPLC data processing and quantitation
Source: PLoS One. 2018 Jul 6;13(7):e0200280. doi: 10.1371/journal.pone.0200280 (PMC6034860; doi:10.1371/journal.pone.0200280)
Supplement: S1 Data — The source code of HappyTools is included in this zip file, together with all the raw chromatograms as exported from ThermoFisher Chromeleon. A visual tutorial and a document demonstrating how to reproduce the results used in this study are also included. (ZIP) [file pone.0200280.s013.zip › Data/Clinical/ACPA-IgG Part 2/Total_Part2_Callist.ref]

GP1	8.586	0.200
GP2	9.053	0.200
GP3	9.797	0.200
GP4	10.075	0.200
GP5	10.658	0.200
GP6	11.142	0.200
GP7	11.461	0.200
GP8	12.580	0.200
GP9	13.008	0.200
GP10	13.483	0.200
GP11	13.883	0.200
GP12	14.547	0.200
GP13	15.267	0.200
GP14	15.780	0.200
GP15	16.394	0.200
GP16	17.867	0.200
GP17	18.911	0.200
GP18	20.580	0.200
GP19	21.450	0.200
GP20	22.947	0.200
GP21	23.850	0.200
GP22	24.614	0.200
GP23	25.094	0.200
GP24	25.594	0.200
