# Supplementary material for: HappyTools: A software for high-throughput HPLC data processing and quantitation
Source: PLoS One. 2018 Jul 6;13(7):e0200280. doi: 10.1371/journal.pone.0200280 (PMC6034860; doi:10.1371/journal.pone.0200280)
Supplement: S1 Data — The source code of HappyTools is included in this zip file, together with all the raw chromatograms as exported from ThermoFisher Chromeleon. A visual tutorial and a document demonstrating how to reproduce the results used in this study are also included. (ZIP) [file pone.0200280.s013.zip › Data/Clinical/ACPA-IgG Part 2/Total_RA1_ACPA.txt]

File Path	chrom://5-para-12-0017/ChromeleonLocal/Instrument Data/UHPLC_2/analysis 2013/Yoann 2013sup.seq/124.smp/Emission_1.channel/Emission_1.chm
Channel	Emission_1

Injection Information:
Data Vault	ChromeleonLocal
Injection	TOTAL ACPA IRA
Injection Number	1
Position	GG3
Comment	
Processing Method	Integrate IgG 75-63%
Instrument Method	2013Aquity IgG glycan  75%-63% 010313   deepwellplate
Type	Unknown
Status	Finished
Injection Date	6-3-2013
Injection Time	22:54:29
Injection Volume (µl)	80,000
Dilution Factor	1,0000
Weight	1,0000

Raw Data Information:
Time Min. (min)	0,016517
Time Max. (min)	43,116517
Data Points	2587
Detector	FLD
Exporting Data System	Chromeleon 7.1.2.1478
Operator	
Signal Quantity	
Signal Unit	counts
Signal Min.	-643,000000
Signal Max.	46.282.209,000000
Channel	Emission_1
Driver Name	FLD3000.dll
Channel Type	Evaluation
Min. Step (s)	1,000
Max. Step (s)	1,000
Average Step (s)	1,000

Signal Parameter Information:
Signal Info	330 nm /420 nm

Raw Data:
Time (min)	Step (s)	Value (counts)
0,016517	0,000	0,000000
0,033183	1,000	0,000000
0,049850	1,000	0,000000
0,066517	1,000	0,000000
0,083183	1,000	-51,000000
0,099850	1,000	-166,000000
0,116517	1,000	-287,000000
0,133183	1,000	-369,000000
0,149850	1,000	-416,000000
0,166517	1,000	-439,000000
0,183183	1,000	-431,000000
0,199850	1,000	-390,000000
0,216517	1,000	-337,000000
0,233183	1,000	-295,000000
0,249850	1,000	-286,000000
0,266517	1,000	-323,000000
0,283183	1,000	-395,000000
0,299850	1,000	-483,000000
0,316517	1,000	-558,000000
0,333183	1,000	-600,000000
0,349850	1,000	-623,000000
0,366517	1,000	-643,000000
0,383183	1,000	-629,000000
0,399850	1,000	-453,000000
0,416517	1,000	252,000000
0,433183	1,000	2.091,000000
0,449850	1,000	5.909,000000
0,466517	1,000	13.485,000000
0,483183	1,000	29.312,000000
0,499850	1,000	63.982,000000
0,516517	1,000	133.420,000000
0,533183	1,000	260.773,000000
0,549850	1,000	494.265,000000
0,566517	1,000	927.661,000000
0,583183	1,000	1.713.683,000000
0,599850	1,000	3.050.937,000000
0,616517	1,000	5.138.659,000000
0,633183	1,000	8.117.065,000000
0,649850	1,000	12.003.028,000000
0,666517	1,000	16.658.143,000000
0,683183	1,000	21.814.544,000000
0,699850	1,000	27.133.573,000000
0,716517	1,000	32.263.462,000000
0,733183	1,000	36.884.834,000000
0,749850	1,000	40.739.582,000000
0,766517	1,000	43.645.413,000000
0,783183	1,000	45.500.693,000000
0,799850	1,000	46.282.209,000000
0,816517	1,000	46.037.834,000000
0,833183	1,000	44.873.431,000000
0,849850	1,000	42.936.666,000000
0,866517	1,000	40.399.498,000000
0,883183	1,000	37.441.056,000000
0,899850	1,000	34.233.158,000000
0,916517	1,000	30.928.987,000000
0,933183	1,000	27.656.092,000000
0,949850	1,000	24.513.260,000000
0,966517	1,000	21.569.969,000000
0,983183	1,000	18.868.661,000000
0,999850	1,000	16.428.971,000000
1,016517	1,000	14.252.825,000000
1,033183	1,000	12.329.426,000000
1,049850	1,000	10.639.731,000000
1,066517	1,000	9.160.404,000000
1,083183	1,000	7.867.164,000000
1,099850	1,000	6.736.895,000000
1,116517	1,000	5.748.902,000000
1,133183	1,000	4.885.430,000000
1,149850	1,000	4.131.502,000000
1,166517	1,000	3.474.629,000000
1,183183	1,000	2.904.522,000000
1,199850	1,000	2.412.615,000000
1,216517	1,000	1.991.526,000000
1,233183	1,000	1.634.469,000000
1,249850	1,000	1.335.021,000000
1,266517	1,000	1.087.011,000000
1,283183	1,000	884.280,000000
1,299850	1,000	720.490,000000
1,316517	1,000	589.293,000000
1,333183	1,000	484.677,000000
1,349850	1,000	401.304,000000
1,366517	1,000	334.675,000000
1,383183	1,000	281.168,000000
1,399850	1,000	237.947,000000
1,416517	1,000	202.859,000000
1,433183	1,000	174.311,000000
1,449850	1,000	151.127,000000
1,466517	1,000	132.388,000000
1,483183	1,000	117.326,000000
1,499850	1,000	105.278,000000
1,516517	1,000	95.679,000000
1,533183	1,000	88.056,000000
1,549850	1,000	81.996,000000
1,566517	1,000	77.089,000000
1,583183	1,000	72.949,000000
1,599850	1,000	69.265,000000
1,616517	1,000	65.822,000000
1,633183	1,000	62.474,000000
1,649850	1,000	59.161,000000
1,666517	1,000	55.892,000000
1,683183	1,000	52.704,000000
1,699850	1,000	49.660,000000
1,716517	1,000	46.785,000000
1,733183	1,000	44.111,000000
1,749850	1,000	41.683,000000
1,766517	1,000	39.553,000000
1,783183	1,000	37.746,000000
1,799850	1,000	36.236,000000
1,816517	1,000	34.937,000000
1,833183	1,000	33.760,000000
1,849850	1,000	32.631,000000
1,866517	1,000	31.506,000000
1,883183	1,000	30.397,000000
1,899850	1,000	29.334,000000
1,916517	1,000	28.327,000000
1,933183	1,000	27.390,000000
1,949850	1,000	26.536,000000
1,966517	1,000	25.791,000000
1,983183	1,000	25.174,000000
1,999850	1,000	24.715,000000
2,016517	1,000	24.423,000000
2,033183	1,000	24.275,000000
2,049850	1,000	24.217,000000
2,066517	1,000	24.173,000000
2,083183	1,000	24.096,000000
2,099850	1,000	23.973,000000
2,116517	1,000	23.784,000000
2,133183	1,000	23.522,000000
2,149850	1,000	23.209,000000
2,166517	1,000	22.864,000000
2,183183	1,000	22.512,000000
2,199850	1,000	22.180,000000
2,216517	1,000	21.885,000000
2,233183	1,000	21.595,000000
2,249850	1,000	21.291,000000
2,266517	1,000	20.997,000000
2,283183	1,000	20.751,000000
2,299850	1,000	20.546,000000
2,316517	1,000	20.353,000000
2,333183	1,000	20.153,000000
2,349850	1,000	19.966,000000
2,366517	1,000	19.809,000000
2,383183	1,000	19.646,000000
2,399850	1,000	19.463,000000
2,416517	1,000	19.278,000000
2,433183	1,000	19.116,000000
2,449850	1,000	18.951,000000
2,466517	1,000	18.737,000000
2,483183	1,000	18.484,000000
2,499850	1,000	18.242,000000
2,516517	1,000	18.051,000000
2,533183	1,000	17.907,000000
2,549850	1,000	17.816,000000
2,566517	1,000	17.798,000000
2,583183	1,000	17.856,000000
2,599850	1,000	17.985,000000
2,616517	1,000	18.188,000000
2,633183	1,000	18.478,000000
2,649850	1,000	18.850,000000
2,666517	1,000	19.268,000000
2,683183	1,000	19.713,000000
2,699850	1,000	20.195,000000
2,716517	1,000	20.690,000000
2,733183	1,000	21.161,000000
2,749850	1,000	21.566,000000
2,766517	1,000	21.878,000000
2,783183	1,000	22.082,000000
2,799850	1,000	22.181,000000
2,816517	1,000	22.167,000000
2,833183	1,000	22.053,000000
2,849850	1,000	21.844,000000
2,866517	1,000	21.522,000000
2,883183	1,000	21.114,000000
2,899850	1,000	20.688,000000
2,916517	1,000	20.273,000000
2,933183	1,000	19.886,000000
2,949850	1,000	19.545,000000
2,966517	1,000	19.280,000000
2,983183	1,000	19.138,000000
2,999850	1,000	19.140,000000
3,016517	1,000	19.255,000000
3,033183	1,000	19.431,000000
3,049850	1,000	19.594,000000
3,066517	1,000	19.712,000000
3,083183	1,000	19.763,000000
3,099850	1,000	19.725,000000
3,116517	1,000	19.594,000000
3,133183	1,000	19.406,000000
3,149850	1,000	19.200,000000
3,166517	1,000	19.002,000000
3,183183	1,000	18.828,000000
3,199850	1,000	18.671,000000
3,216517	1,000	18.514,000000
3,233183	1,000	18.384,000000
3,249850	1,000	18.316,000000
3,266517	1,000	18.305,000000
3,283183	1,000	18.327,000000
3,299850	1,000	18.358,000000
3,316517	1,000	18.367,000000
3,333183	1,000	18.338,000000
3,349850	1,000	18.265,000000
3,366517	1,000	18.162,000000
3,383183	1,000	18.046,000000
3,399850	1,000	17.922,000000
3,416517	1,000	17.801,000000
3,433183	1,000	17.684,000000
3,449850	1,000	17.547,000000
3,466517	1,000	17.379,000000
3,483183	1,000	17.177,000000
3,499850	1,000	16.945,000000
3,516517	1,000	16.712,000000
3,533183	1,000	16.504,000000
3,549850	1,000	16.313,000000
3,566517	1,000	16.114,000000
3,583183	1,000	15.885,000000
3,599850	1,000	15.638,000000
3,616517	1,000	15.387,000000
3,633183	1,000	15.151,000000
3,649850	1,000	14.952,000000
3,666517	1,000	14.809,000000
3,683183	1,000	14.740,000000
3,699850	1,000	14.723,000000
3,716517	1,000	14.725,000000
3,733183	1,000	14.698,000000
3,749850	1,000	14.610,000000
3,766517	1,000	14.460,000000
3,783183	1,000	14.279,000000
3,799850	1,000	14.102,000000
3,816517	1,000	13.954,000000
3,833183	1,000	13.842,000000
3,849850	1,000	13.753,000000
3,866517	1,000	13.675,000000
3,883183	1,000	13.608,000000
3,899850	1,000	13.559,000000
3,916517	1,000	13.518,000000
3,933183	1,000	13.450,000000
3,949850	1,000	13.325,000000
3,966517	1,000	13.168,000000
3,983183	1,000	13.018,000000
3,999850	1,000	12.879,000000
4,016517	1,000	12.753,000000
4,033183	1,000	12.640,000000
4,049850	1,000	12.525,000000
4,066517	1,000	12.398,000000
4,083183	1,000	12.287,000000
4,099850	1,000	12.208,000000
4,116517	1,000	12.153,000000
4,133183	1,000	12.127,000000
4,149850	1,000	12.119,000000
4,166517	1,000	12.092,000000
4,183183	1,000	11.999,000000
4,199850	1,000	11.842,000000
4,216517	1,000	11.659,000000
4,233183	1,000	11.488,000000
4,249850	1,000	11.345,000000
4,266517	1,000	11.234,000000
4,283183	1,000	11.149,000000
4,299850	1,000	11.080,000000
4,316517	1,000	11.016,000000
4,333183	1,000	10.934,000000
4,349850	1,000	10.840,000000
4,366517	1,000	10.751,000000
4,383183	1,000	10.664,000000
4,399850	1,000	10.597,000000
4,416517	1,000	10.578,000000
4,433183	1,000	10.608,000000
4,449850	1,000	10.671,000000
4,466517	1,000	10.757,000000
4,483183	1,000	10.858,000000
4,499850	1,000	10.973,000000
4,516517	1,000	11.115,000000
4,533183	1,000	11.268,000000
4,549850	1,000	11.414,000000
4,566517	1,000	11.527,000000
4,583183	1,000	11.573,000000
4,599850	1,000	11.546,000000
4,616517	1,000	11.446,000000
4,633183	1,000	11.288,000000
4,649850	1,000	11.101,000000
4,666517	1,000	10.917,000000
4,683183	1,000	10.744,000000
4,699850	1,000	10.575,000000
4,716517	1,000	10.420,000000
4,733183	1,000	10.309,000000
4,749850	1,000	10.246,000000
4,766517	1,000	10.214,000000
4,783183	1,000	10.197,000000
4,799850	1,000	10.204,000000
4,816517	1,000	10.244,000000
4,833183	1,000	10.304,000000
4,849850	1,000	10.349,000000
4,866517	1,000	10.380,000000
4,883183	1,000	10.431,000000
4,899850	1,000	10.577,000000
4,916517	1,000	10.849,000000
4,933183	1,000	11.202,000000
4,949850	1,000	11.571,000000
4,966517	1,000	11.889,000000
4,983183	1,000	12.108,000000
4,999850	1,000	12.225,000000
5,016517	1,000	12.288,000000
5,033183	1,000	12.361,000000
5,049850	1,000	12.467,000000
5,066517	1,000	12.594,000000
5,083183	1,000	12.711,000000
5,099850	1,000	12.774,000000
5,116517	1,000	12.730,000000
5,133183	1,000	12.566,000000
5,149850	1,000	12.312,000000
5,166517	1,000	12.013,000000
5,183183	1,000	11.701,000000
5,199850	1,000	11.405,000000
5,216517	1,000	11.116,000000
5,233183	1,000	10.834,000000
5,249850	1,000	10.598,000000
5,266517	1,000	10.438,000000
5,283183	1,000	10.354,000000
5,299850	1,000	10.321,000000
5,316517	1,000	10.294,000000
5,333183	1,000	10.244,000000
5,349850	1,000	10.158,000000
5,366517	1,000	10.037,000000
5,383183	1,000	9.891,000000
5,399850	1,000	9.723,000000
5,416517	1,000	9.549,000000
5,433183	1,000	9.398,000000
5,449850	1,000	9.300,000000
5,466517	1,000	9.240,000000
5,483183	1,000	9.202,000000
5,499850	1,000	9.173,000000
5,516517	1,000	9.142,000000
5,533183	1,000	9.124,000000
5,549850	1,000	9.145,000000
5,566517	1,000	9.203,000000
5,583183	1,000	9.276,000000
5,599850	1,000	9.324,000000
5,616517	1,000	9.313,000000
5,633183	1,000	9.257,000000
5,649850	1,000	9.167,000000
5,666517	1,000	9.034,000000
5,683183	1,000	8.846,000000
5,699850	1,000	8.613,000000
5,716517	1,000	8.381,000000
5,733183	1,000	8.193,000000
5,749850	1,000	8.062,000000
5,766517	1,000	7.985,000000
5,783183	1,000	7.964,000000
5,799850	1,000	8.013,000000
5,816517	1,000	8.114,000000
5,833183	1,000	8.230,000000
5,849850	1,000	8.326,000000
5,866517	1,000	8.385,000000
5,883183	1,000	8.423,000000
5,899850	1,000	8.466,000000
5,916517	1,000	8.526,000000
5,933183	1,000	8.597,000000
5,949850	1,000	8.662,000000
5,966517	1,000	8.726,000000
5,983183	1,000	8.795,000000
5,999850	1,000	8.849,000000
6,016517	1,000	8.874,000000
6,033183	1,000	8.878,000000
6,049850	1,000	8.857,000000
6,066517	1,000	8.822,000000
6,083183	1,000	8.791,000000
6,099850	1,000	8.753,000000
6,116517	1,000	8.698,000000
6,133183	1,000	8.636,000000
6,149850	1,000	8.590,000000
6,166517	1,000	8.568,000000
6,183183	1,000	8.574,000000
6,199850	1,000	8.626,000000
6,216517	1,000	8.722,000000
6,233183	1,000	8.845,000000
6,249850	1,000	8.963,000000
6,266517	1,000	9.037,000000
6,283183	1,000	9.030,000000
6,299850	1,000	8.955,000000
6,316517	1,000	8.868,000000
6,333183	1,000	8.826,000000
6,349850	1,000	8.824,000000
6,366517	1,000	8.834,000000
6,383183	1,000	8.838,000000
6,399850	1,000	8.829,000000
6,416517	1,000	8.829,000000
6,433183	1,000	8.843,000000
6,449850	1,000	8.837,000000
6,466517	1,000	8.804,000000
6,483183	1,000	8.753,000000
6,499850	1,000	8.708,000000
6,516517	1,000	8.684,000000
6,533183	1,000	8.673,000000
6,549850	1,000	8.666,000000
6,566517	1,000	8.648,000000
6,583183	1,000	8.591,000000
6,599850	1,000	8.485,000000
6,616517	1,000	8.354,000000
6,633183	1,000	8.227,000000
6,649850	1,000	8.128,000000
6,666517	1,000	8.083,000000
6,683183	1,000	8.098,000000
6,699850	1,000	8.181,000000
6,716517	1,000	8.316,000000
6,733183	1,000	8.477,000000
6,749850	1,000	8.643,000000
6,766517	1,000	8.813,000000
6,783183	1,000	8.970,000000
6,799850	1,000	9.083,000000
6,816517	1,000	9.107,000000
6,833183	1,000	9.012,000000
6,849850	1,000	8.811,000000
6,866517	1,000	8.548,000000
6,883183	1,000	8.275,000000
6,899850	1,000	8.034,000000
6,916517	1,000	7.847,000000
6,933183	1,000	7.698,000000
6,949850	1,000	7.574,000000
6,966517	1,000	7.466,000000
6,983183	1,000	7.392,000000
6,999850	1,000	7.366,000000
7,016517	1,000	7.380,000000
7,033183	1,000	7.421,000000
7,049850	1,000	7.495,000000
7,066517	1,000	7.605,000000
7,083183	1,000	7.759,000000
7,099850	1,000	7.946,000000
7,116517	1,000	8.129,000000
7,133183	1,000	8.281,000000
7,149850	1,000	8.401,000000
7,166517	1,000	8.462,000000
7,183183	1,000	8.457,000000
7,199850	1,000	8.401,000000
7,216517	1,000	8.299,000000
7,233183	1,000	8.179,000000
7,249850	1,000	8.073,000000
7,266517	1,000	7.987,000000
7,283183	1,000	7.915,000000
7,299850	1,000	7.831,000000
7,316517	1,000	7.715,000000
7,333183	1,000	7.579,000000
7,349850	1,000	7.460,000000
7,366517	1,000	7.389,000000
7,383183	1,000	7.396,000000
7,399850	1,000	7.473,000000
7,416517	1,000	7.601,000000
7,433183	1,000	7.783,000000
7,449850	1,000	8.018,000000
7,466517	1,000	8.267,000000
7,483183	1,000	8.491,000000
7,499850	1,000	8.683,000000
7,516517	1,000	8.883,000000
7,533183	1,000	9.110,000000
7,549850	1,000	9.348,000000
7,566517	1,000	9.554,000000
7,583183	1,000	9.690,000000
7,599850	1,000	9.737,000000
7,616517	1,000	9.712,000000
7,633183	1,000	9.650,000000
7,649850	1,000	9.592,000000
7,666517	1,000	9.556,000000
7,683183	1,000	9.510,000000
7,699850	1,000	9.420,000000
7,716517	1,000	9.280,000000
7,733183	1,000	9.124,000000
7,749850	1,000	8.991,000000
7,766517	1,000	8.878,000000
7,783183	1,000	8.764,000000
7,799850	1,000	8.654,000000
7,816517	1,000	8.569,000000
7,833183	1,000	8.507,000000
7,849850	1,000	8.459,000000
7,866517	1,000	8.447,000000
7,883183	1,000	8.510,000000
7,899850	1,000	8.666,000000
7,916517	1,000	8.893,000000
7,933183	1,000	9.145,000000
7,949850	1,000	9.378,000000
7,966517	1,000	9.555,000000
7,983183	1,000	9.663,000000
7,999850	1,000	9.687,000000
8,016517	1,000	9.615,000000
8,033183	1,000	9.448,000000
8,049850	1,000	9.208,000000
8,066517	1,000	8.942,000000
8,083183	1,000	8.700,000000
8,099850	1,000	8.509,000000
8,116517	1,000	8.378,000000
8,133183	1,000	8.304,000000
8,149850	1,000	8.282,000000
8,166517	1,000	8.324,000000
8,183183	1,000	8.416,000000
8,199850	1,000	8.540,000000
8,216517	1,000	8.680,000000
8,233183	1,000	8.827,000000
8,249850	1,000	8.974,000000
8,266517	1,000	9.127,000000
8,283183	1,000	9.268,000000
8,299850	1,000	9.387,000000
8,316517	1,000	9.497,000000
8,333183	1,000	9.635,000000
8,349850	1,000	9.813,000000
8,366517	1,000	10.016,000000
8,383183	1,000	10.260,000000
8,399850	1,000	10.587,000000
8,416517	1,000	11.082,000000
8,433183	1,000	11.848,000000
8,449850	1,000	12.967,000000
8,466517	1,000	14.481,000000
8,483183	1,000	16.375,000000
8,499850	1,000	18.541,000000
8,516517	1,000	20.778,000000
8,533183	1,000	22.812,000000
8,549850	1,000	24.367,000000
8,566517	1,000	25.255,000000
8,583183	1,000	25.404,000000
8,599850	1,000	24.872,000000
8,616517	1,000	23.750,000000
8,633183	1,000	22.183,000000
8,649850	1,000	20.374,000000
8,666517	1,000	18.508,000000
8,683183	1,000	16.745,000000
8,699850	1,000	15.195,000000
8,716517	1,000	13.910,000000
8,733183	1,000	12.892,000000
8,749850	1,000	12.094,000000
8,766517	1,000	11.479,000000
8,783183	1,000	11.026,000000
8,799850	1,000	10.703,000000
8,816517	1,000	10.482,000000
8,833183	1,000	10.374,000000
8,849850	1,000	10.417,000000
8,866517	1,000	10.694,000000
8,883183	1,000	11.311,000000
8,899850	1,000	12.401,000000
8,916517	1,000	14.124,000000
8,933183	1,000	16.625,000000
8,949850	1,000	19.959,000000
8,966517	1,000	23.969,000000
8,983183	1,000	28.264,000000
8,999850	1,000	32.277,000000
9,016517	1,000	35.424,000000
9,033183	1,000	37.270,000000
9,049850	1,000	37.640,000000
9,066517	1,000	36.580,000000
9,083183	1,000	34.332,000000
9,099850	1,000	31.256,000000
9,116517	1,000	27.747,000000
9,133183	1,000	24.174,000000
9,149850	1,000	20.830,000000
9,166517	1,000	17.908,000000
9,183183	1,000	15.505,000000
9,199850	1,000	13.634,000000
9,216517	1,000	12.233,000000
9,233183	1,000	11.220,000000
9,249850	1,000	10.518,000000
9,266517	1,000	10.072,000000
9,283183	1,000	9.836,000000
9,299850	1,000	9.757,000000
9,316517	1,000	9.796,000000
9,333183	1,000	9.922,000000
9,349850	1,000	10.089,000000
9,366517	1,000	10.246,000000
9,383183	1,000	10.361,000000
9,399850	1,000	10.425,000000
9,416517	1,000	10.455,000000
9,433183	1,000	10.473,000000
9,449850	1,000	10.475,000000
9,466517	1,000	10.447,000000
9,483183	1,000	10.389,000000
9,499850	1,000	10.323,000000
9,516517	1,000	10.260,000000
9,533183	1,000	10.231,000000
9,549850	1,000	10.290,000000
9,566517	1,000	10.498,000000
9,583183	1,000	10.883,000000
9,599850	1,000	11.451,000000
9,616517	1,000	12.185,000000
9,633183	1,000	13.026,000000
9,649850	1,000	13.900,000000
9,666517	1,000	14.727,000000
9,683183	1,000	15.414,000000
9,699850	1,000	15.875,000000
9,716517	1,000	16.098,000000
9,733183	1,000	16.123,000000
9,749850	1,000	16.020,000000
9,766517	1,000	15.891,000000
9,783183	1,000	15.894,000000
9,799850	1,000	16.275,000000
9,816517	1,000	17.384,000000
9,833183	1,000	19.780,000000
9,849850	1,000	24.481,000000
9,866517	1,000	33.423,000000
9,883183	1,000	50.020,000000
9,899850	1,000	79.434,000000
9,916517	1,000	128.296,000000
9,933183	1,000	203.610,000000
9,949850	1,000	310.350,000000
9,966517	1,000	448.303,000000
9,983183	1,000	609.939,000000
9,999850	1,000	780.252,000000
10,016517	1,000	939.245,000000
10,033183	1,000	1.066.447,000000
10,049850	1,000	1.145.647,000000
10,066517	1,000	1.168.295,000000
10,083183	1,000	1.134.622,000000
10,099850	1,000	1.052.497,000000
10,116517	1,000	934.838,000000
10,133183	1,000	796.639,000000
10,149850	1,000	652.315,000000
10,166517	1,000	513.800,000000
10,183183	1,000	389.545,000000
10,199850	1,000	284.432,000000
10,216517	1,000	200.211,000000
10,233183	1,000	136.205,000000
10,249850	1,000	90.136,000000
10,266517	1,000	58.863,000000
10,283183	1,000	39.032,000000
10,299850	1,000	27.501,000000
10,316517	1,000	21.535,000000
10,333183	1,000	18.984,000000
10,349850	1,000	18.293,000000
10,366517	1,000	18.412,000000
10,383183	1,000	18.718,000000
10,399850	1,000	18.879,000000
10,416517	1,000	18.768,000000
10,433183	1,000	18.403,000000
10,449850	1,000	17.880,000000
10,466517	1,000	17.291,000000
10,483183	1,000	16.726,000000
10,499850	1,000	16.249,000000
10,516517	1,000	15.908,000000
10,533183	1,000	15.728,000000
10,549850	1,000	15.719,000000
10,566517	1,000	15.889,000000
10,583183	1,000	16.247,000000
10,599850	1,000	16.778,000000
10,616517	1,000	17.461,000000
10,633183	1,000	18.255,000000
10,649850	1,000	19.109,000000
10,666517	1,000	19.935,000000
10,683183	1,000	20.649,000000
10,699850	1,000	21.227,000000
10,716517	1,000	21.665,000000
10,733183	1,000	21.955,000000
10,749850	1,000	22.132,000000
10,766517	1,000	22.260,000000
10,783183	1,000	22.380,000000
10,799850	1,000	22.508,000000
10,816517	1,000	22.638,000000
10,833183	1,000	22.777,000000
10,849850	1,000	22.940,000000
10,866517	1,000	23.155,000000
10,883183	1,000	23.508,000000
10,899850	1,000	24.256,000000
10,916517	1,000	25.913,000000
10,933183	1,000	29.385,000000
10,949850	1,000	36.107,000000
10,966517	1,000	47.993,000000
10,983183	1,000	67.252,000000
10,999850	1,000	95.818,000000
11,016517	1,000	134.581,000000
11,033183	1,000	182.640,000000
11,049850	1,000	236.948,000000
11,066517	1,000	292.420,000000
11,083183	1,000	342.755,000000
11,099850	1,000	381.853,000000
11,116517	1,000	405.091,000000
11,133183	1,000	410.135,000000
11,149850	1,000	397.284,000000
11,166517	1,000	369.113,000000
11,183183	1,000	329.738,000000
11,199850	1,000	283.919,000000
11,216517	1,000	236.273,000000
11,233183	1,000	190.677,000000
11,249850	1,000	149.934,000000
11,266517	1,000	115.733,000000
11,283183	1,000	88.793,000000
11,299850	1,000	69.043,000000
11,316517	1,000	55.812,000000
11,333183	1,000	48.053,000000
11,349850	1,000	44.519,000000
11,366517	1,000	43.867,000000
11,383183	1,000	44.786,000000
11,399850	1,000	46.120,000000
11,416517	1,000	47.007,000000
11,433183	1,000	46.920,000000
11,449850	1,000	45.657,000000
11,466517	1,000	43.289,000000
11,483183	1,000	40.069,000000
11,499850	1,000	36.329,000000
11,516517	1,000	32.411,000000
11,533183	1,000	28.602,000000
11,549850	1,000	25.152,000000
11,566517	1,000	22.272,000000
11,583183	1,000	20.089,000000
11,599850	1,000	18.621,000000
11,616517	1,000	17.833,000000
11,633183	1,000	17.657,000000
11,649850	1,000	17.986,000000
11,666517	1,000	18.754,000000
11,683183	1,000	19.909,000000
11,699850	1,000	21.359,000000
11,716517	1,000	22.994,000000
11,733183	1,000	24.631,000000
11,749850	1,000	26.029,000000
11,766517	1,000	26.966,000000
11,783183	1,000	27.284,000000
11,799850	1,000	26.948,000000
11,816517	1,000	26.057,000000
11,833183	1,000	24.780,000000
11,849850	1,000	23.268,000000
11,866517	1,000	21.643,000000
11,883183	1,000	20.014,000000
11,899850	1,000	18.468,000000
11,916517	1,000	17.063,000000
11,933183	1,000	15.838,000000
11,949850	1,000	14.801,000000
11,966517	1,000	13.966,000000
11,983183	1,000	13.360,000000
11,999850	1,000	13.009,000000
12,016517	1,000	12.924,000000
12,033183	1,000	13.091,000000
12,049850	1,000	13.481,000000
12,066517	1,000	14.058,000000
12,083183	1,000	14.804,000000
12,099850	1,000	15.733,000000
12,116517	1,000	16.832,000000
12,133183	1,000	18.036,000000
12,149850	1,000	19.258,000000
12,166517	1,000	20.417,000000
12,183183	1,000	21.465,000000
12,199850	1,000	22.407,000000
12,216517	1,000	23.306,000000
12,233183	1,000	24.263,000000
12,249850	1,000	25.471,000000
12,266517	1,000	27.204,000000
12,283183	1,000	29.769,000000
12,299850	1,000	33.440,000000
12,316517	1,000	38.459,000000
12,333183	1,000	45.171,000000
12,349850	1,000	54.264,000000
12,366517	1,000	67.099,000000
12,383183	1,000	85.951,000000
12,399850	1,000	114.059,000000
12,416517	1,000	155.310,000000
12,433183	1,000	213.419,000000
12,449850	1,000	290.548,000000
12,466517	1,000	385.710,000000
12,483183	1,000	493.797,000000
12,499850	1,000	605.804,000000
12,516517	1,000	710.112,000000
12,533183	1,000	794.778,000000
12,549850	1,000	850.015,000000
12,566517	1,000	870.031,000000
12,583183	1,000	853.847,000000
12,599850	1,000	805.090,000000
12,616517	1,000	730.835,000000
12,633183	1,000	639.949,000000
12,649850	1,000	541.525,000000
12,666517	1,000	443.629,000000
12,683183	1,000	352.509,000000
12,699850	1,000	272.390,000000
12,716517	1,000	205.508,000000
12,733183	1,000	152.415,000000
12,749850	1,000	112.476,000000
12,766517	1,000	84.379,000000
12,783183	1,000	66.641,000000
12,799850	1,000	58.011,000000
12,816517	1,000	57.714,000000
12,833183	1,000	65.587,000000
12,849850	1,000	81.849,000000
12,866517	1,000	106.608,000000
12,883183	1,000	139.331,000000
12,899850	1,000	178.401,000000
12,916517	1,000	220.919,000000
12,933183	1,000	262.885,000000
12,949850	1,000	299.721,000000
12,966517	1,000	327.162,000000
12,983183	1,000	342.135,000000
12,999850	1,000	343.286,000000
13,016517	1,000	331.086,000000
13,033183	1,000	307.537,000000
13,049850	1,000	275.659,000000
13,066517	1,000	238.975,000000
13,083183	1,000	200.919,000000
13,099850	1,000	164.350,000000
13,116517	1,000	131.338,000000
13,133183	1,000	103.114,000000
13,149850	1,000	80.171,000000
13,166517	1,000	62.434,000000
13,183183	1,000	49.470,000000
13,199850	1,000	40.662,000000
13,216517	1,000	35.418,000000
13,233183	1,000	33.351,000000
13,249850	1,000	34.430,000000
13,266517	1,000	39.119,000000
13,283183	1,000	48.439,000000
13,299850	1,000	63.788,000000
13,316517	1,000	86.701,000000
13,333183	1,000	118.490,000000
13,349850	1,000	159.578,000000
13,366517	1,000	208.952,000000
13,383183	1,000	263.827,000000
13,399850	1,000	319.764,000000
13,416517	1,000	371.297,000000
13,433183	1,000	412.749,000000
13,449850	1,000	439.435,000000
13,466517	1,000	448.649,000000
13,483183	1,000	439.965,000000
13,499850	1,000	415.125,000000
13,516517	1,000	377.584,000000
13,533183	1,000	331.729,000000
13,549850	1,000	282.080,000000
13,566517	1,000	232.670,000000
13,583183	1,000	186.659,000000
13,599850	1,000	146.220,000000
13,616517	1,000	112.526,000000
13,633183	1,000	85.872,000000
13,649850	1,000	65.940,000000
13,666517	1,000	52.077,000000
13,683183	1,000	43.507,000000
13,699850	1,000	39.510,000000
13,716517	1,000	39.499,000000
13,733183	1,000	42.955,000000
13,749850	1,000	49.372,000000
13,766517	1,000	58.158,000000
13,783183	1,000	68.563,000000
13,799850	1,000	79.591,000000
13,816517	1,000	90.057,000000
13,833183	1,000	98.755,000000
13,849850	1,000	104.687,000000
13,866517	1,000	107.196,000000
13,883183	1,000	106.109,000000
13,899850	1,000	101.699,000000
13,916517	1,000	94.594,000000
13,933183	1,000	85.662,000000
13,949850	1,000	75.825,000000
13,966517	1,000	65.913,000000
13,983183	1,000	56.588,000000
13,999850	1,000	48.312,000000
14,016517	1,000	41.366,000000
14,033183	1,000	35.857,000000
14,049850	1,000	31.713,000000
14,066517	1,000	28.746,000000
14,083183	1,000	26.685,000000
14,099850	1,000	25.226,000000
14,116517	1,000	24.124,000000
14,133183	1,000	23.187,000000
14,149850	1,000	22.318,000000
14,166517	1,000	21.508,000000
14,183183	1,000	20.778,000000
14,199850	1,000	20.139,000000
14,216517	1,000	19.577,000000
14,233183	1,000	19.078,000000
14,249850	1,000	18.641,000000
14,266517	1,000	18.291,000000
14,283183	1,000	18.086,000000
14,299850	1,000	18.074,000000
14,316517	1,000	18.303,000000
14,333183	1,000	18.820,000000
14,349850	1,000	19.688,000000
14,366517	1,000	21.020,000000
14,383183	1,000	22.969,000000
14,399850	1,000	25.643,000000
14,416517	1,000	29.019,000000
14,433183	1,000	32.923,000000
14,449850	1,000	37.102,000000
14,466517	1,000	41.208,000000
14,483183	1,000	44.832,000000
14,499850	1,000	47.588,000000
14,516517	1,000	49.185,000000
14,533183	1,000	49.471,000000
14,549850	1,000	48.462,000000
14,566517	1,000	46.309,000000
14,583183	1,000	43.262,000000
14,599850	1,000	39.622,000000
14,616517	1,000	35.722,000000
14,633183	1,000	31.879,000000
14,649850	1,000	28.352,000000
14,666517	1,000	25.297,000000
14,683183	1,000	22.786,000000
14,699850	1,000	20.823,000000
14,716517	1,000	19.386,000000
14,733183	1,000	18.450,000000
14,749850	1,000	17.942,000000
14,766517	1,000	17.757,000000
14,783183	1,000	17.781,000000
14,799850	1,000	17.914,000000
14,816517	1,000	18.095,000000
14,833183	1,000	18.294,000000
14,849850	1,000	18.519,000000
14,866517	1,000	18.808,000000
14,883183	1,000	19.170,000000
14,899850	1,000	19.575,000000
14,916517	1,000	19.968,000000
14,933183	1,000	20.279,000000
14,949850	1,000	20.474,000000
14,966517	1,000	20.543,000000
14,983183	1,000	20.499,000000
14,999850	1,000	20.379,000000
15,016517	1,000	20.262,000000
15,033183	1,000	20.262,000000
15,049850	1,000	20.547,000000
15,066517	1,000	21.326,000000
15,083183	1,000	22.791,000000
15,099850	1,000	25.064,000000
15,116517	1,000	28.219,000000
15,133183	1,000	32.259,000000
15,149850	1,000	37.080,000000
15,166517	1,000	42.406,000000
15,183183	1,000	47.765,000000
15,199850	1,000	52.579,000000
15,216517	1,000	56.326,000000
15,233183	1,000	58.656,000000
15,249850	1,000	59.391,000000
15,266517	1,000	58.543,000000
15,283183	1,000	56.319,000000
15,299850	1,000	53.032,000000
15,316517	1,000	49.058,000000
15,333183	1,000	44.765,000000
15,349850	1,000	40.472,000000
15,366517	1,000	36.435,000000
15,383183	1,000	32.827,000000
15,399850	1,000	29.741,000000
15,416517	1,000	27.202,000000
15,433183	1,000	25.173,000000
15,449850	1,000	23.645,000000
15,466517	1,000	22.667,000000
15,483183	1,000	22.346,000000
15,499850	1,000	22.903,000000
15,516517	1,000	24.699,000000
15,533183	1,000	28.353,000000
15,549850	1,000	34.793,000000
15,566517	1,000	45.339,000000
15,583183	1,000	61.748,000000
15,599850	1,000	86.034,000000
15,616517	1,000	120.067,000000
15,633183	1,000	165.137,000000
15,649850	1,000	221.273,000000
15,666517	1,000	286.637,000000
15,683183	1,000	357.309,000000
15,699850	1,000	427.627,000000
15,716517	1,000	490.925,000000
15,733183	1,000	540.688,000000
15,749850	1,000	571.746,000000
15,766517	1,000	581.166,000000
15,783183	1,000	568.644,000000
15,799850	1,000	536.378,000000
15,816517	1,000	488.517,000000
15,833183	1,000	430.280,000000
15,849850	1,000	367.117,000000
15,866517	1,000	304.016,000000
15,883183	1,000	244.949,000000
15,899850	1,000	192.660,000000
15,916517	1,000	148.672,000000
15,933183	1,000	113.445,000000
15,949850	1,000	86.598,000000
15,966517	1,000	67.154,000000
15,983183	1,000	53.838,000000
15,999850	1,000	45.290,000000
16,016517	1,000	40.223,000000
16,033183	1,000	37.518,000000
16,049850	1,000	36.295,000000
16,066517	1,000	35.903,000000
16,083183	1,000	35.897,000000
16,099850	1,000	36.074,000000
16,116517	1,000	36.442,000000
16,133183	1,000	37.201,000000
16,149850	1,000	38.739,000000
16,166517	1,000	41.568,000000
16,183183	1,000	46.341,000000
16,199850	1,000	53.915,000000
16,216517	1,000	65.163,000000
16,233183	1,000	80.847,000000
16,249850	1,000	101.400,000000
16,266517	1,000	126.677,000000
16,283183	1,000	155.712,000000
16,299850	1,000	186.622,000000
16,316517	1,000	216.799,000000
16,333183	1,000	243.388,000000
16,349850	1,000	263.685,000000
16,366517	1,000	275.597,000000
16,383183	1,000	278.034,000000
16,399850	1,000	271.054,000000
16,416517	1,000	255.720,000000
16,433183	1,000	233.857,000000
16,449850	1,000	207.724,000000
16,466517	1,000	179.636,000000
16,483183	1,000	151.682,000000
16,499850	1,000	125.511,000000
16,516517	1,000	102.231,000000
16,533183	1,000	82.421,000000
16,549850	1,000	66.266,000000
16,566517	1,000	53.622,000000
16,583183	1,000	44.102,000000
16,599850	1,000	37.193,000000
16,616517	1,000	32.383,000000
16,633183	1,000	29.218,000000
16,649850	1,000	27.288,000000
16,666517	1,000	26.279,000000
16,683183	1,000	25.940,000000
16,699850	1,000	26.062,000000
16,716517	1,000	26.482,000000
16,733183	1,000	27.080,000000
16,749850	1,000	27.734,000000
16,766517	1,000	28.342,000000
16,783183	1,000	28.830,000000
16,799850	1,000	29.157,000000
16,816517	1,000	29.294,000000
16,833183	1,000	29.216,000000
16,849850	1,000	28.908,000000
16,866517	1,000	28.377,000000
16,883183	1,000	27.685,000000
16,899850	1,000	26.903,000000
16,916517	1,000	26.074,000000
16,933183	1,000	25.225,000000
16,949850	1,000	24.377,000000
16,966517	1,000	23.568,000000
16,983183	1,000	22.836,000000
16,999850	1,000	22.189,000000
17,016517	1,000	21.629,000000
17,033183	1,000	21.156,000000
17,049850	1,000	20.775,000000
17,066517	1,000	20.471,000000
17,083183	1,000	20.242,000000
17,099850	1,000	20.096,000000
17,116517	1,000	20.050,000000
17,133183	1,000	20.132,000000
17,149850	1,000	20.373,000000
17,166517	1,000	20.772,000000
17,183183	1,000	21.320,000000
17,199850	1,000	22.050,000000
17,216517	1,000	22.988,000000
17,233183	1,000	24.098,000000
17,249850	1,000	25.319,000000
17,266517	1,000	26.601,000000
17,283183	1,000	27.861,000000
17,299850	1,000	28.988,000000
17,316517	1,000	29.881,000000
17,333183	1,000	30.455,000000
17,349850	1,000	30.674,000000
17,366517	1,000	30.563,000000
17,383183	1,000	30.183,000000
17,399850	1,000	29.594,000000
17,416517	1,000	28.851,000000
17,433183	1,000	28.029,000000
17,449850	1,000	27.225,000000
17,466517	1,000	26.515,000000
17,483183	1,000	25.954,000000
17,499850	1,000	25.609,000000
17,516517	1,000	25.520,000000
17,533183	1,000	25.730,000000
17,549850	1,000	26.325,000000
17,566517	1,000	27.441,000000
17,583183	1,000	29.225,000000
17,599850	1,000	31.839,000000
17,616517	1,000	35.469,000000
17,633183	1,000	40.298,000000
17,649850	1,000	46.420,000000
17,666517	1,000	53.824,000000
17,683183	1,000	62.413,000000
17,699850	1,000	72.000,000000
17,716517	1,000	82.302,000000
17,733183	1,000	92.971,000000
17,749850	1,000	103.569,000000
17,766517	1,000	113.631,000000
17,783183	1,000	122.663,000000
17,799850	1,000	130.174,000000
17,816517	1,000	135.777,000000
17,833183	1,000	139.235,000000
17,849850	1,000	140.461,000000
17,866517	1,000	139.463,000000
17,883183	1,000	136.301,000000
17,899850	1,000	131.117,000000
17,916517	1,000	124.130,000000
17,933183	1,000	115.609,000000
17,949850	1,000	105.910,000000
17,966517	1,000	95.469,000000
17,983183	1,000	84.749,000000
17,999850	1,000	74.209,000000
18,016517	1,000	64.249,000000
18,033183	1,000	55.194,000000
18,049850	1,000	47.261,000000
18,066517	1,000	40.539,000000
18,083183	1,000	35.004,000000
18,099850	1,000	30.581,000000
18,116517	1,000	27.185,000000
18,133183	1,000	24.680,000000
18,149850	1,000	22.909,000000
18,166517	1,000	21.705,000000
18,183183	1,000	20.898,000000
18,199850	1,000	20.334,000000
18,216517	1,000	19.908,000000
18,233183	1,000	19.574,000000
18,249850	1,000	19.329,000000
18,266517	1,000	19.169,000000
18,283183	1,000	19.099,000000
18,299850	1,000	19.090,000000
18,316517	1,000	19.102,000000
18,333183	1,000	19.134,000000
18,349850	1,000	19.211,000000
18,366517	1,000	19.357,000000
18,383183	1,000	19.588,000000
18,399850	1,000	19.892,000000
18,416517	1,000	20.238,000000
18,433183	1,000	20.606,000000
18,449850	1,000	20.976,000000
18,466517	1,000	21.358,000000
18,483183	1,000	21.784,000000
18,499850	1,000	22.304,000000
18,516517	1,000	22.959,000000
18,533183	1,000	23.753,000000
18,549850	1,000	24.654,000000
18,566517	1,000	25.641,000000
18,583183	1,000	26.690,000000
18,599850	1,000	27.731,000000
18,616517	1,000	28.650,000000
18,633183	1,000	29.340,000000
18,649850	1,000	29.749,000000
18,666517	1,000	29.880,000000
18,683183	1,000	29.779,000000
18,699850	1,000	29.529,000000
18,716517	1,000	29.264,000000
18,733183	1,000	29.178,000000
18,749850	1,000	29.507,000000
18,766517	1,000	30.565,000000
18,783183	1,000	32.748,000000
18,799850	1,000	36.486,000000
18,816517	1,000	42.193,000000
18,833183	1,000	50.224,000000
18,849850	1,000	60.785,000000
18,866517	1,000	73.765,000000
18,883183	1,000	88.642,000000
18,899850	1,000	104.446,000000
18,916517	1,000	119.866,000000
18,933183	1,000	133.430,000000
18,949850	1,000	143.781,000000
18,966517	1,000	149.904,000000
18,983183	1,000	151.294,000000
18,999850	1,000	147.957,000000
19,016517	1,000	140.371,000000
19,033183	1,000	129.418,000000
19,049850	1,000	116.228,000000
19,066517	1,000	102.010,000000
19,083183	1,000	87.906,000000
19,099850	1,000	74.879,000000
19,116517	1,000	63.613,000000
19,133183	1,000	54.547,000000
19,149850	1,000	47.930,000000
19,166517	1,000	43.843,000000
19,183183	1,000	42.209,000000
19,199850	1,000	42.860,000000
19,216517	1,000	45.541,000000
19,233183	1,000	49.906,000000
19,249850	1,000	55.404,000000
19,266517	1,000	61.381,000000
19,283183	1,000	67.144,000000
19,299850	1,000	72.045,000000
19,316517	1,000	75.555,000000
19,333183	1,000	77.296,000000
19,349850	1,000	77.067,000000
19,366517	1,000	74.912,000000
19,383183	1,000	71.095,000000
19,399850	1,000	66.046,000000
19,416517	1,000	60.261,000000
19,433183	1,000	54.226,000000
19,449850	1,000	48.340,000000
19,466517	1,000	42.912,000000
19,483183	1,000	38.174,000000
19,499850	1,000	34.259,000000
19,516517	1,000	31.208,000000
19,533183	1,000	28.987,000000
19,549850	1,000	27.529,000000
19,566517	1,000	26.784,000000
19,583183	1,000	26.673,000000
19,599850	1,000	27.114,000000
19,616517	1,000	28.008,000000
19,633183	1,000	29.228,000000
19,649850	1,000	30.626,000000
19,666517	1,000	32.040,000000
19,683183	1,000	33.328,000000
19,699850	1,000	34.365,000000
19,716517	1,000	35.033,000000
19,733183	1,000	35.253,000000
19,749850	1,000	35.018,000000
19,766517	1,000	34.369,000000
19,783183	1,000	33.367,000000
19,799850	1,000	32.103,000000
19,816517	1,000	30.675,000000
19,833183	1,000	29.184,000000
19,849850	1,000	27.745,000000
19,866517	1,000	26.460,000000
19,883183	1,000	25.387,000000
19,899850	1,000	24.542,000000
19,916517	1,000	23.925,000000
19,933183	1,000	23.537,000000
19,949850	1,000	23.374,000000
19,966517	1,000	23.404,000000
19,983183	1,000	23.583,000000
19,999850	1,000	23.865,000000
20,016517	1,000	24.211,000000
20,033183	1,000	24.619,000000
20,049850	1,000	25.133,000000
20,066517	1,000	25.811,000000
20,083183	1,000	26.739,000000
20,099850	1,000	28.076,000000
20,116517	1,000	30.106,000000
20,133183	1,000	33.211,000000
20,149850	1,000	37.838,000000
20,166517	1,000	44.434,000000
20,183183	1,000	53.396,000000
20,199850	1,000	64.933,000000
20,216517	1,000	78.976,000000
20,233183	1,000	95.056,000000
20,249850	1,000	112.280,000000
20,266517	1,000	129.430,000000
20,283183	1,000	145.159,000000
20,299850	1,000	158.217,000000
20,316517	1,000	167.787,000000
20,333183	1,000	173.715,000000
20,349850	1,000	176.630,000000
20,366517	1,000	177.877,000000
20,383183	1,000	179.383,000000
20,399850	1,000	183.404,000000
20,416517	1,000	192.216,000000
20,433183	1,000	207.699,000000
20,449850	1,000	230.842,000000
20,466517	1,000	261.402,000000
20,483183	1,000	297.749,000000
20,499850	1,000	336.975,000000
20,516517	1,000	375.197,000000
20,533183	1,000	408.172,000000
20,549850	1,000	432.034,000000
20,566517	1,000	443.925,000000
20,583183	1,000	442.460,000000
20,599850	1,000	427.966,000000
20,616517	1,000	402.366,000000
20,633183	1,000	368.717,000000
20,649850	1,000	330.618,000000
20,666517	1,000	291.780,000000
20,683183	1,000	255.465,000000
20,699850	1,000	224.060,000000
20,716517	1,000	198.901,000000
20,733183	1,000	180.243,000000
20,749850	1,000	167.420,000000
20,766517	1,000	159.092,000000
20,783183	1,000	153.565,000000
20,799850	1,000	149.102,000000
20,816517	1,000	144.278,000000
20,833183	1,000	138.172,000000
20,849850	1,000	130.335,000000
20,866517	1,000	120.749,000000
20,883183	1,000	109.779,000000
20,899850	1,000	98.045,000000
20,916517	1,000	86.240,000000
20,933183	1,000	75.044,000000
20,949850	1,000	65.036,000000
20,966517	1,000	56.598,000000
20,983183	1,000	49.895,000000
20,999850	1,000	44.929,000000
21,016517	1,000	41.547,000000
21,033183	1,000	39.503,000000
21,049850	1,000	38.521,000000
21,066517	1,000	38.331,000000
21,083183	1,000	38.681,000000
21,099850	1,000	39.397,000000
21,116517	1,000	40.380,000000
21,133183	1,000	41.586,000000
21,149850	1,000	43.071,000000
21,166517	1,000	45.038,000000
21,183183	1,000	47.953,000000
21,199850	1,000	52.582,000000
21,216517	1,000	60.050,000000
21,233183	1,000	71.931,000000
21,249850	1,000	90.144,000000
21,266517	1,000	116.804,000000
21,283183	1,000	153.899,000000
21,299850	1,000	202.832,000000
21,316517	1,000	263.979,000000
21,333183	1,000	336.162,000000
21,349850	1,000	416.121,000000
21,366517	1,000	498.656,000000
21,383183	1,000	577.076,000000
21,399850	1,000	644.173,000000
21,416517	1,000	693.430,000000
21,433183	1,000	720.082,000000
21,449850	1,000	721.900,000000
21,466517	1,000	699.366,000000
21,483183	1,000	655.455,000000
21,499850	1,000	595.020,000000
21,516517	1,000	523.914,000000
21,533183	1,000	448.112,000000
21,549850	1,000	372.988,000000
21,566517	1,000	302.795,000000
21,583183	1,000	240.454,000000
21,599850	1,000	187.591,000000
21,616517	1,000	144.640,000000
21,633183	1,000	111.144,000000
21,649850	1,000	86.042,000000
21,666517	1,000	67.942,000000
21,683183	1,000	55.373,000000
21,699850	1,000	46.943,000000
21,716517	1,000	41.477,000000
21,733183	1,000	38.059,000000
21,749850	1,000	35.976,000000
21,766517	1,000	34.715,000000
21,783183	1,000	33.904,000000
21,799850	1,000	33.305,000000
21,816517	1,000	32.767,000000
21,833183	1,000	32.233,000000
21,849850	1,000	31.723,000000
21,866517	1,000	31.277,000000
21,883183	1,000	30.922,000000
21,899850	1,000	30.639,000000
21,916517	1,000	30.416,000000
21,933183	1,000	30.244,000000
21,949850	1,000	30.089,000000
21,966517	1,000	29.880,000000
21,983183	1,000	29.569,000000
21,999850	1,000	29.152,000000
22,016517	1,000	28.644,000000
22,033183	1,000	28.090,000000
22,049850	1,000	27.548,000000
22,066517	1,000	27.037,000000
22,083183	1,000	26.543,000000
22,099850	1,000	26.046,000000
22,116517	1,000	25.563,000000
22,133183	1,000	25.136,000000
22,149850	1,000	24.806,000000
22,166517	1,000	24.579,000000
22,183183	1,000	24.413,000000
22,199850	1,000	24.261,000000
22,216517	1,000	24.104,000000
22,233183	1,000	23.941,000000
22,249850	1,000	23.797,000000
22,266517	1,000	23.717,000000
22,283183	1,000	23.741,000000
22,299850	1,000	23.896,000000
22,316517	1,000	24.181,000000
22,333183	1,000	24.572,000000
22,349850	1,000	25.054,000000
22,366517	1,000	25.585,000000
22,383183	1,000	26.105,000000
22,399850	1,000	26.577,000000
22,416517	1,000	26.966,000000
22,433183	1,000	27.263,000000
22,449850	1,000	27.456,000000
22,466517	1,000	27.546,000000
22,483183	1,000	27.564,000000
22,499850	1,000	27.534,000000
22,516517	1,000	27.476,000000
22,533183	1,000	27.379,000000
22,549850	1,000	27.215,000000
22,566517	1,000	27.013,000000
22,583183	1,000	26.812,000000
22,599850	1,000	26.606,000000
22,616517	1,000	26.361,000000
22,633183	1,000	26.077,000000
22,649850	1,000	25.772,000000
22,666517	1,000	25.432,000000
22,683183	1,000	25.029,000000
22,699850	1,000	24.599,000000
22,716517	1,000	24.207,000000
22,733183	1,000	23.899,000000
22,749850	1,000	23.664,000000
22,766517	1,000	23.474,000000
22,783183	1,000	23.309,000000
22,799850	1,000	23.167,000000
22,816517	1,000	23.087,000000
22,833183	1,000	23.122,000000
22,849850	1,000	23.300,000000
22,866517	1,000	23.617,000000
22,883183	1,000	24.032,000000
22,899850	1,000	24.476,000000
22,916517	1,000	24.877,000000
22,933183	1,000	25.187,000000
22,949850	1,000	25.408,000000
22,966517	1,000	25.512,000000
22,983183	1,000	25.473,000000
22,999850	1,000	25.304,000000
23,016517	1,000	25.068,000000
23,033183	1,000	24.854,000000
23,049850	1,000	24.716,000000
23,066517	1,000	24.689,000000
23,083183	1,000	24.763,000000
23,099850	1,000	24.910,000000
23,116517	1,000	25.081,000000
23,133183	1,000	25.240,000000
23,149850	1,000	25.392,000000
23,166517	1,000	25.528,000000
23,183183	1,000	25.630,000000
23,199850	1,000	25.674,000000
23,216517	1,000	25.636,000000
23,233183	1,000	25.511,000000
23,249850	1,000	25.307,000000
23,266517	1,000	25.038,000000
23,283183	1,000	24.732,000000
23,299850	1,000	24.458,000000
23,316517	1,000	24.296,000000
23,333183	1,000	24.334,000000
23,349850	1,000	24.667,000000
23,366517	1,000	25.396,000000
23,383183	1,000	26.589,000000
23,399850	1,000	28.305,000000
23,416517	1,000	30.562,000000
23,433183	1,000	33.312,000000
23,449850	1,000	36.457,000000
23,466517	1,000	39.844,000000
23,483183	1,000	43.215,000000
23,499850	1,000	46.284,000000
23,516517	1,000	48.796,000000
23,533183	1,000	50.524,000000
23,549850	1,000	51.332,000000
23,566517	1,000	51.178,000000
23,583183	1,000	50.118,000000
23,599850	1,000	48.279,000000
23,616517	1,000	45.868,000000
23,633183	1,000	43.116,000000
23,649850	1,000	40.239,000000
23,666517	1,000	37.424,000000
23,683183	1,000	34.836,000000
23,699850	1,000	32.593,000000
23,716517	1,000	30.806,000000
23,733183	1,000	29.568,000000
23,749850	1,000	28.946,000000
23,766517	1,000	28.967,000000
23,783183	1,000	29.632,000000
23,799850	1,000	30.939,000000
23,816517	1,000	32.934,000000
23,833183	1,000	35.664,000000
23,849850	1,000	39.114,000000
23,866517	1,000	43.235,000000
23,883183	1,000	47.879,000000
23,899850	1,000	52.742,000000
23,916517	1,000	57.468,000000
23,933183	1,000	61.656,000000
23,949850	1,000	64.922,000000
23,966517	1,000	66.952,000000
23,983183	1,000	67.561,000000
23,999850	1,000	66.708,000000
24,016517	1,000	64.497,000000
24,033183	1,000	61.171,000000
24,049850	1,000	57.049,000000
24,066517	1,000	52.485,000000
24,083183	1,000	47.797,000000
24,099850	1,000	43.251,000000
24,116517	1,000	39.038,000000
24,133183	1,000	35.289,000000
24,149850	1,000	32.077,000000
24,166517	1,000	29.418,000000
24,183183	1,000	27.276,000000
24,199850	1,000	25.585,000000
24,216517	1,000	24.282,000000
24,233183	1,000	23.328,000000
24,249850	1,000	22.673,000000
24,266517	1,000	22.258,000000
24,283183	1,000	22.040,000000
24,299850	1,000	21.992,000000
24,316517	1,000	22.086,000000
24,333183	1,000	22.294,000000
24,349850	1,000	22.618,000000
24,366517	1,000	23.136,000000
24,383183	1,000	23.961,000000
24,399850	1,000	25.212,000000
24,416517	1,000	27.007,000000
24,433183	1,000	29.528,000000
24,449850	1,000	32.958,000000
24,466517	1,000	37.400,000000
24,483183	1,000	42.844,000000
24,499850	1,000	49.138,000000
24,516517	1,000	55.949,000000
24,533183	1,000	62.776,000000
24,549850	1,000	69.052,000000
24,566517	1,000	74.230,000000
24,583183	1,000	77.818,000000
24,599850	1,000	79.488,000000
24,616517	1,000	79.147,000000
24,633183	1,000	76.900,000000
24,649850	1,000	73.033,000000
24,666517	1,000	68.004,000000
24,683183	1,000	62.310,000000
24,699850	1,000	56.433,000000
24,716517	1,000	50.792,000000
24,733183	1,000	45.681,000000
24,749850	1,000	41.299,000000
24,766517	1,000	37.765,000000
24,783183	1,000	35.139,000000
24,799850	1,000	33.431,000000
24,816517	1,000	32.618,000000
24,833183	1,000	32.723,000000
24,849850	1,000	33.831,000000
24,866517	1,000	36.137,000000
24,883183	1,000	40.024,000000
24,899850	1,000	46.005,000000
24,916517	1,000	54.674,000000
24,933183	1,000	66.669,000000
24,949850	1,000	82.491,000000
24,966517	1,000	102.246,000000
24,983183	1,000	125.455,000000
24,999850	1,000	151.001,000000
25,016517	1,000	177.111,000000
25,033183	1,000	201.570,000000
25,049850	1,000	222.103,000000
25,066517	1,000	236.746,000000
25,083183	1,000	244.081,000000
25,099850	1,000	243.515,000000
25,116517	1,000	235.356,000000
25,133183	1,000	220.667,000000
25,149850	1,000	201.033,000000
25,166517	1,000	178.329,000000
25,183183	1,000	154.457,000000
25,199850	1,000	131.100,000000
25,216517	1,000	109.596,000000
25,233183	1,000	90.854,000000
25,249850	1,000	75.379,000000
25,266517	1,000	63.328,000000
25,283183	1,000	54.591,000000
25,299850	1,000	48.927,000000
25,316517	1,000	46.110,000000
25,333183	1,000	46.001,000000
25,349850	1,000	48.696,000000
25,366517	1,000	54.681,000000
25,383183	1,000	64.898,000000
25,399850	1,000	80.612,000000
25,416517	1,000	103.212,000000
25,433183	1,000	133.922,000000
25,449850	1,000	173.420,000000
25,466517	1,000	221.400,000000
25,483183	1,000	276.219,000000
25,499850	1,000	334.822,000000
25,516517	1,000	392.950,000000
25,533183	1,000	445.546,000000
25,549850	1,000	487.580,000000
25,566517	1,000	515.023,000000
25,583183	1,000	525.354,000000
25,599850	1,000	517.924,000000
25,616517	1,000	494.012,000000
25,633183	1,000	456.463,000000
25,649850	1,000	409.132,000000
25,666517	1,000	356.250,000000
25,683183	1,000	301.879,000000
25,699850	1,000	249.475,000000
25,716517	1,000	201.637,000000
25,733183	1,000	160.041,000000
25,749850	1,000	125.487,000000
25,766517	1,000	98.050,000000
25,783183	1,000	77.263,000000
25,799850	1,000	62.317,000000
25,816517	1,000	52.274,000000
25,833183	1,000	46.146,000000
25,849850	1,000	42.986,000000
25,866517	1,000	41.937,000000
25,883183	1,000	42.261,000000
25,899850	1,000	43.344,000000
25,916517	1,000	44.673,000000
25,933183	1,000	45.851,000000
25,949850	1,000	46.595,000000
25,966517	1,000	46.721,000000
25,983183	1,000	46.161,000000
25,999850	1,000	44.932,000000
26,016517	1,000	43.134,000000
26,033183	1,000	40.923,000000
26,049850	1,000	38.482,000000
26,066517	1,000	36.004,000000
26,083183	1,000	33.639,000000
26,099850	1,000	31.514,000000
26,116517	1,000	29.691,000000
26,133183	1,000	28.171,000000
26,149850	1,000	26.949,000000
26,166517	1,000	26.034,000000
26,183183	1,000	25.422,000000
26,199850	1,000	25.073,000000
26,216517	1,000	24.895,000000
26,233183	1,000	24.799,000000
26,249850	1,000	24.727,000000
26,266517	1,000	24.646,000000
26,283183	1,000	24.524,000000
26,299850	1,000	24.365,000000
26,316517	1,000	24.200,000000
26,333183	1,000	24.067,000000
26,349850	1,000	23.983,000000
26,366517	1,000	23.952,000000
26,383183	1,000	23.967,000000
26,399850	1,000	24.031,000000
26,416517	1,000	24.137,000000
26,433183	1,000	24.256,000000
26,449850	1,000	24.339,000000
26,466517	1,000	24.350,000000
26,483183	1,000	24.266,000000
26,499850	1,000	24.102,000000
26,516517	1,000	23.880,000000
26,533183	1,000	23.607,000000
26,549850	1,000	23.295,000000
26,566517	1,000	22.954,000000
26,583183	1,000	22.603,000000
26,599850	1,000	22.269,000000
26,616517	1,000	21.963,000000
26,633183	1,000	21.691,000000
26,649850	1,000	21.447,000000
26,666517	1,000	21.232,000000
26,683183	1,000	21.055,000000
26,699850	1,000	20.906,000000
26,716517	1,000	20.774,000000
26,733183	1,000	20.646,000000
26,749850	1,000	20.526,000000
26,766517	1,000	20.453,000000
26,783183	1,000	20.438,000000
26,799850	1,000	20.472,000000
26,816517	1,000	20.541,000000
26,833183	1,000	20.632,000000
26,849850	1,000	20.737,000000
26,866517	1,000	20.841,000000
26,883183	1,000	20.918,000000
26,899850	1,000	20.963,000000
26,916517	1,000	20.993,000000
26,933183	1,000	21.011,000000
26,949850	1,000	21.005,000000
26,966517	1,000	20.956,000000
26,983183	1,000	20.856,000000
26,999850	1,000	20.717,000000
27,016517	1,000	20.562,000000
27,033183	1,000	20.414,000000
27,049850	1,000	20.298,000000
27,066517	1,000	20.227,000000
27,083183	1,000	20.202,000000
27,099850	1,000	20.237,000000
27,116517	1,000	20.340,000000
27,133183	1,000	20.504,000000
27,149850	1,000	20.708,000000
27,166517	1,000	20.919,000000
27,183183	1,000	21.129,000000
27,199850	1,000	21.358,000000
27,216517	1,000	21.639,000000
27,233183	1,000	22.008,000000
27,249850	1,000	22.488,000000
27,266517	1,000	23.110,000000
27,283183	1,000	23.925,000000
27,299850	1,000	24.992,000000
27,316517	1,000	26.350,000000
27,333183	1,000	27.967,000000
27,349850	1,000	29.783,000000
27,366517	1,000	31.699,000000
27,383183	1,000	33.540,000000
27,399850	1,000	35.129,000000
27,416517	1,000	36.320,000000
27,433183	1,000	36.998,000000
27,449850	1,000	37.117,000000
27,466517	1,000	36.723,000000
27,483183	1,000	35.899,000000
27,499850	1,000	34.734,000000
27,516517	1,000	33.334,000000
27,533183	1,000	31.811,000000
27,549850	1,000	30.270,000000
27,566517	1,000	28.784,000000
27,583183	1,000	27.391,000000
27,599850	1,000	26.124,000000
27,616517	1,000	25.026,000000
27,633183	1,000	24.135,000000
27,649850	1,000	23.456,000000
27,666517	1,000	22.973,000000
27,683183	1,000	22.658,000000
27,699850	1,000	22.472,000000
27,716517	1,000	22.365,000000
27,733183	1,000	22.283,000000
27,749850	1,000	22.170,000000
27,766517	1,000	21.983,000000
27,783183	1,000	21.715,000000
27,799850	1,000	21.400,000000
27,816517	1,000	21.056,000000
27,833183	1,000	20.721,000000
27,849850	1,000	20.465,000000
27,866517	1,000	20.319,000000
27,883183	1,000	20.254,000000
27,899850	1,000	20.222,000000
27,916517	1,000	20.188,000000
27,933183	1,000	20.138,000000
27,949850	1,000	20.065,000000
27,966517	1,000	19.969,000000
27,983183	1,000	19.852,000000
27,999850	1,000	19.726,000000
28,016517	1,000	19.612,000000
28,033183	1,000	19.540,000000
28,049850	1,000	19.511,000000
28,066517	1,000	19.534,000000
28,083183	1,000	19.607,000000
28,099850	1,000	19.713,000000
28,116517	1,000	19.830,000000
28,133183	1,000	19.956,000000
28,149850	1,000	20.085,000000
28,166517	1,000	20.213,000000
28,183183	1,000	20.321,000000
28,199850	1,000	20.412,000000
28,216517	1,000	20.500,000000
28,233183	1,000	20.593,000000
28,249850	1,000	20.698,000000
28,266517	1,000	20.816,000000
28,283183	1,000	20.922,000000
28,299850	1,000	20.972,000000
28,316517	1,000	20.942,000000
28,333183	1,000	20.837,000000
28,349850	1,000	20.702,000000
28,366517	1,000	20.581,000000
28,383183	1,000	20.507,000000
28,399850	1,000	20.494,000000
28,416517	1,000	20.522,000000
28,433183	1,000	20.569,000000
28,449850	1,000	20.641,000000
28,466517	1,000	20.770,000000
28,483183	1,000	20.968,000000
28,499850	1,000	21.210,000000
28,516517	1,000	21.436,000000
28,533183	1,000	21.598,000000
28,549850	1,000	21.685,000000
28,566517	1,000	21.690,000000
28,583183	1,000	21.632,000000
28,599850	1,000	21.545,000000
28,616517	1,000	21.436,000000
28,633183	1,000	21.303,000000
28,649850	1,000	21.149,000000
28,666517	1,000	20.978,000000
28,683183	1,000	20.774,000000
28,699850	1,000	20.543,000000
28,716517	1,000	20.296,000000
28,733183	1,000	20.068,000000
28,749850	1,000	19.894,000000
28,766517	1,000	19.802,000000
28,783183	1,000	19.796,000000
28,799850	1,000	19.863,000000
28,816517	1,000	19.963,000000
28,833183	1,000	20.066,000000
28,849850	1,000	20.158,000000
28,866517	1,000	20.221,000000
28,883183	1,000	20.247,000000
28,899850	1,000	20.273,000000
28,916517	1,000	20.317,000000
28,933183	1,000	20.362,000000
28,949850	1,000	20.404,000000
28,966517	1,000	20.431,000000
28,983183	1,000	20.434,000000
28,999850	1,000	20.437,000000
29,016517	1,000	20.437,000000
29,033183	1,000	20.439,000000
29,049850	1,000	20.457,000000
29,066517	1,000	20.469,000000
29,083183	1,000	20.442,000000
29,099850	1,000	20.369,000000
29,116517	1,000	20.264,000000
29,133183	1,000	20.167,000000
29,149850	1,000	20.110,000000
29,166517	1,000	20.094,000000
29,183183	1,000	20.091,000000
29,199850	1,000	20.087,000000
29,216517	1,000	20.070,000000
29,233183	1,000	20.045,000000
29,249850	1,000	20.023,000000
29,266517	1,000	19.995,000000
29,283183	1,000	19.980,000000
29,299850	1,000	19.997,000000
29,316517	1,000	20.059,000000
29,333183	1,000	20.160,000000
29,349850	1,000	20.263,000000
29,366517	1,000	20.346,000000
29,383183	1,000	20.394,000000
29,399850	1,000	20.407,000000
29,416517	1,000	20.396,000000
29,433183	1,000	20.378,000000
29,449850	1,000	20.363,000000
29,466517	1,000	20.347,000000
29,483183	1,000	20.328,000000
29,499850	1,000	20.328,000000
29,516517	1,000	20.350,000000
29,533183	1,000	20.396,000000
29,549850	1,000	20.473,000000
29,566517	1,000	20.564,000000
29,583183	1,000	20.679,000000
29,599850	1,000	20.819,000000
29,616517	1,000	20.954,000000
29,633183	1,000	21.062,000000
29,649850	1,000	21.140,000000
29,666517	1,000	21.201,000000
29,683183	1,000	21.225,000000
29,699850	1,000	21.186,000000
29,716517	1,000	21.065,000000
29,733183	1,000	20.855,000000
29,749850	1,000	20.578,000000
29,766517	1,000	20.284,000000
29,783183	1,000	20.035,000000
29,799850	1,000	19.877,000000
29,816517	1,000	19.814,000000
29,833183	1,000	19.836,000000
29,849850	1,000	19.927,000000
29,866517	1,000	20.079,000000
29,883183	1,000	20.254,000000
29,899850	1,000	20.377,000000
29,916517	1,000	20.404,000000
29,933183	1,000	20.344,000000
29,949850	1,000	20.259,000000
29,966517	1,000	20.192,000000
29,983183	1,000	20.152,000000
29,999850	1,000	20.152,000000
30,016517	1,000	20.192,000000
30,033183	1,000	20.252,000000
30,049850	1,000	20.320,000000
30,066517	1,000	20.377,000000
30,083183	1,000	20.409,000000
30,099850	1,000	20.418,000000
30,116517	1,000	20.423,000000
30,133183	1,000	20.422,000000
30,149850	1,000	20.390,000000
30,166517	1,000	20.311,000000
30,183183	1,000	20.193,000000
30,199850	1,000	20.075,000000
30,216517	1,000	20.003,000000
30,233183	1,000	19.996,000000
30,249850	1,000	20.060,000000
30,266517	1,000	20.176,000000
30,283183	1,000	20.304,000000
30,299850	1,000	20.390,000000
30,316517	1,000	20.384,000000
30,333183	1,000	20.269,000000
30,349850	1,000	20.085,000000
30,366517	1,000	19.866,000000
30,383183	1,000	19.638,000000
30,399850	1,000	19.437,000000
30,416517	1,000	19.297,000000
30,433183	1,000	19.233,000000
30,449850	1,000	19.228,000000
30,466517	1,000	19.277,000000
30,483183	1,000	19.376,000000
30,499850	1,000	19.515,000000
30,516517	1,000	19.674,000000
30,533183	1,000	19.829,000000
30,549850	1,000	19.970,000000
30,566517	1,000	20.092,000000
30,583183	1,000	20.186,000000
30,599850	1,000	20.241,000000
30,616517	1,000	20.277,000000
30,633183	1,000	20.303,000000
30,649850	1,000	20.289,000000
30,666517	1,000	20.216,000000
30,683183	1,000	20.107,000000
30,699850	1,000	19.980,000000
30,716517	1,000	19.883,000000
30,733183	1,000	19.851,000000
30,749850	1,000	19.877,000000
30,766517	1,000	19.949,000000
30,783183	1,000	20.043,000000
30,799850	1,000	20.132,000000
30,816517	1,000	20.196,000000
30,833183	1,000	20.222,000000
30,849850	1,000	20.201,000000
30,866517	1,000	20.132,000000
30,883183	1,000	20.052,000000
30,899850	1,000	19.988,000000
30,916517	1,000	19.951,000000
30,933183	1,000	19.947,000000
30,949850	1,000	19.967,000000
30,966517	1,000	20.004,000000
30,983183	1,000	20.063,000000
30,999850	1,000	20.125,000000
31,016517	1,000	20.176,000000
31,033183	1,000	20.201,000000
31,049850	1,000	20.217,000000
31,066517	1,000	20.272,000000
31,083183	1,000	20.398,000000
31,099850	1,000	20.630,000000
31,116517	1,000	20.958,000000
31,133183	1,000	21.364,000000
31,149850	1,000	21.839,000000
31,166517	1,000	22.378,000000
31,183183	1,000	22.957,000000
31,199850	1,000	23.519,000000
31,216517	1,000	24.042,000000
31,233183	1,000	24.530,000000
31,249850	1,000	24.976,000000
31,266517	1,000	25.383,000000
31,283183	1,000	25.740,000000
31,299850	1,000	26.049,000000
31,316517	1,000	26.327,000000
31,333183	1,000	26.616,000000
31,349850	1,000	26.946,000000
31,366517	1,000	27.322,000000
31,383183	1,000	27.718,000000
31,399850	1,000	28.082,000000
31,416517	1,000	28.357,000000
31,433183	1,000	28.528,000000
31,449850	1,000	28.642,000000
31,466517	1,000	28.764,000000
31,483183	1,000	28.907,000000
31,499850	1,000	29.046,000000
31,516517	1,000	29.188,000000
31,533183	1,000	29.350,000000
31,549850	1,000	29.522,000000
31,566517	1,000	29.675,000000
31,583183	1,000	29.793,000000
31,599850	1,000	29.881,000000
31,616517	1,000	29.956,000000
31,633183	1,000	30.022,000000
31,649850	1,000	30.047,000000
31,666517	1,000	30.021,000000
31,683183	1,000	29.945,000000
31,699850	1,000	29.841,000000
31,716517	1,000	29.731,000000
31,733183	1,000	29.636,000000
31,749850	1,000	29.581,000000
31,766517	1,000	29.573,000000
31,783183	1,000	29.618,000000
31,799850	1,000	29.726,000000
31,816517	1,000	29.891,000000
31,833183	1,000	30.092,000000
31,849850	1,000	30.297,000000
31,866517	1,000	30.498,000000
31,883183	1,000	30.682,000000
31,899850	1,000	30.830,000000
31,916517	1,000	30.954,000000
31,933183	1,000	31.069,000000
31,949850	1,000	31.177,000000
31,966517	1,000	31.278,000000
31,983183	1,000	31.369,000000
31,999850	1,000	31.441,000000
32,016517	1,000	31.490,000000
32,033183	1,000	31.513,000000
32,049850	1,000	31.502,000000
32,066517	1,000	31.470,000000
32,083183	1,000	31.456,000000
32,099850	1,000	31.500,000000
32,116517	1,000	31.588,000000
32,133183	1,000	31.685,000000
32,149850	1,000	31.762,000000
32,166517	1,000	31.790,000000
32,183183	1,000	31.758,000000
32,199850	1,000	31.672,000000
32,216517	1,000	31.566,000000
32,233183	1,000	31.478,000000
32,249850	1,000	31.423,000000
32,266517	1,000	31.404,000000
32,283183	1,000	31.405,000000
32,299850	1,000	31.414,000000
32,316517	1,000	31.440,000000
32,333183	1,000	31.492,000000
32,349850	1,000	31.542,000000
32,366517	1,000	31.564,000000
32,383183	1,000	31.553,000000
32,399850	1,000	31.515,000000
32,416517	1,000	31.467,000000
32,433183	1,000	31.421,000000
32,449850	1,000	31.360,000000
32,466517	1,000	31.299,000000
32,483183	1,000	31.268,000000
32,499850	1,000	31.281,000000
32,516517	1,000	31.342,000000
32,533183	1,000	31.441,000000
32,549850	1,000	31.584,000000
32,566517	1,000	31.768,000000
32,583183	1,000	31.962,000000
32,599850	1,000	32.127,000000
32,616517	1,000	32.247,000000
32,633183	1,000	32.332,000000
32,649850	1,000	32.413,000000
32,666517	1,000	32.500,000000
32,683183	1,000	32.590,000000
32,699850	1,000	32.660,000000
32,716517	1,000	32.720,000000
32,733183	1,000	32.782,000000
32,749850	1,000	32.874,000000
32,766517	1,000	33.023,000000
32,783183	1,000	33.229,000000
32,799850	1,000	33.466,000000
32,816517	1,000	33.707,000000
32,833183	1,000	33.938,000000
32,849850	1,000	34.130,000000
32,866517	1,000	34.275,000000
32,883183	1,000	34.397,000000
32,899850	1,000	34.521,000000
32,916517	1,000	34.678,000000
32,933183	1,000	34.865,000000
32,949850	1,000	35.073,000000
32,966517	1,000	35.299,000000
32,983183	1,000	35.509,000000
32,999850	1,000	35.670,000000
33,016517	1,000	35.790,000000
33,033183	1,000	35.893,000000
33,049850	1,000	35.978,000000
33,066517	1,000	36.035,000000
33,083183	1,000	36.069,000000
33,099850	1,000	36.109,000000
33,116517	1,000	36.200,000000
33,133183	1,000	36.375,000000
33,149850	1,000	36.640,000000
33,166517	1,000	36.958,000000
33,183183	1,000	37.287,000000
33,199850	1,000	37.596,000000
33,216517	1,000	37.871,000000
33,233183	1,000	38.107,000000
33,249850	1,000	38.319,000000
33,266517	1,000	38.524,000000
33,283183	1,000	38.740,000000
33,299850	1,000	38.982,000000
33,316517	1,000	39.262,000000
33,333183	1,000	39.574,000000
33,349850	1,000	39.893,000000
33,366517	1,000	40.203,000000
33,383183	1,000	40.487,000000
33,399850	1,000	40.747,000000
33,416517	1,000	41.010,000000
33,433183	1,000	41.302,000000
33,449850	1,000	41.655,000000
33,466517	1,000	42.087,000000
33,483183	1,000	42.565,000000
33,499850	1,000	43.024,000000
33,516517	1,000	43.413,000000
33,533183	1,000	43.732,000000
33,549850	1,000	43.999,000000
33,566517	1,000	44.238,000000
33,583183	1,000	44.485,000000
33,599850	1,000	44.777,000000
33,616517	1,000	45.113,000000
33,633183	1,000	45.488,000000
33,649850	1,000	45.876,000000
33,666517	1,000	46.267,000000
33,683183	1,000	46.684,000000
33,699850	1,000	47.132,000000
33,716517	1,000	47.630,000000
33,733183	1,000	48.181,000000
33,749850	1,000	48.762,000000
33,766517	1,000	49.345,000000
33,783183	1,000	49.873,000000
33,799850	1,000	50.311,000000
33,816517	1,000	50.713,000000
33,833183	1,000	51.112,000000
33,849850	1,000	51.515,000000
33,866517	1,000	51.914,000000
33,883183	1,000	52.299,000000
33,899850	1,000	52.680,000000
33,916517	1,000	53.082,000000
33,933183	1,000	53.480,000000
33,949850	1,000	53.836,000000
33,966517	1,000	54.139,000000
33,983183	1,000	54.399,000000
33,999850	1,000	54.652,000000
34,016517	1,000	54.909,000000
34,033183	1,000	55.164,000000
34,049850	1,000	55.431,000000
34,066517	1,000	55.700,000000
34,083183	1,000	55.937,000000
34,099850	1,000	56.154,000000
34,116517	1,000	56.359,000000
34,133183	1,000	56.550,000000
34,149850	1,000	56.713,000000
34,166517	1,000	56.823,000000
34,183183	1,000	56.879,000000
34,199850	1,000	56.891,000000
34,216517	1,000	56.887,000000
34,233183	1,000	56.891,000000
34,249850	1,000	56.942,000000
34,266517	1,000	57.083,000000
34,283183	1,000	57.309,000000
34,299850	1,000	57.595,000000
34,316517	1,000	57.911,000000
34,333183	1,000	58.222,000000
34,349850	1,000	58.526,000000
34,366517	1,000	58.826,000000
34,383183	1,000	59.136,000000
34,399850	1,000	59.449,000000
34,416517	1,000	59.759,000000
34,433183	1,000	60.075,000000
34,449850	1,000	60.386,000000
34,466517	1,000	60.658,000000
34,483183	1,000	60.862,000000
34,499850	1,000	60.997,000000
34,516517	1,000	61.068,000000
34,533183	1,000	61.087,000000
34,549850	1,000	61.082,000000
34,566517	1,000	61.065,000000
34,583183	1,000	61.065,000000
34,599850	1,000	61.096,000000
34,616517	1,000	61.170,000000
34,633183	1,000	61.267,000000
34,649850	1,000	61.370,000000
34,666517	1,000	61.453,000000
34,683183	1,000	61.507,000000
34,699850	1,000	61.550,000000
34,716517	1,000	61.607,000000
34,733183	1,000	61.646,000000
34,749850	1,000	61.622,000000
34,766517	1,000	61.532,000000
34,783183	1,000	61.383,000000
34,799850	1,000	61.194,000000
34,816517	1,000	60.984,000000
34,833183	1,000	60.747,000000
34,849850	1,000	60.494,000000
34,866517	1,000	60.246,000000
34,883183	1,000	60.035,000000
34,899850	1,000	59.892,000000
34,916517	1,000	59.848,000000
34,933183	1,000	59.881,000000
34,949850	1,000	59.922,000000
34,966517	1,000	59.911,000000
34,983183	1,000	59.838,000000
34,999850	1,000	59.719,000000
35,016517	1,000	59.574,000000
35,033183	1,000	59.420,000000
35,049850	1,000	59.267,000000
35,066517	1,000	59.121,000000
35,083183	1,000	59.000,000000
35,099850	1,000	58.903,000000
35,116517	1,000	58.819,000000
35,133183	1,000	58.772,000000
35,149850	1,000	58.777,000000
35,166517	1,000	58.812,000000
35,183183	1,000	58.855,000000
35,199850	1,000	58.902,000000
35,216517	1,000	58.933,000000
35,233183	1,000	58.904,000000
35,249850	1,000	58.793,000000
35,266517	1,000	58.631,000000
35,283183	1,000	58.482,000000
35,299850	1,000	58.385,000000
35,316517	1,000	58.324,000000
35,333183	1,000	58.277,000000
35,349850	1,000	58.219,000000
35,366517	1,000	58.128,000000
35,383183	1,000	58.011,000000
35,399850	1,000	57.878,000000
35,416517	1,000	57.737,000000
35,433183	1,000	57.593,000000
35,449850	1,000	57.450,000000
35,466517	1,000	57.335,000000
35,483183	1,000	57.283,000000
35,499850	1,000	57.307,000000
35,516517	1,000	57.361,000000
35,533183	1,000	57.400,000000
35,549850	1,000	57.395,000000
35,566517	1,000	57.331,000000
35,583183	1,000	57.254,000000
35,599850	1,000	57.199,000000
35,616517	1,000	57.138,000000
35,633183	1,000	57.038,000000
35,649850	1,000	56.910,000000
35,666517	1,000	56.791,000000
35,683183	1,000	56.677,000000
35,699850	1,000	56.545,000000
35,716517	1,000	56.390,000000
35,733183	1,000	56.217,000000
35,749850	1,000	56.037,000000
35,766517	1,000	55.862,000000
35,783183	1,000	55.701,000000
35,799850	1,000	55.572,000000
35,816517	1,000	55.472,000000
35,833183	1,000	55.389,000000
35,849850	1,000	55.315,000000
35,866517	1,000	55.236,000000
35,883183	1,000	55.149,000000
35,899850	1,000	55.079,000000
35,916517	1,000	55.052,000000
35,933183	1,000	55.073,000000
35,949850	1,000	55.114,000000
35,966517	1,000	55.171,000000
35,983183	1,000	55.246,000000
35,999850	1,000	55.339,000000
36,016517	1,000	55.428,000000
36,033183	1,000	55.489,000000
36,049850	1,000	55.512,000000
36,066517	1,000	55.484,000000
36,083183	1,000	55.391,000000
36,099850	1,000	55.220,000000
36,116517	1,000	54.987,000000
36,133183	1,000	54.735,000000
36,149850	1,000	54.515,000000
36,166517	1,000	54.359,000000
36,183183	1,000	54.276,000000
36,199850	1,000	54.255,000000
36,216517	1,000	54.298,000000
36,233183	1,000	54.394,000000
36,249850	1,000	54.529,000000
36,266517	1,000	54.674,000000
36,283183	1,000	54.793,000000
36,299850	1,000	54.858,000000
36,316517	1,000	54.840,000000
36,333183	1,000	54.711,000000
36,349850	1,000	54.503,000000
36,366517	1,000	54.289,000000
36,383183	1,000	54.124,000000
36,399850	1,000	54.017,000000
36,416517	1,000	53.917,000000
36,433183	1,000	53.769,000000
36,449850	1,000	53.593,000000
36,466517	1,000	53.434,000000
36,483183	1,000	53.335,000000
36,499850	1,000	53.322,000000
36,516517	1,000	53.400,000000
36,533183	1,000	53.556,000000
36,549850	1,000	53.769,000000
36,566517	1,000	54.000,000000
36,583183	1,000	54.188,000000
36,599850	1,000	54.291,000000
36,616517	1,000	54.288,000000
36,633183	1,000	54.218,000000
36,649850	1,000	54.104,000000
36,666517	1,000	53.960,000000
36,683183	1,000	53.813,000000
36,699850	1,000	53.675,000000
36,716517	1,000	53.552,000000
36,733183	1,000	53.458,000000
36,749850	1,000	53.368,000000
36,766517	1,000	53.250,000000
36,783183	1,000	53.096,000000
36,799850	1,000	52.927,000000
36,816517	1,000	52.770,000000
36,833183	1,000	52.639,000000
36,849850	1,000	52.540,000000
36,866517	1,000	52.479,000000
36,883183	1,000	52.441,000000
36,899850	1,000	52.384,000000
36,916517	1,000	52.276,000000
36,933183	1,000	52.136,000000
36,949850	1,000	52.007,000000
36,966517	1,000	51.909,000000
36,983183	1,000	51.844,000000
36,999850	1,000	51.787,000000
37,016517	1,000	51.705,000000
37,033183	1,000	51.580,000000
37,049850	1,000	51.409,000000
37,066517	1,000	51.176,000000
37,083183	1,000	50.878,000000
37,099850	1,000	50.529,000000
37,116517	1,000	50.150,000000
37,133183	1,000	49.786,000000
37,149850	1,000	49.509,000000
37,166517	1,000	49.350,000000
37,183183	1,000	49.283,000000
37,199850	1,000	49.291,000000
37,216517	1,000	49.319,000000
37,233183	1,000	49.306,000000
37,249850	1,000	49.225,000000
37,266517	1,000	49.067,000000
37,283183	1,000	48.819,000000
37,299850	1,000	48.469,000000
37,316517	1,000	48.031,000000
37,333183	1,000	47.514,000000
37,349850	1,000	46.936,000000
37,366517	1,000	46.327,000000
37,383183	1,000	45.714,000000
37,399850	1,000	45.122,000000
37,416517	1,000	44.576,000000
37,433183	1,000	44.066,000000
37,449850	1,000	43.588,000000
37,466517	1,000	43.133,000000
37,483183	1,000	42.690,000000
37,499850	1,000	42.239,000000
37,516517	1,000	41.794,000000
37,533183	1,000	41.388,000000
37,549850	1,000	41.025,000000
37,566517	1,000	40.688,000000
37,583183	1,000	40.350,000000
37,599850	1,000	40.006,000000
37,616517	1,000	39.663,000000
37,633183	1,000	39.321,000000
37,649850	1,000	38.992,000000
37,666517	1,000	38.652,000000
37,683183	1,000	38.288,000000
37,699850	1,000	37.891,000000
37,716517	1,000	37.457,000000
37,733183	1,000	36.992,000000
37,749850	1,000	36.500,000000
37,766517	1,000	36.003,000000
37,783183	1,000	35.546,000000
37,799850	1,000	35.124,000000
37,816517	1,000	34.734,000000
37,833183	1,000	34.381,000000
37,849850	1,000	34.080,000000
37,866517	1,000	33.811,000000
37,883183	1,000	33.523,000000
37,899850	1,000	33.176,000000
37,916517	1,000	32.756,000000
37,933183	1,000	32.274,000000
37,949850	1,000	31.754,000000
37,966517	1,000	31.247,000000
37,983183	1,000	30.787,000000
37,999850	1,000	30.372,000000
38,016517	1,000	29.989,000000
38,033183	1,000	29.635,000000
38,049850	1,000	29.307,000000
38,066517	1,000	29.006,000000
38,083183	1,000	28.739,000000
38,099850	1,000	28.511,000000
38,116517	1,000	28.328,000000
38,133183	1,000	28.162,000000
38,149850	1,000	28.010,000000
38,166517	1,000	27.866,000000
38,183183	1,000	27.712,000000
38,199850	1,000	27.525,000000
38,216517	1,000	27.273,000000
38,233183	1,000	26.935,000000
38,249850	1,000	26.542,000000
38,266517	1,000	26.141,000000
38,283183	1,000	25.800,000000
38,299850	1,000	25.554,000000
38,316517	1,000	25.406,000000
38,333183	1,000	25.331,000000
38,349850	1,000	25.280,000000
38,366517	1,000	25.194,000000
38,383183	1,000	25.010,000000
38,399850	1,000	24.723,000000
38,416517	1,000	24.359,000000
38,433183	1,000	23.963,000000
38,449850	1,000	23.575,000000
38,466517	1,000	23.228,000000
38,483183	1,000	22.960,000000
38,499850	1,000	22.785,000000
38,516517	1,000	22.682,000000
38,533183	1,000	22.627,000000
38,549850	1,000	22.588,000000
38,566517	1,000	22.539,000000
38,583183	1,000	22.456,000000
38,599850	1,000	22.345,000000
38,616517	1,000	22.233,000000
38,633183	1,000	22.118,000000
38,649850	1,000	21.986,000000
38,666517	1,000	21.823,000000
38,683183	1,000	21.616,000000
38,699850	1,000	21.378,000000
38,716517	1,000	21.134,000000
38,733183	1,000	20.891,000000
38,749850	1,000	20.651,000000
38,766517	1,000	20.415,000000
38,783183	1,000	20.192,000000
38,799850	1,000	19.999,000000
38,816517	1,000	19.842,000000
38,833183	1,000	19.696,000000
38,849850	1,000	19.539,000000
38,866517	1,000	19.362,000000
38,883183	1,000	19.166,000000
38,899850	1,000	18.967,000000
38,916517	1,000	18.765,000000
38,933183	1,000	18.574,000000
38,949850	1,000	18.413,000000
38,966517	1,000	18.297,000000
38,983183	1,000	18.217,000000
38,999850	1,000	18.161,000000
39,016517	1,000	18.115,000000
39,033183	1,000	18.066,000000
39,049850	1,000	18.005,000000
39,066517	1,000	17.921,000000
39,083183	1,000	17.793,000000
39,099850	1,000	17.597,000000
39,116517	1,000	17.344,000000
39,133183	1,000	17.091,000000
39,149850	1,000	16.898,000000
39,166517	1,000	16.795,000000
39,183183	1,000	16.777,000000
39,199850	1,000	16.814,000000
39,216517	1,000	16.883,000000
39,233183	1,000	16.925,000000
39,249850	1,000	16.910,000000
39,266517	1,000	16.830,000000
39,283183	1,000	16.695,000000
39,299850	1,000	16.523,000000
39,316517	1,000	16.328,000000
39,333183	1,000	16.112,000000
39,349850	1,000	15.903,000000
39,366517	1,000	15.748,000000
39,383183	1,000	15.673,000000
39,399850	1,000	15.690,000000
39,416517	1,000	15.747,000000
39,433183	1,000	15.793,000000
39,449850	1,000	15.807,000000
39,466517	1,000	15.775,000000
39,483183	1,000	15.712,000000
39,499850	1,000	15.634,000000
39,516517	1,000	15.543,000000
39,533183	1,000	15.435,000000
39,549850	1,000	15.318,000000
39,566517	1,000	15.189,000000
39,583183	1,000	15.036,000000
39,599850	1,000	14.875,000000
39,616517	1,000	14.735,000000
39,633183	1,000	14.637,000000
39,649850	1,000	14.559,000000
39,666517	1,000	14.489,000000
39,683183	1,000	14.426,000000
39,699850	1,000	14.370,000000
39,716517	1,000	14.329,000000
39,733183	1,000	14.288,000000
39,749850	1,000	14.234,000000
39,766517	1,000	14.158,000000
39,783183	1,000	14.050,000000
39,799850	1,000	13.914,000000
39,816517	1,000	13.773,000000
39,833183	1,000	13.642,000000
39,849850	1,000	13.516,000000
39,866517	1,000	13.400,000000
39,883183	1,000	13.288,000000
39,899850	1,000	13.177,000000
39,916517	1,000	13.085,000000
39,933183	1,000	13.038,000000
39,949850	1,000	13.042,000000
39,966517	1,000	13.101,000000
39,983183	1,000	13.204,000000
39,999850	1,000	13.319,000000
40,016517	1,000	13.421,000000
40,033183	1,000	13.481,000000
40,049850	1,000	13.476,000000
40,066517	1,000	13.409,000000
40,083183	1,000	13.289,000000
40,099850	1,000	13.137,000000
40,116517	1,000	12.977,000000
40,133183	1,000	12.810,000000
40,149850	1,000	12.645,000000
40,166517	1,000	12.479,000000
40,183183	1,000	12.327,000000
40,199850	1,000	12.227,000000
40,216517	1,000	12.198,000000
40,233183	1,000	12.219,000000
40,249850	1,000	12.256,000000
40,266517	1,000	12.290,000000
40,283183	1,000	12.318,000000
40,299850	1,000	12.338,000000
40,316517	1,000	12.349,000000
40,333183	1,000	12.361,000000
40,349850	1,000	12.370,000000
40,366517	1,000	12.369,000000
40,383183	1,000	12.354,000000
40,399850	1,000	12.335,000000
40,416517	1,000	12.341,000000
40,433183	1,000	12.374,000000
40,449850	1,000	12.406,000000
40,466517	1,000	12.415,000000
40,483183	1,000	12.382,000000
40,499850	1,000	12.301,000000
40,516517	1,000	12.194,000000
40,533183	1,000	12.082,000000
40,549850	1,000	11.963,000000
40,566517	1,000	11.841,000000
40,583183	1,000	11.735,000000
40,599850	1,000	11.664,000000
40,616517	1,000	11.642,000000
40,633183	1,000	11.669,000000
40,649850	1,000	11.727,000000
40,666517	1,000	11.804,000000
40,683183	1,000	11.876,000000
40,699850	1,000	11.918,000000
40,716517	1,000	11.907,000000
40,733183	1,000	11.824,000000
40,749850	1,000	11.680,000000
40,766517	1,000	11.480,000000
40,783183	1,000	11.243,000000
40,799850	1,000	11.019,000000
40,816517	1,000	10.862,000000
40,833183	1,000	10.768,000000
40,849850	1,000	10.733,000000
40,866517	1,000	10.761,000000
40,883183	1,000	10.836,000000
40,899850	1,000	10.910,000000
40,916517	1,000	10.933,000000
40,933183	1,000	10.911,000000
40,949850	1,000	10.860,000000
40,966517	1,000	10.782,000000
40,983183	1,000	10.690,000000
40,999850	1,000	10.603,000000
41,016517	1,000	10.529,000000
41,033183	1,000	10.465,000000
41,049850	1,000	10.422,000000
41,066517	1,000	10.405,000000
41,083183	1,000	10.397,000000
41,099850	1,000	10.374,000000
41,116517	1,000	10.333,000000
41,133183	1,000	10.273,000000
41,149850	1,000	10.194,000000
41,166517	1,000	10.100,000000
41,183183	1,000	10.023,000000
41,199850	1,000	9.996,000000
41,216517	1,000	10.027,000000
41,233183	1,000	10.129,000000
41,249850	1,000	10.274,000000
41,266517	1,000	10.394,000000
41,283183	1,000	10.461,000000
41,299850	1,000	10.469,000000
41,316517	1,000	10.434,000000
41,333183	1,000	10.379,000000
41,349850	1,000	10.312,000000
41,366517	1,000	10.255,000000
41,383183	1,000	10.229,000000
41,399850	1,000	10.218,000000
41,416517	1,000	10.204,000000
41,433183	1,000	10.174,000000
41,449850	1,000	10.120,000000
41,466517	1,000	10.032,000000
41,483183	1,000	9.914,000000
41,499850	1,000	9.782,000000
41,516517	1,000	9.667,000000
41,533183	1,000	9.579,000000
41,549850	1,000	9.536,000000
41,566517	1,000	9.540,000000
41,583183	1,000	9.575,000000
41,599850	1,000	9.632,000000
41,616517	1,000	9.701,000000
41,633183	1,000	9.765,000000
41,649850	1,000	9.829,000000
41,666517	1,000	9.898,000000
41,683183	1,000	9.961,000000
41,699850	1,000	9.996,000000
41,716517	1,000	9.976,000000
41,733183	1,000	9.917,000000
41,749850	1,000	9.832,000000
41,766517	1,000	9.717,000000
41,783183	1,000	9.580,000000
41,799850	1,000	9.454,000000
41,816517	1,000	9.361,000000
41,833183	1,000	9.315,000000
41,849850	1,000	9.326,000000
41,866517	1,000	9.377,000000
41,883183	1,000	9.455,000000
41,899850	1,000	9.543,000000
41,916517	1,000	9.609,000000
41,933183	1,000	9.639,000000
41,949850	1,000	9.634,000000
41,966517	1,000	9.600,000000
41,983183	1,000	9.533,000000
41,999850	1,000	9.438,000000
42,016517	1,000	9.343,000000
42,033183	1,000	9.268,000000
42,049850	1,000	9.236,000000
42,066517	1,000	9.253,000000
42,083183	1,000	9.288,000000
42,099850	1,000	9.302,000000
42,116517	1,000	9.278,000000
42,133183	1,000	9.227,000000
42,149850	1,000	9.183,000000
42,166517	1,000	9.173,000000
42,183183	1,000	9.201,000000
42,199850	1,000	9.268,000000
42,216517	1,000	9.357,000000
42,233183	1,000	9.428,000000
42,249850	1,000	9.466,000000
42,266517	1,000	9.495,000000
42,283183	1,000	9.535,000000
42,299850	1,000	9.579,000000
42,316517	1,000	9.626,000000
42,333183	1,000	9.691,000000
42,349850	1,000	9.776,000000
42,366517	1,000	9.852,000000
42,383183	1,000	9.889,000000
42,399850	1,000	9.882,000000
42,416517	1,000	9.842,000000
42,433183	1,000	9.785,000000
42,449850	1,000	9.711,000000
42,466517	1,000	9.628,000000
42,483183	1,000	9.565,000000
42,499850	1,000	9.544,000000
42,516517	1,000	9.585,000000
42,533183	1,000	9.677,000000
42,549850	1,000	9.783,000000
42,566517	1,000	9.863,000000
42,583183	1,000	9.909,000000
42,599850	1,000	9.904,000000
42,616517	1,000	9.840,000000
42,633183	1,000	9.724,000000
42,649850	1,000	9.562,000000
42,666517	1,000	9.367,000000
42,683183	1,000	9.180,000000
42,699850	1,000	9.047,000000
42,716517	1,000	8.994,000000
42,733183	1,000	9.026,000000
42,749850	1,000	9.130,000000
42,766517	1,000	9.279,000000
42,783183	1,000	9.445,000000
42,799850	1,000	9.597,000000
42,816517	1,000	9.718,000000
42,833183	1,000	9.801,000000
42,849850	1,000	9.844,000000
42,866517	1,000	9.861,000000
42,883183	1,000	9.856,000000
42,899850	1,000	9.824,000000
42,916517	1,000	9.740,000000
42,933183	1,000	9.590,000000
42,949850	1,000	9.381,000000
42,966517	1,000	9.151,000000
42,983183	1,000	8.940,000000
42,999850	1,000	8.787,000000
43,016517	1,000	8.711,000000
43,033183	1,000	8.695,000000
43,049850	1,000	8.715,000000
43,066517	1,000	8.744,000000
43,083183	1,000	8.743,000000
43,099850	1,000	8.708,000000
43,116517	1,000	8.651,000000
