# Supplementary material for: HappyTools: A software for high-throughput HPLC data processing and quantitation
Source: PLoS One. 2018 Jul 6;13(7):e0200280. doi: 10.1371/journal.pone.0200280 (PMC6034860; doi:10.1371/journal.pone.0200280)
Supplement: S1 Data — The source code of HappyTools is included in this zip file, together with all the raw chromatograms as exported from ThermoFisher Chromeleon. A visual tutorial and a document demonstrating how to reproduce the results used in this study are also included. (ZIP) [file pone.0200280.s013.zip › Data/Clinical/ACPA-IgG Part 2/Total_RA1_IgG.txt]

File Path	chrom://5-para-12-0017/ChromeleonLocal/Instrument Data/UHPLC_2/analysis 2013/Yoann 2013sup.seq/954.smp/Emission_1.channel/Emission_1.chm
Channel	Emission_1

Injection Information:
Data Vault	ChromeleonLocal
Injection	TOTAL IgG IRA
Injection Number	2
Position	GG2
Comment	
Processing Method	Integrate IgG 75-63%
Instrument Method	2013Aquity IgG glycan  75%-63% 010313   deepwellplate
Type	Unknown
Status	Finished
Injection Date	6-3-2013
Injection Time	23:40:01
Injection Volume (µl)	80,000
Dilution Factor	1,0000
Weight	1,0000

Raw Data Information:
Time Min. (min)	0,016567
Time Max. (min)	43,116567
Data Points	2587
Detector	FLD
Exporting Data System	Chromeleon 7.1.2.1478
Operator	
Signal Quantity	
Signal Unit	counts
Signal Min.	-782,000000
Signal Max.	56.853.090,000000
Channel	Emission_1
Driver Name	FLD3000.dll
Channel Type	Evaluation
Min. Step (s)	1,000
Max. Step (s)	1,000
Average Step (s)	1,000

Signal Parameter Information:
Signal Info	330 nm /420 nm

Raw Data:
Time (min)	Step (s)	Value (counts)
0,016567	0,000	0,000000
0,033233	1,000	0,000000
0,049900	1,000	0,000000
0,066567	1,000	0,000000
0,083233	1,000	3,000000
0,099900	1,000	-12,000000
0,116567	1,000	-71,000000
0,133233	1,000	-164,000000
0,149900	1,000	-270,000000
0,166567	1,000	-364,000000
0,183233	1,000	-431,000000
0,199900	1,000	-460,000000
0,216567	1,000	-452,000000
0,233233	1,000	-441,000000
0,249900	1,000	-471,000000
0,266567	1,000	-543,000000
0,283233	1,000	-633,000000
0,299900	1,000	-724,000000
0,316567	1,000	-776,000000
0,333233	1,000	-782,000000
0,349900	1,000	-764,000000
0,366567	1,000	-752,000000
0,383233	1,000	-747,000000
0,399900	1,000	-605,000000
0,416567	1,000	65,000000
0,433233	1,000	1.873,000000
0,449900	1,000	5.565,000000
0,466567	1,000	12.475,000000
0,483233	1,000	25.927,000000
0,499900	1,000	54.577,000000
0,516567	1,000	112.737,000000
0,533233	1,000	224.336,000000
0,549900	1,000	442.254,000000
0,566567	1,000	871.364,000000
0,583233	1,000	1.688.838,000000
0,599900	1,000	3.140.172,000000
0,616567	1,000	5.484.993,000000
0,633233	1,000	8.917.993,000000
0,649900	1,000	13.488.926,000000
0,666567	1,000	19.059.467,000000
0,683233	1,000	25.323.341,000000
0,699900	1,000	31.873.193,000000
0,716567	1,000	38.275.490,000000
0,733233	1,000	44.129.823,000000
0,749900	1,000	49.105.249,000000
0,766567	1,000	52.960.479,000000
0,783233	1,000	55.552.384,000000
0,799900	1,000	56.835.680,000000
0,816567	1,000	56.853.090,000000
0,833233	1,000	55.719.396,000000
0,849900	1,000	53.602.357,000000
0,866567	1,000	50.702.691,000000
0,883233	1,000	47.233.400,000000
0,899900	1,000	43.402.278,000000
0,916567	1,000	39.398.537,000000
0,933233	1,000	35.383.158,000000
0,949900	1,000	31.483.709,000000
0,966567	1,000	27.793.199,000000
0,983233	1,000	24.372.060,000000
0,999900	1,000	21.252.907,000000
1,016567	1,000	18.445.834,000000
1,033233	1,000	15.944.431,000000
1,049900	1,000	13.731.337,000000
1,066567	1,000	11.782.864,000000
1,083233	1,000	10.073.139,000000
1,099900	1,000	8.576.725,000000
1,116567	1,000	7.270.108,000000
1,133233	1,000	6.132.312,000000
1,149900	1,000	5.144.937,000000
1,166567	1,000	4.291.834,000000
1,183233	1,000	3.558.641,000000
1,199900	1,000	2.932.448,000000
1,216567	1,000	2.401.440,000000
1,233233	1,000	1.954.764,000000
1,249900	1,000	1.582.306,000000
1,266567	1,000	1.274.576,000000
1,283233	1,000	1.022.661,000000
1,299900	1,000	818.222,000000
1,316567	1,000	653.594,000000
1,333233	1,000	521.966,000000
1,349900	1,000	417.439,000000
1,366567	1,000	334.962,000000
1,383233	1,000	270.273,000000
1,399900	1,000	219.792,000000
1,416567	1,000	180.559,000000
1,433233	1,000	150.164,000000
1,449900	1,000	126.659,000000
1,466567	1,000	108.517,000000
1,483233	1,000	94.551,000000
1,499900	1,000	83.836,000000
1,516567	1,000	75.611,000000
1,533233	1,000	69.215,000000
1,549900	1,000	64.131,000000
1,566567	1,000	59.987,000000
1,583233	1,000	56.496,000000
1,599900	1,000	53.435,000000
1,616567	1,000	50.635,000000
1,633233	1,000	47.998,000000
1,649900	1,000	45.490,000000
1,666567	1,000	43.100,000000
1,683233	1,000	40.829,000000
1,699900	1,000	38.685,000000
1,716567	1,000	36.652,000000
1,733233	1,000	34.714,000000
1,749900	1,000	32.885,000000
1,766567	1,000	31.206,000000
1,783233	1,000	29.722,000000
1,799900	1,000	28.450,000000
1,816567	1,000	27.382,000000
1,833233	1,000	26.464,000000
1,849900	1,000	25.640,000000
1,866567	1,000	24.912,000000
1,883233	1,000	24.284,000000
1,899900	1,000	23.756,000000
1,916567	1,000	23.315,000000
1,933233	1,000	22.962,000000
1,949900	1,000	22.679,000000
1,966567	1,000	22.418,000000
1,983233	1,000	22.125,000000
1,999900	1,000	21.775,000000
2,016567	1,000	21.387,000000
2,033233	1,000	20.982,000000
2,049900	1,000	20.571,000000
2,066567	1,000	20.193,000000
2,083233	1,000	19.894,000000
2,099900	1,000	19.670,000000
2,116567	1,000	19.495,000000
2,133233	1,000	19.343,000000
2,149900	1,000	19.186,000000
2,166567	1,000	19.001,000000
2,183233	1,000	18.782,000000
2,199900	1,000	18.540,000000
2,216567	1,000	18.300,000000
2,233233	1,000	18.068,000000
2,249900	1,000	17.839,000000
2,266567	1,000	17.614,000000
2,283233	1,000	17.389,000000
2,299900	1,000	17.166,000000
2,316567	1,000	16.952,000000
2,333233	1,000	16.759,000000
2,349900	1,000	16.603,000000
2,366567	1,000	16.460,000000
2,383233	1,000	16.282,000000
2,399900	1,000	16.063,000000
2,416567	1,000	15.839,000000
2,433233	1,000	15.653,000000
2,449900	1,000	15.535,000000
2,466567	1,000	15.494,000000
2,483233	1,000	15.508,000000
2,499900	1,000	15.548,000000
2,516567	1,000	15.596,000000
2,533233	1,000	15.660,000000
2,549900	1,000	15.731,000000
2,566567	1,000	15.802,000000
2,583233	1,000	15.875,000000
2,599900	1,000	15.969,000000
2,616567	1,000	16.124,000000
2,633233	1,000	16.357,000000
2,649900	1,000	16.680,000000
2,666567	1,000	17.102,000000
2,683233	1,000	17.595,000000
2,699900	1,000	18.143,000000
2,716567	1,000	18.725,000000
2,733233	1,000	19.296,000000
2,749900	1,000	19.796,000000
2,766567	1,000	20.199,000000
2,783233	1,000	20.516,000000
2,799900	1,000	20.754,000000
2,816567	1,000	20.924,000000
2,833233	1,000	21.016,000000
2,849900	1,000	21.003,000000
2,866567	1,000	20.890,000000
2,883233	1,000	20.701,000000
2,899900	1,000	20.478,000000
2,916567	1,000	20.274,000000
2,933233	1,000	20.135,000000
2,949900	1,000	20.052,000000
2,966567	1,000	20.027,000000
2,983233	1,000	20.040,000000
2,999900	1,000	20.095,000000
3,016567	1,000	20.192,000000
3,033233	1,000	20.273,000000
3,049900	1,000	20.258,000000
3,066567	1,000	20.112,000000
3,083233	1,000	19.865,000000
3,099900	1,000	19.559,000000
3,116567	1,000	19.223,000000
3,133233	1,000	18.907,000000
3,149900	1,000	18.650,000000
3,166567	1,000	18.480,000000
3,183233	1,000	18.425,000000
3,199900	1,000	18.488,000000
3,216567	1,000	18.641,000000
3,233233	1,000	18.843,000000
3,249900	1,000	19.044,000000
3,266567	1,000	19.173,000000
3,283233	1,000	19.212,000000
3,299900	1,000	19.195,000000
3,316567	1,000	19.160,000000
3,333233	1,000	19.110,000000
3,349900	1,000	19.031,000000
3,366567	1,000	18.929,000000
3,383233	1,000	18.828,000000
3,399900	1,000	18.739,000000
3,416567	1,000	18.644,000000
3,433233	1,000	18.515,000000
3,449900	1,000	18.356,000000
3,466567	1,000	18.164,000000
3,483233	1,000	17.942,000000
3,499900	1,000	17.700,000000
3,516567	1,000	17.431,000000
3,533233	1,000	17.153,000000
3,549900	1,000	16.905,000000
3,566567	1,000	16.716,000000
3,583233	1,000	16.578,000000
3,599900	1,000	16.452,000000
3,616567	1,000	16.309,000000
3,633233	1,000	16.174,000000
3,649900	1,000	16.107,000000
3,666567	1,000	16.133,000000
3,683233	1,000	16.208,000000
3,699900	1,000	16.270,000000
3,716567	1,000	16.278,000000
3,733233	1,000	16.241,000000
3,749900	1,000	16.172,000000
3,766567	1,000	16.064,000000
3,783233	1,000	15.931,000000
3,799900	1,000	15.795,000000
3,816567	1,000	15.664,000000
3,833233	1,000	15.530,000000
3,849900	1,000	15.385,000000
3,866567	1,000	15.269,000000
3,883233	1,000	15.237,000000
3,899900	1,000	15.298,000000
3,916567	1,000	15.424,000000
3,933233	1,000	15.560,000000
3,949900	1,000	15.678,000000
3,966567	1,000	15.770,000000
3,983233	1,000	15.817,000000
3,999900	1,000	15.814,000000
4,016567	1,000	15.755,000000
4,033233	1,000	15.630,000000
4,049900	1,000	15.491,000000
4,066567	1,000	15.389,000000
4,083233	1,000	15.326,000000
4,099900	1,000	15.299,000000
4,116567	1,000	15.299,000000
4,133233	1,000	15.310,000000
4,149900	1,000	15.322,000000
4,166567	1,000	15.319,000000
4,183233	1,000	15.267,000000
4,199900	1,000	15.145,000000
4,216567	1,000	14.978,000000
4,233233	1,000	14.818,000000
4,249900	1,000	14.663,000000
4,266567	1,000	14.485,000000
4,283233	1,000	14.278,000000
4,299900	1,000	14.067,000000
4,316567	1,000	13.873,000000
4,333233	1,000	13.721,000000
4,349900	1,000	13.623,000000
4,366567	1,000	13.590,000000
4,383233	1,000	13.600,000000
4,399900	1,000	13.635,000000
4,416567	1,000	13.682,000000
4,433233	1,000	13.732,000000
4,449900	1,000	13.791,000000
4,466567	1,000	13.853,000000
4,483233	1,000	13.930,000000
4,499900	1,000	14.063,000000
4,516567	1,000	14.257,000000
4,533233	1,000	14.483,000000
4,549900	1,000	14.706,000000
4,566567	1,000	14.910,000000
4,583233	1,000	15.076,000000
4,599900	1,000	15.178,000000
4,616567	1,000	15.193,000000
4,633233	1,000	15.106,000000
4,649900	1,000	14.913,000000
4,666567	1,000	14.622,000000
4,683233	1,000	14.250,000000
4,699900	1,000	13.837,000000
4,716567	1,000	13.433,000000
4,733233	1,000	13.101,000000
4,749900	1,000	12.870,000000
4,766567	1,000	12.737,000000
4,783233	1,000	12.717,000000
4,799900	1,000	12.802,000000
4,816567	1,000	12.979,000000
4,833233	1,000	13.231,000000
4,849900	1,000	13.542,000000
4,866567	1,000	13.886,000000
4,883233	1,000	14.249,000000
4,899900	1,000	14.628,000000
4,916567	1,000	15.028,000000
4,933233	1,000	15.443,000000
4,949900	1,000	15.852,000000
4,966567	1,000	16.208,000000
4,983233	1,000	16.472,000000
4,999900	1,000	16.646,000000
5,016567	1,000	16.746,000000
5,033233	1,000	16.809,000000
5,049900	1,000	16.859,000000
5,066567	1,000	16.882,000000
5,083233	1,000	16.861,000000
5,099900	1,000	16.759,000000
5,116567	1,000	16.559,000000
5,133233	1,000	16.293,000000
5,149900	1,000	15.988,000000
5,166567	1,000	15.654,000000
5,183233	1,000	15.296,000000
5,199900	1,000	14.940,000000
5,216567	1,000	14.620,000000
5,233233	1,000	14.367,000000
5,249900	1,000	14.200,000000
5,266567	1,000	14.100,000000
5,283233	1,000	14.044,000000
5,299900	1,000	14.030,000000
5,316567	1,000	14.052,000000
5,333233	1,000	14.109,000000
5,349900	1,000	14.167,000000
5,366567	1,000	14.187,000000
5,383233	1,000	14.131,000000
5,399900	1,000	13.971,000000
5,416567	1,000	13.756,000000
5,433233	1,000	13.569,000000
5,449900	1,000	13.442,000000
5,466567	1,000	13.341,000000
5,483233	1,000	13.258,000000
5,499900	1,000	13.196,000000
5,516567	1,000	13.159,000000
5,533233	1,000	13.147,000000
5,549900	1,000	13.173,000000
5,566567	1,000	13.233,000000
5,583233	1,000	13.300,000000
5,599900	1,000	13.349,000000
5,616567	1,000	13.354,000000
5,633233	1,000	13.320,000000
5,649900	1,000	13.248,000000
5,666567	1,000	13.117,000000
5,683233	1,000	12.912,000000
5,699900	1,000	12.649,000000
5,716567	1,000	12.376,000000
5,733233	1,000	12.157,000000
5,749900	1,000	12.017,000000
5,766567	1,000	11.965,000000
5,783233	1,000	11.984,000000
5,799900	1,000	12.067,000000
5,816567	1,000	12.193,000000
5,833233	1,000	12.333,000000
5,849900	1,000	12.502,000000
5,866567	1,000	12.712,000000
5,883233	1,000	12.950,000000
5,899900	1,000	13.162,000000
5,916567	1,000	13.299,000000
5,933233	1,000	13.350,000000
5,949900	1,000	13.329,000000
5,966567	1,000	13.272,000000
5,983233	1,000	13.227,000000
5,999900	1,000	13.203,000000
6,016567	1,000	13.183,000000
6,033233	1,000	13.163,000000
6,049900	1,000	13.140,000000
6,066567	1,000	13.121,000000
6,083233	1,000	13.111,000000
6,099900	1,000	13.134,000000
6,116567	1,000	13.208,000000
6,133233	1,000	13.338,000000
6,149900	1,000	13.535,000000
6,166567	1,000	13.814,000000
6,183233	1,000	14.181,000000
6,199900	1,000	14.626,000000
6,216567	1,000	15.106,000000
6,233233	1,000	15.592,000000
6,249900	1,000	16.066,000000
6,266567	1,000	16.500,000000
6,283233	1,000	16.873,000000
6,299900	1,000	17.180,000000
6,316567	1,000	17.400,000000
6,333233	1,000	17.511,000000
6,349900	1,000	17.498,000000
6,366567	1,000	17.335,000000
6,383233	1,000	17.020,000000
6,399900	1,000	16.574,000000
6,416567	1,000	16.055,000000
6,433233	1,000	15.497,000000
6,449900	1,000	14.932,000000
6,466567	1,000	14.391,000000
6,483233	1,000	13.917,000000
6,499900	1,000	13.545,000000
6,516567	1,000	13.296,000000
6,533233	1,000	13.215,000000
6,549900	1,000	13.322,000000
6,566567	1,000	13.572,000000
6,583233	1,000	13.903,000000
6,599900	1,000	14.261,000000
6,616567	1,000	14.581,000000
6,633233	1,000	14.799,000000
6,649900	1,000	14.910,000000
6,666567	1,000	14.928,000000
6,683233	1,000	14.883,000000
6,699900	1,000	14.787,000000
6,716567	1,000	14.632,000000
6,733233	1,000	14.440,000000
6,749900	1,000	14.247,000000
6,766567	1,000	14.068,000000
6,783233	1,000	13.888,000000
6,799900	1,000	13.708,000000
6,816567	1,000	13.533,000000
6,833233	1,000	13.368,000000
6,849900	1,000	13.226,000000
6,866567	1,000	13.137,000000
6,883233	1,000	13.115,000000
6,899900	1,000	13.135,000000
6,916567	1,000	13.162,000000
6,933233	1,000	13.197,000000
6,949900	1,000	13.248,000000
6,966567	1,000	13.325,000000
6,983233	1,000	13.431,000000
6,999900	1,000	13.548,000000
7,016567	1,000	13.665,000000
7,033233	1,000	13.786,000000
7,049900	1,000	13.948,000000
7,066567	1,000	14.195,000000
7,083233	1,000	14.533,000000
7,099900	1,000	14.934,000000
7,116567	1,000	15.349,000000
7,133233	1,000	15.729,000000
7,149900	1,000	16.054,000000
7,166567	1,000	16.297,000000
7,183233	1,000	16.446,000000
7,199900	1,000	16.501,000000
7,216567	1,000	16.483,000000
7,233233	1,000	16.406,000000
7,249900	1,000	16.289,000000
7,266567	1,000	16.138,000000
7,283233	1,000	15.936,000000
7,299900	1,000	15.672,000000
7,316567	1,000	15.343,000000
7,333233	1,000	14.992,000000
7,349900	1,000	14.670,000000
7,366567	1,000	14.406,000000
7,383233	1,000	14.224,000000
7,399900	1,000	14.132,000000
7,416567	1,000	14.116,000000
7,433233	1,000	14.177,000000
7,449900	1,000	14.331,000000
7,466567	1,000	14.631,000000
7,483233	1,000	15.161,000000
7,499900	1,000	16.027,000000
7,516567	1,000	17.360,000000
7,533233	1,000	19.226,000000
7,549900	1,000	21.562,000000
7,566567	1,000	24.181,000000
7,583233	1,000	26.766,000000
7,599900	1,000	28.957,000000
7,616567	1,000	30.473,000000
7,633233	1,000	31.176,000000
7,649900	1,000	31.075,000000
7,666567	1,000	30.280,000000
7,683233	1,000	28.960,000000
7,699900	1,000	27.330,000000
7,716567	1,000	25.623,000000
7,733233	1,000	24.025,000000
7,749900	1,000	22.613,000000
7,766567	1,000	21.401,000000
7,783233	1,000	20.382,000000
7,799900	1,000	19.519,000000
7,816567	1,000	18.796,000000
7,833233	1,000	18.242,000000
7,849900	1,000	17.905,000000
7,866567	1,000	17.835,000000
7,883233	1,000	18.072,000000
7,899900	1,000	18.664,000000
7,916567	1,000	19.674,000000
7,933233	1,000	21.137,000000
7,949900	1,000	23.010,000000
7,966567	1,000	25.118,000000
7,983233	1,000	27.170,000000
7,999900	1,000	28.840,000000
8,016567	1,000	29.874,000000
8,033233	1,000	30.156,000000
8,049900	1,000	29.718,000000
8,066567	1,000	28.732,000000
8,083233	1,000	27.457,000000
8,099900	1,000	26.169,000000
8,116567	1,000	25.091,000000
8,133233	1,000	24.377,000000
8,149900	1,000	24.114,000000
8,166567	1,000	24.252,000000
8,183233	1,000	24.662,000000
8,199900	1,000	25.187,000000
8,216567	1,000	25.675,000000
8,233233	1,000	26.007,000000
8,249900	1,000	26.091,000000
8,266567	1,000	25.923,000000
8,283233	1,000	25.568,000000
8,299900	1,000	25.101,000000
8,316567	1,000	24.612,000000
8,333233	1,000	24.211,000000
8,349900	1,000	24.052,000000
8,366567	1,000	24.368,000000
8,383233	1,000	25.558,000000
8,399900	1,000	28.360,000000
8,416567	1,000	33.973,000000
8,433233	1,000	44.023,000000
8,449900	1,000	60.270,000000
8,466567	1,000	84.024,000000
8,483233	1,000	115.373,000000
8,499900	1,000	152.513,000000
8,516567	1,000	191.823,000000
8,533233	1,000	228.553,000000
8,549900	1,000	257.979,000000
8,566567	1,000	276.489,000000
8,583233	1,000	282.261,000000
8,599900	1,000	275.450,000000
8,616567	1,000	257.891,000000
8,633233	1,000	232.459,000000
8,649900	1,000	202.413,000000
8,666567	1,000	170.833,000000
8,683233	1,000	140.294,000000
8,699900	1,000	112.683,000000
8,716567	1,000	89.149,000000
8,733233	1,000	70.151,000000
8,749900	1,000	55.618,000000
8,766567	1,000	45.099,000000
8,783233	1,000	37.948,000000
8,799900	1,000	33.465,000000
8,816567	1,000	31.037,000000
8,833233	1,000	30.298,000000
8,849900	1,000	31.373,000000
8,866567	1,000	35.147,000000
8,883233	1,000	43.561,000000
8,899900	1,000	59.679,000000
8,916567	1,000	87.508,000000
8,933233	1,000	130.987,000000
8,949900	1,000	192.242,000000
8,966567	1,000	269.684,000000
8,983233	1,000	357.155,000000
8,999900	1,000	444.639,000000
9,016567	1,000	520.466,000000
9,033233	1,000	574.203,000000
9,049900	1,000	599.212,000000
9,066567	1,000	593.796,000000
9,083233	1,000	560.858,000000
9,099900	1,000	506.585,000000
9,116567	1,000	438.801,000000
9,133233	1,000	365.400,000000
9,149900	1,000	293.191,000000
9,166567	1,000	227.267,000000
9,183233	1,000	170.776,000000
9,199900	1,000	125.044,000000
9,216567	1,000	89.986,000000
9,233233	1,000	64.568,000000
9,249900	1,000	47.236,000000
9,266567	1,000	36.240,000000
9,283233	1,000	29.872,000000
9,299900	1,000	26.659,000000
9,316567	1,000	25.411,000000
9,333233	1,000	25.251,000000
9,349900	1,000	25.592,000000
9,366567	1,000	26.068,000000
9,383233	1,000	26.434,000000
9,399900	1,000	26.576,000000
9,416567	1,000	26.496,000000
9,433233	1,000	26.243,000000
9,449900	1,000	25.881,000000
9,466567	1,000	25.472,000000
9,483233	1,000	25.080,000000
9,499900	1,000	24.773,000000
9,516567	1,000	24.637,000000
9,533233	1,000	24.823,000000
9,549900	1,000	25.568,000000
9,566567	1,000	27.132,000000
9,583233	1,000	29.807,000000
9,599900	1,000	33.834,000000
9,616567	1,000	39.293,000000
9,633233	1,000	45.983,000000
9,649900	1,000	53.423,000000
9,666567	1,000	60.947,000000
9,683233	1,000	67.851,000000
9,699900	1,000	73.586,000000
9,716567	1,000	77.910,000000
9,733233	1,000	80.974,000000
9,749900	1,000	83.306,000000
9,766567	1,000	85.726,000000
9,783233	1,000	89.321,000000
9,799900	1,000	95.422,000000
9,816567	1,000	105.959,000000
9,833233	1,000	124.256,000000
9,849900	1,000	156.828,000000
9,866567	1,000	216.533,000000
9,883233	1,000	326.961,000000
9,899900	1,000	527.476,000000
9,916567	1,000	875.421,000000
9,933233	1,000	1.440.787,000000
9,949900	1,000	2.289.912,000000
9,966567	1,000	3.457.934,000000
9,983233	1,000	4.919.084,000000
9,999900	1,000	6.570.317,000000
10,016567	1,000	8.239.855,000000
10,033233	1,000	9.721.434,000000
10,049900	1,000	10.822.291,000000
10,066567	1,000	11.406.628,000000
10,083233	1,000	11.421.619,000000
10,099900	1,000	10.899.580,000000
10,116567	1,000	9.940.234,000000
10,133233	1,000	8.682.704,000000
10,149900	1,000	7.276.179,000000
10,166567	1,000	5.856.049,000000
10,183233	1,000	4.528.689,000000
10,199900	1,000	3.365.040,000000
10,216567	1,000	2.401.404,000000
10,233233	1,000	1.645.015,000000
10,249900	1,000	1.081.922,000000
10,266567	1,000	685.167,000000
10,283233	1,000	421.981,000000
10,299900	1,000	259.320,000000
10,316567	1,000	167.443,000000
10,333233	1,000	121.821,000000
10,349900	1,000	103.758,000000
10,366567	1,000	100.078,000000
10,383233	1,000	102.222,000000
10,399900	1,000	105.203,000000
10,416567	1,000	106.595,000000
10,433233	1,000	105.646,000000
10,449900	1,000	102.601,000000
10,466567	1,000	98.185,000000
10,483233	1,000	93.248,000000
10,499900	1,000	88.554,000000
10,516567	1,000	84.634,000000
10,533233	1,000	81.781,000000
10,549900	1,000	80.153,000000
10,566567	1,000	79.922,000000
10,583233	1,000	81.199,000000
10,599900	1,000	84.091,000000
10,616567	1,000	88.650,000000
10,633233	1,000	94.762,000000
10,649900	1,000	102.117,000000
10,666567	1,000	110.191,000000
10,683233	1,000	118.304,000000
10,699900	1,000	125.838,000000
10,716567	1,000	132.420,000000
10,733233	1,000	138.135,000000
10,749900	1,000	143.574,000000
10,766567	1,000	149.619,000000
10,783233	1,000	157.082,000000
10,799900	1,000	166.391,000000
10,816567	1,000	177.271,000000
10,833233	1,000	188.654,000000
10,849900	1,000	199.031,000000
10,866567	1,000	207.031,000000
10,883233	1,000	212.030,000000
10,899900	1,000	214.916,000000
10,916567	1,000	218.780,000000
10,933233	1,000	229.659,000000
10,949900	1,000	257.366,000000
10,966567	1,000	315.925,000000
10,983233	1,000	422.697,000000
10,999900	1,000	595.620,000000
11,016567	1,000	848.110,000000
11,033233	1,000	1.182.814,000000
11,049900	1,000	1.586.216,000000
11,066567	1,000	2.026.940,000000
11,083233	1,000	2.459.318,000000
11,099900	1,000	2.832.123,000000
11,116567	1,000	3.099.524,000000
11,133233	1,000	3.230.676,000000
11,149900	1,000	3.215.053,000000
11,166567	1,000	3.062.699,000000
11,183233	1,000	2.800.061,000000
11,199900	1,000	2.463.373,000000
11,216567	1,000	2.091.656,000000
11,233233	1,000	1.720.954,000000
11,249900	1,000	1.380.572,000000
11,266567	1,000	1.091.557,000000
11,283233	1,000	866.767,000000
11,299900	1,000	711.781,000000
11,316567	1,000	625.909,000000
11,333233	1,000	602.834,000000
11,349900	1,000	631.015,000000
11,366567	1,000	694.468,000000
11,383233	1,000	774.484,000000
11,399900	1,000	852.014,000000
11,416567	1,000	910.509,000000
11,433233	1,000	938.348,000000
11,449900	1,000	930.140,000000
11,466567	1,000	886.739,000000
11,483233	1,000	813.939,000000
11,499900	1,000	720.602,000000
11,516567	1,000	616.597,000000
11,533233	1,000	511.183,000000
11,549900	1,000	411.961,000000
11,566567	1,000	324.363,000000
11,583233	1,000	251.657,000000
11,599900	1,000	195.302,000000
11,616567	1,000	155.461,000000
11,633233	1,000	131.618,000000
11,649900	1,000	122.940,000000
11,666567	1,000	128.504,000000
11,683233	1,000	147.103,000000
11,699900	1,000	176.800,000000
11,716567	1,000	214.622,000000
11,733233	1,000	256.427,000000
11,749900	1,000	297.182,000000
11,766567	1,000	331.667,000000
11,783233	1,000	355.480,000000
11,799900	1,000	365.809,000000
11,816567	1,000	361.786,000000
11,833233	1,000	344.457,000000
11,849900	1,000	316.410,000000
11,866567	1,000	281.143,000000
11,883233	1,000	242.375,000000
11,899900	1,000	203.455,000000
11,916567	1,000	167.018,000000
11,933233	1,000	134.863,000000
11,949900	1,000	107.952,000000
11,966567	1,000	86.564,000000
11,983233	1,000	70.474,000000
11,999900	1,000	59.131,000000
12,016567	1,000	51.850,000000
12,033233	1,000	47.985,000000
12,049900	1,000	47.018,000000
12,066567	1,000	48.596,000000
12,083233	1,000	52.479,000000
12,099900	1,000	58.427,000000
12,116567	1,000	66.173,000000
12,133233	1,000	75.385,000000
12,149900	1,000	85.566,000000
12,166567	1,000	96.122,000000
12,183233	1,000	106.477,000000
12,199900	1,000	116.200,000000
12,216567	1,000	125.287,000000
12,233233	1,000	134.417,000000
12,249900	1,000	144.929,000000
12,266567	1,000	158.736,000000
12,283233	1,000	178.166,000000
12,299900	1,000	205.615,000000
12,316567	1,000	243.627,000000
12,333233	1,000	295.803,000000
12,349900	1,000	368.401,000000
12,366567	1,000	473.254,000000
12,383233	1,000	630.981,000000
12,399900	1,000	873.016,000000
12,416567	1,000	1.240.983,000000
12,433233	1,000	1.780.745,000000
12,449900	1,000	2.530.403,000000
12,466567	1,000	3.504.324,000000
12,483233	1,000	4.677.701,000000
12,499900	1,000	5.977.814,000000
12,516567	1,000	7.288.575,000000
12,533233	1,000	8.469.400,000000
12,549900	1,000	9.383.195,000000
12,566567	1,000	9.924.165,000000
12,583233	1,000	10.037.862,000000
12,599900	1,000	9.727.892,000000
12,616567	1,000	9.049.831,000000
12,633233	1,000	8.095.724,000000
12,649900	1,000	6.974.415,000000
12,666567	1,000	5.793.281,000000
12,683233	1,000	4.644.545,000000
12,699900	1,000	3.597.245,000000
12,716567	1,000	2.694.751,000000
12,733233	1,000	1.956.795,000000
12,749900	1,000	1.384.243,000000
12,766567	1,000	965.134,000000
12,783233	1,000	680.955,000000
12,799900	1,000	512.259,000000
12,816567	1,000	442.906,000000
12,833233	1,000	462.738,000000
12,849900	1,000	567.778,000000
12,866567	1,000	757.874,000000
12,883233	1,000	1.032.039,000000
12,899900	1,000	1.382.767,000000
12,916567	1,000	1.791.181,000000
12,933233	1,000	2.225.641,000000
12,949900	1,000	2.644.428,000000
12,966567	1,000	3.002.101,000000
12,983233	1,000	3.257.970,000000
12,999900	1,000	3.384.064,000000
13,016567	1,000	3.369.930,000000
13,033233	1,000	3.223.305,000000
13,049900	1,000	2.966.942,000000
13,066567	1,000	2.633.105,000000
13,083233	1,000	2.257.319,000000
13,099900	1,000	1.872.920,000000
13,116567	1,000	1.507.291,000000
13,133233	1,000	1.179.961,000000
13,149900	1,000	902.315,000000
13,166567	1,000	678.494,000000
13,183233	1,000	507.039,000000
13,199900	1,000	382.849,000000
13,216567	1,000	299.208,000000
13,233233	1,000	249.673,000000
13,249900	1,000	229.746,000000
13,266567	1,000	238.288,000000
13,283233	1,000	278.600,000000
13,299900	1,000	358.755,000000
13,316567	1,000	490.860,000000
13,333233	1,000	688.807,000000
13,349900	1,000	963.629,000000
13,366567	1,000	1.317.804,000000
13,383233	1,000	1.740.701,000000
13,399900	1,000	2.206.501,000000
13,416567	1,000	2.675.548,000000
13,433233	1,000	3.100.242,000000
13,449900	1,000	3.433.824,000000
13,466567	1,000	3.639.412,000000
13,483233	1,000	3.696.782,000000
13,499900	1,000	3.604.954,000000
13,516567	1,000	3.380.724,000000
13,533233	1,000	3.054.096,000000
13,549900	1,000	2.661.964,000000
13,566567	1,000	2.241.874,000000
13,583233	1,000	1.827.066,000000
13,599900	1,000	1.443.355,000000
13,616567	1,000	1.107.856,000000
13,633233	1,000	829.271,000000
13,649900	1,000	609.270,000000
13,666567	1,000	444.365,000000
13,683233	1,000	327.937,000000
13,699900	1,000	252.004,000000
13,716567	1,000	208.576,000000
13,733233	1,000	190.540,000000
13,749900	1,000	191.980,000000
13,766567	1,000	208.026,000000
13,783233	1,000	234.399,000000
13,799900	1,000	266.917,000000
13,816567	1,000	301.265,000000
13,833233	1,000	333.125,000000
13,849900	1,000	358.561,000000
13,866567	1,000	374.462,000000
13,883233	1,000	379.012,000000
13,899900	1,000	371.902,000000
13,916567	1,000	354.255,000000
13,933233	1,000	328.349,000000
13,949900	1,000	297.151,000000
13,966567	1,000	263.801,000000
13,983233	1,000	231.125,000000
13,999900	1,000	201.305,000000
14,016567	1,000	175.742,000000
14,033233	1,000	155.004,000000
14,049900	1,000	138.930,000000
14,066567	1,000	126.883,000000
14,083233	1,000	117.953,000000
14,099900	1,000	111.158,000000
14,116567	1,000	105.582,000000
14,133233	1,000	100.514,000000
14,149900	1,000	95.522,000000
14,166567	1,000	90.415,000000
14,183233	1,000	85.184,000000
14,199900	1,000	79.905,000000
14,216567	1,000	74.725,000000
14,233233	1,000	69.896,000000
14,249900	1,000	65.711,000000
14,266567	1,000	62.477,000000
14,283233	1,000	60.523,000000
14,299900	1,000	60.290,000000
14,316567	1,000	62.506,000000
14,333233	1,000	68.379,000000
14,349900	1,000	79.705,000000
14,366567	1,000	98.908,000000
14,383233	1,000	128.933,000000
14,399900	1,000	172.698,000000
14,416567	1,000	232.309,000000
14,433233	1,000	308.080,000000
14,449900	1,000	397.681,000000
14,466567	1,000	495.800,000000
14,483233	1,000	594.537,000000
14,499900	1,000	684.490,000000
14,516567	1,000	756.281,000000
14,533233	1,000	802.242,000000
14,549900	1,000	817.831,000000
14,566567	1,000	802.306,000000
14,583233	1,000	758.606,000000
14,599900	1,000	692.514,000000
14,616567	1,000	611.416,000000
14,633233	1,000	523.063,000000
14,649900	1,000	434.522,000000
14,666567	1,000	351.450,000000
14,683233	1,000	277.753,000000
14,699900	1,000	215.590,000000
14,716567	1,000	165.587,000000
14,733233	1,000	127.259,000000
14,749900	1,000	99.358,000000
14,766567	1,000	80.173,000000
14,783233	1,000	67.849,000000
14,799900	1,000	60.633,000000
14,816567	1,000	56.989,000000
14,833233	1,000	55.665,000000
14,849900	1,000	55.690,000000
14,866567	1,000	56.360,000000
14,883233	1,000	57.190,000000
14,899900	1,000	57.891,000000
14,916567	1,000	58.343,000000
14,933233	1,000	58.516,000000
14,949900	1,000	58.480,000000
14,966567	1,000	58.332,000000
14,983233	1,000	58.137,000000
14,999900	1,000	57.982,000000
15,016567	1,000	58.012,000000
15,033233	1,000	58.431,000000
15,049900	1,000	59.426,000000
15,066567	1,000	61.186,000000
15,083233	1,000	63.949,000000
15,099900	1,000	68.006,000000
15,116567	1,000	73.601,000000
15,133233	1,000	80.814,000000
15,149900	1,000	89.534,000000
15,166567	1,000	99.394,000000
15,183233	1,000	109.839,000000
15,199900	1,000	120.123,000000
15,216567	1,000	129.371,000000
15,233233	1,000	136.756,000000
15,249900	1,000	141.667,000000
15,266567	1,000	143.826,000000
15,283233	1,000	143.325,000000
15,299900	1,000	140.527,000000
15,316567	1,000	135.938,000000
15,333233	1,000	130.072,000000
15,349900	1,000	123.372,000000
15,366567	1,000	116.193,000000
15,383233	1,000	108.863,000000
15,399900	1,000	101.680,000000
15,416567	1,000	94.955,000000
15,433233	1,000	89.086,000000
15,449900	1,000	84.669,000000
15,466567	1,000	82.592,000000
15,483233	1,000	84.185,000000
15,499900	1,000	91.566,000000
15,516567	1,000	108.209,000000
15,533233	1,000	139.762,000000
15,549900	1,000	195.152,000000
15,566567	1,000	287.911,000000
15,583233	1,000	437.086,000000
15,599900	1,000	667.031,000000
15,616567	1,000	1.005.204,000000
15,633233	1,000	1.477.331,000000
15,649900	1,000	2.099.853,000000
15,666567	1,000	2.871.358,000000
15,683233	1,000	3.766.046,000000
15,699900	1,000	4.730.970,000000
15,716567	1,000	5.689.411,000000
15,733233	1,000	6.551.106,000000
15,749900	1,000	7.227.663,000000
15,766567	1,000	7.648.655,000000
15,783233	1,000	7.773.964,000000
15,799900	1,000	7.599.498,000000
15,816567	1,000	7.155.354,000000
15,833233	1,000	6.497.862,000000
15,849900	1,000	5.698.259,000000
15,866567	1,000	4.831.033,000000
15,883233	1,000	3.963.938,000000
15,899900	1,000	3.151.162,000000
15,916567	1,000	2.430.127,000000
15,933233	1,000	1.821.447,000000
15,949900	1,000	1.331.026,000000
15,966567	1,000	953.480,000000
15,983233	1,000	675.922,000000
15,999900	1,000	481.452,000000
16,016567	1,000	352.080,000000
16,033233	1,000	270.795,000000
16,049900	1,000	222.844,000000
16,066567	1,000	196.430,000000
16,083233	1,000	182.846,000000
16,099900	1,000	176.268,000000
16,116567	1,000	173.334,000000
16,133233	1,000	172.621,000000
16,149900	1,000	174.167,000000
16,166567	1,000	179.114,000000
16,183233	1,000	189.463,000000
16,199900	1,000	207.955,000000
16,216567	1,000	237.969,000000
16,233233	1,000	283.110,000000
16,249900	1,000	346.540,000000
16,266567	1,000	429.829,000000
16,283233	1,000	532.076,000000
16,299900	1,000	649.087,000000
16,316567	1,000	773.246,000000
16,333233	1,000	894.259,000000
16,349900	1,000	1.000.565,000000
16,366567	1,000	1.081.348,000000
16,383233	1,000	1.128.538,000000
16,399900	1,000	1.138.027,000000
16,416567	1,000	1.110.119,000000
16,433233	1,000	1.049.252,000000
16,449900	1,000	962.800,000000
16,466567	1,000	859.569,000000
16,483233	1,000	748.440,000000
16,499900	1,000	637.255,000000
16,516567	1,000	532.176,000000
16,533233	1,000	437.391,000000
16,549900	1,000	355.192,000000
16,566567	1,000	286.288,000000
16,583233	1,000	230.238,000000
16,599900	1,000	185.846,000000
16,616567	1,000	151.519,000000
16,633233	1,000	125.559,000000
16,649900	1,000	106.339,000000
16,666567	1,000	92.395,000000
16,683233	1,000	82.528,000000
16,699900	1,000	75.773,000000
16,716567	1,000	71.380,000000
16,733233	1,000	68.719,000000
16,749900	1,000	67.301,000000
16,766567	1,000	66.765,000000
16,783233	1,000	66.811,000000
16,799900	1,000	67.118,000000
16,816567	1,000	67.417,000000
16,833233	1,000	67.497,000000
16,849900	1,000	67.235,000000
16,866567	1,000	66.626,000000
16,883233	1,000	65.738,000000
16,899900	1,000	64.641,000000
16,916567	1,000	63.388,000000
16,933233	1,000	62.019,000000
16,949900	1,000	60.550,000000
16,966567	1,000	59.008,000000
16,983233	1,000	57.416,000000
16,999900	1,000	55.759,000000
17,016567	1,000	54.035,000000
17,033233	1,000	52.303,000000
17,049900	1,000	50.629,000000
17,066567	1,000	49.058,000000
17,083233	1,000	47.684,000000
17,099900	1,000	46.621,000000
17,116567	1,000	46.023,000000
17,133233	1,000	46.096,000000
17,149900	1,000	47.102,000000
17,166567	1,000	49.357,000000
17,183233	1,000	53.244,000000
17,199900	1,000	59.190,000000
17,216567	1,000	67.512,000000
17,233233	1,000	78.265,000000
17,249900	1,000	91.152,000000
17,266567	1,000	105.553,000000
17,283233	1,000	120.513,000000
17,299900	1,000	134.803,000000
17,316567	1,000	147.092,000000
17,333233	1,000	156.174,000000
17,349900	1,000	161.200,000000
17,366567	1,000	161.803,000000
17,383233	1,000	158.140,000000
17,399900	1,000	150.796,000000
17,416567	1,000	140.667,000000
17,433233	1,000	128.798,000000
17,449900	1,000	116.235,000000
17,466567	1,000	103.886,000000
17,483233	1,000	92.430,000000
17,499900	1,000	82.353,000000
17,516567	1,000	74.011,000000
17,533233	1,000	67.636,000000
17,549900	1,000	63.369,000000
17,566567	1,000	61.335,000000
17,583233	1,000	61.704,000000
17,599900	1,000	64.823,000000
17,616567	1,000	71.288,000000
17,633233	1,000	82.036,000000
17,649900	1,000	98.428,000000
17,666567	1,000	122.254,000000
17,683233	1,000	155.489,000000
17,699900	1,000	199.948,000000
17,716567	1,000	256.706,000000
17,733233	1,000	325.400,000000
17,749900	1,000	403.882,000000
17,766567	1,000	488.026,000000
17,783233	1,000	572.005,000000
17,799900	1,000	649.142,000000
17,816567	1,000	712.937,000000
17,833233	1,000	758.050,000000
17,849900	1,000	781.091,000000
17,866567	1,000	781.022,000000
17,883233	1,000	759.051,000000
17,899900	1,000	718.158,000000
17,916567	1,000	662.523,000000
17,933233	1,000	596.790,000000
17,949900	1,000	525.560,000000
17,966567	1,000	453.078,000000
17,983233	1,000	382.941,000000
17,999900	1,000	317.900,000000
18,016567	1,000	259.836,000000
18,033233	1,000	209.808,000000
18,049900	1,000	168.160,000000
18,066567	1,000	134.610,000000
18,083233	1,000	108.446,000000
18,099900	1,000	88.731,000000
18,116567	1,000	74.460,000000
18,133233	1,000	64.614,000000
18,149900	1,000	58.237,000000
18,166567	1,000	54.472,000000
18,183233	1,000	52.585,000000
18,199900	1,000	51.925,000000
18,216567	1,000	51.948,000000
18,233233	1,000	52.221,000000
18,249900	1,000	52.436,000000
18,266567	1,000	52.429,000000
18,283233	1,000	52.171,000000
18,299900	1,000	51.716,000000
18,316567	1,000	51.206,000000
18,333233	1,000	50.869,000000
18,349900	1,000	50.925,000000
18,366567	1,000	51.519,000000
18,383233	1,000	52.694,000000
18,399900	1,000	54.411,000000
18,416567	1,000	56.526,000000
18,433233	1,000	58.840,000000
18,449900	1,000	61.081,000000
18,466567	1,000	62.963,000000
18,483233	1,000	64.284,000000
18,499900	1,000	64.895,000000
18,516567	1,000	64.749,000000
18,533233	1,000	63.909,000000
18,549900	1,000	62.525,000000
18,566567	1,000	60.781,000000
18,583233	1,000	58.851,000000
18,599900	1,000	56.879,000000
18,616567	1,000	54.965,000000
18,633233	1,000	53.166,000000
18,649900	1,000	51.488,000000
18,666567	1,000	49.916,000000
18,683233	1,000	48.442,000000
18,699900	1,000	47.091,000000
18,716567	1,000	45.928,000000
18,733233	1,000	45.059,000000
18,749900	1,000	44.671,000000
18,766567	1,000	45.046,000000
18,783233	1,000	46.577,000000
18,799900	1,000	49.765,000000
18,816567	1,000	55.187,000000
18,833233	1,000	63.402,000000
18,849900	1,000	74.770,000000
18,866567	1,000	89.310,000000
18,883233	1,000	106.626,000000
18,899900	1,000	125.858,000000
18,916567	1,000	145.658,000000
18,933233	1,000	164.342,000000
18,949900	1,000	180.212,000000
18,966567	1,000	191.836,000000
18,983233	1,000	198.233,000000
18,999900	1,000	198.944,000000
19,016567	1,000	194.103,000000
19,033233	1,000	184.447,000000
19,049900	1,000	171.182,000000
19,066567	1,000	155.758,000000
19,083233	1,000	139.721,000000
19,099900	1,000	124.520,000000
19,116567	1,000	111.437,000000
19,133233	1,000	101.666,000000
19,149900	1,000	96.327,000000
19,166567	1,000	96.442,000000
19,183233	1,000	102.857,000000
19,199900	1,000	116.188,000000
19,216567	1,000	136.689,000000
19,233233	1,000	163.938,000000
19,249900	1,000	196.635,000000
19,266567	1,000	232.602,000000
19,283233	1,000	268.886,000000
19,299900	1,000	302.080,000000
19,316567	1,000	328.800,000000
19,333233	1,000	346.193,000000
19,349900	1,000	352.491,000000
19,366567	1,000	347.241,000000
19,383233	1,000	331.276,000000
19,399900	1,000	306.490,000000
19,416567	1,000	275.460,000000
19,433233	1,000	241.013,000000
19,449900	1,000	205.857,000000
19,466567	1,000	172.250,000000
19,483233	1,000	141.858,000000
19,499900	1,000	115.716,000000
19,516567	1,000	94.268,000000
19,533233	1,000	77.483,000000
19,549900	1,000	65.005,000000
19,566567	1,000	56.271,000000
19,583233	1,000	50.603,000000
19,599900	1,000	47.300,000000
19,616567	1,000	45.756,000000
19,633233	1,000	45.485,000000
19,649900	1,000	46.085,000000
19,666567	1,000	47.204,000000
19,683233	1,000	48.517,000000
19,699900	1,000	49.739,000000
19,716567	1,000	50.636,000000
19,733233	1,000	51.029,000000
19,749900	1,000	50.811,000000
19,766567	1,000	49.984,000000
19,783233	1,000	48.665,000000
19,799900	1,000	46.997,000000
19,816567	1,000	45.127,000000
19,833233	1,000	43.215,000000
19,849900	1,000	41.422,000000
19,866567	1,000	39.878,000000
19,883233	1,000	38.693,000000
19,899900	1,000	37.925,000000
19,916567	1,000	37.567,000000
19,933233	1,000	37.566,000000
19,949900	1,000	37.826,000000
19,966567	1,000	38.250,000000
19,983233	1,000	38.749,000000
19,999900	1,000	39.279,000000
20,016567	1,000	39.846,000000
20,033233	1,000	40.506,000000
20,049900	1,000	41.371,000000
20,066567	1,000	42.587,000000
20,083233	1,000	44.335,000000
20,099900	1,000	46.809,000000
20,116567	1,000	50.237,000000
20,133233	1,000	54.899,000000
20,149900	1,000	61.116,000000
20,166567	1,000	69.257,000000
20,183233	1,000	79.696,000000
20,199900	1,000	92.670,000000
20,216567	1,000	108.212,000000
20,233233	1,000	126.083,000000
20,249900	1,000	145.821,000000
20,266567	1,000	166.884,000000
20,283233	1,000	188.790,000000
20,299900	1,000	211.503,000000
20,316567	1,000	236.035,000000
20,333233	1,000	264.984,000000
20,349900	1,000	303.107,000000
20,366567	1,000	357.904,000000
20,383233	1,000	439.663,000000
20,399900	1,000	560.853,000000
20,416567	1,000	734.860,000000
20,433233	1,000	973.516,000000
20,449900	1,000	1.283.727,000000
20,466567	1,000	1.663.972,000000
20,483233	1,000	2.101.587,000000
20,499900	1,000	2.571.779,000000
20,516567	1,000	3.039.218,000000
20,533233	1,000	3.462.418,000000
20,549900	1,000	3.800.372,000000
20,566567	1,000	4.019.395,000000
20,583233	1,000	4.098.851,000000
20,599900	1,000	4.033.969,000000
20,616567	1,000	3.835.784,000000
20,633233	1,000	3.528.262,000000
20,649900	1,000	3.143.703,000000
20,666567	1,000	2.717.532,000000
20,683233	1,000	2.283.517,000000
20,699900	1,000	1.869.998,000000
20,716567	1,000	1.497.651,000000
20,733233	1,000	1.178.823,000000
20,749900	1,000	918.117,000000
20,766567	1,000	713.842,000000
20,783233	1,000	559.879,000000
20,799900	1,000	447.642,000000
20,816567	1,000	367.726,000000
20,833233	1,000	311.143,000000
20,849900	1,000	270.244,000000
20,866567	1,000	239.189,000000
20,883233	1,000	213.927,000000
20,899900	1,000	191.910,000000
20,916567	1,000	171.803,000000
20,933233	1,000	153.161,000000
20,949900	1,000	136.068,000000
20,966567	1,000	120.823,000000
20,983233	1,000	107.771,000000
20,999900	1,000	97.187,000000
21,016567	1,000	89.176,000000
21,033233	1,000	83.662,000000
21,049900	1,000	80.426,000000
21,066567	1,000	79.110,000000
21,083233	1,000	79.228,000000
21,099900	1,000	80.280,000000
21,116567	1,000	81.834,000000
21,133233	1,000	83.598,000000
21,149900	1,000	85.463,000000
21,166567	1,000	87.576,000000
21,183233	1,000	90.431,000000
21,199900	1,000	94.959,000000
21,216567	1,000	102.703,000000
21,233233	1,000	115.882,000000
21,249900	1,000	137.361,000000
21,266567	1,000	170.528,000000
21,283233	1,000	218.755,000000
21,299900	1,000	284.752,000000
21,316567	1,000	369.750,000000
21,333233	1,000	472.678,000000
21,349900	1,000	589.473,000000
21,366567	1,000	712.912,000000
21,383233	1,000	833.407,000000
21,399900	1,000	940.247,000000
21,416567	1,000	1.023.209,000000
21,433233	1,000	1.074.268,000000
21,449900	1,000	1.088.864,000000
21,466567	1,000	1.066.556,000000
21,483233	1,000	1.010.818,000000
21,499900	1,000	928.087,000000
21,516567	1,000	826.597,000000
21,533233	1,000	715.160,000000
21,549900	1,000	602.044,000000
21,566567	1,000	494.159,000000
21,583233	1,000	396.562,000000
21,599900	1,000	312.307,000000
21,616567	1,000	242.664,000000
21,633233	1,000	187.477,000000
21,649900	1,000	145.526,000000
21,666567	1,000	114.898,000000
21,683233	1,000	93.388,000000
21,699900	1,000	78.828,000000
21,716567	1,000	69.295,000000
21,733233	1,000	63.224,000000
21,749900	1,000	59.405,000000
21,766567	1,000	56.943,000000
21,783233	1,000	55.200,000000
21,799900	1,000	53.783,000000
21,816567	1,000	52.490,000000
21,833233	1,000	51.278,000000
21,849900	1,000	50.159,000000
21,866567	1,000	49.128,000000
21,883233	1,000	48.193,000000
21,899900	1,000	47.343,000000
21,916567	1,000	46.568,000000
21,933233	1,000	45.874,000000
21,949900	1,000	45.231,000000
21,966567	1,000	44.595,000000
21,983233	1,000	43.925,000000
21,999900	1,000	43.204,000000
22,016567	1,000	42.426,000000
22,033233	1,000	41.591,000000
22,049900	1,000	40.704,000000
22,066567	1,000	39.772,000000
22,083233	1,000	38.810,000000
22,099900	1,000	37.860,000000
22,116567	1,000	36.949,000000
22,133233	1,000	36.094,000000
22,149900	1,000	35.305,000000
22,166567	1,000	34.571,000000
22,183233	1,000	33.898,000000
22,199900	1,000	33.295,000000
22,216567	1,000	32.745,000000
22,233233	1,000	32.248,000000
22,249900	1,000	31.830,000000
22,266567	1,000	31.514,000000
22,283233	1,000	31.355,000000
22,299900	1,000	31.418,000000
22,316567	1,000	31.740,000000
22,333233	1,000	32.301,000000
22,349900	1,000	33.062,000000
22,366567	1,000	33.997,000000
22,383233	1,000	35.071,000000
22,399900	1,000	36.243,000000
22,416567	1,000	37.463,000000
22,433233	1,000	38.645,000000
22,449900	1,000	39.720,000000
22,466567	1,000	40.673,000000
22,483233	1,000	41.531,000000
22,499900	1,000	42.327,000000
22,516567	1,000	43.088,000000
22,533233	1,000	43.839,000000
22,549900	1,000	44.560,000000
22,566567	1,000	45.205,000000
22,583233	1,000	45.716,000000
22,599900	1,000	46.010,000000
22,616567	1,000	46.016,000000
22,633233	1,000	45.683,000000
22,649900	1,000	44.993,000000
22,666567	1,000	43.959,000000
22,683233	1,000	42.619,000000
22,699900	1,000	41.058,000000
22,716567	1,000	39.363,000000
22,733233	1,000	37.640,000000
22,749900	1,000	36.016,000000
22,766567	1,000	34.624,000000
22,783233	1,000	33.584,000000
22,799900	1,000	32.992,000000
22,816567	1,000	32.869,000000
22,833233	1,000	33.191,000000
22,849900	1,000	33.911,000000
22,866567	1,000	34.937,000000
22,883233	1,000	36.135,000000
22,899900	1,000	37.389,000000
22,916567	1,000	38.575,000000
22,933233	1,000	39.629,000000
22,949900	1,000	40.600,000000
22,966567	1,000	41.608,000000
22,983233	1,000	42.794,000000
22,999900	1,000	44.338,000000
23,016567	1,000	46.494,000000
23,033233	1,000	49.491,000000
23,049900	1,000	53.468,000000
23,066567	1,000	58.495,000000
23,083233	1,000	64.544,000000
23,099900	1,000	71.441,000000
23,116567	1,000	78.856,000000
23,133233	1,000	86.312,000000
23,149900	1,000	93.243,000000
23,166567	1,000	99.065,000000
23,183233	1,000	103.244,000000
23,199900	1,000	105.369,000000
23,216567	1,000	105.244,000000
23,233233	1,000	102.921,000000
23,249900	1,000	98.641,000000
23,266567	1,000	92.807,000000
23,283233	1,000	85.922,000000
23,299900	1,000	78.532,000000
23,316567	1,000	71.182,000000
23,333233	1,000	64.389,000000
23,349900	1,000	58.648,000000
23,366567	1,000	54.389,000000
23,383233	1,000	51.939,000000
23,399900	1,000	51.487,000000
23,416567	1,000	53.077,000000
23,433233	1,000	56.607,000000
23,449900	1,000	61.789,000000
23,466567	1,000	68.192,000000
23,483233	1,000	75.270,000000
23,499900	1,000	82.428,000000
23,516567	1,000	89.052,000000
23,533233	1,000	94.582,000000
23,549900	1,000	98.589,000000
23,566567	1,000	100.820,000000
23,583233	1,000	101.160,000000
23,599900	1,000	99.607,000000
23,616567	1,000	96.323,000000
23,633233	1,000	91.655,000000
23,649900	1,000	86.035,000000
23,666567	1,000	79.914,000000
23,683233	1,000	73.741,000000
23,699900	1,000	67.902,000000
23,716567	1,000	62.742,000000
23,733233	1,000	58.584,000000
23,749900	1,000	55.693,000000
23,766567	1,000	54.248,000000
23,783233	1,000	54.326,000000
23,799900	1,000	55.941,000000
23,816567	1,000	59.101,000000
23,833233	1,000	63.748,000000
23,849900	1,000	69.774,000000
23,866567	1,000	76.978,000000
23,883233	1,000	85.060,000000
23,899900	1,000	93.608,000000
23,916567	1,000	102.086,000000
23,933233	1,000	109.894,000000
23,949900	1,000	116.378,000000
23,966567	1,000	120.915,000000
23,983233	1,000	123.098,000000
23,999900	1,000	122.761,000000
24,016567	1,000	119.928,000000
24,033233	1,000	114.825,000000
24,049900	1,000	107.858,000000
24,066567	1,000	99.543,000000
24,083233	1,000	90.444,000000
24,099900	1,000	81.109,000000
24,116567	1,000	72.016,000000
24,133233	1,000	63.551,000000
24,149900	1,000	55.955,000000
24,166567	1,000	49.356,000000
24,183233	1,000	43.795,000000
24,199900	1,000	39.255,000000
24,216567	1,000	35.655,000000
24,233233	1,000	32.896,000000
24,249900	1,000	30.858,000000
24,266567	1,000	29.403,000000
24,283233	1,000	28.404,000000
24,299900	1,000	27.776,000000
24,316567	1,000	27.456,000000
24,333233	1,000	27.417,000000
24,349900	1,000	27.630,000000
24,366567	1,000	28.130,000000
24,383233	1,000	29.003,000000
24,399900	1,000	30.386,000000
24,416567	1,000	32.461,000000
24,433233	1,000	35.401,000000
24,449900	1,000	39.384,000000
24,466567	1,000	44.527,000000
24,483233	1,000	50.894,000000
24,499900	1,000	58.432,000000
24,516567	1,000	66.869,000000
24,533233	1,000	75.688,000000
24,549900	1,000	84.187,000000
24,566567	1,000	91.637,000000
24,583233	1,000	97.344,000000
24,599900	1,000	100.739,000000
24,616567	1,000	101.504,000000
24,633233	1,000	99.618,000000
24,649900	1,000	95.400,000000
24,666567	1,000	89.372,000000
24,683233	1,000	82.148,000000
24,699900	1,000	74.352,000000
24,716567	1,000	66.543,000000
24,733233	1,000	59.162,000000
24,749900	1,000	52.529,000000
24,766567	1,000	46.899,000000
24,783233	1,000	42.438,000000
24,799900	1,000	39.209,000000
24,816567	1,000	37.235,000000
24,833233	1,000	36.648,000000
24,849900	1,000	37.691,000000
24,866567	1,000	40.767,000000
24,883233	1,000	46.579,000000
24,899900	1,000	56.124,000000
24,916567	1,000	70.593,000000
24,933233	1,000	91.242,000000
24,949900	1,000	119.063,000000
24,966567	1,000	154.409,000000
24,983233	1,000	196.691,000000
24,999900	1,000	244.176,000000
25,016567	1,000	293.991,000000
25,033233	1,000	342.351,000000
25,049900	1,000	384.999,000000
25,066567	1,000	417.894,000000
25,083233	1,000	437.878,000000
25,099900	1,000	443.192,000000
25,116567	1,000	433.715,000000
25,133233	1,000	410.888,000000
25,149900	1,000	377.405,000000
25,166567	1,000	336.686,000000
25,183233	1,000	292.333,000000
25,199900	1,000	247.705,000000
25,216567	1,000	205.565,000000
25,233233	1,000	167.901,000000
25,249900	1,000	135.891,000000
25,266567	1,000	109.974,000000
25,283233	1,000	90.034,000000
25,299900	1,000	75.645,000000
25,316567	1,000	66.271,000000
25,333233	1,000	61.511,000000
25,349900	1,000	61.272,000000
25,366567	1,000	65.898,000000
25,383233	1,000	76.232,000000
25,399900	1,000	93.627,000000
25,416567	1,000	119.762,000000
25,433233	1,000	156.313,000000
25,449900	1,000	204.549,000000
25,466567	1,000	264.650,000000
25,483233	1,000	335.176,000000
25,499900	1,000	412.827,000000
25,516567	1,000	492.511,000000
25,533233	1,000	567.765,000000
25,549900	1,000	631.763,000000
25,566567	1,000	678.359,000000
25,583233	1,000	703.101,000000
25,599900	1,000	703.926,000000
25,616567	1,000	681.399,000000
25,633233	1,000	638.465,000000
25,649900	1,000	579.752,000000
25,666567	1,000	510.793,000000
25,683233	1,000	437.296,000000
25,699900	1,000	364.435,000000
25,716567	1,000	296.349,000000
25,733233	1,000	235.931,000000
25,749900	1,000	184.799,000000
25,766567	1,000	143.402,000000
25,783233	1,000	111.287,000000
25,799900	1,000	87.415,000000
25,816567	1,000	70.456,000000
25,833233	1,000	59.017,000000
25,849900	1,000	51.761,000000
25,866567	1,000	47.498,000000
25,883233	1,000	45.207,000000
25,899900	1,000	44.067,000000
25,916567	1,000	43.478,000000
25,933233	1,000	43.031,000000
25,949900	1,000	42.477,000000
25,966567	1,000	41.706,000000
25,983233	1,000	40.679,000000
25,999900	1,000	39.416,000000
26,016567	1,000	38.003,000000
26,033233	1,000	36.543,000000
26,049900	1,000	35.131,000000
26,066567	1,000	33.822,000000
26,083233	1,000	32.649,000000
26,099900	1,000	31.676,000000
26,116567	1,000	30.944,000000
26,133233	1,000	30.450,000000
26,149900	1,000	30.167,000000
26,166567	1,000	30.048,000000
26,183233	1,000	30.029,000000
26,199900	1,000	30.043,000000
26,216567	1,000	30.021,000000
26,233233	1,000	29.926,000000
26,249900	1,000	29.727,000000
26,266567	1,000	29.397,000000
26,283233	1,000	28.982,000000
26,299900	1,000	28.535,000000
26,316567	1,000	28.107,000000
26,333233	1,000	27.756,000000
26,349900	1,000	27.512,000000
26,366567	1,000	27.387,000000
26,383233	1,000	27.389,000000
26,399900	1,000	27.528,000000
26,416567	1,000	27.776,000000
26,433233	1,000	28.058,000000
26,449900	1,000	28.324,000000
26,466567	1,000	28.522,000000
26,483233	1,000	28.586,000000
26,499900	1,000	28.504,000000
26,516567	1,000	28.319,000000
26,533233	1,000	28.091,000000
26,549900	1,000	27.832,000000
26,566567	1,000	27.522,000000
26,583233	1,000	27.130,000000
26,599900	1,000	26.665,000000
26,616567	1,000	26.160,000000
26,633233	1,000	25.659,000000
26,649900	1,000	25.199,000000
26,666567	1,000	24.801,000000
26,683233	1,000	24.456,000000
26,699900	1,000	24.172,000000
26,716567	1,000	23.962,000000
26,733233	1,000	23.823,000000
26,749900	1,000	23.737,000000
26,766567	1,000	23.671,000000
26,783233	1,000	23.598,000000
26,799900	1,000	23.520,000000
26,816567	1,000	23.432,000000
26,833233	1,000	23.339,000000
26,849900	1,000	23.228,000000
26,866567	1,000	23.103,000000
26,883233	1,000	22.959,000000
26,899900	1,000	22.806,000000
26,916567	1,000	22.678,000000
26,933233	1,000	22.598,000000
26,949900	1,000	22.563,000000
26,966567	1,000	22.535,000000
26,983233	1,000	22.481,000000
26,999900	1,000	22.399,000000
27,016567	1,000	22.281,000000
27,033233	1,000	22.137,000000
27,049900	1,000	21.984,000000
27,066567	1,000	21.854,000000
27,083233	1,000	21.781,000000
27,099900	1,000	21.783,000000
27,116567	1,000	21.854,000000
27,133233	1,000	21.984,000000
27,149900	1,000	22.172,000000
27,166567	1,000	22.409,000000
27,183233	1,000	22.686,000000
27,199900	1,000	23.018,000000
27,216567	1,000	23.413,000000
27,233233	1,000	23.923,000000
27,249900	1,000	24.626,000000
27,266567	1,000	25.607,000000
27,283233	1,000	26.952,000000
27,299900	1,000	28.730,000000
27,316567	1,000	30.993,000000
27,333233	1,000	33.746,000000
27,349900	1,000	36.946,000000
27,366567	1,000	40.481,000000
27,383233	1,000	44.129,000000
27,399900	1,000	47.588,000000
27,416567	1,000	50.542,000000
27,433233	1,000	52.716,000000
27,449900	1,000	53.912,000000
27,466567	1,000	54.047,000000
27,483233	1,000	53.118,000000
27,499900	1,000	51.234,000000
27,516567	1,000	48.623,000000
27,533233	1,000	45.534,000000
27,549900	1,000	42.221,000000
27,566567	1,000	38.910,000000
27,583233	1,000	35.807,000000
27,599900	1,000	33.085,000000
27,616567	1,000	30.835,000000
27,633233	1,000	29.100,000000
27,649900	1,000	27.862,000000
27,666567	1,000	27.052,000000
27,683233	1,000	26.568,000000
27,699900	1,000	26.272,000000
27,716567	1,000	26.021,000000
27,733233	1,000	25.730,000000
27,749900	1,000	25.379,000000
27,766567	1,000	24.978,000000
27,783233	1,000	24.549,000000
27,799900	1,000	24.117,000000
27,816567	1,000	23.715,000000
27,833233	1,000	23.367,000000
27,849900	1,000	23.077,000000
27,866567	1,000	22.869,000000
27,883233	1,000	22.751,000000
27,899900	1,000	22.691,000000
27,916567	1,000	22.651,000000
27,933233	1,000	22.597,000000
27,949900	1,000	22.492,000000
27,966567	1,000	22.341,000000
27,983233	1,000	22.154,000000
27,999900	1,000	21.931,000000
28,016567	1,000	21.694,000000
28,033233	1,000	21.501,000000
28,049900	1,000	21.405,000000
28,066567	1,000	21.401,000000
28,083233	1,000	21.442,000000
28,099900	1,000	21.487,000000
28,116567	1,000	21.526,000000
28,133233	1,000	21.544,000000
28,149900	1,000	21.547,000000
28,166567	1,000	21.553,000000
28,183233	1,000	21.602,000000
28,199900	1,000	21.697,000000
28,216567	1,000	21.796,000000
28,233233	1,000	21.869,000000
28,249900	1,000	21.892,000000
28,266567	1,000	21.858,000000
28,283233	1,000	21.781,000000
28,299900	1,000	21.661,000000
28,316567	1,000	21.499,000000
28,333233	1,000	21.320,000000
28,349900	1,000	21.137,000000
28,366567	1,000	20.972,000000
28,383233	1,000	20.880,000000
28,399900	1,000	20.918,000000
28,416567	1,000	21.100,000000
28,433233	1,000	21.396,000000
28,449900	1,000	21.745,000000
28,466567	1,000	22.095,000000
28,483233	1,000	22.372,000000
28,499900	1,000	22.539,000000
28,516567	1,000	22.630,000000
28,533233	1,000	22.698,000000
28,549900	1,000	22.755,000000
28,566567	1,000	22.778,000000
28,583233	1,000	22.765,000000
28,599900	1,000	22.734,000000
28,616567	1,000	22.702,000000
28,633233	1,000	22.673,000000
28,649900	1,000	22.622,000000
28,666567	1,000	22.505,000000
28,683233	1,000	22.312,000000
28,699900	1,000	22.065,000000
28,716567	1,000	21.811,000000
28,733233	1,000	21.586,000000
28,749900	1,000	21.411,000000
28,766567	1,000	21.283,000000
28,783233	1,000	21.184,000000
28,799900	1,000	21.113,000000
28,816567	1,000	21.057,000000
28,833233	1,000	20.991,000000
28,849900	1,000	20.906,000000
28,866567	1,000	20.824,000000
28,883233	1,000	20.772,000000
28,899900	1,000	20.759,000000
28,916567	1,000	20.774,000000
28,933233	1,000	20.780,000000
28,949900	1,000	20.748,000000
28,966567	1,000	20.658,000000
28,983233	1,000	20.540,000000
28,999900	1,000	20.444,000000
29,016567	1,000	20.402,000000
29,033233	1,000	20.419,000000
29,049900	1,000	20.482,000000
29,066567	1,000	20.572,000000
29,083233	1,000	20.689,000000
29,099900	1,000	20.827,000000
29,116567	1,000	20.960,000000
29,133233	1,000	21.059,000000
29,149900	1,000	21.130,000000
29,166567	1,000	21.197,000000
29,183233	1,000	21.278,000000
29,199900	1,000	21.352,000000
29,216567	1,000	21.406,000000
29,233233	1,000	21.440,000000
29,249900	1,000	21.455,000000
29,266567	1,000	21.448,000000
29,283233	1,000	21.410,000000
29,299900	1,000	21.337,000000
29,316567	1,000	21.230,000000
29,333233	1,000	21.135,000000
29,349900	1,000	21.081,000000
29,366567	1,000	21.072,000000
29,383233	1,000	21.089,000000
29,399900	1,000	21.139,000000
29,416567	1,000	21.222,000000
29,433233	1,000	21.318,000000
29,449900	1,000	21.403,000000
29,466567	1,000	21.471,000000
29,483233	1,000	21.514,000000
29,499900	1,000	21.500,000000
29,516567	1,000	21.403,000000
29,533233	1,000	21.233,000000
29,549900	1,000	21.047,000000
29,566567	1,000	20.882,000000
29,583233	1,000	20.771,000000
29,599900	1,000	20.729,000000
29,616567	1,000	20.726,000000
29,633233	1,000	20.732,000000
29,649900	1,000	20.752,000000
29,666567	1,000	20.777,000000
29,683233	1,000	20.779,000000
29,699900	1,000	20.740,000000
29,716567	1,000	20.666,000000
29,733233	1,000	20.580,000000
29,749900	1,000	20.483,000000
29,766567	1,000	20.372,000000
29,783233	1,000	20.254,000000
29,799900	1,000	20.133,000000
29,816567	1,000	20.043,000000
29,833233	1,000	20.032,000000
29,849900	1,000	20.119,000000
29,866567	1,000	20.280,000000
29,883233	1,000	20.454,000000
29,899900	1,000	20.593,000000
29,916567	1,000	20.678,000000
29,933233	1,000	20.700,000000
29,949900	1,000	20.680,000000
29,966567	1,000	20.667,000000
29,983233	1,000	20.684,000000
29,999900	1,000	20.740,000000
30,016567	1,000	20.864,000000
30,033233	1,000	21.067,000000
30,049900	1,000	21.314,000000
30,066567	1,000	21.574,000000
30,083233	1,000	21.824,000000
30,099900	1,000	22.070,000000
30,116567	1,000	22.315,000000
30,133233	1,000	22.527,000000
30,149900	1,000	22.680,000000
30,166567	1,000	22.778,000000
30,183233	1,000	22.811,000000
30,199900	1,000	22.763,000000
30,216567	1,000	22.632,000000
30,233233	1,000	22.472,000000
30,249900	1,000	22.331,000000
30,266567	1,000	22.212,000000
30,283233	1,000	22.112,000000
30,299900	1,000	21.995,000000
30,316567	1,000	21.824,000000
30,333233	1,000	21.612,000000
30,349900	1,000	21.371,000000
30,366567	1,000	21.106,000000
30,383233	1,000	20.863,000000
30,399900	1,000	20.682,000000
30,416567	1,000	20.595,000000
30,433233	1,000	20.580,000000
30,449900	1,000	20.578,000000
30,466567	1,000	20.575,000000
30,483233	1,000	20.582,000000
30,499900	1,000	20.589,000000
30,516567	1,000	20.595,000000
30,533233	1,000	20.616,000000
30,549900	1,000	20.639,000000
30,566567	1,000	20.623,000000
30,583233	1,000	20.554,000000
30,599900	1,000	20.457,000000
30,616567	1,000	20.382,000000
30,633233	1,000	20.354,000000
30,649900	1,000	20.353,000000
30,666567	1,000	20.352,000000
30,683233	1,000	20.331,000000
30,699900	1,000	20.295,000000
30,716567	1,000	20.261,000000
30,733233	1,000	20.251,000000
30,749900	1,000	20.266,000000
30,766567	1,000	20.310,000000
30,783233	1,000	20.383,000000
30,799900	1,000	20.477,000000
30,816567	1,000	20.573,000000
30,833233	1,000	20.660,000000
30,849900	1,000	20.740,000000
30,866567	1,000	20.821,000000
30,883233	1,000	20.896,000000
30,899900	1,000	20.971,000000
30,916567	1,000	21.050,000000
30,933233	1,000	21.108,000000
30,949900	1,000	21.125,000000
30,966567	1,000	21.107,000000
30,983233	1,000	21.085,000000
30,999900	1,000	21.087,000000
31,016567	1,000	21.129,000000
31,033233	1,000	21.199,000000
31,049900	1,000	21.300,000000
31,066567	1,000	21.452,000000
31,083233	1,000	21.657,000000
31,099900	1,000	21.905,000000
31,116567	1,000	22.166,000000
31,133233	1,000	22.398,000000
31,149900	1,000	22.589,000000
31,166567	1,000	22.775,000000
31,183233	1,000	23.011,000000
31,199900	1,000	23.355,000000
31,216567	1,000	23.821,000000
31,233233	1,000	24.378,000000
31,249900	1,000	24.989,000000
31,266567	1,000	25.620,000000
31,283233	1,000	26.202,000000
31,299900	1,000	26.676,000000
31,316567	1,000	27.009,000000
31,333233	1,000	27.235,000000
31,349900	1,000	27.409,000000
31,366567	1,000	27.567,000000
31,383233	1,000	27.722,000000
31,399900	1,000	27.893,000000
31,416567	1,000	28.077,000000
31,433233	1,000	28.282,000000
31,449900	1,000	28.535,000000
31,466567	1,000	28.836,000000
31,483233	1,000	29.188,000000
31,499900	1,000	29.576,000000
31,516567	1,000	29.969,000000
31,533233	1,000	30.301,000000
31,549900	1,000	30.524,000000
31,566567	1,000	30.619,000000
31,583233	1,000	30.600,000000
31,599900	1,000	30.510,000000
31,616567	1,000	30.385,000000
31,633233	1,000	30.265,000000
31,649900	1,000	30.170,000000
31,666567	1,000	30.090,000000
31,683233	1,000	30.025,000000
31,699900	1,000	29.987,000000
31,716567	1,000	29.990,000000
31,733233	1,000	30.027,000000
31,749900	1,000	30.098,000000
31,766567	1,000	30.190,000000
31,783233	1,000	30.293,000000
31,799900	1,000	30.425,000000
31,816567	1,000	30.595,000000
31,833233	1,000	30.795,000000
31,849900	1,000	31.019,000000
31,866567	1,000	31.244,000000
31,883233	1,000	31.444,000000
31,899900	1,000	31.622,000000
31,916567	1,000	31.787,000000
31,933233	1,000	31.913,000000
31,949900	1,000	31.956,000000
31,966567	1,000	31.925,000000
31,983233	1,000	31.864,000000
31,999900	1,000	31.819,000000
32,016567	1,000	31.828,000000
32,033233	1,000	31.895,000000
32,049900	1,000	32.017,000000
32,066567	1,000	32.177,000000
32,083233	1,000	32.355,000000
32,099900	1,000	32.521,000000
32,116567	1,000	32.653,000000
32,133233	1,000	32.739,000000
32,149900	1,000	32.775,000000
32,166567	1,000	32.777,000000
32,183233	1,000	32.765,000000
32,199900	1,000	32.750,000000
32,216567	1,000	32.719,000000
32,233233	1,000	32.660,000000
32,249900	1,000	32.587,000000
32,266567	1,000	32.510,000000
32,283233	1,000	32.423,000000
32,299900	1,000	32.314,000000
32,316567	1,000	32.196,000000
32,333233	1,000	32.113,000000
32,349900	1,000	32.087,000000
32,366567	1,000	32.098,000000
32,383233	1,000	32.111,000000
32,399900	1,000	32.122,000000
32,416567	1,000	32.146,000000
32,433233	1,000	32.179,000000
32,449900	1,000	32.208,000000
32,466567	1,000	32.226,000000
32,483233	1,000	32.216,000000
32,499900	1,000	32.191,000000
32,516567	1,000	32.163,000000
32,533233	1,000	32.145,000000
32,549900	1,000	32.167,000000
32,566567	1,000	32.243,000000
32,583233	1,000	32.361,000000
32,599900	1,000	32.499,000000
32,616567	1,000	32.627,000000
32,633233	1,000	32.734,000000
32,649900	1,000	32.839,000000
32,666567	1,000	32.970,000000
32,683233	1,000	33.133,000000
32,699900	1,000	33.328,000000
32,716567	1,000	33.551,000000
32,733233	1,000	33.800,000000
32,749900	1,000	34.062,000000
32,766567	1,000	34.317,000000
32,783233	1,000	34.546,000000
32,799900	1,000	34.734,000000
32,816567	1,000	34.874,000000
32,833233	1,000	34.985,000000
32,849900	1,000	35.091,000000
32,866567	1,000	35.211,000000
32,883233	1,000	35.341,000000
32,899900	1,000	35.451,000000
32,916567	1,000	35.540,000000
32,933233	1,000	35.630,000000
32,949900	1,000	35.742,000000
32,966567	1,000	35.872,000000
32,983233	1,000	36.020,000000
32,999900	1,000	36.221,000000
33,016567	1,000	36.513,000000
33,033233	1,000	36.873,000000
33,049900	1,000	37.258,000000
33,066567	1,000	37.598,000000
33,083233	1,000	37.836,000000
33,099900	1,000	37.976,000000
33,116567	1,000	38.048,000000
33,133233	1,000	38.097,000000
33,149900	1,000	38.179,000000
33,166567	1,000	38.323,000000
33,183233	1,000	38.523,000000
33,199900	1,000	38.746,000000
33,216567	1,000	38.972,000000
33,233233	1,000	39.196,000000
33,249900	1,000	39.424,000000
33,266567	1,000	39.690,000000
33,283233	1,000	40.020,000000
33,299900	1,000	40.385,000000
33,316567	1,000	40.776,000000
33,333233	1,000	41.201,000000
33,349900	1,000	41.647,000000
33,366567	1,000	42.105,000000
33,383233	1,000	42.556,000000
33,399900	1,000	42.970,000000
33,416567	1,000	43.354,000000
33,433233	1,000	43.743,000000
33,449900	1,000	44.162,000000
33,466567	1,000	44.623,000000
33,483233	1,000	45.148,000000
33,499900	1,000	45.750,000000
33,516567	1,000	46.385,000000
33,533233	1,000	46.993,000000
33,549900	1,000	47.548,000000
33,566567	1,000	48.061,000000
33,583233	1,000	48.566,000000
33,599900	1,000	49.059,000000
33,616567	1,000	49.563,000000
33,633233	1,000	50.106,000000
33,649900	1,000	50.701,000000
33,666567	1,000	51.321,000000
33,683233	1,000	51.936,000000
33,699900	1,000	52.541,000000
33,716567	1,000	53.163,000000
33,733233	1,000	53.798,000000
33,749900	1,000	54.425,000000
33,766567	1,000	55.035,000000
33,783233	1,000	55.594,000000
33,799900	1,000	56.105,000000
33,816567	1,000	56.617,000000
33,833233	1,000	57.140,000000
33,849900	1,000	57.640,000000
33,866567	1,000	58.063,000000
33,883233	1,000	58.382,000000
33,899900	1,000	58.588,000000
33,916567	1,000	58.687,000000
33,933233	1,000	58.689,000000
33,949900	1,000	58.596,000000
33,966567	1,000	58.421,000000
33,983233	1,000	58.185,000000
33,999900	1,000	57.923,000000
34,016567	1,000	57.650,000000
34,033233	1,000	57.381,000000
34,049900	1,000	57.141,000000
34,066567	1,000	56.937,000000
34,083233	1,000	56.793,000000
34,099900	1,000	56.777,000000
34,116567	1,000	56.933,000000
34,133233	1,000	57.233,000000
34,149900	1,000	57.601,000000
34,166567	1,000	57.961,000000
34,183233	1,000	58.263,000000
34,199900	1,000	58.492,000000
34,216567	1,000	58.642,000000
34,233233	1,000	58.755,000000
34,249900	1,000	58.876,000000
34,266567	1,000	59.020,000000
34,283233	1,000	59.169,000000
34,299900	1,000	59.272,000000
34,316567	1,000	59.323,000000
34,333233	1,000	59.359,000000
34,349900	1,000	59.411,000000
34,366567	1,000	59.524,000000
34,383233	1,000	59.752,000000
34,399900	1,000	60.072,000000
34,416567	1,000	60.413,000000
34,433233	1,000	60.711,000000
34,449900	1,000	60.921,000000
34,466567	1,000	61.068,000000
34,483233	1,000	61.174,000000
34,499900	1,000	61.250,000000
34,516567	1,000	61.317,000000
34,533233	1,000	61.391,000000
34,549900	1,000	61.462,000000
34,566567	1,000	61.529,000000
34,583233	1,000	61.587,000000
34,599900	1,000	61.638,000000
34,616567	1,000	61.686,000000
34,633233	1,000	61.708,000000
34,649900	1,000	61.670,000000
34,666567	1,000	61.573,000000
34,683233	1,000	61.431,000000
34,699900	1,000	61.280,000000
34,716567	1,000	61.146,000000
34,733233	1,000	61.022,000000
34,749900	1,000	60.935,000000
34,766567	1,000	60.909,000000
34,783233	1,000	60.932,000000
34,799900	1,000	60.968,000000
34,816567	1,000	60.977,000000
34,833233	1,000	60.945,000000
34,849900	1,000	60.890,000000
34,866567	1,000	60.820,000000
34,883233	1,000	60.733,000000
34,899900	1,000	60.634,000000
34,916567	1,000	60.518,000000
34,933233	1,000	60.392,000000
34,949900	1,000	60.304,000000
34,966567	1,000	60.326,000000
34,983233	1,000	60.481,000000
34,999900	1,000	60.700,000000
35,016567	1,000	60.890,000000
35,033233	1,000	60.993,000000
35,049900	1,000	60.968,000000
35,066567	1,000	60.811,000000
35,083233	1,000	60.551,000000
35,099900	1,000	60.226,000000
35,116567	1,000	59.910,000000
35,133233	1,000	59.674,000000
35,149900	1,000	59.552,000000
35,166567	1,000	59.537,000000
35,183233	1,000	59.578,000000
35,199900	1,000	59.625,000000
35,216567	1,000	59.658,000000
35,233233	1,000	59.653,000000
35,249900	1,000	59.581,000000
35,266567	1,000	59.414,000000
35,283233	1,000	59.169,000000
35,299900	1,000	58.907,000000
35,316567	1,000	58.684,000000
35,333233	1,000	58.514,000000
35,349900	1,000	58.377,000000
35,366567	1,000	58.279,000000
35,383233	1,000	58.233,000000
35,399900	1,000	58.244,000000
35,416567	1,000	58.314,000000
35,433233	1,000	58.422,000000
35,449900	1,000	58.514,000000
35,466567	1,000	58.568,000000
35,483233	1,000	58.551,000000
35,499900	1,000	58.435,000000
35,516567	1,000	58.233,000000
35,533233	1,000	57.990,000000
35,549900	1,000	57.738,000000
35,566567	1,000	57.489,000000
35,583233	1,000	57.277,000000
35,599900	1,000	57.124,000000
35,616567	1,000	57.012,000000
35,633233	1,000	56.904,000000
35,649900	1,000	56.762,000000
35,666567	1,000	56.590,000000
35,683233	1,000	56.431,000000
35,699900	1,000	56.307,000000
35,716567	1,000	56.231,000000
35,733233	1,000	56.170,000000
35,749900	1,000	56.089,000000
35,766567	1,000	55.983,000000
35,783233	1,000	55.843,000000
35,799900	1,000	55.704,000000
35,816567	1,000	55.610,000000
35,833233	1,000	55.568,000000
35,849900	1,000	55.563,000000
35,866567	1,000	55.576,000000
35,883233	1,000	55.584,000000
35,899900	1,000	55.587,000000
35,916567	1,000	55.605,000000
35,933233	1,000	55.645,000000
35,949900	1,000	55.716,000000
35,966567	1,000	55.842,000000
35,983233	1,000	56.037,000000
35,999900	1,000	56.271,000000
36,016567	1,000	56.488,000000
36,033233	1,000	56.657,000000
36,049900	1,000	56.775,000000
36,066567	1,000	56.837,000000
36,083233	1,000	56.863,000000
36,099900	1,000	56.864,000000
36,116567	1,000	56.804,000000
36,133233	1,000	56.658,000000
36,149900	1,000	56.430,000000
36,166567	1,000	56.164,000000
36,183233	1,000	55.921,000000
36,199900	1,000	55.738,000000
36,216567	1,000	55.616,000000
36,233233	1,000	55.509,000000
36,249900	1,000	55.402,000000
36,266567	1,000	55.342,000000
36,283233	1,000	55.356,000000
36,299900	1,000	55.424,000000
36,316567	1,000	55.540,000000
36,333233	1,000	55.664,000000
36,349900	1,000	55.736,000000
36,366567	1,000	55.730,000000
36,383233	1,000	55.665,000000
36,399900	1,000	55.574,000000
36,416567	1,000	55.468,000000
36,433233	1,000	55.354,000000
36,449900	1,000	55.246,000000
36,466567	1,000	55.150,000000
36,483233	1,000	55.082,000000
36,499900	1,000	55.047,000000
36,516567	1,000	55.043,000000
36,533233	1,000	55.066,000000
36,549900	1,000	55.092,000000
36,566567	1,000	55.115,000000
36,583233	1,000	55.137,000000
36,599900	1,000	55.154,000000
36,616567	1,000	55.141,000000
36,633233	1,000	55.086,000000
36,649900	1,000	54.975,000000
36,666567	1,000	54.810,000000
36,683233	1,000	54.609,000000
36,699900	1,000	54.384,000000
36,716567	1,000	54.156,000000
36,733233	1,000	53.950,000000
36,749900	1,000	53.807,000000
36,766567	1,000	53.737,000000
36,783233	1,000	53.701,000000
36,799900	1,000	53.661,000000
36,816567	1,000	53.619,000000
36,833233	1,000	53.568,000000
36,849900	1,000	53.467,000000
36,866567	1,000	53.304,000000
36,883233	1,000	53.096,000000
36,899900	1,000	52.857,000000
36,916567	1,000	52.627,000000
36,933233	1,000	52.441,000000
36,949900	1,000	52.312,000000
36,966567	1,000	52.236,000000
36,983233	1,000	52.176,000000
36,999900	1,000	52.107,000000
37,016567	1,000	52.034,000000
37,033233	1,000	51.948,000000
37,049900	1,000	51.815,000000
37,066567	1,000	51.631,000000
37,083233	1,000	51.410,000000
37,099900	1,000	51.168,000000
37,116567	1,000	50.916,000000
37,133233	1,000	50.626,000000
37,149900	1,000	50.283,000000
37,166567	1,000	49.898,000000
37,183233	1,000	49.505,000000
37,199900	1,000	49.132,000000
37,216567	1,000	48.784,000000
37,233233	1,000	48.466,000000
37,249900	1,000	48.188,000000
37,266567	1,000	47.952,000000
37,283233	1,000	47.757,000000
37,299900	1,000	47.594,000000
37,316567	1,000	47.435,000000
37,333233	1,000	47.234,000000
37,349900	1,000	46.951,000000
37,366567	1,000	46.574,000000
37,383233	1,000	46.127,000000
37,399900	1,000	45.681,000000
37,416567	1,000	45.269,000000
37,433233	1,000	44.879,000000
37,449900	1,000	44.504,000000
37,466567	1,000	44.121,000000
37,483233	1,000	43.695,000000
37,499900	1,000	43.204,000000
37,516567	1,000	42.637,000000
37,533233	1,000	42.027,000000
37,549900	1,000	41.401,000000
37,566567	1,000	40.772,000000
37,583233	1,000	40.174,000000
37,599900	1,000	39.636,000000
37,616567	1,000	39.176,000000
37,633233	1,000	38.790,000000
37,649900	1,000	38.468,000000
37,666567	1,000	38.191,000000
37,683233	1,000	37.968,000000
37,699900	1,000	37.768,000000
37,716567	1,000	37.531,000000
37,733233	1,000	37.219,000000
37,749900	1,000	36.836,000000
37,766567	1,000	36.405,000000
37,783233	1,000	35.930,000000
37,799900	1,000	35.404,000000
37,816567	1,000	34.853,000000
37,833233	1,000	34.321,000000
37,849900	1,000	33.833,000000
37,866567	1,000	33.406,000000
37,883233	1,000	33.049,000000
37,899900	1,000	32.774,000000
37,916567	1,000	32.579,000000
37,933233	1,000	32.423,000000
37,949900	1,000	32.261,000000
37,966567	1,000	32.077,000000
37,983233	1,000	31.886,000000
37,999900	1,000	31.691,000000
38,016567	1,000	31.473,000000
38,033233	1,000	31.222,000000
38,049900	1,000	30.942,000000
38,066567	1,000	30.643,000000
38,083233	1,000	30.361,000000
38,099900	1,000	30.113,000000
38,116567	1,000	29.881,000000
38,133233	1,000	29.641,000000
38,149900	1,000	29.365,000000
38,166567	1,000	29.042,000000
38,183233	1,000	28.696,000000
38,199900	1,000	28.368,000000
38,216567	1,000	28.062,000000
38,233233	1,000	27.774,000000
38,249900	1,000	27.495,000000
38,266567	1,000	27.213,000000
38,283233	1,000	26.926,000000
38,299900	1,000	26.648,000000
38,316567	1,000	26.390,000000
38,333233	1,000	26.158,000000
38,349900	1,000	25.943,000000
38,366567	1,000	25.737,000000
38,383233	1,000	25.530,000000
38,399900	1,000	25.320,000000
38,416567	1,000	25.084,000000
38,433233	1,000	24.810,000000
38,449900	1,000	24.523,000000
38,466567	1,000	24.238,000000
38,483233	1,000	23.950,000000
38,499900	1,000	23.662,000000
38,516567	1,000	23.384,000000
38,533233	1,000	23.132,000000
38,549900	1,000	22.925,000000
38,566567	1,000	22.742,000000
38,583233	1,000	22.559,000000
38,599900	1,000	22.367,000000
38,616567	1,000	22.151,000000
38,633233	1,000	21.931,000000
38,649900	1,000	21.721,000000
38,666567	1,000	21.523,000000
38,683233	1,000	21.330,000000
38,699900	1,000	21.173,000000
38,716567	1,000	21.086,000000
38,733233	1,000	21.067,000000
38,749900	1,000	21.080,000000
38,766567	1,000	21.088,000000
38,783233	1,000	21.075,000000
38,799900	1,000	21.033,000000
38,816567	1,000	20.960,000000
38,833233	1,000	20.856,000000
38,849900	1,000	20.726,000000
38,866567	1,000	20.602,000000
38,883233	1,000	20.490,000000
38,899900	1,000	20.335,000000
38,916567	1,000	20.098,000000
38,933233	1,000	19.769,000000
38,949900	1,000	19.406,000000
38,966567	1,000	19.073,000000
38,983233	1,000	18.834,000000
38,999900	1,000	18.733,000000
39,016567	1,000	18.754,000000
39,033233	1,000	18.841,000000
39,049900	1,000	18.944,000000
39,066567	1,000	19.041,000000
39,083233	1,000	19.133,000000
39,099900	1,000	19.183,000000
39,116567	1,000	19.184,000000
39,133233	1,000	19.144,000000
39,149900	1,000	19.053,000000
39,166567	1,000	18.903,000000
39,183233	1,000	18.721,000000
39,199900	1,000	18.539,000000
39,216567	1,000	18.370,000000
39,233233	1,000	18.211,000000
39,249900	1,000	18.055,000000
39,266567	1,000	17.884,000000
39,283233	1,000	17.674,000000
39,299900	1,000	17.413,000000
39,316567	1,000	17.115,000000
39,333233	1,000	16.795,000000
39,349900	1,000	16.466,000000
39,366567	1,000	16.153,000000
39,383233	1,000	15.865,000000
39,399900	1,000	15.599,000000
39,416567	1,000	15.379,000000
39,433233	1,000	15.225,000000
39,449900	1,000	15.127,000000
39,466567	1,000	15.069,000000
39,483233	1,000	15.038,000000
39,499900	1,000	15.029,000000
39,516567	1,000	15.012,000000
39,533233	1,000	14.943,000000
39,549900	1,000	14.810,000000
39,566567	1,000	14.647,000000
39,583233	1,000	14.497,000000
39,599900	1,000	14.405,000000
39,616567	1,000	14.399,000000
39,633233	1,000	14.474,000000
39,649900	1,000	14.580,000000
39,666567	1,000	14.686,000000
39,683233	1,000	14.773,000000
39,699900	1,000	14.819,000000
39,716567	1,000	14.810,000000
39,733233	1,000	14.756,000000
39,749900	1,000	14.679,000000
39,766567	1,000	14.574,000000
39,783233	1,000	14.451,000000
39,799900	1,000	14.308,000000
39,816567	1,000	14.134,000000
39,833233	1,000	13.946,000000
39,849900	1,000	13.766,000000
39,866567	1,000	13.600,000000
39,883233	1,000	13.454,000000
39,899900	1,000	13.340,000000
39,916567	1,000	13.250,000000
39,933233	1,000	13.179,000000
39,949900	1,000	13.143,000000
39,966567	1,000	13.156,000000
39,983233	1,000	13.204,000000
39,999900	1,000	13.265,000000
40,016567	1,000	13.315,000000
40,033233	1,000	13.335,000000
40,049900	1,000	13.311,000000
40,066567	1,000	13.260,000000
40,083233	1,000	13.187,000000
40,099900	1,000	13.093,000000
40,116567	1,000	12.989,000000
40,133233	1,000	12.856,000000
40,149900	1,000	12.687,000000
40,166567	1,000	12.500,000000
40,183233	1,000	12.351,000000
40,199900	1,000	12.295,000000
40,216567	1,000	12.348,000000
40,233233	1,000	12.476,000000
40,249900	1,000	12.625,000000
40,266567	1,000	12.738,000000
40,283233	1,000	12.775,000000
40,299900	1,000	12.736,000000
40,316567	1,000	12.656,000000
40,333233	1,000	12.564,000000
40,349900	1,000	12.480,000000
40,366567	1,000	12.430,000000
40,383233	1,000	12.397,000000
40,399900	1,000	12.363,000000
40,416567	1,000	12.330,000000
40,433233	1,000	12.323,000000
40,449900	1,000	12.343,000000
40,466567	1,000	12.373,000000
40,483233	1,000	12.383,000000
40,499900	1,000	12.359,000000
40,516567	1,000	12.298,000000
40,533233	1,000	12.200,000000
40,549900	1,000	12.098,000000
40,566567	1,000	12.020,000000
40,583233	1,000	11.955,000000
40,599900	1,000	11.882,000000
40,616567	1,000	11.791,000000
40,633233	1,000	11.673,000000
40,649900	1,000	11.537,000000
40,666567	1,000	11.421,000000
40,683233	1,000	11.344,000000
40,699900	1,000	11.298,000000
40,716567	1,000	11.271,000000
40,733233	1,000	11.242,000000
40,749900	1,000	11.207,000000
40,766567	1,000	11.189,000000
40,783233	1,000	11.198,000000
40,799900	1,000	11.213,000000
40,816567	1,000	11.223,000000
40,833233	1,000	11.249,000000
40,849900	1,000	11.306,000000
40,866567	1,000	11.364,000000
40,883233	1,000	11.412,000000
40,899900	1,000	11.465,000000
40,916567	1,000	11.510,000000
40,933233	1,000	11.535,000000
40,949900	1,000	11.535,000000
40,966567	1,000	11.490,000000
40,983233	1,000	11.391,000000
40,999900	1,000	11.234,000000
41,016567	1,000	11.037,000000
41,033233	1,000	10.841,000000
41,049900	1,000	10.666,000000
41,066567	1,000	10.517,000000
41,083233	1,000	10.407,000000
41,099900	1,000	10.339,000000
41,116567	1,000	10.310,000000
41,133233	1,000	10.298,000000
41,149900	1,000	10.305,000000
41,166567	1,000	10.348,000000
41,183233	1,000	10.436,000000
41,199900	1,000	10.569,000000
41,216567	1,000	10.737,000000
41,233233	1,000	10.920,000000
41,249900	1,000	11.074,000000
41,266567	1,000	11.164,000000
41,283233	1,000	11.180,000000
41,299900	1,000	11.143,000000
41,316567	1,000	11.063,000000
41,333233	1,000	10.957,000000
41,349900	1,000	10.854,000000
41,366567	1,000	10.778,000000
41,383233	1,000	10.730,000000
41,399900	1,000	10.719,000000
41,416567	1,000	10.729,000000
41,433233	1,000	10.735,000000
41,449900	1,000	10.692,000000
41,466567	1,000	10.580,000000
41,483233	1,000	10.402,000000
41,499900	1,000	10.197,000000
41,516567	1,000	9.974,000000
41,533233	1,000	9.761,000000
41,549900	1,000	9.600,000000
41,566567	1,000	9.537,000000
41,583233	1,000	9.566,000000
41,599900	1,000	9.671,000000
41,616567	1,000	9.806,000000
41,633233	1,000	9.911,000000
41,649900	1,000	9.970,000000
41,666567	1,000	10.006,000000
41,683233	1,000	10.020,000000
41,699900	1,000	9.993,000000
41,716567	1,000	9.906,000000
41,733233	1,000	9.774,000000
41,749900	1,000	9.645,000000
41,766567	1,000	9.556,000000
41,783233	1,000	9.516,000000
41,799900	1,000	9.519,000000
41,816567	1,000	9.571,000000
41,833233	1,000	9.652,000000
41,849900	1,000	9.726,000000
41,866567	1,000	9.768,000000
41,883233	1,000	9.778,000000
41,899900	1,000	9.778,000000
41,916567	1,000	9.770,000000
41,933233	1,000	9.746,000000
41,949900	1,000	9.718,000000
41,966567	1,000	9.709,000000
41,983233	1,000	9.752,000000
41,999900	1,000	9.850,000000
42,016567	1,000	9.972,000000
42,033233	1,000	10.078,000000
42,049900	1,000	10.157,000000
42,066567	1,000	10.194,000000
42,083233	1,000	10.186,000000
42,099900	1,000	10.134,000000
42,116567	1,000	10.063,000000
42,133233	1,000	9.984,000000
42,149900	1,000	9.892,000000
42,166567	1,000	9.788,000000
42,183233	1,000	9.685,000000
42,199900	1,000	9.610,000000
42,216567	1,000	9.564,000000
42,233233	1,000	9.521,000000
42,249900	1,000	9.477,000000
42,266567	1,000	9.438,000000
42,283233	1,000	9.399,000000
42,299900	1,000	9.354,000000
42,316567	1,000	9.304,000000
42,333233	1,000	9.272,000000
42,349900	1,000	9.233,000000
42,366567	1,000	9.158,000000
42,383233	1,000	9.042,000000
42,399900	1,000	8.899,000000
42,416567	1,000	8.771,000000
42,433233	1,000	8.701,000000
42,449900	1,000	8.695,000000
42,466567	1,000	8.752,000000
42,483233	1,000	8.869,000000
42,499900	1,000	9.042,000000
42,516567	1,000	9.249,000000
42,533233	1,000	9.450,000000
42,549900	1,000	9.600,000000
42,566567	1,000	9.681,000000
42,583233	1,000	9.694,000000
42,599900	1,000	9.652,000000
42,616567	1,000	9.557,000000
42,633233	1,000	9.431,000000
42,649900	1,000	9.301,000000
42,666567	1,000	9.185,000000
42,683233	1,000	9.094,000000
42,699900	1,000	9.040,000000
42,716567	1,000	9.024,000000
42,733233	1,000	9.026,000000
42,749900	1,000	9.025,000000
42,766567	1,000	9.036,000000
42,783233	1,000	9.090,000000
42,799900	1,000	9.190,000000
42,816567	1,000	9.312,000000
42,833233	1,000	9.428,000000
42,849900	1,000	9.505,000000
42,866567	1,000	9.526,000000
42,883233	1,000	9.514,000000
42,899900	1,000	9.528,000000
42,916567	1,000	9.576,000000
42,933233	1,000	9.615,000000
42,949900	1,000	9.606,000000
42,966567	1,000	9.532,000000
42,983233	1,000	9.394,000000
42,999900	1,000	9.202,000000
43,016567	1,000	8.984,000000
43,033233	1,000	8.785,000000
43,049900	1,000	8.635,000000
43,066567	1,000	8.539,000000
43,083233	1,000	8.499,000000
43,099900	1,000	8.504,000000
43,116567	1,000	8.530,000000
