# Supplementary material for: HappyTools: A software for high-throughput HPLC data processing and quantitation
Source: PLoS One. 2018 Jul 6;13(7):e0200280. doi: 10.1371/journal.pone.0200280 (PMC6034860; doi:10.1371/journal.pone.0200280)
Supplement: S1 Data — The source code of HappyTools is included in this zip file, together with all the raw chromatograms as exported from ThermoFisher Chromeleon. A visual tutorial and a document demonstrating how to reproduce the results used in this study are also included. (ZIP) [file pone.0200280.s013.zip › Data/Clinical/ACPA-IgG Part 2/Total_RA2_ACPA.txt]

File Path	chrom://5-para-12-0017/ChromeleonLocal/Instrument Data/UHPLC_2/analysis 2013/Yoann 2013sup.seq/163.smp/Emission_1.channel/Emission_1.chm
Channel	Emission_1

Injection Information:
Data Vault	ChromeleonLocal
Injection	TOTAL ACPA TDR
Injection Number	5
Position	GG7
Comment	
Processing Method	Integrate IgG 75-63%
Instrument Method	2013Aquity IgG glycan  75%-63% 010313   deepwellplate
Type	Unknown
Status	Finished
Injection Date	7-3-2013
Injection Time	1:56:32
Injection Volume (µl)	80,000
Dilution Factor	1,0000
Weight	1,0000

Raw Data Information:
Time Min. (min)	0,016500
Time Max. (min)	43,116500
Data Points	2587
Detector	FLD
Exporting Data System	Chromeleon 7.1.2.1478
Operator	
Signal Quantity	
Signal Unit	counts
Signal Min.	0,000000
Signal Max.	40.982.384,000000
Channel	Emission_1
Driver Name	FLD3000.dll
Channel Type	Evaluation
Min. Step (s)	1,000
Max. Step (s)	1,000
Average Step (s)	1,000

Signal Parameter Information:
Signal Info	330 nm /420 nm

Raw Data:
Time (min)	Step (s)	Value (counts)
0,016500	0,000	0,000000
0,033167	1,000	0,000000
0,049833	1,000	0,000000
0,066500	1,000	0,000000
0,083167	1,000	18,000000
0,099833	1,000	55,000000
0,116500	1,000	108,000000
0,133167	1,000	172,000000
0,149833	1,000	247,000000
0,166500	1,000	320,000000
0,183167	1,000	381,000000
0,199833	1,000	427,000000
0,216500	1,000	490,000000
0,233167	1,000	577,000000
0,249833	1,000	673,000000
0,266500	1,000	772,000000
0,283167	1,000	848,000000
0,299833	1,000	890,000000
0,316500	1,000	913,000000
0,333167	1,000	926,000000
0,349833	1,000	928,000000
0,366500	1,000	918,000000
0,383167	1,000	925,000000
0,399833	1,000	1.080,000000
0,416500	1,000	1.756,000000
0,433167	1,000	3.515,000000
0,449833	1,000	6.959,000000
0,466500	1,000	12.672,000000
0,483167	1,000	21.455,000000
0,499833	1,000	35.395,000000
0,516500	1,000	58.060,000000
0,533167	1,000	95.836,000000
0,549833	1,000	174.455,000000
0,566500	1,000	364.795,000000
0,583167	1,000	800.510,000000
0,599833	1,000	1.675.442,000000
0,616500	1,000	3.210.483,000000
0,633167	1,000	5.588.990,000000
0,649833	1,000	8.878.072,000000
0,666500	1,000	12.983.031,000000
0,683167	1,000	17.662.994,000000
0,699833	1,000	22.588.917,000000
0,716500	1,000	27.407.989,000000
0,733167	1,000	31.795.601,000000
0,749833	1,000	35.489.248,000000
0,766500	1,000	38.305.791,000000
0,783167	1,000	40.144.595,000000
0,799833	1,000	40.982.384,000000
0,816500	1,000	40.863.833,000000
0,833167	1,000	39.888.198,000000
0,849833	1,000	38.193.476,000000
0,866500	1,000	35.940.243,000000
0,883167	1,000	33.295.519,000000
0,899833	1,000	30.418.896,000000
0,916500	1,000	27.452.337,000000
0,933167	1,000	24.513.864,000000
0,949833	1,000	21.694.034,000000
0,966500	1,000	19.056.506,000000
0,983167	1,000	16.640.430,000000
0,999833	1,000	14.464.113,000000
1,016500	1,000	12.529.058,000000
1,033167	1,000	10.824.588,000000
1,049833	1,000	9.332.244,000000
1,066500	1,000	8.029.689,000000
1,083167	1,000	6.893.830,000000
1,099833	1,000	5.902.844,000000
1,116500	1,000	5.037.279,000000
1,133167	1,000	4.280.699,000000
1,149833	1,000	3.619.625,000000
1,166500	1,000	3.043.141,000000
1,183167	1,000	2.542.325,000000
1,199833	1,000	2.109.774,000000
1,216500	1,000	1.739.030,000000
1,233167	1,000	1.424.023,000000
1,249833	1,000	1.158.900,000000
1,266500	1,000	938.031,000000
1,283167	1,000	755.903,000000
1,299833	1,000	607.143,000000
1,316500	1,000	486.662,000000
1,333167	1,000	389.770,000000
1,349833	1,000	312.344,000000
1,366500	1,000	250.851,000000
1,383167	1,000	202.282,000000
1,399833	1,000	164.125,000000
1,416500	1,000	134.346,000000
1,433167	1,000	111.257,000000
1,449833	1,000	93.467,000000
1,466500	1,000	79.837,000000
1,483167	1,000	69.429,000000
1,499833	1,000	61.496,000000
1,516500	1,000	55.477,000000
1,533167	1,000	50.898,000000
1,549833	1,000	47.356,000000
1,566500	1,000	44.516,000000
1,583167	1,000	42.143,000000
1,599833	1,000	40.072,000000
1,616500	1,000	38.173,000000
1,633167	1,000	36.397,000000
1,649833	1,000	34.710,000000
1,666500	1,000	33.073,000000
1,683167	1,000	31.508,000000
1,699833	1,000	30.081,000000
1,716500	1,000	28.829,000000
1,733167	1,000	27.750,000000
1,749833	1,000	26.830,000000
1,766500	1,000	26.045,000000
1,783167	1,000	25.364,000000
1,799833	1,000	24.755,000000
1,816500	1,000	24.214,000000
1,833167	1,000	23.749,000000
1,849833	1,000	23.339,000000
1,866500	1,000	22.955,000000
1,883167	1,000	22.567,000000
1,899833	1,000	22.148,000000
1,916500	1,000	21.710,000000
1,933167	1,000	21.275,000000
1,949833	1,000	20.848,000000
1,966500	1,000	20.419,000000
1,983167	1,000	19.966,000000
1,999833	1,000	19.465,000000
2,016500	1,000	18.932,000000
2,033167	1,000	18.413,000000
2,049833	1,000	17.968,000000
2,066500	1,000	17.613,000000
2,083167	1,000	17.338,000000
2,099833	1,000	17.130,000000
2,116500	1,000	16.957,000000
2,133167	1,000	16.829,000000
2,149833	1,000	16.751,000000
2,166500	1,000	16.678,000000
2,183167	1,000	16.549,000000
2,199833	1,000	16.349,000000
2,216500	1,000	16.071,000000
2,233167	1,000	15.744,000000
2,249833	1,000	15.396,000000
2,266500	1,000	15.053,000000
2,283167	1,000	14.745,000000
2,299833	1,000	14.469,000000
2,316500	1,000	14.206,000000
2,333167	1,000	13.967,000000
2,349833	1,000	13.778,000000
2,366500	1,000	13.647,000000
2,383167	1,000	13.555,000000
2,399833	1,000	13.472,000000
2,416500	1,000	13.363,000000
2,433167	1,000	13.222,000000
2,449833	1,000	13.104,000000
2,466500	1,000	13.046,000000
2,483167	1,000	13.036,000000
2,499833	1,000	13.071,000000
2,516500	1,000	13.160,000000
2,533167	1,000	13.304,000000
2,549833	1,000	13.472,000000
2,566500	1,000	13.650,000000
2,583167	1,000	13.865,000000
2,599833	1,000	14.138,000000
2,616500	1,000	14.482,000000
2,633167	1,000	14.893,000000
2,649833	1,000	15.323,000000
2,666500	1,000	15.731,000000
2,683167	1,000	16.100,000000
2,699833	1,000	16.432,000000
2,716500	1,000	16.734,000000
2,733167	1,000	17.012,000000
2,749833	1,000	17.265,000000
2,766500	1,000	17.460,000000
2,783167	1,000	17.595,000000
2,799833	1,000	17.661,000000
2,816500	1,000	17.662,000000
2,833167	1,000	17.622,000000
2,849833	1,000	17.548,000000
2,866500	1,000	17.440,000000
2,883167	1,000	17.293,000000
2,899833	1,000	17.118,000000
2,916500	1,000	16.932,000000
2,933167	1,000	16.729,000000
2,949833	1,000	16.507,000000
2,966500	1,000	16.308,000000
2,983167	1,000	16.172,000000
2,999833	1,000	16.111,000000
3,016500	1,000	16.096,000000
3,033167	1,000	16.088,000000
3,049833	1,000	16.065,000000
3,066500	1,000	16.032,000000
3,083167	1,000	15.986,000000
3,099833	1,000	15.909,000000
3,116500	1,000	15.829,000000
3,133167	1,000	15.795,000000
3,149833	1,000	15.806,000000
3,166500	1,000	15.827,000000
3,183167	1,000	15.850,000000
3,199833	1,000	15.884,000000
3,216500	1,000	15.940,000000
3,233167	1,000	16.026,000000
3,249833	1,000	16.157,000000
3,266500	1,000	16.319,000000
3,283167	1,000	16.484,000000
3,299833	1,000	16.632,000000
3,316500	1,000	16.727,000000
3,333167	1,000	16.757,000000
3,349833	1,000	16.729,000000
3,366500	1,000	16.656,000000
3,383167	1,000	16.553,000000
3,399833	1,000	16.435,000000
3,416500	1,000	16.306,000000
3,433167	1,000	16.197,000000
3,449833	1,000	16.138,000000
3,466500	1,000	16.125,000000
3,483167	1,000	16.141,000000
3,499833	1,000	16.174,000000
3,516500	1,000	16.206,000000
3,533167	1,000	16.203,000000
3,549833	1,000	16.135,000000
3,566500	1,000	16.001,000000
3,583167	1,000	15.819,000000
3,599833	1,000	15.604,000000
3,616500	1,000	15.363,000000
3,633167	1,000	15.105,000000
3,649833	1,000	14.853,000000
3,666500	1,000	14.652,000000
3,683167	1,000	14.528,000000
3,699833	1,000	14.485,000000
3,716500	1,000	14.529,000000
3,733167	1,000	14.653,000000
3,749833	1,000	14.820,000000
3,766500	1,000	14.980,000000
3,783167	1,000	15.092,000000
3,799833	1,000	15.150,000000
3,816500	1,000	15.164,000000
3,833167	1,000	15.153,000000
3,849833	1,000	15.132,000000
3,866500	1,000	15.088,000000
3,883167	1,000	15.034,000000
3,899833	1,000	14.986,000000
3,916500	1,000	14.949,000000
3,933167	1,000	14.940,000000
3,949833	1,000	14.967,000000
3,966500	1,000	15.033,000000
3,983167	1,000	15.113,000000
3,999833	1,000	15.175,000000
4,016500	1,000	15.207,000000
4,033167	1,000	15.214,000000
4,049833	1,000	15.188,000000
4,066500	1,000	15.136,000000
4,083167	1,000	15.081,000000
4,099833	1,000	15.038,000000
4,116500	1,000	14.990,000000
4,133167	1,000	14.889,000000
4,149833	1,000	14.698,000000
4,166500	1,000	14.453,000000
4,183167	1,000	14.206,000000
4,199833	1,000	13.963,000000
4,216500	1,000	13.738,000000
4,233167	1,000	13.553,000000
4,249833	1,000	13.415,000000
4,266500	1,000	13.337,000000
4,283167	1,000	13.310,000000
4,299833	1,000	13.309,000000
4,316500	1,000	13.325,000000
4,333167	1,000	13.341,000000
4,349833	1,000	13.334,000000
4,366500	1,000	13.284,000000
4,383167	1,000	13.200,000000
4,399833	1,000	13.101,000000
4,416500	1,000	13.013,000000
4,433167	1,000	12.933,000000
4,449833	1,000	12.861,000000
4,466500	1,000	12.801,000000
4,483167	1,000	12.753,000000
4,499833	1,000	12.701,000000
4,516500	1,000	12.656,000000
4,533167	1,000	12.628,000000
4,549833	1,000	12.618,000000
4,566500	1,000	12.633,000000
4,583167	1,000	12.667,000000
4,599833	1,000	12.697,000000
4,616500	1,000	12.703,000000
4,633167	1,000	12.689,000000
4,649833	1,000	12.668,000000
4,666500	1,000	12.665,000000
4,683167	1,000	12.707,000000
4,699833	1,000	12.784,000000
4,716500	1,000	12.859,000000
4,733167	1,000	12.903,000000
4,749833	1,000	12.910,000000
4,766500	1,000	12.913,000000
4,783167	1,000	12.941,000000
4,799833	1,000	13.002,000000
4,816500	1,000	13.121,000000
4,833167	1,000	13.303,000000
4,849833	1,000	13.526,000000
4,866500	1,000	13.793,000000
4,883167	1,000	14.135,000000
4,899833	1,000	14.565,000000
4,916500	1,000	15.072,000000
4,933167	1,000	15.588,000000
4,949833	1,000	16.026,000000
4,966500	1,000	16.322,000000
4,983167	1,000	16.441,000000
4,999833	1,000	16.411,000000
5,016500	1,000	16.309,000000
5,033167	1,000	16.211,000000
5,049833	1,000	16.153,000000
5,066500	1,000	16.114,000000
5,083167	1,000	16.045,000000
5,099833	1,000	15.913,000000
5,116500	1,000	15.736,000000
5,133167	1,000	15.538,000000
5,149833	1,000	15.322,000000
5,166500	1,000	15.066,000000
5,183167	1,000	14.754,000000
5,199833	1,000	14.392,000000
5,216500	1,000	14.003,000000
5,233167	1,000	13.602,000000
5,249833	1,000	13.192,000000
5,266500	1,000	12.799,000000
5,283167	1,000	12.448,000000
5,299833	1,000	12.162,000000
5,316500	1,000	11.954,000000
5,333167	1,000	11.833,000000
5,349833	1,000	11.797,000000
5,366500	1,000	11.822,000000
5,383167	1,000	11.886,000000
5,399833	1,000	11.977,000000
5,416500	1,000	12.080,000000
5,433167	1,000	12.155,000000
5,449833	1,000	12.202,000000
5,466500	1,000	12.257,000000
5,483167	1,000	12.337,000000
5,499833	1,000	12.428,000000
5,516500	1,000	12.536,000000
5,533167	1,000	12.674,000000
5,549833	1,000	12.812,000000
5,566500	1,000	12.923,000000
5,583167	1,000	13.003,000000
5,599833	1,000	13.064,000000
5,616500	1,000	13.102,000000
5,633167	1,000	13.100,000000
5,649833	1,000	13.058,000000
5,666500	1,000	12.982,000000
5,683167	1,000	12.876,000000
5,699833	1,000	12.734,000000
5,716500	1,000	12.537,000000
5,733167	1,000	12.285,000000
5,749833	1,000	12.012,000000
5,766500	1,000	11.762,000000
5,783167	1,000	11.567,000000
5,799833	1,000	11.421,000000
5,816500	1,000	11.301,000000
5,833167	1,000	11.193,000000
5,849833	1,000	11.094,000000
5,866500	1,000	11.002,000000
5,883167	1,000	10.938,000000
5,899833	1,000	10.930,000000
5,916500	1,000	10.951,000000
5,933167	1,000	10.944,000000
5,949833	1,000	10.900,000000
5,966500	1,000	10.845,000000
5,983167	1,000	10.795,000000
5,999833	1,000	10.765,000000
6,016500	1,000	10.774,000000
6,033167	1,000	10.843,000000
6,049833	1,000	10.994,000000
6,066500	1,000	11.220,000000
6,083167	1,000	11.481,000000
6,099833	1,000	11.744,000000
6,116500	1,000	11.970,000000
6,133167	1,000	12.131,000000
6,149833	1,000	12.229,000000
6,166500	1,000	12.305,000000
6,183167	1,000	12.358,000000
6,199833	1,000	12.375,000000
6,216500	1,000	12.363,000000
6,233167	1,000	12.356,000000
6,249833	1,000	12.378,000000
6,266500	1,000	12.420,000000
6,283167	1,000	12.464,000000
6,299833	1,000	12.492,000000
6,316500	1,000	12.499,000000
6,333167	1,000	12.504,000000
6,349833	1,000	12.504,000000
6,366500	1,000	12.497,000000
6,383167	1,000	12.470,000000
6,399833	1,000	12.424,000000
6,416500	1,000	12.372,000000
6,433167	1,000	12.309,000000
6,449833	1,000	12.228,000000
6,466500	1,000	12.134,000000
6,483167	1,000	12.039,000000
6,499833	1,000	11.961,000000
6,516500	1,000	11.904,000000
6,533167	1,000	11.856,000000
6,549833	1,000	11.808,000000
6,566500	1,000	11.752,000000
6,583167	1,000	11.706,000000
6,599833	1,000	11.687,000000
6,616500	1,000	11.678,000000
6,633167	1,000	11.676,000000
6,649833	1,000	11.677,000000
6,666500	1,000	11.682,000000
6,683167	1,000	11.680,000000
6,699833	1,000	11.643,000000
6,716500	1,000	11.551,000000
6,733167	1,000	11.424,000000
6,749833	1,000	11.272,000000
6,766500	1,000	11.122,000000
6,783167	1,000	10.991,000000
6,799833	1,000	10.922,000000
6,816500	1,000	10.957,000000
6,833167	1,000	11.054,000000
6,849833	1,000	11.165,000000
6,866500	1,000	11.244,000000
6,883167	1,000	11.277,000000
6,899833	1,000	11.246,000000
6,916500	1,000	11.160,000000
6,933167	1,000	11.059,000000
6,949833	1,000	10.969,000000
6,966500	1,000	10.922,000000
6,983167	1,000	10.926,000000
6,999833	1,000	10.980,000000
7,016500	1,000	11.081,000000
7,033167	1,000	11.221,000000
7,049833	1,000	11.393,000000
7,066500	1,000	11.596,000000
7,083167	1,000	11.820,000000
7,099833	1,000	12.030,000000
7,116500	1,000	12.175,000000
7,133167	1,000	12.242,000000
7,149833	1,000	12.243,000000
7,166500	1,000	12.196,000000
7,183167	1,000	12.118,000000
7,199833	1,000	12.035,000000
7,216500	1,000	11.972,000000
7,233167	1,000	11.942,000000
7,249833	1,000	11.931,000000
7,266500	1,000	11.925,000000
7,283167	1,000	11.936,000000
7,299833	1,000	11.960,000000
7,316500	1,000	11.988,000000
7,333167	1,000	11.995,000000
7,349833	1,000	11.972,000000
7,366500	1,000	11.933,000000
7,383167	1,000	11.902,000000
7,399833	1,000	11.903,000000
7,416500	1,000	11.926,000000
7,433167	1,000	11.944,000000
7,449833	1,000	11.946,000000
7,466500	1,000	11.946,000000
7,483167	1,000	11.963,000000
7,499833	1,000	11.994,000000
7,516500	1,000	12.048,000000
7,533167	1,000	12.145,000000
7,549833	1,000	12.285,000000
7,566500	1,000	12.461,000000
7,583167	1,000	12.649,000000
7,599833	1,000	12.821,000000
7,616500	1,000	12.963,000000
7,633167	1,000	13.078,000000
7,649833	1,000	13.144,000000
7,666500	1,000	13.159,000000
7,683167	1,000	13.139,000000
7,699833	1,000	13.068,000000
7,716500	1,000	12.943,000000
7,733167	1,000	12.795,000000
7,749833	1,000	12.660,000000
7,766500	1,000	12.546,000000
7,783167	1,000	12.439,000000
7,799833	1,000	12.332,000000
7,816500	1,000	12.247,000000
7,833167	1,000	12.223,000000
7,849833	1,000	12.275,000000
7,866500	1,000	12.398,000000
7,883167	1,000	12.601,000000
7,899833	1,000	12.900,000000
7,916500	1,000	13.296,000000
7,933167	1,000	13.745,000000
7,949833	1,000	14.183,000000
7,966500	1,000	14.542,000000
7,983167	1,000	14.779,000000
7,999833	1,000	14.894,000000
8,016500	1,000	14.893,000000
8,033167	1,000	14.773,000000
8,049833	1,000	14.552,000000
8,066500	1,000	14.276,000000
8,083167	1,000	13.990,000000
8,099833	1,000	13.750,000000
8,116500	1,000	13.578,000000
8,133167	1,000	13.456,000000
8,149833	1,000	13.360,000000
8,166500	1,000	13.294,000000
8,183167	1,000	13.254,000000
8,199833	1,000	13.231,000000
8,216500	1,000	13.214,000000
8,233167	1,000	13.184,000000
8,249833	1,000	13.128,000000
8,266500	1,000	13.081,000000
8,283167	1,000	13.096,000000
8,299833	1,000	13.186,000000
8,316500	1,000	13.307,000000
8,333167	1,000	13.440,000000
8,349833	1,000	13.582,000000
8,366500	1,000	13.772,000000
8,383167	1,000	14.089,000000
8,399833	1,000	14.704,000000
8,416500	1,000	15.947,000000
8,433167	1,000	18.198,000000
8,449833	1,000	21.848,000000
8,466500	1,000	27.185,000000
8,483167	1,000	34.207,000000
8,499833	1,000	42.514,000000
8,516500	1,000	51.298,000000
8,533167	1,000	59.495,000000
8,549833	1,000	66.070,000000
8,566500	1,000	70.239,000000
8,583167	1,000	71.586,000000
8,599833	1,000	70.129,000000
8,616500	1,000	66.245,000000
8,633167	1,000	60.573,000000
8,649833	1,000	53.834,000000
8,666500	1,000	46.723,000000
8,683167	1,000	39.821,000000
8,699833	1,000	33.568,000000
8,716500	1,000	28.228,000000
8,733167	1,000	23.908,000000
8,749833	1,000	20.578,000000
8,766500	1,000	18.117,000000
8,783167	1,000	16.369,000000
8,799833	1,000	15.168,000000
8,816500	1,000	14.361,000000
8,833167	1,000	13.831,000000
8,849833	1,000	13.525,000000
8,866500	1,000	13.437,000000
8,883167	1,000	13.603,000000
8,899833	1,000	14.131,000000
8,916500	1,000	15.170,000000
8,933167	1,000	16.889,000000
8,949833	1,000	19.396,000000
8,966500	1,000	22.599,000000
8,983167	1,000	26.197,000000
8,999833	1,000	29.774,000000
9,016500	1,000	32.832,000000
9,033167	1,000	34.933,000000
9,049833	1,000	35.847,000000
9,066500	1,000	35.543,000000
9,083167	1,000	34.176,000000
9,099833	1,000	32.011,000000
9,116500	1,000	29.351,000000
9,133167	1,000	26.493,000000
9,149833	1,000	23.677,000000
9,166500	1,000	21.093,000000
9,183167	1,000	18.885,000000
9,199833	1,000	17.124,000000
9,216500	1,000	15.806,000000
9,233167	1,000	14.876,000000
9,249833	1,000	14.254,000000
9,266500	1,000	13.849,000000
9,283167	1,000	13.596,000000
9,299833	1,000	13.465,000000
9,316500	1,000	13.460,000000
9,333167	1,000	13.561,000000
9,349833	1,000	13.720,000000
9,366500	1,000	13.887,000000
9,383167	1,000	14.034,000000
9,399833	1,000	14.145,000000
9,416500	1,000	14.200,000000
9,433167	1,000	14.186,000000
9,449833	1,000	14.118,000000
9,466500	1,000	14.030,000000
9,483167	1,000	13.935,000000
9,499833	1,000	13.838,000000
9,516500	1,000	13.771,000000
9,533167	1,000	13.812,000000
9,549833	1,000	14.058,000000
9,566500	1,000	14.594,000000
9,583167	1,000	15.502,000000
9,599833	1,000	16.840,000000
9,616500	1,000	18.607,000000
9,633167	1,000	20.720,000000
9,649833	1,000	23.007,000000
9,666500	1,000	25.228,000000
9,683167	1,000	27.100,000000
9,699833	1,000	28.382,000000
9,716500	1,000	28.984,000000
9,733167	1,000	28.967,000000
9,749833	1,000	28.501,000000
9,766500	1,000	27.827,000000
9,783167	1,000	27.258,000000
9,799833	1,000	27.215,000000
9,816500	1,000	28.305,000000
9,833167	1,000	31.575,000000
9,849833	1,000	38.976,000000
9,866500	1,000	54.256,000000
9,883167	1,000	84.116,000000
9,899833	1,000	139.372,000000
9,916500	1,000	235.423,000000
9,933167	1,000	390.357,000000
9,949833	1,000	619.938,000000
9,966500	1,000	930.630,000000
9,983167	1,000	1.312.492,000000
9,999833	1,000	1.736.028,000000
10,016500	1,000	2.155.489,000000
10,033167	1,000	2.518.221,000000
10,049833	1,000	2.777.155,000000
10,066500	1,000	2.901.284,000000
10,083167	1,000	2.881.079,000000
10,099833	1,000	2.728.035,000000
10,116500	1,000	2.469.686,000000
10,133167	1,000	2.142.254,000000
10,149833	1,000	1.783.375,000000
10,166500	1,000	1.426.344,000000
10,183167	1,000	1.096.628,000000
10,199833	1,000	810.614,000000
10,216500	1,000	576.088,000000
10,233167	1,000	393.792,000000
10,249833	1,000	259.463,000000
10,266500	1,000	165.865,000000
10,283167	1,000	104.572,000000
10,299833	1,000	67.272,000000
10,316500	1,000	46.614,000000
10,333167	1,000	36.625,000000
10,349833	1,000	32.836,000000
10,366500	1,000	32.153,000000
10,383167	1,000	32.614,000000
10,399833	1,000	33.144,000000
10,416500	1,000	33.281,000000
10,433167	1,000	32.947,000000
10,449833	1,000	32.282,000000
10,466500	1,000	31.510,000000
10,483167	1,000	30.816,000000
10,499833	1,000	30.357,000000
10,516500	1,000	30.272,000000
10,533167	1,000	30.678,000000
10,549833	1,000	31.635,000000
10,566500	1,000	33.159,000000
10,583167	1,000	35.269,000000
10,599833	1,000	37.980,000000
10,616500	1,000	41.273,000000
10,633167	1,000	45.098,000000
10,649833	1,000	49.299,000000
10,666500	1,000	53.572,000000
10,683167	1,000	57.518,000000
10,699833	1,000	60.702,000000
10,716500	1,000	62.748,000000
10,733167	1,000	63.430,000000
10,749833	1,000	62.749,000000
10,766500	1,000	60.907,000000
10,783167	1,000	58.212,000000
10,799833	1,000	55.023,000000
10,816500	1,000	51.663,000000
10,833167	1,000	48.368,000000
10,849833	1,000	45.277,000000
10,866500	1,000	42.510,000000
10,883167	1,000	40.200,000000
10,899833	1,000	38.563,000000
10,916500	1,000	38.110,000000
10,933167	1,000	39.822,000000
10,949833	1,000	45.207,000000
10,966500	1,000	56.328,000000
10,983167	1,000	75.665,000000
10,999833	1,000	105.675,000000
11,016500	1,000	147.895,000000
11,033167	1,000	202.025,000000
11,049833	1,000	265.279,000000
11,066500	1,000	332.155,000000
11,083167	1,000	395.376,000000
11,099833	1,000	447.288,000000
11,116500	1,000	481.568,000000
11,133167	1,000	494.497,000000
11,149833	1,000	485.488,000000
11,166500	1,000	456.902,000000
11,183167	1,000	413.264,000000
11,199833	1,000	360.182,000000
11,216500	1,000	303.323,000000
11,233167	1,000	247.620,000000
11,249833	1,000	196.810,000000
11,266500	1,000	153.235,000000
11,283167	1,000	117.902,000000
11,299833	1,000	90.762,000000
11,316500	1,000	71.017,000000
11,333167	1,000	57.415,000000
11,349833	1,000	48.545,000000
11,366500	1,000	43.043,000000
11,383167	1,000	39.727,000000
11,399833	1,000	37.652,000000
11,416500	1,000	36.144,000000
11,433167	1,000	34.770,000000
11,449833	1,000	33.282,000000
11,466500	1,000	31.592,000000
11,483167	1,000	29.727,000000
11,499833	1,000	27.792,000000
11,516500	1,000	25.926,000000
11,533167	1,000	24.262,000000
11,549833	1,000	22.887,000000
11,566500	1,000	21.865,000000
11,583167	1,000	21.252,000000
11,599833	1,000	21.055,000000
11,616500	1,000	21.228,000000
11,633167	1,000	21.718,000000
11,649833	1,000	22.452,000000
11,666500	1,000	23.362,000000
11,683167	1,000	24.392,000000
11,699833	1,000	25.475,000000
11,716500	1,000	26.524,000000
11,733167	1,000	27.439,000000
11,749833	1,000	28.103,000000
11,766500	1,000	28.404,000000
11,783167	1,000	28.280,000000
11,799833	1,000	27.738,000000
11,816500	1,000	26.817,000000
11,833167	1,000	25.589,000000
11,849833	1,000	24.160,000000
11,866500	1,000	22.656,000000
11,883167	1,000	21.199,000000
11,899833	1,000	19.881,000000
11,916500	1,000	18.767,000000
11,933167	1,000	17.879,000000
11,949833	1,000	17.232,000000
11,966500	1,000	16.841,000000
11,983167	1,000	16.695,000000
11,999833	1,000	16.735,000000
12,016500	1,000	16.900,000000
12,033167	1,000	17.179,000000
12,049833	1,000	17.623,000000
12,066500	1,000	18.322,000000
12,083167	1,000	19.335,000000
12,099833	1,000	20.643,000000
12,116500	1,000	22.207,000000
12,133167	1,000	23.993,000000
12,149833	1,000	25.934,000000
12,166500	1,000	27.908,000000
12,183167	1,000	29.744,000000
12,199833	1,000	31.277,000000
12,216500	1,000	32.409,000000
12,233167	1,000	33.158,000000
12,249833	1,000	33.676,000000
12,266500	1,000	34.232,000000
12,283167	1,000	35.163,000000
12,299833	1,000	36.862,000000
12,316500	1,000	39.870,000000
12,333167	1,000	45.024,000000
12,349833	1,000	53.773,000000
12,366500	1,000	68.503,000000
12,383167	1,000	93.028,000000
12,399833	1,000	132.843,000000
12,416500	1,000	194.778,000000
12,433167	1,000	285.713,000000
12,449833	1,000	410.563,000000
12,466500	1,000	569.719,000000
12,483167	1,000	756.991,000000
12,499833	1,000	958.866,000000
12,516500	1,000	1.155.935,000000
12,533167	1,000	1.326.315,000000
12,549833	1,000	1.450.153,000000
12,566500	1,000	1.513.627,000000
12,583167	1,000	1.511.342,000000
12,599833	1,000	1.446.641,000000
12,616500	1,000	1.330.122,000000
12,633167	1,000	1.176.957,000000
12,649833	1,000	1.003.832,000000
12,666500	1,000	826.431,000000
12,683167	1,000	657.653,000000
12,699833	1,000	506.691,000000
12,716500	1,000	378.899,000000
12,733167	1,000	276.277,000000
12,749833	1,000	198.286,000000
12,766500	1,000	142.791,000000
12,783167	1,000	107.009,000000
12,799833	1,000	88.385,000000
12,816500	1,000	85.242,000000
12,833167	1,000	96.949,000000
12,849833	1,000	123.772,000000
12,866500	1,000	166.296,000000
12,883167	1,000	224.412,000000
12,899833	1,000	296.279,000000
12,916500	1,000	377.552,000000
12,933167	1,000	461.395,000000
12,949833	1,000	539.343,000000
12,966500	1,000	602.710,000000
12,983167	1,000	644.311,000000
12,999833	1,000	659.845,000000
13,016500	1,000	648.513,000000
13,033167	1,000	612.903,000000
13,049833	1,000	558.177,000000
13,066500	1,000	490.926,000000
13,083167	1,000	418.013,000000
13,099833	1,000	345.558,000000
13,116500	1,000	278.336,000000
13,133167	1,000	219.537,000000
13,149833	1,000	170.802,000000
13,166500	1,000	132.463,000000
13,183167	1,000	103.849,000000
13,199833	1,000	83.681,000000
13,216500	1,000	70.462,000000
13,233167	1,000	62.800,000000
13,249833	1,000	59.699,000000
13,266500	1,000	60.795,000000
13,283167	1,000	66.390,000000
13,299833	1,000	77.497,000000
13,316500	1,000	95.669,000000
13,333167	1,000	122.592,000000
13,349833	1,000	159.499,000000
13,366500	1,000	206.415,000000
13,383167	1,000	261.455,000000
13,399833	1,000	320.726,000000
13,416500	1,000	378.724,000000
13,433167	1,000	429.257,000000
13,449833	1,000	466.588,000000
13,466500	1,000	486.538,000000
13,483167	1,000	487.234,000000
13,499833	1,000	469.321,000000
13,516500	1,000	435.615,000000
13,533167	1,000	390.410,000000
13,549833	1,000	338.599,000000
13,566500	1,000	284.885,000000
13,583167	1,000	233.256,000000
13,599833	1,000	186.650,000000
13,616500	1,000	146.877,000000
13,633167	1,000	114.746,000000
13,649833	1,000	90.268,000000
13,666500	1,000	72.909,000000
13,683167	1,000	61.859,000000
13,699833	1,000	56.242,000000
13,716500	1,000	55.280,000000
13,733167	1,000	58.375,000000
13,749833	1,000	65.050,000000
13,766500	1,000	74.785,000000
13,783167	1,000	86.866,000000
13,799833	1,000	100.253,000000
13,816500	1,000	113.651,000000
13,833167	1,000	125.638,000000
13,849833	1,000	134.856,000000
13,866500	1,000	140.260,000000
13,883167	1,000	141.260,000000
13,899833	1,000	137.831,000000
13,916500	1,000	130.539,000000
13,933167	1,000	120.361,000000
13,949833	1,000	108.496,000000
13,966500	1,000	96.156,000000
13,983167	1,000	84.364,000000
13,999833	1,000	73.856,000000
14,016500	1,000	65.063,000000
14,033167	1,000	58.124,000000
14,049833	1,000	52.880,000000
14,066500	1,000	48.999,000000
14,083167	1,000	46.086,000000
14,099833	1,000	43.777,000000
14,116500	1,000	41.764,000000
14,133167	1,000	39.850,000000
14,149833	1,000	37.903,000000
14,166500	1,000	35.881,000000
14,183167	1,000	33.814,000000
14,199833	1,000	31.760,000000
14,216500	1,000	29.785,000000
14,233167	1,000	27.944,000000
14,249833	1,000	26.328,000000
14,266500	1,000	24.989,000000
14,283167	1,000	23.942,000000
14,299833	1,000	23.161,000000
14,316500	1,000	22.603,000000
14,333167	1,000	22.237,000000
14,349833	1,000	22.049,000000
14,366500	1,000	22.000,000000
14,383167	1,000	22.039,000000
14,399833	1,000	22.163,000000
14,416500	1,000	22.394,000000
14,433167	1,000	22.754,000000
14,449833	1,000	23.242,000000
14,466500	1,000	23.812,000000
14,483167	1,000	24.405,000000
14,499833	1,000	24.956,000000
14,516500	1,000	25.399,000000
14,533167	1,000	25.676,000000
14,549833	1,000	25.745,000000
14,566500	1,000	25.562,000000
14,583167	1,000	25.116,000000
14,599833	1,000	24.454,000000
14,616500	1,000	23.667,000000
14,633167	1,000	22.848,000000
14,649833	1,000	22.082,000000
14,666500	1,000	21.431,000000
14,683167	1,000	20.921,000000
14,699833	1,000	20.564,000000
14,716500	1,000	20.355,000000
14,733167	1,000	20.269,000000
14,749833	1,000	20.261,000000
14,766500	1,000	20.316,000000
14,783167	1,000	20.445,000000
14,799833	1,000	20.655,000000
14,816500	1,000	20.927,000000
14,833167	1,000	21.255,000000
14,849833	1,000	21.610,000000
14,866500	1,000	21.974,000000
14,883167	1,000	22.336,000000
14,899833	1,000	22.699,000000
14,916500	1,000	23.062,000000
14,933167	1,000	23.421,000000
14,949833	1,000	23.764,000000
14,966500	1,000	24.078,000000
14,983167	1,000	24.340,000000
14,999833	1,000	24.528,000000
15,016500	1,000	24.625,000000
15,033167	1,000	24.607,000000
15,049833	1,000	24.481,000000
15,066500	1,000	24.301,000000
15,083167	1,000	24.153,000000
15,099833	1,000	24.136,000000
15,116500	1,000	24.343,000000
15,133167	1,000	24.804,000000
15,149833	1,000	25.488,000000
15,166500	1,000	26.374,000000
15,183167	1,000	27.394,000000
15,199833	1,000	28.430,000000
15,216500	1,000	29.368,000000
15,233167	1,000	30.120,000000
15,249833	1,000	30.623,000000
15,266500	1,000	30.843,000000
15,283167	1,000	30.768,000000
15,299833	1,000	30.423,000000
15,316500	1,000	29.863,000000
15,333167	1,000	29.159,000000
15,349833	1,000	28.377,000000
15,366500	1,000	27.568,000000
15,383167	1,000	26.759,000000
15,399833	1,000	25.963,000000
15,416500	1,000	25.190,000000
15,433167	1,000	24.467,000000
15,449833	1,000	23.869,000000
15,466500	1,000	23.484,000000
15,483167	1,000	23.409,000000
15,499833	1,000	23.794,000000
15,516500	1,000	24.870,000000
15,533167	1,000	27.028,000000
15,549833	1,000	30.943,000000
15,566500	1,000	37.565,000000
15,583167	1,000	48.245,000000
15,599833	1,000	64.771,000000
15,616500	1,000	89.157,000000
15,633167	1,000	123.347,000000
15,649833	1,000	168.697,000000
15,666500	1,000	225.220,000000
15,683167	1,000	291.011,000000
15,699833	1,000	362.085,000000
15,716500	1,000	432.665,000000
15,733167	1,000	495.962,000000
15,749833	1,000	545.369,000000
15,766500	1,000	575.700,000000
15,783167	1,000	584.090,000000
15,799833	1,000	570.353,000000
15,816500	1,000	536.830,000000
15,833167	1,000	487.813,000000
15,849833	1,000	428.689,000000
15,866500	1,000	365.006,000000
15,883167	1,000	301.740,000000
15,899833	1,000	242.866,000000
15,916500	1,000	191.075,000000
15,933167	1,000	147.799,000000
15,949833	1,000	113.387,000000
15,966500	1,000	87.372,000000
15,983167	1,000	68.768,000000
15,999833	1,000	56.312,000000
16,016500	1,000	48.641,000000
16,033167	1,000	44.425,000000
16,049833	1,000	42.526,000000
16,066500	1,000	42.093,000000
16,083167	1,000	42.574,000000
16,099833	1,000	43.705,000000
16,116500	1,000	45.382,000000
16,133167	1,000	47.632,000000
16,149833	1,000	50.605,000000
16,166500	1,000	54.486,000000
16,183167	1,000	59.535,000000
16,199833	1,000	66.176,000000
16,216500	1,000	74.958,000000
16,233167	1,000	86.553,000000
16,249833	1,000	101.614,000000
16,266500	1,000	120.533,000000
16,283167	1,000	143.159,000000
16,299833	1,000	168.629,000000
16,316500	1,000	195.287,000000
16,333167	1,000	220.848,000000
16,349833	1,000	242.759,000000
16,366500	1,000	258.663,000000
16,383167	1,000	266.862,000000
16,399833	1,000	266.561,000000
16,416500	1,000	257.968,000000
16,433167	1,000	242.188,000000
16,449833	1,000	220.940,000000
16,466500	1,000	196.241,000000
16,483167	1,000	170.129,000000
16,499833	1,000	144.437,000000
16,516500	1,000	120.576,000000
16,533167	1,000	99.455,000000
16,549833	1,000	81.546,000000
16,566500	1,000	66.912,000000
16,583167	1,000	55.367,000000
16,599833	1,000	46.594,000000
16,616500	1,000	40.221,000000
16,633167	1,000	35.857,000000
16,649833	1,000	33.133,000000
16,666500	1,000	31.711,000000
16,683167	1,000	31.261,000000
16,699833	1,000	31.482,000000
16,716500	1,000	32.125,000000
16,733167	1,000	33.000,000000
16,749833	1,000	33.952,000000
16,766500	1,000	34.841,000000
16,783167	1,000	35.571,000000
16,799833	1,000	36.092,000000
16,816500	1,000	36.358,000000
16,833167	1,000	36.342,000000
16,849833	1,000	36.022,000000
16,866500	1,000	35.406,000000
16,883167	1,000	34.560,000000
16,899833	1,000	33.548,000000
16,916500	1,000	32.453,000000
16,933167	1,000	31.354,000000
16,949833	1,000	30.326,000000
16,966500	1,000	29.436,000000
16,983167	1,000	28.705,000000
16,999833	1,000	28.117,000000
17,016500	1,000	27.648,000000
17,033167	1,000	27.294,000000
17,049833	1,000	27.046,000000
17,066500	1,000	26.877,000000
17,083167	1,000	26.785,000000
17,099833	1,000	26.769,000000
17,116500	1,000	26.843,000000
17,133167	1,000	27.061,000000
17,149833	1,000	27.462,000000
17,166500	1,000	28.106,000000
17,183167	1,000	29.047,000000
17,199833	1,000	30.346,000000
17,216500	1,000	32.069,000000
17,233167	1,000	34.231,000000
17,249833	1,000	36.793,000000
17,266500	1,000	39.655,000000
17,283167	1,000	42.641,000000
17,299833	1,000	45.531,000000
17,316500	1,000	48.063,000000
17,333167	1,000	49.984,000000
17,349833	1,000	51.129,000000
17,366500	1,000	51.421,000000
17,383167	1,000	50.879,000000
17,399833	1,000	49.611,000000
17,416500	1,000	47.788,000000
17,433167	1,000	45.609,000000
17,449833	1,000	43.266,000000
17,466500	1,000	40.938,000000
17,483167	1,000	38.785,000000
17,499833	1,000	36.941,000000
17,516500	1,000	35.507,000000
17,533167	1,000	34.567,000000
17,549833	1,000	34.214,000000
17,566500	1,000	34.543,000000
17,583167	1,000	35.696,000000
17,599833	1,000	37.836,000000
17,616500	1,000	41.175,000000
17,633167	1,000	46.014,000000
17,649833	1,000	52.784,000000
17,666500	1,000	62.021,000000
17,683167	1,000	74.396,000000
17,699833	1,000	90.541,000000
17,716500	1,000	110.864,000000
17,733167	1,000	135.418,000000
17,749833	1,000	163.686,000000
17,766500	1,000	194.603,000000
17,783167	1,000	226.625,000000
17,799833	1,000	257.840,000000
17,816500	1,000	286.243,000000
17,833167	1,000	310.040,000000
17,849833	1,000	327.841,000000
17,866500	1,000	338.754,000000
17,883167	1,000	342.330,000000
17,899833	1,000	338.495,000000
17,916500	1,000	327.566,000000
17,933167	1,000	310.213,000000
17,949833	1,000	287.491,000000
17,966500	1,000	260.788,000000
17,983167	1,000	231.662,000000
17,999833	1,000	201.667,000000
18,016500	1,000	172.230,000000
18,033167	1,000	144.583,000000
18,049833	1,000	119.631,000000
18,066500	1,000	97.930,000000
18,083167	1,000	79.733,000000
18,099833	1,000	65.047,000000
18,116500	1,000	53.625,000000
18,133167	1,000	45.022,000000
18,149833	1,000	38.742,000000
18,166500	1,000	34.314,000000
18,183167	1,000	31.288,000000
18,199833	1,000	29.274,000000
18,216500	1,000	27.958,000000
18,233167	1,000	27.097,000000
18,249833	1,000	26.512,000000
18,266500	1,000	26.079,000000
18,283167	1,000	25.720,000000
18,299833	1,000	25.392,000000
18,316500	1,000	25.112,000000
18,333167	1,000	24.892,000000
18,349833	1,000	24.783,000000
18,366500	1,000	24.840,000000
18,383167	1,000	25.118,000000
18,399833	1,000	25.636,000000
18,416500	1,000	26.302,000000
18,433167	1,000	27.022,000000
18,449833	1,000	27.743,000000
18,466500	1,000	28.479,000000
18,483167	1,000	29.270,000000
18,499833	1,000	30.142,000000
18,516500	1,000	31.099,000000
18,533167	1,000	32.111,000000
18,549833	1,000	33.134,000000
18,566500	1,000	34.118,000000
18,583167	1,000	35.020,000000
18,599833	1,000	35.813,000000
18,616500	1,000	36.461,000000
18,633167	1,000	36.902,000000
18,649833	1,000	37.117,000000
18,666500	1,000	37.091,000000
18,683167	1,000	36.867,000000
18,699833	1,000	36.517,000000
18,716500	1,000	36.170,000000
18,733167	1,000	36.034,000000
18,749833	1,000	36.444,000000
18,766500	1,000	37.876,000000
18,783167	1,000	40.979,000000
18,799833	1,000	46.565,000000
18,816500	1,000	55.607,000000
18,833167	1,000	69.110,000000
18,849833	1,000	87.842,000000
18,866500	1,000	112.108,000000
18,883167	1,000	141.508,000000
18,899833	1,000	174.743,000000
18,916500	1,000	209.585,000000
18,933167	1,000	243.071,000000
18,949833	1,000	272.022,000000
18,966500	1,000	293.557,000000
18,983167	1,000	305.604,000000
18,999833	1,000	307.187,000000
19,016500	1,000	298.501,000000
19,033167	1,000	280.815,000000
19,049833	1,000	256.206,000000
19,066500	1,000	227.176,000000
19,083167	1,000	196.281,000000
19,099833	1,000	165.783,000000
19,116500	1,000	137.439,000000
19,133167	1,000	112.457,000000
19,149833	1,000	91.535,000000
19,166500	1,000	74.922,000000
19,183167	1,000	62.561,000000
19,199833	1,000	54.160,000000
19,216500	1,000	49.239,000000
19,233167	1,000	47.172,000000
19,249833	1,000	47.261,000000
19,266500	1,000	48.844,000000
19,283167	1,000	51.268,000000
19,299833	1,000	53.921,000000
19,316500	1,000	56.285,000000
19,333167	1,000	57.950,000000
19,349833	1,000	58.648,000000
19,366500	1,000	58.254,000000
19,383167	1,000	56.793,000000
19,399833	1,000	54.429,000000
19,416500	1,000	51.424,000000
19,433167	1,000	48.094,000000
19,449833	1,000	44.744,000000
19,466500	1,000	41.631,000000
19,483167	1,000	38.917,000000
19,499833	1,000	36.656,000000
19,516500	1,000	34.850,000000
19,533167	1,000	33.468,000000
19,549833	1,000	32.458,000000
19,566500	1,000	31.763,000000
19,583167	1,000	31.327,000000
19,599833	1,000	31.067,000000
19,616500	1,000	30.908,000000
19,633167	1,000	30.780,000000
19,649833	1,000	30.647,000000
19,666500	1,000	30.499,000000
19,683167	1,000	30.336,000000
19,699833	1,000	30.176,000000
19,716500	1,000	30.029,000000
19,733167	1,000	29.894,000000
19,749833	1,000	29.744,000000
19,766500	1,000	29.523,000000
19,783167	1,000	29.181,000000
19,799833	1,000	28.693,000000
19,816500	1,000	28.094,000000
19,833167	1,000	27.446,000000
19,849833	1,000	26.811,000000
19,866500	1,000	26.239,000000
19,883167	1,000	25.776,000000
19,899833	1,000	25.478,000000
19,916500	1,000	25.376,000000
19,933167	1,000	25.463,000000
19,949833	1,000	25.699,000000
19,966500	1,000	26.056,000000
19,983167	1,000	26.522,000000
19,999833	1,000	27.097,000000
20,016500	1,000	27.751,000000
20,033167	1,000	28.442,000000
20,049833	1,000	29.152,000000
20,066500	1,000	29.899,000000
20,083167	1,000	30.715,000000
20,099833	1,000	31.652,000000
20,116500	1,000	32.806,000000
20,133167	1,000	34.317,000000
20,149833	1,000	36.315,000000
20,166500	1,000	38.941,000000
20,183167	1,000	42.317,000000
20,199833	1,000	46.508,000000
20,216500	1,000	51.532,000000
20,233167	1,000	57.356,000000
20,249833	1,000	63.786,000000
20,266500	1,000	70.488,000000
20,283167	1,000	77.118,000000
20,299833	1,000	83.443,000000
20,316500	1,000	89.476,000000
20,333167	1,000	95.579,000000
20,349833	1,000	102.575,000000
20,366500	1,000	111.862,000000
20,383167	1,000	125.442,000000
20,399833	1,000	145.812,000000
20,416500	1,000	175.685,000000
20,433167	1,000	217.464,000000
20,449833	1,000	272.749,000000
20,466500	1,000	341.555,000000
20,483167	1,000	421.787,000000
20,499833	1,000	509.034,000000
20,516500	1,000	596.830,000000
20,533167	1,000	677.433,000000
20,549833	1,000	742.993,000000
20,566500	1,000	786.783,000000
20,583167	1,000	804.493,000000
20,599833	1,000	794.963,000000
20,616500	1,000	760.215,000000
20,633167	1,000	705.000,000000
20,649833	1,000	635.872,000000
20,666500	1,000	560.149,000000
20,683167	1,000	484.815,000000
20,699833	1,000	415.568,000000
20,716500	1,000	356.284,000000
20,733167	1,000	308.832,000000
20,749833	1,000	273.177,000000
20,766500	1,000	247.769,000000
20,783167	1,000	230.140,000000
20,799833	1,000	217.462,000000
20,816500	1,000	207.066,000000
20,833167	1,000	196.860,000000
20,849833	1,000	185.524,000000
20,866500	1,000	172.499,000000
20,883167	1,000	157.879,000000
20,899833	1,000	142.216,000000
20,916500	1,000	126.343,000000
20,933167	1,000	111.179,000000
20,949833	1,000	97.550,000000
20,966500	1,000	86.079,000000
20,983167	1,000	77.109,000000
20,999833	1,000	70.669,000000
21,016500	1,000	66.590,000000
21,033167	1,000	64.544,000000
21,049833	1,000	64.075,000000
21,066500	1,000	64.721,000000
21,083167	1,000	66.088,000000
21,099833	1,000	67.872,000000
21,116500	1,000	69.892,000000
21,133167	1,000	72.134,000000
21,149833	1,000	74.821,000000
21,166500	1,000	78.434,000000
21,183167	1,000	83.797,000000
21,199833	1,000	92.195,000000
21,216500	1,000	105.513,000000
21,233167	1,000	126.401,000000
21,249833	1,000	158.129,000000
21,266500	1,000	204.442,000000
21,283167	1,000	269.250,000000
21,299833	1,000	355.923,000000
21,316500	1,000	465.955,000000
21,333167	1,000	597.867,000000
21,349833	1,000	746.476,000000
21,366500	1,000	902.752,000000
21,383167	1,000	1.054.614,000000
21,399833	1,000	1.188.431,000000
21,416500	1,000	1.291.183,000000
21,433167	1,000	1.352.553,000000
21,449833	1,000	1.366.739,000000
21,466500	1,000	1.333.371,000000
21,483167	1,000	1.257.213,000000
21,499833	1,000	1.146.977,000000
21,516500	1,000	1.013.682,000000
21,533167	1,000	868.942,000000
21,549833	1,000	723.473,000000
21,566500	1,000	585.981,000000
21,583167	1,000	462.638,000000
21,599833	1,000	357.067,000000
21,616500	1,000	270.601,000000
21,633167	1,000	202.714,000000
21,649833	1,000	151.600,000000
21,666500	1,000	114.732,000000
21,683167	1,000	89.317,000000
21,699833	1,000	72.615,000000
21,716500	1,000	62.191,000000
21,733167	1,000	56.025,000000
21,749833	1,000	52.598,000000
21,766500	1,000	50.846,000000
21,783167	1,000	50.085,000000
21,799833	1,000	49.911,000000
21,816500	1,000	50.106,000000
21,833167	1,000	50.541,000000
21,849833	1,000	51.169,000000
21,866500	1,000	51.990,000000
21,883167	1,000	52.996,000000
21,899833	1,000	54.149,000000
21,916500	1,000	55.317,000000
21,933167	1,000	56.286,000000
21,949833	1,000	56.856,000000
21,966500	1,000	56.915,000000
21,983167	1,000	56.390,000000
21,999833	1,000	55.261,000000
22,016500	1,000	53.585,000000
22,033167	1,000	51.491,000000
22,049833	1,000	49.135,000000
22,066500	1,000	46.672,000000
22,083167	1,000	44.254,000000
22,099833	1,000	42.002,000000
22,116500	1,000	39.983,000000
22,133167	1,000	38.247,000000
22,149833	1,000	36.805,000000
22,166500	1,000	35.616,000000
22,183167	1,000	34.611,000000
22,199833	1,000	33.738,000000
22,216500	1,000	32.935,000000
22,233167	1,000	32.183,000000
22,249833	1,000	31.506,000000
22,266500	1,000	30.925,000000
22,283167	1,000	30.445,000000
22,299833	1,000	30.053,000000
22,316500	1,000	29.713,000000
22,333167	1,000	29.416,000000
22,349833	1,000	29.154,000000
22,366500	1,000	28.940,000000
22,383167	1,000	28.803,000000
22,399833	1,000	28.740,000000
22,416500	1,000	28.762,000000
22,433167	1,000	28.889,000000
22,449833	1,000	29.110,000000
22,466500	1,000	29.406,000000
22,483167	1,000	29.756,000000
22,499833	1,000	30.137,000000
22,516500	1,000	30.526,000000
22,533167	1,000	30.892,000000
22,549833	1,000	31.218,000000
22,566500	1,000	31.488,000000
22,583167	1,000	31.681,000000
22,599833	1,000	31.775,000000
22,616500	1,000	31.738,000000
22,633167	1,000	31.557,000000
22,649833	1,000	31.242,000000
22,666500	1,000	30.814,000000
22,683167	1,000	30.288,000000
22,699833	1,000	29.675,000000
22,716500	1,000	29.019,000000
22,733167	1,000	28.399,000000
22,749833	1,000	27.883,000000
22,766500	1,000	27.505,000000
22,783167	1,000	27.254,000000
22,799833	1,000	27.142,000000
22,816500	1,000	27.155,000000
22,833167	1,000	27.277,000000
22,849833	1,000	27.490,000000
22,866500	1,000	27.773,000000
22,883167	1,000	28.099,000000
22,899833	1,000	28.432,000000
22,916500	1,000	28.744,000000
22,933167	1,000	29.023,000000
22,949833	1,000	29.284,000000
22,966500	1,000	29.570,000000
22,983167	1,000	29.957,000000
22,999833	1,000	30.574,000000
23,016500	1,000	31.579,000000
23,033167	1,000	33.128,000000
23,049833	1,000	35.376,000000
23,066500	1,000	38.463,000000
23,083167	1,000	42.421,000000
23,099833	1,000	47.154,000000
23,116500	1,000	52.449,000000
23,133167	1,000	58.005,000000
23,149833	1,000	63.448,000000
23,166500	1,000	68.327,000000
23,183167	1,000	72.189,000000
23,199833	1,000	74.703,000000
23,216500	1,000	75.680,000000
23,233167	1,000	75.053,000000
23,249833	1,000	72.908,000000
23,266500	1,000	69.507,000000
23,283167	1,000	65.242,000000
23,299833	1,000	60.525,000000
23,316500	1,000	55.757,000000
23,333167	1,000	51.325,000000
23,349833	1,000	47.559,000000
23,366500	1,000	44.760,000000
23,383167	1,000	43.197,000000
23,399833	1,000	43.016,000000
23,416500	1,000	44.228,000000
23,433167	1,000	46.735,000000
23,449833	1,000	50.301,000000
23,466500	1,000	54.560,000000
23,483167	1,000	59.069,000000
23,499833	1,000	63.338,000000
23,516500	1,000	66.917,000000
23,533167	1,000	69.477,000000
23,549833	1,000	70.811,000000
23,566500	1,000	70.851,000000
23,583167	1,000	69.649,000000
23,599833	1,000	67.345,000000
23,616500	1,000	64.146,000000
23,633167	1,000	60.348,000000
23,649833	1,000	56.258,000000
23,666500	1,000	52.154,000000
23,683167	1,000	48.286,000000
23,699833	1,000	44.848,000000
23,716500	1,000	41.958,000000
23,733167	1,000	39.700,000000
23,749833	1,000	38.099,000000
23,766500	1,000	37.147,000000
23,783167	1,000	36.777,000000
23,799833	1,000	36.912,000000
23,816500	1,000	37.502,000000
23,833167	1,000	38.535,000000
23,849833	1,000	40.006,000000
23,866500	1,000	41.873,000000
23,883167	1,000	44.038,000000
23,899833	1,000	46.378,000000
23,916500	1,000	48.747,000000
23,933167	1,000	50.959,000000
23,949833	1,000	52.798,000000
23,966500	1,000	54.100,000000
23,983167	1,000	54.783,000000
23,999833	1,000	54.787,000000
24,016500	1,000	54.102,000000
24,033167	1,000	52.768,000000
24,049833	1,000	50.874,000000
24,066500	1,000	48.556,000000
24,083167	1,000	45.991,000000
24,099833	1,000	43.353,000000
24,116500	1,000	40.793,000000
24,133167	1,000	38.397,000000
24,149833	1,000	36.216,000000
24,166500	1,000	34.299,000000
24,183167	1,000	32.672,000000
24,199833	1,000	31.342,000000
24,216500	1,000	30.278,000000
24,233167	1,000	29.437,000000
24,249833	1,000	28.782,000000
24,266500	1,000	28.265,000000
24,283167	1,000	27.865,000000
24,299833	1,000	27.592,000000
24,316500	1,000	27.450,000000
24,333167	1,000	27.423,000000
24,349833	1,000	27.484,000000
24,366500	1,000	27.655,000000
24,383167	1,000	27.980,000000
24,399833	1,000	28.494,000000
24,416500	1,000	29.252,000000
24,433167	1,000	30.329,000000
24,449833	1,000	31.830,000000
24,466500	1,000	33.848,000000
24,483167	1,000	36.422,000000
24,499833	1,000	39.499,000000
24,516500	1,000	42.943,000000
24,533167	1,000	46.544,000000
24,549833	1,000	50.037,000000
24,566500	1,000	53.105,000000
24,583167	1,000	55.447,000000
24,599833	1,000	56.865,000000
24,616500	1,000	57.294,000000
24,633167	1,000	56.760,000000
24,649833	1,000	55.376,000000
24,666500	1,000	53.374,000000
24,683167	1,000	51.013,000000
24,699833	1,000	48.534,000000
24,716500	1,000	46.150,000000
24,733167	1,000	44.038,000000
24,749833	1,000	42.343,000000
24,766500	1,000	41.173,000000
24,783167	1,000	40.640,000000
24,799833	1,000	40.894,000000
24,816500	1,000	42.141,000000
24,833167	1,000	44.825,000000
24,849833	1,000	49.652,000000
24,866500	1,000	57.679,000000
24,883167	1,000	70.406,000000
24,899833	1,000	89.716,000000
24,916500	1,000	117.794,000000
24,933167	1,000	156.856,000000
24,949833	1,000	208.534,000000
24,966500	1,000	273.162,000000
24,983167	1,000	349.226,000000
24,999833	1,000	433.079,000000
25,016500	1,000	519.096,000000
25,033167	1,000	600.155,000000
25,049833	1,000	668.658,000000
25,066500	1,000	717.891,000000
25,083167	1,000	743.116,000000
25,099833	1,000	742.342,000000
25,116500	1,000	716.488,000000
25,133167	1,000	669.048,000000
25,149833	1,000	605.347,000000
25,166500	1,000	531.636,000000
25,183167	1,000	454.164,000000
25,199833	1,000	378.409,000000
25,216500	1,000	308.645,000000
25,233167	1,000	247.754,000000
25,249833	1,000	197.279,000000
25,266500	1,000	157.620,000000
25,283167	1,000	128.328,000000
25,299833	1,000	108.553,000000
25,316500	1,000	97.430,000000
25,333167	1,000	94.450,000000
25,349833	1,000	99.803,000000
25,366500	1,000	114.702,000000
25,383167	1,000	141.457,000000
25,399833	1,000	183.362,000000
25,416500	1,000	244.276,000000
25,433167	1,000	327.681,000000
25,449833	1,000	435.534,000000
25,466500	1,000	567.001,000000
25,483167	1,000	717.610,000000
25,499833	1,000	878.990,000000
25,516500	1,000	1.039.408,000000
25,533167	1,000	1.185.011,000000
25,549833	1,000	1.301.967,000000
25,566500	1,000	1.378.893,000000
25,583167	1,000	1.408.695,000000
25,599833	1,000	1.389.518,000000
25,616500	1,000	1.324.771,000000
25,633167	1,000	1.222.168,000000
25,649833	1,000	1.092.306,000000
25,666500	1,000	946.937,000000
25,683167	1,000	797.400,000000
25,699833	1,000	653.395,000000
25,716500	1,000	522.259,000000
25,733167	1,000	408.723,000000
25,749833	1,000	315.072,000000
25,766500	1,000	241.648,000000
25,783167	1,000	187.421,000000
25,799833	1,000	150.516,000000
25,816500	1,000	128.574,000000
25,833167	1,000	118.986,000000
25,849833	1,000	119.184,000000
25,866500	1,000	126.646,000000
25,883167	1,000	138.821,000000
25,899833	1,000	153.189,000000
25,916500	1,000	167.335,000000
25,933167	1,000	179.147,000000
25,949833	1,000	187.042,000000
25,966500	1,000	190.109,000000
25,983167	1,000	188.068,000000
25,999833	1,000	181.230,000000
26,016500	1,000	170.411,000000
26,033167	1,000	156.752,000000
26,049833	1,000	141.554,000000
26,066500	1,000	126.071,000000
26,083167	1,000	111.337,000000
26,099833	1,000	98.075,000000
26,116500	1,000	86.679,000000
26,133167	1,000	77.274,000000
26,149833	1,000	69.754,000000
26,166500	1,000	63.845,000000
26,183167	1,000	59.180,000000
26,199833	1,000	55.421,000000
26,216500	1,000	52.285,000000
26,233167	1,000	49.551,000000
26,249833	1,000	47.085,000000
26,266500	1,000	44.817,000000
26,283167	1,000	42.716,000000
26,299833	1,000	40.761,000000
26,316500	1,000	38.916,000000
26,333167	1,000	37.191,000000
26,349833	1,000	35.641,000000
26,366500	1,000	34.310,000000
26,383167	1,000	33.218,000000
26,399833	1,000	32.365,000000
26,416500	1,000	31.719,000000
26,433167	1,000	31.214,000000
26,449833	1,000	30.781,000000
26,466500	1,000	30.380,000000
26,483167	1,000	29.996,000000
26,499833	1,000	29.614,000000
26,516500	1,000	29.209,000000
26,533167	1,000	28.769,000000
26,549833	1,000	28.311,000000
26,566500	1,000	27.826,000000
26,583167	1,000	27.309,000000
26,599833	1,000	26.787,000000
26,616500	1,000	26.298,000000
26,633167	1,000	25.887,000000
26,649833	1,000	25.539,000000
26,666500	1,000	25.231,000000
26,683167	1,000	24.941,000000
26,699833	1,000	24.663,000000
26,716500	1,000	24.423,000000
26,733167	1,000	24.267,000000
26,749833	1,000	24.215,000000
26,766500	1,000	24.251,000000
26,783167	1,000	24.339,000000
26,799833	1,000	24.437,000000
26,816500	1,000	24.547,000000
26,833167	1,000	24.674,000000
26,849833	1,000	24.837,000000
26,866500	1,000	25.069,000000
26,883167	1,000	25.375,000000
26,899833	1,000	25.725,000000
26,916500	1,000	26.078,000000
26,933167	1,000	26.381,000000
26,949833	1,000	26.579,000000
26,966500	1,000	26.669,000000
26,983167	1,000	26.680,000000
26,999833	1,000	26.628,000000
27,016500	1,000	26.521,000000
27,033167	1,000	26.384,000000
27,049833	1,000	26.229,000000
27,066500	1,000	26.046,000000
27,083167	1,000	25.802,000000
27,099833	1,000	25.490,000000
27,116500	1,000	25.150,000000
27,133167	1,000	24.816,000000
27,149833	1,000	24.529,000000
27,166500	1,000	24.338,000000
27,183167	1,000	24.295,000000
27,199833	1,000	24.453,000000
27,216500	1,000	24.834,000000
27,233167	1,000	25.443,000000
27,249833	1,000	26.297,000000
27,266500	1,000	27.444,000000
27,283167	1,000	28.964,000000
27,299833	1,000	30.905,000000
27,316500	1,000	33.305,000000
27,333167	1,000	36.130,000000
27,349833	1,000	39.259,000000
27,366500	1,000	42.518,000000
27,383167	1,000	45.698,000000
27,399833	1,000	48.556,000000
27,416500	1,000	50.857,000000
27,433167	1,000	52.368,000000
27,449833	1,000	52.947,000000
27,466500	1,000	52.569,000000
27,483167	1,000	51.283,000000
27,499833	1,000	49.217,000000
27,516500	1,000	46.575,000000
27,533167	1,000	43.584,000000
27,549833	1,000	40.479,000000
27,566500	1,000	37.461,000000
27,583167	1,000	34.695,000000
27,599833	1,000	32.310,000000
27,616500	1,000	30.378,000000
27,633167	1,000	28.895,000000
27,649833	1,000	27.790,000000
27,666500	1,000	26.999,000000
27,683167	1,000	26.475,000000
27,699833	1,000	26.131,000000
27,716500	1,000	25.876,000000
27,733167	1,000	25.671,000000
27,749833	1,000	25.492,000000
27,766500	1,000	25.312,000000
27,783167	1,000	25.090,000000
27,799833	1,000	24.808,000000
27,816500	1,000	24.493,000000
27,833167	1,000	24.176,000000
27,849833	1,000	23.893,000000
27,866500	1,000	23.662,000000
27,883167	1,000	23.475,000000
27,899833	1,000	23.327,000000
27,916500	1,000	23.205,000000
27,933167	1,000	23.111,000000
27,949833	1,000	23.070,000000
27,966500	1,000	23.067,000000
27,983167	1,000	23.071,000000
27,999833	1,000	23.082,000000
28,016500	1,000	23.113,000000
28,033167	1,000	23.181,000000
28,049833	1,000	23.245,000000
28,066500	1,000	23.246,000000
28,083167	1,000	23.174,000000
28,099833	1,000	23.057,000000
28,116500	1,000	22.933,000000
28,133167	1,000	22.819,000000
28,149833	1,000	22.719,000000
28,166500	1,000	22.635,000000
28,183167	1,000	22.571,000000
28,199833	1,000	22.543,000000
28,216500	1,000	22.551,000000
28,233167	1,000	22.557,000000
28,249833	1,000	22.524,000000
28,266500	1,000	22.445,000000
28,283167	1,000	22.360,000000
28,299833	1,000	22.310,000000
28,316500	1,000	22.323,000000
28,333167	1,000	22.414,000000
28,349833	1,000	22.585,000000
28,366500	1,000	22.805,000000
28,383167	1,000	23.061,000000
28,399833	1,000	23.376,000000
28,416500	1,000	23.757,000000
28,433167	1,000	24.200,000000
28,449833	1,000	24.726,000000
28,466500	1,000	25.379,000000
28,483167	1,000	26.128,000000
28,499833	1,000	26.879,000000
28,516500	1,000	27.566,000000
28,533167	1,000	28.126,000000
28,549833	1,000	28.491,000000
28,566500	1,000	28.602,000000
28,583167	1,000	28.439,000000
28,599833	1,000	28.046,000000
28,616500	1,000	27.460,000000
28,633167	1,000	26.729,000000
28,649833	1,000	25.939,000000
28,666500	1,000	25.169,000000
28,683167	1,000	24.476,000000
28,699833	1,000	23.900,000000
28,716500	1,000	23.445,000000
28,733167	1,000	23.111,000000
28,749833	1,000	22.899,000000
28,766500	1,000	22.782,000000
28,783167	1,000	22.717,000000
28,799833	1,000	22.678,000000
28,816500	1,000	22.609,000000
28,833167	1,000	22.496,000000
28,849833	1,000	22.360,000000
28,866500	1,000	22.221,000000
28,883167	1,000	22.081,000000
28,899833	1,000	21.954,000000
28,916500	1,000	21.867,000000
28,933167	1,000	21.842,000000
28,949833	1,000	21.865,000000
28,966500	1,000	21.931,000000
28,983167	1,000	22.056,000000
28,999833	1,000	22.226,000000
29,016500	1,000	22.388,000000
29,033167	1,000	22.521,000000
29,049833	1,000	22.628,000000
29,066500	1,000	22.726,000000
29,083167	1,000	22.852,000000
29,099833	1,000	23.014,000000
29,116500	1,000	23.196,000000
29,133167	1,000	23.386,000000
29,149833	1,000	23.548,000000
29,166500	1,000	23.661,000000
29,183167	1,000	23.737,000000
29,199833	1,000	23.786,000000
29,216500	1,000	23.825,000000
29,233167	1,000	23.845,000000
29,249833	1,000	23.842,000000
29,266500	1,000	23.834,000000
29,283167	1,000	23.816,000000
29,299833	1,000	23.749,000000
29,316500	1,000	23.625,000000
29,333167	1,000	23.460,000000
29,349833	1,000	23.275,000000
29,366500	1,000	23.088,000000
29,383167	1,000	22.889,000000
29,399833	1,000	22.679,000000
29,416500	1,000	22.472,000000
29,433167	1,000	22.300,000000
29,449833	1,000	22.195,000000
29,466500	1,000	22.144,000000
29,483167	1,000	22.123,000000
29,499833	1,000	22.121,000000
29,516500	1,000	22.164,000000
29,533167	1,000	22.235,000000
29,549833	1,000	22.283,000000
29,566500	1,000	22.279,000000
29,583167	1,000	22.226,000000
29,599833	1,000	22.135,000000
29,616500	1,000	22.053,000000
29,633167	1,000	21.998,000000
29,649833	1,000	21.980,000000
29,666500	1,000	22.012,000000
29,683167	1,000	22.092,000000
29,699833	1,000	22.198,000000
29,716500	1,000	22.304,000000
29,733167	1,000	22.380,000000
29,749833	1,000	22.413,000000
29,766500	1,000	22.432,000000
29,783167	1,000	22.494,000000
29,799833	1,000	22.630,000000
29,816500	1,000	22.802,000000
29,833167	1,000	22.951,000000
29,849833	1,000	23.038,000000
29,866500	1,000	23.059,000000
29,883167	1,000	23.014,000000
29,899833	1,000	22.919,000000
29,916500	1,000	22.792,000000
29,933167	1,000	22.659,000000
29,949833	1,000	22.533,000000
29,966500	1,000	22.395,000000
29,983167	1,000	22.238,000000
29,999833	1,000	22.103,000000
30,016500	1,000	22.039,000000
30,033167	1,000	22.032,000000
30,049833	1,000	22.029,000000
30,066500	1,000	21.994,000000
30,083167	1,000	21.916,000000
30,099833	1,000	21.800,000000
30,116500	1,000	21.675,000000
30,133167	1,000	21.598,000000
30,149833	1,000	21.596,000000
30,166500	1,000	21.660,000000
30,183167	1,000	21.770,000000
30,199833	1,000	21.908,000000
30,216500	1,000	22.044,000000
30,233167	1,000	22.136,000000
30,249833	1,000	22.167,000000
30,266500	1,000	22.140,000000
30,283167	1,000	22.056,000000
30,299833	1,000	21.923,000000
30,316500	1,000	21.767,000000
30,333167	1,000	21.611,000000
30,349833	1,000	21.452,000000
30,366500	1,000	21.310,000000
30,383167	1,000	21.226,000000
30,399833	1,000	21.256,000000
30,416500	1,000	21.400,000000
30,433167	1,000	21.608,000000
30,449833	1,000	21.810,000000
30,466500	1,000	21.950,000000
30,483167	1,000	22.030,000000
30,499833	1,000	22.084,000000
30,516500	1,000	22.141,000000
30,533167	1,000	22.156,000000
30,549833	1,000	22.088,000000
30,566500	1,000	21.943,000000
30,583167	1,000	21.765,000000
30,599833	1,000	21.593,000000
30,616500	1,000	21.433,000000
30,633167	1,000	21.305,000000
30,649833	1,000	21.234,000000
30,666500	1,000	21.233,000000
30,683167	1,000	21.287,000000
30,699833	1,000	21.395,000000
30,716500	1,000	21.541,000000
30,733167	1,000	21.687,000000
30,749833	1,000	21.833,000000
30,766500	1,000	21.990,000000
30,783167	1,000	22.156,000000
30,799833	1,000	22.312,000000
30,816500	1,000	22.454,000000
30,833167	1,000	22.599,000000
30,849833	1,000	22.769,000000
30,866500	1,000	22.953,000000
30,883167	1,000	23.133,000000
30,899833	1,000	23.288,000000
30,916500	1,000	23.407,000000
30,933167	1,000	23.498,000000
30,949833	1,000	23.561,000000
30,966500	1,000	23.604,000000
30,983167	1,000	23.611,000000
30,999833	1,000	23.567,000000
31,016500	1,000	23.469,000000
31,033167	1,000	23.345,000000
31,049833	1,000	23.229,000000
31,066500	1,000	23.175,000000
31,083167	1,000	23.218,000000
31,099833	1,000	23.379,000000
31,116500	1,000	23.664,000000
31,133167	1,000	24.052,000000
31,149833	1,000	24.487,000000
31,166500	1,000	24.931,000000
31,183167	1,000	25.365,000000
31,199833	1,000	25.778,000000
31,216500	1,000	26.198,000000
31,233167	1,000	26.637,000000
31,249833	1,000	27.087,000000
31,266500	1,000	27.527,000000
31,283167	1,000	27.936,000000
31,299833	1,000	28.289,000000
31,316500	1,000	28.580,000000
31,333167	1,000	28.825,000000
31,349833	1,000	29.038,000000
31,366500	1,000	29.227,000000
31,383167	1,000	29.408,000000
31,399833	1,000	29.584,000000
31,416500	1,000	29.771,000000
31,433167	1,000	29.943,000000
31,449833	1,000	30.076,000000
31,466500	1,000	30.195,000000
31,483167	1,000	30.307,000000
31,499833	1,000	30.378,000000
31,516500	1,000	30.403,000000
31,533167	1,000	30.421,000000
31,549833	1,000	30.446,000000
31,566500	1,000	30.483,000000
31,583167	1,000	30.534,000000
31,599833	1,000	30.619,000000
31,616500	1,000	30.762,000000
31,633167	1,000	30.997,000000
31,649833	1,000	31.340,000000
31,666500	1,000	31.740,000000
31,683167	1,000	32.095,000000
31,699833	1,000	32.344,000000
31,716500	1,000	32.479,000000
31,733167	1,000	32.510,000000
31,749833	1,000	32.464,000000
31,766500	1,000	32.383,000000
31,783167	1,000	32.320,000000
31,799833	1,000	32.325,000000
31,816500	1,000	32.378,000000
31,833167	1,000	32.419,000000
31,849833	1,000	32.410,000000
31,866500	1,000	32.347,000000
31,883167	1,000	32.246,000000
31,899833	1,000	32.138,000000
31,916500	1,000	32.061,000000
31,933167	1,000	32.049,000000
31,949833	1,000	32.108,000000
31,966500	1,000	32.236,000000
31,983167	1,000	32.429,000000
31,999833	1,000	32.671,000000
32,016500	1,000	32.923,000000
32,033167	1,000	33.124,000000
32,049833	1,000	33.256,000000
32,066500	1,000	33.323,000000
32,083167	1,000	33.358,000000
32,099833	1,000	33.387,000000
32,116500	1,000	33.437,000000
32,133167	1,000	33.491,000000
32,149833	1,000	33.527,000000
32,166500	1,000	33.545,000000
32,183167	1,000	33.535,000000
32,199833	1,000	33.494,000000
32,216500	1,000	33.448,000000
32,233167	1,000	33.430,000000
32,249833	1,000	33.447,000000
32,266500	1,000	33.491,000000
32,283167	1,000	33.567,000000
32,299833	1,000	33.689,000000
32,316500	1,000	33.812,000000
32,333167	1,000	33.915,000000
32,349833	1,000	33.986,000000
32,366500	1,000	34.015,000000
32,383167	1,000	33.996,000000
32,399833	1,000	33.928,000000
32,416500	1,000	33.824,000000
32,433167	1,000	33.717,000000
32,449833	1,000	33.645,000000
32,466500	1,000	33.625,000000
32,483167	1,000	33.653,000000
32,499833	1,000	33.699,000000
32,516500	1,000	33.720,000000
32,533167	1,000	33.697,000000
32,549833	1,000	33.650,000000
32,566500	1,000	33.583,000000
32,583167	1,000	33.513,000000
32,599833	1,000	33.488,000000
32,616500	1,000	33.532,000000
32,633167	1,000	33.646,000000
32,649833	1,000	33.843,000000
32,666500	1,000	34.132,000000
32,683167	1,000	34.510,000000
32,699833	1,000	34.952,000000
32,716500	1,000	35.410,000000
32,733167	1,000	35.829,000000
32,749833	1,000	36.185,000000
32,766500	1,000	36.468,000000
32,783167	1,000	36.682,000000
32,799833	1,000	36.822,000000
32,816500	1,000	36.892,000000
32,833167	1,000	36.922,000000
32,849833	1,000	36.926,000000
32,866500	1,000	36.912,000000
32,883167	1,000	36.912,000000
32,899833	1,000	36.951,000000
32,916500	1,000	37.054,000000
32,933167	1,000	37.212,000000
32,949833	1,000	37.405,000000
32,966500	1,000	37.624,000000
32,983167	1,000	37.886,000000
32,999833	1,000	38.181,000000
33,016500	1,000	38.523,000000
33,033167	1,000	38.903,000000
33,049833	1,000	39.272,000000
33,066500	1,000	39.569,000000
33,083167	1,000	39.753,000000
33,099833	1,000	39.822,000000
33,116500	1,000	39.798,000000
33,133167	1,000	39.712,000000
33,149833	1,000	39.604,000000
33,166500	1,000	39.538,000000
33,183167	1,000	39.553,000000
33,199833	1,000	39.660,000000
33,216500	1,000	39.850,000000
33,233167	1,000	40.102,000000
33,249833	1,000	40.395,000000
33,266500	1,000	40.702,000000
33,283167	1,000	40.999,000000
33,299833	1,000	41.295,000000
33,316500	1,000	41.618,000000
33,333167	1,000	41.988,000000
33,349833	1,000	42.389,000000
33,366500	1,000	42.808,000000
33,383167	1,000	43.233,000000
33,399833	1,000	43.645,000000
33,416500	1,000	44.053,000000
33,433167	1,000	44.488,000000
33,449833	1,000	44.948,000000
33,466500	1,000	45.428,000000
33,483167	1,000	45.922,000000
33,499833	1,000	46.410,000000
33,516500	1,000	46.888,000000
33,533167	1,000	47.351,000000
33,549833	1,000	47.785,000000
33,566500	1,000	48.186,000000
33,583167	1,000	48.554,000000
33,599833	1,000	48.888,000000
33,616500	1,000	49.201,000000
33,633167	1,000	49.526,000000
33,649833	1,000	49.865,000000
33,666500	1,000	50.214,000000
33,683167	1,000	50.575,000000
33,699833	1,000	50.968,000000
33,716500	1,000	51.415,000000
33,733167	1,000	51.927,000000
33,749833	1,000	52.505,000000
33,766500	1,000	53.114,000000
33,783167	1,000	53.700,000000
33,799833	1,000	54.233,000000
33,816500	1,000	54.719,000000
33,833167	1,000	55.171,000000
33,849833	1,000	55.585,000000
33,866500	1,000	55.952,000000
33,883167	1,000	56.286,000000
33,899833	1,000	56.604,000000
33,916500	1,000	56.915,000000
33,933167	1,000	57.201,000000
33,949833	1,000	57.440,000000
33,966500	1,000	57.634,000000
33,983167	1,000	57.797,000000
33,999833	1,000	57.941,000000
34,016500	1,000	58.060,000000
34,033167	1,000	58.123,000000
34,049833	1,000	58.114,000000
34,066500	1,000	58.051,000000
34,083167	1,000	57.968,000000
34,099833	1,000	57.895,000000
34,116500	1,000	57.857,000000
34,133167	1,000	57.873,000000
34,149833	1,000	57.926,000000
34,166500	1,000	58.008,000000
34,183167	1,000	58.135,000000
34,199833	1,000	58.317,000000
34,216500	1,000	58.539,000000
34,233167	1,000	58.797,000000
34,249833	1,000	59.061,000000
34,266500	1,000	59.278,000000
34,283167	1,000	59.441,000000
34,299833	1,000	59.560,000000
34,316500	1,000	59.662,000000
34,333167	1,000	59.774,000000
34,349833	1,000	59.918,000000
34,366500	1,000	60.095,000000
34,383167	1,000	60.308,000000
34,399833	1,000	60.552,000000
34,416500	1,000	60.795,000000
34,433167	1,000	61.025,000000
34,449833	1,000	61.234,000000
34,466500	1,000	61.415,000000
34,483167	1,000	61.557,000000
34,499833	1,000	61.665,000000
34,516500	1,000	61.769,000000
34,533167	1,000	61.868,000000
34,549833	1,000	61.935,000000
34,566500	1,000	61.967,000000
34,583167	1,000	61.974,000000
34,599833	1,000	61.956,000000
34,616500	1,000	61.934,000000
34,633167	1,000	61.932,000000
34,649833	1,000	61.933,000000
34,666500	1,000	61.902,000000
34,683167	1,000	61.844,000000
34,699833	1,000	61.776,000000
34,716500	1,000	61.710,000000
34,733167	1,000	61.671,000000
34,749833	1,000	61.663,000000
34,766500	1,000	61.689,000000
34,783167	1,000	61.740,000000
34,799833	1,000	61.774,000000
34,816500	1,000	61.754,000000
34,833167	1,000	61.680,000000
34,849833	1,000	61.558,000000
34,866500	1,000	61.406,000000
34,883167	1,000	61.236,000000
34,899833	1,000	61.042,000000
34,916500	1,000	60.839,000000
34,933167	1,000	60.663,000000
34,949833	1,000	60.536,000000
34,966500	1,000	60.430,000000
34,983167	1,000	60.335,000000
34,999833	1,000	60.253,000000
35,016500	1,000	60.174,000000
35,033167	1,000	60.082,000000
35,049833	1,000	60.031,000000
35,066500	1,000	60.069,000000
35,083167	1,000	60.180,000000
35,099833	1,000	60.313,000000
35,116500	1,000	60.416,000000
35,133167	1,000	60.457,000000
35,149833	1,000	60.424,000000
35,166500	1,000	60.348,000000
35,183167	1,000	60.262,000000
35,199833	1,000	60.177,000000
35,216500	1,000	60.065,000000
35,233167	1,000	59.919,000000
35,249833	1,000	59.765,000000
35,266500	1,000	59.610,000000
35,283167	1,000	59.463,000000
35,299833	1,000	59.312,000000
35,316500	1,000	59.133,000000
35,333167	1,000	58.933,000000
35,349833	1,000	58.751,000000
35,366500	1,000	58.625,000000
35,383167	1,000	58.531,000000
35,399833	1,000	58.424,000000
35,416500	1,000	58.299,000000
35,433167	1,000	58.189,000000
35,449833	1,000	58.103,000000
35,466500	1,000	58.018,000000
35,483167	1,000	57.929,000000
35,499833	1,000	57.841,000000
35,516500	1,000	57.750,000000
35,533167	1,000	57.659,000000
35,549833	1,000	57.596,000000
35,566500	1,000	57.573,000000
35,583167	1,000	57.598,000000
35,599833	1,000	57.635,000000
35,616500	1,000	57.657,000000
35,633167	1,000	57.654,000000
35,649833	1,000	57.619,000000
35,666500	1,000	57.553,000000
35,683167	1,000	57.471,000000
35,699833	1,000	57.370,000000
35,716500	1,000	57.257,000000
35,733167	1,000	57.147,000000
35,749833	1,000	57.038,000000
35,766500	1,000	56.953,000000
35,783167	1,000	56.910,000000
35,799833	1,000	56.883,000000
35,816500	1,000	56.825,000000
35,833167	1,000	56.732,000000
35,849833	1,000	56.624,000000
35,866500	1,000	56.528,000000
35,883167	1,000	56.460,000000
35,899833	1,000	56.413,000000
35,916500	1,000	56.380,000000
35,933167	1,000	56.338,000000
35,949833	1,000	56.266,000000
35,966500	1,000	56.181,000000
35,983167	1,000	56.109,000000
35,999833	1,000	56.055,000000
36,016500	1,000	56.008,000000
36,033167	1,000	55.973,000000
36,049833	1,000	55.944,000000
36,066500	1,000	55.900,000000
36,083167	1,000	55.844,000000
36,099833	1,000	55.792,000000
36,116500	1,000	55.766,000000
36,133167	1,000	55.777,000000
36,149833	1,000	55.823,000000
36,166500	1,000	55.904,000000
36,183167	1,000	55.996,000000
36,199833	1,000	56.090,000000
36,216500	1,000	56.204,000000
36,233167	1,000	56.347,000000
36,249833	1,000	56.506,000000
36,266500	1,000	56.660,000000
36,283167	1,000	56.794,000000
36,299833	1,000	56.917,000000
36,316500	1,000	57.009,000000
36,333167	1,000	57.021,000000
36,349833	1,000	56.948,000000
36,366500	1,000	56.809,000000
36,383167	1,000	56.617,000000
36,399833	1,000	56.394,000000
36,416500	1,000	56.143,000000
36,433167	1,000	55.886,000000
36,449833	1,000	55.647,000000
36,466500	1,000	55.461,000000
36,483167	1,000	55.347,000000
36,499833	1,000	55.296,000000
36,516500	1,000	55.277,000000
36,533167	1,000	55.298,000000
36,549833	1,000	55.353,000000
36,566500	1,000	55.393,000000
36,583167	1,000	55.385,000000
36,599833	1,000	55.337,000000
36,616500	1,000	55.281,000000
36,633167	1,000	55.245,000000
36,649833	1,000	55.232,000000
36,666500	1,000	55.257,000000
36,683167	1,000	55.310,000000
36,699833	1,000	55.382,000000
36,716500	1,000	55.441,000000
36,733167	1,000	55.445,000000
36,749833	1,000	55.378,000000
36,766500	1,000	55.228,000000
36,783167	1,000	55.003,000000
36,799833	1,000	54.715,000000
36,816500	1,000	54.396,000000
36,833167	1,000	54.089,000000
36,849833	1,000	53.824,000000
36,866500	1,000	53.618,000000
36,883167	1,000	53.484,000000
36,899833	1,000	53.419,000000
36,916500	1,000	53.396,000000
36,933167	1,000	53.359,000000
36,949833	1,000	53.273,000000
36,966500	1,000	53.148,000000
36,983167	1,000	52.989,000000
36,999833	1,000	52.792,000000
37,016500	1,000	52.567,000000
37,033167	1,000	52.345,000000
37,049833	1,000	52.137,000000
37,066500	1,000	51.945,000000
37,083167	1,000	51.776,000000
37,099833	1,000	51.614,000000
37,116500	1,000	51.445,000000
37,133167	1,000	51.276,000000
37,149833	1,000	51.094,000000
37,166500	1,000	50.877,000000
37,183167	1,000	50.612,000000
37,199833	1,000	50.327,000000
37,216500	1,000	50.073,000000
37,233167	1,000	49.866,000000
37,249833	1,000	49.666,000000
37,266500	1,000	49.439,000000
37,283167	1,000	49.166,000000
37,299833	1,000	48.858,000000
37,316500	1,000	48.528,000000
37,333167	1,000	48.171,000000
37,349833	1,000	47.799,000000
37,366500	1,000	47.434,000000
37,383167	1,000	47.076,000000
37,399833	1,000	46.700,000000
37,416500	1,000	46.263,000000
37,433167	1,000	45.769,000000
37,449833	1,000	45.245,000000
37,466500	1,000	44.708,000000
37,483167	1,000	44.186,000000
37,499833	1,000	43.725,000000
37,516500	1,000	43.329,000000
37,533167	1,000	42.960,000000
37,549833	1,000	42.575,000000
37,566500	1,000	42.142,000000
37,583167	1,000	41.647,000000
37,599833	1,000	41.101,000000
37,616500	1,000	40.529,000000
37,633167	1,000	39.919,000000
37,649833	1,000	39.261,000000
37,666500	1,000	38.582,000000
37,683167	1,000	37.914,000000
37,699833	1,000	37.285,000000
37,716500	1,000	36.723,000000
37,733167	1,000	36.235,000000
37,749833	1,000	35.835,000000
37,766500	1,000	35.529,000000
37,783167	1,000	35.290,000000
37,799833	1,000	35.080,000000
37,816500	1,000	34.859,000000
37,833167	1,000	34.623,000000
37,849833	1,000	34.394,000000
37,866500	1,000	34.171,000000
37,883167	1,000	33.925,000000
37,899833	1,000	33.647,000000
37,916500	1,000	33.361,000000
37,933167	1,000	33.091,000000
37,949833	1,000	32.831,000000
37,966500	1,000	32.572,000000
37,983167	1,000	32.304,000000
37,999833	1,000	31.986,000000
38,016500	1,000	31.590,000000
38,033167	1,000	31.182,000000
38,049833	1,000	30.812,000000
38,066500	1,000	30.489,000000
38,083167	1,000	30.186,000000
38,099833	1,000	29.873,000000
38,116500	1,000	29.555,000000
38,133167	1,000	29.244,000000
38,149833	1,000	28.962,000000
38,166500	1,000	28.747,000000
38,183167	1,000	28.598,000000
38,199833	1,000	28.457,000000
38,216500	1,000	28.293,000000
38,233167	1,000	28.091,000000
38,249833	1,000	27.849,000000
38,266500	1,000	27.577,000000
38,283167	1,000	27.310,000000
38,299833	1,000	27.074,000000
38,316500	1,000	26.862,000000
38,333167	1,000	26.662,000000
38,349833	1,000	26.471,000000
38,366500	1,000	26.289,000000
38,383167	1,000	26.104,000000
38,399833	1,000	25.909,000000
38,416500	1,000	25.681,000000
38,433167	1,000	25.424,000000
38,449833	1,000	25.193,000000
38,466500	1,000	25.024,000000
38,483167	1,000	24.900,000000
38,499833	1,000	24.790,000000
38,516500	1,000	24.669,000000
38,533167	1,000	24.525,000000
38,549833	1,000	24.358,000000
38,566500	1,000	24.153,000000
38,583167	1,000	23.906,000000
38,599833	1,000	23.643,000000
38,616500	1,000	23.387,000000
38,633167	1,000	23.155,000000
38,649833	1,000	22.942,000000
38,666500	1,000	22.759,000000
38,683167	1,000	22.596,000000
38,699833	1,000	22.418,000000
38,716500	1,000	22.199,000000
38,733167	1,000	21.933,000000
38,749833	1,000	21.659,000000
38,766500	1,000	21.408,000000
38,783167	1,000	21.206,000000
38,799833	1,000	21.074,000000
38,816500	1,000	20.993,000000
38,833167	1,000	20.935,000000
38,849833	1,000	20.895,000000
38,866500	1,000	20.876,000000
38,883167	1,000	20.858,000000
38,899833	1,000	20.811,000000
38,916500	1,000	20.711,000000
38,933167	1,000	20.561,000000
38,949833	1,000	20.375,000000
38,966500	1,000	20.176,000000
38,983167	1,000	19.989,000000
38,999833	1,000	19.831,000000
39,016500	1,000	19.712,000000
39,033167	1,000	19.621,000000
39,049833	1,000	19.546,000000
39,066500	1,000	19.494,000000
39,083167	1,000	19.464,000000
39,099833	1,000	19.441,000000
39,116500	1,000	19.382,000000
39,133167	1,000	19.238,000000
39,149833	1,000	18.992,000000
39,166500	1,000	18.680,000000
39,183167	1,000	18.357,000000
39,199833	1,000	18.068,000000
39,216500	1,000	17.822,000000
39,233167	1,000	17.598,000000
39,249833	1,000	17.395,000000
39,266500	1,000	17.210,000000
39,283167	1,000	17.061,000000
39,299833	1,000	16.952,000000
39,316500	1,000	16.887,000000
39,333167	1,000	16.846,000000
39,349833	1,000	16.784,000000
39,366500	1,000	16.688,000000
39,383167	1,000	16.576,000000
39,399833	1,000	16.474,000000
39,416500	1,000	16.384,000000
39,433167	1,000	16.282,000000
39,449833	1,000	16.156,000000
39,466500	1,000	16.009,000000
39,483167	1,000	15.847,000000
39,499833	1,000	15.685,000000
39,516500	1,000	15.550,000000
39,533167	1,000	15.461,000000
39,549833	1,000	15.400,000000
39,566500	1,000	15.319,000000
39,583167	1,000	15.188,000000
39,599833	1,000	15.007,000000
39,616500	1,000	14.809,000000
39,633167	1,000	14.643,000000
39,649833	1,000	14.540,000000
39,666500	1,000	14.504,000000
39,683167	1,000	14.533,000000
39,699833	1,000	14.606,000000
39,716500	1,000	14.688,000000
39,733167	1,000	14.737,000000
39,749833	1,000	14.738,000000
39,766500	1,000	14.709,000000
39,783167	1,000	14.669,000000
39,799833	1,000	14.637,000000
39,816500	1,000	14.645,000000
39,833167	1,000	14.693,000000
39,849833	1,000	14.735,000000
39,866500	1,000	14.720,000000
39,883167	1,000	14.622,000000
39,899833	1,000	14.459,000000
39,916500	1,000	14.263,000000
39,933167	1,000	14.059,000000
39,949833	1,000	13.853,000000
39,966500	1,000	13.646,000000
39,983167	1,000	13.458,000000
39,999833	1,000	13.309,000000
40,016500	1,000	13.191,000000
40,033167	1,000	13.103,000000
40,049833	1,000	13.069,000000
40,066500	1,000	13.078,000000
40,083167	1,000	13.111,000000
40,099833	1,000	13.182,000000
40,116500	1,000	13.293,000000
40,133167	1,000	13.405,000000
40,149833	1,000	13.481,000000
40,166500	1,000	13.516,000000
40,183167	1,000	13.517,000000
40,199833	1,000	13.485,000000
40,216500	1,000	13.424,000000
40,233167	1,000	13.344,000000
40,249833	1,000	13.248,000000
40,266500	1,000	13.133,000000
40,283167	1,000	13.000,000000
40,299833	1,000	12.869,000000
40,316500	1,000	12.750,000000
40,333167	1,000	12.643,000000
40,349833	1,000	12.551,000000
40,366500	1,000	12.490,000000
40,383167	1,000	12.464,000000
40,399833	1,000	12.466,000000
40,416500	1,000	12.505,000000
40,433167	1,000	12.579,000000
40,449833	1,000	12.669,000000
40,466500	1,000	12.753,000000
40,483167	1,000	12.811,000000
40,499833	1,000	12.848,000000
40,516500	1,000	12.904,000000
40,533167	1,000	12.979,000000
40,549833	1,000	13.037,000000
40,566500	1,000	13.073,000000
40,583167	1,000	13.099,000000
40,599833	1,000	13.103,000000
40,616500	1,000	13.079,000000
40,633167	1,000	13.033,000000
40,649833	1,000	12.976,000000
40,666500	1,000	12.911,000000
40,683167	1,000	12.829,000000
40,699833	1,000	12.730,000000
40,716500	1,000	12.615,000000
40,733167	1,000	12.472,000000
40,749833	1,000	12.307,000000
40,766500	1,000	12.123,000000
40,783167	1,000	11.915,000000
40,799833	1,000	11.691,000000
40,816500	1,000	11.489,000000
40,833167	1,000	11.311,000000
40,849833	1,000	11.166,000000
40,866500	1,000	11.051,000000
40,883167	1,000	10.965,000000
40,899833	1,000	10.905,000000
40,916500	1,000	10.864,000000
40,933167	1,000	10.835,000000
40,949833	1,000	10.803,000000
40,966500	1,000	10.774,000000
40,983167	1,000	10.758,000000
40,999833	1,000	10.774,000000
41,016500	1,000	10.853,000000
41,033167	1,000	10.983,000000
41,049833	1,000	11.111,000000
41,066500	1,000	11.204,000000
41,083167	1,000	11.240,000000
41,099833	1,000	11.225,000000
41,116500	1,000	11.183,000000
41,133167	1,000	11.107,000000
41,149833	1,000	10.987,000000
41,166500	1,000	10.817,000000
41,183167	1,000	10.620,000000
41,199833	1,000	10.434,000000
41,216500	1,000	10.284,000000
41,233167	1,000	10.192,000000
41,249833	1,000	10.167,000000
41,266500	1,000	10.213,000000
41,283167	1,000	10.319,000000
41,299833	1,000	10.453,000000
41,316500	1,000	10.600,000000
41,333167	1,000	10.775,000000
41,349833	1,000	10.948,000000
41,366500	1,000	11.064,000000
41,383167	1,000	11.113,000000
41,399833	1,000	11.129,000000
41,416500	1,000	11.135,000000
41,433167	1,000	11.118,000000
41,449833	1,000	11.056,000000
41,466500	1,000	10.961,000000
41,483167	1,000	10.859,000000
41,499833	1,000	10.758,000000
41,516500	1,000	10.643,000000
41,533167	1,000	10.506,000000
41,549833	1,000	10.371,000000
41,566500	1,000	10.249,000000
41,583167	1,000	10.125,000000
41,599833	1,000	10.002,000000
41,616500	1,000	9.882,000000
41,633167	1,000	9.791,000000
41,649833	1,000	9.750,000000
41,666500	1,000	9.774,000000
41,683167	1,000	9.854,000000
41,699833	1,000	9.964,000000
41,716500	1,000	10.055,000000
41,733167	1,000	10.099,000000
41,749833	1,000	10.086,000000
41,766500	1,000	10.026,000000
41,783167	1,000	9.938,000000
41,799833	1,000	9.846,000000
41,816500	1,000	9.757,000000
41,833167	1,000	9.676,000000
41,849833	1,000	9.608,000000
41,866500	1,000	9.560,000000
41,883167	1,000	9.536,000000
41,899833	1,000	9.553,000000
41,916500	1,000	9.618,000000
41,933167	1,000	9.708,000000
41,949833	1,000	9.795,000000
41,966500	1,000	9.892,000000
41,983167	1,000	10.010,000000
41,999833	1,000	10.134,000000
42,016500	1,000	10.232,000000
42,033167	1,000	10.269,000000
42,049833	1,000	10.255,000000
42,066500	1,000	10.216,000000
42,083167	1,000	10.164,000000
42,099833	1,000	10.106,000000
42,116500	1,000	10.067,000000
42,133167	1,000	10.047,000000
42,149833	1,000	10.012,000000
42,166500	1,000	9.938,000000
42,183167	1,000	9.833,000000
42,199833	1,000	9.730,000000
42,216500	1,000	9.647,000000
42,233167	1,000	9.586,000000
42,249833	1,000	9.558,000000
42,266500	1,000	9.569,000000
42,283167	1,000	9.620,000000
42,299833	1,000	9.679,000000
42,316500	1,000	9.742,000000
42,333167	1,000	9.806,000000
42,349833	1,000	9.870,000000
42,366500	1,000	9.953,000000
42,383167	1,000	10.016,000000
42,399833	1,000	10.027,000000
42,416500	1,000	9.973,000000
42,433167	1,000	9.852,000000
42,449833	1,000	9.683,000000
42,466500	1,000	9.488,000000
42,483167	1,000	9.304,000000
42,499833	1,000	9.159,000000
42,516500	1,000	9.076,000000
42,533167	1,000	9.060,000000
42,549833	1,000	9.108,000000
42,566500	1,000	9.228,000000
42,583167	1,000	9.408,000000
42,599833	1,000	9.623,000000
42,616500	1,000	9.813,000000
42,633167	1,000	9.947,000000
42,649833	1,000	10.038,000000
42,666500	1,000	10.080,000000
42,683167	1,000	10.053,000000
42,699833	1,000	9.957,000000
42,716500	1,000	9.819,000000
42,733167	1,000	9.666,000000
42,749833	1,000	9.511,000000
42,766500	1,000	9.370,000000
42,783167	1,000	9.262,000000
42,799833	1,000	9.208,000000
42,816500	1,000	9.214,000000
42,833167	1,000	9.253,000000
42,849833	1,000	9.309,000000
42,866500	1,000	9.369,000000
42,883167	1,000	9.423,000000
42,899833	1,000	9.467,000000
42,916500	1,000	9.488,000000
42,933167	1,000	9.490,000000
42,949833	1,000	9.502,000000
42,966500	1,000	9.529,000000
42,983167	1,000	9.575,000000
42,999833	1,000	9.642,000000
43,016500	1,000	9.710,000000
43,033167	1,000	9.735,000000
43,049833	1,000	9.701,000000
43,066500	1,000	9.610,000000
43,083167	1,000	9.460,000000
43,099833	1,000	9.265,000000
43,116500	1,000	9.060,000000
