# Supplementary material for: HappyTools: A software for high-throughput HPLC data processing and quantitation
Source: PLoS One. 2018 Jul 6;13(7):e0200280. doi: 10.1371/journal.pone.0200280 (PMC6034860; doi:10.1371/journal.pone.0200280)
Supplement: S1 Data — The source code of HappyTools is included in this zip file, together with all the raw chromatograms as exported from ThermoFisher Chromeleon. A visual tutorial and a document demonstrating how to reproduce the results used in this study are also included. (ZIP) [file pone.0200280.s013.zip › Data/Clinical/ACPA-IgG Part 2/Total_RA2_IgG.txt]

File Path	chrom://5-para-12-0017/ChromeleonLocal/Instrument Data/UHPLC_2/analysis 2013/Yoann 2013sup.seq/654.smp/Emission_1.channel/Emission_1.chm
Channel	Emission_1

Injection Information:
Data Vault	ChromeleonLocal
Injection	TOTAL IgG TDR
Injection Number	6
Position	GG6
Comment	
Processing Method	Integrate IgG 75-63%
Instrument Method	2013Aquity IgG glycan  75%-63% 010313   deepwellplate
Type	Unknown
Status	Finished
Injection Date	7-3-2013
Injection Time	2:42:05
Injection Volume (µl)	80,000
Dilution Factor	1,0000
Weight	1,0000

Raw Data Information:
Time Min. (min)	0,016650
Time Max. (min)	43,116650
Data Points	2587
Detector	FLD
Exporting Data System	Chromeleon 7.1.2.1478
Operator	
Signal Quantity	
Signal Unit	counts
Signal Min.	-485,000000
Signal Max.	23.071.127,000000
Channel	Emission_1
Driver Name	FLD3000.dll
Channel Type	Evaluation
Min. Step (s)	1,000
Max. Step (s)	1,000
Average Step (s)	1,000

Signal Parameter Information:
Signal Info	330 nm /420 nm

Raw Data:
Time (min)	Step (s)	Value (counts)
0,016650	0,000	0,000000
0,033317	1,000	0,000000
0,049983	1,000	0,000000
0,066650	1,000	0,000000
0,083317	1,000	43,000000
0,099983	1,000	128,000000
0,116650	1,000	200,000000
0,133317	1,000	243,000000
0,149983	1,000	276,000000
0,166650	1,000	275,000000
0,183317	1,000	207,000000
0,199983	1,000	80,000000
0,216650	1,000	-67,000000
0,233317	1,000	-204,000000
0,249983	1,000	-323,000000
0,266650	1,000	-415,000000
0,283317	1,000	-470,000000
0,299983	1,000	-485,000000
0,316650	1,000	-468,000000
0,333317	1,000	-445,000000
0,349983	1,000	-434,000000
0,366650	1,000	-426,000000
0,383317	1,000	-374,000000
0,399983	1,000	-101,000000
0,416650	1,000	821,000000
0,433317	1,000	3.147,000000
0,449983	1,000	8.335,000000
0,466650	1,000	20.211,000000
0,483317	1,000	48.356,000000
0,499983	1,000	113.073,000000
0,516650	1,000	244.213,000000
0,533317	1,000	493.460,000000
0,549983	1,000	984.637,000000
0,566650	1,000	1.972.595,000000
0,583317	1,000	3.839.760,000000
0,599983	1,000	2.559.840,000000
0,616650	1,000	3.839.760,000000
0,633317	1,000	2.559.840,000000
0,649983	1,000	3.839.760,000000
0,666650	1,000	2.559.840,000000
0,683317	1,000	3.839.760,000000
0,699983	1,000	2.559.840,000000
0,716650	1,000	3.839.760,000000
0,733317	1,000	2.559.840,000000
0,749983	1,000	2.559.840,000000
0,766650	1,000	2.559.840,000000
0,783317	1,000	2.559.840,000000
0,799983	1,000	2.559.840,000000
0,816650	1,000	2.559.840,000000
0,833317	1,000	2.559.840,000000
0,849983	1,000	2.559.840,000000
0,866650	1,000	2.559.840,000000
0,883317	1,000	3.839.760,000000
0,899983	1,000	2.559.840,000000
0,916650	1,000	3.839.760,000000
0,933317	1,000	2.559.840,000000
0,949983	1,000	3.839.760,000000
0,966650	1,000	2.559.840,000000
0,983317	1,000	3.839.760,000000
0,999983	1,000	2.559.840,000000
1,016650	1,000	3.839.760,000000
1,033317	1,000	2.559.840,000000
1,049983	1,000	23.071.127,000000
1,066650	1,000	21.107.780,000000
1,083317	1,000	19.000.773,000000
1,099983	1,000	16.841.014,000000
1,116650	1,000	14.711.897,000000
1,133317	1,000	12.681.973,000000
1,149983	1,000	10.801.657,000000
1,166650	1,000	9.103.234,000000
1,183317	1,000	7.602.634,000000
1,199983	1,000	6.302.214,000000
1,216650	1,000	5.194.052,000000
1,233317	1,000	4.263.365,000000
1,249983	1,000	3.491.394,000000
1,266650	1,000	2.857.830,000000
1,283317	1,000	2.342.357,000000
1,299983	1,000	1.925.588,000000
1,316650	1,000	1.589.811,000000
1,333317	1,000	1.319.518,000000
1,349983	1,000	1.101.694,000000
1,366650	1,000	925.730,000000
1,383317	1,000	783.188,000000
1,399983	1,000	667.429,000000
1,416650	1,000	573.299,000000
1,433317	1,000	496.681,000000
1,449983	1,000	434.197,000000
1,466650	1,000	383.055,000000
1,483317	1,000	340.970,000000
1,499983	1,000	306.118,000000
1,516650	1,000	277.134,000000
1,533317	1,000	252.876,000000
1,549983	1,000	232.283,000000
1,566650	1,000	214.360,000000
1,583317	1,000	198.310,000000
1,599983	1,000	183.635,000000
1,616650	1,000	170.038,000000
1,633317	1,000	157.336,000000
1,649983	1,000	145.462,000000
1,666650	1,000	134.423,000000
1,683317	1,000	124.216,000000
1,699983	1,000	114.864,000000
1,716650	1,000	106.377,000000
1,733317	1,000	98.715,000000
1,749983	1,000	91.808,000000
1,766650	1,000	85.579,000000
1,783317	1,000	79.931,000000
1,799983	1,000	74.787,000000
1,816650	1,000	70.099,000000
1,833317	1,000	65.880,000000
1,849983	1,000	62.129,000000
1,866650	1,000	58.828,000000
1,883317	1,000	55.947,000000
1,899983	1,000	53.397,000000
1,916650	1,000	51.089,000000
1,933317	1,000	49.008,000000
1,949983	1,000	47.170,000000
1,966650	1,000	45.575,000000
1,983317	1,000	44.200,000000
1,999983	1,000	43.015,000000
2,016650	1,000	41.979,000000
2,033317	1,000	41.030,000000
2,049983	1,000	40.118,000000
2,066650	1,000	39.231,000000
2,083317	1,000	38.394,000000
2,099983	1,000	37.612,000000
2,116650	1,000	36.877,000000
2,133317	1,000	36.183,000000
2,149983	1,000	35.527,000000
2,166650	1,000	34.898,000000
2,183317	1,000	34.313,000000
2,199983	1,000	33.755,000000
2,216650	1,000	33.193,000000
2,233317	1,000	32.609,000000
2,249983	1,000	32.053,000000
2,266650	1,000	31.569,000000
2,283317	1,000	31.154,000000
2,299983	1,000	30.765,000000
2,316650	1,000	30.374,000000
2,333317	1,000	29.948,000000
2,349983	1,000	29.447,000000
2,366650	1,000	28.852,000000
2,383317	1,000	28.197,000000
2,399983	1,000	27.528,000000
2,416650	1,000	26.883,000000
2,433317	1,000	26.279,000000
2,449983	1,000	25.734,000000
2,466650	1,000	25.273,000000
2,483317	1,000	24.915,000000
2,499983	1,000	24.640,000000
2,516650	1,000	24.413,000000
2,533317	1,000	24.229,000000
2,549983	1,000	24.068,000000
2,566650	1,000	23.923,000000
2,583317	1,000	23.809,000000
2,599983	1,000	23.772,000000
2,616650	1,000	23.857,000000
2,633317	1,000	24.084,000000
2,649983	1,000	24.481,000000
2,666650	1,000	25.076,000000
2,683317	1,000	25.871,000000
2,699983	1,000	26.811,000000
2,716650	1,000	27.830,000000
2,733317	1,000	28.874,000000
2,749983	1,000	29.945,000000
2,766650	1,000	31.058,000000
2,783317	1,000	32.218,000000
2,799983	1,000	33.414,000000
2,816650	1,000	34.640,000000
2,833317	1,000	35.877,000000
2,849983	1,000	37.115,000000
2,866650	1,000	38.328,000000
2,883317	1,000	39.466,000000
2,899983	1,000	40.477,000000
2,916650	1,000	41.396,000000
2,933317	1,000	42.358,000000
2,949983	1,000	43.538,000000
2,966650	1,000	45.110,000000
2,983317	1,000	47.074,000000
2,999983	1,000	49.218,000000
3,016650	1,000	51.147,000000
3,033317	1,000	52.448,000000
3,049983	1,000	52.810,000000
3,066650	1,000	52.121,000000
3,083317	1,000	50.521,000000
3,099983	1,000	48.262,000000
3,116650	1,000	45.640,000000
3,133317	1,000	42.948,000000
3,149983	1,000	40.452,000000
3,166650	1,000	38.350,000000
3,183317	1,000	36.769,000000
3,199983	1,000	35.774,000000
3,216650	1,000	35.381,000000
3,233317	1,000	35.553,000000
3,249983	1,000	36.222,000000
3,266650	1,000	37.327,000000
3,283317	1,000	38.830,000000
3,299983	1,000	40.741,000000
3,316650	1,000	43.026,000000
3,333317	1,000	45.531,000000
3,349983	1,000	47.999,000000
3,366650	1,000	50.173,000000
3,383317	1,000	51.838,000000
3,399983	1,000	52.819,000000
3,416650	1,000	53.001,000000
3,433317	1,000	52.385,000000
3,449983	1,000	51.066,000000
3,466650	1,000	49.216,000000
3,483317	1,000	47.015,000000
3,499983	1,000	44.635,000000
3,516650	1,000	42.228,000000
3,533317	1,000	39.941,000000
3,549983	1,000	37.898,000000
3,566650	1,000	36.165,000000
3,583317	1,000	34.747,000000
3,599983	1,000	33.595,000000
3,616650	1,000	32.629,000000
3,633317	1,000	31.759,000000
3,649983	1,000	30.913,000000
3,666650	1,000	30.069,000000
3,683317	1,000	29.222,000000
3,699983	1,000	28.383,000000
3,716650	1,000	27.581,000000
3,733317	1,000	26.846,000000
3,749983	1,000	26.205,000000
3,766650	1,000	25.684,000000
3,783317	1,000	25.292,000000
3,799983	1,000	25.003,000000
3,816650	1,000	24.794,000000
3,833317	1,000	24.659,000000
3,849983	1,000	24.578,000000
3,866650	1,000	24.528,000000
3,883317	1,000	24.499,000000
3,899983	1,000	24.486,000000
3,916650	1,000	24.471,000000
3,933317	1,000	24.435,000000
3,949983	1,000	24.355,000000
3,966650	1,000	24.197,000000
3,983317	1,000	23.981,000000
3,999983	1,000	23.746,000000
4,016650	1,000	23.517,000000
4,033317	1,000	23.292,000000
4,049983	1,000	23.034,000000
4,066650	1,000	22.689,000000
4,083317	1,000	22.223,000000
4,099983	1,000	21.645,000000
4,116650	1,000	20.989,000000
4,133317	1,000	20.298,000000
4,149983	1,000	19.646,000000
4,166650	1,000	19.097,000000
4,183317	1,000	18.678,000000
4,199983	1,000	18.368,000000
4,216650	1,000	18.135,000000
4,233317	1,000	17.956,000000
4,249983	1,000	17.819,000000
4,266650	1,000	17.730,000000
4,283317	1,000	17.690,000000
4,299983	1,000	17.659,000000
4,316650	1,000	17.595,000000
4,333317	1,000	17.462,000000
4,349983	1,000	17.257,000000
4,366650	1,000	17.004,000000
4,383317	1,000	16.760,000000
4,399983	1,000	16.577,000000
4,416650	1,000	16.485,000000
4,433317	1,000	16.475,000000
4,449983	1,000	16.513,000000
4,466650	1,000	16.559,000000
4,483317	1,000	16.582,000000
4,499983	1,000	16.601,000000
4,516650	1,000	16.631,000000
4,533317	1,000	16.678,000000
4,549983	1,000	16.752,000000
4,566650	1,000	16.832,000000
4,583317	1,000	16.870,000000
4,599983	1,000	16.841,000000
4,616650	1,000	16.737,000000
4,633317	1,000	16.536,000000
4,649983	1,000	16.254,000000
4,666650	1,000	15.911,000000
4,683317	1,000	15.538,000000
4,699983	1,000	15.173,000000
4,716650	1,000	14.867,000000
4,733317	1,000	14.674,000000
4,749983	1,000	14.612,000000
4,766650	1,000	14.677,000000
4,783317	1,000	14.834,000000
4,799983	1,000	15.023,000000
4,816650	1,000	15.189,000000
4,833317	1,000	15.298,000000
4,849983	1,000	15.355,000000
4,866650	1,000	15.397,000000
4,883317	1,000	15.530,000000
4,899983	1,000	15.878,000000
4,916650	1,000	16.505,000000
4,933317	1,000	17.359,000000
4,949983	1,000	18.310,000000
4,966650	1,000	19.236,000000
4,983317	1,000	20.097,000000
4,999983	1,000	20.993,000000
5,016650	1,000	22.104,000000
5,033317	1,000	23.570,000000
5,049983	1,000	25.358,000000
5,066650	1,000	27.246,000000
5,083317	1,000	28.904,000000
5,099983	1,000	30.017,000000
5,116650	1,000	30.384,000000
5,133317	1,000	29.937,000000
5,149983	1,000	28.737,000000
5,166650	1,000	26.949,000000
5,183317	1,000	24.800,000000
5,199983	1,000	22.531,000000
5,216650	1,000	20.367,000000
5,233317	1,000	18.491,000000
5,249983	1,000	17.008,000000
5,266650	1,000	15.928,000000
5,283317	1,000	15.228,000000
5,299983	1,000	14.832,000000
5,316650	1,000	14.629,000000
5,333317	1,000	14.536,000000
5,349983	1,000	14.517,000000
5,366650	1,000	14.537,000000
5,383317	1,000	14.546,000000
5,399983	1,000	14.526,000000
5,416650	1,000	14.456,000000
5,433317	1,000	14.321,000000
5,449983	1,000	14.154,000000
5,466650	1,000	14.020,000000
5,483317	1,000	13.984,000000
5,499983	1,000	14.072,000000
5,516650	1,000	14.241,000000
5,533317	1,000	14.406,000000
5,549983	1,000	14.514,000000
5,566650	1,000	14.535,000000
5,583317	1,000	14.464,000000
5,599983	1,000	14.327,000000
5,616650	1,000	14.172,000000
5,633317	1,000	14.037,000000
5,649983	1,000	13.939,000000
5,666650	1,000	13.874,000000
5,683317	1,000	13.849,000000
5,699983	1,000	13.849,000000
5,716650	1,000	13.842,000000
5,733317	1,000	13.790,000000
5,749983	1,000	13.665,000000
5,766650	1,000	13.482,000000
5,783317	1,000	13.287,000000
5,799983	1,000	13.117,000000
5,816650	1,000	12.982,000000
5,833317	1,000	12.891,000000
5,849983	1,000	12.845,000000
5,866650	1,000	12.812,000000
5,883317	1,000	12.748,000000
5,899983	1,000	12.630,000000
5,916650	1,000	12.472,000000
5,933317	1,000	12.299,000000
5,949983	1,000	12.121,000000
5,966650	1,000	11.967,000000
5,983317	1,000	11.855,000000
5,999983	1,000	11.784,000000
6,016650	1,000	11.756,000000
6,033317	1,000	11.776,000000
6,049983	1,000	11.832,000000
6,066650	1,000	11.912,000000
6,083317	1,000	12.001,000000
6,099983	1,000	12.069,000000
6,116650	1,000	12.080,000000
6,133317	1,000	12.027,000000
6,149983	1,000	11.947,000000
6,166650	1,000	11.868,000000
6,183317	1,000	11.818,000000
6,199983	1,000	11.817,000000
6,216650	1,000	11.896,000000
6,233317	1,000	12.046,000000
6,249983	1,000	12.224,000000
6,266650	1,000	12.421,000000
6,283317	1,000	12.633,000000
6,299983	1,000	12.837,000000
6,316650	1,000	12.998,000000
6,333317	1,000	13.084,000000
6,349983	1,000	13.085,000000
6,366650	1,000	12.986,000000
6,383317	1,000	12.807,000000
6,399983	1,000	12.586,000000
6,416650	1,000	12.339,000000
6,433317	1,000	12.094,000000
6,449983	1,000	11.876,000000
6,466650	1,000	11.701,000000
6,483317	1,000	11.587,000000
6,499983	1,000	11.531,000000
6,516650	1,000	11.525,000000
6,533317	1,000	11.554,000000
6,549983	1,000	11.601,000000
6,566650	1,000	11.645,000000
6,583317	1,000	11.676,000000
6,599983	1,000	11.679,000000
6,616650	1,000	11.621,000000
6,633317	1,000	11.494,000000
6,649983	1,000	11.307,000000
6,666650	1,000	11.094,000000
6,683317	1,000	10.886,000000
6,699983	1,000	10.692,000000
6,716650	1,000	10.551,000000
6,733317	1,000	10.502,000000
6,749983	1,000	10.551,000000
6,766650	1,000	10.678,000000
6,783317	1,000	10.849,000000
6,799983	1,000	11.032,000000
6,816650	1,000	11.176,000000
6,833317	1,000	11.266,000000
6,849983	1,000	11.317,000000
6,866650	1,000	11.351,000000
6,883317	1,000	11.394,000000
6,899983	1,000	11.438,000000
6,916650	1,000	11.445,000000
6,933317	1,000	11.394,000000
6,949983	1,000	11.312,000000
6,966650	1,000	11.223,000000
6,983317	1,000	11.148,000000
6,999983	1,000	11.149,000000
7,016650	1,000	11.265,000000
7,033317	1,000	11.478,000000
7,049983	1,000	11.750,000000
7,066650	1,000	12.025,000000
7,083317	1,000	12.263,000000
7,099983	1,000	12.449,000000
7,116650	1,000	12.585,000000
7,133317	1,000	12.663,000000
7,149983	1,000	12.681,000000
7,166650	1,000	12.649,000000
7,183317	1,000	12.582,000000
7,199983	1,000	12.491,000000
7,216650	1,000	12.381,000000
7,233317	1,000	12.258,000000
7,249983	1,000	12.146,000000
7,266650	1,000	12.077,000000
7,283317	1,000	12.057,000000
7,299983	1,000	12.088,000000
7,316650	1,000	12.127,000000
7,333317	1,000	12.132,000000
7,349983	1,000	12.077,000000
7,366650	1,000	11.955,000000
7,383317	1,000	11.772,000000
7,399983	1,000	11.559,000000
7,416650	1,000	11.351,000000
7,433317	1,000	11.190,000000
7,449983	1,000	11.105,000000
7,466650	1,000	11.092,000000
7,483317	1,000	11.145,000000
7,499983	1,000	11.275,000000
7,516650	1,000	11.487,000000
7,533317	1,000	11.767,000000
7,549983	1,000	12.115,000000
7,566650	1,000	12.514,000000
7,583317	1,000	12.909,000000
7,599983	1,000	13.266,000000
7,616650	1,000	13.548,000000
7,633317	1,000	13.731,000000
7,649983	1,000	13.818,000000
7,666650	1,000	13.809,000000
7,683317	1,000	13.730,000000
7,699983	1,000	13.613,000000
7,716650	1,000	13.470,000000
7,733317	1,000	13.296,000000
7,749983	1,000	13.067,000000
7,766650	1,000	12.800,000000
7,783317	1,000	12.522,000000
7,799983	1,000	12.271,000000
7,816650	1,000	12.084,000000
7,833317	1,000	11.952,000000
7,849983	1,000	11.851,000000
7,866650	1,000	11.799,000000
7,883317	1,000	11.838,000000
7,899983	1,000	11.993,000000
7,916650	1,000	12.277,000000
7,933317	1,000	12.679,000000
7,949983	1,000	13.168,000000
7,966650	1,000	13.694,000000
7,983317	1,000	14.177,000000
7,999983	1,000	14.526,000000
8,016650	1,000	14.680,000000
8,033317	1,000	14.628,000000
8,049983	1,000	14.414,000000
8,066650	1,000	14.128,000000
8,083317	1,000	13.841,000000
8,099983	1,000	13.584,000000
8,116650	1,000	13.365,000000
8,133317	1,000	13.208,000000
8,149983	1,000	13.126,000000
8,166650	1,000	13.098,000000
8,183317	1,000	13.101,000000
8,199983	1,000	13.137,000000
8,216650	1,000	13.203,000000
8,233317	1,000	13.273,000000
8,249983	1,000	13.329,000000
8,266650	1,000	13.352,000000
8,283317	1,000	13.333,000000
8,299983	1,000	13.286,000000
8,316650	1,000	13.222,000000
8,333317	1,000	13.169,000000
8,349983	1,000	13.179,000000
8,366650	1,000	13.321,000000
8,383317	1,000	13.726,000000
8,399983	1,000	14.606,000000
8,416650	1,000	16.291,000000
8,433317	1,000	19.199,000000
8,449983	1,000	23.733,000000
8,466650	1,000	30.115,000000
8,483317	1,000	38.260,000000
8,499983	1,000	47.680,000000
8,516650	1,000	57.448,000000
8,533317	1,000	66.342,000000
8,549983	1,000	73.221,000000
8,566650	1,000	77.275,000000
8,583317	1,000	78.161,000000
8,599983	1,000	75.982,000000
8,616650	1,000	71.206,000000
8,633317	1,000	64.576,000000
8,649983	1,000	56.910,000000
8,666650	1,000	48.936,000000
8,683317	1,000	41.261,000000
8,699983	1,000	34.352,000000
8,716650	1,000	28.503,000000
8,733317	1,000	23.826,000000
8,749983	1,000	20.307,000000
8,766650	1,000	17.813,000000
8,783317	1,000	16.134,000000
8,799983	1,000	15.053,000000
8,816650	1,000	14.413,000000
8,833317	1,000	14.153,000000
8,849983	1,000	14.327,000000
8,866650	1,000	15.132,000000
8,883317	1,000	16.933,000000
8,899983	1,000	20.318,000000
8,916650	1,000	26.021,000000
8,933317	1,000	34.748,000000
8,949983	1,000	46.780,000000
8,966650	1,000	61.652,000000
8,983317	1,000	78.015,000000
8,999983	1,000	93.872,000000
9,016650	1,000	107.101,000000
9,033317	1,000	115.941,000000
9,049983	1,000	119.348,000000
9,066650	1,000	117.182,000000
9,083317	1,000	110.127,000000
9,099983	1,000	99.425,000000
9,116650	1,000	86.542,000000
9,133317	1,000	72.926,000000
9,149983	1,000	59.770,000000
9,166650	1,000	47.921,000000
9,183317	1,000	37.881,000000
9,199983	1,000	29.833,000000
9,216650	1,000	23.684,000000
9,233317	1,000	19.211,000000
9,249983	1,000	16.166,000000
9,266650	1,000	14.268,000000
9,283317	1,000	13.220,000000
9,299983	1,000	12.753,000000
9,316650	1,000	12.661,000000
9,333317	1,000	12.780,000000
9,349983	1,000	12.993,000000
9,366650	1,000	13.217,000000
9,383317	1,000	13.403,000000
9,399983	1,000	13.521,000000
9,416650	1,000	13.578,000000
9,433317	1,000	13.608,000000
9,449983	1,000	13.630,000000
9,466650	1,000	13.667,000000
9,483317	1,000	13.740,000000
9,499983	1,000	13.853,000000
9,516650	1,000	13.994,000000
9,533317	1,000	14.192,000000
9,549983	1,000	14.527,000000
9,566650	1,000	15.095,000000
9,583317	1,000	15.990,000000
9,599983	1,000	17.307,000000
9,616650	1,000	19.101,000000
9,633317	1,000	21.278,000000
9,649983	1,000	23.608,000000
9,666650	1,000	25.792,000000
9,683317	1,000	27.537,000000
9,699983	1,000	28.667,000000
9,716650	1,000	29.146,000000
9,733317	1,000	29.058,000000
9,749983	1,000	28.602,000000
9,766650	1,000	28.080,000000
9,783317	1,000	27.859,000000
9,799983	1,000	28.349,000000
9,816650	1,000	30.107,000000
9,833317	1,000	34.177,000000
9,849983	1,000	42.653,000000
9,866650	1,000	59.523,000000
9,883317	1,000	91.895,000000
9,899983	1,000	151.232,000000
9,916650	1,000	253.886,000000
9,933317	1,000	419.389,000000
9,949983	1,000	665.169,000000
9,966650	1,000	998.989,000000
9,983317	1,000	1.411.219,000000
9,999983	1,000	1.870.857,000000
10,016650	1,000	2.328.863,000000
10,033317	1,000	2.728.073,000000
10,049983	1,000	3.016.458,000000
10,066650	1,000	3.159.039,000000
10,083317	1,000	3.144.197,000000
10,099983	1,000	2.983.495,000000
10,116650	1,000	2.706.294,000000
10,133317	1,000	2.351.817,000000
10,149983	1,000	1.961.215,000000
10,166650	1,000	1.571.163,000000
10,183317	1,000	1.209.892,000000
10,199983	1,000	895.726,000000
10,216650	1,000	637.536,000000
10,233317	1,000	436.399,000000
10,249983	1,000	287.792,000000
10,266650	1,000	183.907,000000
10,283317	1,000	115.582,000000
10,299983	1,000	73.731,000000
10,316650	1,000	50.313,000000
10,333317	1,000	38.805,000000
10,349983	1,000	34.287,000000
10,366650	1,000	33.313,000000
10,383317	1,000	33.710,000000
10,399983	1,000	34.276,000000
10,416650	1,000	34.448,000000
10,433317	1,000	34.054,000000
10,449983	1,000	33.167,000000
10,466650	1,000	31.956,000000
10,483317	1,000	30.603,000000
10,499983	1,000	29.277,000000
10,516650	1,000	28.090,000000
10,533317	1,000	27.095,000000
10,549983	1,000	26.333,000000
10,566650	1,000	25.862,000000
10,583317	1,000	25.723,000000
10,599983	1,000	25.890,000000
10,616650	1,000	26.341,000000
10,633317	1,000	27.027,000000
10,649983	1,000	27.863,000000
10,666650	1,000	28.762,000000
10,683317	1,000	29.636,000000
10,699983	1,000	30.410,000000
10,716650	1,000	31.044,000000
10,733317	1,000	31.561,000000
10,749983	1,000	32.064,000000
10,766650	1,000	32.694,000000
10,783317	1,000	33.534,000000
10,799983	1,000	34.599,000000
10,816650	1,000	35.856,000000
10,833317	1,000	37.200,000000
10,849983	1,000	38.454,000000
10,866650	1,000	39.477,000000
10,883317	1,000	40.215,000000
10,899983	1,000	40.785,000000
10,916650	1,000	41.661,000000
10,933317	1,000	43.813,000000
10,949983	1,000	48.875,000000
10,966650	1,000	59.291,000000
10,983317	1,000	78.191,000000
10,999983	1,000	108.902,000000
11,016650	1,000	154.183,000000
11,033317	1,000	215.002,000000
11,049983	1,000	289.479,000000
11,066650	1,000	372.353,000000
11,083317	1,000	455.409,000000
11,099983	1,000	528.999,000000
11,116650	1,000	584.127,000000
11,133317	1,000	614.295,000000
11,149983	1,000	616.740,000000
11,166650	1,000	592.656,000000
11,183317	1,000	546.526,000000
11,199983	1,000	484.928,000000
11,216650	1,000	415.209,000000
11,233317	1,000	344.245,000000
11,249983	1,000	277.649,000000
11,266650	1,000	219.406,000000
11,283317	1,000	171.838,000000
11,299983	1,000	135.746,000000
11,316650	1,000	110.776,000000
11,333317	1,000	95.791,000000
11,349983	1,000	89.073,000000
11,366650	1,000	88.458,000000
11,383317	1,000	91.573,000000
11,399983	1,000	96.105,000000
11,416650	1,000	100.040,000000
11,433317	1,000	101.930,000000
11,449983	1,000	100.974,000000
11,466650	1,000	97.019,000000
11,483317	1,000	90.444,000000
11,499983	1,000	81.990,000000
11,516650	1,000	72.524,000000
11,533317	1,000	62.865,000000
11,549983	1,000	53.672,000000
11,566650	1,000	45.435,000000
11,583317	1,000	38.483,000000
11,599983	1,000	32.965,000000
11,616650	1,000	28.937,000000
11,633317	1,000	26.406,000000
11,649983	1,000	25.354,000000
11,666650	1,000	25.729,000000
11,683317	1,000	27.416,000000
11,699983	1,000	30.254,000000
11,716650	1,000	34.024,000000
11,733317	1,000	38.364,000000
11,749983	1,000	42.790,000000
11,766650	1,000	46.745,000000
11,783317	1,000	49.684,000000
11,799983	1,000	51.212,000000
11,816650	1,000	51.147,000000
11,833317	1,000	49.528,000000
11,849983	1,000	46.595,000000
11,866650	1,000	42.749,000000
11,883317	1,000	38.440,000000
11,899983	1,000	34.078,000000
11,916650	1,000	29.995,000000
11,933317	1,000	26.422,000000
11,949983	1,000	23.459,000000
11,966650	1,000	21.106,000000
11,983317	1,000	19.316,000000
11,999983	1,000	18.028,000000
12,016650	1,000	17.174,000000
12,033317	1,000	16.720,000000
12,049983	1,000	16.681,000000
12,066650	1,000	17.081,000000
12,083317	1,000	17.923,000000
12,099983	1,000	19.199,000000
12,116650	1,000	20.869,000000
12,133317	1,000	22.853,000000
12,149983	1,000	25.020,000000
12,166650	1,000	27.198,000000
12,183317	1,000	29.211,000000
12,199983	1,000	30.928,000000
12,216650	1,000	32.301,000000
12,233317	1,000	33.406,000000
12,249983	1,000	34.443,000000
12,266650	1,000	35.678,000000
12,283317	1,000	37.468,000000
12,299983	1,000	40.266,000000
12,316650	1,000	44.635,000000
12,333317	1,000	51.385,000000
12,349983	1,000	61.947,000000
12,366650	1,000	78.850,000000
12,383317	1,000	106.313,000000
12,399983	1,000	150.640,000000
12,416650	1,000	220.241,000000
12,433317	1,000	324.715,000000
12,449983	1,000	472.571,000000
12,466650	1,000	667.716,000000
12,483317	1,000	906.289,000000
12,499983	1,000	1.174.523,000000
12,516650	1,000	1.449.186,000000
12,533317	1,000	1.701.200,000000
12,549983	1,000	1.901.305,000000
12,566650	1,000	2.026.193,000000
12,583317	1,000	2.062.937,000000
12,599983	1,000	2.010.832,000000
12,616650	1,000	1.880.384,000000
12,633317	1,000	1.690.126,000000
12,649983	1,000	1.462.574,000000
12,666650	1,000	1.220.308,000000
12,683317	1,000	982.934,000000
12,699983	1,000	765.294,000000
12,716650	1,000	576.915,000000
12,733317	1,000	422.345,000000
12,749983	1,000	302.139,000000
12,766650	1,000	214.138,000000
12,783317	1,000	154.800,000000
12,799983	1,000	120.478,000000
12,816650	1,000	108.331,000000
12,833317	1,000	116.920,000000
12,849983	1,000	146.450,000000
12,866650	1,000	198.005,000000
12,883317	1,000	272.326,000000
12,899983	1,000	368.262,000000
12,916650	1,000	481.418,000000
12,933317	1,000	603.579,000000
12,949983	1,000	723.316,000000
12,966650	1,000	827.753,000000
12,983317	1,000	904.985,000000
12,999983	1,000	946.420,000000
13,016650	1,000	948.328,000000
13,033317	1,000	912.176,000000
13,049983	1,000	843.883,000000
13,066650	1,000	752.308,000000
13,083317	1,000	647.485,000000
13,099983	1,000	538.991,000000
13,116650	1,000	434.794,000000
13,133317	1,000	340.690,000000
13,149983	1,000	260.179,000000
13,166650	1,000	194.684,000000
13,183317	1,000	143.981,000000
13,199983	1,000	106.723,000000
13,216650	1,000	80.937,000000
13,233317	1,000	64.532,000000
13,249983	1,000	55.763,000000
13,266650	1,000	53.516,000000
13,283317	1,000	57.483,000000
13,299983	1,000	68.314,000000
13,316650	1,000	87.514,000000
13,333317	1,000	117.017,000000
13,349983	1,000	158.632,000000
13,366650	1,000	213.181,000000
13,383317	1,000	279.456,000000
13,399983	1,000	353.736,000000
13,416650	1,000	429.962,000000
13,433317	1,000	500.595,000000
13,449983	1,000	557.909,000000
13,466650	1,000	595.502,000000
13,483317	1,000	609.492,000000
13,499983	1,000	599.116,000000
13,516650	1,000	566.635,000000
13,533317	1,000	516.577,000000
13,549983	1,000	454.762,000000
13,566650	1,000	387.292,000000
13,583317	1,000	319.715,000000
13,599983	1,000	256.443,000000
13,616650	1,000	200.539,000000
13,633317	1,000	153.698,000000
13,649983	1,000	116.399,000000
13,666650	1,000	88.252,000000
13,683317	1,000	68.316,000000
13,699983	1,000	55.372,000000
13,716650	1,000	48.189,000000
13,733317	1,000	45.675,000000
13,749983	1,000	46.961,000000
13,766650	1,000	51.356,000000
13,783317	1,000	58.109,000000
13,799983	1,000	66.359,000000
13,816650	1,000	75.204,000000
13,833317	1,000	83.687,000000
13,849983	1,000	90.864,000000
13,866650	1,000	95.910,000000
13,883317	1,000	98.268,000000
13,899983	1,000	97.739,000000
13,916650	1,000	94.455,000000
13,933317	1,000	88.829,000000
13,949983	1,000	81.515,000000
13,966650	1,000	73.280,000000
13,983317	1,000	64.854,000000
13,999983	1,000	56.879,000000
14,016650	1,000	49.844,000000
14,033317	1,000	44.031,000000
14,049983	1,000	39.493,000000
14,066650	1,000	36.125,000000
14,083317	1,000	33.724,000000
14,099983	1,000	32.061,000000
14,116650	1,000	30.894,000000
14,133317	1,000	29.972,000000
14,149983	1,000	29.140,000000
14,166650	1,000	28.331,000000
14,183317	1,000	27.498,000000
14,199983	1,000	26.613,000000
14,216650	1,000	25.709,000000
14,233317	1,000	24.824,000000
14,249983	1,000	23.987,000000
14,266650	1,000	23.202,000000
14,283317	1,000	22.478,000000
14,299983	1,000	21.857,000000
14,316650	1,000	21.405,000000
14,333317	1,000	21.196,000000
14,349983	1,000	21.328,000000
14,366650	1,000	21.911,000000
14,383317	1,000	23.080,000000
14,399983	1,000	25.028,000000
14,416650	1,000	27.888,000000
14,433317	1,000	31.678,000000
14,449983	1,000	36.235,000000
14,466650	1,000	41.260,000000
14,483317	1,000	46.336,000000
14,499983	1,000	50.968,000000
14,516650	1,000	54.656,000000
14,533317	1,000	56.994,000000
14,549983	1,000	57.750,000000
14,566650	1,000	56.900,000000
14,583317	1,000	54.612,000000
14,599983	1,000	51.203,000000
14,616650	1,000	47.069,000000
14,633317	1,000	42.609,000000
14,649983	1,000	38.194,000000
14,666650	1,000	34.108,000000
14,683317	1,000	30.536,000000
14,699983	1,000	27.570,000000
14,716650	1,000	25.225,000000
14,733317	1,000	23.465,000000
14,749983	1,000	22.225,000000
14,766650	1,000	21.393,000000
14,783317	1,000	20.856,000000
14,799983	1,000	20.546,000000
14,816650	1,000	20.419,000000
14,833317	1,000	20.456,000000
14,849983	1,000	20.634,000000
14,866650	1,000	20.918,000000
14,883317	1,000	21.273,000000
14,899983	1,000	21.635,000000
14,916650	1,000	21.957,000000
14,933317	1,000	22.236,000000
14,949983	1,000	22.476,000000
14,966650	1,000	22.661,000000
14,983317	1,000	22.792,000000
14,999983	1,000	22.901,000000
15,016650	1,000	23.003,000000
15,033317	1,000	23.115,000000
15,049983	1,000	23.262,000000
15,066650	1,000	23.467,000000
15,083317	1,000	23.773,000000
15,099983	1,000	24.221,000000
15,116650	1,000	24.858,000000
15,133317	1,000	25.718,000000
15,149983	1,000	26.791,000000
15,166650	1,000	28.047,000000
15,183317	1,000	29.444,000000
15,199983	1,000	30.879,000000
15,216650	1,000	32.206,000000
15,233317	1,000	33.291,000000
15,249983	1,000	34.033,000000
15,266650	1,000	34.392,000000
15,283317	1,000	34.385,000000
15,299983	1,000	34.059,000000
15,316650	1,000	33.468,000000
15,333317	1,000	32.677,000000
15,349983	1,000	31.735,000000
15,366650	1,000	30.690,000000
15,383317	1,000	29.590,000000
15,399983	1,000	28.486,000000
15,416650	1,000	27.440,000000
15,433317	1,000	26.502,000000
15,449983	1,000	25.748,000000
15,466650	1,000	25.290,000000
15,483317	1,000	25.286,000000
15,499983	1,000	25.993,000000
15,516650	1,000	27.838,000000
15,533317	1,000	31.519,000000
15,549983	1,000	38.207,000000
15,566650	1,000	49.661,000000
15,583317	1,000	68.315,000000
15,599983	1,000	97.332,000000
15,616650	1,000	140.361,000000
15,633317	1,000	200.889,000000
15,649983	1,000	281.295,000000
15,666650	1,000	381.598,000000
15,683317	1,000	498.387,000000
15,699983	1,000	624.618,000000
15,716650	1,000	750.127,000000
15,733317	1,000	862.976,000000
15,749983	1,000	951.520,000000
15,766650	1,000	1.006.558,000000
15,783317	1,000	1.022.878,000000
15,799983	1,000	999.979,000000
15,816650	1,000	941.862,000000
15,833317	1,000	855.985,000000
15,849983	1,000	751.751,000000
15,866650	1,000	638.913,000000
15,883317	1,000	526.251,000000
15,899983	1,000	420.798,000000
15,916650	1,000	327.442,000000
15,933317	1,000	248.839,000000
15,949983	1,000	185.743,000000
15,966650	1,000	137.462,000000
15,983317	1,000	102.292,000000
15,999983	1,000	77.985,000000
16,016650	1,000	62.157,000000
16,033317	1,000	52.529,000000
16,049983	1,000	47.125,000000
16,066650	1,000	44.410,000000
16,083317	1,000	43.287,000000
16,099983	1,000	43.040,000000
16,116650	1,000	43.262,000000
16,133317	1,000	43.784,000000
16,149983	1,000	44.651,000000
16,166650	1,000	46.028,000000
16,183317	1,000	48.167,000000
16,199983	1,000	51.403,000000
16,216650	1,000	56.145,000000
16,233317	1,000	62.819,000000
16,249983	1,000	71.788,000000
16,266650	1,000	83.323,000000
16,283317	1,000	97.356,000000
16,299983	1,000	113.338,000000
16,316650	1,000	130.273,000000
16,333317	1,000	146.745,000000
16,349983	1,000	161.157,000000
16,366650	1,000	172.006,000000
16,383317	1,000	178.121,000000
16,399983	1,000	178.868,000000
16,416650	1,000	174.259,000000
16,433317	1,000	164.918,000000
16,449983	1,000	151.919,000000
16,466650	1,000	136.541,000000
16,483317	1,000	120.070,000000
16,499983	1,000	103.675,000000
16,516650	1,000	88.304,000000
16,533317	1,000	74.600,000000
16,549983	1,000	62.887,000000
16,566650	1,000	53.226,000000
16,583317	1,000	45.522,000000
16,599983	1,000	39.548,000000
16,616650	1,000	35.019,000000
16,633317	1,000	31.659,000000
16,649983	1,000	29.202,000000
16,666650	1,000	27.456,000000
16,683317	1,000	26.268,000000
16,699983	1,000	25.509,000000
16,716650	1,000	25.070,000000
16,733317	1,000	24.861,000000
16,749983	1,000	24.828,000000
16,766650	1,000	24.928,000000
16,783317	1,000	25.089,000000
16,799983	1,000	25.236,000000
16,816650	1,000	25.332,000000
16,833317	1,000	25.343,000000
16,849983	1,000	25.249,000000
16,866650	1,000	25.070,000000
16,883317	1,000	24.809,000000
16,899983	1,000	24.478,000000
16,916650	1,000	24.075,000000
16,933317	1,000	23.622,000000
16,949983	1,000	23.161,000000
16,966650	1,000	22.748,000000
16,983317	1,000	22.394,000000
16,999983	1,000	22.073,000000
17,016650	1,000	21.757,000000
17,033317	1,000	21.423,000000
17,049983	1,000	21.067,000000
17,066650	1,000	20.730,000000
17,083317	1,000	20.485,000000
17,099983	1,000	20.366,000000
17,116650	1,000	20.373,000000
17,133317	1,000	20.525,000000
17,149983	1,000	20.859,000000
17,166650	1,000	21.430,000000
17,183317	1,000	22.265,000000
17,199983	1,000	23.398,000000
17,216650	1,000	24.841,000000
17,233317	1,000	26.580,000000
17,249983	1,000	28.607,000000
17,266650	1,000	30.868,000000
17,283317	1,000	33.229,000000
17,299983	1,000	35.528,000000
17,316650	1,000	37.595,000000
17,333317	1,000	39.248,000000
17,349983	1,000	40.332,000000
17,366650	1,000	40.770,000000
17,383317	1,000	40.561,000000
17,399983	1,000	39.748,000000
17,416650	1,000	38.434,000000
17,433317	1,000	36.757,000000
17,449983	1,000	34.858,000000
17,466650	1,000	32.905,000000
17,483317	1,000	31.064,000000
17,499983	1,000	29.481,000000
17,516650	1,000	28.210,000000
17,533317	1,000	27.255,000000
17,549983	1,000	26.646,000000
17,566650	1,000	26.453,000000
17,583317	1,000	26.785,000000
17,599983	1,000	27.769,000000
17,616650	1,000	29.600,000000
17,633317	1,000	32.543,000000
17,649983	1,000	36.956,000000
17,666650	1,000	43.310,000000
17,683317	1,000	52.177,000000
17,699983	1,000	64.082,000000
17,716650	1,000	79.323,000000
17,733317	1,000	97.823,000000
17,749983	1,000	118.973,000000
17,766650	1,000	141.662,000000
17,783317	1,000	164.347,000000
17,799983	1,000	185.168,000000
17,816650	1,000	202.278,000000
17,833317	1,000	214.183,000000
17,849983	1,000	219.970,000000
17,866650	1,000	219.399,000000
17,883317	1,000	212.853,000000
17,899983	1,000	201.198,000000
17,916650	1,000	185.633,000000
17,933317	1,000	167.459,000000
17,949983	1,000	147.973,000000
17,966650	1,000	128.361,000000
17,983317	1,000	109.599,000000
17,999983	1,000	92.411,000000
18,016650	1,000	77.269,000000
18,033317	1,000	64.377,000000
18,049983	1,000	53.743,000000
18,066650	1,000	45.232,000000
18,083317	1,000	38.636,000000
18,099983	1,000	33.682,000000
18,116650	1,000	30.063,000000
18,133317	1,000	27.504,000000
18,149983	1,000	25.755,000000
18,166650	1,000	24.571,000000
18,183317	1,000	23.767,000000
18,199983	1,000	23.231,000000
18,216650	1,000	22.874,000000
18,233317	1,000	22.624,000000
18,249983	1,000	22.431,000000
18,266650	1,000	22.246,000000
18,283317	1,000	22.047,000000
18,299983	1,000	21.826,000000
18,316650	1,000	21.586,000000
18,333317	1,000	21.327,000000
18,349983	1,000	21.057,000000
18,366650	1,000	20.811,000000
18,383317	1,000	20.638,000000
18,399983	1,000	20.571,000000
18,416650	1,000	20.621,000000
18,433317	1,000	20.782,000000
18,449983	1,000	21.051,000000
18,466650	1,000	21.394,000000
18,483317	1,000	21.777,000000
18,499983	1,000	22.158,000000
18,516650	1,000	22.503,000000
18,533317	1,000	22.790,000000
18,549983	1,000	23.010,000000
18,566650	1,000	23.171,000000
18,583317	1,000	23.248,000000
18,599983	1,000	23.246,000000
18,616650	1,000	23.225,000000
18,633317	1,000	23.239,000000
18,649983	1,000	23.287,000000
18,666650	1,000	23.342,000000
18,683317	1,000	23.378,000000
18,699983	1,000	23.382,000000
18,716650	1,000	23.353,000000
18,733317	1,000	23.329,000000
18,749983	1,000	23.379,000000
18,766650	1,000	23.600,000000
18,783317	1,000	24.128,000000
18,799983	1,000	25.140,000000
18,816650	1,000	26.828,000000
18,833317	1,000	29.382,000000
18,849983	1,000	32.990,000000
18,866650	1,000	37.741,000000
18,883317	1,000	43.532,000000
18,899983	1,000	50.092,000000
18,916650	1,000	56.978,000000
18,933317	1,000	63.629,000000
18,949983	1,000	69.441,000000
18,966650	1,000	73.889,000000
18,983317	1,000	76.593,000000
18,999983	1,000	77.375,000000
19,016650	1,000	76.256,000000
19,033317	1,000	73.425,000000
19,049983	1,000	69.206,000000
19,066650	1,000	64.024,000000
19,083317	1,000	58.343,000000
19,099983	1,000	52.577,000000
19,116650	1,000	47.095,000000
19,133317	1,000	42.236,000000
19,149983	1,000	38.237,000000
19,166650	1,000	35.207,000000
19,183317	1,000	33.194,000000
19,199983	1,000	32.207,000000
19,216650	1,000	32.236,000000
19,233317	1,000	33.221,000000
19,249983	1,000	34.989,000000
19,266650	1,000	37.301,000000
19,283317	1,000	39.894,000000
19,299983	1,000	42.448,000000
19,316650	1,000	44.632,000000
19,333317	1,000	46.180,000000
19,349983	1,000	46.937,000000
19,366650	1,000	46.811,000000
19,383317	1,000	45.793,000000
19,399983	1,000	43.959,000000
19,416650	1,000	41.486,000000
19,433317	1,000	38.617,000000
19,449983	1,000	35.605,000000
19,466650	1,000	32.681,000000
19,483317	1,000	29.999,000000
19,499983	1,000	27.661,000000
19,516650	1,000	25.712,000000
19,533317	1,000	24.196,000000
19,549983	1,000	23.127,000000
19,566650	1,000	22.463,000000
19,583317	1,000	22.148,000000
19,599983	1,000	22.110,000000
19,616650	1,000	22.289,000000
19,633317	1,000	22.634,000000
19,649983	1,000	23.077,000000
19,666650	1,000	23.523,000000
19,683317	1,000	23.891,000000
19,699983	1,000	24.139,000000
19,716650	1,000	24.272,000000
19,733317	1,000	24.308,000000
19,749983	1,000	24.246,000000
19,766650	1,000	24.067,000000
19,783317	1,000	23.778,000000
19,799983	1,000	23.421,000000
19,816650	1,000	23.052,000000
19,833317	1,000	22.718,000000
19,849983	1,000	22.454,000000
19,866650	1,000	22.282,000000
19,883317	1,000	22.188,000000
19,899983	1,000	22.155,000000
19,916650	1,000	22.162,000000
19,933317	1,000	22.173,000000
19,949983	1,000	22.153,000000
19,966650	1,000	22.105,000000
19,983317	1,000	22.055,000000
19,999983	1,000	22.016,000000
20,016650	1,000	22.015,000000
20,033317	1,000	22.095,000000
20,049983	1,000	22.284,000000
20,066650	1,000	22.577,000000
20,083317	1,000	22.928,000000
20,099983	1,000	23.347,000000
20,116650	1,000	23.886,000000
20,133317	1,000	24.609,000000
20,149983	1,000	25.591,000000
20,166650	1,000	26.914,000000
20,183317	1,000	28.658,000000
20,199983	1,000	30.881,000000
20,216650	1,000	33.652,000000
20,233317	1,000	37.010,000000
20,249983	1,000	40.883,000000
20,266650	1,000	45.052,000000
20,283317	1,000	49.263,000000
20,299983	1,000	53.323,000000
20,316650	1,000	57.171,000000
20,333317	1,000	60.935,000000
20,349983	1,000	65.054,000000
20,366650	1,000	70.362,000000
20,383317	1,000	78.093,000000
20,399983	1,000	89.841,000000
20,416650	1,000	107.350,000000
20,433317	1,000	132.277,000000
20,449983	1,000	165.718,000000
20,466650	1,000	207.804,000000
20,483317	1,000	257.465,000000
20,499983	1,000	312.203,000000
20,516650	1,000	368.153,000000
20,533317	1,000	420.447,000000
20,549983	1,000	464.028,000000
20,566650	1,000	494.558,000000
20,583317	1,000	509.024,000000
20,599983	1,000	506.240,000000
20,616650	1,000	486.997,000000
20,633317	1,000	453.780,000000
20,649983	1,000	410.258,000000
20,666650	1,000	360.693,000000
20,683317	1,000	309.310,000000
20,699983	1,000	259.767,000000
20,716650	1,000	214.803,000000
20,733317	1,000	176.113,000000
20,749983	1,000	144.404,000000
20,766650	1,000	119.546,000000
20,783317	1,000	100.808,000000
20,799983	1,000	87.094,000000
20,816650	1,000	77.192,000000
20,833317	1,000	69.920,000000
20,849983	1,000	64.301,000000
20,866650	1,000	59.618,000000
20,883317	1,000	55.378,000000
20,899983	1,000	51.311,000000
20,916650	1,000	47.346,000000
20,933317	1,000	43.531,000000
20,949983	1,000	39.987,000000
20,966650	1,000	36.843,000000
20,983317	1,000	34.170,000000
20,999983	1,000	31.988,000000
21,016650	1,000	30.286,000000
21,033317	1,000	29.035,000000
21,049983	1,000	28.177,000000
21,066650	1,000	27.619,000000
21,083317	1,000	27.289,000000
21,099983	1,000	27.143,000000
21,116650	1,000	27.145,000000
21,133317	1,000	27.296,000000
21,149983	1,000	27.639,000000
21,166650	1,000	28.230,000000
21,183317	1,000	29.153,000000
21,199983	1,000	30.561,000000
21,216650	1,000	32.759,000000
21,233317	1,000	36.241,000000
21,249983	1,000	41.660,000000
21,266650	1,000	49.822,000000
21,283317	1,000	61.614,000000
21,299983	1,000	77.753,000000
21,316650	1,000	98.652,000000
21,333317	1,000	124.260,000000
21,349983	1,000	153.825,000000
21,366650	1,000	185.832,000000
21,383317	1,000	218.029,000000
21,399983	1,000	247.743,000000
21,416650	1,000	272.190,000000
21,433317	1,000	288.963,000000
21,449983	1,000	296.521,000000
21,466650	1,000	294.402,000000
21,483317	1,000	283.133,000000
21,499983	1,000	264.090,000000
21,516650	1,000	239.298,000000
21,533317	1,000	211.044,000000
21,549983	1,000	181.546,000000
21,566650	1,000	152.713,000000
21,583317	1,000	126.036,000000
21,599983	1,000	102.529,000000
21,616650	1,000	82.718,000000
21,633317	1,000	66.707,000000
21,649983	1,000	54.277,000000
21,666650	1,000	45.008,000000
21,683317	1,000	38.355,000000
21,699983	1,000	33.750,000000
21,716650	1,000	30.680,000000
21,733317	1,000	28.703,000000
21,749983	1,000	27.461,000000
21,766650	1,000	26.656,000000
21,783317	1,000	26.120,000000
21,799983	1,000	25.754,000000
21,816650	1,000	25.477,000000
21,833317	1,000	25.245,000000
21,849983	1,000	25.001,000000
21,866650	1,000	24.713,000000
21,883317	1,000	24.399,000000
21,899983	1,000	24.107,000000
21,916650	1,000	23.856,000000
21,933317	1,000	23.650,000000
21,949983	1,000	23.491,000000
21,966650	1,000	23.373,000000
21,983317	1,000	23.282,000000
21,999983	1,000	23.195,000000
22,016650	1,000	23.130,000000
22,033317	1,000	23.100,000000
22,049983	1,000	23.101,000000
22,066650	1,000	23.128,000000
22,083317	1,000	23.179,000000
22,099983	1,000	23.254,000000
22,116650	1,000	23.347,000000
22,133317	1,000	23.426,000000
22,149983	1,000	23.419,000000
22,166650	1,000	23.279,000000
22,183317	1,000	23.002,000000
22,199983	1,000	22.644,000000
22,216650	1,000	22.299,000000
22,233317	1,000	22.030,000000
22,249983	1,000	21.833,000000
22,266650	1,000	21.673,000000
22,283317	1,000	21.545,000000
22,299983	1,000	21.464,000000
22,316650	1,000	21.446,000000
22,333317	1,000	21.530,000000
22,349983	1,000	21.713,000000
22,366650	1,000	21.970,000000
22,383317	1,000	22.237,000000
22,399983	1,000	22.459,000000
22,416650	1,000	22.607,000000
22,433317	1,000	22.698,000000
22,449983	1,000	22.767,000000
22,466650	1,000	22.818,000000
22,483317	1,000	22.859,000000
22,499983	1,000	22.904,000000
22,516650	1,000	22.956,000000
22,533317	1,000	22.993,000000
22,549983	1,000	23.007,000000
22,566650	1,000	22.987,000000
22,583317	1,000	22.933,000000
22,599983	1,000	22.854,000000
22,616650	1,000	22.772,000000
22,633317	1,000	22.687,000000
22,649983	1,000	22.585,000000
22,666650	1,000	22.461,000000
22,683317	1,000	22.330,000000
22,699983	1,000	22.207,000000
22,716650	1,000	22.068,000000
22,733317	1,000	21.895,000000
22,749983	1,000	21.685,000000
22,766650	1,000	21.440,000000
22,783317	1,000	21.176,000000
22,799983	1,000	20.935,000000
22,816650	1,000	20.771,000000
22,833317	1,000	20.694,000000
22,849983	1,000	20.700,000000
22,866650	1,000	20.766,000000
22,883317	1,000	20.869,000000
22,899983	1,000	20.991,000000
22,916650	1,000	21.105,000000
22,933317	1,000	21.167,000000
22,949983	1,000	21.193,000000
22,966650	1,000	21.220,000000
22,983317	1,000	21.279,000000
22,999983	1,000	21.440,000000
23,016650	1,000	21.771,000000
23,033317	1,000	22.298,000000
23,049983	1,000	23.045,000000
23,066650	1,000	24.020,000000
23,083317	1,000	25.197,000000
23,099983	1,000	26.532,000000
23,116650	1,000	27.967,000000
23,133317	1,000	29.425,000000
23,149983	1,000	30.825,000000
23,166650	1,000	32.101,000000
23,183317	1,000	33.190,000000
23,199983	1,000	33.996,000000
23,216650	1,000	34.425,000000
23,233317	1,000	34.431,000000
23,249983	1,000	34.027,000000
23,266650	1,000	33.264,000000
23,283317	1,000	32.206,000000
23,299983	1,000	30.933,000000
23,316650	1,000	29.566,000000
23,333317	1,000	28.253,000000
23,349983	1,000	27.110,000000
23,366650	1,000	26.199,000000
23,383317	1,000	25.560,000000
23,399983	1,000	25.250,000000
23,416650	1,000	25.313,000000
23,433317	1,000	25.726,000000
23,449983	1,000	26.461,000000
23,466650	1,000	27.459,000000
23,483317	1,000	28.602,000000
23,499983	1,000	29.766,000000
23,516650	1,000	30.863,000000
23,533317	1,000	31.821,000000
23,549983	1,000	32.590,000000
23,566650	1,000	33.133,000000
23,583317	1,000	33.415,000000
23,599983	1,000	33.428,000000
23,616650	1,000	33.197,000000
23,633317	1,000	32.749,000000
23,649983	1,000	32.115,000000
23,666650	1,000	31.347,000000
23,683317	1,000	30.481,000000
23,699983	1,000	29.560,000000
23,716650	1,000	28.639,000000
23,733317	1,000	27.776,000000
23,749983	1,000	27.038,000000
23,766650	1,000	26.520,000000
23,783317	1,000	26.336,000000
23,799983	1,000	26.552,000000
23,816650	1,000	27.197,000000
23,833317	1,000	28.267,000000
23,849983	1,000	29.744,000000
23,866650	1,000	31.608,000000
23,883317	1,000	33.831,000000
23,899983	1,000	36.347,000000
23,916650	1,000	39.019,000000
23,933317	1,000	41.650,000000
23,949983	1,000	43.995,000000
23,966650	1,000	45.804,000000
23,983317	1,000	46.901,000000
23,999983	1,000	47.185,000000
24,016650	1,000	46.655,000000
24,033317	1,000	45.366,000000
24,049983	1,000	43.471,000000
24,066650	1,000	41.169,000000
24,083317	1,000	38.672,000000
24,099983	1,000	36.194,000000
24,116650	1,000	33.861,000000
24,133317	1,000	31.723,000000
24,149983	1,000	29.808,000000
24,166650	1,000	28.120,000000
24,183317	1,000	26.660,000000
24,199983	1,000	25.415,000000
24,216650	1,000	24.393,000000
24,233317	1,000	23.586,000000
24,249983	1,000	22.961,000000
24,266650	1,000	22.473,000000
24,283317	1,000	22.067,000000
24,299983	1,000	21.705,000000
24,316650	1,000	21.371,000000
24,333317	1,000	21.063,000000
24,349983	1,000	20.806,000000
24,366650	1,000	20.636,000000
24,383317	1,000	20.583,000000
24,399983	1,000	20.667,000000
24,416650	1,000	20.933,000000
24,433317	1,000	21.468,000000
24,449983	1,000	22.363,000000
24,466650	1,000	23.666,000000
24,483317	1,000	25.346,000000
24,499983	1,000	27.334,000000
24,516650	1,000	29.528,000000
24,533317	1,000	31.825,000000
24,549983	1,000	34.105,000000
24,566650	1,000	36.202,000000
24,583317	1,000	37.916,000000
24,599983	1,000	39.073,000000
24,616650	1,000	39.561,000000
24,633317	1,000	39.350,000000
24,649983	1,000	38.490,000000
24,666650	1,000	37.106,000000
24,683317	1,000	35.371,000000
24,699983	1,000	33.460,000000
24,716650	1,000	31.543,000000
24,733317	1,000	29.765,000000
24,749983	1,000	28.224,000000
24,766650	1,000	26.954,000000
24,783317	1,000	25.955,000000
24,799983	1,000	25.246,000000
24,816650	1,000	24.861,000000
24,833317	1,000	24.842,000000
24,849983	1,000	25.223,000000
24,866650	1,000	26.072,000000
24,883317	1,000	27.520,000000
24,899983	1,000	29.806,000000
24,916650	1,000	33.249,000000
24,933317	1,000	38.231,000000
24,949983	1,000	45.133,000000
24,966650	1,000	54.216,000000
24,983317	1,000	65.489,000000
24,999983	1,000	78.601,000000
25,016650	1,000	92.899,000000
25,033317	1,000	107.444,000000
25,049983	1,000	121.022,000000
25,066650	1,000	132.289,000000
25,083317	1,000	140.084,000000
25,099983	1,000	143.679,000000
25,116650	1,000	142.839,000000
25,133317	1,000	137.811,000000
25,149983	1,000	129.240,000000
25,166650	1,000	118.078,000000
25,183317	1,000	105.435,000000
25,199983	1,000	92.367,000000
25,216650	1,000	79.745,000000
25,233317	1,000	68.207,000000
25,249983	1,000	58.148,000000
25,266650	1,000	49.766,000000
25,283317	1,000	43.104,000000
25,299983	1,000	38.105,000000
25,316650	1,000	34.682,000000
25,333317	1,000	32.751,000000
25,349983	1,000	32.239,000000
25,366650	1,000	33.159,000000
25,383317	1,000	35.695,000000
25,399983	1,000	40.240,000000
25,416650	1,000	47.351,000000
25,433317	1,000	57.646,000000
25,449983	1,000	71.647,000000
25,466650	1,000	89.544,000000
25,483317	1,000	111.047,000000
25,499983	1,000	135.265,000000
25,516650	1,000	160.663,000000
25,533317	1,000	185.237,000000
25,549983	1,000	206.862,000000
25,566650	1,000	223.607,000000
25,583317	1,000	233.951,000000
25,599983	1,000	237.011,000000
25,616650	1,000	232.648,000000
25,633317	1,000	221.468,000000
25,649983	1,000	204.739,000000
25,666650	1,000	184.135,000000
25,683317	1,000	161.457,000000
25,699983	1,000	138.419,000000
25,716650	1,000	116.471,000000
25,733317	1,000	96.646,000000
25,749983	1,000	79.560,000000
25,766650	1,000	65.480,000000
25,783317	1,000	54.397,000000
25,799983	1,000	46.098,000000
25,816650	1,000	40.230,000000
25,833317	1,000	36.390,000000
25,849983	1,000	34.170,000000
25,866650	1,000	33.194,000000
25,883317	1,000	33.094,000000
25,899983	1,000	33.544,000000
25,916650	1,000	34.261,000000
25,933317	1,000	34.987,000000
25,949983	1,000	35.501,000000
25,966650	1,000	35.678,000000
25,983317	1,000	35.486,000000
25,999983	1,000	34.951,000000
26,016650	1,000	34.123,000000
26,033317	1,000	33.055,000000
26,049983	1,000	31.793,000000
26,066650	1,000	30.401,000000
26,083317	1,000	28.958,000000
26,099983	1,000	27.570,000000
26,116650	1,000	26.322,000000
26,133317	1,000	25.267,000000
26,149983	1,000	24.410,000000
26,166650	1,000	23.751,000000
26,183317	1,000	23.307,000000
26,199983	1,000	23.050,000000
26,216650	1,000	22.895,000000
26,233317	1,000	22.766,000000
26,249983	1,000	22.630,000000
26,266650	1,000	22.478,000000
26,283317	1,000	22.337,000000
26,299983	1,000	22.246,000000
26,316650	1,000	22.233,000000
26,333317	1,000	22.278,000000
26,349983	1,000	22.334,000000
26,366650	1,000	22.373,000000
26,383317	1,000	22.373,000000
26,399983	1,000	22.348,000000
26,416650	1,000	22.301,000000
26,433317	1,000	22.235,000000
26,449983	1,000	22.133,000000
26,466650	1,000	21.988,000000
26,483317	1,000	21.807,000000
26,499983	1,000	21.627,000000
26,516650	1,000	21.466,000000
26,533317	1,000	21.333,000000
26,549983	1,000	21.230,000000
26,566650	1,000	21.182,000000
26,583317	1,000	21.218,000000
26,599983	1,000	21.335,000000
26,616650	1,000	21.503,000000
26,633317	1,000	21.676,000000
26,649983	1,000	21.832,000000
26,666650	1,000	21.946,000000
26,683317	1,000	22.000,000000
26,699983	1,000	21.987,000000
26,716650	1,000	21.929,000000
26,733317	1,000	21.841,000000
26,749983	1,000	21.716,000000
26,766650	1,000	21.567,000000
26,783317	1,000	21.400,000000
26,799983	1,000	21.215,000000
26,816650	1,000	21.014,000000
26,833317	1,000	20.823,000000
26,849983	1,000	20.671,000000
26,866650	1,000	20.550,000000
26,883317	1,000	20.476,000000
26,899983	1,000	20.476,000000
26,916650	1,000	20.556,000000
26,933317	1,000	20.698,000000
26,949983	1,000	20.868,000000
26,966650	1,000	21.046,000000
26,983317	1,000	21.187,000000
26,999983	1,000	21.264,000000
27,016650	1,000	21.277,000000
27,033317	1,000	21.239,000000
27,049983	1,000	21.163,000000
27,066650	1,000	21.060,000000
27,083317	1,000	20.936,000000
27,099983	1,000	20.822,000000
27,116650	1,000	20.756,000000
27,133317	1,000	20.744,000000
27,149983	1,000	20.753,000000
27,166650	1,000	20.756,000000
27,183317	1,000	20.742,000000
27,199983	1,000	20.715,000000
27,216650	1,000	20.690,000000
27,233317	1,000	20.694,000000
27,249983	1,000	20.764,000000
27,266650	1,000	20.920,000000
27,283317	1,000	21.166,000000
27,299983	1,000	21.486,000000
27,316650	1,000	21.880,000000
27,333317	1,000	22.370,000000
27,349983	1,000	22.943,000000
27,366650	1,000	23.591,000000
27,383317	1,000	24.276,000000
27,399983	1,000	24.948,000000
27,416650	1,000	25.566,000000
27,433317	1,000	26.068,000000
27,449983	1,000	26.379,000000
27,466650	1,000	26.456,000000
27,483317	1,000	26.290,000000
27,499983	1,000	25.912,000000
27,516650	1,000	25.376,000000
27,533317	1,000	24.740,000000
27,549983	1,000	24.090,000000
27,566650	1,000	23.488,000000
27,583317	1,000	22.951,000000
27,599983	1,000	22.475,000000
27,616650	1,000	22.062,000000
27,633317	1,000	21.715,000000
27,649983	1,000	21.421,000000
27,666650	1,000	21.164,000000
27,683317	1,000	20.944,000000
27,699983	1,000	20.769,000000
27,716650	1,000	20.651,000000
27,733317	1,000	20.565,000000
27,749983	1,000	20.487,000000
27,766650	1,000	20.416,000000
27,783317	1,000	20.372,000000
27,799983	1,000	20.371,000000
27,816650	1,000	20.402,000000
27,833317	1,000	20.429,000000
27,849983	1,000	20.418,000000
27,866650	1,000	20.379,000000
27,883317	1,000	20.337,000000
27,899983	1,000	20.301,000000
27,916650	1,000	20.248,000000
27,933317	1,000	20.184,000000
27,949983	1,000	20.100,000000
27,966650	1,000	20.000,000000
27,983317	1,000	19.905,000000
27,999983	1,000	19.818,000000
28,016650	1,000	19.742,000000
28,033317	1,000	19.703,000000
28,049983	1,000	19.723,000000
28,066650	1,000	19.784,000000
28,083317	1,000	19.881,000000
28,099983	1,000	19.980,000000
28,116650	1,000	20.020,000000
28,133317	1,000	19.977,000000
28,149983	1,000	19.894,000000
28,166650	1,000	19.835,000000
28,183317	1,000	19.839,000000
28,199983	1,000	19.912,000000
28,216650	1,000	20.070,000000
28,233317	1,000	20.288,000000
28,249983	1,000	20.506,000000
28,266650	1,000	20.674,000000
28,283317	1,000	20.753,000000
28,299983	1,000	20.726,000000
28,316650	1,000	20.600,000000
28,333317	1,000	20.411,000000
28,349983	1,000	20.208,000000
28,366650	1,000	20.032,000000
28,383317	1,000	19.954,000000
28,399983	1,000	20.024,000000
28,416650	1,000	20.217,000000
28,433317	1,000	20.491,000000
28,449983	1,000	20.784,000000
28,466650	1,000	21.025,000000
28,483317	1,000	21.185,000000
28,499983	1,000	21.263,000000
28,516650	1,000	21.260,000000
28,533317	1,000	21.214,000000
28,549983	1,000	21.152,000000
28,566650	1,000	21.092,000000
28,583317	1,000	21.045,000000
28,599983	1,000	21.030,000000
28,616650	1,000	21.058,000000
28,633317	1,000	21.106,000000
28,649983	1,000	21.147,000000
28,666650	1,000	21.164,000000
28,683317	1,000	21.144,000000
28,699983	1,000	21.068,000000
28,716650	1,000	20.936,000000
28,733317	1,000	20.775,000000
28,749983	1,000	20.612,000000
28,766650	1,000	20.470,000000
28,783317	1,000	20.355,000000
28,799983	1,000	20.291,000000
28,816650	1,000	20.288,000000
28,833317	1,000	20.329,000000
28,849983	1,000	20.391,000000
28,866650	1,000	20.472,000000
28,883317	1,000	20.574,000000
28,899983	1,000	20.668,000000
28,916650	1,000	20.747,000000
28,933317	1,000	20.808,000000
28,949983	1,000	20.852,000000
28,966650	1,000	20.845,000000
28,983317	1,000	20.729,000000
28,999983	1,000	20.500,000000
29,016650	1,000	20.238,000000
29,033317	1,000	20.025,000000
29,049983	1,000	19.870,000000
29,066650	1,000	19.791,000000
29,083317	1,000	19.802,000000
29,099983	1,000	19.875,000000
29,116650	1,000	19.975,000000
29,133317	1,000	20.080,000000
29,149983	1,000	20.158,000000
29,166650	1,000	20.181,000000
29,183317	1,000	20.147,000000
29,199983	1,000	20.093,000000
29,216650	1,000	20.051,000000
29,233317	1,000	20.023,000000
29,249983	1,000	20.010,000000
29,266650	1,000	20.015,000000
29,283317	1,000	20.048,000000
29,299983	1,000	20.102,000000
29,316650	1,000	20.153,000000
29,333317	1,000	20.182,000000
29,349983	1,000	20.193,000000
29,366650	1,000	20.221,000000
29,383317	1,000	20.303,000000
29,399983	1,000	20.452,000000
29,416650	1,000	20.652,000000
29,433317	1,000	20.859,000000
29,449983	1,000	21.019,000000
29,466650	1,000	21.120,000000
29,483317	1,000	21.171,000000
29,499983	1,000	21.194,000000
29,516650	1,000	21.230,000000
29,533317	1,000	21.267,000000
29,549983	1,000	21.252,000000
29,566650	1,000	21.155,000000
29,583317	1,000	20.959,000000
29,599983	1,000	20.690,000000
29,616650	1,000	20.405,000000
29,633317	1,000	20.171,000000
29,649983	1,000	20.051,000000
29,666650	1,000	20.055,000000
29,683317	1,000	20.146,000000
29,699983	1,000	20.264,000000
29,716650	1,000	20.342,000000
29,733317	1,000	20.357,000000
29,749983	1,000	20.318,000000
29,766650	1,000	20.228,000000
29,783317	1,000	20.087,000000
29,799983	1,000	19.920,000000
29,816650	1,000	19.769,000000
29,833317	1,000	19.650,000000
29,849983	1,000	19.592,000000
29,866650	1,000	19.618,000000
29,883317	1,000	19.708,000000
29,899983	1,000	19.827,000000
29,916650	1,000	19.944,000000
29,933317	1,000	20.021,000000
29,949983	1,000	20.048,000000
29,966650	1,000	20.044,000000
29,983317	1,000	20.050,000000
29,999983	1,000	20.101,000000
30,016650	1,000	20.205,000000
30,033317	1,000	20.332,000000
30,049983	1,000	20.463,000000
30,066650	1,000	20.605,000000
30,083317	1,000	20.784,000000
30,099983	1,000	20.980,000000
30,116650	1,000	21.154,000000
30,133317	1,000	21.279,000000
30,149983	1,000	21.353,000000
30,166650	1,000	21.387,000000
30,183317	1,000	21.415,000000
30,199983	1,000	21.438,000000
30,216650	1,000	21.446,000000
30,233317	1,000	21.421,000000
30,249983	1,000	21.358,000000
30,266650	1,000	21.257,000000
30,283317	1,000	21.113,000000
30,299983	1,000	20.919,000000
30,316650	1,000	20.700,000000
30,333317	1,000	20.486,000000
30,349983	1,000	20.281,000000
30,366650	1,000	20.068,000000
30,383317	1,000	19.854,000000
30,399983	1,000	19.654,000000
30,416650	1,000	19.478,000000
30,433317	1,000	19.333,000000
30,449983	1,000	19.204,000000
30,466650	1,000	19.083,000000
30,483317	1,000	18.984,000000
30,499983	1,000	18.931,000000
30,516650	1,000	18.937,000000
30,533317	1,000	18.998,000000
30,549983	1,000	19.101,000000
30,566650	1,000	19.252,000000
30,583317	1,000	19.442,000000
30,599983	1,000	19.645,000000
30,616650	1,000	19.825,000000
30,633317	1,000	19.947,000000
30,649983	1,000	19.986,000000
30,666650	1,000	19.938,000000
30,683317	1,000	19.832,000000
30,699983	1,000	19.697,000000
30,716650	1,000	19.543,000000
30,733317	1,000	19.403,000000
30,749983	1,000	19.311,000000
30,766650	1,000	19.262,000000
30,783317	1,000	19.245,000000
30,799983	1,000	19.258,000000
30,816650	1,000	19.307,000000
30,833317	1,000	19.409,000000
30,849983	1,000	19.570,000000
30,866650	1,000	19.793,000000
30,883317	1,000	20.052,000000
30,899983	1,000	20.306,000000
30,916650	1,000	20.532,000000
30,933317	1,000	20.742,000000
30,949983	1,000	20.910,000000
30,966650	1,000	21.011,000000
30,983317	1,000	21.024,000000
30,999983	1,000	20.976,000000
31,016650	1,000	20.931,000000
31,033317	1,000	20.924,000000
31,049983	1,000	20.948,000000
31,066650	1,000	21.021,000000
31,083317	1,000	21.195,000000
31,099983	1,000	21.494,000000
31,116650	1,000	21.860,000000
31,133317	1,000	22.229,000000
31,149983	1,000	22.561,000000
31,166650	1,000	22.845,000000
31,183317	1,000	23.087,000000
31,199983	1,000	23.310,000000
31,216650	1,000	23.525,000000
31,233317	1,000	23.729,000000
31,249983	1,000	23.948,000000
31,266650	1,000	24.225,000000
31,283317	1,000	24.580,000000
31,299983	1,000	25.001,000000
31,316650	1,000	25.458,000000
31,333317	1,000	25.926,000000
31,349983	1,000	26.389,000000
31,366650	1,000	26.839,000000
31,383317	1,000	27.259,000000
31,399983	1,000	27.635,000000
31,416650	1,000	27.964,000000
31,433317	1,000	28.236,000000
31,449983	1,000	28.469,000000
31,466650	1,000	28.686,000000
31,483317	1,000	28.902,000000
31,499983	1,000	29.106,000000
31,516650	1,000	29.312,000000
31,533317	1,000	29.532,000000
31,549983	1,000	29.743,000000
31,566650	1,000	29.929,000000
31,583317	1,000	30.088,000000
31,599983	1,000	30.223,000000
31,616650	1,000	30.341,000000
31,633317	1,000	30.451,000000
31,649983	1,000	30.562,000000
31,666650	1,000	30.666,000000
31,683317	1,000	30.740,000000
31,699983	1,000	30.761,000000
31,716650	1,000	30.734,000000
31,733317	1,000	30.669,000000
31,749983	1,000	30.591,000000
31,766650	1,000	30.539,000000
31,783317	1,000	30.530,000000
31,799983	1,000	30.606,000000
31,816650	1,000	30.781,000000
31,833317	1,000	31.020,000000
31,849983	1,000	31.275,000000
31,866650	1,000	31.511,000000
31,883317	1,000	31.678,000000
31,899983	1,000	31.736,000000
31,916650	1,000	31.690,000000
31,933317	1,000	31.572,000000
31,949983	1,000	31.420,000000
31,966650	1,000	31.289,000000
31,983317	1,000	31.223,000000
31,999983	1,000	31.226,000000
32,016650	1,000	31.286,000000
32,033317	1,000	31.398,000000
32,049983	1,000	31.538,000000
32,066650	1,000	31.678,000000
32,083317	1,000	31.818,000000
32,099983	1,000	31.948,000000
32,116650	1,000	32.043,000000
32,133317	1,000	32.091,000000
32,149983	1,000	32.106,000000
32,166650	1,000	32.102,000000
32,183317	1,000	32.077,000000
32,199983	1,000	32.022,000000
32,216650	1,000	31.957,000000
32,233317	1,000	31.905,000000
32,249983	1,000	31.876,000000
32,266650	1,000	31.885,000000
32,283317	1,000	31.927,000000
32,299983	1,000	31.982,000000
32,316650	1,000	32.029,000000
32,333317	1,000	32.065,000000
32,349983	1,000	32.101,000000
32,366650	1,000	32.160,000000
32,383317	1,000	32.261,000000
32,399983	1,000	32.403,000000
32,416650	1,000	32.531,000000
32,433317	1,000	32.574,000000
32,449983	1,000	32.501,000000
32,466650	1,000	32.320,000000
32,483317	1,000	32.069,000000
32,499983	1,000	31.809,000000
32,516650	1,000	31.572,000000
32,533317	1,000	31.363,000000
32,549983	1,000	31.201,000000
32,566650	1,000	31.131,000000
32,583317	1,000	31.209,000000
32,599983	1,000	31.426,000000
32,616650	1,000	31.717,000000
32,633317	1,000	32.042,000000
32,649983	1,000	32.378,000000
32,666650	1,000	32.724,000000
32,683317	1,000	33.043,000000
32,699983	1,000	33.311,000000
32,716650	1,000	33.532,000000
32,733317	1,000	33.708,000000
32,749983	1,000	33.841,000000
32,766650	1,000	33.938,000000
32,783317	1,000	34.015,000000
32,799983	1,000	34.124,000000
32,816650	1,000	34.278,000000
32,833317	1,000	34.439,000000
32,849983	1,000	34.614,000000
32,866650	1,000	34.818,000000
32,883317	1,000	35.062,000000
32,899983	1,000	35.357,000000
32,916650	1,000	35.682,000000
32,933317	1,000	35.973,000000
32,949983	1,000	36.179,000000
32,966650	1,000	36.288,000000
32,983317	1,000	36.313,000000
32,999983	1,000	36.294,000000
33,016650	1,000	36.294,000000
33,033317	1,000	36.373,000000
33,049983	1,000	36.565,000000
33,066650	1,000	36.878,000000
33,083317	1,000	37.267,000000
33,099983	1,000	37.660,000000
33,116650	1,000	37.982,000000
33,133317	1,000	38.195,000000
33,149983	1,000	38.323,000000
33,166650	1,000	38.434,000000
33,183317	1,000	38.590,000000
33,199983	1,000	38.833,000000
33,216650	1,000	39.187,000000
33,233317	1,000	39.625,000000
33,249983	1,000	40.086,000000
33,266650	1,000	40.489,000000
33,283317	1,000	40.766,000000
33,299983	1,000	40.905,000000
33,316650	1,000	40.937,000000
33,333317	1,000	40.907,000000
33,349983	1,000	40.818,000000
33,366650	1,000	40.709,000000
33,383317	1,000	40.689,000000
33,399983	1,000	40.827,000000
33,416650	1,000	41.128,000000
33,433317	1,000	41.556,000000
33,449983	1,000	42.074,000000
33,466650	1,000	42.657,000000
33,483317	1,000	43.259,000000
33,499983	1,000	43.823,000000
33,516650	1,000	44.335,000000
33,533317	1,000	44.799,000000
33,549983	1,000	45.237,000000
33,566650	1,000	45.652,000000
33,583317	1,000	46.034,000000
33,599983	1,000	46.364,000000
33,616650	1,000	46.670,000000
33,633317	1,000	46.988,000000
33,649983	1,000	47.326,000000
33,666650	1,000	47.691,000000
33,683317	1,000	48.118,000000
33,699983	1,000	48.649,000000
33,716650	1,000	49.283,000000
33,733317	1,000	49.983,000000
33,749983	1,000	50.713,000000
33,766650	1,000	51.421,000000
33,783317	1,000	52.062,000000
33,799983	1,000	52.602,000000
33,816650	1,000	53.044,000000
33,833317	1,000	53.413,000000
33,849983	1,000	53.732,000000
33,866650	1,000	54.049,000000
33,883317	1,000	54.403,000000
33,899983	1,000	54.798,000000
33,916650	1,000	55.213,000000
33,933317	1,000	55.597,000000
33,949983	1,000	55.926,000000
33,966650	1,000	56.185,000000
33,983317	1,000	56.364,000000
33,999983	1,000	56.484,000000
34,016650	1,000	56.584,000000
34,033317	1,000	56.665,000000
34,049983	1,000	56.709,000000
34,066650	1,000	56.708,000000
34,083317	1,000	56.675,000000
34,099983	1,000	56.651,000000
34,116650	1,000	56.672,000000
34,133317	1,000	56.762,000000
34,149983	1,000	56.925,000000
34,166650	1,000	57.153,000000
34,183317	1,000	57.440,000000
34,199983	1,000	57.796,000000
34,216650	1,000	58.225,000000
34,233317	1,000	58.709,000000
34,249983	1,000	59.196,000000
34,266650	1,000	59.653,000000
34,283317	1,000	60.051,000000
34,299983	1,000	60.359,000000
34,316650	1,000	60.549,000000
34,333317	1,000	60.624,000000
34,349983	1,000	60.613,000000
34,366650	1,000	60.542,000000
34,383317	1,000	60.427,000000
34,399983	1,000	60.282,000000
34,416650	1,000	60.128,000000
34,433317	1,000	59.999,000000
34,449983	1,000	59.916,000000
34,466650	1,000	59.889,000000
34,483317	1,000	59.930,000000
34,499983	1,000	60.069,000000
34,516650	1,000	60.301,000000
34,533317	1,000	60.577,000000
34,549983	1,000	60.859,000000
34,566650	1,000	61.111,000000
34,583317	1,000	61.296,000000
34,599983	1,000	61.423,000000
34,616650	1,000	61.499,000000
34,633317	1,000	61.533,000000
34,649983	1,000	61.503,000000
34,666650	1,000	61.421,000000
34,683317	1,000	61.330,000000
34,699983	1,000	61.276,000000
34,716650	1,000	61.256,000000
34,733317	1,000	61.226,000000
34,749983	1,000	61.163,000000
34,766650	1,000	61.082,000000
34,783317	1,000	61.023,000000
34,799983	1,000	61.001,000000
34,816650	1,000	61.004,000000
34,833317	1,000	61.013,000000
34,849983	1,000	60.989,000000
34,866650	1,000	60.899,000000
34,883317	1,000	60.736,000000
34,899983	1,000	60.510,000000
34,916650	1,000	60.263,000000
34,933317	1,000	60.050,000000
34,949983	1,000	59.899,000000
34,966650	1,000	59.826,000000
34,983317	1,000	59.818,000000
34,999983	1,000	59.868,000000
35,016650	1,000	59.944,000000
35,033317	1,000	60.006,000000
35,049983	1,000	60.064,000000
35,066650	1,000	60.136,000000
35,083317	1,000	60.200,000000
35,099983	1,000	60.218,000000
35,116650	1,000	60.162,000000
35,133317	1,000	60.055,000000
35,149983	1,000	59.947,000000
35,166650	1,000	59.871,000000
35,183317	1,000	59.812,000000
35,199983	1,000	59.764,000000
35,216650	1,000	59.708,000000
35,233317	1,000	59.622,000000
35,249983	1,000	59.486,000000
35,266650	1,000	59.314,000000
35,283317	1,000	59.141,000000
35,299983	1,000	58.988,000000
35,316650	1,000	58.838,000000
35,333317	1,000	58.663,000000
35,349983	1,000	58.478,000000
35,366650	1,000	58.320,000000
35,383317	1,000	58.213,000000
35,399983	1,000	58.152,000000
35,416650	1,000	58.107,000000
35,433317	1,000	58.042,000000
35,449983	1,000	57.943,000000
35,466650	1,000	57.815,000000
35,483317	1,000	57.693,000000
35,499983	1,000	57.617,000000
35,516650	1,000	57.595,000000
35,533317	1,000	57.588,000000
35,549983	1,000	57.569,000000
35,566650	1,000	57.550,000000
35,583317	1,000	57.524,000000
35,599983	1,000	57.481,000000
35,616650	1,000	57.412,000000
35,633317	1,000	57.296,000000
35,649983	1,000	57.156,000000
35,666650	1,000	57.032,000000
35,683317	1,000	56.949,000000
35,699983	1,000	56.932,000000
35,716650	1,000	56.992,000000
35,733317	1,000	57.095,000000
35,749983	1,000	57.198,000000
35,766650	1,000	57.272,000000
35,783317	1,000	57.271,000000
35,799983	1,000	57.181,000000
35,816650	1,000	57.035,000000
35,833317	1,000	56.862,000000
35,849983	1,000	56.714,000000
35,866650	1,000	56.619,000000
35,883317	1,000	56.572,000000
35,899983	1,000	56.549,000000
35,916650	1,000	56.494,000000
35,933317	1,000	56.379,000000
35,949983	1,000	56.208,000000
35,966650	1,000	56.016,000000
35,983317	1,000	55.833,000000
35,999983	1,000	55.689,000000
36,016650	1,000	55.625,000000
36,033317	1,000	55.650,000000
36,049983	1,000	55.760,000000
36,066650	1,000	55.891,000000
36,083317	1,000	55.982,000000
36,099983	1,000	56.019,000000
36,116650	1,000	56.033,000000
36,133317	1,000	56.055,000000
36,149983	1,000	56.082,000000
36,166650	1,000	56.096,000000
36,183317	1,000	56.096,000000
36,199983	1,000	56.126,000000
36,216650	1,000	56.208,000000
36,233317	1,000	56.329,000000
36,249983	1,000	56.432,000000
36,266650	1,000	56.483,000000
36,283317	1,000	56.483,000000
36,299983	1,000	56.410,000000
36,316650	1,000	56.271,000000
36,333317	1,000	56.099,000000
36,349983	1,000	55.928,000000
36,366650	1,000	55.781,000000
36,383317	1,000	55.680,000000
36,399983	1,000	55.629,000000
36,416650	1,000	55.600,000000
36,433317	1,000	55.535,000000
36,449983	1,000	55.408,000000
36,466650	1,000	55.202,000000
36,483317	1,000	54.915,000000
36,499983	1,000	54.590,000000
36,516650	1,000	54.271,000000
36,533317	1,000	54.007,000000
36,549983	1,000	53.822,000000
36,566650	1,000	53.709,000000
36,583317	1,000	53.652,000000
36,599983	1,000	53.631,000000
36,616650	1,000	53.630,000000
36,633317	1,000	53.649,000000
36,649983	1,000	53.678,000000
36,666650	1,000	53.711,000000
36,683317	1,000	53.723,000000
36,699983	1,000	53.694,000000
36,716650	1,000	53.604,000000
36,733317	1,000	53.442,000000
36,749983	1,000	53.234,000000
36,766650	1,000	52.990,000000
36,783317	1,000	52.718,000000
36,799983	1,000	52.442,000000
36,816650	1,000	52.181,000000
36,833317	1,000	51.938,000000
36,849983	1,000	51.715,000000
36,866650	1,000	51.516,000000
36,883317	1,000	51.329,000000
36,899983	1,000	51.154,000000
36,916650	1,000	51.007,000000
36,933317	1,000	50.895,000000
36,949983	1,000	50.811,000000
36,966650	1,000	50.737,000000
36,983317	1,000	50.658,000000
36,999983	1,000	50.568,000000
37,016650	1,000	50.467,000000
37,033317	1,000	50.359,000000
37,049983	1,000	50.265,000000
37,066650	1,000	50.214,000000
37,083317	1,000	50.210,000000
37,099983	1,000	50.219,000000
37,116650	1,000	50.213,000000
37,133317	1,000	50.160,000000
37,149983	1,000	50.029,000000
37,166650	1,000	49.835,000000
37,183317	1,000	49.611,000000
37,199983	1,000	49.375,000000
37,216650	1,000	49.120,000000
37,233317	1,000	48.817,000000
37,249983	1,000	48.462,000000
37,266650	1,000	48.056,000000
37,283317	1,000	47.613,000000
37,299983	1,000	47.142,000000
37,316650	1,000	46.674,000000
37,333317	1,000	46.250,000000
37,349983	1,000	45.890,000000
37,366650	1,000	45.588,000000
37,383317	1,000	45.357,000000
37,399983	1,000	45.193,000000
37,416650	1,000	45.052,000000
37,433317	1,000	44.868,000000
37,449983	1,000	44.603,000000
37,466650	1,000	44.235,000000
37,483317	1,000	43.782,000000
37,499983	1,000	43.281,000000
37,516650	1,000	42.755,000000
37,533317	1,000	42.224,000000
37,549983	1,000	41.677,000000
37,566650	1,000	41.133,000000
37,583317	1,000	40.605,000000
37,599983	1,000	40.078,000000
37,616650	1,000	39.551,000000
37,633317	1,000	39.045,000000
37,649983	1,000	38.566,000000
37,666650	1,000	38.093,000000
37,683317	1,000	37.602,000000
37,699983	1,000	37.087,000000
37,716650	1,000	36.559,000000
37,733317	1,000	36.045,000000
37,749983	1,000	35.593,000000
37,766650	1,000	35.232,000000
37,783317	1,000	34.955,000000
37,799983	1,000	34.696,000000
37,816650	1,000	34.413,000000
37,833317	1,000	34.084,000000
37,849983	1,000	33.715,000000
37,866650	1,000	33.314,000000
37,883317	1,000	32.896,000000
37,899983	1,000	32.468,000000
37,916650	1,000	32.062,000000
37,933317	1,000	31.682,000000
37,949983	1,000	31.315,000000
37,966650	1,000	30.935,000000
37,983317	1,000	30.546,000000
37,999983	1,000	30.193,000000
38,016650	1,000	29.900,000000
38,033317	1,000	29.656,000000
38,049983	1,000	29.458,000000
38,066650	1,000	29.285,000000
38,083317	1,000	29.125,000000
38,099983	1,000	28.975,000000
38,116650	1,000	28.835,000000
38,133317	1,000	28.698,000000
38,149983	1,000	28.537,000000
38,166650	1,000	28.338,000000
38,183317	1,000	28.119,000000
38,199983	1,000	27.880,000000
38,216650	1,000	27.630,000000
38,233317	1,000	27.410,000000
38,249983	1,000	27.230,000000
38,266650	1,000	27.078,000000
38,283317	1,000	26.946,000000
38,299983	1,000	26.799,000000
38,316650	1,000	26.608,000000
38,333317	1,000	26.355,000000
38,349983	1,000	26.052,000000
38,366650	1,000	25.720,000000
38,383317	1,000	25.376,000000
38,399983	1,000	25.033,000000
38,416650	1,000	24.698,000000
38,433317	1,000	24.377,000000
38,449983	1,000	24.094,000000
38,466650	1,000	23.884,000000
38,483317	1,000	23.739,000000
38,499983	1,000	23.624,000000
38,516650	1,000	23.496,000000
38,533317	1,000	23.358,000000
38,549983	1,000	23.246,000000
38,566650	1,000	23.179,000000
38,583317	1,000	23.136,000000
38,599983	1,000	23.099,000000
38,616650	1,000	23.031,000000
38,633317	1,000	22.906,000000
38,649983	1,000	22.727,000000
38,666650	1,000	22.522,000000
38,683317	1,000	22.323,000000
38,699983	1,000	22.141,000000
38,716650	1,000	21.974,000000
38,733317	1,000	21.829,000000
38,749983	1,000	21.723,000000
38,766650	1,000	21.667,000000
38,783317	1,000	21.663,000000
38,799983	1,000	21.671,000000
38,816650	1,000	21.649,000000
38,833317	1,000	21.580,000000
38,849983	1,000	21.475,000000
38,866650	1,000	21.364,000000
38,883317	1,000	21.251,000000
38,899983	1,000	21.102,000000
38,916650	1,000	20.925,000000
38,933317	1,000	20.730,000000
38,949983	1,000	20.507,000000
38,966650	1,000	20.255,000000
38,983317	1,000	19.959,000000
38,999983	1,000	19.602,000000
39,016650	1,000	19.206,000000
39,033317	1,000	18.823,000000
39,049983	1,000	18.513,000000
39,066650	1,000	18.317,000000
39,083317	1,000	18.239,000000
39,099983	1,000	18.225,000000
39,116650	1,000	18.213,000000
39,133317	1,000	18.157,000000
39,149983	1,000	18.058,000000
39,166650	1,000	17.941,000000
39,183317	1,000	17.831,000000
39,199983	1,000	17.718,000000
39,216650	1,000	17.599,000000
39,233317	1,000	17.540,000000
39,249983	1,000	17.579,000000
39,266650	1,000	17.681,000000
39,283317	1,000	17.795,000000
39,299983	1,000	17.866,000000
39,316650	1,000	17.873,000000
39,333317	1,000	17.820,000000
39,349983	1,000	17.725,000000
39,366650	1,000	17.595,000000
39,383317	1,000	17.418,000000
39,399983	1,000	17.218,000000
39,416650	1,000	17.027,000000
39,433317	1,000	16.840,000000
39,449983	1,000	16.637,000000
39,466650	1,000	16.417,000000
39,483317	1,000	16.190,000000
39,499983	1,000	15.958,000000
39,516650	1,000	15.748,000000
39,533317	1,000	15.573,000000
39,549983	1,000	15.440,000000
39,566650	1,000	15.349,000000
39,583317	1,000	15.284,000000
39,599983	1,000	15.244,000000
39,616650	1,000	15.235,000000
39,633317	1,000	15.261,000000
39,649983	1,000	15.310,000000
39,666650	1,000	15.357,000000
39,683317	1,000	15.399,000000
39,699983	1,000	15.433,000000
39,716650	1,000	15.449,000000
39,733317	1,000	15.443,000000
39,749983	1,000	15.404,000000
39,766650	1,000	15.321,000000
39,783317	1,000	15.200,000000
39,799983	1,000	15.046,000000
39,816650	1,000	14.877,000000
39,833317	1,000	14.717,000000
39,849983	1,000	14.584,000000
39,866650	1,000	14.495,000000
39,883317	1,000	14.468,000000
39,899983	1,000	14.493,000000
39,916650	1,000	14.539,000000
39,933317	1,000	14.569,000000
39,949983	1,000	14.564,000000
39,966650	1,000	14.531,000000
39,983317	1,000	14.474,000000
39,999983	1,000	14.395,000000
40,016650	1,000	14.315,000000
40,033317	1,000	14.247,000000
40,049983	1,000	14.176,000000
40,066650	1,000	14.082,000000
40,083317	1,000	13.968,000000
40,099983	1,000	13.855,000000
40,116650	1,000	13.759,000000
40,133317	1,000	13.686,000000
40,149983	1,000	13.638,000000
40,166650	1,000	13.582,000000
40,183317	1,000	13.472,000000
40,199983	1,000	13.316,000000
40,216650	1,000	13.133,000000
40,233317	1,000	12.929,000000
40,249983	1,000	12.720,000000
40,266650	1,000	12.546,000000
40,283317	1,000	12.430,000000
40,299983	1,000	12.346,000000
40,316650	1,000	12.275,000000
40,333317	1,000	12.228,000000
40,349983	1,000	12.221,000000
40,366650	1,000	12.273,000000
40,383317	1,000	12.375,000000
40,399983	1,000	12.513,000000
40,416650	1,000	12.660,000000
40,433317	1,000	12.794,000000
40,449983	1,000	12.894,000000
40,466650	1,000	12.946,000000
40,483317	1,000	12.956,000000
40,499983	1,000	12.928,000000
40,516650	1,000	12.873,000000
40,533317	1,000	12.823,000000
40,549983	1,000	12.780,000000
40,566650	1,000	12.725,000000
40,583317	1,000	12.650,000000
40,599983	1,000	12.572,000000
40,616650	1,000	12.496,000000
40,633317	1,000	12.433,000000
40,649983	1,000	12.387,000000
40,666650	1,000	12.340,000000
40,683317	1,000	12.280,000000
40,699983	1,000	12.161,000000
40,716650	1,000	11.967,000000
40,733317	1,000	11.730,000000
40,749983	1,000	11.507,000000
40,766650	1,000	11.371,000000
40,783317	1,000	11.325,000000
40,799983	1,000	11.348,000000
40,816650	1,000	11.414,000000
40,833317	1,000	11.499,000000
40,849983	1,000	11.596,000000
40,866650	1,000	11.690,000000
40,883317	1,000	11.771,000000
40,899983	1,000	11.831,000000
40,916650	1,000	11.850,000000
40,933317	1,000	11.808,000000
40,949983	1,000	11.699,000000
40,966650	1,000	11.547,000000
40,983317	1,000	11.389,000000
40,999983	1,000	11.268,000000
41,016650	1,000	11.207,000000
41,033317	1,000	11.205,000000
41,049983	1,000	11.251,000000
41,066650	1,000	11.327,000000
41,083317	1,000	11.393,000000
41,099983	1,000	11.406,000000
41,116650	1,000	11.365,000000
41,133317	1,000	11.283,000000
41,149983	1,000	11.158,000000
41,166650	1,000	11.031,000000
41,183317	1,000	10.938,000000
41,199983	1,000	10.888,000000
41,216650	1,000	10.887,000000
41,233317	1,000	10.921,000000
41,249983	1,000	10.961,000000
41,266650	1,000	10.976,000000
41,283317	1,000	10.950,000000
41,299983	1,000	10.871,000000
41,316650	1,000	10.751,000000
41,333317	1,000	10.613,000000
41,349983	1,000	10.508,000000
41,366650	1,000	10.469,000000
41,383317	1,000	10.468,000000
41,399983	1,000	10.477,000000
41,416650	1,000	10.468,000000
41,433317	1,000	10.405,000000
41,449983	1,000	10.266,000000
41,466650	1,000	10.090,000000
41,483317	1,000	9.929,000000
41,499983	1,000	9.803,000000
41,516650	1,000	9.694,000000
41,533317	1,000	9.608,000000
41,549983	1,000	9.536,000000
41,566650	1,000	9.482,000000
41,583317	1,000	9.433,000000
41,599983	1,000	9.389,000000
41,616650	1,000	9.368,000000
41,633317	1,000	9.373,000000
41,649983	1,000	9.391,000000
41,666650	1,000	9.413,000000
41,683317	1,000	9.423,000000
41,699983	1,000	9.428,000000
41,716650	1,000	9.457,000000
41,733317	1,000	9.533,000000
41,749983	1,000	9.629,000000
41,766650	1,000	9.705,000000
41,783317	1,000	9.740,000000
41,799983	1,000	9.729,000000
41,816650	1,000	9.694,000000
41,833317	1,000	9.670,000000
41,849983	1,000	9.649,000000
41,866650	1,000	9.603,000000
41,883317	1,000	9.523,000000
41,899983	1,000	9.430,000000
41,916650	1,000	9.375,000000
41,933317	1,000	9.386,000000
41,949983	1,000	9.440,000000
41,966650	1,000	9.514,000000
41,983317	1,000	9.589,000000
41,999983	1,000	9.640,000000
42,016650	1,000	9.645,000000
42,033317	1,000	9.621,000000
42,049983	1,000	9.585,000000
42,066650	1,000	9.547,000000
42,083317	1,000	9.512,000000
42,099983	1,000	9.501,000000
42,116650	1,000	9.531,000000
42,133317	1,000	9.602,000000
42,149983	1,000	9.697,000000
42,166650	1,000	9.804,000000
42,183317	1,000	9.909,000000
42,199983	1,000	9.999,000000
42,216650	1,000	10.037,000000
42,233317	1,000	10.005,000000
42,249983	1,000	9.907,000000
42,266650	1,000	9.760,000000
42,283317	1,000	9.612,000000
42,299983	1,000	9.504,000000
42,316650	1,000	9.443,000000
42,333317	1,000	9.429,000000
42,349983	1,000	9.444,000000
42,366650	1,000	9.468,000000
42,383317	1,000	9.495,000000
42,399983	1,000	9.506,000000
42,416650	1,000	9.480,000000
42,433317	1,000	9.431,000000
42,449983	1,000	9.399,000000
42,466650	1,000	9.423,000000
42,483317	1,000	9.474,000000
42,499983	1,000	9.530,000000
42,516650	1,000	9.574,000000
42,533317	1,000	9.581,000000
42,549983	1,000	9.562,000000
42,566650	1,000	9.534,000000
42,583317	1,000	9.495,000000
42,599983	1,000	9.440,000000
42,616650	1,000	9.387,000000
42,633317	1,000	9.353,000000
42,649983	1,000	9.357,000000
42,666650	1,000	9.411,000000
42,683317	1,000	9.499,000000
42,699983	1,000	9.572,000000
42,716650	1,000	9.588,000000
42,733317	1,000	9.561,000000
42,749983	1,000	9.518,000000
42,766650	1,000	9.469,000000
42,783317	1,000	9.430,000000
42,799983	1,000	9.413,000000
42,816650	1,000	9.424,000000
42,833317	1,000	9.462,000000
42,849983	1,000	9.517,000000
42,866650	1,000	9.585,000000
42,883317	1,000	9.667,000000
42,899983	1,000	9.743,000000
42,916650	1,000	9.802,000000
42,933317	1,000	9.829,000000
42,949983	1,000	9.806,000000
42,966650	1,000	9.712,000000
42,983317	1,000	9.525,000000
42,999983	1,000	9.261,000000
43,016650	1,000	8.986,000000
43,033317	1,000	8.744,000000
43,049983	1,000	8.549,000000
43,066650	1,000	8.403,000000
43,083317	1,000	8.288,000000
43,099983	1,000	8.215,000000
43,116650	1,000	8.210,000000
