# Supplementary material for: HappyTools: A software for high-throughput HPLC data processing and quantitation
Source: PLoS One. 2018 Jul 6;13(7):e0200280. doi: 10.1371/journal.pone.0200280 (PMC6034860; doi:10.1371/journal.pone.0200280)
Supplement: S1 Data — The source code of HappyTools is included in this zip file, together with all the raw chromatograms as exported from ThermoFisher Chromeleon. A visual tutorial and a document demonstrating how to reproduce the results used in this study are also included. (ZIP) [file pone.0200280.s013.zip › Data/Clinical/ACPA-IgG Part 2/Total_RA3_ACPA.txt]

File Path	chrom://5-para-12-0017/ChromeleonLocal/Instrument Data/UHPLC_2/analysis 2013/Yoann 2013sup.seq/697.smp/Emission_1.channel/Emission_1.chm
Channel	Emission_1

Injection Information:
Data Vault	ChromeleonLocal
Injection	TOTAL ACPA POK
Injection Number	3
Position	GG5
Comment	
Processing Method	Integrate IgG 75-63%
Instrument Method	2013Aquity IgG glycan  75%-63% 010313   deepwellplate
Type	Unknown
Status	Finished
Injection Date	7-3-2013
Injection Time	0:25:34
Injection Volume (µl)	80,000
Dilution Factor	1,0000
Weight	1,0000

Raw Data Information:
Time Min. (min)	0,016683
Time Max. (min)	43,100017
Data Points	2586
Detector	FLD
Exporting Data System	Chromeleon 7.1.2.1478
Operator	
Signal Quantity	
Signal Unit	counts
Signal Min.	0,000000
Signal Max.	22.906.019,000000
Channel	Emission_1
Driver Name	FLD3000.dll
Channel Type	Evaluation
Min. Step (s)	1,000
Max. Step (s)	1,000
Average Step (s)	1,000

Signal Parameter Information:
Signal Info	330 nm /420 nm

Raw Data:
Time (min)	Step (s)	Value (counts)
0,016683	0,000	0,000000
0,033350	1,000	0,000000
0,050017	1,000	0,000000
0,066683	1,000	0,000000
0,083350	1,000	58,000000
0,100017	1,000	183,000000
0,116683	1,000	298,000000
0,133350	1,000	384,000000
0,150017	1,000	427,000000
0,166683	1,000	416,000000
0,183350	1,000	364,000000
0,200017	1,000	302,000000
0,216683	1,000	258,000000
0,233350	1,000	230,000000
0,250017	1,000	223,000000
0,266683	1,000	242,000000
0,283350	1,000	256,000000
0,300017	1,000	247,000000
0,316683	1,000	232,000000
0,333350	1,000	246,000000
0,350017	1,000	295,000000
0,366683	1,000	374,000000
0,383350	1,000	491,000000
0,400017	1,000	790,000000
0,416683	1,000	1.671,000000
0,433350	1,000	3.749,000000
0,450017	1,000	7.696,000000
0,466683	1,000	14.233,000000
0,483350	1,000	24.307,000000
0,500017	1,000	40.539,000000
0,516683	1,000	71.538,000000
0,533350	1,000	155.840,000000
0,550017	1,000	428.200,000000
0,566683	1,000	1.194.200,000000
0,583350	1,000	2.039.004,000000
0,600017	1,000	1.359.336,000000
0,616683	1,000	2.039.004,000000
0,633350	1,000	1.359.336,000000
0,650017	1,000	2.039.004,000000
0,666683	1,000	1.359.336,000000
0,683350	1,000	2.039.004,000000
0,700017	1,000	1.359.336,000000
0,716683	1,000	2.039.004,000000
0,733350	1,000	1.359.336,000000
0,750017	1,000	1.359.336,000000
0,766683	1,000	1.359.336,000000
0,783350	1,000	1.359.336,000000
0,800017	1,000	1.359.336,000000
0,816683	1,000	1.359.336,000000
0,833350	1,000	1.359.336,000000
0,850017	1,000	1.359.336,000000
0,866683	1,000	1.359.336,000000
0,883350	1,000	1.359.336,000000
0,900017	1,000	2.039.004,000000
0,916683	1,000	1.359.336,000000
0,933350	1,000	2.039.004,000000
0,950017	1,000	1.359.336,000000
0,966683	1,000	2.039.004,000000
0,983350	1,000	1.359.336,000000
1,000017	1,000	2.039.004,000000
1,016683	1,000	1.359.336,000000
1,033350	1,000	2.039.004,000000
1,050017	1,000	1.359.336,000000
1,066683	1,000	22.906.019,000000
1,083350	1,000	20.888.959,000000
1,100017	1,000	18.727.695,000000
1,116683	1,000	16.514.393,000000
1,133350	1,000	14.334.881,000000
1,150017	1,000	12.260.274,000000
1,166683	1,000	10.343.280,000000
1,183350	1,000	8.617.709,000000
1,200017	1,000	7.099.922,000000
1,216683	1,000	5.792.033,000000
1,233350	1,000	4.685.342,000000
1,250017	1,000	3.763.623,000000
1,266683	1,000	3.006.251,000000
1,283350	1,000	2.390.807,000000
1,300017	1,000	1.895.046,000000
1,316683	1,000	1.498.376,000000
1,333350	1,000	1.182.597,000000
1,350017	1,000	932.179,000000
1,366683	1,000	734.209,000000
1,383350	1,000	578.174,000000
1,400017	1,000	455.630,000000
1,416683	1,000	359.831,000000
1,433350	1,000	285.410,000000
1,450017	1,000	228.056,000000
1,466683	1,000	184.265,000000
1,483350	1,000	151.165,000000
1,500017	1,000	126.380,000000
1,516683	1,000	107.932,000000
1,533350	1,000	94.230,000000
1,550017	1,000	84.020,000000
1,566683	1,000	76.338,000000
1,583350	1,000	70.445,000000
1,600017	1,000	65.784,000000
1,616683	1,000	61.985,000000
1,633350	1,000	58.829,000000
1,650017	1,000	56.124,000000
1,666683	1,000	53.707,000000
1,683350	1,000	51.487,000000
1,700017	1,000	49.434,000000
1,716683	1,000	47.551,000000
1,733350	1,000	45.852,000000
1,750017	1,000	44.317,000000
1,766683	1,000	42.926,000000
1,783350	1,000	41.660,000000
1,800017	1,000	40.510,000000
1,816683	1,000	39.457,000000
1,833350	1,000	38.494,000000
1,850017	1,000	37.602,000000
1,866683	1,000	36.777,000000
1,883350	1,000	36.007,000000
1,900017	1,000	35.250,000000
1,916683	1,000	34.490,000000
1,933350	1,000	33.745,000000
1,950017	1,000	33.003,000000
1,966683	1,000	32.254,000000
1,983350	1,000	31.515,000000
2,000017	1,000	30.799,000000
2,016683	1,000	30.107,000000
2,033350	1,000	29.437,000000
2,050017	1,000	28.800,000000
2,066683	1,000	28.218,000000
2,083350	1,000	27.717,000000
2,100017	1,000	27.287,000000
2,116683	1,000	26.887,000000
2,133350	1,000	26.466,000000
2,150017	1,000	26.007,000000
2,166683	1,000	25.533,000000
2,183350	1,000	25.068,000000
2,200017	1,000	24.628,000000
2,216683	1,000	24.212,000000
2,233350	1,000	23.826,000000
2,250017	1,000	23.466,000000
2,266683	1,000	23.137,000000
2,283350	1,000	22.853,000000
2,300017	1,000	22.626,000000
2,316683	1,000	22.452,000000
2,333350	1,000	22.341,000000
2,350017	1,000	22.298,000000
2,366683	1,000	22.299,000000
2,383350	1,000	22.294,000000
2,400017	1,000	22.250,000000
2,416683	1,000	22.134,000000
2,433350	1,000	21.937,000000
2,450017	1,000	21.697,000000
2,466683	1,000	21.470,000000
2,483350	1,000	21.301,000000
2,500017	1,000	21.230,000000
2,516683	1,000	21.268,000000
2,533350	1,000	21.409,000000
2,550017	1,000	21.635,000000
2,566683	1,000	21.904,000000
2,583350	1,000	22.167,000000
2,600017	1,000	22.416,000000
2,616683	1,000	22.662,000000
2,633350	1,000	22.893,000000
2,650017	1,000	23.116,000000
2,666683	1,000	23.373,000000
2,683350	1,000	23.665,000000
2,700017	1,000	23.990,000000
2,716683	1,000	24.331,000000
2,733350	1,000	24.664,000000
2,750017	1,000	24.959,000000
2,766683	1,000	25.205,000000
2,783350	1,000	25.393,000000
2,800017	1,000	25.525,000000
2,816683	1,000	25.601,000000
2,833350	1,000	25.612,000000
2,850017	1,000	25.584,000000
2,866683	1,000	25.527,000000
2,883350	1,000	25.405,000000
2,900017	1,000	25.199,000000
2,916683	1,000	24.943,000000
2,933350	1,000	24.672,000000
2,950017	1,000	24.432,000000
2,966683	1,000	24.273,000000
2,983350	1,000	24.196,000000
3,000017	1,000	24.204,000000
3,016683	1,000	24.290,000000
3,033350	1,000	24.430,000000
3,050017	1,000	24.594,000000
3,066683	1,000	24.745,000000
3,083350	1,000	24.869,000000
3,100017	1,000	24.985,000000
3,116683	1,000	25.112,000000
3,133350	1,000	25.246,000000
3,150017	1,000	25.391,000000
3,166683	1,000	25.558,000000
3,183350	1,000	25.743,000000
3,200017	1,000	25.944,000000
3,216683	1,000	26.151,000000
3,233350	1,000	26.333,000000
3,250017	1,000	26.473,000000
3,266683	1,000	26.604,000000
3,283350	1,000	26.776,000000
3,300017	1,000	27.020,000000
3,316683	1,000	27.353,000000
3,333350	1,000	27.750,000000
3,350017	1,000	28.163,000000
3,366683	1,000	28.560,000000
3,383350	1,000	28.904,000000
3,400017	1,000	29.176,000000
3,416683	1,000	29.376,000000
3,433350	1,000	29.503,000000
3,450017	1,000	29.578,000000
3,466683	1,000	29.627,000000
3,483350	1,000	29.632,000000
3,500017	1,000	29.579,000000
3,516683	1,000	29.458,000000
3,533350	1,000	29.301,000000
3,550017	1,000	29.189,000000
3,566683	1,000	29.182,000000
3,583350	1,000	29.299,000000
3,600017	1,000	29.527,000000
3,616683	1,000	29.824,000000
3,633350	1,000	30.114,000000
3,650017	1,000	30.342,000000
3,666683	1,000	30.523,000000
3,683350	1,000	30.701,000000
3,700017	1,000	30.870,000000
3,716683	1,000	31.002,000000
3,733350	1,000	31.065,000000
3,750017	1,000	31.048,000000
3,766683	1,000	30.943,000000
3,783350	1,000	30.764,000000
3,800017	1,000	30.545,000000
3,816683	1,000	30.327,000000
3,833350	1,000	30.142,000000
3,850017	1,000	29.992,000000
3,866683	1,000	29.879,000000
3,883350	1,000	29.811,000000
3,900017	1,000	29.790,000000
3,916683	1,000	29.816,000000
3,933350	1,000	29.871,000000
3,950017	1,000	29.910,000000
3,966683	1,000	29.915,000000
3,983350	1,000	29.879,000000
4,000017	1,000	29.836,000000
4,016683	1,000	29.816,000000
4,033350	1,000	29.805,000000
4,050017	1,000	29.769,000000
4,066683	1,000	29.707,000000
4,083350	1,000	29.626,000000
4,100017	1,000	29.536,000000
4,116683	1,000	29.460,000000
4,133350	1,000	29.396,000000
4,150017	1,000	29.314,000000
4,166683	1,000	29.212,000000
4,183350	1,000	29.099,000000
4,200017	1,000	28.967,000000
4,216683	1,000	28.832,000000
4,233350	1,000	28.718,000000
4,250017	1,000	28.621,000000
4,266683	1,000	28.531,000000
4,283350	1,000	28.434,000000
4,300017	1,000	28.297,000000
4,316683	1,000	28.095,000000
4,333350	1,000	27.833,000000
4,350017	1,000	27.555,000000
4,366683	1,000	27.303,000000
4,383350	1,000	27.088,000000
4,400017	1,000	26.889,000000
4,416683	1,000	26.703,000000
4,433350	1,000	26.537,000000
4,450017	1,000	26.394,000000
4,466683	1,000	26.275,000000
4,483350	1,000	26.161,000000
4,500017	1,000	26.046,000000
4,516683	1,000	25.956,000000
4,533350	1,000	25.922,000000
4,550017	1,000	25.954,000000
4,566683	1,000	26.032,000000
4,583350	1,000	26.129,000000
4,600017	1,000	26.236,000000
4,616683	1,000	26.363,000000
4,633350	1,000	26.483,000000
4,650017	1,000	26.540,000000
4,666683	1,000	26.508,000000
4,683350	1,000	26.395,000000
4,700017	1,000	26.241,000000
4,716683	1,000	26.092,000000
4,733350	1,000	25.989,000000
4,750017	1,000	25.968,000000
4,766683	1,000	26.034,000000
4,783350	1,000	26.159,000000
4,800017	1,000	26.322,000000
4,816683	1,000	26.478,000000
4,833350	1,000	26.575,000000
4,850017	1,000	26.606,000000
4,866683	1,000	26.611,000000
4,883350	1,000	26.640,000000
4,900017	1,000	26.751,000000
4,916683	1,000	26.933,000000
4,933350	1,000	27.119,000000
4,950017	1,000	27.236,000000
4,966683	1,000	27.239,000000
4,983350	1,000	27.148,000000
5,000017	1,000	27.023,000000
5,016683	1,000	26.940,000000
5,033350	1,000	26.957,000000
5,050017	1,000	27.067,000000
5,066683	1,000	27.225,000000
5,083350	1,000	27.369,000000
5,100017	1,000	27.450,000000
5,116683	1,000	27.453,000000
5,133350	1,000	27.359,000000
5,150017	1,000	27.125,000000
5,166683	1,000	26.733,000000
5,183350	1,000	26.221,000000
5,200017	1,000	25.645,000000
5,216683	1,000	25.050,000000
5,233350	1,000	24.477,000000
5,250017	1,000	23.968,000000
5,266683	1,000	23.582,000000
5,283350	1,000	23.350,000000
5,300017	1,000	23.277,000000
5,316683	1,000	23.335,000000
5,333350	1,000	23.458,000000
5,350017	1,000	23.580,000000
5,366683	1,000	23.652,000000
5,383350	1,000	23.670,000000
5,400017	1,000	23.649,000000
5,416683	1,000	23.616,000000
5,433350	1,000	23.588,000000
5,450017	1,000	23.569,000000
5,466683	1,000	23.556,000000
5,483350	1,000	23.545,000000
5,500017	1,000	23.547,000000
5,516683	1,000	23.576,000000
5,533350	1,000	23.610,000000
5,550017	1,000	23.612,000000
5,566683	1,000	23.575,000000
5,583350	1,000	23.498,000000
5,600017	1,000	23.377,000000
5,616683	1,000	23.214,000000
5,633350	1,000	23.012,000000
5,650017	1,000	22.798,000000
5,666683	1,000	22.603,000000
5,683350	1,000	22.438,000000
5,700017	1,000	22.291,000000
5,716683	1,000	22.162,000000
5,733350	1,000	22.066,000000
5,750017	1,000	22.001,000000
5,766683	1,000	21.933,000000
5,783350	1,000	21.820,000000
5,800017	1,000	21.670,000000
5,816683	1,000	21.511,000000
5,833350	1,000	21.371,000000
5,850017	1,000	21.279,000000
5,866683	1,000	21.230,000000
5,883350	1,000	21.193,000000
5,900017	1,000	21.140,000000
5,916683	1,000	21.068,000000
5,933350	1,000	21.001,000000
5,950017	1,000	20.951,000000
5,966683	1,000	20.929,000000
5,983350	1,000	20.935,000000
6,000017	1,000	20.971,000000
6,016683	1,000	21.041,000000
6,033350	1,000	21.135,000000
6,050017	1,000	21.209,000000
6,066683	1,000	21.241,000000
6,083350	1,000	21.241,000000
6,100017	1,000	21.236,000000
6,116683	1,000	21.225,000000
6,133350	1,000	21.217,000000
6,150017	1,000	21.234,000000
6,166683	1,000	21.274,000000
6,183350	1,000	21.339,000000
6,200017	1,000	21.419,000000
6,216683	1,000	21.474,000000
6,233350	1,000	21.481,000000
6,250017	1,000	21.449,000000
6,266683	1,000	21.400,000000
6,283350	1,000	21.355,000000
6,300017	1,000	21.309,000000
6,316683	1,000	21.260,000000
6,333350	1,000	21.230,000000
6,350017	1,000	21.225,000000
6,366683	1,000	21.236,000000
6,383350	1,000	21.261,000000
6,400017	1,000	21.323,000000
6,416683	1,000	21.404,000000
6,433350	1,000	21.456,000000
6,450017	1,000	21.476,000000
6,466683	1,000	21.479,000000
6,483350	1,000	21.470,000000
6,500017	1,000	21.468,000000
6,516683	1,000	21.482,000000
6,533350	1,000	21.503,000000
6,550017	1,000	21.544,000000
6,566683	1,000	21.571,000000
6,583350	1,000	21.562,000000
6,600017	1,000	21.530,000000
6,616683	1,000	21.492,000000
6,633350	1,000	21.454,000000
6,650017	1,000	21.426,000000
6,666683	1,000	21.427,000000
6,683350	1,000	21.462,000000
6,700017	1,000	21.512,000000
6,716683	1,000	21.565,000000
6,733350	1,000	21.622,000000
6,750017	1,000	21.692,000000
6,766683	1,000	21.756,000000
6,783350	1,000	21.786,000000
6,800017	1,000	21.799,000000
6,816683	1,000	21.791,000000
6,833350	1,000	21.730,000000
6,850017	1,000	21.597,000000
6,866683	1,000	21.394,000000
6,883350	1,000	21.145,000000
6,900017	1,000	20.884,000000
6,916683	1,000	20.647,000000
6,933350	1,000	20.475,000000
6,950017	1,000	20.400,000000
6,966683	1,000	20.414,000000
6,983350	1,000	20.491,000000
7,000017	1,000	20.618,000000
7,016683	1,000	20.747,000000
7,033350	1,000	20.854,000000
7,050017	1,000	20.938,000000
7,066683	1,000	21.000,000000
7,083350	1,000	21.033,000000
7,100017	1,000	21.022,000000
7,116683	1,000	20.987,000000
7,133350	1,000	20.962,000000
7,150017	1,000	20.966,000000
7,166683	1,000	21.004,000000
7,183350	1,000	21.063,000000
7,200017	1,000	21.122,000000
7,216683	1,000	21.162,000000
7,233350	1,000	21.208,000000
7,250017	1,000	21.270,000000
7,266683	1,000	21.335,000000
7,283350	1,000	21.375,000000
7,300017	1,000	21.378,000000
7,316683	1,000	21.367,000000
7,333350	1,000	21.347,000000
7,350017	1,000	21.306,000000
7,366683	1,000	21.246,000000
7,383350	1,000	21.176,000000
7,400017	1,000	21.125,000000
7,416683	1,000	21.101,000000
7,433350	1,000	21.088,000000
7,450017	1,000	21.079,000000
7,466683	1,000	21.092,000000
7,483350	1,000	21.140,000000
7,500017	1,000	21.208,000000
7,516683	1,000	21.285,000000
7,533350	1,000	21.397,000000
7,550017	1,000	21.553,000000
7,566683	1,000	21.740,000000
7,583350	1,000	21.926,000000
7,600017	1,000	22.077,000000
7,616683	1,000	22.178,000000
7,633350	1,000	22.226,000000
7,650017	1,000	22.215,000000
7,666683	1,000	22.163,000000
7,683350	1,000	22.087,000000
7,700017	1,000	21.975,000000
7,716683	1,000	21.822,000000
7,733350	1,000	21.660,000000
7,750017	1,000	21.517,000000
7,766683	1,000	21.408,000000
7,783350	1,000	21.349,000000
7,800017	1,000	21.341,000000
7,816683	1,000	21.382,000000
7,833350	1,000	21.470,000000
7,850017	1,000	21.578,000000
7,866683	1,000	21.689,000000
7,883350	1,000	21.794,000000
7,900017	1,000	21.908,000000
7,916683	1,000	22.039,000000
7,933350	1,000	22.201,000000
7,950017	1,000	22.403,000000
7,966683	1,000	22.596,000000
7,983350	1,000	22.717,000000
8,000017	1,000	22.742,000000
8,016683	1,000	22.676,000000
8,033350	1,000	22.551,000000
8,050017	1,000	22.396,000000
8,066683	1,000	22.266,000000
8,083350	1,000	22.199,000000
8,100017	1,000	22.179,000000
8,116683	1,000	22.189,000000
8,133350	1,000	22.226,000000
8,150017	1,000	22.289,000000
8,166683	1,000	22.358,000000
8,183350	1,000	22.407,000000
8,200017	1,000	22.444,000000
8,216683	1,000	22.494,000000
8,233350	1,000	22.539,000000
8,250017	1,000	22.564,000000
8,266683	1,000	22.579,000000
8,283350	1,000	22.615,000000
8,300017	1,000	22.710,000000
8,316683	1,000	22.871,000000
8,333350	1,000	23.064,000000
8,350017	1,000	23.292,000000
8,366683	1,000	23.569,000000
8,383350	1,000	23.936,000000
8,400017	1,000	24.481,000000
8,416683	1,000	25.376,000000
8,433350	1,000	26.844,000000
8,450017	1,000	29.129,000000
8,466683	1,000	32.435,000000
8,483350	1,000	36.799,000000
8,500017	1,000	42.012,000000
8,516683	1,000	47.580,000000
8,533350	1,000	52.809,000000
8,550017	1,000	57.001,000000
8,566683	1,000	59.629,000000
8,583350	1,000	60.423,000000
8,600017	1,000	59.424,000000
8,616683	1,000	56.908,000000
8,633350	1,000	53.276,000000
8,650017	1,000	48.965,000000
8,666683	1,000	44.395,000000
8,683350	1,000	39.930,000000
8,700017	1,000	35.854,000000
8,716683	1,000	32.308,000000
8,733350	1,000	29.348,000000
8,750017	1,000	26.988,000000
8,766683	1,000	25.194,000000
8,783350	1,000	23.910,000000
8,800017	1,000	23.068,000000
8,816683	1,000	22.576,000000
8,833350	1,000	22.325,000000
8,850017	1,000	22.224,000000
8,866683	1,000	22.250,000000
8,883350	1,000	22.494,000000
8,900017	1,000	23.133,000000
8,916683	1,000	24.391,000000
8,933350	1,000	26.455,000000
8,950017	1,000	29.415,000000
8,966683	1,000	33.203,000000
8,983350	1,000	37.506,000000
9,000017	1,000	41.821,000000
9,016683	1,000	45.597,000000
9,033350	1,000	48.338,000000
9,050017	1,000	49.709,000000
9,066683	1,000	49.618,000000
9,083350	1,000	48.195,000000
9,100017	1,000	45.728,000000
9,116683	1,000	42.596,000000
9,133350	1,000	39.167,000000
9,150017	1,000	35.764,000000
9,166683	1,000	32.631,000000
9,183350	1,000	29.890,000000
9,200017	1,000	27.597,000000
9,216683	1,000	25.762,000000
9,233350	1,000	24.365,000000
9,250017	1,000	23.339,000000
9,266683	1,000	22.605,000000
9,283350	1,000	22.071,000000
9,300017	1,000	21.687,000000
9,316683	1,000	21.428,000000
9,333350	1,000	21.275,000000
9,350017	1,000	21.188,000000
9,366683	1,000	21.130,000000
9,383350	1,000	21.084,000000
9,400017	1,000	21.054,000000
9,416683	1,000	21.060,000000
9,433350	1,000	21.104,000000
9,450017	1,000	21.175,000000
9,466683	1,000	21.247,000000
9,483350	1,000	21.303,000000
9,500017	1,000	21.369,000000
9,516683	1,000	21.497,000000
9,533350	1,000	21.739,000000
9,550017	1,000	22.126,000000
9,566683	1,000	22.711,000000
9,583350	1,000	23.570,000000
9,600017	1,000	24.757,000000
9,616683	1,000	26.276,000000
9,633350	1,000	28.042,000000
9,650017	1,000	29.890,000000
9,666683	1,000	31.635,000000
9,683350	1,000	33.078,000000
9,700017	1,000	34.067,000000
9,716683	1,000	34.543,000000
9,733350	1,000	34.586,000000
9,750017	1,000	34.371,000000
9,766683	1,000	34.131,000000
9,783350	1,000	34.131,000000
9,800017	1,000	34.660,000000
9,816683	1,000	36.108,000000
9,833350	1,000	39.114,000000
9,850017	1,000	44.850,000000
9,866683	1,000	55.590,000000
9,883350	1,000	75.597,000000
9,900017	1,000	111.972,000000
9,916683	1,000	175.105,000000
9,933350	1,000	277.708,000000
9,950017	1,000	431.859,000000
9,966683	1,000	644.361,000000
9,983350	1,000	911.449,000000
10,000017	1,000	1.215.655,000000
10,016683	1,000	1.526.704,000000
10,033350	1,000	1.807.202,000000
10,050017	1,000	2.020.932,000000
10,066683	1,000	2.141.146,000000
10,083350	1,000	2.156.023,000000
10,100017	1,000	2.069.594,000000
10,116683	1,000	1.898.960,000000
10,133350	1,000	1.669.321,000000
10,150017	1,000	1.408.448,000000
10,166683	1,000	1.142.091,000000
10,183350	1,000	890.916,000000
10,200017	1,000	669.040,000000
10,216683	1,000	484.036,000000
10,233350	1,000	337.889,000000
10,250017	1,000	228.381,000000
10,266683	1,000	150.690,000000
10,283350	1,000	98.783,000000
10,300017	1,000	66.431,000000
10,316683	1,000	47.955,000000
10,333350	1,000	38.648,000000
10,350017	1,000	34.876,000000
10,366683	1,000	34.042,000000
10,383350	1,000	34.467,000000
10,400017	1,000	35.205,000000
10,416683	1,000	35.790,000000
10,433350	1,000	36.121,000000
10,450017	1,000	36.326,000000
10,466683	1,000	36.641,000000
10,483350	1,000	37.365,000000
10,500017	1,000	38.782,000000
10,516683	1,000	41.114,000000
10,533350	1,000	44.525,000000
10,550017	1,000	49.097,000000
10,566683	1,000	54.823,000000
10,583350	1,000	61.617,000000
10,600017	1,000	69.250,000000
10,616683	1,000	77.410,000000
10,633350	1,000	85.753,000000
10,650017	1,000	93.907,000000
10,666683	1,000	101.385,000000
10,683350	1,000	107.565,000000
10,700017	1,000	111.846,000000
10,716683	1,000	113.804,000000
10,733350	1,000	113.265,000000
10,750017	1,000	110.276,000000
10,766683	1,000	105.137,000000
10,783350	1,000	98.390,000000
10,800017	1,000	90.703,000000
10,816683	1,000	82.717,000000
10,833350	1,000	74.955,000000
10,850017	1,000	67.783,000000
10,866683	1,000	61.452,000000
10,883350	1,000	56.112,000000
10,900017	1,000	51.945,000000
10,916683	1,000	49.351,000000
10,933350	1,000	49.130,000000
10,950017	1,000	52.697,000000
10,966683	1,000	62.193,000000
10,983350	1,000	80.470,000000
11,000017	1,000	110.774,000000
11,016683	1,000	155.983,000000
11,033350	1,000	217.468,000000
11,050017	1,000	293.930,000000
11,066683	1,000	380.730,000000
11,083350	1,000	469.998,000000
11,100017	1,000	551.763,000000
11,116683	1,000	616.128,000000
11,133350	1,000	655.417,000000
11,150017	1,000	665.597,000000
11,166683	1,000	646.810,000000
11,183350	1,000	602.948,000000
11,200017	1,000	540.457,000000
11,216683	1,000	466.932,000000
11,233350	1,000	389.791,000000
11,250017	1,000	315.330,000000
11,266683	1,000	248.169,000000
11,283350	1,000	191.117,000000
11,300017	1,000	145.353,000000
11,316683	1,000	110.692,000000
11,333350	1,000	85.987,000000
11,350017	1,000	69.547,000000
11,366683	1,000	59.499,000000
11,383350	1,000	53.970,000000
11,400017	1,000	51.290,000000
11,416683	1,000	50.122,000000
11,433350	1,000	49.472,000000
11,450017	1,000	48.701,000000
11,466683	1,000	47.514,000000
11,483350	1,000	45.870,000000
11,500017	1,000	43.914,000000
11,516683	1,000	41.858,000000
11,533350	1,000	39.946,000000
11,550017	1,000	38.410,000000
11,566683	1,000	37.453,000000
11,583350	1,000	37.187,000000
11,600017	1,000	37.629,000000
11,616683	1,000	38.747,000000
11,633350	1,000	40.488,000000
11,650017	1,000	42.745,000000
11,666683	1,000	45.371,000000
11,683350	1,000	48.173,000000
11,700017	1,000	50.918,000000
11,716683	1,000	53.365,000000
11,733350	1,000	55.290,000000
11,750017	1,000	56.472,000000
11,766683	1,000	56.707,000000
11,783350	1,000	55.868,000000
11,800017	1,000	53.987,000000
11,816683	1,000	51.228,000000
11,833350	1,000	47.867,000000
11,850017	1,000	44.211,000000
11,866683	1,000	40.496,000000
11,883350	1,000	36.926,000000
11,900017	1,000	33.691,000000
11,916683	1,000	30.919,000000
11,933350	1,000	28.666,000000
11,950017	1,000	26.930,000000
11,966683	1,000	25.654,000000
11,983350	1,000	24.765,000000
12,000017	1,000	24.202,000000
12,016683	1,000	23.920,000000
12,033350	1,000	23.879,000000
12,050017	1,000	24.092,000000
12,066683	1,000	24.576,000000
12,083350	1,000	25.345,000000
12,100017	1,000	26.448,000000
12,116683	1,000	27.903,000000
12,133350	1,000	29.680,000000
12,150017	1,000	31.699,000000
12,166683	1,000	33.840,000000
12,183350	1,000	35.935,000000
12,200017	1,000	37.792,000000
12,216683	1,000	39.313,000000
12,233350	1,000	40.541,000000
12,250017	1,000	41.634,000000
12,266683	1,000	42.871,000000
12,283350	1,000	44.599,000000
12,300017	1,000	47.206,000000
12,316683	1,000	51.097,000000
12,333350	1,000	56.716,000000
12,350017	1,000	64.728,000000
12,366683	1,000	76.349,000000
12,383350	1,000	93.744,000000
12,400017	1,000	120.392,000000
12,416683	1,000	161.268,000000
12,433350	1,000	222.570,000000
12,450017	1,000	310.404,000000
12,466683	1,000	428.575,000000
12,483350	1,000	576.289,000000
12,500017	1,000	746.622,000000
12,516683	1,000	926.272,000000
12,533350	1,000	1.097.313,000000
12,550017	1,000	1.240.495,000000
12,566683	1,000	1.339.002,000000
12,583350	1,000	1.381.887,000000
12,600017	1,000	1.365.953,000000
12,616683	1,000	1.295.691,000000
12,633350	1,000	1.181.672,000000
12,650017	1,000	1.037.978,000000
12,666683	1,000	879.579,000000
12,683350	1,000	720.133,000000
12,700017	1,000	570.535,000000
12,716683	1,000	438.286,000000
12,733350	1,000	327.504,000000
12,750017	1,000	239.399,000000
12,766683	1,000	173.087,000000
12,783350	1,000	126.443,000000
12,800017	1,000	96.877,000000
12,816683	1,000	82.065,000000
12,833350	1,000	80.445,000000
12,850017	1,000	91.313,000000
12,866683	1,000	114.602,000000
12,883350	1,000	150.435,000000
12,900017	1,000	198.323,000000
12,916683	1,000	256.316,000000
12,933350	1,000	320.615,000000
12,950017	1,000	385.632,000000
12,966683	1,000	444.738,000000
12,983350	1,000	491.507,000000
13,000017	1,000	520.948,000000
13,016683	1,000	530.325,000000
13,033350	1,000	519.600,000000
13,050017	1,000	491.217,000000
13,066683	1,000	449.350,000000
13,083350	1,000	399.049,000000
13,100017	1,000	345.428,000000
13,116683	1,000	292.906,000000
13,133350	1,000	244.816,000000
13,150017	1,000	203.274,000000
13,166683	1,000	169.247,000000
13,183350	1,000	142.779,000000
13,200017	1,000	123.205,000000
13,216683	1,000	109.492,000000
13,233350	1,000	100.591,000000
13,250017	1,000	95.711,000000
13,266683	1,000	94.656,000000
13,283350	1,000	98.031,000000
13,300017	1,000	107.349,000000
13,316683	1,000	125.008,000000
13,333350	1,000	153.909,000000
13,350017	1,000	196.678,000000
13,366683	1,000	254.623,000000
13,383350	1,000	326.762,000000
13,400017	1,000	409.237,000000
13,416683	1,000	495.382,000000
13,433350	1,000	576.593,000000
13,450017	1,000	643.828,000000
13,466683	1,000	689.408,000000
13,483350	1,000	708.399,000000
13,500017	1,000	699.412,000000
13,516683	1,000	664.607,000000
13,533350	1,000	608.981,000000
13,550017	1,000	539.205,000000
13,566683	1,000	462.405,000000
13,583350	1,000	385.179,000000
13,600017	1,000	312.862,000000
13,616683	1,000	249.136,000000
13,633350	1,000	196.013,000000
13,650017	1,000	154.033,000000
13,666683	1,000	122.666,000000
13,683350	1,000	100.734,000000
13,700017	1,000	86.796,000000
13,716683	1,000	79.459,000000
13,733350	1,000	77.565,000000
13,750017	1,000	80.203,000000
13,766683	1,000	86.660,000000
13,783350	1,000	96.226,000000
13,800017	1,000	108.009,000000
13,816683	1,000	120.869,000000
13,833350	1,000	133.451,000000
13,850017	1,000	144.328,000000
13,866683	1,000	152.237,000000
13,883350	1,000	156.325,000000
13,900017	1,000	156.279,000000
13,916683	1,000	152.326,000000
13,933350	1,000	145.146,000000
13,950017	1,000	135.726,000000
13,966683	1,000	125.128,000000
13,983350	1,000	114.337,000000
14,000017	1,000	104.147,000000
14,016683	1,000	95.089,000000
14,033350	1,000	87.371,000000
14,050017	1,000	80.916,000000
14,066683	1,000	75.502,000000
14,083350	1,000	70.844,000000
14,100017	1,000	66.634,000000
14,116683	1,000	62.629,000000
14,133350	1,000	58.665,000000
14,150017	1,000	54.680,000000
14,166683	1,000	50.686,000000
14,183350	1,000	46.734,000000
14,200017	1,000	42.925,000000
14,216683	1,000	39.392,000000
14,233350	1,000	36.252,000000
14,250017	1,000	33.573,000000
14,266683	1,000	31.377,000000
14,283350	1,000	29.652,000000
14,300017	1,000	28.379,000000
14,316683	1,000	27.525,000000
14,333350	1,000	27.045,000000
14,350017	1,000	26.893,000000
14,366683	1,000	27.075,000000
14,383350	1,000	27.600,000000
14,400017	1,000	28.443,000000
14,416683	1,000	29.583,000000
14,433350	1,000	30.975,000000
14,450017	1,000	32.533,000000
14,466683	1,000	34.162,000000
14,483350	1,000	35.740,000000
14,500017	1,000	37.123,000000
14,516683	1,000	38.159,000000
14,533350	1,000	38.712,000000
14,550017	1,000	38.705,000000
14,566683	1,000	38.120,000000
14,583350	1,000	37.004,000000
14,600017	1,000	35.477,000000
14,616683	1,000	33.677,000000
14,633350	1,000	31.763,000000
14,650017	1,000	29.905,000000
14,666683	1,000	28.241,000000
14,683350	1,000	26.882,000000
14,700017	1,000	25.865,000000
14,716683	1,000	25.178,000000
14,733350	1,000	24.792,000000
14,750017	1,000	24.648,000000
14,766683	1,000	24.688,000000
14,783350	1,000	24.880,000000
14,800017	1,000	25.212,000000
14,816683	1,000	25.681,000000
14,833350	1,000	26.283,000000
14,850017	1,000	26.989,000000
14,866683	1,000	27.747,000000
14,883350	1,000	28.506,000000
14,900017	1,000	29.242,000000
14,916683	1,000	29.932,000000
14,933350	1,000	30.562,000000
14,950017	1,000	31.107,000000
14,966683	1,000	31.528,000000
14,983350	1,000	31.797,000000
15,000017	1,000	31.902,000000
15,016683	1,000	31.825,000000
15,033350	1,000	31.593,000000
15,050017	1,000	31.293,000000
15,066683	1,000	31.012,000000
15,083350	1,000	30.863,000000
15,100017	1,000	30.996,000000
15,116683	1,000	31.572,000000
15,133350	1,000	32.671,000000
15,150017	1,000	34.283,000000
15,166683	1,000	36.353,000000
15,183350	1,000	38.763,000000
15,200017	1,000	41.289,000000
15,216683	1,000	43.640,000000
15,233350	1,000	45.522,000000
15,250017	1,000	46.738,000000
15,266683	1,000	47.169,000000
15,283350	1,000	46.821,000000
15,300017	1,000	45.800,000000
15,316683	1,000	44.273,000000
15,333350	1,000	42.421,000000
15,350017	1,000	40.381,000000
15,366683	1,000	38.298,000000
15,383350	1,000	36.294,000000
15,400017	1,000	34.440,000000
15,416683	1,000	32.770,000000
15,433350	1,000	31.325,000000
15,450017	1,000	30.164,000000
15,466683	1,000	29.355,000000
15,483350	1,000	29.012,000000
15,500017	1,000	29.311,000000
15,516683	1,000	30.480,000000
15,533350	1,000	32.909,000000
15,550017	1,000	37.308,000000
15,566683	1,000	44.826,000000
15,583350	1,000	57.012,000000
15,600017	1,000	75.816,000000
15,616683	1,000	103.417,000000
15,633350	1,000	141.808,000000
15,650017	1,000	192.143,000000
15,666683	1,000	254.131,000000
15,683350	1,000	325.569,000000
15,700017	1,000	402.066,000000
15,716683	1,000	477.323,000000
15,733350	1,000	544.099,000000
15,750017	1,000	595.524,000000
15,766683	1,000	626.278,000000
15,783350	1,000	633.451,000000
15,800017	1,000	616.999,000000
15,816683	1,000	579.592,000000
15,833350	1,000	525.903,000000
15,850017	1,000	461.678,000000
15,866683	1,000	392.837,000000
15,883350	1,000	324.702,000000
15,900017	1,000	261.473,000000
15,916683	1,000	206.010,000000
15,933350	1,000	159.815,000000
15,950017	1,000	123.249,000000
15,966683	1,000	95.810,000000
15,983350	1,000	76.405,000000
16,000017	1,000	63.629,000000
16,016683	1,000	55.968,000000
16,033350	1,000	51.948,000000
16,050017	1,000	50.304,000000
16,066683	1,000	50.072,000000
16,083350	1,000	50.584,000000
16,100017	1,000	51.446,000000
16,116683	1,000	52.512,000000
16,133350	1,000	53.883,000000
16,150017	1,000	55.866,000000
16,166683	1,000	58.898,000000
16,183350	1,000	63.594,000000
16,200017	1,000	70.792,000000
16,216683	1,000	81.542,000000
16,233350	1,000	96.961,000000
16,250017	1,000	117.995,000000
16,266683	1,000	145.096,000000
16,283350	1,000	177.892,000000
16,300017	1,000	215.034,000000
16,316683	1,000	254.094,000000
16,333350	1,000	291.780,000000
16,350017	1,000	324.447,000000
16,366683	1,000	348.776,000000
16,383350	1,000	362.382,000000
16,400017	1,000	364.137,000000
16,416683	1,000	354.235,000000
16,433350	1,000	334.087,000000
16,450017	1,000	305.971,000000
16,466683	1,000	272.662,000000
16,483350	1,000	236.991,000000
16,500017	1,000	201.476,000000
16,516683	1,000	168.116,000000
16,533350	1,000	138.289,000000
16,550017	1,000	112.757,000000
16,566683	1,000	91.733,000000
16,583350	1,000	75.039,000000
16,600017	1,000	62.283,000000
16,616683	1,000	52.947,000000
16,633350	1,000	46.492,000000
16,650017	1,000	42.375,000000
16,666683	1,000	40.098,000000
16,683350	1,000	39.274,000000
16,700017	1,000	39.609,000000
16,716683	1,000	40.859,000000
16,733350	1,000	42.787,000000
16,750017	1,000	45.155,000000
16,766683	1,000	47.712,000000
16,783350	1,000	50.204,000000
16,800017	1,000	52.399,000000
16,816683	1,000	54.123,000000
16,833350	1,000	55.295,000000
16,850017	1,000	55.914,000000
16,866683	1,000	56.037,000000
16,883350	1,000	55.738,000000
16,900017	1,000	55.095,000000
16,916683	1,000	54.189,000000
16,933350	1,000	53.045,000000
16,950017	1,000	51.675,000000
16,966683	1,000	50.098,000000
16,983350	1,000	48.338,000000
17,000017	1,000	46.421,000000
17,016683	1,000	44.411,000000
17,033350	1,000	42.390,000000
17,050017	1,000	40.427,000000
17,066683	1,000	38.582,000000
17,083350	1,000	36.893,000000
17,100017	1,000	35.435,000000
17,116683	1,000	34.281,000000
17,133350	1,000	33.436,000000
17,150017	1,000	32.963,000000
17,166683	1,000	32.952,000000
17,183350	1,000	33.479,000000
17,200017	1,000	34.582,000000
17,216683	1,000	36.294,000000
17,233350	1,000	38.601,000000
17,250017	1,000	41.410,000000
17,266683	1,000	44.558,000000
17,283350	1,000	47.815,000000
17,300017	1,000	50.894,000000
17,316683	1,000	53.482,000000
17,333350	1,000	55.334,000000
17,350017	1,000	56.285,000000
17,366683	1,000	56.288,000000
17,383350	1,000	55.422,000000
17,400017	1,000	53.877,000000
17,416683	1,000	51.867,000000
17,433350	1,000	49.567,000000
17,450017	1,000	47.183,000000
17,466683	1,000	44.926,000000
17,483350	1,000	42.939,000000
17,500017	1,000	41.334,000000
17,516683	1,000	40.204,000000
17,533350	1,000	39.626,000000
17,550017	1,000	39.645,000000
17,566683	1,000	40.310,000000
17,583350	1,000	41.741,000000
17,600017	1,000	44.109,000000
17,616683	1,000	47.606,000000
17,633350	1,000	52.437,000000
17,650017	1,000	58.866,000000
17,666683	1,000	67.270,000000
17,683350	1,000	78.140,000000
17,700017	1,000	91.976,000000
17,716683	1,000	109.095,000000
17,733350	1,000	129.598,000000
17,750017	1,000	153.308,000000
17,766683	1,000	179.646,000000
17,783350	1,000	207.665,000000
17,800017	1,000	236.159,000000
17,816683	1,000	263.844,000000
17,833350	1,000	289.439,000000
17,850017	1,000	311.662,000000
17,866683	1,000	329.222,000000
17,883350	1,000	340.888,000000
17,900017	1,000	345.675,000000
17,916683	1,000	342.985,000000
17,933350	1,000	332.727,000000
17,950017	1,000	315.375,000000
17,966683	1,000	291.958,000000
17,983350	1,000	263.982,000000
18,000017	1,000	233.257,000000
18,016683	1,000	201.620,000000
18,033350	1,000	170.755,000000
18,050017	1,000	142.056,000000
18,066683	1,000	116.537,000000
18,083350	1,000	94.788,000000
18,100017	1,000	77.003,000000
18,116683	1,000	63.041,000000
18,133350	1,000	52.514,000000
18,150017	1,000	44.886,000000
18,166683	1,000	39.568,000000
18,183350	1,000	35.993,000000
18,200017	1,000	33.679,000000
18,216683	1,000	32.192,000000
18,233350	1,000	31.210,000000
18,250017	1,000	30.541,000000
18,266683	1,000	30.064,000000
18,283350	1,000	29.709,000000
18,300017	1,000	29.467,000000
18,316683	1,000	29.360,000000
18,333350	1,000	29.401,000000
18,350017	1,000	29.632,000000
18,366683	1,000	30.059,000000
18,383350	1,000	30.674,000000
18,400017	1,000	31.478,000000
18,416683	1,000	32.480,000000
18,433350	1,000	33.700,000000
18,450017	1,000	35.102,000000
18,466683	1,000	36.632,000000
18,483350	1,000	38.270,000000
18,500017	1,000	40.020,000000
18,516683	1,000	41.868,000000
18,533350	1,000	43.757,000000
18,550017	1,000	45.600,000000
18,566683	1,000	47.312,000000
18,583350	1,000	48.840,000000
18,600017	1,000	50.141,000000
18,616683	1,000	51.147,000000
18,633350	1,000	51.782,000000
18,650017	1,000	51.950,000000
18,666683	1,000	51.591,000000
18,683350	1,000	50.722,000000
18,700017	1,000	49.439,000000
18,716683	1,000	47.964,000000
18,733350	1,000	46.620,000000
18,750017	1,000	45.854,000000
18,766683	1,000	46.233,000000
18,783350	1,000	48.447,000000
18,800017	1,000	53.311,000000
18,816683	1,000	61.672,000000
18,833350	1,000	74.312,000000
18,850017	1,000	91.841,000000
18,866683	1,000	114.402,000000
18,883350	1,000	141.343,000000
18,900017	1,000	171.231,000000
18,916683	1,000	201.911,000000
18,933350	1,000	230.731,000000
18,950017	1,000	254.946,000000
18,966683	1,000	272.090,000000
18,983350	1,000	280.465,000000
19,000017	1,000	279.440,000000
19,016683	1,000	269.439,000000
19,033350	1,000	251.799,000000
19,050017	1,000	228.488,000000
19,066683	1,000	201.774,000000
19,083350	1,000	173.906,000000
19,100017	1,000	146.835,000000
19,116683	1,000	122.066,000000
19,133350	1,000	100.613,000000
19,150017	1,000	83.057,000000
19,166683	1,000	69.585,000000
19,183350	1,000	60.036,000000
19,200017	1,000	54.005,000000
19,216683	1,000	50.906,000000
19,233350	1,000	50.102,000000
19,250017	1,000	50.969,000000
19,266683	1,000	52.904,000000
19,283350	1,000	55.328,000000
19,300017	1,000	57.717,000000
19,316683	1,000	59.638,000000
19,333350	1,000	60.763,000000
19,350017	1,000	60.907,000000
19,366683	1,000	60.084,000000
19,383350	1,000	58.460,000000
19,400017	1,000	56.276,000000
19,416683	1,000	53.827,000000
19,433350	1,000	51.393,000000
19,450017	1,000	49.194,000000
19,466683	1,000	47.397,000000
19,483350	1,000	46.107,000000
19,500017	1,000	45.338,000000
19,516683	1,000	44.994,000000
19,533350	1,000	44.947,000000
19,550017	1,000	45.066,000000
19,566683	1,000	45.220,000000
19,583350	1,000	45.317,000000
19,600017	1,000	45.318,000000
19,616683	1,000	45.250,000000
19,633350	1,000	45.167,000000
19,650017	1,000	45.089,000000
19,666683	1,000	44.981,000000
19,683350	1,000	44.777,000000
19,700017	1,000	44.443,000000
19,716683	1,000	43.989,000000
19,733350	1,000	43.416,000000
19,750017	1,000	42.698,000000
19,766683	1,000	41.800,000000
19,783350	1,000	40.738,000000
19,800017	1,000	39.552,000000
19,816683	1,000	38.282,000000
19,833350	1,000	36.979,000000
19,850017	1,000	35.704,000000
19,866683	1,000	34.542,000000
19,883350	1,000	33.577,000000
19,900017	1,000	32.851,000000
19,916683	1,000	32.377,000000
19,933350	1,000	32.136,000000
19,950017	1,000	32.101,000000
19,966683	1,000	32.197,000000
19,983350	1,000	32.341,000000
20,000017	1,000	32.509,000000
20,016683	1,000	32.730,000000
20,033350	1,000	33.039,000000
20,050017	1,000	33.481,000000
20,066683	1,000	34.106,000000
20,083350	1,000	34.959,000000
20,100017	1,000	36.097,000000
20,116683	1,000	37.654,000000
20,133350	1,000	39.827,000000
20,150017	1,000	42.869,000000
20,166683	1,000	47.030,000000
20,183350	1,000	52.554,000000
20,200017	1,000	59.603,000000
20,216683	1,000	68.214,000000
20,233350	1,000	78.231,000000
20,250017	1,000	89.239,000000
20,266683	1,000	100.605,000000
20,283350	1,000	111.626,000000
20,300017	1,000	121.730,000000
20,316683	1,000	130.664,000000
20,333350	1,000	138.664,000000
20,350017	1,000	146.625,000000
20,366683	1,000	156.144,000000
20,383350	1,000	169.448,000000
20,400017	1,000	189.236,000000
20,416683	1,000	218.372,000000
20,433350	1,000	259.292,000000
20,450017	1,000	313.290,000000
20,466683	1,000	379.972,000000
20,483350	1,000	456.850,000000
20,500017	1,000	539.195,000000
20,516683	1,000	620.515,000000
20,533350	1,000	693.325,000000
20,550017	1,000	750.285,000000
20,566683	1,000	785.486,000000
20,583350	1,000	795.547,000000
20,600017	1,000	780.071,000000
20,616683	1,000	741.643,000000
20,633350	1,000	685.362,000000
20,650017	1,000	617.894,000000
20,666683	1,000	546.476,000000
20,683350	1,000	477.789,000000
20,700017	1,000	417.053,000000
20,716683	1,000	367.477,000000
20,733350	1,000	330.169,000000
20,750017	1,000	304.319,000000
20,766683	1,000	287.716,000000
20,783350	1,000	277.286,000000
20,800017	1,000	269.722,000000
20,816683	1,000	262.093,000000
20,833350	1,000	252.282,000000
20,850017	1,000	239.130,000000
20,866683	1,000	222.437,000000
20,883350	1,000	202.811,000000
20,900017	1,000	181.395,000000
20,916683	1,000	159.574,000000
20,933350	1,000	138.707,000000
20,950017	1,000	119.985,000000
20,966683	1,000	104.296,000000
20,983350	1,000	92.174,000000
21,000017	1,000	83.806,000000
21,016683	1,000	79.060,000000
21,033350	1,000	77.528,000000
21,050017	1,000	78.594,000000
21,066683	1,000	81.503,000000
21,083350	1,000	85.462,000000
21,100017	1,000	89.798,000000
21,116683	1,000	94.016,000000
21,133350	1,000	97.842,000000
21,150017	1,000	101.295,000000
21,166683	1,000	104.730,000000
21,183350	1,000	109.007,000000
21,200017	1,000	115.610,000000
21,216683	1,000	126.790,000000
21,233350	1,000	145.692,000000
21,250017	1,000	176.336,000000
21,266683	1,000	223.427,000000
21,283350	1,000	291.748,000000
21,300017	1,000	385.327,000000
21,316683	1,000	506.201,000000
21,333350	1,000	653.086,000000
21,350017	1,000	820.533,000000
21,366683	1,000	998.693,000000
21,383350	1,000	1.174.058,000000
21,400017	1,000	1.331.153,000000
21,416683	1,000	1.454.968,000000
21,433350	1,000	1.533.306,000000
21,450017	1,000	1.558.806,000000
21,466683	1,000	1.530.043,000000
21,483350	1,000	1.451.473,000000
21,500017	1,000	1.332.304,000000
21,516683	1,000	1.184.655,000000
21,533350	1,000	1.021.631,000000
21,550017	1,000	855.576,000000
21,566683	1,000	696.802,000000
21,583350	1,000	552.886,000000
21,600017	1,000	428.537,000000
21,616683	1,000	325.775,000000
21,633350	1,000	244.360,000000
21,650017	1,000	182.444,000000
21,666683	1,000	137.273,000000
21,683350	1,000	105.708,000000
21,700017	1,000	84.691,000000
21,716683	1,000	71.539,000000
21,733350	1,000	64.029,000000
21,750017	1,000	60.397,000000
21,766683	1,000	59.366,000000
21,783350	1,000	60.167,000000
21,800017	1,000	62.422,000000
21,816683	1,000	65.973,000000
21,833350	1,000	70.702,000000
21,850017	1,000	76.452,000000
21,866683	1,000	82.981,000000
21,883350	1,000	89.897,000000
21,900017	1,000	96.667,000000
21,916683	1,000	102.662,000000
21,933350	1,000	107.263,000000
21,950017	1,000	109.977,000000
21,966683	1,000	110.506,000000
21,983350	1,000	108.766,000000
22,000017	1,000	104.892,000000
22,016683	1,000	99.217,000000
22,033350	1,000	92.228,000000
22,050017	1,000	84.445,000000
22,066683	1,000	76.405,000000
22,083350	1,000	68.596,000000
22,100017	1,000	61.410,000000
22,116683	1,000	55.109,000000
22,133350	1,000	49.801,000000
22,150017	1,000	45.499,000000
22,166683	1,000	42.144,000000
22,183350	1,000	39.581,000000
22,200017	1,000	37.628,000000
22,216683	1,000	36.125,000000
22,233350	1,000	34.935,000000
22,250017	1,000	33.974,000000
22,266683	1,000	33.220,000000
22,283350	1,000	32.633,000000
22,300017	1,000	32.210,000000
22,316683	1,000	31.960,000000
22,333350	1,000	31.873,000000
22,350017	1,000	31.931,000000
22,366683	1,000	32.113,000000
22,383350	1,000	32.382,000000
22,400017	1,000	32.693,000000
22,416683	1,000	33.018,000000
22,433350	1,000	33.325,000000
22,450017	1,000	33.586,000000
22,466683	1,000	33.791,000000
22,483350	1,000	33.945,000000
22,500017	1,000	34.039,000000
22,516683	1,000	34.083,000000
22,533350	1,000	34.113,000000
22,550017	1,000	34.138,000000
22,566683	1,000	34.145,000000
22,583350	1,000	34.134,000000
22,600017	1,000	34.101,000000
22,616683	1,000	34.017,000000
22,633350	1,000	33.848,000000
22,650017	1,000	33.572,000000
22,666683	1,000	33.173,000000
22,683350	1,000	32.647,000000
22,700017	1,000	32.025,000000
22,716683	1,000	31.364,000000
22,733350	1,000	30.724,000000
22,750017	1,000	30.139,000000
22,766683	1,000	29.673,000000
22,783350	1,000	29.395,000000
22,800017	1,000	29.329,000000
22,816683	1,000	29.481,000000
22,833350	1,000	29.820,000000
22,850017	1,000	30.310,000000
22,866683	1,000	30.912,000000
22,883350	1,000	31.575,000000
22,900017	1,000	32.236,000000
22,916683	1,000	32.825,000000
22,933350	1,000	33.302,000000
22,950017	1,000	33.645,000000
22,966683	1,000	33.854,000000
22,983350	1,000	33.958,000000
23,000017	1,000	34.004,000000
23,016683	1,000	34.079,000000
23,033350	1,000	34.259,000000
23,050017	1,000	34.572,000000
23,066683	1,000	35.023,000000
23,083350	1,000	35.641,000000
23,100017	1,000	36.453,000000
23,116683	1,000	37.442,000000
23,133350	1,000	38.536,000000
23,150017	1,000	39.624,000000
23,166683	1,000	40.579,000000
23,183350	1,000	41.264,000000
23,200017	1,000	41.588,000000
23,216683	1,000	41.526,000000
23,233350	1,000	41.079,000000
23,250017	1,000	40.285,000000
23,266683	1,000	39.261,000000
23,283350	1,000	38.153,000000
23,300017	1,000	37.137,000000
23,316683	1,000	36.390,000000
23,333350	1,000	36.080,000000
23,350017	1,000	36.383,000000
23,366683	1,000	37.492,000000
23,383350	1,000	39.593,000000
23,400017	1,000	42.815,000000
23,416683	1,000	47.187,000000
23,433350	1,000	52.620,000000
23,450017	1,000	58.897,000000
23,466683	1,000	65.686,000000
23,483350	1,000	72.530,000000
23,500017	1,000	78.853,000000
23,516683	1,000	84.106,000000
23,533350	1,000	87.845,000000
23,550017	1,000	89.781,000000
23,566683	1,000	89.824,000000
23,583350	1,000	88.059,000000
23,600017	1,000	84.705,000000
23,616683	1,000	80.099,000000
23,633350	1,000	74.654,000000
23,650017	1,000	68.843,000000
23,666683	1,000	63.098,000000
23,683350	1,000	57.754,000000
23,700017	1,000	53.051,000000
23,716683	1,000	49.103,000000
23,733350	1,000	45.937,000000
23,750017	1,000	43.581,000000
23,766683	1,000	42.080,000000
23,783350	1,000	41.492,000000
23,800017	1,000	41.853,000000
23,816683	1,000	43.203,000000
23,833350	1,000	45.566,000000
23,850017	1,000	48.951,000000
23,866683	1,000	53.332,000000
23,883350	1,000	58.589,000000
23,900017	1,000	64.470,000000
23,916683	1,000	70.611,000000
23,933350	1,000	76.567,000000
23,950017	1,000	81.855,000000
23,966683	1,000	86.011,000000
23,983350	1,000	88.655,000000
24,000017	1,000	89.534,000000
24,016683	1,000	88.606,000000
24,033350	1,000	86.026,000000
24,050017	1,000	82.073,000000
24,066683	1,000	77.106,000000
24,083350	1,000	71.513,000000
24,100017	1,000	65.687,000000
24,116683	1,000	59.971,000000
24,133350	1,000	54.629,000000
24,150017	1,000	49.827,000000
24,166683	1,000	45.651,000000
24,183350	1,000	42.158,000000
24,200017	1,000	39.344,000000
24,216683	1,000	37.156,000000
24,233350	1,000	35.505,000000
24,250017	1,000	34.295,000000
24,266683	1,000	33.429,000000
24,283350	1,000	32.828,000000
24,300017	1,000	32.450,000000
24,316683	1,000	32.251,000000
24,333350	1,000	32.188,000000
24,350017	1,000	32.265,000000
24,366683	1,000	32.547,000000
24,383350	1,000	33.169,000000
24,400017	1,000	34.275,000000
24,416683	1,000	36.117,000000
24,433350	1,000	39.017,000000
24,450017	1,000	43.295,000000
24,466683	1,000	49.224,000000
24,483350	1,000	56.935,000000
24,500017	1,000	66.345,000000
24,516683	1,000	77.119,000000
24,533350	1,000	88.647,000000
24,550017	1,000	100.075,000000
24,566683	1,000	110.415,000000
24,583350	1,000	118.728,000000
24,600017	1,000	124.242,000000
24,616683	1,000	126.493,000000
24,633350	1,000	125.377,000000
24,650017	1,000	121.163,000000
24,666683	1,000	114.458,000000
24,683350	1,000	106.079,000000
24,700017	1,000	96.900,000000
24,716683	1,000	87.709,000000
24,733350	1,000	79.155,000000
24,750017	1,000	71.718,000000
24,766683	1,000	65.718,000000
24,783350	1,000	61.335,000000
24,800017	1,000	58.654,000000
24,816683	1,000	57.762,000000
24,833350	1,000	58.840,000000
24,850017	1,000	62.268,000000
24,866683	1,000	68.772,000000
24,883350	1,000	79.579,000000
24,900017	1,000	96.453,000000
24,916683	1,000	121.605,000000
24,933350	1,000	157.449,000000
24,950017	1,000	206.134,000000
24,966683	1,000	268.800,000000
24,983350	1,000	344.945,000000
25,000017	1,000	431.924,000000
25,016683	1,000	524.754,000000
25,033350	1,000	616.468,000000
25,050017	1,000	698.981,000000
25,066683	1,000	764.384,000000
25,083350	1,000	806.250,000000
25,100017	1,000	820.760,000000
25,116683	1,000	807.203,000000
25,133350	1,000	767.865,000000
25,150017	1,000	707.421,000000
25,166683	1,000	632.124,000000
25,183350	1,000	548.848,000000
25,200017	1,000	464.118,000000
25,216683	1,000	383.449,000000
25,233350	1,000	310.971,000000
25,250017	1,000	249.297,000000
25,266683	1,000	199.664,000000
25,283350	1,000	162.230,000000
25,300017	1,000	136.444,000000
25,316683	1,000	121.510,000000
25,333350	1,000	116.922,000000
25,350017	1,000	122.961,000000
25,366683	1,000	141.048,000000
25,383350	1,000	174.043,000000
25,400017	1,000	226.262,000000
25,416683	1,000	303.157,000000
25,433350	1,000	410.343,000000
25,450017	1,000	552.140,000000
25,466683	1,000	729.810,000000
25,483350	1,000	939.880,000000
25,500017	1,000	1.173.067,000000
25,516683	1,000	1.414.227,000000
25,533350	1,000	1.644.035,000000
25,550017	1,000	1.841.895,000000
25,566683	1,000	1.988.882,000000
25,583350	1,000	2.070.844,000000
25,600017	1,000	2.080.782,000000
25,616683	1,000	2.019.622,000000
25,633350	1,000	1.895.546,000000
25,650017	1,000	1.722.234,000000
25,666683	1,000	1.516.428,000000
25,683350	1,000	1.295.428,000000
25,700017	1,000	1.075.010,000000
25,716683	1,000	867.961,000000
25,733350	1,000	683.324,000000
25,750017	1,000	526.393,000000
25,766683	1,000	399.220,000000
25,783350	1,000	301.291,000000
25,800017	1,000	230.309,000000
25,816683	1,000	182.955,000000
25,833350	1,000	155.410,000000
25,850017	1,000	143.755,000000
25,866683	1,000	144.148,000000
25,883350	1,000	152.945,000000
25,900017	1,000	166.755,000000
25,916683	1,000	182.451,000000
25,933350	1,000	197.342,000000
25,950017	1,000	209.300,000000
25,966683	1,000	216.888,000000
25,983350	1,000	219.503,000000
26,000017	1,000	217.338,000000
26,016683	1,000	211.199,000000
26,033350	1,000	202.241,000000
26,050017	1,000	191.773,000000
26,066683	1,000	180.976,000000
26,083350	1,000	170.737,000000
26,100017	1,000	161.546,000000
26,116683	1,000	153.495,000000
26,133350	1,000	146.376,000000
26,150017	1,000	139.812,000000
26,166683	1,000	133.368,000000
26,183350	1,000	126.696,000000
26,200017	1,000	119.585,000000
26,216683	1,000	111.959,000000
26,233350	1,000	103.866,000000
26,250017	1,000	95.477,000000
26,266683	1,000	87.028,000000
26,283350	1,000	78.784,000000
26,300017	1,000	70.995,000000
26,316683	1,000	63.904,000000
26,333350	1,000	57.711,000000
26,350017	1,000	52.513,000000
26,366683	1,000	48.332,000000
26,383350	1,000	45.117,000000
26,400017	1,000	42.787,000000
26,416683	1,000	41.193,000000
26,433350	1,000	40.136,000000
26,450017	1,000	39.428,000000
26,466683	1,000	38.890,000000
26,483350	1,000	38.371,000000
26,500017	1,000	37.765,000000
26,516683	1,000	37.011,000000
26,533350	1,000	36.091,000000
26,550017	1,000	35.024,000000
26,566683	1,000	33.851,000000
26,583350	1,000	32.638,000000
26,600017	1,000	31.445,000000
26,616683	1,000	30.293,000000
26,633350	1,000	29.194,000000
26,650017	1,000	28.176,000000
26,666683	1,000	27.293,000000
26,683350	1,000	26.574,000000
26,700017	1,000	26.015,000000
26,716683	1,000	25.600,000000
26,733350	1,000	25.299,000000
26,750017	1,000	25.082,000000
26,766683	1,000	24.932,000000
26,783350	1,000	24.829,000000
26,800017	1,000	24.775,000000
26,816683	1,000	24.767,000000
26,833350	1,000	24.799,000000
26,850017	1,000	24.881,000000
26,866683	1,000	25.034,000000
26,883350	1,000	25.276,000000
26,900017	1,000	25.606,000000
26,916683	1,000	25.982,000000
26,933350	1,000	26.359,000000
26,950017	1,000	26.696,000000
26,966683	1,000	26.980,000000
26,983350	1,000	27.223,000000
27,000017	1,000	27.439,000000
27,016683	1,000	27.616,000000
27,033350	1,000	27.723,000000
27,050017	1,000	27.737,000000
27,066683	1,000	27.655,000000
27,083350	1,000	27.458,000000
27,100017	1,000	27.130,000000
27,116683	1,000	26.693,000000
27,133350	1,000	26.200,000000
27,150017	1,000	25.732,000000
27,166683	1,000	25.365,000000
27,183350	1,000	25.169,000000
27,200017	1,000	25.228,000000
27,216683	1,000	25.642,000000
27,233350	1,000	26.504,000000
27,250017	1,000	27.903,000000
27,266683	1,000	29.945,000000
27,283350	1,000	32.763,000000
27,300017	1,000	36.469,000000
27,316683	1,000	41.102,000000
27,333350	1,000	46.590,000000
27,350017	1,000	52.720,000000
27,366683	1,000	59.184,000000
27,383350	1,000	65.638,000000
27,400017	1,000	71.651,000000
27,416683	1,000	76.707,000000
27,433350	1,000	80.311,000000
27,450017	1,000	82.083,000000
27,466683	1,000	81.847,000000
27,483350	1,000	79.680,000000
27,500017	1,000	75.853,000000
27,516683	1,000	70.772,000000
27,533350	1,000	64.897,000000
27,550017	1,000	58.722,000000
27,566683	1,000	52.724,000000
27,583350	1,000	47.248,000000
27,600017	1,000	42.504,000000
27,616683	1,000	38.588,000000
27,633350	1,000	35.496,000000
27,650017	1,000	33.171,000000
27,666683	1,000	31.526,000000
27,683350	1,000	30.410,000000
27,700017	1,000	29.669,000000
27,716683	1,000	29.169,000000
27,733350	1,000	28.783,000000
27,750017	1,000	28.425,000000
27,766683	1,000	28.054,000000
27,783350	1,000	27.662,000000
27,800017	1,000	27.229,000000
27,816683	1,000	26.750,000000
27,833350	1,000	26.246,000000
27,850017	1,000	25.755,000000
27,866683	1,000	25.299,000000
27,883350	1,000	24.899,000000
27,900017	1,000	24.582,000000
27,916683	1,000	24.366,000000
27,933350	1,000	24.256,000000
27,950017	1,000	24.215,000000
27,966683	1,000	24.207,000000
27,983350	1,000	24.202,000000
28,000017	1,000	24.185,000000
28,016683	1,000	24.152,000000
28,033350	1,000	24.089,000000
28,050017	1,000	23.998,000000
28,066683	1,000	23.876,000000
28,083350	1,000	23.722,000000
28,100017	1,000	23.545,000000
28,116683	1,000	23.364,000000
28,133350	1,000	23.202,000000
28,150017	1,000	23.065,000000
28,166683	1,000	22.942,000000
28,183350	1,000	22.818,000000
28,200017	1,000	22.688,000000
28,216683	1,000	22.548,000000
28,233350	1,000	22.401,000000
28,250017	1,000	22.265,000000
28,266683	1,000	22.158,000000
28,283350	1,000	22.093,000000
28,300017	1,000	22.077,000000
28,316683	1,000	22.100,000000
28,333350	1,000	22.158,000000
28,350017	1,000	22.265,000000
28,366683	1,000	22.458,000000
28,383350	1,000	22.789,000000
28,400017	1,000	23.281,000000
28,416683	1,000	23.943,000000
28,433350	1,000	24.749,000000
28,450017	1,000	25.669,000000
28,466683	1,000	26.675,000000
28,483350	1,000	27.731,000000
28,500017	1,000	28.779,000000
28,516683	1,000	29.755,000000
28,533350	1,000	30.578,000000
28,550017	1,000	31.165,000000
28,566683	1,000	31.450,000000
28,583350	1,000	31.414,000000
28,600017	1,000	31.083,000000
28,616683	1,000	30.478,000000
28,633350	1,000	29.624,000000
28,650017	1,000	28.589,000000
28,666683	1,000	27.493,000000
28,683350	1,000	26.444,000000
28,700017	1,000	25.497,000000
28,716683	1,000	24.703,000000
28,733350	1,000	24.105,000000
28,750017	1,000	23.699,000000
28,766683	1,000	23.435,000000
28,783350	1,000	23.258,000000
28,800017	1,000	23.128,000000
28,816683	1,000	23.051,000000
28,833350	1,000	23.047,000000
28,850017	1,000	23.098,000000
28,866683	1,000	23.160,000000
28,883350	1,000	23.163,000000
28,900017	1,000	23.069,000000
28,916683	1,000	22.884,000000
28,933350	1,000	22.651,000000
28,950017	1,000	22.419,000000
28,966683	1,000	22.239,000000
28,983350	1,000	22.137,000000
29,000017	1,000	22.103,000000
29,016683	1,000	22.141,000000
29,033350	1,000	22.254,000000
29,050017	1,000	22.434,000000
29,066683	1,000	22.647,000000
29,083350	1,000	22.859,000000
29,100017	1,000	23.038,000000
29,116683	1,000	23.151,000000
29,133350	1,000	23.231,000000
29,150017	1,000	23.316,000000
29,166683	1,000	23.406,000000
29,183350	1,000	23.468,000000
29,200017	1,000	23.486,000000
29,216683	1,000	23.467,000000
29,233350	1,000	23.403,000000
29,250017	1,000	23.269,000000
29,266683	1,000	23.057,000000
29,283350	1,000	22.800,000000
29,300017	1,000	22.548,000000
29,316683	1,000	22.344,000000
29,333350	1,000	22.200,000000
29,350017	1,000	22.106,000000
29,366683	1,000	22.075,000000
29,383350	1,000	22.124,000000
29,400017	1,000	22.246,000000
29,416683	1,000	22.394,000000
29,433350	1,000	22.510,000000
29,450017	1,000	22.587,000000
29,466683	1,000	22.627,000000
29,483350	1,000	22.623,000000
29,500017	1,000	22.572,000000
29,516683	1,000	22.482,000000
29,533350	1,000	22.370,000000
29,550017	1,000	22.250,000000
29,566683	1,000	22.160,000000
29,583350	1,000	22.140,000000
29,600017	1,000	22.197,000000
29,616683	1,000	22.311,000000
29,633350	1,000	22.448,000000
29,650017	1,000	22.551,000000
29,666683	1,000	22.584,000000
29,683350	1,000	22.555,000000
29,700017	1,000	22.470,000000
29,716683	1,000	22.345,000000
29,733350	1,000	22.201,000000
29,750017	1,000	22.073,000000
29,766683	1,000	21.962,000000
29,783350	1,000	21.872,000000
29,800017	1,000	21.806,000000
29,816683	1,000	21.759,000000
29,833350	1,000	21.720,000000
29,850017	1,000	21.688,000000
29,866683	1,000	21.642,000000
29,883350	1,000	21.548,000000
29,900017	1,000	21.400,000000
29,916683	1,000	21.235,000000
29,933350	1,000	21.104,000000
29,950017	1,000	21.027,000000
29,966683	1,000	21.011,000000
29,983350	1,000	21.038,000000
30,000017	1,000	21.113,000000
30,016683	1,000	21.219,000000
30,033350	1,000	21.304,000000
30,050017	1,000	21.343,000000
30,066683	1,000	21.354,000000
30,083350	1,000	21.368,000000
30,100017	1,000	21.392,000000
30,116683	1,000	21.422,000000
30,133350	1,000	21.446,000000
30,150017	1,000	21.458,000000
30,166683	1,000	21.457,000000
30,183350	1,000	21.422,000000
30,200017	1,000	21.366,000000
30,216683	1,000	21.317,000000
30,233350	1,000	21.285,000000
30,250017	1,000	21.252,000000
30,266683	1,000	21.203,000000
30,283350	1,000	21.135,000000
30,300017	1,000	21.056,000000
30,316683	1,000	20.977,000000
30,333350	1,000	20.905,000000
30,350017	1,000	20.835,000000
30,366683	1,000	20.766,000000
30,383350	1,000	20.715,000000
30,400017	1,000	20.685,000000
30,416683	1,000	20.683,000000
30,433350	1,000	20.724,000000
30,450017	1,000	20.820,000000
30,466683	1,000	20.956,000000
30,483350	1,000	21.105,000000
30,500017	1,000	21.234,000000
30,516683	1,000	21.286,000000
30,533350	1,000	21.244,000000
30,550017	1,000	21.126,000000
30,566683	1,000	20.973,000000
30,583350	1,000	20.801,000000
30,600017	1,000	20.640,000000
30,616683	1,000	20.503,000000
30,633350	1,000	20.421,000000
30,650017	1,000	20.422,000000
30,666683	1,000	20.515,000000
30,683350	1,000	20.679,000000
30,700017	1,000	20.885,000000
30,716683	1,000	21.123,000000
30,733350	1,000	21.385,000000
30,750017	1,000	21.647,000000
30,766683	1,000	21.891,000000
30,783350	1,000	22.124,000000
30,800017	1,000	22.352,000000
30,816683	1,000	22.577,000000
30,833350	1,000	22.788,000000
30,850017	1,000	22.967,000000
30,866683	1,000	23.119,000000
30,883350	1,000	23.263,000000
30,900017	1,000	23.390,000000
30,916683	1,000	23.468,000000
30,933350	1,000	23.468,000000
30,950017	1,000	23.378,000000
30,966683	1,000	23.231,000000
30,983350	1,000	23.070,000000
31,000017	1,000	22.911,000000
31,016683	1,000	22.766,000000
31,033350	1,000	22.658,000000
31,050017	1,000	22.579,000000
31,066683	1,000	22.538,000000
31,083350	1,000	22.551,000000
31,100017	1,000	22.619,000000
31,116683	1,000	22.763,000000
31,133350	1,000	23.004,000000
31,150017	1,000	23.349,000000
31,166683	1,000	23.783,000000
31,183350	1,000	24.270,000000
31,200017	1,000	24.770,000000
31,216683	1,000	25.250,000000
31,233350	1,000	25.682,000000
31,250017	1,000	26.076,000000
31,266683	1,000	26.462,000000
31,283350	1,000	26.858,000000
31,300017	1,000	27.256,000000
31,316683	1,000	27.623,000000
31,333350	1,000	27.923,000000
31,350017	1,000	28.169,000000
31,366683	1,000	28.403,000000
31,383350	1,000	28.672,000000
31,400017	1,000	28.975,000000
31,416683	1,000	29.280,000000
31,433350	1,000	29.562,000000
31,450017	1,000	29.813,000000
31,466683	1,000	30.003,000000
31,483350	1,000	30.116,000000
31,500017	1,000	30.168,000000
31,516683	1,000	30.181,000000
31,533350	1,000	30.197,000000
31,550017	1,000	30.247,000000
31,566683	1,000	30.319,000000
31,583350	1,000	30.386,000000
31,600017	1,000	30.468,000000
31,616683	1,000	30.594,000000
31,633350	1,000	30.723,000000
31,650017	1,000	30.792,000000
31,666683	1,000	30.807,000000
31,683350	1,000	30.786,000000
31,700017	1,000	30.757,000000
31,716683	1,000	30.745,000000
31,733350	1,000	30.763,000000
31,750017	1,000	30.818,000000
31,766683	1,000	30.926,000000
31,783350	1,000	31.089,000000
31,800017	1,000	31.293,000000
31,816683	1,000	31.552,000000
31,833350	1,000	31.870,000000
31,850017	1,000	32.203,000000
31,866683	1,000	32.514,000000
31,883350	1,000	32.775,000000
31,900017	1,000	32.974,000000
31,916683	1,000	33.094,000000
31,933350	1,000	33.118,000000
31,950017	1,000	33.055,000000
31,966683	1,000	32.947,000000
31,983350	1,000	32.829,000000
32,000017	1,000	32.718,000000
32,016683	1,000	32.628,000000
32,033350	1,000	32.577,000000
32,050017	1,000	32.587,000000
32,066683	1,000	32.652,000000
32,083350	1,000	32.766,000000
32,100017	1,000	32.909,000000
32,116683	1,000	33.050,000000
32,133350	1,000	33.167,000000
32,150017	1,000	33.231,000000
32,166683	1,000	33.214,000000
32,183350	1,000	33.127,000000
32,200017	1,000	33.010,000000
32,216683	1,000	32.885,000000
32,233350	1,000	32.775,000000
32,250017	1,000	32.684,000000
32,266683	1,000	32.611,000000
32,283350	1,000	32.581,000000
32,300017	1,000	32.618,000000
32,316683	1,000	32.705,000000
32,333350	1,000	32.796,000000
32,350017	1,000	32.843,000000
32,366683	1,000	32.818,000000
32,383350	1,000	32.736,000000
32,400017	1,000	32.598,000000
32,416683	1,000	32.417,000000
32,433350	1,000	32.210,000000
32,450017	1,000	32.004,000000
32,466683	1,000	31.849,000000
32,483350	1,000	31.786,000000
32,500017	1,000	31.803,000000
32,516683	1,000	31.886,000000
32,533350	1,000	32.042,000000
32,550017	1,000	32.280,000000
32,566683	1,000	32.594,000000
32,583350	1,000	32.965,000000
32,600017	1,000	33.372,000000
32,616683	1,000	33.826,000000
32,633350	1,000	34.351,000000
32,650017	1,000	34.949,000000
32,666683	1,000	35.580,000000
32,683350	1,000	36.210,000000
32,700017	1,000	36.814,000000
32,716683	1,000	37.354,000000
32,733350	1,000	37.801,000000
32,750017	1,000	38.130,000000
32,766683	1,000	38.373,000000
32,783350	1,000	38.580,000000
32,800017	1,000	38.760,000000
32,816683	1,000	38.930,000000
32,833350	1,000	39.078,000000
32,850017	1,000	39.193,000000
32,866683	1,000	39.292,000000
32,883350	1,000	39.394,000000
32,900017	1,000	39.523,000000
32,916683	1,000	39.705,000000
32,933350	1,000	39.938,000000
32,950017	1,000	40.214,000000
32,966683	1,000	40.517,000000
32,983350	1,000	40.839,000000
33,000017	1,000	41.192,000000
33,016683	1,000	41.589,000000
33,033350	1,000	42.006,000000
33,050017	1,000	42.386,000000
33,066683	1,000	42.672,000000
33,083350	1,000	42.842,000000
33,100017	1,000	42.913,000000
33,116683	1,000	42.895,000000
33,133350	1,000	42.789,000000
33,150017	1,000	42.561,000000
33,166683	1,000	42.189,000000
33,183350	1,000	41.719,000000
33,200017	1,000	41.237,000000
33,216683	1,000	40.845,000000
33,233350	1,000	40.618,000000
33,250017	1,000	40.548,000000
33,266683	1,000	40.587,000000
33,283350	1,000	40.709,000000
33,300017	1,000	40.928,000000
33,316683	1,000	41.235,000000
33,333350	1,000	41.604,000000
33,350017	1,000	42.027,000000
33,366683	1,000	42.527,000000
33,383350	1,000	43.111,000000
33,400017	1,000	43.776,000000
33,416683	1,000	44.491,000000
33,433350	1,000	45.235,000000
33,450017	1,000	45.989,000000
33,466683	1,000	46.700,000000
33,483350	1,000	47.337,000000
33,500017	1,000	47.870,000000
33,516683	1,000	48.273,000000
33,533350	1,000	48.573,000000
33,550017	1,000	48.808,000000
33,566683	1,000	49.015,000000
33,583350	1,000	49.239,000000
33,600017	1,000	49.508,000000
33,616683	1,000	49.824,000000
33,633350	1,000	50.175,000000
33,650017	1,000	50.564,000000
33,666683	1,000	51.009,000000
33,683350	1,000	51.497,000000
33,700017	1,000	52.011,000000
33,716683	1,000	52.555,000000
33,733350	1,000	53.132,000000
33,750017	1,000	53.739,000000
33,766683	1,000	54.371,000000
33,783350	1,000	55.035,000000
33,800017	1,000	55.757,000000
33,816683	1,000	56.521,000000
33,833350	1,000	57.253,000000
33,850017	1,000	57.873,000000
33,866683	1,000	58.355,000000
33,883350	1,000	58.710,000000
33,900017	1,000	58.948,000000
33,916683	1,000	59.065,000000
33,933350	1,000	59.068,000000
33,950017	1,000	58.978,000000
33,966683	1,000	58.824,000000
33,983350	1,000	58.630,000000
34,000017	1,000	58.409,000000
34,016683	1,000	58.192,000000
34,033350	1,000	57.992,000000
34,050017	1,000	57.800,000000
34,066683	1,000	57.604,000000
34,083350	1,000	57.438,000000
34,100017	1,000	57.356,000000
34,116683	1,000	57.391,000000
34,133350	1,000	57.524,000000
34,150017	1,000	57.713,000000
34,166683	1,000	57.931,000000
34,183350	1,000	58.133,000000
34,200017	1,000	58.278,000000
34,216683	1,000	58.390,000000
34,233350	1,000	58.542,000000
34,250017	1,000	58.788,000000
34,266683	1,000	59.097,000000
34,283350	1,000	59.427,000000
34,300017	1,000	59.743,000000
34,316683	1,000	60.009,000000
34,333350	1,000	60.201,000000
34,350017	1,000	60.355,000000
34,366683	1,000	60.498,000000
34,383350	1,000	60.605,000000
34,400017	1,000	60.658,000000
34,416683	1,000	60.665,000000
34,433350	1,000	60.641,000000
34,450017	1,000	60.619,000000
34,466683	1,000	60.639,000000
34,483350	1,000	60.720,000000
34,500017	1,000	60.849,000000
34,516683	1,000	60.999,000000
34,533350	1,000	61.155,000000
34,550017	1,000	61.317,000000
34,566683	1,000	61.496,000000
34,583350	1,000	61.683,000000
34,600017	1,000	61.840,000000
34,616683	1,000	61.969,000000
34,633350	1,000	62.082,000000
34,650017	1,000	62.138,000000
34,666683	1,000	62.107,000000
34,683350	1,000	62.014,000000
34,700017	1,000	61.900,000000
34,716683	1,000	61.787,000000
34,733350	1,000	61.691,000000
34,750017	1,000	61.637,000000
34,766683	1,000	61.646,000000
34,783350	1,000	61.722,000000
34,800017	1,000	61.836,000000
34,816683	1,000	61.934,000000
34,833350	1,000	61.972,000000
34,850017	1,000	61.958,000000
34,866683	1,000	61.900,000000
34,883350	1,000	61.778,000000
34,900017	1,000	61.603,000000
34,916683	1,000	61.406,000000
34,933350	1,000	61.219,000000
34,950017	1,000	61.075,000000
34,966683	1,000	60.998,000000
34,983350	1,000	60.964,000000
35,000017	1,000	60.939,000000
35,016683	1,000	60.918,000000
35,033350	1,000	60.882,000000
35,050017	1,000	60.820,000000
35,066683	1,000	60.735,000000
35,083350	1,000	60.611,000000
35,100017	1,000	60.412,000000
35,116683	1,000	60.146,000000
35,133350	1,000	59.860,000000
35,150017	1,000	59.558,000000
35,166683	1,000	59.276,000000
35,183350	1,000	59.023,000000
35,200017	1,000	58.762,000000
35,216683	1,000	58.494,000000
35,233350	1,000	58.247,000000
35,250017	1,000	58.027,000000
35,266683	1,000	57.827,000000
35,283350	1,000	57.639,000000
35,300017	1,000	57.477,000000
35,316683	1,000	57.337,000000
35,333350	1,000	57.226,000000
35,350017	1,000	57.170,000000
35,366683	1,000	57.164,000000
35,383350	1,000	57.196,000000
35,400017	1,000	57.235,000000
35,416683	1,000	57.292,000000
35,433350	1,000	57.361,000000
35,450017	1,000	57.439,000000
35,466683	1,000	57.550,000000
35,483350	1,000	57.678,000000
35,500017	1,000	57.798,000000
35,516683	1,000	57.897,000000
35,533350	1,000	57.958,000000
35,550017	1,000	57.948,000000
35,566683	1,000	57.875,000000
35,583350	1,000	57.776,000000
35,600017	1,000	57.666,000000
35,616683	1,000	57.519,000000
35,633350	1,000	57.355,000000
35,650017	1,000	57.219,000000
35,666683	1,000	57.128,000000
35,683350	1,000	57.081,000000
35,700017	1,000	57.087,000000
35,716683	1,000	57.130,000000
35,733350	1,000	57.166,000000
35,750017	1,000	57.188,000000
35,766683	1,000	57.217,000000
35,783350	1,000	57.252,000000
35,800017	1,000	57.288,000000
35,816683	1,000	57.319,000000
35,833350	1,000	57.314,000000
35,850017	1,000	57.267,000000
35,866683	1,000	57.198,000000
35,883350	1,000	57.139,000000
35,900017	1,000	57.103,000000
35,916683	1,000	57.077,000000
35,933350	1,000	57.016,000000
35,950017	1,000	56.914,000000
35,966683	1,000	56.807,000000
35,983350	1,000	56.722,000000
36,000017	1,000	56.663,000000
36,016683	1,000	56.585,000000
36,033350	1,000	56.451,000000
36,050017	1,000	56.274,000000
36,066683	1,000	56.085,000000
36,083350	1,000	55.889,000000
36,100017	1,000	55.687,000000
36,116683	1,000	55.499,000000
36,133350	1,000	55.366,000000
36,150017	1,000	55.299,000000
36,166683	1,000	55.271,000000
36,183350	1,000	55.245,000000
36,200017	1,000	55.194,000000
36,216683	1,000	55.128,000000
36,233350	1,000	55.072,000000
36,250017	1,000	55.038,000000
36,266683	1,000	55.003,000000
36,283350	1,000	54.963,000000
36,300017	1,000	54.921,000000
36,316683	1,000	54.887,000000
36,333350	1,000	54.872,000000
36,350017	1,000	54.896,000000
36,366683	1,000	54.937,000000
36,383350	1,000	54.977,000000
36,400017	1,000	55.022,000000
36,416683	1,000	55.060,000000
36,433350	1,000	55.080,000000
36,450017	1,000	55.056,000000
36,466683	1,000	54.985,000000
36,483350	1,000	54.858,000000
36,500017	1,000	54.668,000000
36,516683	1,000	54.430,000000
36,533350	1,000	54.215,000000
36,550017	1,000	54.089,000000
36,566683	1,000	54.070,000000
36,583350	1,000	54.140,000000
36,600017	1,000	54.287,000000
36,616683	1,000	54.464,000000
36,633350	1,000	54.619,000000
36,650017	1,000	54.757,000000
36,666683	1,000	54.883,000000
36,683350	1,000	54.959,000000
36,700017	1,000	54.946,000000
36,716683	1,000	54.849,000000
36,733350	1,000	54.691,000000
36,750017	1,000	54.477,000000
36,766683	1,000	54.214,000000
36,783350	1,000	53.915,000000
36,800017	1,000	53.606,000000
36,816683	1,000	53.290,000000
36,833350	1,000	52.969,000000
36,850017	1,000	52.665,000000
36,866683	1,000	52.400,000000
36,883350	1,000	52.167,000000
36,900017	1,000	51.928,000000
36,916683	1,000	51.660,000000
36,933350	1,000	51.374,000000
36,950017	1,000	51.107,000000
36,966683	1,000	50.882,000000
36,983350	1,000	50.745,000000
37,000017	1,000	50.709,000000
37,016683	1,000	50.726,000000
37,033350	1,000	50.764,000000
37,050017	1,000	50.797,000000
37,066683	1,000	50.828,000000
37,083350	1,000	50.849,000000
37,100017	1,000	50.844,000000
37,116683	1,000	50.813,000000
37,133350	1,000	50.762,000000
37,150017	1,000	50.694,000000
37,166683	1,000	50.603,000000
37,183350	1,000	50.487,000000
37,200017	1,000	50.349,000000
37,216683	1,000	50.190,000000
37,233350	1,000	49.986,000000
37,250017	1,000	49.719,000000
37,266683	1,000	49.401,000000
37,283350	1,000	49.039,000000
37,300017	1,000	48.628,000000
37,316683	1,000	48.161,000000
37,333350	1,000	47.663,000000
37,350017	1,000	47.180,000000
37,366683	1,000	46.732,000000
37,383350	1,000	46.292,000000
37,400017	1,000	45.810,000000
37,416683	1,000	45.281,000000
37,433350	1,000	44.719,000000
37,450017	1,000	44.146,000000
37,466683	1,000	43.612,000000
37,483350	1,000	43.121,000000
37,500017	1,000	42.636,000000
37,516683	1,000	42.144,000000
37,533350	1,000	41.628,000000
37,550017	1,000	41.086,000000
37,566683	1,000	40.530,000000
37,583350	1,000	39.967,000000
37,600017	1,000	39.385,000000
37,616683	1,000	38.800,000000
37,633350	1,000	38.229,000000
37,650017	1,000	37.680,000000
37,666683	1,000	37.184,000000
37,683350	1,000	36.785,000000
37,700017	1,000	36.457,000000
37,716683	1,000	36.163,000000
37,733350	1,000	35.874,000000
37,750017	1,000	35.566,000000
37,766683	1,000	35.235,000000
37,783350	1,000	34.891,000000
37,800017	1,000	34.542,000000
37,816683	1,000	34.191,000000
37,833350	1,000	33.842,000000
37,850017	1,000	33.488,000000
37,866683	1,000	33.102,000000
37,883350	1,000	32.671,000000
37,900017	1,000	32.203,000000
37,916683	1,000	31.699,000000
37,933350	1,000	31.195,000000
37,950017	1,000	30.767,000000
37,966683	1,000	30.439,000000
37,983350	1,000	30.187,000000
38,000017	1,000	29.970,000000
38,016683	1,000	29.759,000000
38,033350	1,000	29.543,000000
38,050017	1,000	29.322,000000
38,066683	1,000	29.124,000000
38,083350	1,000	28.946,000000
38,100017	1,000	28.755,000000
38,116683	1,000	28.532,000000
38,133350	1,000	28.267,000000
38,150017	1,000	27.960,000000
38,166683	1,000	27.609,000000
38,183350	1,000	27.249,000000
38,200017	1,000	26.929,000000
38,216683	1,000	26.659,000000
38,233350	1,000	26.409,000000
38,250017	1,000	26.173,000000
38,266683	1,000	25.956,000000
38,283350	1,000	25.764,000000
38,300017	1,000	25.631,000000
38,316683	1,000	25.563,000000
38,333350	1,000	25.518,000000
38,350017	1,000	25.475,000000
38,366683	1,000	25.408,000000
38,383350	1,000	25.285,000000
38,400017	1,000	25.107,000000
38,416683	1,000	24.908,000000
38,433350	1,000	24.730,000000
38,450017	1,000	24.554,000000
38,466683	1,000	24.355,000000
38,483350	1,000	24.128,000000
38,500017	1,000	23.877,000000
38,516683	1,000	23.639,000000
38,533350	1,000	23.454,000000
38,550017	1,000	23.310,000000
38,566683	1,000	23.176,000000
38,583350	1,000	23.003,000000
38,600017	1,000	22.742,000000
38,616683	1,000	22.428,000000
38,633350	1,000	22.122,000000
38,650017	1,000	21.854,000000
38,666683	1,000	21.646,000000
38,683350	1,000	21.515,000000
38,700017	1,000	21.436,000000
38,716683	1,000	21.371,000000
38,733350	1,000	21.285,000000
38,750017	1,000	21.153,000000
38,766683	1,000	20.976,000000
38,783350	1,000	20.759,000000
38,800017	1,000	20.536,000000
38,816683	1,000	20.338,000000
38,833350	1,000	20.175,000000
38,850017	1,000	20.061,000000
38,866683	1,000	19.981,000000
38,883350	1,000	19.896,000000
38,900017	1,000	19.797,000000
38,916683	1,000	19.704,000000
38,933350	1,000	19.652,000000
38,950017	1,000	19.631,000000
38,966683	1,000	19.588,000000
38,983350	1,000	19.491,000000
39,000017	1,000	19.342,000000
39,016683	1,000	19.151,000000
39,033350	1,000	18.943,000000
39,050017	1,000	18.744,000000
39,066683	1,000	18.554,000000
39,083350	1,000	18.364,000000
39,100017	1,000	18.188,000000
39,116683	1,000	18.000,000000
39,133350	1,000	17.795,000000
39,150017	1,000	17.577,000000
39,166683	1,000	17.341,000000
39,183350	1,000	17.088,000000
39,200017	1,000	16.840,000000
39,216683	1,000	16.604,000000
39,233350	1,000	16.407,000000
39,250017	1,000	16.275,000000
39,266683	1,000	16.191,000000
39,283350	1,000	16.120,000000
39,300017	1,000	16.052,000000
39,316683	1,000	15.979,000000
39,333350	1,000	15.885,000000
39,350017	1,000	15.742,000000
39,366683	1,000	15.548,000000
39,383350	1,000	15.359,000000
39,400017	1,000	15.235,000000
39,416683	1,000	15.190,000000
39,433350	1,000	15.190,000000
39,450017	1,000	15.205,000000
39,466683	1,000	15.209,000000
39,483350	1,000	15.182,000000
39,500017	1,000	15.127,000000
39,516683	1,000	15.042,000000
39,533350	1,000	14.924,000000
39,550017	1,000	14.781,000000
39,566683	1,000	14.620,000000
39,583350	1,000	14.448,000000
39,600017	1,000	14.290,000000
39,616683	1,000	14.185,000000
39,633350	1,000	14.155,000000
39,650017	1,000	14.196,000000
39,666683	1,000	14.292,000000
39,683350	1,000	14.426,000000
39,700017	1,000	14.534,000000
39,716683	1,000	14.562,000000
39,733350	1,000	14.493,000000
39,750017	1,000	14.359,000000
39,766683	1,000	14.199,000000
39,783350	1,000	14.058,000000
39,800017	1,000	13.955,000000
39,816683	1,000	13.863,000000
39,833350	1,000	13.770,000000
39,850017	1,000	13.678,000000
39,866683	1,000	13.577,000000
39,883350	1,000	13.451,000000
39,900017	1,000	13.309,000000
39,916683	1,000	13.176,000000
39,933350	1,000	13.103,000000
39,950017	1,000	13.122,000000
39,966683	1,000	13.212,000000
39,983350	1,000	13.316,000000
40,000017	1,000	13.388,000000
40,016683	1,000	13.401,000000
40,033350	1,000	13.371,000000
40,050017	1,000	13.316,000000
40,066683	1,000	13.252,000000
40,083350	1,000	13.187,000000
40,100017	1,000	13.109,000000
40,116683	1,000	12.991,000000
40,133350	1,000	12.840,000000
40,150017	1,000	12.697,000000
40,166683	1,000	12.568,000000
40,183350	1,000	12.473,000000
40,200017	1,000	12.454,000000
40,216683	1,000	12.514,000000
40,233350	1,000	12.612,000000
40,250017	1,000	12.701,000000
40,266683	1,000	12.744,000000
40,283350	1,000	12.740,000000
40,300017	1,000	12.722,000000
40,316683	1,000	12.700,000000
40,333350	1,000	12.639,000000
40,350017	1,000	12.514,000000
40,366683	1,000	12.332,000000
40,383350	1,000	12.135,000000
40,400017	1,000	11.956,000000
40,416683	1,000	11.813,000000
40,433350	1,000	11.704,000000
40,450017	1,000	11.619,000000
40,466683	1,000	11.559,000000
40,483350	1,000	11.526,000000
40,500017	1,000	11.517,000000
40,516683	1,000	11.503,000000
40,533350	1,000	11.454,000000
40,550017	1,000	11.363,000000
40,566683	1,000	11.254,000000
40,583350	1,000	11.174,000000
40,600017	1,000	11.136,000000
40,616683	1,000	11.124,000000
40,633350	1,000	11.117,000000
40,650017	1,000	11.093,000000
40,666683	1,000	11.016,000000
40,683350	1,000	10.891,000000
40,700017	1,000	10.742,000000
40,716683	1,000	10.605,000000
40,733350	1,000	10.499,000000
40,750017	1,000	10.410,000000
40,766683	1,000	10.334,000000
40,783350	1,000	10.278,000000
40,800017	1,000	10.269,000000
40,816683	1,000	10.320,000000
40,833350	1,000	10.423,000000
40,850017	1,000	10.547,000000
40,866683	1,000	10.643,000000
40,883350	1,000	10.697,000000
40,900017	1,000	10.729,000000
40,916683	1,000	10.763,000000
40,933350	1,000	10.803,000000
40,950017	1,000	10.848,000000
40,966683	1,000	10.879,000000
40,983350	1,000	10.875,000000
41,000017	1,000	10.835,000000
41,016683	1,000	10.764,000000
41,033350	1,000	10.639,000000
41,050017	1,000	10.447,000000
41,066683	1,000	10.196,000000
41,083350	1,000	9.927,000000
41,100017	1,000	9.681,000000
41,116683	1,000	9.497,000000
41,133350	1,000	9.410,000000
41,150017	1,000	9.427,000000
41,166683	1,000	9.516,000000
41,183350	1,000	9.627,000000
41,200017	1,000	9.732,000000
41,216683	1,000	9.808,000000
41,233350	1,000	9.837,000000
41,250017	1,000	9.823,000000
41,266683	1,000	9.773,000000
41,283350	1,000	9.699,000000
41,300017	1,000	9.621,000000
41,316683	1,000	9.557,000000
41,333350	1,000	9.511,000000
41,350017	1,000	9.468,000000
41,366683	1,000	9.402,000000
41,383350	1,000	9.306,000000
41,400017	1,000	9.202,000000
41,416683	1,000	9.100,000000
41,433350	1,000	9.009,000000
41,450017	1,000	8.938,000000
41,466683	1,000	8.885,000000
41,483350	1,000	8.833,000000
41,500017	1,000	8.767,000000
41,516683	1,000	8.700,000000
41,533350	1,000	8.649,000000
41,550017	1,000	8.613,000000
41,566683	1,000	8.577,000000
41,583350	1,000	8.543,000000
41,600017	1,000	8.530,000000
41,616683	1,000	8.531,000000
41,633350	1,000	8.542,000000
41,650017	1,000	8.580,000000
41,666683	1,000	8.648,000000
41,683350	1,000	8.717,000000
41,700017	1,000	8.758,000000
41,716683	1,000	8.783,000000
41,733350	1,000	8.798,000000
41,750017	1,000	8.801,000000
41,766683	1,000	8.802,000000
41,783350	1,000	8.801,000000
41,800017	1,000	8.797,000000
41,816683	1,000	8.806,000000
41,833350	1,000	8.830,000000
41,850017	1,000	8.848,000000
41,866683	1,000	8.839,000000
41,883350	1,000	8.801,000000
41,900017	1,000	8.752,000000
41,916683	1,000	8.722,000000
41,933350	1,000	8.705,000000
41,950017	1,000	8.700,000000
41,966683	1,000	8.709,000000
41,983350	1,000	8.730,000000
42,000017	1,000	8.742,000000
42,016683	1,000	8.760,000000
42,033350	1,000	8.815,000000
42,050017	1,000	8.907,000000
42,066683	1,000	9.004,000000
42,083350	1,000	9.079,000000
42,100017	1,000	9.139,000000
42,116683	1,000	9.206,000000
42,133350	1,000	9.273,000000
42,150017	1,000	9.317,000000
42,166683	1,000	9.333,000000
42,183350	1,000	9.305,000000
42,200017	1,000	9.219,000000
42,216683	1,000	9.085,000000
42,233350	1,000	8.928,000000
42,250017	1,000	8.776,000000
42,266683	1,000	8.669,000000
42,283350	1,000	8.614,000000
42,300017	1,000	8.626,000000
42,316683	1,000	8.693,000000
42,333350	1,000	8.776,000000
42,350017	1,000	8.827,000000
42,366683	1,000	8.837,000000
42,383350	1,000	8.826,000000
42,400017	1,000	8.817,000000
42,416683	1,000	8.791,000000
42,433350	1,000	8.726,000000
42,450017	1,000	8.651,000000
42,466683	1,000	8.586,000000
42,483350	1,000	8.557,000000
42,500017	1,000	8.580,000000
42,516683	1,000	8.642,000000
42,533350	1,000	8.735,000000
42,550017	1,000	8.830,000000
42,566683	1,000	8.891,000000
42,583350	1,000	8.906,000000
42,600017	1,000	8.864,000000
42,616683	1,000	8.764,000000
42,633350	1,000	8.630,000000
42,650017	1,000	8.507,000000
42,666683	1,000	8.421,000000
42,683350	1,000	8.360,000000
42,700017	1,000	8.311,000000
42,716683	1,000	8.266,000000
42,733350	1,000	8.226,000000
42,750017	1,000	8.225,000000
42,766683	1,000	8.258,000000
42,783350	1,000	8.299,000000
42,800017	1,000	8.328,000000
42,816683	1,000	8.355,000000
42,833350	1,000	8.393,000000
42,850017	1,000	8.445,000000
42,866683	1,000	8.490,000000
42,883350	1,000	8.519,000000
42,900017	1,000	8.543,000000
42,916683	1,000	8.579,000000
42,933350	1,000	8.638,000000
42,950017	1,000	8.729,000000
42,966683	1,000	8.837,000000
42,983350	1,000	8.940,000000
43,000017	1,000	9.024,000000
43,016683	1,000	9.064,000000
43,033350	1,000	9.045,000000
43,050017	1,000	8.969,000000
43,066683	1,000	8.855,000000
43,083350	1,000	8.740,000000
43,100017	1,000	8.644,000000
