# Supplementary material for: HappyTools: A software for high-throughput HPLC data processing and quantitation
Source: PLoS One. 2018 Jul 6;13(7):e0200280. doi: 10.1371/journal.pone.0200280 (PMC6034860; doi:10.1371/journal.pone.0200280)
Supplement: S1 Data — The source code of HappyTools is included in this zip file, together with all the raw chromatograms as exported from ThermoFisher Chromeleon. A visual tutorial and a document demonstrating how to reproduce the results used in this study are also included. (ZIP) [file pone.0200280.s013.zip › Data/Clinical/ACPA-IgG Part 2/Total_RA3_IgG.txt]

File Path	chrom://5-para-12-0017/ChromeleonLocal/Instrument Data/UHPLC_2/analysis 2013/Yoann 2013sup.seq/656.smp/Emission_1.channel/Emission_1.chm
Channel	Emission_1

Injection Information:
Data Vault	ChromeleonLocal
Injection	TOTAL IgG POK
Injection Number	4
Position	GG4
Comment	
Processing Method	Integrate IgG 75-63%
Instrument Method	2013Aquity IgG glycan  75%-63% 010313   deepwellplate
Type	Unknown
Status	Finished
Injection Date	7-3-2013
Injection Time	1:11:07
Injection Volume (µl)	80,000
Dilution Factor	1,0000
Weight	1,0000

Raw Data Information:
Time Min. (min)	0,016417
Time Max. (min)	43,116417
Data Points	2587
Detector	FLD
Exporting Data System	Chromeleon 7.1.2.1478
Operator	
Signal Quantity	
Signal Unit	counts
Signal Min.	-651,000000
Signal Max.	22.162.531,000000
Channel	Emission_1
Driver Name	FLD3000.dll
Channel Type	Evaluation
Min. Step (s)	1,000
Max. Step (s)	1,000
Average Step (s)	1,000

Signal Parameter Information:
Signal Info	330 nm /420 nm

Raw Data:
Time (min)	Step (s)	Value (counts)
0,016417	0,000	0,000000
0,033083	1,000	0,000000
0,049750	1,000	0,000000
0,066417	1,000	0,000000
0,083083	1,000	-3,000000
0,099750	1,000	3,000000
0,116417	1,000	41,000000
0,133083	1,000	112,000000
0,149750	1,000	215,000000
0,166417	1,000	322,000000
0,183083	1,000	417,000000
0,199750	1,000	483,000000
0,216417	1,000	510,000000
0,233083	1,000	505,000000
0,249750	1,000	464,000000
0,266417	1,000	387,000000
0,283083	1,000	266,000000
0,299750	1,000	98,000000
0,316417	1,000	-96,000000
0,333083	1,000	-286,000000
0,349750	1,000	-459,000000
0,366417	1,000	-597,000000
0,383083	1,000	-651,000000
0,399750	1,000	-477,000000
0,416417	1,000	272,000000
0,433083	1,000	2.245,000000
0,449750	1,000	6.705,000000
0,466417	1,000	16.831,000000
0,483083	1,000	40.577,000000
0,499750	1,000	94.859,000000
0,516417	1,000	205.753,000000
0,533083	1,000	447.221,000000
0,549750	1,000	1.377.724,000000
0,566417	1,000	918.483,000000
0,583083	1,000	1.377.724,000000
0,599750	1,000	918.483,000000
0,616417	1,000	1.377.724,000000
0,633083	1,000	918.483,000000
0,649750	1,000	1.377.724,000000
0,666417	1,000	918.483,000000
0,683083	1,000	1.377.724,000000
0,699750	1,000	918.483,000000
0,716417	1,000	918.483,000000
0,733083	1,000	918.483,000000
0,749750	1,000	918.483,000000
0,766417	1,000	918.483,000000
0,783083	1,000	918.483,000000
0,799750	1,000	918.483,000000
0,816417	1,000	918.483,000000
0,833083	1,000	918.483,000000
0,849750	1,000	918.483,000000
0,866417	1,000	918.483,000000
0,883083	1,000	918.483,000000
0,899750	1,000	918.483,000000
0,916417	1,000	918.483,000000
0,933083	1,000	918.483,000000
0,949750	1,000	918.483,000000
0,966417	1,000	918.483,000000
0,983083	1,000	1.377.724,000000
0,999750	1,000	918.483,000000
1,016417	1,000	1.377.724,000000
1,033083	1,000	918.483,000000
1,049750	1,000	1.377.724,000000
1,066417	1,000	918.483,000000
1,083083	1,000	1.377.724,000000
1,099750	1,000	918.483,000000
1,116417	1,000	1.377.724,000000
1,133083	1,000	918.483,000000
1,149750	1,000	22.162.531,000000
1,166417	1,000	19.837.169,000000
1,183083	1,000	17.394.347,000000
1,199750	1,000	14.954.456,000000
1,216417	1,000	12.620.080,000000
1,233083	1,000	10.468.558,000000
1,249750	1,000	8.549.498,000000
1,266417	1,000	6.886.433,000000
1,283083	1,000	5.481.203,000000
1,299750	1,000	4.319.614,000000
1,316417	1,000	3.377.321,000000
1,333083	1,000	2.624.932,000000
1,349750	1,000	2.031.900,000000
1,366417	1,000	1.569.193,000000
1,383083	1,000	1.210.877,000000
1,399750	1,000	934.907,000000
1,416417	1,000	723.194,000000
1,433083	1,000	561.182,000000
1,449750	1,000	437.426,000000
1,466417	1,000	343.065,000000
1,483083	1,000	271.274,000000
1,499750	1,000	216.813,000000
1,516417	1,000	175.641,000000
1,533083	1,000	144.611,000000
1,549750	1,000	121.268,000000
1,566417	1,000	103.699,000000
1,583083	1,000	90.444,000000
1,599750	1,000	80.400,000000
1,616417	1,000	72.750,000000
1,633083	1,000	66.894,000000
1,649750	1,000	62.391,000000
1,666417	1,000	58.903,000000
1,683083	1,000	56.154,000000
1,699750	1,000	53.919,000000
1,716417	1,000	52.051,000000
1,733083	1,000	50.461,000000
1,749750	1,000	49.023,000000
1,766417	1,000	47.620,000000
1,783083	1,000	46.219,000000
1,799750	1,000	44.816,000000
1,816417	1,000	43.406,000000
1,833083	1,000	42.023,000000
1,849750	1,000	40.693,000000
1,866417	1,000	39.427,000000
1,883083	1,000	38.235,000000
1,899750	1,000	37.139,000000
1,916417	1,000	36.129,000000
1,933083	1,000	35.178,000000
1,949750	1,000	34.241,000000
1,966417	1,000	33.292,000000
1,983083	1,000	32.340,000000
1,999750	1,000	31.429,000000
2,016417	1,000	30.587,000000
2,033083	1,000	29.826,000000
2,049750	1,000	29.129,000000
2,066417	1,000	28.474,000000
2,083083	1,000	27.860,000000
2,099750	1,000	27.302,000000
2,116417	1,000	26.820,000000
2,133083	1,000	26.412,000000
2,149750	1,000	26.058,000000
2,166417	1,000	25.729,000000
2,183083	1,000	25.398,000000
2,199750	1,000	25.076,000000
2,216417	1,000	24.790,000000
2,233083	1,000	24.553,000000
2,249750	1,000	24.360,000000
2,266417	1,000	24.190,000000
2,283083	1,000	24.011,000000
2,299750	1,000	23.790,000000
2,316417	1,000	23.546,000000
2,333083	1,000	23.316,000000
2,349750	1,000	23.118,000000
2,366417	1,000	22.935,000000
2,383083	1,000	22.745,000000
2,399750	1,000	22.553,000000
2,416417	1,000	22.369,000000
2,433083	1,000	22.182,000000
2,449750	1,000	21.982,000000
2,466417	1,000	21.793,000000
2,483083	1,000	21.639,000000
2,499750	1,000	21.543,000000
2,516417	1,000	21.520,000000
2,533083	1,000	21.535,000000
2,549750	1,000	21.574,000000
2,566417	1,000	21.638,000000
2,583083	1,000	21.709,000000
2,599750	1,000	21.788,000000
2,616417	1,000	21.893,000000
2,633083	1,000	22.043,000000
2,649750	1,000	22.248,000000
2,666417	1,000	22.506,000000
2,683083	1,000	22.785,000000
2,699750	1,000	23.008,000000
2,716417	1,000	23.112,000000
2,733083	1,000	23.111,000000
2,749750	1,000	23.031,000000
2,766417	1,000	22.898,000000
2,783083	1,000	22.730,000000
2,799750	1,000	22.532,000000
2,816417	1,000	22.318,000000
2,833083	1,000	22.096,000000
2,849750	1,000	21.862,000000
2,866417	1,000	21.619,000000
2,883083	1,000	21.389,000000
2,899750	1,000	21.194,000000
2,916417	1,000	21.054,000000
2,933083	1,000	20.980,000000
2,949750	1,000	20.958,000000
2,966417	1,000	20.971,000000
2,983083	1,000	21.005,000000
2,999750	1,000	21.038,000000
3,016417	1,000	21.083,000000
3,033083	1,000	21.167,000000
3,049750	1,000	21.301,000000
3,066417	1,000	21.479,000000
3,083083	1,000	21.675,000000
3,099750	1,000	21.855,000000
3,116417	1,000	22.019,000000
3,133083	1,000	22.166,000000
3,149750	1,000	22.308,000000
3,166417	1,000	22.462,000000
3,183083	1,000	22.641,000000
3,199750	1,000	22.810,000000
3,216417	1,000	22.914,000000
3,233083	1,000	22.940,000000
3,249750	1,000	22.886,000000
3,266417	1,000	22.756,000000
3,283083	1,000	22.562,000000
3,299750	1,000	22.309,000000
3,316417	1,000	22.018,000000
3,333083	1,000	21.714,000000
3,349750	1,000	21.411,000000
3,366417	1,000	21.138,000000
3,383083	1,000	20.930,000000
3,399750	1,000	20.802,000000
3,416417	1,000	20.754,000000
3,433083	1,000	20.763,000000
3,449750	1,000	20.817,000000
3,466417	1,000	20.876,000000
3,483083	1,000	20.908,000000
3,499750	1,000	20.876,000000
3,516417	1,000	20.761,000000
3,533083	1,000	20.563,000000
3,549750	1,000	20.325,000000
3,566417	1,000	20.099,000000
3,583083	1,000	19.925,000000
3,599750	1,000	19.816,000000
3,616417	1,000	19.744,000000
3,633083	1,000	19.672,000000
3,649750	1,000	19.581,000000
3,666417	1,000	19.489,000000
3,683083	1,000	19.417,000000
3,699750	1,000	19.364,000000
3,716417	1,000	19.333,000000
3,733083	1,000	19.326,000000
3,749750	1,000	19.344,000000
3,766417	1,000	19.401,000000
3,783083	1,000	19.472,000000
3,799750	1,000	19.508,000000
3,816417	1,000	19.488,000000
3,833083	1,000	19.424,000000
3,849750	1,000	19.330,000000
3,866417	1,000	19.229,000000
3,883083	1,000	19.150,000000
3,899750	1,000	19.113,000000
3,916417	1,000	19.111,000000
3,933083	1,000	19.119,000000
3,949750	1,000	19.134,000000
3,966417	1,000	19.149,000000
3,983083	1,000	19.142,000000
3,999750	1,000	19.093,000000
4,016417	1,000	19.007,000000
4,033083	1,000	18.898,000000
4,049750	1,000	18.784,000000
4,066417	1,000	18.704,000000
4,083083	1,000	18.652,000000
4,099750	1,000	18.618,000000
4,116417	1,000	18.603,000000
4,133083	1,000	18.603,000000
4,149750	1,000	18.601,000000
4,166417	1,000	18.593,000000
4,183083	1,000	18.589,000000
4,199750	1,000	18.590,000000
4,216417	1,000	18.589,000000
4,233083	1,000	18.567,000000
4,249750	1,000	18.485,000000
4,266417	1,000	18.351,000000
4,283083	1,000	18.176,000000
4,299750	1,000	17.949,000000
4,316417	1,000	17.658,000000
4,333083	1,000	17.320,000000
4,349750	1,000	16.976,000000
4,366417	1,000	16.679,000000
4,383083	1,000	16.491,000000
4,399750	1,000	16.421,000000
4,416417	1,000	16.441,000000
4,433083	1,000	16.533,000000
4,449750	1,000	16.665,000000
4,466417	1,000	16.794,000000
4,483083	1,000	16.888,000000
4,499750	1,000	16.949,000000
4,516417	1,000	16.996,000000
4,533083	1,000	17.029,000000
4,549750	1,000	17.043,000000
4,566417	1,000	17.035,000000
4,583083	1,000	17.020,000000
4,599750	1,000	16.997,000000
4,616417	1,000	16.949,000000
4,633083	1,000	16.875,000000
4,649750	1,000	16.778,000000
4,666417	1,000	16.650,000000
4,683083	1,000	16.488,000000
4,699750	1,000	16.327,000000
4,716417	1,000	16.198,000000
4,733083	1,000	16.112,000000
4,749750	1,000	16.057,000000
4,766417	1,000	16.021,000000
4,783083	1,000	15.986,000000
4,799750	1,000	15.963,000000
4,816417	1,000	15.995,000000
4,833083	1,000	16.084,000000
4,849750	1,000	16.192,000000
4,866417	1,000	16.307,000000
4,883083	1,000	16.464,000000
4,899750	1,000	16.703,000000
4,916417	1,000	17.037,000000
4,933083	1,000	17.424,000000
4,949750	1,000	17.788,000000
4,966417	1,000	18.070,000000
4,983083	1,000	18.208,000000
4,999750	1,000	18.203,000000
5,016417	1,000	18.110,000000
5,033083	1,000	18.007,000000
5,049750	1,000	17.935,000000
5,066417	1,000	17.907,000000
5,083083	1,000	17.914,000000
5,099750	1,000	17.916,000000
5,116417	1,000	17.885,000000
5,133083	1,000	17.803,000000
5,149750	1,000	17.668,000000
5,166417	1,000	17.495,000000
5,183083	1,000	17.294,000000
5,199750	1,000	17.066,000000
5,216417	1,000	16.828,000000
5,233083	1,000	16.620,000000
5,249750	1,000	16.487,000000
5,266417	1,000	16.426,000000
5,283083	1,000	16.422,000000
5,299750	1,000	16.467,000000
5,316417	1,000	16.538,000000
5,333083	1,000	16.613,000000
5,349750	1,000	16.691,000000
5,366417	1,000	16.776,000000
5,383083	1,000	16.817,000000
5,399750	1,000	16.765,000000
5,416417	1,000	16.616,000000
5,433083	1,000	16.390,000000
5,449750	1,000	16.122,000000
5,466417	1,000	15.832,000000
5,483083	1,000	15.532,000000
5,499750	1,000	15.259,000000
5,516417	1,000	15.063,000000
5,533083	1,000	14.963,000000
5,549750	1,000	14.936,000000
5,566417	1,000	14.939,000000
5,583083	1,000	14.943,000000
5,599750	1,000	14.945,000000
5,616417	1,000	14.945,000000
5,633083	1,000	14.931,000000
5,649750	1,000	14.903,000000
5,666417	1,000	14.879,000000
5,683083	1,000	14.871,000000
5,699750	1,000	14.866,000000
5,716417	1,000	14.840,000000
5,733083	1,000	14.790,000000
5,749750	1,000	14.734,000000
5,766417	1,000	14.685,000000
5,783083	1,000	14.653,000000
5,799750	1,000	14.637,000000
5,816417	1,000	14.634,000000
5,833083	1,000	14.657,000000
5,849750	1,000	14.710,000000
5,866417	1,000	14.765,000000
5,883083	1,000	14.808,000000
5,899750	1,000	14.822,000000
5,916417	1,000	14.806,000000
5,933083	1,000	14.787,000000
5,949750	1,000	14.785,000000
5,966417	1,000	14.799,000000
5,983083	1,000	14.822,000000
5,999750	1,000	14.845,000000
6,016417	1,000	14.855,000000
6,033083	1,000	14.842,000000
6,049750	1,000	14.799,000000
6,066417	1,000	14.726,000000
6,083083	1,000	14.606,000000
6,099750	1,000	14.436,000000
6,116417	1,000	14.228,000000
6,133083	1,000	14.041,000000
6,149750	1,000	13.932,000000
6,166417	1,000	13.949,000000
6,183083	1,000	14.124,000000
6,199750	1,000	14.431,000000
6,216417	1,000	14.801,000000
6,233083	1,000	15.161,000000
6,249750	1,000	15.455,000000
6,266417	1,000	15.667,000000
6,283083	1,000	15.806,000000
6,299750	1,000	15.891,000000
6,316417	1,000	15.938,000000
6,333083	1,000	15.946,000000
6,349750	1,000	15.913,000000
6,366417	1,000	15.859,000000
6,383083	1,000	15.786,000000
6,399750	1,000	15.683,000000
6,416417	1,000	15.550,000000
6,433083	1,000	15.388,000000
6,449750	1,000	15.218,000000
6,466417	1,000	15.074,000000
6,483083	1,000	14.980,000000
6,499750	1,000	14.940,000000
6,516417	1,000	14.943,000000
6,533083	1,000	14.986,000000
6,549750	1,000	15.069,000000
6,566417	1,000	15.187,000000
6,583083	1,000	15.319,000000
6,599750	1,000	15.442,000000
6,616417	1,000	15.555,000000
6,633083	1,000	15.654,000000
6,649750	1,000	15.708,000000
6,666417	1,000	15.684,000000
6,683083	1,000	15.596,000000
6,699750	1,000	15.474,000000
6,716417	1,000	15.346,000000
6,733083	1,000	15.228,000000
6,749750	1,000	15.140,000000
6,766417	1,000	15.071,000000
6,783083	1,000	15.028,000000
6,799750	1,000	15.009,000000
6,816417	1,000	14.975,000000
6,833083	1,000	14.903,000000
6,849750	1,000	14.802,000000
6,866417	1,000	14.680,000000
6,883083	1,000	14.557,000000
6,899750	1,000	14.458,000000
6,916417	1,000	14.402,000000
6,933083	1,000	14.409,000000
6,949750	1,000	14.491,000000
6,966417	1,000	14.604,000000
6,983083	1,000	14.710,000000
6,999750	1,000	14.795,000000
7,016417	1,000	14.877,000000
7,033083	1,000	14.973,000000
7,049750	1,000	15.073,000000
7,066417	1,000	15.200,000000
7,083083	1,000	15.387,000000
7,099750	1,000	15.634,000000
7,116417	1,000	15.922,000000
7,133083	1,000	16.205,000000
7,149750	1,000	16.412,000000
7,166417	1,000	16.507,000000
7,183083	1,000	16.477,000000
7,199750	1,000	16.343,000000
7,216417	1,000	16.151,000000
7,233083	1,000	15.970,000000
7,249750	1,000	15.833,000000
7,266417	1,000	15.745,000000
7,283083	1,000	15.682,000000
7,299750	1,000	15.614,000000
7,316417	1,000	15.552,000000
7,333083	1,000	15.529,000000
7,349750	1,000	15.531,000000
7,366417	1,000	15.552,000000
7,383083	1,000	15.591,000000
7,399750	1,000	15.631,000000
7,416417	1,000	15.640,000000
7,433083	1,000	15.604,000000
7,449750	1,000	15.532,000000
7,466417	1,000	15.451,000000
7,483083	1,000	15.374,000000
7,499750	1,000	15.330,000000
7,516417	1,000	15.350,000000
7,533083	1,000	15.456,000000
7,549750	1,000	15.647,000000
7,566417	1,000	15.893,000000
7,583083	1,000	16.183,000000
7,599750	1,000	16.500,000000
7,616417	1,000	16.803,000000
7,633083	1,000	17.055,000000
7,649750	1,000	17.238,000000
7,666417	1,000	17.337,000000
7,683083	1,000	17.342,000000
7,699750	1,000	17.271,000000
7,716417	1,000	17.162,000000
7,733083	1,000	17.081,000000
7,749750	1,000	17.051,000000
7,766417	1,000	17.030,000000
7,783083	1,000	16.961,000000
7,799750	1,000	16.821,000000
7,816417	1,000	16.615,000000
7,833083	1,000	16.378,000000
7,849750	1,000	16.173,000000
7,866417	1,000	16.057,000000
7,883083	1,000	16.068,000000
7,899750	1,000	16.215,000000
7,916417	1,000	16.475,000000
7,933083	1,000	16.831,000000
7,949750	1,000	17.298,000000
7,966417	1,000	17.879,000000
7,983083	1,000	18.535,000000
7,999750	1,000	19.195,000000
8,016417	1,000	19.787,000000
8,033083	1,000	20.233,000000
8,049750	1,000	20.487,000000
8,066417	1,000	20.508,000000
8,083083	1,000	20.326,000000
8,099750	1,000	20.027,000000
8,116417	1,000	19.693,000000
8,133083	1,000	19.366,000000
8,149750	1,000	19.068,000000
8,166417	1,000	18.837,000000
8,183083	1,000	18.704,000000
8,199750	1,000	18.693,000000
8,216417	1,000	18.777,000000
8,233083	1,000	18.889,000000
8,249750	1,000	18.995,000000
8,266417	1,000	19.072,000000
8,283083	1,000	19.123,000000
8,299750	1,000	19.190,000000
8,316417	1,000	19.317,000000
8,333083	1,000	19.522,000000
8,349750	1,000	19.771,000000
8,366417	1,000	20.043,000000
8,383083	1,000	20.411,000000
8,399750	1,000	21.065,000000
8,416417	1,000	22.371,000000
8,433083	1,000	24.857,000000
8,449750	1,000	29.174,000000
8,466417	1,000	35.931,000000
8,483083	1,000	45.525,000000
8,499750	1,000	57.877,000000
8,516417	1,000	72.227,000000
8,533083	1,000	87.149,000000
8,549750	1,000	100.859,000000
8,566417	1,000	111.591,000000
8,583083	1,000	118.014,000000
8,599750	1,000	119.545,000000
8,616417	1,000	116.383,000000
8,633083	1,000	109.283,000000
8,649750	1,000	99.313,000000
8,666417	1,000	87.675,000000
8,683083	1,000	75.504,000000
8,699750	1,000	63.745,000000
8,716417	1,000	53.070,000000
8,733083	1,000	43.903,000000
8,749750	1,000	36.455,000000
8,766417	1,000	30.725,000000
8,783083	1,000	26.533,000000
8,799750	1,000	23.612,000000
8,816417	1,000	21.663,000000
8,833083	1,000	20.453,000000
8,849750	1,000	19.833,000000
8,866417	1,000	19.742,000000
8,883083	1,000	20.263,000000
8,899750	1,000	21.668,000000
8,916417	1,000	24.454,000000
8,933083	1,000	29.252,000000
8,949750	1,000	36.596,000000
8,966417	1,000	46.679,000000
8,983083	1,000	59.088,000000
8,999750	1,000	72.704,000000
9,016417	1,000	85.960,000000
9,033083	1,000	97.135,000000
9,049750	1,000	104.734,000000
9,066417	1,000	107.844,000000
9,083083	1,000	106.276,000000
9,099750	1,000	100.532,000000
9,116417	1,000	91.627,000000
9,133083	1,000	80.812,000000
9,149750	1,000	69.305,000000
9,166417	1,000	58.134,000000
9,183083	1,000	48.040,000000
9,199750	1,000	39.462,000000
9,216417	1,000	32.571,000000
9,233083	1,000	27.346,000000
9,249750	1,000	23.628,000000
9,266417	1,000	21.160,000000
9,283083	1,000	19.634,000000
9,299750	1,000	18.771,000000
9,316417	1,000	18.347,000000
9,333083	1,000	18.211,000000
9,349750	1,000	18.245,000000
9,366417	1,000	18.366,000000
9,383083	1,000	18.536,000000
9,399750	1,000	18.759,000000
9,416417	1,000	19.009,000000
9,433083	1,000	19.228,000000
9,449750	1,000	19.348,000000
9,466417	1,000	19.327,000000
9,483083	1,000	19.183,000000
9,499750	1,000	18.975,000000
9,516417	1,000	18.791,000000
9,533083	1,000	18.730,000000
9,549750	1,000	18.904,000000
9,566417	1,000	19.439,000000
9,583083	1,000	20.463,000000
9,599750	1,000	22.105,000000
9,616417	1,000	24.454,000000
9,633083	1,000	27.510,000000
9,649750	1,000	31.115,000000
9,666417	1,000	34.975,000000
9,683083	1,000	38.693,000000
9,699750	1,000	41.839,000000
9,716417	1,000	44.078,000000
9,733083	1,000	45.259,000000
9,749750	1,000	45.468,000000
9,766417	1,000	45.020,000000
9,783083	1,000	44.425,000000
9,799750	1,000	44.287,000000
9,816417	1,000	45.335,000000
9,833083	1,000	48.657,000000
9,849750	1,000	56.084,000000
9,866417	1,000	71.039,000000
9,883083	1,000	100.083,000000
9,899750	1,000	154.777,000000
9,916417	1,000	253.653,000000
9,933083	1,000	422.789,000000
9,949750	1,000	692.700,000000
9,966417	1,000	1.089.986,000000
9,983083	1,000	1.625.378,000000
9,999750	1,000	2.282.135,000000
10,016417	1,000	3.010.850,000000
10,033083	1,000	3.734.645,000000
10,049750	1,000	4.364.348,000000
10,066417	1,000	4.818.924,000000
10,083083	1,000	5.043.678,000000
10,099750	1,000	5.020.116,000000
10,116417	1,000	4.765.873,000000
10,133083	1,000	4.326.663,000000
10,149750	1,000	3.764.090,000000
10,166417	1,000	3.143.060,000000
10,183083	1,000	2.521.673,000000
10,199750	1,000	1.944.925,000000
10,216417	1,000	1.442.236,000000
10,233083	1,000	1.028.075,000000
10,249750	1,000	704.514,000000
10,266417	1,000	464.699,000000
10,283083	1,000	296.438,000000
10,299750	1,000	185.303,000000
10,316417	1,000	116.897,000000
10,333083	1,000	78.379,000000
10,349750	1,000	59.267,000000
10,366417	1,000	51.636,000000
10,383083	1,000	49.941,000000
10,399750	1,000	50.614,000000
10,416417	1,000	51.588,000000
10,433083	1,000	51.901,000000
10,449750	1,000	51.316,000000
10,466417	1,000	50.022,000000
10,483083	1,000	48.361,000000
10,499750	1,000	46.732,000000
10,516417	1,000	45.459,000000
10,533083	1,000	44.759,000000
10,549750	1,000	44.732,000000
10,566417	1,000	45.424,000000
10,583083	1,000	46.874,000000
10,599750	1,000	49.155,000000
10,616417	1,000	52.349,000000
10,633083	1,000	56.489,000000
10,649750	1,000	61.460,000000
10,666417	1,000	66.970,000000
10,683083	1,000	72.623,000000
10,699750	1,000	77.951,000000
10,716417	1,000	82.434,000000
10,733083	1,000	85.658,000000
10,749750	1,000	87.429,000000
10,766417	1,000	87.785,000000
10,783083	1,000	87.001,000000
10,799750	1,000	85.448,000000
10,816417	1,000	83.491,000000
10,833083	1,000	81.386,000000
10,849750	1,000	79.237,000000
10,866417	1,000	77.068,000000
10,883083	1,000	74.914,000000
10,899750	1,000	72.928,000000
10,916417	1,000	71.545,000000
10,933083	1,000	71.803,000000
10,949750	1,000	75.723,000000
10,966417	1,000	86.584,000000
10,983083	1,000	109.109,000000
10,999750	1,000	149.361,000000
11,016417	1,000	213.696,000000
11,033083	1,000	307.031,000000
11,049750	1,000	430.632,000000
11,066417	1,000	579.897,000000
11,083083	1,000	743.819,000000
11,099750	1,000	906.057,000000
11,116417	1,000	1.047.804,000000
11,133083	1,000	1.151.851,000000
11,149750	1,000	1.206.151,000000
11,166417	1,000	1.206.023,000000
11,183083	1,000	1.154.373,000000
11,199750	1,000	1.060.341,000000
11,216417	1,000	936.906,000000
11,233083	1,000	798.282,000000
11,249750	1,000	657.701,000000
11,266417	1,000	525.829,000000
11,283083	1,000	410.049,000000
11,299750	1,000	314.430,000000
11,316417	1,000	240.168,000000
11,333083	1,000	186.260,000000
11,349750	1,000	150.213,000000
11,366417	1,000	128.683,000000
11,383083	1,000	117.960,000000
11,399750	1,000	114.288,000000
11,416417	1,000	114.243,000000
11,433083	1,000	115.096,000000
11,449750	1,000	114.903,000000
11,466417	1,000	112.497,000000
11,483083	1,000	107.496,000000
11,499750	1,000	100.146,000000
11,516417	1,000	91.093,000000
11,533083	1,000	81.169,000000
11,549750	1,000	71.182,000000
11,566417	1,000	61.806,000000
11,583083	1,000	53.565,000000
11,599750	1,000	46.809,000000
11,616417	1,000	41.739,000000
11,633083	1,000	38.439,000000
11,649750	1,000	36.905,000000
11,666417	1,000	37.077,000000
11,683083	1,000	38.885,000000
11,699750	1,000	42.177,000000
11,716417	1,000	46.654,000000
11,733083	1,000	51.896,000000
11,749750	1,000	57.338,000000
11,766417	1,000	62.354,000000
11,783083	1,000	66.340,000000
11,799750	1,000	68.790,000000
11,816417	1,000	69.412,000000
11,833083	1,000	68.143,000000
11,849750	1,000	65.139,000000
11,866417	1,000	60.757,000000
11,883083	1,000	55.458,000000
11,899750	1,000	49.761,000000
11,916417	1,000	44.152,000000
11,933083	1,000	39.036,000000
11,949750	1,000	34.656,000000
11,966417	1,000	31.098,000000
11,983083	1,000	28.339,000000
11,999750	1,000	26.296,000000
12,016417	1,000	24.869,000000
12,033083	1,000	24.004,000000
12,049750	1,000	23.688,000000
12,066417	1,000	23.925,000000
12,083083	1,000	24.781,000000
12,099750	1,000	26.323,000000
12,116417	1,000	28.531,000000
12,133083	1,000	31.298,000000
12,149750	1,000	34.464,000000
12,166417	1,000	37.807,000000
12,183083	1,000	41.093,000000
12,199750	1,000	44.090,000000
12,216417	1,000	46.599,000000
12,233083	1,000	48.540,000000
12,249750	1,000	49.995,000000
12,266417	1,000	51.245,000000
12,283083	1,000	52.735,000000
12,299750	1,000	55.093,000000
12,316417	1,000	59.121,000000
12,333083	1,000	65.870,000000
12,349750	1,000	76.827,000000
12,366417	1,000	94.462,000000
12,383083	1,000	123.048,000000
12,399750	1,000	169.635,000000
12,416417	1,000	244.818,000000
12,433083	1,000	362.506,000000
12,449750	1,000	538.043,000000
12,466417	1,000	784.406,000000
12,483083	1,000	1.106.994,000000
12,499750	1,000	1.498.614,000000
12,516417	1,000	1.936.411,000000
12,533083	1,000	2.382.677,000000
12,549750	1,000	2.790.647,000000
12,566417	1,000	3.113.547,000000
12,583083	1,000	3.314.089,000000
12,599750	1,000	3.371.710,000000
12,616417	1,000	3.285.423,000000
12,633083	1,000	3.072.130,000000
12,649750	1,000	2.761.624,000000
12,666417	1,000	2.390.206,000000
12,683083	1,000	1.994.407,000000
12,699750	1,000	1.606.127,000000
12,716417	1,000	1.249.693,000000
12,733083	1,000	940.866,000000
12,749750	1,000	687.328,000000
12,766417	1,000	490.250,000000
12,783083	1,000	346.362,000000
12,799750	1,000	250.202,000000
12,816417	1,000	196.156,000000
12,833083	1,000	180.032,000000
12,849750	1,000	200.060,000000
12,866417	1,000	256.986,000000
12,883083	1,000	352.768,000000
12,899750	1,000	488.484,000000
12,916417	1,000	661.745,000000
12,933083	1,000	864.233,000000
12,949750	1,000	1.080.904,000000
12,966417	1,000	1.291.185,000000
12,983083	1,000	1.472.232,000000
12,999750	1,000	1.603.411,000000
13,016417	1,000	1.670.395,000000
13,033083	1,000	1.667.522,000000
13,049750	1,000	1.598.263,000000
13,066417	1,000	1.473.677,000000
13,083083	1,000	1.309.703,000000
13,099750	1,000	1.124.093,000000
13,116417	1,000	933.679,000000
13,133083	1,000	752.300,000000
13,149750	1,000	589.813,000000
13,166417	1,000	451.979,000000
13,183083	1,000	340.872,000000
13,199750	1,000	255.720,000000
13,216417	1,000	193.875,000000
13,233083	1,000	151.788,000000
13,249750	1,000	125.880,000000
13,266417	1,000	113.223,000000
13,283083	1,000	112.207,000000
13,299750	1,000	122.923,000000
13,316417	1,000	147.227,000000
13,333083	1,000	188.471,000000
13,349750	1,000	250.696,000000
13,366417	1,000	337.075,000000
13,383083	1,000	448.228,000000
13,399750	1,000	580.670,000000
13,416417	1,000	725.978,000000
13,433083	1,000	871.322,000000
13,449750	1,000	1.001.567,000000
13,466417	1,000	1.102.159,000000
13,483083	1,000	1.161.792,000000
13,499750	1,000	1.174.528,000000
13,516417	1,000	1.140.623,000000
13,533083	1,000	1.065.928,000000
13,549750	1,000	960.319,000000
13,566417	1,000	835.612,000000
13,583083	1,000	703.608,000000
13,599750	1,000	574.576,000000
13,616417	1,000	456.318,000000
13,633083	1,000	353.863,000000
13,649750	1,000	269.628,000000
13,666417	1,000	203.916,000000
13,683083	1,000	155.522,000000
13,699750	1,000	122.331,000000
13,716417	1,000	101.871,000000
13,733083	1,000	91.727,000000
13,749750	1,000	89.757,000000
13,766417	1,000	94.257,000000
13,783083	1,000	103.830,000000
13,799750	1,000	117.123,000000
13,816417	1,000	132.639,000000
13,833083	1,000	148.638,000000
13,849750	1,000	163.236,000000
13,866417	1,000	174.693,000000
13,883083	1,000	181.636,000000
13,899750	1,000	183.264,000000
13,916417	1,000	179.466,000000
13,933083	1,000	170.810,000000
13,949750	1,000	158.387,000000
13,966417	1,000	143.590,000000
13,983083	1,000	127.893,000000
13,999750	1,000	112.599,000000
14,016417	1,000	98.724,000000
14,033083	1,000	86.894,000000
14,049750	1,000	77.351,000000
14,066417	1,000	70.006,000000
14,083083	1,000	64.504,000000
14,099750	1,000	60.376,000000
14,116417	1,000	57.135,000000
14,133083	1,000	54.351,000000
14,149750	1,000	51.719,000000
14,166417	1,000	49.075,000000
14,183083	1,000	46.375,000000
14,199750	1,000	43.634,000000
14,216417	1,000	40.911,000000
14,233083	1,000	38.287,000000
14,249750	1,000	35.839,000000
14,266417	1,000	33.647,000000
14,283083	1,000	31.777,000000
14,299750	1,000	30.241,000000
14,316417	1,000	29.050,000000
14,333083	1,000	28.240,000000
14,349750	1,000	27.908,000000
14,366417	1,000	28.127,000000
14,383083	1,000	28.995,000000
14,399750	1,000	30.619,000000
14,416417	1,000	33.096,000000
14,433083	1,000	36.492,000000
14,449750	1,000	40.794,000000
14,466417	1,000	45.836,000000
14,483083	1,000	51.268,000000
14,499750	1,000	56.636,000000
14,516417	1,000	61.434,000000
14,533083	1,000	65.151,000000
14,549750	1,000	67.323,000000
14,566417	1,000	67.660,000000
14,583083	1,000	66.149,000000
14,599750	1,000	63.004,000000
14,616417	1,000	58.627,000000
14,633083	1,000	53.538,000000
14,649750	1,000	48.224,000000
14,666417	1,000	43.067,000000
14,683083	1,000	38.369,000000
14,699750	1,000	34.354,000000
14,716417	1,000	31.133,000000
14,733083	1,000	28.691,000000
14,749750	1,000	26.926,000000
14,766417	1,000	25.735,000000
14,783083	1,000	25.036,000000
14,799750	1,000	24.740,000000
14,816417	1,000	24.758,000000
14,833083	1,000	25.025,000000
14,849750	1,000	25.462,000000
14,866417	1,000	25.991,000000
14,883083	1,000	26.544,000000
14,899750	1,000	27.109,000000
14,916417	1,000	27.701,000000
14,933083	1,000	28.311,000000
14,949750	1,000	28.901,000000
14,966417	1,000	29.434,000000
14,983083	1,000	29.909,000000
14,999750	1,000	30.340,000000
15,016417	1,000	30.731,000000
15,033083	1,000	31.071,000000
15,049750	1,000	31.377,000000
15,066417	1,000	31.700,000000
15,083083	1,000	32.067,000000
15,099750	1,000	32.530,000000
15,116417	1,000	33.151,000000
15,133083	1,000	33.967,000000
15,149750	1,000	35.010,000000
15,166417	1,000	36.287,000000
15,183083	1,000	37.724,000000
15,199750	1,000	39.197,000000
15,216417	1,000	40.598,000000
15,233083	1,000	41.857,000000
15,249750	1,000	42.882,000000
15,266417	1,000	43.566,000000
15,283083	1,000	43.857,000000
15,299750	1,000	43.760,000000
15,316417	1,000	43.326,000000
15,333083	1,000	42.618,000000
15,349750	1,000	41.731,000000
15,366417	1,000	40.750,000000
15,383083	1,000	39.682,000000
15,399750	1,000	38.500,000000
15,416417	1,000	37.220,000000
15,433083	1,000	35.906,000000
15,449750	1,000	34.650,000000
15,466417	1,000	33.633,000000
15,483083	1,000	33.123,000000
15,499750	1,000	33.507,000000
15,516417	1,000	35.353,000000
15,533083	1,000	39.524,000000
15,549750	1,000	47.424,000000
15,566417	1,000	61.249,000000
15,583083	1,000	84.198,000000
15,599750	1,000	120.610,000000
15,616417	1,000	175.797,000000
15,633083	1,000	255.345,000000
15,649750	1,000	363.901,000000
15,666417	1,000	503.393,000000
15,683083	1,000	671.232,000000
15,699750	1,000	859.443,000000
15,716417	1,000	1.054.552,000000
15,733083	1,000	1.239.171,000000
15,749750	1,000	1.394.851,000000
15,766417	1,000	1.505.308,000000
15,783083	1,000	1.559.409,000000
15,799750	1,000	1.552.880,000000
15,816417	1,000	1.488.639,000000
15,833083	1,000	1.375.792,000000
15,849750	1,000	1.227.567,000000
15,866417	1,000	1.058.921,000000
15,883083	1,000	884.318,000000
15,899750	1,000	716.045,000000
15,916417	1,000	563.211,000000
15,933083	1,000	431.456,000000
15,949750	1,000	323.228,000000
15,966417	1,000	238.398,000000
15,983083	1,000	174.994,000000
15,999750	1,000	129.916,000000
16,016417	1,000	99.553,000000
16,033083	1,000	80.308,000000
16,049750	1,000	68.954,000000
16,066417	1,000	62.836,000000
16,083083	1,000	59.986,000000
16,099750	1,000	59.089,000000
16,116417	1,000	59.373,000000
16,133083	1,000	60.426,000000
16,149750	1,000	62.116,000000
16,166417	1,000	64.556,000000
16,183083	1,000	68.051,000000
16,199750	1,000	73.123,000000
16,216417	1,000	80.473,000000
16,233083	1,000	90.921,000000
16,249750	1,000	105.273,000000
16,266417	1,000	124.132,000000
16,283083	1,000	147.610,000000
16,299750	1,000	175.095,000000
16,316417	1,000	205.161,000000
16,333083	1,000	235.494,000000
16,349750	1,000	263.240,000000
16,366417	1,000	285.499,000000
16,383083	1,000	299.894,000000
16,399750	1,000	305.019,000000
16,416417	1,000	300.636,000000
16,433083	1,000	287.565,000000
16,449750	1,000	267.428,000000
16,466417	1,000	242.327,000000
16,483083	1,000	214.485,000000
16,499750	1,000	185.956,000000
16,516417	1,000	158.434,000000
16,533083	1,000	133.144,000000
16,549750	1,000	110.843,000000
16,566417	1,000	91.881,000000
16,583083	1,000	76.270,000000
16,599750	1,000	63.783,000000
16,616417	1,000	54.043,000000
16,633083	1,000	46.644,000000
16,649750	1,000	41.207,000000
16,666417	1,000	37.366,000000
16,683083	1,000	34.793,000000
16,699750	1,000	33.223,000000
16,716417	1,000	32.461,000000
16,733083	1,000	32.342,000000
16,749750	1,000	32.709,000000
16,766417	1,000	33.388,000000
16,783083	1,000	34.175,000000
16,799750	1,000	34.885,000000
16,816417	1,000	35.396,000000
16,833083	1,000	35.643,000000
16,849750	1,000	35.608,000000
16,866417	1,000	35.319,000000
16,883083	1,000	34.834,000000
16,899750	1,000	34.229,000000
16,916417	1,000	33.564,000000
16,933083	1,000	32.879,000000
16,949750	1,000	32.199,000000
16,966417	1,000	31.541,000000
16,983083	1,000	30.914,000000
16,999750	1,000	30.287,000000
17,016417	1,000	29.642,000000
17,033083	1,000	28.975,000000
17,049750	1,000	28.287,000000
17,066417	1,000	27.592,000000
17,083083	1,000	26.936,000000
17,099750	1,000	26.385,000000
17,116417	1,000	26.021,000000
17,133083	1,000	25.942,000000
17,149750	1,000	26.257,000000
17,166417	1,000	27.100,000000
17,183083	1,000	28.628,000000
17,199750	1,000	30.980,000000
17,216417	1,000	34.262,000000
17,233083	1,000	38.514,000000
17,249750	1,000	43.687,000000
17,266417	1,000	49.578,000000
17,283083	1,000	55.782,000000
17,299750	1,000	61.757,000000
17,316417	1,000	66.951,000000
17,333083	1,000	70.898,000000
17,349750	1,000	73.293,000000
17,366417	1,000	73.994,000000
17,383083	1,000	73.035,000000
17,399750	1,000	70.616,000000
17,416417	1,000	67.015,000000
17,433083	1,000	62.608,000000
17,449750	1,000	57.791,000000
17,466417	1,000	52.940,000000
17,483083	1,000	48.379,000000
17,499750	1,000	44.342,000000
17,516417	1,000	40.985,000000
17,533083	1,000	38.426,000000
17,549750	1,000	36.755,000000
17,566417	1,000	36.078,000000
17,583083	1,000	36.552,000000
17,599750	1,000	38.451,000000
17,616417	1,000	42.211,000000
17,633083	1,000	48.502,000000
17,649750	1,000	58.247,000000
17,666417	1,000	72.624,000000
17,683083	1,000	93.042,000000
17,699750	1,000	120.831,000000
17,716417	1,000	156.846,000000
17,733083	1,000	201.109,000000
17,749750	1,000	252.369,000000
17,766417	1,000	307.953,000000
17,783083	1,000	364.015,000000
17,799750	1,000	416.065,000000
17,816417	1,000	459.650,000000
17,833083	1,000	491.088,000000
17,849750	1,000	508.002,000000
17,866417	1,000	509.560,000000
17,883083	1,000	496.417,000000
17,899750	1,000	470.462,000000
17,916417	1,000	434.435,000000
17,933083	1,000	391.484,000000
17,949750	1,000	344.794,000000
17,966417	1,000	297.248,000000
17,983083	1,000	251.284,000000
17,999750	1,000	208.773,000000
18,016417	1,000	170.951,000000
18,033083	1,000	138.474,000000
18,049750	1,000	111.489,000000
18,066417	1,000	89.733,000000
18,083083	1,000	72.701,000000
18,099750	1,000	59.750,000000
18,116417	1,000	50.189,000000
18,133083	1,000	43.323,000000
18,149750	1,000	38.494,000000
18,166417	1,000	35.152,000000
18,183083	1,000	32.874,000000
18,199750	1,000	31.339,000000
18,216417	1,000	30.304,000000
18,233083	1,000	29.589,000000
18,249750	1,000	29.053,000000
18,266417	1,000	28.634,000000
18,283083	1,000	28.317,000000
18,299750	1,000	28.103,000000
18,316417	1,000	27.986,000000
18,333083	1,000	27.951,000000
18,349750	1,000	27.986,000000
18,366417	1,000	28.096,000000
18,383083	1,000	28.342,000000
18,399750	1,000	28.784,000000
18,416417	1,000	29.410,000000
18,433083	1,000	30.191,000000
18,449750	1,000	31.067,000000
18,466417	1,000	31.949,000000
18,483083	1,000	32.739,000000
18,499750	1,000	33.350,000000
18,516417	1,000	33.739,000000
18,533083	1,000	33.930,000000
18,549750	1,000	33.954,000000
18,566417	1,000	33.839,000000
18,583083	1,000	33.616,000000
18,599750	1,000	33.307,000000
18,616417	1,000	32.948,000000
18,633083	1,000	32.561,000000
18,649750	1,000	32.159,000000
18,666417	1,000	31.726,000000
18,683083	1,000	31.257,000000
18,699750	1,000	30.766,000000
18,716417	1,000	30.306,000000
18,733083	1,000	29.959,000000
18,749750	1,000	29.854,000000
18,766417	1,000	30.199,000000
18,783083	1,000	31.279,000000
18,799750	1,000	33.437,000000
18,816417	1,000	37.036,000000
18,833083	1,000	42.393,000000
18,849750	1,000	49.788,000000
18,866417	1,000	59.343,000000
18,883083	1,000	70.922,000000
18,899750	1,000	84.018,000000
18,916417	1,000	97.770,000000
18,933083	1,000	111.097,000000
18,949750	1,000	122.811,000000
18,966417	1,000	131.786,000000
18,983083	1,000	137.178,000000
18,999750	1,000	138.542,000000
19,016417	1,000	135.870,000000
19,033083	1,000	129.611,000000
19,049750	1,000	120.534,000000
19,066417	1,000	109.572,000000
19,083083	1,000	97.664,000000
19,099750	1,000	85.703,000000
19,116417	1,000	74.458,000000
19,133083	1,000	64.526,000000
19,149750	1,000	56.271,000000
19,166417	1,000	49.896,000000
19,183083	1,000	45.513,000000
19,199750	1,000	43.125,000000
19,216417	1,000	42.591,000000
19,233083	1,000	43.672,000000
19,249750	1,000	46.068,000000
19,266417	1,000	49.396,000000
19,283083	1,000	53.139,000000
19,299750	1,000	56.752,000000
19,316417	1,000	59.761,000000
19,333083	1,000	61.779,000000
19,349750	1,000	62.550,000000
19,366417	1,000	61.992,000000
19,383083	1,000	60.186,000000
19,399750	1,000	57.332,000000
19,416417	1,000	53.733,000000
19,433083	1,000	49.729,000000
19,449750	1,000	45.642,000000
19,466417	1,000	41.762,000000
19,483083	1,000	38.282,000000
19,499750	1,000	35.321,000000
19,516417	1,000	32.945,000000
19,533083	1,000	31.150,000000
19,549750	1,000	29.875,000000
19,566417	1,000	29.033,000000
19,583083	1,000	28.530,000000
19,599750	1,000	28.301,000000
19,616417	1,000	28.291,000000
19,633083	1,000	28.467,000000
19,649750	1,000	28.775,000000
19,666417	1,000	29.165,000000
19,683083	1,000	29.589,000000
19,699750	1,000	29.984,000000
19,716417	1,000	30.289,000000
19,733083	1,000	30.458,000000
19,749750	1,000	30.426,000000
19,766417	1,000	30.157,000000
19,783083	1,000	29.663,000000
19,799750	1,000	29.005,000000
19,816417	1,000	28.259,000000
19,833083	1,000	27.500,000000
19,849750	1,000	26.808,000000
19,866417	1,000	26.251,000000
19,883083	1,000	25.867,000000
19,899750	1,000	25.652,000000
19,916417	1,000	25.593,000000
19,933083	1,000	25.673,000000
19,949750	1,000	25.832,000000
19,966417	1,000	26.015,000000
19,983083	1,000	26.205,000000
19,999750	1,000	26.416,000000
20,016417	1,000	26.642,000000
20,033083	1,000	26.902,000000
20,049750	1,000	27.229,000000
20,066417	1,000	27.661,000000
20,083083	1,000	28.242,000000
20,099750	1,000	29.017,000000
20,116417	1,000	30.073,000000
20,133083	1,000	31.494,000000
20,149750	1,000	33.381,000000
20,166417	1,000	35.871,000000
20,183083	1,000	39.104,000000
20,199750	1,000	43.190,000000
20,216417	1,000	48.144,000000
20,233083	1,000	53.867,000000
20,249750	1,000	60.157,000000
20,266417	1,000	66.785,000000
20,283083	1,000	73.502,000000
20,299750	1,000	80.125,000000
20,316417	1,000	86.704,000000
20,333083	1,000	93.680,000000
20,349750	1,000	102.050,000000
20,366417	1,000	113.522,000000
20,383083	1,000	130.528,000000
20,399750	1,000	156.244,000000
20,416417	1,000	194.339,000000
20,433083	1,000	248.315,000000
20,449750	1,000	320.708,000000
20,466417	1,000	412.159,000000
20,483083	1,000	520.535,000000
20,499750	1,000	640.544,000000
20,516417	1,000	763.792,000000
20,533083	1,000	879.789,000000
20,549750	1,000	977.465,000000
20,566417	1,000	1.046.929,000000
20,583083	1,000	1.081.304,000000
20,599750	1,000	1.077.724,000000
20,616417	1,000	1.037.719,000000
20,633083	1,000	966.648,000000
20,649750	1,000	872.569,000000
20,666417	1,000	764.886,000000
20,683083	1,000	652.915,000000
20,699750	1,000	544.750,000000
20,716417	1,000	446.528,000000
20,733083	1,000	362.043,000000
20,749750	1,000	292.874,000000
20,766417	1,000	238.731,000000
20,783083	1,000	197.941,000000
20,799750	1,000	168.082,000000
20,816417	1,000	146.472,000000
20,833083	1,000	130.572,000000
20,849750	1,000	118.242,000000
20,866417	1,000	107.890,000000
20,883083	1,000	98.498,000000
20,899750	1,000	89.549,000000
20,916417	1,000	80.896,000000
20,933083	1,000	72.665,000000
20,949750	1,000	65.082,000000
20,966417	1,000	58.394,000000
20,983083	1,000	52.804,000000
20,999750	1,000	48.447,000000
21,016417	1,000	45.352,000000
21,033083	1,000	43.461,000000
21,049750	1,000	42.682,000000
21,066417	1,000	42.873,000000
21,083083	1,000	43.820,000000
21,099750	1,000	45.248,000000
21,116417	1,000	46.880,000000
21,133083	1,000	48.484,000000
21,149750	1,000	49.956,000000
21,166417	1,000	51.337,000000
21,183083	1,000	52.871,000000
21,199750	1,000	55.041,000000
21,216417	1,000	58.618,000000
21,233083	1,000	64.757,000000
21,249750	1,000	74.995,000000
21,266417	1,000	91.139,000000
21,283083	1,000	115.028,000000
21,299750	1,000	148.271,000000
21,316417	1,000	191.826,000000
21,333083	1,000	245.610,000000
21,349750	1,000	307.973,000000
21,366417	1,000	375.410,000000
21,383083	1,000	442.895,000000
21,399750	1,000	504.518,000000
21,416417	1,000	554.349,000000
21,433083	1,000	587.500,000000
21,449750	1,000	600.984,000000
21,466417	1,000	594.059,000000
21,483083	1,000	568.157,000000
21,499750	1,000	526.525,000000
21,516417	1,000	473.519,000000
21,533083	1,000	413.878,000000
21,549750	1,000	352.177,000000
21,566417	1,000	292.359,000000
21,583083	1,000	237.423,000000
21,599750	1,000	189.295,000000
21,616417	1,000	148.913,000000
21,633083	1,000	116.386,000000
21,649750	1,000	91.198,000000
21,666417	1,000	72.453,000000
21,683083	1,000	59.060,000000
21,699750	1,000	49.874,000000
21,716417	1,000	43.808,000000
21,733083	1,000	39.940,000000
21,749750	1,000	37.541,000000
21,766417	1,000	36.067,000000
21,783083	1,000	35.167,000000
21,799750	1,000	34.614,000000
21,816417	1,000	34.245,000000
21,833083	1,000	33.987,000000
21,849750	1,000	33.787,000000
21,866417	1,000	33.631,000000
21,883083	1,000	33.548,000000
21,899750	1,000	33.550,000000
21,916417	1,000	33.591,000000
21,933083	1,000	33.620,000000
21,949750	1,000	33.589,000000
21,966417	1,000	33.479,000000
21,983083	1,000	33.274,000000
21,999750	1,000	32.932,000000
22,016417	1,000	32.470,000000
22,033083	1,000	31.957,000000
22,049750	1,000	31.411,000000
22,066417	1,000	30.832,000000
22,083083	1,000	30.232,000000
22,099750	1,000	29.638,000000
22,116417	1,000	29.076,000000
22,133083	1,000	28.524,000000
22,149750	1,000	27.965,000000
22,166417	1,000	27.385,000000
22,183083	1,000	26.796,000000
22,199750	1,000	26.229,000000
22,216417	1,000	25.722,000000
22,233083	1,000	25.322,000000
22,249750	1,000	25.035,000000
22,266417	1,000	24.831,000000
22,283083	1,000	24.688,000000
22,299750	1,000	24.591,000000
22,316417	1,000	24.557,000000
22,333083	1,000	24.599,000000
22,349750	1,000	24.698,000000
22,366417	1,000	24.862,000000
22,383083	1,000	25.080,000000
22,399750	1,000	25.335,000000
22,416417	1,000	25.587,000000
22,433083	1,000	25.805,000000
22,449750	1,000	25.954,000000
22,466417	1,000	26.022,000000
22,483083	1,000	26.027,000000
22,499750	1,000	26.039,000000
22,516417	1,000	26.122,000000
22,533083	1,000	26.291,000000
22,549750	1,000	26.542,000000
22,566417	1,000	26.851,000000
22,583083	1,000	27.169,000000
22,599750	1,000	27.427,000000
22,616417	1,000	27.573,000000
22,633083	1,000	27.578,000000
22,649750	1,000	27.436,000000
22,666417	1,000	27.160,000000
22,683083	1,000	26.743,000000
22,699750	1,000	26.199,000000
22,716417	1,000	25.591,000000
22,733083	1,000	24.982,000000
22,749750	1,000	24.463,000000
22,766417	1,000	24.095,000000
22,783083	1,000	23.878,000000
22,799750	1,000	23.806,000000
22,816417	1,000	23.855,000000
22,833083	1,000	23.989,000000
22,849750	1,000	24.175,000000
22,866417	1,000	24.375,000000
22,883083	1,000	24.585,000000
22,899750	1,000	24.814,000000
22,916417	1,000	25.046,000000
22,933083	1,000	25.270,000000
22,949750	1,000	25.503,000000
22,966417	1,000	25.799,000000
22,983083	1,000	26.221,000000
22,999750	1,000	26.790,000000
23,016417	1,000	27.538,000000
23,033083	1,000	28.524,000000
23,049750	1,000	29.838,000000
23,066417	1,000	31.579,000000
23,083083	1,000	33.780,000000
23,099750	1,000	36.369,000000
23,116417	1,000	39.208,000000
23,133083	1,000	42.150,000000
23,149750	1,000	45.026,000000
23,166417	1,000	47.615,000000
23,183083	1,000	49.656,000000
23,199750	1,000	50.970,000000
23,216417	1,000	51.443,000000
23,233083	1,000	51.033,000000
23,249750	1,000	49.783,000000
23,266417	1,000	47.805,000000
23,283083	1,000	45.285,000000
23,299750	1,000	42.476,000000
23,316417	1,000	39.648,000000
23,333083	1,000	37.063,000000
23,349750	1,000	34.925,000000
23,366417	1,000	33.359,000000
23,383083	1,000	32.483,000000
23,399750	1,000	32.360,000000
23,416417	1,000	32.994,000000
23,433083	1,000	34.362,000000
23,449750	1,000	36.351,000000
23,466417	1,000	38.765,000000
23,483083	1,000	41.387,000000
23,499750	1,000	43.996,000000
23,516417	1,000	46.367,000000
23,533083	1,000	48.259,000000
23,549750	1,000	49.489,000000
23,566417	1,000	49.958,000000
23,583083	1,000	49.647,000000
23,599750	1,000	48.612,000000
23,616417	1,000	46.991,000000
23,633083	1,000	44.992,000000
23,649750	1,000	42.800,000000
23,666417	1,000	40.564,000000
23,683083	1,000	38.408,000000
23,699750	1,000	36.436,000000
23,716417	1,000	34.733,000000
23,733083	1,000	33.368,000000
23,749750	1,000	32.399,000000
23,766417	1,000	31.873,000000
23,783083	1,000	31.810,000000
23,799750	1,000	32.236,000000
23,816417	1,000	33.191,000000
23,833083	1,000	34.700,000000
23,849750	1,000	36.789,000000
23,866417	1,000	39.436,000000
23,883083	1,000	42.493,000000
23,899750	1,000	45.739,000000
23,916417	1,000	48.949,000000
23,933083	1,000	51.917,000000
23,949750	1,000	54.434,000000
23,966417	1,000	56.289,000000
23,983083	1,000	57.300,000000
23,999750	1,000	57.368,000000
24,016417	1,000	56.476,000000
24,033083	1,000	54.696,000000
24,049750	1,000	52.181,000000
24,066417	1,000	49.141,000000
24,083083	1,000	45.799,000000
24,099750	1,000	42.395,000000
24,116417	1,000	39.110,000000
24,133083	1,000	36.066,000000
24,149750	1,000	33.357,000000
24,166417	1,000	31.007,000000
24,183083	1,000	29.036,000000
24,199750	1,000	27.466,000000
24,216417	1,000	26.292,000000
24,233083	1,000	25.455,000000
24,249750	1,000	24.851,000000
24,266417	1,000	24.395,000000
24,283083	1,000	24.046,000000
24,299750	1,000	23.800,000000
24,316417	1,000	23.670,000000
24,333083	1,000	23.656,000000
24,349750	1,000	23.766,000000
24,366417	1,000	24.008,000000
24,383083	1,000	24.374,000000
24,399750	1,000	24.883,000000
24,416417	1,000	25.598,000000
24,433083	1,000	26.620,000000
24,449750	1,000	28.056,000000
24,466417	1,000	29.989,000000
24,483083	1,000	32.445,000000
24,499750	1,000	35.401,000000
24,516417	1,000	38.790,000000
24,533083	1,000	42.451,000000
24,549750	1,000	46.109,000000
24,566417	1,000	49.412,000000
24,583083	1,000	52.036,000000
24,599750	1,000	53.741,000000
24,616417	1,000	54.369,000000
24,633083	1,000	53.886,000000
24,649750	1,000	52.405,000000
24,666417	1,000	50.116,000000
24,683083	1,000	47.257,000000
24,699750	1,000	44.099,000000
24,716417	1,000	40.876,000000
24,733083	1,000	37.763,000000
24,749750	1,000	34.899,000000
24,766417	1,000	32.408,000000
24,783083	1,000	30.387,000000
24,799750	1,000	28.911,000000
24,816417	1,000	28.020,000000
24,833083	1,000	27.786,000000
24,849750	1,000	28.330,000000
24,866417	1,000	29.874,000000
24,883083	1,000	32.753,000000
24,899750	1,000	37.403,000000
24,916417	1,000	44.382,000000
24,933083	1,000	54.284,000000
24,949750	1,000	67.636,000000
24,966417	1,000	84.764,000000
24,983083	1,000	105.568,000000
24,999750	1,000	129.320,000000
25,016417	1,000	154.695,000000
25,033083	1,000	179.875,000000
25,049750	1,000	202.693,000000
25,066417	1,000	220.999,000000
25,083083	1,000	233.046,000000
25,099750	1,000	237.679,000000
25,116417	1,000	234.591,000000
25,133083	1,000	224.360,000000
25,149750	1,000	208.243,000000
25,166417	1,000	187.958,000000
25,183083	1,000	165.427,000000
25,199750	1,000	142.459,000000
25,216417	1,000	120.555,000000
25,233083	1,000	100.843,000000
25,249750	1,000	84.023,000000
25,266417	1,000	70.399,000000
25,283083	1,000	59.943,000000
25,299750	1,000	52.461,000000
25,316417	1,000	47.725,000000
25,333083	1,000	45.585,000000
25,349750	1,000	46.093,000000
25,366417	1,000	49.566,000000
25,383083	1,000	56.656,000000
25,399750	1,000	68.344,000000
25,416417	1,000	85.878,000000
25,433083	1,000	110.532,000000
25,449750	1,000	143.296,000000
25,466417	1,000	184.399,000000
25,483083	1,000	232.925,000000
25,499750	1,000	286.614,000000
25,516417	1,000	341.958,000000
25,533083	1,000	394.520,000000
25,549750	1,000	439.579,000000
25,566417	1,000	472.826,000000
25,583083	1,000	491.025,000000
25,599750	1,000	492.637,000000
25,616417	1,000	477.955,000000
25,633083	1,000	448.962,000000
25,649750	1,000	408.893,000000
25,666417	1,000	361.649,000000
25,683083	1,000	311.197,000000
25,699750	1,000	261.084,000000
25,716417	1,000	214.150,000000
25,733083	1,000	172.382,000000
25,749750	1,000	136.877,000000
25,766417	1,000	107.969,000000
25,783083	1,000	85.435,000000
25,799750	1,000	68.653,000000
25,816417	1,000	56.765,000000
25,833083	1,000	48.838,000000
25,849750	1,000	43.942,000000
25,866417	1,000	41.253,000000
25,883083	1,000	40.032,000000
25,899750	1,000	39.704,000000
25,916417	1,000	39.822,000000
25,933083	1,000	40.015,000000
25,949750	1,000	40.046,000000
25,966417	1,000	39.834,000000
25,983083	1,000	39.366,000000
25,999750	1,000	38.632,000000
26,016417	1,000	37.660,000000
26,033083	1,000	36.541,000000
26,049750	1,000	35.397,000000
26,066417	1,000	34.352,000000
26,083083	1,000	33.501,000000
26,099750	1,000	32.869,000000
26,116417	1,000	32.405,000000
26,133083	1,000	32.021,000000
26,149750	1,000	31.649,000000
26,166417	1,000	31.264,000000
26,183083	1,000	30.854,000000
26,199750	1,000	30.422,000000
26,216417	1,000	29.944,000000
26,233083	1,000	29.394,000000
26,249750	1,000	28.770,000000
26,266417	1,000	28.085,000000
26,283083	1,000	27.372,000000
26,299750	1,000	26.668,000000
26,316417	1,000	25.996,000000
26,333083	1,000	25.387,000000
26,349750	1,000	24.867,000000
26,366417	1,000	24.453,000000
26,383083	1,000	24.144,000000
26,399750	1,000	23.941,000000
26,416417	1,000	23.840,000000
26,433083	1,000	23.814,000000
26,449750	1,000	23.837,000000
26,466417	1,000	23.868,000000
26,483083	1,000	23.881,000000
26,499750	1,000	23.866,000000
26,516417	1,000	23.815,000000
26,533083	1,000	23.715,000000
26,549750	1,000	23.553,000000
26,566417	1,000	23.354,000000
26,583083	1,000	23.138,000000
26,599750	1,000	22.919,000000
26,616417	1,000	22.694,000000
26,633083	1,000	22.471,000000
26,649750	1,000	22.284,000000
26,666417	1,000	22.150,000000
26,683083	1,000	22.062,000000
26,699750	1,000	21.987,000000
26,716417	1,000	21.892,000000
26,733083	1,000	21.786,000000
26,749750	1,000	21.687,000000
26,766417	1,000	21.577,000000
26,783083	1,000	21.475,000000
26,799750	1,000	21.412,000000
26,816417	1,000	21.393,000000
26,833083	1,000	21.433,000000
26,849750	1,000	21.534,000000
26,866417	1,000	21.674,000000
26,883083	1,000	21.835,000000
26,899750	1,000	21.981,000000
26,916417	1,000	22.059,000000
26,933083	1,000	22.055,000000
26,949750	1,000	21.972,000000
26,966417	1,000	21.818,000000
26,983083	1,000	21.619,000000
26,999750	1,000	21.436,000000
27,016417	1,000	21.334,000000
27,033083	1,000	21.313,000000
27,049750	1,000	21.356,000000
27,066417	1,000	21.465,000000
27,083083	1,000	21.631,000000
27,099750	1,000	21.824,000000
27,116417	1,000	21.975,000000
27,133083	1,000	22.033,000000
27,149750	1,000	21.973,000000
27,166417	1,000	21.828,000000
27,183083	1,000	21.672,000000
27,199750	1,000	21.595,000000
27,216417	1,000	21.675,000000
27,233083	1,000	21.951,000000
27,249750	1,000	22.446,000000
27,266417	1,000	23.134,000000
27,283083	1,000	23.972,000000
27,299750	1,000	24.981,000000
27,316417	1,000	26.221,000000
27,333083	1,000	27.685,000000
27,349750	1,000	29.306,000000
27,366417	1,000	30.980,000000
27,383083	1,000	32.592,000000
27,399750	1,000	34.020,000000
27,416417	1,000	35.138,000000
27,433083	1,000	35.846,000000
27,449750	1,000	36.081,000000
27,466417	1,000	35.828,000000
27,483083	1,000	35.132,000000
27,499750	1,000	34.100,000000
27,516417	1,000	32.847,000000
27,533083	1,000	31.468,000000
27,549750	1,000	30.071,000000
27,566417	1,000	28.720,000000
27,583083	1,000	27.461,000000
27,599750	1,000	26.350,000000
27,616417	1,000	25.443,000000
27,633083	1,000	24.761,000000
27,649750	1,000	24.284,000000
27,666417	1,000	23.942,000000
27,683083	1,000	23.678,000000
27,699750	1,000	23.450,000000
27,716417	1,000	23.235,000000
27,733083	1,000	23.036,000000
27,749750	1,000	22.846,000000
27,766417	1,000	22.657,000000
27,783083	1,000	22.479,000000
27,799750	1,000	22.311,000000
27,816417	1,000	22.142,000000
27,833083	1,000	21.968,000000
27,849750	1,000	21.800,000000
27,866417	1,000	21.632,000000
27,883083	1,000	21.462,000000
27,899750	1,000	21.297,000000
27,916417	1,000	21.147,000000
27,933083	1,000	21.041,000000
27,949750	1,000	20.981,000000
27,966417	1,000	20.951,000000
27,983083	1,000	20.945,000000
27,999750	1,000	20.967,000000
28,016417	1,000	21.011,000000
28,033083	1,000	21.068,000000
28,049750	1,000	21.135,000000
28,066417	1,000	21.193,000000
28,083083	1,000	21.238,000000
28,099750	1,000	21.278,000000
28,116417	1,000	21.305,000000
28,133083	1,000	21.287,000000
28,149750	1,000	21.208,000000
28,166417	1,000	21.081,000000
28,183083	1,000	20.943,000000
28,199750	1,000	20.814,000000
28,216417	1,000	20.713,000000
28,233083	1,000	20.677,000000
28,249750	1,000	20.705,000000
28,266417	1,000	20.775,000000
28,283083	1,000	20.867,000000
28,299750	1,000	20.963,000000
28,316417	1,000	21.058,000000
28,333083	1,000	21.168,000000
28,349750	1,000	21.311,000000
28,366417	1,000	21.488,000000
28,383083	1,000	21.663,000000
28,399750	1,000	21.824,000000
28,416417	1,000	21.961,000000
28,433083	1,000	22.064,000000
28,449750	1,000	22.167,000000
28,466417	1,000	22.269,000000
28,483083	1,000	22.348,000000
28,499750	1,000	22.418,000000
28,516417	1,000	22.460,000000
28,533083	1,000	22.450,000000
28,549750	1,000	22.400,000000
28,566417	1,000	22.347,000000
28,583083	1,000	22.316,000000
28,599750	1,000	22.284,000000
28,616417	1,000	22.226,000000
28,633083	1,000	22.119,000000
28,649750	1,000	21.967,000000
28,666417	1,000	21.797,000000
28,683083	1,000	21.647,000000
28,699750	1,000	21.510,000000
28,716417	1,000	21.367,000000
28,733083	1,000	21.239,000000
28,749750	1,000	21.151,000000
28,766417	1,000	21.113,000000
28,783083	1,000	21.128,000000
28,799750	1,000	21.179,000000
28,816417	1,000	21.243,000000
28,833083	1,000	21.310,000000
28,849750	1,000	21.384,000000
28,866417	1,000	21.450,000000
28,883083	1,000	21.475,000000
28,899750	1,000	21.451,000000
28,916417	1,000	21.388,000000
28,933083	1,000	21.307,000000
28,949750	1,000	21.216,000000
28,966417	1,000	21.157,000000
28,983083	1,000	21.133,000000
28,999750	1,000	21.112,000000
29,016417	1,000	21.081,000000
29,033083	1,000	21.057,000000
29,049750	1,000	21.065,000000
29,066417	1,000	21.116,000000
29,083083	1,000	21.200,000000
29,099750	1,000	21.276,000000
29,116417	1,000	21.292,000000
29,133083	1,000	21.237,000000
29,149750	1,000	21.145,000000
29,166417	1,000	21.052,000000
29,183083	1,000	20.980,000000
29,199750	1,000	20.931,000000
29,216417	1,000	20.923,000000
29,233083	1,000	20.947,000000
29,249750	1,000	20.973,000000
29,266417	1,000	20.988,000000
29,283083	1,000	21.011,000000
29,299750	1,000	21.060,000000
29,316417	1,000	21.128,000000
29,333083	1,000	21.181,000000
29,349750	1,000	21.182,000000
29,366417	1,000	21.113,000000
29,383083	1,000	20.999,000000
29,399750	1,000	20.860,000000
29,416417	1,000	20.694,000000
29,433083	1,000	20.521,000000
29,449750	1,000	20.375,000000
29,466417	1,000	20.263,000000
29,483083	1,000	20.179,000000
29,499750	1,000	20.118,000000
29,516417	1,000	20.089,000000
29,533083	1,000	20.112,000000
29,549750	1,000	20.186,000000
29,566417	1,000	20.260,000000
29,583083	1,000	20.284,000000
29,599750	1,000	20.263,000000
29,616417	1,000	20.204,000000
29,633083	1,000	20.133,000000
29,649750	1,000	20.072,000000
29,666417	1,000	20.027,000000
29,683083	1,000	20.004,000000
29,699750	1,000	20.004,000000
29,716417	1,000	20.030,000000
29,733083	1,000	20.088,000000
29,749750	1,000	20.182,000000
29,766417	1,000	20.308,000000
29,783083	1,000	20.444,000000
29,799750	1,000	20.576,000000
29,816417	1,000	20.701,000000
29,833083	1,000	20.826,000000
29,849750	1,000	20.929,000000
29,866417	1,000	21.008,000000
29,883083	1,000	21.092,000000
29,899750	1,000	21.172,000000
29,916417	1,000	21.212,000000
29,933083	1,000	21.200,000000
29,949750	1,000	21.152,000000
29,966417	1,000	21.107,000000
29,983083	1,000	21.070,000000
29,999750	1,000	21.021,000000
30,016417	1,000	20.971,000000
30,033083	1,000	20.946,000000
30,049750	1,000	20.986,000000
30,066417	1,000	21.113,000000
30,083083	1,000	21.303,000000
30,099750	1,000	21.516,000000
30,116417	1,000	21.716,000000
30,133083	1,000	21.867,000000
30,149750	1,000	21.934,000000
30,166417	1,000	21.917,000000
30,183083	1,000	21.834,000000
30,199750	1,000	21.708,000000
30,216417	1,000	21.563,000000
30,233083	1,000	21.391,000000
30,249750	1,000	21.200,000000
30,266417	1,000	21.017,000000
30,283083	1,000	20.846,000000
30,299750	1,000	20.682,000000
30,316417	1,000	20.506,000000
30,333083	1,000	20.332,000000
30,349750	1,000	20.201,000000
30,366417	1,000	20.162,000000
30,383083	1,000	20.218,000000
30,399750	1,000	20.349,000000
30,416417	1,000	20.525,000000
30,433083	1,000	20.719,000000
30,449750	1,000	20.882,000000
30,466417	1,000	20.984,000000
30,483083	1,000	21.022,000000
30,499750	1,000	20.977,000000
30,516417	1,000	20.857,000000
30,533083	1,000	20.691,000000
30,549750	1,000	20.501,000000
30,566417	1,000	20.297,000000
30,583083	1,000	20.101,000000
30,599750	1,000	19.959,000000
30,616417	1,000	19.904,000000
30,633083	1,000	19.948,000000
30,649750	1,000	20.068,000000
30,666417	1,000	20.248,000000
30,683083	1,000	20.467,000000
30,699750	1,000	20.670,000000
30,716417	1,000	20.796,000000
30,733083	1,000	20.851,000000
30,749750	1,000	20.862,000000
30,766417	1,000	20.853,000000
30,783083	1,000	20.837,000000
30,799750	1,000	20.820,000000
30,816417	1,000	20.790,000000
30,833083	1,000	20.755,000000
30,849750	1,000	20.712,000000
30,866417	1,000	20.655,000000
30,883083	1,000	20.601,000000
30,899750	1,000	20.571,000000
30,916417	1,000	20.553,000000
30,933083	1,000	20.519,000000
30,949750	1,000	20.488,000000
30,966417	1,000	20.501,000000
30,983083	1,000	20.555,000000
30,999750	1,000	20.645,000000
31,016417	1,000	20.768,000000
31,033083	1,000	20.914,000000
31,049750	1,000	21.098,000000
31,066417	1,000	21.344,000000
31,083083	1,000	21.661,000000
31,099750	1,000	22.065,000000
31,116417	1,000	22.542,000000
31,133083	1,000	23.038,000000
31,149750	1,000	23.505,000000
31,166417	1,000	23.943,000000
31,183083	1,000	24.368,000000
31,199750	1,000	24.790,000000
31,216417	1,000	25.189,000000
31,233083	1,000	25.548,000000
31,249750	1,000	25.873,000000
31,266417	1,000	26.167,000000
31,283083	1,000	26.445,000000
31,299750	1,000	26.704,000000
31,316417	1,000	26.928,000000
31,333083	1,000	27.138,000000
31,349750	1,000	27.383,000000
31,366417	1,000	27.665,000000
31,383083	1,000	27.976,000000
31,399750	1,000	28.308,000000
31,416417	1,000	28.650,000000
31,433083	1,000	28.985,000000
31,449750	1,000	29.294,000000
31,466417	1,000	29.565,000000
31,483083	1,000	29.804,000000
31,499750	1,000	30.020,000000
31,516417	1,000	30.204,000000
31,533083	1,000	30.366,000000
31,549750	1,000	30.518,000000
31,566417	1,000	30.649,000000
31,583083	1,000	30.718,000000
31,599750	1,000	30.725,000000
31,616417	1,000	30.708,000000
31,633083	1,000	30.701,000000
31,649750	1,000	30.712,000000
31,666417	1,000	30.737,000000
31,683083	1,000	30.789,000000
31,699750	1,000	30.882,000000
31,716417	1,000	31.019,000000
31,733083	1,000	31.206,000000
31,749750	1,000	31.443,000000
31,766417	1,000	31.704,000000
31,783083	1,000	31.956,000000
31,799750	1,000	32.176,000000
31,816417	1,000	32.356,000000
31,833083	1,000	32.493,000000
31,849750	1,000	32.561,000000
31,866417	1,000	32.577,000000
31,883083	1,000	32.558,000000
31,899750	1,000	32.500,000000
31,916417	1,000	32.388,000000
31,933083	1,000	32.249,000000
31,949750	1,000	32.128,000000
31,966417	1,000	32.020,000000
31,983083	1,000	31.923,000000
31,999750	1,000	31.856,000000
32,016417	1,000	31.843,000000
32,033083	1,000	31.874,000000
32,049750	1,000	31.938,000000
32,066417	1,000	32.028,000000
32,083083	1,000	32.128,000000
32,099750	1,000	32.234,000000
32,116417	1,000	32.345,000000
32,133083	1,000	32.452,000000
32,149750	1,000	32.553,000000
32,166417	1,000	32.650,000000
32,183083	1,000	32.735,000000
32,199750	1,000	32.801,000000
32,216417	1,000	32.849,000000
32,233083	1,000	32.891,000000
32,249750	1,000	32.916,000000
32,266417	1,000	32.898,000000
32,283083	1,000	32.816,000000
32,299750	1,000	32.689,000000
32,316417	1,000	32.544,000000
32,333083	1,000	32.407,000000
32,349750	1,000	32.299,000000
32,366417	1,000	32.218,000000
32,383083	1,000	32.173,000000
32,399750	1,000	32.160,000000
32,416417	1,000	32.160,000000
32,433083	1,000	32.161,000000
32,449750	1,000	32.165,000000
32,466417	1,000	32.176,000000
32,483083	1,000	32.212,000000
32,499750	1,000	32.268,000000
32,516417	1,000	32.316,000000
32,533083	1,000	32.335,000000
32,549750	1,000	32.344,000000
32,566417	1,000	32.387,000000
32,583083	1,000	32.502,000000
32,599750	1,000	32.676,000000
32,616417	1,000	32.857,000000
32,633083	1,000	33.018,000000
32,649750	1,000	33.159,000000
32,666417	1,000	33.310,000000
32,683083	1,000	33.504,000000
32,699750	1,000	33.775,000000
32,716417	1,000	34.116,000000
32,733083	1,000	34.483,000000
32,749750	1,000	34.856,000000
32,766417	1,000	35.210,000000
32,783083	1,000	35.501,000000
32,799750	1,000	35.695,000000
32,816417	1,000	35.784,000000
32,833083	1,000	35.784,000000
32,849750	1,000	35.725,000000
32,866417	1,000	35.634,000000
32,883083	1,000	35.559,000000
32,899750	1,000	35.548,000000
32,916417	1,000	35.613,000000
32,933083	1,000	35.740,000000
32,949750	1,000	35.914,000000
32,966417	1,000	36.127,000000
32,983083	1,000	36.376,000000
32,999750	1,000	36.654,000000
33,016417	1,000	36.938,000000
33,033083	1,000	37.191,000000
33,049750	1,000	37.357,000000
33,066417	1,000	37.424,000000
33,083083	1,000	37.439,000000
33,099750	1,000	37.495,000000
33,116417	1,000	37.650,000000
33,133083	1,000	37.934,000000
33,149750	1,000	38.331,000000
33,166417	1,000	38.792,000000
33,183083	1,000	39.272,000000
33,199750	1,000	39.736,000000
33,216417	1,000	40.147,000000
33,233083	1,000	40.468,000000
33,249750	1,000	40.682,000000
33,266417	1,000	40.804,000000
33,283083	1,000	40.888,000000
33,299750	1,000	40.994,000000
33,316417	1,000	41.118,000000
33,333083	1,000	41.276,000000
33,349750	1,000	41.499,000000
33,366417	1,000	41.765,000000
33,383083	1,000	42.012,000000
33,399750	1,000	42.246,000000
33,416417	1,000	42.511,000000
33,433083	1,000	42.814,000000
33,449750	1,000	43.156,000000
33,466417	1,000	43.542,000000
33,483083	1,000	43.951,000000
33,499750	1,000	44.359,000000
33,516417	1,000	44.740,000000
33,533083	1,000	45.089,000000
33,549750	1,000	45.444,000000
33,566417	1,000	45.834,000000
33,583083	1,000	46.260,000000
33,599750	1,000	46.723,000000
33,616417	1,000	47.231,000000
33,633083	1,000	47.754,000000
33,649750	1,000	48.267,000000
33,666417	1,000	48.784,000000
33,683083	1,000	49.324,000000
33,699750	1,000	49.891,000000
33,716417	1,000	50.504,000000
33,733083	1,000	51.166,000000
33,749750	1,000	51.857,000000
33,766417	1,000	52.558,000000
33,783083	1,000	53.242,000000
33,799750	1,000	53.888,000000
33,816417	1,000	54.473,000000
33,833083	1,000	54.983,000000
33,849750	1,000	55.465,000000
33,866417	1,000	55.960,000000
33,883083	1,000	56.442,000000
33,899750	1,000	56.859,000000
33,916417	1,000	57.192,000000
33,933083	1,000	57.430,000000
33,949750	1,000	57.573,000000
33,966417	1,000	57.622,000000
33,983083	1,000	57.602,000000
33,999750	1,000	57.511,000000
34,016417	1,000	57.368,000000
34,033083	1,000	57.235,000000
34,049750	1,000	57.157,000000
34,066417	1,000	57.138,000000
34,083083	1,000	57.185,000000
34,099750	1,000	57.312,000000
34,116417	1,000	57.517,000000
34,133083	1,000	57.786,000000
34,149750	1,000	58.116,000000
34,166417	1,000	58.471,000000
34,183083	1,000	58.843,000000
34,199750	1,000	59.240,000000
34,216417	1,000	59.626,000000
34,233083	1,000	59.967,000000
34,249750	1,000	60.238,000000
34,266417	1,000	60.448,000000
34,283083	1,000	60.610,000000
34,299750	1,000	60.715,000000
34,316417	1,000	60.745,000000
34,333083	1,000	60.715,000000
34,349750	1,000	60.655,000000
34,366417	1,000	60.588,000000
34,383083	1,000	60.536,000000
34,399750	1,000	60.526,000000
34,416417	1,000	60.575,000000
34,433083	1,000	60.667,000000
34,449750	1,000	60.777,000000
34,466417	1,000	60.899,000000
34,483083	1,000	61.026,000000
34,499750	1,000	61.105,000000
34,516417	1,000	61.126,000000
34,533083	1,000	61.139,000000
34,549750	1,000	61.188,000000
34,566417	1,000	61.279,000000
34,583083	1,000	61.384,000000
34,599750	1,000	61.483,000000
34,616417	1,000	61.612,000000
34,633083	1,000	61.775,000000
34,649750	1,000	61.941,000000
34,666417	1,000	62.039,000000
34,683083	1,000	62.066,000000
34,699750	1,000	62.036,000000
34,716417	1,000	61.982,000000
34,733083	1,000	61.929,000000
34,749750	1,000	61.875,000000
34,766417	1,000	61.818,000000
34,783083	1,000	61.751,000000
34,799750	1,000	61.689,000000
34,816417	1,000	61.629,000000
34,833083	1,000	61.592,000000
34,849750	1,000	61.579,000000
34,866417	1,000	61.543,000000
34,883083	1,000	61.462,000000
34,899750	1,000	61.382,000000
34,916417	1,000	61.330,000000
34,933083	1,000	61.273,000000
34,949750	1,000	61.168,000000
34,966417	1,000	61.018,000000
34,983083	1,000	60.841,000000
34,999750	1,000	60.634,000000
35,016417	1,000	60.382,000000
35,033083	1,000	60.093,000000
35,049750	1,000	59.787,000000
35,066417	1,000	59.480,000000
35,083083	1,000	59.191,000000
35,099750	1,000	58.956,000000
35,116417	1,000	58.814,000000
35,133083	1,000	58.770,000000
35,149750	1,000	58.803,000000
35,166417	1,000	58.875,000000
35,183083	1,000	58.939,000000
35,199750	1,000	58.986,000000
35,216417	1,000	59.014,000000
35,233083	1,000	59.017,000000
35,249750	1,000	59.010,000000
35,266417	1,000	59.001,000000
35,283083	1,000	58.970,000000
35,299750	1,000	58.908,000000
35,316417	1,000	58.822,000000
35,333083	1,000	58.707,000000
35,349750	1,000	58.559,000000
35,366417	1,000	58.401,000000
35,383083	1,000	58.241,000000
35,399750	1,000	58.082,000000
35,416417	1,000	57.925,000000
35,433083	1,000	57.777,000000
35,449750	1,000	57.670,000000
35,466417	1,000	57.642,000000
35,483083	1,000	57.699,000000
35,499750	1,000	57.784,000000
35,516417	1,000	57.873,000000
35,533083	1,000	57.982,000000
35,549750	1,000	58.121,000000
35,566417	1,000	58.269,000000
35,583083	1,000	58.402,000000
35,599750	1,000	58.493,000000
35,616417	1,000	58.497,000000
35,633083	1,000	58.390,000000
35,649750	1,000	58.199,000000
35,666417	1,000	57.961,000000
35,683083	1,000	57.700,000000
35,699750	1,000	57.429,000000
35,716417	1,000	57.176,000000
35,733083	1,000	56.984,000000
35,749750	1,000	56.876,000000
35,766417	1,000	56.827,000000
35,783083	1,000	56.785,000000
35,799750	1,000	56.723,000000
35,816417	1,000	56.657,000000
35,833083	1,000	56.616,000000
35,849750	1,000	56.601,000000
35,866417	1,000	56.566,000000
35,883083	1,000	56.474,000000
35,899750	1,000	56.324,000000
35,916417	1,000	56.166,000000
35,933083	1,000	56.034,000000
35,949750	1,000	55.916,000000
35,966417	1,000	55.802,000000
35,983083	1,000	55.703,000000
35,999750	1,000	55.636,000000
36,016417	1,000	55.629,000000
36,033083	1,000	55.682,000000
36,049750	1,000	55.778,000000
36,066417	1,000	55.904,000000
36,083083	1,000	56.050,000000
36,099750	1,000	56.183,000000
36,116417	1,000	56.270,000000
36,133083	1,000	56.322,000000
36,149750	1,000	56.353,000000
36,166417	1,000	56.372,000000
36,183083	1,000	56.383,000000
36,199750	1,000	56.371,000000
36,216417	1,000	56.324,000000
36,233083	1,000	56.250,000000
36,249750	1,000	56.169,000000
36,266417	1,000	56.070,000000
36,283083	1,000	55.957,000000
36,299750	1,000	55.834,000000
36,316417	1,000	55.691,000000
36,333083	1,000	55.532,000000
36,349750	1,000	55.374,000000
36,366417	1,000	55.243,000000
36,383083	1,000	55.161,000000
36,399750	1,000	55.137,000000
36,416417	1,000	55.183,000000
36,433083	1,000	55.309,000000
36,449750	1,000	55.485,000000
36,466417	1,000	55.655,000000
36,483083	1,000	55.794,000000
36,499750	1,000	55.871,000000
36,516417	1,000	55.880,000000
36,533083	1,000	55.841,000000
36,549750	1,000	55.755,000000
36,566417	1,000	55.617,000000
36,583083	1,000	55.429,000000
36,599750	1,000	55.210,000000
36,616417	1,000	54.985,000000
36,633083	1,000	54.770,000000
36,649750	1,000	54.563,000000
36,666417	1,000	54.365,000000
36,683083	1,000	54.178,000000
36,699750	1,000	54.005,000000
36,716417	1,000	53.860,000000
36,733083	1,000	53.770,000000
36,749750	1,000	53.771,000000
36,766417	1,000	53.836,000000
36,783083	1,000	53.894,000000
36,799750	1,000	53.892,000000
36,816417	1,000	53.803,000000
36,833083	1,000	53.646,000000
36,849750	1,000	53.457,000000
36,866417	1,000	53.260,000000
36,883083	1,000	53.076,000000
36,899750	1,000	52.906,000000
36,916417	1,000	52.740,000000
36,933083	1,000	52.552,000000
36,949750	1,000	52.352,000000
36,966417	1,000	52.157,000000
36,983083	1,000	51.976,000000
36,999750	1,000	51.821,000000
37,016417	1,000	51.724,000000
37,033083	1,000	51.699,000000
37,049750	1,000	51.721,000000
37,066417	1,000	51.739,000000
37,083083	1,000	51.696,000000
37,099750	1,000	51.550,000000
37,116417	1,000	51.309,000000
37,133083	1,000	50.968,000000
37,149750	1,000	50.538,000000
37,166417	1,000	50.068,000000
37,183083	1,000	49.607,000000
37,199750	1,000	49.181,000000
37,216417	1,000	48.792,000000
37,233083	1,000	48.450,000000
37,249750	1,000	48.156,000000
37,266417	1,000	47.909,000000
37,283083	1,000	47.716,000000
37,299750	1,000	47.547,000000
37,316417	1,000	47.374,000000
37,333083	1,000	47.184,000000
37,349750	1,000	46.961,000000
37,366417	1,000	46.678,000000
37,383083	1,000	46.294,000000
37,399750	1,000	45.816,000000
37,416417	1,000	45.273,000000
37,433083	1,000	44.718,000000
37,449750	1,000	44.179,000000
37,466417	1,000	43.667,000000
37,483083	1,000	43.203,000000
37,499750	1,000	42.778,000000
37,516417	1,000	42.400,000000
37,533083	1,000	42.085,000000
37,549750	1,000	41.803,000000
37,566417	1,000	41.525,000000
37,583083	1,000	41.226,000000
37,599750	1,000	40.890,000000
37,616417	1,000	40.497,000000
37,633083	1,000	40.047,000000
37,649750	1,000	39.556,000000
37,666417	1,000	39.056,000000
37,683083	1,000	38.534,000000
37,699750	1,000	37.961,000000
37,716417	1,000	37.344,000000
37,733083	1,000	36.723,000000
37,749750	1,000	36.117,000000
37,766417	1,000	35.539,000000
37,783083	1,000	35.020,000000
37,799750	1,000	34.594,000000
37,816417	1,000	34.262,000000
37,833083	1,000	33.984,000000
37,849750	1,000	33.699,000000
37,866417	1,000	33.380,000000
37,883083	1,000	33.031,000000
37,899750	1,000	32.689,000000
37,916417	1,000	32.379,000000
37,933083	1,000	32.099,000000
37,949750	1,000	31.852,000000
37,966417	1,000	31.648,000000
37,983083	1,000	31.486,000000
37,999750	1,000	31.358,000000
38,016417	1,000	31.239,000000
38,033083	1,000	31.100,000000
38,049750	1,000	30.923,000000
38,066417	1,000	30.681,000000
38,083083	1,000	30.354,000000
38,099750	1,000	29.952,000000
38,116417	1,000	29.489,000000
38,133083	1,000	28.980,000000
38,149750	1,000	28.462,000000
38,166417	1,000	27.970,000000
38,183083	1,000	27.508,000000
38,199750	1,000	27.090,000000
38,216417	1,000	26.718,000000
38,233083	1,000	26.381,000000
38,249750	1,000	26.081,000000
38,266417	1,000	25.799,000000
38,283083	1,000	25.512,000000
38,299750	1,000	25.230,000000
38,316417	1,000	24.980,000000
38,333083	1,000	24.777,000000
38,349750	1,000	24.607,000000
38,366417	1,000	24.449,000000
38,383083	1,000	24.278,000000
38,399750	1,000	24.101,000000
38,416417	1,000	23.934,000000
38,433083	1,000	23.790,000000
38,449750	1,000	23.669,000000
38,466417	1,000	23.541,000000
38,483083	1,000	23.386,000000
38,499750	1,000	23.208,000000
38,516417	1,000	23.018,000000
38,533083	1,000	22.831,000000
38,549750	1,000	22.656,000000
38,566417	1,000	22.488,000000
38,583083	1,000	22.316,000000
38,599750	1,000	22.131,000000
38,616417	1,000	21.933,000000
38,633083	1,000	21.723,000000
38,649750	1,000	21.510,000000
38,666417	1,000	21.313,000000
38,683083	1,000	21.151,000000
38,699750	1,000	21.041,000000
38,716417	1,000	20.988,000000
38,733083	1,000	20.962,000000
38,749750	1,000	20.924,000000
38,766417	1,000	20.845,000000
38,783083	1,000	20.733,000000
38,799750	1,000	20.617,000000
38,816417	1,000	20.487,000000
38,833083	1,000	20.321,000000
38,849750	1,000	20.099,000000
38,866417	1,000	19.815,000000
38,883083	1,000	19.500,000000
38,899750	1,000	19.224,000000
38,916417	1,000	19.037,000000
38,933083	1,000	18.930,000000
38,949750	1,000	18.879,000000
38,966417	1,000	18.843,000000
38,983083	1,000	18.774,000000
38,999750	1,000	18.676,000000
39,016417	1,000	18.567,000000
39,033083	1,000	18.467,000000
39,049750	1,000	18.370,000000
39,066417	1,000	18.253,000000
39,083083	1,000	18.131,000000
39,099750	1,000	18.017,000000
39,116417	1,000	17.895,000000
39,133083	1,000	17.770,000000
39,149750	1,000	17.647,000000
39,166417	1,000	17.542,000000
39,183083	1,000	17.448,000000
39,199750	1,000	17.364,000000
39,216417	1,000	17.289,000000
39,233083	1,000	17.208,000000
39,249750	1,000	17.128,000000
39,266417	1,000	17.061,000000
39,283083	1,000	17.002,000000
39,299750	1,000	16.952,000000
39,316417	1,000	16.905,000000
39,333083	1,000	16.828,000000
39,349750	1,000	16.700,000000
39,366417	1,000	16.530,000000
39,383083	1,000	16.334,000000
39,399750	1,000	16.155,000000
39,416417	1,000	16.018,000000
39,433083	1,000	15.909,000000
39,449750	1,000	15.819,000000
39,466417	1,000	15.735,000000
39,483083	1,000	15.637,000000
39,499750	1,000	15.507,000000
39,516417	1,000	15.353,000000
39,533083	1,000	15.170,000000
39,549750	1,000	14.969,000000
39,566417	1,000	14.806,000000
39,583083	1,000	14.722,000000
39,599750	1,000	14.715,000000
39,616417	1,000	14.759,000000
39,633083	1,000	14.808,000000
39,649750	1,000	14.811,000000
39,666417	1,000	14.747,000000
39,683083	1,000	14.639,000000
39,699750	1,000	14.501,000000
39,716417	1,000	14.352,000000
39,733083	1,000	14.210,000000
39,749750	1,000	14.071,000000
39,766417	1,000	13.921,000000
39,783083	1,000	13.776,000000
39,799750	1,000	13.645,000000
39,816417	1,000	13.516,000000
39,833083	1,000	13.374,000000
39,849750	1,000	13.247,000000
39,866417	1,000	13.175,000000
39,883083	1,000	13.161,000000
39,899750	1,000	13.202,000000
39,916417	1,000	13.285,000000
39,933083	1,000	13.351,000000
39,949750	1,000	13.367,000000
39,966417	1,000	13.343,000000
39,983083	1,000	13.289,000000
39,999750	1,000	13.235,000000
40,016417	1,000	13.205,000000
40,033083	1,000	13.182,000000
40,049750	1,000	13.125,000000
40,066417	1,000	13.018,000000
40,083083	1,000	12.896,000000
40,099750	1,000	12.804,000000
40,116417	1,000	12.758,000000
40,133083	1,000	12.756,000000
40,149750	1,000	12.748,000000
40,166417	1,000	12.696,000000
40,183083	1,000	12.598,000000
40,199750	1,000	12.493,000000
40,216417	1,000	12.431,000000
40,233083	1,000	12.435,000000
40,249750	1,000	12.505,000000
40,266417	1,000	12.600,000000
40,283083	1,000	12.679,000000
40,299750	1,000	12.730,000000
40,316417	1,000	12.752,000000
40,333083	1,000	12.739,000000
40,349750	1,000	12.697,000000
40,366417	1,000	12.630,000000
40,383083	1,000	12.514,000000
40,399750	1,000	12.343,000000
40,416417	1,000	12.147,000000
40,433083	1,000	11.962,000000
40,449750	1,000	11.813,000000
40,466417	1,000	11.718,000000
40,483083	1,000	11.646,000000
40,499750	1,000	11.567,000000
40,516417	1,000	11.464,000000
40,533083	1,000	11.347,000000
40,549750	1,000	11.236,000000
40,566417	1,000	11.169,000000
40,583083	1,000	11.151,000000
40,599750	1,000	11.171,000000
40,616417	1,000	11.220,000000
40,633083	1,000	11.285,000000
40,649750	1,000	11.338,000000
40,666417	1,000	11.351,000000
40,683083	1,000	11.298,000000
40,699750	1,000	11.202,000000
40,716417	1,000	11.114,000000
40,733083	1,000	11.054,000000
40,749750	1,000	11.017,000000
40,766417	1,000	11.011,000000
40,783083	1,000	11.040,000000
40,799750	1,000	11.086,000000
40,816417	1,000	11.132,000000
40,833083	1,000	11.158,000000
40,849750	1,000	11.142,000000
40,866417	1,000	11.076,000000
40,883083	1,000	10.971,000000
40,899750	1,000	10.859,000000
40,916417	1,000	10.782,000000
40,933083	1,000	10.767,000000
40,949750	1,000	10.825,000000
40,966417	1,000	10.947,000000
40,983083	1,000	11.093,000000
40,999750	1,000	11.231,000000
41,016417	1,000	11.317,000000
41,033083	1,000	11.318,000000
41,049750	1,000	11.247,000000
41,066417	1,000	11.132,000000
41,083083	1,000	11.015,000000
41,099750	1,000	10.918,000000
41,116417	1,000	10.833,000000
41,133083	1,000	10.765,000000
41,149750	1,000	10.717,000000
41,166417	1,000	10.684,000000
41,183083	1,000	10.646,000000
41,199750	1,000	10.580,000000
41,216417	1,000	10.476,000000
41,233083	1,000	10.339,000000
41,249750	1,000	10.189,000000
41,266417	1,000	10.048,000000
41,283083	1,000	9.927,000000
41,299750	1,000	9.805,000000
41,316417	1,000	9.662,000000
41,333083	1,000	9.512,000000
41,349750	1,000	9.368,000000
41,366417	1,000	9.248,000000
41,383083	1,000	9.151,000000
41,399750	1,000	9.048,000000
41,416417	1,000	8.942,000000
41,433083	1,000	8.859,000000
41,449750	1,000	8.816,000000
41,466417	1,000	8.820,000000
41,483083	1,000	8.854,000000
41,499750	1,000	8.919,000000
41,516417	1,000	8.992,000000
41,533083	1,000	9.054,000000
41,549750	1,000	9.112,000000
41,566417	1,000	9.184,000000
41,583083	1,000	9.262,000000
41,599750	1,000	9.336,000000
41,616417	1,000	9.391,000000
41,633083	1,000	9.413,000000
41,649750	1,000	9.392,000000
41,666417	1,000	9.335,000000
41,683083	1,000	9.248,000000
41,699750	1,000	9.154,000000
41,716417	1,000	9.075,000000
41,733083	1,000	9.031,000000
41,749750	1,000	9.014,000000
41,766417	1,000	9.018,000000
41,783083	1,000	9.045,000000
41,799750	1,000	9.079,000000
41,816417	1,000	9.088,000000
41,833083	1,000	9.069,000000
41,849750	1,000	9.044,000000
41,866417	1,000	9.031,000000
41,883083	1,000	9.032,000000
41,899750	1,000	9.047,000000
41,916417	1,000	9.061,000000
41,933083	1,000	9.056,000000
41,949750	1,000	9.036,000000
41,966417	1,000	9.009,000000
41,983083	1,000	8.969,000000
41,999750	1,000	8.885,000000
42,016417	1,000	8.743,000000
42,033083	1,000	8.563,000000
42,049750	1,000	8.377,000000
42,066417	1,000	8.236,000000
42,083083	1,000	8.178,000000
42,099750	1,000	8.205,000000
42,116417	1,000	8.306,000000
42,133083	1,000	8.459,000000
42,149750	1,000	8.634,000000
42,166417	1,000	8.795,000000
42,183083	1,000	8.885,000000
42,199750	1,000	8.878,000000
42,216417	1,000	8.791,000000
42,233083	1,000	8.665,000000
42,249750	1,000	8.539,000000
42,266417	1,000	8.446,000000
42,283083	1,000	8.406,000000
42,299750	1,000	8.428,000000
42,316417	1,000	8.484,000000
42,333083	1,000	8.550,000000
42,349750	1,000	8.647,000000
42,366417	1,000	8.789,000000
42,383083	1,000	8.956,000000
42,399750	1,000	9.121,000000
42,416417	1,000	9.230,000000
42,433083	1,000	9.232,000000
42,449750	1,000	9.134,000000
42,466417	1,000	8.988,000000
42,483083	1,000	8.835,000000
42,499750	1,000	8.699,000000
42,516417	1,000	8.599,000000
42,533083	1,000	8.541,000000
42,549750	1,000	8.510,000000
42,566417	1,000	8.500,000000
42,583083	1,000	8.500,000000
42,599750	1,000	8.524,000000
42,616417	1,000	8.584,000000
42,633083	1,000	8.657,000000
42,649750	1,000	8.690,000000
42,666417	1,000	8.659,000000
42,683083	1,000	8.584,000000
42,699750	1,000	8.498,000000
42,716417	1,000	8.445,000000
42,733083	1,000	8.439,000000
42,749750	1,000	8.457,000000
42,766417	1,000	8.480,000000
42,783083	1,000	8.494,000000
42,799750	1,000	8.493,000000
42,816417	1,000	8.472,000000
42,833083	1,000	8.448,000000
42,849750	1,000	8.444,000000
42,866417	1,000	8.449,000000
42,883083	1,000	8.439,000000
42,899750	1,000	8.413,000000
42,916417	1,000	8.377,000000
42,933083	1,000	8.358,000000
42,949750	1,000	8.374,000000
42,966417	1,000	8.427,000000
42,983083	1,000	8.531,000000
42,999750	1,000	8.677,000000
43,016417	1,000	8.836,000000
43,033083	1,000	8.997,000000
43,049750	1,000	9.152,000000
43,066417	1,000	9.279,000000
43,083083	1,000	9.343,000000
43,099750	1,000	9.319,000000
43,116417	1,000	9.197,000000
