# Supplementary material for: HappyTools: A software for high-throughput HPLC data processing and quantitation
Source: PLoS One. 2018 Jul 6;13(7):e0200280. doi: 10.1371/journal.pone.0200280 (PMC6034860; doi:10.1371/journal.pone.0200280)
Supplement: S1 Data — The source code of HappyTools is included in this zip file, together with all the raw chromatograms as exported from ThermoFisher Chromeleon. A visual tutorial and a document demonstrating how to reproduce the results used in this study are also included. (ZIP) [file pone.0200280.s013.zip › Data/HappyTools (Source)/HappyTools.py]

#! /usr/bin/env python
#
# Copyright 2017-2018 Bas C. Jansen
#
# Licensed under the Apache License, Version 2.0 (the "License");
# you may not use this file except in compliance with the License.
#
# Unless required by applicable law or agreed to in writing, software
# distributed under the License is distributed on an "AS IS" BASIS,
# WITHOUT WARRANTIES OR CONDITIONS OF ANY KIND, either express or implied.
# See the License for the specific language governing permissions and
# limitations under the License.
#
# You should have received a copy of the Apache 2.0 license along
# with this program; if not, see 
# http://www.apache.org/licenses/LICENSE-2.0

# General imports
from matplotlib.backends.backend_tkagg import FigureCanvasTkAgg, NavigationToolbar2TkAgg
from Tkinter import *
import glob
import matplotlib
import os
import tkMessageBox

# Custom libraries
sys.path.append('libs')
if glob.glob(os.path.join(".","plugins","*.py")):
    sys.path.append('plugins')

import functions

# Innate variables
version = "0.0.2"
build = "180521a"
directories = [os.path.join(os.getcwd(),"libs"),os.path.join(os.getcwd(),"temp"),os.path.join(os.getcwd(),"plugins"),os.path.join(os.getcwd(),"ui")]

# General variables
output = "summary.results"
settings = "HappyTools.ini"

# Debug variables
logFile = "HappyTools.log"
logging = True
logLevel = 2

# Function overwrites
def dynamic_update(foo):
    pass
matplotlib.backends.backend_tkagg.NavigationToolbar2TkAgg.dynamic_update = dynamic_update

# Custom toolbar
class CustomToolbar(NavigationToolbar2TkAgg):
    def plot_axes(self):
        def close():
            try:    
                self.canvas.figure.axes[0].set_xlim([float(XMinWindow.get()),float(XMaxWindow.get())])
            except ValueError:
                pass
            try:
                self.canvas.figure.axes[0].set_ylim([float(YMinWindow.get()),float(YMaxWindow.get())])
            except ValueError:
                pass
            self.canvas.draw()
            top.destroy()
        self.push_current()        
        top = Tk.top = Toplevel()
        top.title("Configure Axes")
        top.protocol( "WM_DELETE_WINDOW", lambda: close())

        XLabel = Label(top, text="X-axis", font="bold")
        XLabel.grid(row=0, column=0, sticky=W)
        XMinWindow = Entry(top)
        XMinWindow.grid(row=0, column=1, sticky=W)
        XMaxWindow = Entry(top)
        XMaxWindow.grid(row=0, column=2, sticky=W)
        YLabel = Label(top, text="Y-axis", font="bold")
        YLabel.grid(row=1, column=0, sticky=W)
        YMinWindow = Entry(top)
        YMinWindow.grid(row=1, column=1, sticky=W)
        YMaxWindow = Entry(top)
        YMaxWindow.grid(row=1, column=2, sticky=W)

    def __init__(self,canvas_,parent_):
        self.toolitems = (
            ('Home', 'Reset original view', 'home', 'home'),
            ('Back', 'Back to previous view', 'back', 'back'),
            ('Forward', 'Forward to next view', 'forward', 'forward'),
            ('Pan', 'Pan axes with left mouse, zoom with right', 'move', 'pan'),
            ('Zoom', 'Zoom to rectangle', 'zoom_to_rect', 'zoom'),
            # TODO Get this poor thing a nice gif
            ('Axes', 'Define the X- and Y-axis limits', 'subplots', 'plot_axes'),
            ('Subplots', 'Configure subplots', 'subplots', 'configure_subplots'),
            ('Save', 'Save the figure', 'filesave', 'save_figure'),
            )
        NavigationToolbar2TkAgg.__init__(self,canvas_,parent_)

# Applicatiom
class App():

    def __init__(self, master):
        # ACCESS CHECK
        if not functions.checkAccess(directories):
            tkMessageBox.showinfo("Access Error", "HappyTools does not have sufficient disk access rights. Please close "+
                    "HappyTools and check if the current user has read/write access to all folders in the Happytools "+
                    "folder.")
        # SETTINGS
        if os.path.isfile(settings):
            functions.getSettings()

        # CANVAS
        self.fig = matplotlib.figure.Figure(figsize=(12, 6))
        self.canvas = FigureCanvasTkAgg(self.fig, master=master)
        self.toolbar = CustomToolbar(self.canvas, master)
        self.canvas.get_tk_widget().pack(fill=BOTH, expand=YES)
        self.canvas.draw()

        # FRAME
        frame = Frame(master)
        master.title("HappyTools "+str(version))
        if os.path.isfile(os.path.join(".","ui","Icon.ico")):
            master.iconbitmap(default=os.path.join(".","ui","Icon.ico"))
        if os.path.isfile(os.path.join(".","ui","UI.png")):
            background_image = self.fig.add_subplot(111)
            image = matplotlib.image.imread(os.path.join(".","ui","UI.png"))
            background_image.axis('off')
            self.fig.set_tight_layout(True)
            background_image.imshow(image)
        
        # QUIT
        def close():
            functions.fileCleanup()
            root.destroy()
            root.quit()
        root.protocol("WM_DELETE_WINDOW", lambda: close())

        # MENU
        menu = Menu(master)
        master.config(menu=menu)

        filemenu = Menu(menu, tearoff=0)
        menu.add_cascade(label="File", menu=filemenu)
        filemenu.add_command(label="Open Chromatogram", command=lambda: functions.openFile(self.fig, self.canvas))
        filemenu.add_command(label="Smooth Chromatogram", command=lambda: functions.smoothChrom(self.fig, self.canvas))
        filemenu.add_command(label="Compare Chromatogram", command=lambda: functions.addFile(self.fig, self.canvas))
        filemenu.add_command(label="Baseline Correction", command=lambda: functions.baselineCorrection(self.fig, self.canvas))
        filemenu.add_command(label="Chromatogram Calibration", command=lambda: functions.chromCalibration(self.fig, self.canvas))
        filemenu.add_command(label="Save Chromatogram", command=functions.saveChrom)
        filemenu.add_command(label="Overlay Quantitation Windows", command=lambda: functions.overlayQuantitationWindows(self.fig, self.canvas))
        filemenu.add_command(label="Quantify Chromatogram", command=lambda: functions.quantifyChrom(self.fig, self.canvas))

        multimenu = Menu(menu, tearoff=0)
        menu.add_cascade(label="Multi File", menu=multimenu)
        multimenu.add_command(label="Raw Batch Plot", command=lambda: functions.batchPlot(self.fig, self.canvas))
        multimenu.add_command(label="Normalized Batch Plot", command=lambda: functions.batchPlotNorm(self.fig, self.canvas))

        advancedmenu = Menu(menu, tearoff=0)
        menu.add_cascade(label="Advanced Tools", menu=advancedmenu)
        advancedmenu.add_command(label="Peak Detection", command=lambda: functions.peakDetection(self.fig, self.canvas))
        advancedmenu.add_command(label="Save Calibrants", command=lambda: functions.saveCalibrants(self.fig, self.canvas))
        advancedmenu.add_command(label="Save Annotation", command=lambda: functions.saveAnnotation(self.fig, self.canvas))

        menu.add_command(label="Batch Process", command=functions.batchPopup)

        menu.add_command(label="Settings", command=functions.settingsPopup)

        menu.add_command(label="About HappyTools", command=lambda: functions.infoPopup())

        if glob.glob(os.path.join(".","plugins","*.py")):
            import importlib
            pluginsmenu = Menu(menu,tearoff=0)
            menu.add_cascade(label="Plugins", menu=pluginsmenu)
            for file in glob.glob(os.path.join(".","plugins","*.py")):
                moduleName = os.path.split(file)[-1].split(".")[0]
                module = importlib.import_module(moduleName)
                pluginsmenu.add_command(label=moduleName, command=functions.makeFunc(module))

        # CLEANUP
        functions.fileCleanup()

# Call the main app
if __name__ == "__main__":
    root = Tk()
    app = App(root)
    root.mainloop()
